# Supplementary material for: Photochemical permutation of meta-substituted phenols
Source: Nat Commun. 2025 Aug 13;16:7502. doi: 10.1038/s41467-025-62549-5 (PMC12350626; doi:10.1038/s41467-025-62549-5)
Supplement: Supplementary file 3 — Source Data [file 41467_2025_62549_MOESM3_ESM.zip]

Archive with 181 entries (176 files):
- Source data/
- Source data/computational_structures/
- Source data/computational_structures/Methylene shifts/
- Source data/computational_structures/Methylene shifts/B1.xyz
- Source data/computational_structures/Methylene shifts/B10.xyz
- Source data/computational_structures/Methylene shifts/B2.xyz
- Source data/computational_structures/Methylene shifts/B3.xyz
- Source data/computational_structures/Methylene shifts/B4.xyz
- Source data/computational_structures/Methylene shifts/B5.xyz
- Source data/computational_structures/Methylene shifts/B6.xyz
- Source data/computational_structures/Methylene shifts/B7.xyz
- Source data/computational_structures/Methylene shifts/B8.xyz
- Source data/computational_structures/Methylene shifts/B9.xyz
- Source data/computational_structures/Methylene shifts/TS1.xyz
- Source data/computational_structures/Methylene shifts/TS10.xyz
- Source data/computational_structures/Methylene shifts/TS11.xyz
- Source data/computational_structures/Methylene shifts/TS12.xyz
- Source data/computational_structures/Methylene shifts/TS2.xyz
- Source data/computational_structures/Methylene shifts/TS3.xyz
- Source data/computational_structures/Methylene shifts/TS4.xyz
- Source data/computational_structures/Methylene shifts/TS5.xyz
- Source data/computational_structures/Methylene shifts/TS6.xyz
- Source data/computational_structures/Methylene shifts/TS7.xyz
- Source data/computational_structures/Methylene shifts/TS8.xyz
- Source data/computational_structures/Methylene shifts/TS9.xyz
- Source data/computational_structures/Protonation studies/
- Source data/computational_structures/Protonation studies/2-Me.xyz
- Source data/computational_structures/Protonation studies/2-Me_AlCl3.xyz
- Source data/computational_structures/Protonation studies/2-Me_AlCl3_deprotonated.xyz
- Source data/computational_structures/Protonation studies/2-Me_protonated_C1.xyz
- Source data/computational_structures/Protonation studies/2-Me_protonated_C2.xyz
- Source data/computational_structures/Protonation studies/2-Me_protonated_C3.xyz
- Source data/computational_structures/Protonation studies/2-Me_protonated_C4.xyz
- Source data/computational_structures/Protonation studies/2-Me_protonated_C5.xyz
- Source data/computational_structures/Protonation studies/2-Me_protonated_C6.xyz
- Source data/computational_structures/Protonation studies/2-Me_protonated_OH.xyz
- Source data/computational_structures/Protonation studies/3-Me.xyz
- Source data/computational_structures/Protonation studies/3-Me_AlCl3.xyz
- Source data/computational_structures/Protonation studies/3-Me_AlCl3_deprotonated.xyz
- Source data/computational_structures/Protonation studies/3-Me_AlCl3_protonated_C1.xyz
- Source data/computational_structures/Protonation studies/3-Me_AlCl3_protonated_C2.xyz
- Source data/computational_structures/Protonation studies/3-Me_AlCl3_protonated_C3.xyz
- Source data/computational_structures/Protonation studies/3-Me_AlCl3_protonated_C4.xyz
- Source data/computational_structures/Protonation studies/3-Me_AlCl3_protonated_C5.xyz
- Source data/computational_structures/Protonation studies/3-Me_AlCl3_protonated_C6.xyz
- Source data/computational_structures/Protonation studies/3-Me_deprotonated.xyz
- Source data/computational_structures/Protonation studies/3-Me_protonated_C1.xyz
- Source data/computational_structures/Protonation studies/3-Me_protonated_C2.xyz
- Source data/computational_structures/Protonation studies/3-Me_protonated_C3.xyz
- Source data/computational_structures/Protonation studies/3-Me_protonated_C4.xyz
- Source data/computational_structures/Protonation studies/3-Me_protonated_C5.xyz
- Source data/computational_structures/Protonation studies/3-Me_protonated_C6.xyz
- Source data/computational_structures/Protonation studies/3-Me_protonated_OH.xyz
- Source data/computational_structures/Protonation studies/3-Ph.xyz
- Source data/computational_structures/Protonation studies/3-Ph_AlCl3.xyz
- Source data/computational_structures/Protonation studies/3-Ph_AlCl3_deprotonated.xyz
- Source data/computational_structures/Protonation studies/3-Ph_AlCl3_protonated_C1.xyz
- Source data/computational_structures/Protonation studies/3-Ph_AlCl3_protonated_C2.xyz
- Source data/computational_structures/Protonation studies/3-Ph_AlCl3_protonated_C3.xyz
- Source data/computational_structures/Protonation studies/3-Ph_AlCl3_protonated_C4.xyz
- Source data/computational_structures/Protonation studies/3-Ph_AlCl3_protonated_C5.xyz
- Source data/computational_structures/Protonation studies/3-Ph_AlCl3_protonated_C6.xyz
- Source data/computational_structures/Protonation studies/3-Ph_deprotonated.xyz
- Source data/computational_structures/Protonation studies/3-Ph_protonated_C1.xyz
- Source data/computational_structures/Protonation studies/3-Ph_protonated_C2.xyz
- Source data/computational_structures/Protonation studies/3-Ph_protonated_C3.xyz
- Source data/computational_structures/Protonation studies/3-Ph_protonated_C4.xyz
- Source data/computational_structures/Protonation studies/3-Ph_protonated_C5.xyz
- Source data/computational_structures/Protonation studies/3-Ph_protonated_C6.xyz
- Source data/computational_structures/Protonation studies/3-Ph_protonated_OH.xyz
- Source data/computational_structures/Protonation studies/4-Me.xyz
- Source data/computational_structures/Protonation studies/4-Me_AlCl3.xyz
- Source data/computational_structures/Protonation studies/4-Me_AlCl3_deprotonated.xyz
- Source data/computational_structures/Protonation studies/4-Me_protonated_C1.xyz
- Source data/computational_structures/Protonation studies/4-Me_protonated_C2.xyz
- Source data/computational_structures/Protonation studies/4-Me_protonated_C3.xyz
- Source data/computational_structures/Protonation studies/4-Me_protonated_C4.xyz
- Source data/computational_structures/Protonation studies/4-Me_protonated_C5.xyz
- Source data/computational_structures/Protonation studies/4-Me_protonated_C6.xyz
- Source data/computational_structures/Protonation studies/4-Me_protonated_OH.xyz
- Source data/NAMD_trajectories/
- Source data/NAMD_trajectories/trajectory001.xyz
- Source data/NAMD_trajectories/trajectory002.xyz
- Source data/NAMD_trajectories/trajectory003.xyz
- Source data/NAMD_trajectories/trajectory004.xyz
- Source data/NAMD_trajectories/trajectory005.xyz
- Source data/NAMD_trajectories/trajectory006.xyz
- Source data/NAMD_trajectories/trajectory007.xyz
- Source data/NAMD_trajectories/trajectory008.xyz
- Source data/NAMD_trajectories/trajectory009.xyz
- Source data/NAMD_trajectories/trajectory010.xyz
- Source data/NAMD_trajectories/trajectory011.xyz
- Source data/NAMD_trajectories/trajectory012.xyz
- Source data/NAMD_trajectories/trajectory013.xyz
- Source data/NAMD_trajectories/trajectory014.xyz
- Source data/NAMD_trajectories/trajectory015.xyz
- Source data/NAMD_trajectories/trajectory016.xyz
- Source data/NAMD_trajectories/trajectory017.xyz
- Source data/NAMD_trajectories/trajectory018.xyz
- Source data/NAMD_trajectories/trajectory019.xyz
- Source data/NAMD_trajectories/trajectory020.xyz
- Source data/NAMD_trajectories/trajectory021.xyz
- Source data/NAMD_trajectories/trajectory022.xyz
- Source data/NAMD_trajectories/trajectory023.xyz
- Source data/NAMD_trajectories/trajectory024.xyz
- Source data/NAMD_trajectories/trajectory025.xyz
- Source data/NAMD_trajectories/trajectory026.xyz
- Source data/NAMD_trajectories/trajectory027.xyz
- Source data/NAMD_trajectories/trajectory028.xyz
- Source data/NAMD_trajectories/trajectory029.xyz
- Source data/NAMD_trajectories/trajectory030.xyz
- Source data/NAMD_trajectories/trajectory031.xyz
- Source data/NAMD_trajectories/trajectory032.xyz
- Source data/NAMD_trajectories/trajectory033.xyz
- Source data/NAMD_trajectories/trajectory034.xyz
- Source data/NAMD_trajectories/trajectory035.xyz
- Source data/NAMD_trajectories/trajectory036.xyz
- Source data/NAMD_trajectories/trajectory037.xyz
- Source data/NAMD_trajectories/trajectory038.xyz
- Source data/NAMD_trajectories/trajectory039.xyz
- Source data/NAMD_trajectories/trajectory040.xyz
- Source data/NAMD_trajectories/trajectory041.xyz
- Source data/NAMD_trajectories/trajectory042.xyz
- Source data/NAMD_trajectories/trajectory043.xyz
- Source data/NAMD_trajectories/trajectory044.xyz
- Source data/NAMD_trajectories/trajectory045.xyz
- Source data/NAMD_trajectories/trajectory046.xyz
- Source data/NAMD_trajectories/trajectory047.xyz
- Source data/NAMD_trajectories/trajectory048.xyz
- Source data/NAMD_trajectories/trajectory049.xyz
- Source data/NAMD_trajectories/trajectory050.xyz
- Source data/NAMD_trajectories/trajectory051.xyz
- Source data/NAMD_trajectories/trajectory052.xyz
- Source data/NAMD_trajectories/trajectory053.xyz
- Source data/NAMD_trajectories/trajectory054.xyz
- Source data/NAMD_trajectories/trajectory055.xyz
- Source data/NAMD_trajectories/trajectory056.xyz
- Source data/NAMD_trajectories/trajectory057.xyz
- Source data/NAMD_trajectories/trajectory058.xyz
- Source data/NAMD_trajectories/trajectory059.xyz
- Source data/NAMD_trajectories/trajectory060.xyz
- Source data/NAMD_trajectories/trajectory061.xyz
- Source data/NAMD_trajectories/trajectory062.xyz
- Source data/NAMD_trajectories/trajectory063.xyz
- Source data/NAMD_trajectories/trajectory064.xyz
- Source data/NAMD_trajectories/trajectory065.xyz
- Source data/NAMD_trajectories/trajectory066.xyz
- Source data/NAMD_trajectories/trajectory067.xyz
- Source data/NAMD_trajectories/trajectory068.xyz
- Source data/NAMD_trajectories/trajectory069.xyz
- Source data/NAMD_trajectories/trajectory070.xyz
- Source data/NAMD_trajectories/trajectory071.xyz
- Source data/NAMD_trajectories/trajectory072.xyz
- Source data/NAMD_trajectories/trajectory073.xyz
- Source data/NAMD_trajectories/trajectory074.xyz
- Source data/NAMD_trajectories/trajectory075.xyz
- Source data/NAMD_trajectories/trajectory076.xyz
- Source data/NAMD_trajectories/trajectory077.xyz
- Source data/NAMD_trajectories/trajectory078.xyz
- Source data/NAMD_trajectories/trajectory079.xyz
- Source data/NAMD_trajectories/trajectory080.xyz
- Source data/NAMD_trajectories/trajectory081.xyz
- Source data/NAMD_trajectories/trajectory082.xyz
- Source data/NAMD_trajectories/trajectory083.xyz
- Source data/NAMD_trajectories/trajectory084.xyz
- Source data/NAMD_trajectories/trajectory085.xyz
- Source data/NAMD_trajectories/trajectory086.xyz
- Source data/NAMD_trajectories/trajectory087.xyz
- Source data/NAMD_trajectories/trajectory088.xyz
- Source data/NAMD_trajectories/trajectory089.xyz
- Source data/NAMD_trajectories/trajectory090.xyz
- Source data/NAMD_trajectories/trajectory091.xyz
- Source data/NAMD_trajectories/trajectory092.xyz
- Source data/NAMD_trajectories/trajectory093.xyz
- Source data/NAMD_trajectories/trajectory094.xyz
- Source data/NAMD_trajectories/trajectory095.xyz
- Source data/NAMD_trajectories/trajectory096.xyz
- Source data/NAMD_trajectories/trajectory097.xyz
- Source data/NAMD_trajectories/trajectory098.xyz
- Source data/NAMD_trajectories/trajectory099.xyz
- Source data/NAMD_trajectories/trajectory100.xyz
