# Supplementary material for: Photochemical permutation of meta-substituted phenols
Source: Nat Commun. 2025 Aug 13;16:7502. doi: 10.1038/s41467-025-62549-5 (PMC12350626; doi:10.1038/s41467-025-62549-5)
Supplement: Supplementary file 3 — Source Data [file 41467_2025_62549_MOESM3_ESM.zip › Source data/computational_structures/Methylene shifts/B1.xyz]

17
Electronic energy: -347.079990069 a.u. 	 Gibbs free energy correction: 0.112076 a.u.
 C	 1.360599	-0.186051	-0.084298
 C	 0.266557	-0.958591	 0.291892
 C	-0.997513	-0.256274	 0.027302
 C	-0.573479	 1.078632	-0.465172
 C	 0.866886	 1.066303	-0.492173
 H	 0.319463	-1.918261	 0.813385
 H	-1.169302	 1.719754	-1.115326
 H	 1.504906	 1.925538	-0.715381
 C	-1.114155	 0.917448	 1.006675
 H	-2.113896	 1.313565	 1.205596
 H	-0.387223	 1.026442	 1.812439
 O	 2.666070	-0.421853	 0.018265
 H	 2.852199	-1.321745	 0.326792
 C	-2.247547	-0.977298	-0.425701
 H	-2.543493	-1.739817	 0.308150
 H	-3.079408	-0.269830	-0.537963
 H	-2.079892	-1.465838	-1.394969
