# Supplementary material for: Photochemical permutation of meta-substituted phenols
Source: Nat Commun. 2025 Aug 13;16:7502. doi: 10.1038/s41467-025-62549-5 (PMC12350626; doi:10.1038/s41467-025-62549-5)
Supplement: Supplementary file 3 — Source Data [file 41467_2025_62549_MOESM3_ESM.zip › Source data/computational_structures/Methylene shifts/B10.xyz]

17
Electronic energy: -347.083377009 a.u. 	 Gibbs free energy correction: 0.111014 a.u.
 C	-1.464197	 0.091780	-0.304013
 C	-1.103067	 0.635704	 1.086156
 C	-0.108589	 0.682745	-0.095323
 C	 0.821560	-0.461886	-0.024727
 C	 0.097407	-1.660444	-0.170868
 C	-1.238290	-1.356220	-0.328326
 H	-2.265361	 0.585814	-0.853871
 H	-1.503217	 1.616881	 1.352553
 H	 0.520160	-2.661006	-0.098047
 H	-2.046336	-2.091248	-0.366164
 O	 0.311742	 1.932024	-0.460376
 H	 0.298329	 2.014907	-1.426892
 C	 2.257780	-0.296486	 0.212635
 H	 2.832287	-1.206952	 0.008061
 H	 2.635989	 0.563691	-0.361704
 H	 2.405574	-0.018934	 1.273685
 H	-0.946989	-0.070497	 1.902187
