# Supplementary material for: Photochemical permutation of meta-substituted phenols
Source: Nat Commun. 2025 Aug 13;16:7502. doi: 10.1038/s41467-025-62549-5 (PMC12350626; doi:10.1038/s41467-025-62549-5)
Supplement: Supplementary file 3 — Source Data [file 41467_2025_62549_MOESM3_ESM.zip › Source data/computational_structures/Methylene shifts/B2.xyz]

17
Electronic energy: -347.122066783 a.u. 	 Gibbs free energy correction: 0.113540 a.u.
 C	 1.157985	-0.429541	-0.078583
 C	-0.019701	-1.184969	 0.128452
 C	-1.102098	-0.365478	-0.093474
 C	-0.648420	 1.006052	-0.444572
 C	 0.848944	 0.962173	-0.416425
 H	-0.057806	-2.219593	 0.467797
 H	-1.202413	 1.610785	-1.162518
 H	 1.503752	 1.527677	-1.077970
 C	 0.081896	 1.693345	 0.689490
 H	 0.048870	 1.246936	 1.684600
 H	 0.140161	 2.782703	 0.662414
 O	 2.385553	-0.817118	 0.014840
 H	 2.469565	-1.760056	 0.250522
 C	-2.528006	-0.726312	 0.033240
 H	-2.676175	-1.749279	 0.397285
 H	-3.038642	-0.013995	 0.701375
 H	-3.015331	-0.619854	-0.950989
