# Supplementary material for: Photochemical permutation of meta-substituted phenols
Source: Nat Commun. 2025 Aug 13;16:7502. doi: 10.1038/s41467-025-62549-5 (PMC12350626; doi:10.1038/s41467-025-62549-5)
Supplement: Supplementary file 3 — Source Data [file 41467_2025_62549_MOESM3_ESM.zip › Source data/computational_structures/Methylene shifts/B3.xyz]

17
Electronic energy: -347.071314593 a.u. 	 Gibbs free energy correction: 0.109880 a.u.
 C	 1.043038	-0.333344	-0.035041
 C	-0.247537	-0.984456	 0.172606
 C	-1.315846	-0.120408	-0.092920
 C	-0.749068	 1.101289	-0.458029
 C	 0.710845	 1.040901	-0.466248
 H	-0.351344	-2.009325	 0.541798
 H	-1.311966	 2.029045	-0.593310
 H	 1.347015	 1.614271	-1.141124
 C	 1.184629	 0.868843	 0.984586
 H	 2.218471	 1.147408	 1.207237
 H	 0.461312	 0.968107	 1.794499
 O	 2.179580	-0.955805	-0.452969
 H	 2.528673	-1.537490	 0.240511
 C	-2.771438	-0.417704	 0.088726
 H	-3.027157	-1.388874	-0.357001
 H	-3.037029	-0.459518	 1.155574
 H	-3.392348	 0.352093	-0.386506
