# Supplementary material for: Photochemical permutation of meta-substituted phenols
Source: Nat Commun. 2025 Aug 13;16:7502. doi: 10.1038/s41467-025-62549-5 (PMC12350626; doi:10.1038/s41467-025-62549-5)
Supplement: Supplementary file 3 — Source Data [file 41467_2025_62549_MOESM3_ESM.zip › Source data/computational_structures/Methylene shifts/B4.xyz]

17
Electronic energy: -347.083085865 a.u. 	 Gibbs free energy correction: 0.110812 a.u.
 C	 1.133732	 0.018056	-0.052682
 C	-0.058845	-0.859080	-0.276311
 C	-1.226664	 0.007147	-0.155192
 C	-0.809606	 1.334379	 0.113068
 C	 0.560415	 1.364563	 0.179117
 H	-0.052192	-1.771519	-0.872307
 H	-1.481960	 2.166051	 0.317073
 H	 1.174465	 2.229518	 0.442827
 C	 0.716825	-0.908992	 1.077181
 H	 1.365390	-1.777241	 1.215705
 H	 0.231387	-0.510149	 1.968141
 O	 2.385923	-0.189387	-0.557575
 H	 2.396546	 0.007541	-1.507166
 C	-2.616685	-0.459684	-0.246687
 H	-2.746489	-1.426899	 0.262386
 H	-3.341760	 0.276310	 0.118775
 H	-2.827797	-0.656855	-1.315799
