# Supplementary material for: Photochemical permutation of meta-substituted phenols
Source: Nat Commun. 2025 Aug 13;16:7502. doi: 10.1038/s41467-025-62549-5 (PMC12350626; doi:10.1038/s41467-025-62549-5)
Supplement: Supplementary file 3 — Source Data [file 41467_2025_62549_MOESM3_ESM.zip › Source data/computational_structures/Methylene shifts/B5.xyz]

17
Electronic energy: -347.111240638 a.u. 	 Gibbs free energy correction: 0.114232 a.u.
 C	 1.276135	-0.050806	-0.168638
 C	 0.089921	-0.897665	-0.198431
 C	-1.067346	 0.042030	 0.026394
 C	-0.415280	 1.365535	 0.237776
 C	 0.936040	 1.307178	 0.114870
 H	 0.040000	-1.782938	-0.833484
 H	-0.978430	 2.258448	 0.519404
 H	 1.661197	 2.103470	 0.270740
 C	-0.700978	-0.905605	 1.137892
 H	-1.338015	-1.779957	 1.288173
 H	-0.196578	-0.530555	 2.029562
 O	 2.497244	-0.420249	-0.343701
 H	 2.587321	-1.376919	-0.512966
 C	-2.382628	-0.067429	-0.706650
 H	-2.698028	-1.116428	-0.783538
 H	-3.166251	 0.482160	-0.165644
 H	-2.304353	 0.345282	-1.721910
