# Supplementary material for: Photochemical permutation of meta-substituted phenols
Source: Nat Commun. 2025 Aug 13;16:7502. doi: 10.1038/s41467-025-62549-5 (PMC12350626; doi:10.1038/s41467-025-62549-5)
Supplement: Supplementary file 3 — Source Data [file 41467_2025_62549_MOESM3_ESM.zip › Source data/computational_structures/Methylene shifts/B6.xyz]

17
Electronic energy: -347.068783109 a.u. 	 Gibbs free energy correction: 0.111466 a.u.
 C	 0.085397	 0.794175	-0.025343
 C	 0.337937	 0.077945	 1.379411
 C	 0.399238	-0.657785	 0.030565
 C	-0.910375	-1.311227	-0.095007
 C	-1.925514	-0.381388	-0.275373
 C	-1.351935	 0.888255	-0.234248
 H	 1.296805	 0.325888	 1.844665
 H	-1.058662	-2.382578	 0.065647
 H	-2.990207	-0.598464	-0.337036
 H	-1.900413	 1.832517	-0.292552
 O	 1.013066	 1.693149	-0.451661
 H	 0.927477	 2.535699	 0.021420
 C	 1.703644	-1.247697	-0.449026
 H	 1.912130	-2.199648	 0.057548
 H	 1.663867	-1.420402	-1.532738
 H	 2.525168	-0.549373	-0.248089
 H	-0.511036	-0.062489	 2.048547
