# Supplementary material for: Photochemical permutation of meta-substituted phenols
Source: Nat Commun. 2025 Aug 13;16:7502. doi: 10.1038/s41467-025-62549-5 (PMC12350626; doi:10.1038/s41467-025-62549-5)
Supplement: Supplementary file 3 — Source Data [file 41467_2025_62549_MOESM3_ESM.zip › Source data/computational_structures/Methylene shifts/B7.xyz]

17
Electronic energy: -347.111160473 a.u. 	 Gibbs free energy correction: 0.114124 a.u.
 C	-0.664190	 0.205806	-0.034247
 C	-0.380301	 1.237272	 1.078441
 C	 0.196883	 1.401757	-0.317108
 C	 1.580804	 0.896926	-0.394481
 C	 1.638530	-0.448878	-0.186765
 C	 0.301644	-0.897311	 0.029158
 H	-1.232720	 1.862070	 1.352642
 H	-0.143367	 2.232539	-0.935710
 H	 2.451149	 1.542171	-0.532725
 H	 2.534968	-1.064512	-0.121401
 O	-0.105099	-2.096553	 0.266405
 H	 0.618345	-2.751292	 0.292712
 C	-2.070943	-0.026000	-0.528286
 H	-2.066794	-0.412286	-1.557061
 H	-2.594578	-0.746394	 0.114970
 H	-2.636560	 0.914591	-0.519312
 H	 0.295785	 0.978106	 1.894377
