# Supplementary material for: Photochemical permutation of meta-substituted phenols
Source: Nat Commun. 2025 Aug 13;16:7502. doi: 10.1038/s41467-025-62549-5 (PMC12350626; doi:10.1038/s41467-025-62549-5)
Supplement: Supplementary file 3 — Source Data [file 41467_2025_62549_MOESM3_ESM.zip › Source data/computational_structures/Methylene shifts/B8.xyz]

17
Electronic energy: -347.094338809 a.u. 	 Gibbs free energy correction: 0.111121 a.u.
 C	 1.009786	 0.835511	-0.396549
 C	 1.896170	 0.324765	 0.789066
 C	 1.583837	-0.536750	-0.415607
 C	 0.440475	-1.433330	-0.173530
 C	-0.724541	-0.708694	-0.070055
 C	-0.410897	 0.679899	-0.158802
 H	 1.404293	 1.685548	-0.953034
 H	 2.887351	 0.778198	 0.863293
 H	 2.398719	-0.815900	-1.084783
 H	 0.539873	-2.506848	 0.001299
 O	-1.977734	-1.080134	 0.200606
 H	-2.066406	-2.042863	 0.272241
 C	-1.403675	 1.745378	 0.008346
 H	-2.029367	 1.761750	-0.905721
 H	-2.101845	 1.498534	 0.823441
 H	-0.955048	 2.735103	 0.146516
 H	 1.397376	 0.106878	 1.734680
