# Supplementary material for: Photochemical permutation of meta-substituted phenols
Source: Nat Commun. 2025 Aug 13;16:7502. doi: 10.1038/s41467-025-62549-5 (PMC12350626; doi:10.1038/s41467-025-62549-5)
Supplement: Supplementary file 3 — Source Data [file 41467_2025_62549_MOESM3_ESM.zip › Source data/computational_structures/Methylene shifts/B9.xyz]

17
Electronic energy: -347.115085886 a.u. 	 Gibbs free energy correction: 0.113606 a.u.
 C	-1.472671	-0.774034	-0.416200
 C	-1.939985	-0.027500	 0.803103
 C	-1.184510	 0.695105	-0.339186
 C	 0.260907	 0.761129	-0.146305
 C	 0.861869	-0.539209	-0.071523
 C	-0.157899	-1.431995	-0.223187
 H	-2.207113	-1.174279	-1.115673
 H	-3.000299	 0.220346	 0.882528
 H	-1.714798	 1.455367	-0.913416
 H	-0.045469	-2.515156	-0.140122
 O	 0.976018	 1.826589	-0.017893
 H	 0.453959	 2.649338	-0.066619
 C	 2.308603	-0.777796	 0.210269
 H	 2.933818	-0.339868	-0.581512
 H	 2.607331	-0.309669	 1.159824
 H	 2.523397	-1.851571	 0.268075
 H	-1.416860	-0.181426	 1.748239
