# Supplementary material for: Photochemical permutation of meta-substituted phenols
Source: Nat Commun. 2025 Aug 13;16:7502. doi: 10.1038/s41467-025-62549-5 (PMC12350626; doi:10.1038/s41467-025-62549-5)
Supplement: Supplementary file 3 — Source Data [file 41467_2025_62549_MOESM3_ESM.zip › Source data/computational_structures/Methylene shifts/TS1.xyz]

17
Electronic energy: -347.061289970 a.u. 	 Gibbs free energy correction: 0.111016
0.111016 a.u.
 C	 1.325990	-0.219981	-0.077932
 C	 0.222710	-1.066130	 0.178189
 C	-0.980169	-0.405917	-0.106785
 C	-0.614696	 0.964195	-0.541351
 C	 0.855472	 1.024934	-0.513187
 H	 0.291196	-2.087288	 0.558113
 H	-1.204336	 1.483998	-1.299002
 H	 1.452751	 1.916376	-0.696784
 C	-0.841403	 1.373572	 0.854958
 H	-1.611800	 2.106397	 1.129585
 H	-0.182061	 1.018713	 1.642400
 O	 2.615892	-0.462904	 0.097433
 H	 2.780512	-1.378728	 0.370886
 C	-2.354725	-0.988413	-0.130207
 H	-2.536517	-1.644727	 0.731156
 H	-3.128780	-0.211226	-0.153898
 H	-2.467169	-1.593833	-1.044035
