# Supplementary material for: Photochemical permutation of meta-substituted phenols
Source: Nat Commun. 2025 Aug 13;16:7502. doi: 10.1038/s41467-025-62549-5 (PMC12350626; doi:10.1038/s41467-025-62549-5)
Supplement: Supplementary file 3 — Source Data [file 41467_2025_62549_MOESM3_ESM.zip › Source data/computational_structures/Methylene shifts/TS10.xyz]

17
Electronic energy: -347.052401448 a.u. 	 Gibbs free energy correction: 0.112237
0.112237 a.u.
 C	-1.218238	 0.920103	-0.023495
 C	-0.016468	 0.150824	 1.314100
 C	 0.164949	 0.778256	-0.292549
 C	 0.397628	-0.650330	 0.009793
 C	-0.913597	-1.312335	-0.335172
 C	-1.873821	-0.370316	-0.319530
 H	 0.735722	 0.731550	 1.863422
 H	-1.723646	 1.872753	 0.148279
 H	-2.949605	-0.493770	-0.420100
 H	-1.033690	-2.388313	-0.449885
 O	 1.132337	 1.652633	-0.442761
 H	 0.812552	 2.571704	-0.433014
 C	 1.740371	-1.313117	-0.118427
 H	 1.776965	-2.226300	 0.490291
 H	 1.922807	-1.588912	-1.166099
 H	 2.547109	-0.642822	 0.205061
 H	-0.831849	-0.275473	 1.895823
