# Supplementary material for: Photochemical permutation of meta-substituted phenols
Source: Nat Commun. 2025 Aug 13;16:7502. doi: 10.1038/s41467-025-62549-5 (PMC12350626; doi:10.1038/s41467-025-62549-5)
Supplement: Supplementary file 3 — Source Data [file 41467_2025_62549_MOESM3_ESM.zip › Source data/computational_structures/Methylene shifts/TS11.xyz]

17
Electronic energy: -347.075328352 a.u. 	 Gibbs free energy correction: 0.110884
0.110884 a.u.
 C	 1.311352	-0.085616	-0.047166
 C	 0.545919	-1.188065	 0.085385
 C	-1.276524	 0.062693	 0.111787
 C	-0.576242	 1.318074	 0.424181
 C	 0.754246	 1.242462	 0.335029
 H	 0.849476	-2.172907	-0.270310
 H	-1.135773	 2.240635	 0.593208
 H	 1.426631	 2.091727	 0.462999
 C	-0.813578	-1.109068	 0.828817
 H	-1.408955	-2.008374	 0.642675
 H	-0.658439	-0.940305	 1.905451
 O	 2.540781	-0.009327	-0.539959
 H	 2.891611	-0.885641	-0.770419
 C	-2.332103	 0.029313	-0.895783
 H	-2.520206	-0.975283	-1.293889
 H	-3.241139	 0.321027	-0.320502
 H	-2.207872	 0.784970	-1.683037
