# Supplementary material for: Photochemical permutation of meta-substituted phenols
Source: Nat Commun. 2025 Aug 13;16:7502. doi: 10.1038/s41467-025-62549-5 (PMC12350626; doi:10.1038/s41467-025-62549-5)
Supplement: Supplementary file 3 — Source Data [file 41467_2025_62549_MOESM3_ESM.zip › Source data/computational_structures/Methylene shifts/TS12.xyz]

17
Electronic energy: -347.065130538 a.u. 	 Gibbs free energy correction: 0.110445
0.110445 a.u.
 C	-0.248970	 0.762869	 0.104596
 C	 0.906988	 1.011221	 0.914942
 C	 1.860835	 0.183983	-0.021329
 C	 1.517078	-1.040468	-0.442537
 C	 0.166045	-1.573005	-0.195622
 C	-0.755366	-0.650278	 0.112459
 H	 1.214878	 2.058790	 0.976432
 H	 2.808487	 0.669113	-0.254846
 H	 2.237146	-1.646728	-0.995505
 H	-0.063588	-2.632784	-0.308857
 O	-2.067924	-0.722218	 0.352676
 H	-2.374468	-1.644381	 0.357335
 C	-0.901255	 1.733548	-0.755374
 H	-1.198067	 1.307657	-1.725749
 H	-1.868605	 1.901350	-0.224066
 H	-0.372492	 2.688399	-0.843903
 H	 0.887973	 0.509101	 1.894947
