# Supplementary material for: Photochemical permutation of meta-substituted phenols
Source: Nat Commun. 2025 Aug 13;16:7502. doi: 10.1038/s41467-025-62549-5 (PMC12350626; doi:10.1038/s41467-025-62549-5)
Supplement: Supplementary file 3 — Source Data [file 41467_2025_62549_MOESM3_ESM.zip › Source data/computational_structures/Methylene shifts/TS2.xyz]

17
Electronic energy: -347.058455184 a.u. 	 Gibbs free energy correction: 0.110244
0.110244 a.u.
 C	 1.022155	-0.476792	-0.120500
 C	-0.225410	-1.054449	 0.174221
 C	-1.271958	-0.139073	-0.086987
 C	-0.708821	 1.050614	-0.535534
 C	 0.767409	 0.928178	-0.527179
 H	-0.367926	-2.085709	 0.503309
 H	-1.228940	 1.987725	-0.730287
 H	 1.409752	 1.394392	-1.277113
 C	 1.011176	 1.294802	 0.876835
 H	 0.274562	 1.051269	 1.638630
 H	 1.890495	 1.879604	 1.174618
 O	 2.229597	-1.010853	-0.197969
 H	 2.286654	-1.853453	 0.281791
 C	-2.725547	-0.408294	 0.125335
 H	-2.953310	-0.500153	 1.198323
 H	-3.344329	 0.397068	-0.288953
 H	-3.017750	-1.353836	-0.353717
