# Supplementary material for: Photochemical permutation of meta-substituted phenols
Source: Nat Commun. 2025 Aug 13;16:7502. doi: 10.1038/s41467-025-62549-5 (PMC12350626; doi:10.1038/s41467-025-62549-5)
Supplement: Supplementary file 3 — Source Data [file 41467_2025_62549_MOESM3_ESM.zip › Source data/computational_structures/Methylene shifts/TS3.xyz]

17
Electronic energy: -347.045121892 a.u. 	 Gibbs free energy correction: 0.108583
0.108583 a.u.
 C	 1.072194	-0.142031	-0.119072
 C	-0.167792	-0.953853	-0.065618
 C	-1.271607	-0.095021	-0.127268
 C	-0.789752	 1.233968	-0.227662
 C	 0.600727	 1.252159	-0.232534
 H	-0.186196	-2.037889	 0.049259
 H	-1.423014	 2.121458	-0.257567
 H	 1.272632	 2.106057	-0.304875
 C	 1.093865	 0.001891	 1.361198
 H	 2.027093	-0.230938	 1.896152
 H	 0.231959	 0.312408	 1.944049
 O	 2.241610	-0.485691	-0.733352
 H	 2.406779	-1.437621	-0.656301
 C	-2.705464	-0.494584	-0.046407
 H	-2.835823	-1.572369	-0.202597
 H	-3.122262	-0.238373	 0.940704
 H	-3.297073	 0.047621	-0.797829
