# Supplementary material for: Photochemical permutation of meta-substituted phenols
Source: Nat Commun. 2025 Aug 13;16:7502. doi: 10.1038/s41467-025-62549-5 (PMC12350626; doi:10.1038/s41467-025-62549-5)
Supplement: Supplementary file 3 — Source Data [file 41467_2025_62549_MOESM3_ESM.zip › Source data/computational_structures/Methylene shifts/TS4.xyz]

17
Electronic energy: -347.057562697 a.u. 	 Gibbs free energy correction: 0.110781
0.110781 a.u.
 C	 1.204960	 0.068362	-0.187698
 C	 0.009195	-0.786425	-0.376393
 C	-1.161417	 0.103942	-0.180021
 C	-0.655073	 1.361824	 0.188249
 C	 0.736359	 1.347357	 0.201445
 H	-0.008173	-1.611779	-1.091395
 H	-1.270252	 2.222475	 0.449082
 H	 1.392976	 2.185851	 0.433041
 C	 0.120951	-1.162018	 1.053348
 H	 0.295117	-2.202322	 1.353263
 H	-0.027474	-0.423388	 1.833283
 O	 2.479588	-0.217264	-0.374032
 H	 2.606732	-1.008961	-0.921348
 C	-2.581395	-0.304182	-0.339266
 H	-2.704215	-1.394272	-0.323628
 H	-3.228914	 0.145516	 0.424824
 H	-2.933980	 0.051828	-1.322855
