# Supplementary material for: Photochemical permutation of meta-substituted phenols
Source: Nat Commun. 2025 Aug 13;16:7502. doi: 10.1038/s41467-025-62549-5 (PMC12350626; doi:10.1038/s41467-025-62549-5)
Supplement: Supplementary file 3 — Source Data [file 41467_2025_62549_MOESM3_ESM.zip › Source data/computational_structures/Methylene shifts/TS5.xyz]

17
Electronic energy: -347.060146300 a.u. 	 Gibbs free energy correction: 0.111606
0.111606 a.u.
 C	 1.331090	-0.157861	-0.106528
 C	 0.210108	-0.965034	 0.102520
 C	-1.009245	-0.129949	-0.037294
 C	-0.478627	 1.229269	-0.323883
 C	 0.904610	 1.175044	-0.353481
 H	 0.190581	-2.018121	 0.382086
 H	-1.107050	 2.100375	-0.502237
 H	 1.583767	 2.013032	-0.511748
 C	-1.088839	 0.259108	 1.378589
 H	-2.039528	 0.227777	 1.931302
 H	-0.198057	 0.544705	 1.933284
 O	 2.615591	-0.466926	-0.054328
 H	 2.759277	-1.411123	 0.116442
 C	-2.264017	-0.644125	-0.706830
 H	-2.586633	-1.590338	-0.250713
 H	-3.079170	 0.086125	-0.607492
 H	-2.078393	-0.815735	-1.774851
