# Supplementary material for: Photochemical permutation of meta-substituted phenols
Source: Nat Commun. 2025 Aug 13;16:7502. doi: 10.1038/s41467-025-62549-5 (PMC12350626; doi:10.1038/s41467-025-62549-5)
Supplement: Supplementary file 3 — Source Data [file 41467_2025_62549_MOESM3_ESM.zip › Source data/computational_structures/Methylene shifts/TS6.xyz]

17
Electronic energy: -347.055434790 a.u. 	 Gibbs free energy correction: 0.111235
0.111235 a.u.
 C	-0.026622	 0.867524	-0.073311
 C	 0.336973	-0.416921	 1.433385
 C	 0.480780	-0.533619	-0.039536
 C	-0.739063	-1.357101	-0.220346
 C	-1.846224	-0.520344	-0.300855
 C	-1.434691	 0.812599	-0.196981
 H	 1.225692	-0.459918	 2.077953
 H	-0.731178	-2.445435	-0.170091
 H	-2.880920	-0.849970	-0.382310
 H	-2.072635	 1.695629	-0.240042
 O	 0.666545	 1.992827	-0.084466
 H	 1.594957	 1.848156	-0.329993
 C	 1.832880	-0.908259	-0.598700
 H	 2.097846	-1.934159	-0.309356
 H	 1.823595	-0.848129	-1.694942
 H	 2.620662	-0.244139	-0.212059
 H	-0.634573	-0.367917	 1.914624
