# Supplementary material for: Photochemical permutation of meta-substituted phenols
Source: Nat Commun. 2025 Aug 13;16:7502. doi: 10.1038/s41467-025-62549-5 (PMC12350626; doi:10.1038/s41467-025-62549-5)
Supplement: Supplementary file 3 — Source Data [file 41467_2025_62549_MOESM3_ESM.zip › Source data/computational_structures/Methylene shifts/TS7.xyz]

17
Electronic energy: -347.063452646 a.u. 	 Gibbs free energy correction: 0.111093
0.111093 a.u.
 C	-0.274245	 0.657395	-0.215319
 C	 1.566099	 0.645164	 0.937394
 C	 1.173739	 0.547929	-0.481208
 C	 1.492406	-0.888440	-0.424223
 C	 0.317603	-1.581442	-0.136802
 C	-0.743669	-0.663821	-0.016754
 H	 2.327772	 1.357779	 1.279794
 H	 1.682868	 1.226018	-1.167846
 H	 2.483026	-1.305788	-0.591469
 H	 0.243616	-2.658668	 0.015827
 O	-2.018347	-0.882502	 0.270025
 H	-2.221639	-1.828340	 0.345034
 C	-1.101504	 1.887564	-0.185164
 H	-1.761246	 1.879127	-1.070143
 H	-1.757645	 1.915899	 0.695845
 H	-0.492395	 2.798446	-0.225560
 H	 1.059837	 0.049451	 1.690773
