# Supplementary material for: Photochemical permutation of meta-substituted phenols
Source: Nat Commun. 2025 Aug 13;16:7502. doi: 10.1038/s41467-025-62549-5 (PMC12350626; doi:10.1038/s41467-025-62549-5)
Supplement: Supplementary file 3 — Source Data [file 41467_2025_62549_MOESM3_ESM.zip › Source data/computational_structures/Methylene shifts/TS8.xyz]

17
Electronic energy: -347.065192394 a.u. 	 Gibbs free energy correction: 0.110929
0.110929 a.u.
 C	-0.620102	-1.178477	-0.387909
 C	-2.039331	-0.206437	 0.860454
 C	-1.599231	-0.067630	-0.524009
 C	-0.793790	 1.164211	-0.337546
 C	 0.518494	 0.776968	-0.093708
 C	 0.632015	-0.653776	-0.115644
 H	-3.085787	-0.381079	 1.146459
 H	-2.372037	-0.113604	-1.294674
 H	-1.206077	 2.171869	-0.341708
 H	-0.879829	-2.231616	-0.478711
 O	 1.586527	 1.511710	 0.170766
 H	 1.392621	 2.462595	 0.161299
 C	 1.905220	-1.376784	 0.130563
 H	 2.652907	-1.085900	-0.623438
 H	 2.323203	-1.086373	 1.107336
 H	 1.771045	-2.464206	 0.102997
 H	-1.307921	-0.113812	 1.661109
