# Supplementary material for: Photochemical permutation of meta-substituted phenols
Source: Nat Commun. 2025 Aug 13;16:7502. doi: 10.1038/s41467-025-62549-5 (PMC12350626; doi:10.1038/s41467-025-62549-5)
Supplement: Supplementary file 3 — Source Data [file 41467_2025_62549_MOESM3_ESM.zip › Source data/computational_structures/Methylene shifts/TS9.xyz]

17
Electronic energy: -347.059737246 a.u. 	 Gibbs free energy correction: 0.110294
0.110294 a.u.
 C	-1.269009	-1.214075	-0.430395
 C	-1.588592	 0.381096	 1.018293
 C	-1.340894	 0.262572	-0.431657
 C	 0.061101	 0.701895	-0.220008
 C	 0.860317	-0.453817	-0.007723
 C	 0.039521	-1.586543	-0.155034
 H	-2.330735	 1.081744	 1.420387
 H	-2.019779	 0.808822	-1.090223
 H	-2.141422	-1.857443	-0.529032
 H	 0.385939	-2.612812	-0.037263
 O	 0.572198	 1.918693	-0.249536
 H	-0.008182	 2.558470	-0.693303
 C	 2.320192	-0.411018	 0.259415
 H	 2.811347	 0.302474	-0.418841
 H	 2.511174	-0.051020	 1.283517
 H	 2.780140	-1.399672	 0.146281
 H	-1.061889	-0.260762	 1.717428
