# Supplementary material for: Photochemical permutation of meta-substituted phenols
Source: Nat Commun. 2025 Aug 13;16:7502. doi: 10.1038/s41467-025-62549-5 (PMC12350626; doi:10.1038/s41467-025-62549-5)
Supplement: Supplementary file 3 — Source Data [file 41467_2025_62549_MOESM3_ESM.zip › Source data/computational_structures/Protonation studies/2-Me.xyz]

16
Electronic energy: -346.746933118 a.u. 	 Gibbs free energy correction: 0.102392 a.u.
 C	 0.583431	-0.643194	-0.000015
 C	-0.560622	-1.436494	-0.000033
 C	-1.840448	-0.881281	 0.000046
 C	-1.985214	 0.500311	 0.000008
 C	-0.856672	 1.317397	-0.000018
 C	 0.414238	 0.749447	-0.000024
 H	-0.442245	-2.522636	-0.000125
 H	-2.718065	-1.529094	 0.000052
 H	-2.978327	 0.952872	 0.000004
 H	-0.962324	 2.406134	-0.000031
 O	 1.552037	 1.501555	-0.000003
 H	 1.309074	 2.436795	 0.000110
 C	 1.970884	-1.218555	 0.000016
 H	 2.539353	-0.882320	-0.880866
 H	 2.538867	-0.883388	 0.881627
 H	 1.943787	-2.316595	-0.000632
