# Supplementary material for: Photochemical permutation of meta-substituted phenols
Source: Nat Commun. 2025 Aug 13;16:7502. doi: 10.1038/s41467-025-62549-5 (PMC12350626; doi:10.1038/s41467-025-62549-5)
Supplement: Supplementary file 3 — Source Data [file 41467_2025_62549_MOESM3_ESM.zip › Source data/computational_structures/Protonation studies/2-Me_AlCl3.xyz]

20
Electronic energy: -1970.16025942 a.u.	Gibbs free energy correction: 0.096197 a.u.
C	-1.347210	-0.076445	-0.534295
C	-1.746016	-1.401050	-0.516757
C	-3.060208	-1.689878	-0.160317
C	-3.934872	-0.653738	0.151321
C	-3.498167	0.667935	0.119183
C	-2.182396	0.992009	-0.216836
H	-1.030165	-2.182631	-0.770899
H	-4.967289	-0.874369	0.425984
H	-4.188268	1.475135	0.371772
O	0.001285	0.189525	-0.886246
H	0.086289	0.936086	-1.504468
Al	1.648989	-0.107933	0.134120
Cl	1.176667	0.676889	2.055449
Cl	1.951881	-2.208431	0.014806
Cl	2.833121	1.144880	-1.134412
C	-1.675694	2.407382	-0.222580
H	-0.855120	2.535593	0.500146
H	-1.298614	2.712534	-1.214152
H	-2.477966	3.107191	0.043221
H	-3.396984	-2.726636	-0.132847
