# Supplementary material for: Photochemical permutation of meta-substituted phenols
Source: Nat Commun. 2025 Aug 13;16:7502. doi: 10.1038/s41467-025-62549-5 (PMC12350626; doi:10.1038/s41467-025-62549-5)
Supplement: Supplementary file 3 — Source Data [file 41467_2025_62549_MOESM3_ESM.zip › Source data/computational_structures/Protonation studies/2-Me_AlCl3_deprotonated.xyz]

19
Electronic energy: -1969.74043094 a.u.	Gibbs free energy correction: 0.083978 a.u.
C	-1.368140	0.143488	-0.000299
C	-1.617755	-1.235992	-0.000151
C	-2.922466	-1.719391	0.000035
C	-4.002091	-0.841234	0.000072
C	-3.754098	0.531749	-0.000081
C	-2.458820	1.041501	-0.000265
H	-0.770023	-1.922578	-0.000190
H	-5.027334	-1.217344	0.000217
H	-4.593010	1.234427	-0.000055
O	-0.140266	0.662724	-0.000507
Al	1.513609	0.007835	0.000027
Cl	1.839021	-1.215142	1.779388
Cl	1.839840	-1.215905	-1.778665
Cl	2.848924	1.723840	-0.000033
C	-2.174906	2.516140	-0.000431
H	-1.574098	2.801955	0.877243
H	-1.574256	2.801788	-0.878266
H	-3.106399	3.102282	-0.000401
H	-3.092358	-2.799234	0.000151
