# Supplementary material for: Photochemical permutation of meta-substituted phenols
Source: Nat Commun. 2025 Aug 13;16:7502. doi: 10.1038/s41467-025-62549-5 (PMC12350626; doi:10.1038/s41467-025-62549-5)
Supplement: Supplementary file 3 — Source Data [file 41467_2025_62549_MOESM3_ESM.zip › Source data/computational_structures/Protonation studies/2-Me_protonated_C1.xyz]

17
Electronic energy: -347.110958143 a.u. 	 Gibbs free energy correction: 0.111442 a.u.
 C	-0.408368	 0.777118	 0.218001
 C	-0.604859	-0.678215	 0.046590
 C	 0.520687	-1.489810	 0.011769
 C	 1.793300	-0.929156	-0.047788
 C	 2.020515	 0.469955	-0.060811
 C	 0.952328	 1.310000	-0.005638
 H	 2.656035	-1.597928	-0.108892
 H	 3.036280	 0.855867	-0.146332
 H	 1.077749	 2.396077	-0.021944
 O	-1.499221	 1.503803	-0.213382
 H	-1.461339	 2.417733	 0.105258
 H	-0.352840	 0.726262	 1.359336
 C	-1.988036	-1.190637	-0.034498
 H	-2.611425	-0.773640	 0.770961
 H	-2.439565	-0.812134	-0.968479
 H	-2.026441	-2.285355	-0.016526
 H	 0.401922	-2.572839	-0.032087
