# Supplementary material for: Photochemical permutation of meta-substituted phenols
Source: Nat Commun. 2025 Aug 13;16:7502. doi: 10.1038/s41467-025-62549-5 (PMC12350626; doi:10.1038/s41467-025-62549-5)
Supplement: Supplementary file 3 — Source Data [file 41467_2025_62549_MOESM3_ESM.zip › Source data/computational_structures/Protonation studies/2-Me_protonated_C2.xyz]

17
Electronic energy: -347.137235883 a.u. 	 Gibbs free energy correction: 0.113956 a.u.
 C	 0.517331	-0.767546	-0.117791
 C	 0.569596	 0.695905	-0.365249
 C	-0.745609	 1.377548	-0.282674
 C	-1.894010	 0.717375	-0.011182
 C	-1.847195	-0.691993	 0.210412
 C	-0.680854	-1.428206	 0.159838
 H	-2.850058	 1.237068	 0.043551
 H	-2.780814	-1.216210	 0.431675
 H	-0.691793	-2.505087	 0.338944
 O	 1.671654	-1.369950	-0.188004
 H	 1.604779	-2.330434	-0.037903
 H	 0.900905	 0.790040	-1.422838
 C	 1.654311	 1.398587	 0.492711
 H	 1.738709	 2.448954	 0.186784
 H	 1.387578	 1.360545	 1.557477
 H	 2.623589	 0.908252	 0.345402
 H	-0.747545	 2.456452	-0.455445
