# Supplementary material for: Photochemical permutation of meta-substituted phenols
Source: Nat Commun. 2025 Aug 13;16:7502. doi: 10.1038/s41467-025-62549-5 (PMC12350626; doi:10.1038/s41467-025-62549-5)
Supplement: Supplementary file 3 — Source Data [file 41467_2025_62549_MOESM3_ESM.zip › Source data/computational_structures/Protonation studies/2-Me_protonated_C3.xyz]

17
Electronic energy: -347.129324322 a.u. 	 Gibbs free energy correction: 0.111237 a.u.
 C	 0.499354	 0.765088	-0.000046
 C	 0.591302	-0.626776	-0.000043
 C	-0.643727	-1.421913	-0.000026
 C	-1.933242	-0.723899	-0.000045
 C	-1.974627	 0.635651	 0.000030
 C	-0.762061	 1.364908	 0.000066
 H	-2.846937	-1.321108	-0.000088
 H	-2.920510	 1.176955	 0.000086
 H	-0.817315	 2.458565	 0.000209
 O	 1.657340	 1.444054	 0.000021
 H	 1.520929	 2.403285	-0.000558
 H	-0.606363	-2.131682	 0.855124
 C	 1.918093	-1.283007	 0.000031
 H	 2.498546	-0.944572	-0.874670
 H	 2.497953	-0.945378	 0.875468
 H	 1.850778	-2.377077	-0.000414
 H	-0.606353	-2.131734	-0.855133
