# Supplementary material for: Photochemical permutation of meta-substituted phenols
Source: Nat Commun. 2025 Aug 13;16:7502. doi: 10.1038/s41467-025-62549-5 (PMC12350626; doi:10.1038/s41467-025-62549-5)
Supplement: Supplementary file 3 — Source Data [file 41467_2025_62549_MOESM3_ESM.zip › Source data/computational_structures/Protonation studies/2-Me_protonated_C4.xyz]

17
Electronic energy: -347.148781385 a.u. 	 Gibbs free energy correction: 0.113569 a.u.
 C	-0.427118	 0.773117	 0.000276
 C	-0.662840	-0.644048	-0.000172
 C	 0.436371	-1.440422	-0.000319
 C	 1.818866	-0.926027	 0.000159
 C	 1.960743	 0.539034	-0.000001
 C	 0.879653	 1.350118	-0.000155
 H	 2.374407	-1.348292	 0.862560
 H	 2.967239	 0.963798	 0.000262
 H	 0.981218	 2.437778	-0.000440
 O	-1.495364	 1.518776	 0.000039
 H	-1.293988	 2.471909	-0.000412
 H	 2.375262	-1.348582	-0.861524
 C	-2.074832	-1.148693	 0.000048
 H	-2.619328	-0.787662	 0.884700
 H	-2.619985	-0.786896	-0.883785
 H	-2.094221	-2.244972	-0.000184
 H	 0.307249	-2.525759	-0.000500
