# Supplementary material for: Photochemical permutation of meta-substituted phenols
Source: Nat Commun. 2025 Aug 13;16:7502. doi: 10.1038/s41467-025-62549-5 (PMC12350626; doi:10.1038/s41467-025-62549-5)
Supplement: Supplementary file 3 — Source Data [file 41467_2025_62549_MOESM3_ESM.zip › Source data/computational_structures/Protonation studies/2-Me_protonated_C5.xyz]

17
Electronic energy: -347.131858900 a.u. 	 Gibbs free energy correction: 0.111817 a.u.
 C	 0.480242	-0.772706	 0.000004
 C	 0.594381	 0.657732	 0.000002
 C	-0.563145	 1.470362	-0.000001
 C	-1.806138	 0.910246	-0.000006
 C	-1.978999	-0.542446	-0.000022
 C	-0.754435	-1.352135	-0.000005
 H	-2.699618	 1.538747	-0.000007
 H	-2.624605	-0.829217	 0.858217
 H	-0.857639	-2.440444	-0.000005
 O	 1.653618	-1.423933	 0.000016
 H	 1.532506	-2.385559	 0.000019
 H	-2.624524	-0.829175	-0.858341
 C	 1.949156	 1.246040	 0.000013
 H	 2.510613	 0.870158	 0.872180
 H	 2.510653	 0.870122	-0.872111
 H	 1.935554	 2.340740	-0.000004
 H	-0.438259	 2.553532	 0.000003
