# Supplementary material for: Photochemical permutation of meta-substituted phenols
Source: Nat Commun. 2025 Aug 13;16:7502. doi: 10.1038/s41467-025-62549-5 (PMC12350626; doi:10.1038/s41467-025-62549-5)
Supplement: Supplementary file 3 — Source Data [file 41467_2025_62549_MOESM3_ESM.zip › Source data/computational_structures/Protonation studies/2-Me_protonated_C6.xyz]

17
Electronic energy: -347.143067871 a.u. 	 Gibbs free energy correction: 0.113083 a.u.
 C	-0.410707	 0.750228	 0.000281
 C	-0.687399	-0.626462	-0.000227
 C	 0.409624	-1.468439	-0.000025
 C	 1.775675	-1.036414	 0.000443
 C	 2.058716	 0.281706	 0.000361
 C	 0.969811	 1.286318	-0.000756
 H	 2.567343	-1.785290	 0.000884
 H	 3.086082	 0.649897	 0.000608
 H	 1.089810	 1.954911	-0.876897
 O	-1.434466	 1.561610	 0.000666
 H	-1.184825	 2.502566	 0.001022
 H	 1.090672	 1.960170	 0.871025
 C	-2.107589	-1.110482	-0.000262
 H	-2.146854	-2.206328	-0.000922
 H	-2.646727	-0.741617	 0.884517
 H	-2.647011	-0.740617	-0.884461
 H	 0.218459	-2.545308	 0.000005
