# Supplementary material for: Photochemical permutation of meta-substituted phenols
Source: Nat Commun. 2025 Aug 13;16:7502. doi: 10.1038/s41467-025-62549-5 (PMC12350626; doi:10.1038/s41467-025-62549-5)
Supplement: Supplementary file 3 — Source Data [file 41467_2025_62549_MOESM3_ESM.zip › Source data/computational_structures/Protonation studies/2-Me_protonated_OH.xyz]

17
Electronic energy: -347.126350955 a.u. 	 Gibbs free energy correction: 0.112391 a.u.
 C	 0.370075	-0.646115	 0.000002
 C	 0.518214	 0.730337	 0.000009
 C	-0.697398	 1.426890	 0.000020
 C	-1.921689	 0.765582	 0.000003
 C	-1.987041	-0.626934	-0.000012
 C	-0.808496	-1.365658	-0.000001
 H	-2.843702	 1.348120	 0.000004
 H	-2.947828	-1.141298	-0.000016
 H	-0.822363	-2.457096	 0.000005
 O	 1.648186	-1.425525	-0.000009
 H	 1.774172	-1.975590	-0.800892
 H	 1.774416	-1.975218	 0.801092
 C	 1.851060	 1.424359	-0.000025
 H	 2.444965	 1.162435	 0.888295
 H	 2.444645	 1.162862	-0.888688
 H	 1.711305	 2.511719	 0.000269
 H	-0.669444	 2.517508	 0.000035
