# Supplementary material for: Photochemical permutation of meta-substituted phenols
Source: Nat Commun. 2025 Aug 13;16:7502. doi: 10.1038/s41467-025-62549-5 (PMC12350626; doi:10.1038/s41467-025-62549-5)
Supplement: Supplementary file 3 — Source Data [file 41467_2025_62549_MOESM3_ESM.zip › Source data/computational_structures/Protonation studies/3-Me.xyz]

16
Electronic energy: -346.746766902 a.u. 	 Gibbs free energy correction: 0.100526 a.u.
 C	 1.217169	-0.368840	 0.000000
 C	-0.037426	-0.982390	-0.000001
 C	-1.201961	-0.220708	-0.000002
 C	-1.097914	 1.176576	-0.000001
 C	 0.150084	 1.784644	 0.000000
 C	 1.315333	 1.020335	 0.000001
 H	-0.078259	-2.072951	-0.000003
 H	-2.003280	 1.786895	-0.000002
 H	 0.225056	 2.873827	 0.000000
 H	 2.296673	 1.502382	 0.000002
 O	 2.307537	-1.182874	 0.000000
 H	 3.104276	-0.635944	 0.000001
 C	-2.554853	-0.882479	 0.000001
 H	-2.468704	-1.977546	-0.000034
 H	-3.139309	-0.588274	 0.885699
 H	-3.139341	-0.588219	-0.885655
