# Supplementary material for: Photochemical permutation of meta-substituted phenols
Source: Nat Commun. 2025 Aug 13;16:7502. doi: 10.1038/s41467-025-62549-5 (PMC12350626; doi:10.1038/s41467-025-62549-5)
Supplement: Supplementary file 3 — Source Data [file 41467_2025_62549_MOESM3_ESM.zip › Source data/computational_structures/Protonation studies/3-Me_AlCl3.xyz]

20
Electronic energy: -1970.16038505 a.u.	Gibbs free energy correction: 0.094026 a.u.
C	1.128626	-0.778695	-0.377205
C	1.689631	0.482345	-0.297530
C	3.064414	0.602829	-0.072542
C	3.828690	-0.559508	0.050385
C	3.240198	-1.817515	-0.040736
C	1.871167	-1.942094	-0.250953
H	1.062049	1.366245	-0.420431
H	4.903599	-0.477866	0.220023
H	3.851581	-2.715308	0.058953
H	1.394278	-2.922626	-0.307682
O	-0.260819	-0.868427	-0.597543
H	-0.534544	-1.752233	-0.896982
Al	-1.792803	0.160291	0.086992
Cl	-1.387703	0.331790	2.163725
Cl	-1.747838	1.971966	-1.027101
Cl	-3.210729	-1.324546	-0.517833
C	3.688133	1.967621	0.035009
H	3.426554	2.592957	-0.831521
H	3.328235	2.491102	0.934295
H	4.782682	1.904888	0.094784
