# Supplementary material for: Photochemical permutation of meta-substituted phenols
Source: Nat Commun. 2025 Aug 13;16:7502. doi: 10.1038/s41467-025-62549-5 (PMC12350626; doi:10.1038/s41467-025-62549-5)
Supplement: Supplementary file 3 — Source Data [file 41467_2025_62549_MOESM3_ESM.zip › Source data/computational_structures/Protonation studies/3-Me_AlCl3_deprotonated.xyz]

19
Electronic energy: -1969.74025452 a.u.	Gibbs free energy correction: 0.082527 a.u.
C	1.119948	-0.861708	-0.000369
C	1.697213	0.416683	-0.000215
C	3.081930	0.590009	-0.000003
C	3.913733	-0.531162	0.000058
C	3.350873	-1.808240	-0.000111
C	1.974722	-1.979192	-0.000321
H	1.038698	1.287815	-0.000285
H	4.999186	-0.405040	0.000230
H	4.001973	-2.686774	-0.000063
H	1.519131	-2.970603	-0.000444
O	-0.194913	-1.065472	-0.000610
Al	-1.633313	-0.020521	-0.000030
Cl	-1.642670	1.248343	1.778266
Cl	-1.643322	1.249283	-1.777649
Cl	-3.358945	-1.342445	-0.000011
C	3.658441	1.983626	0.000135
H	3.329317	2.551254	-0.884903
H	3.328485	2.551424	0.884749
H	4.758347	1.964313	0.000645
