# Supplementary material for: Photochemical permutation of meta-substituted phenols
Source: Nat Commun. 2025 Aug 13;16:7502. doi: 10.1038/s41467-025-62549-5 (PMC12350626; doi:10.1038/s41467-025-62549-5)
Supplement: Supplementary file 3 — Source Data [file 41467_2025_62549_MOESM3_ESM.zip › Source data/computational_structures/Protonation studies/3-Me_AlCl3_protonated_C1.xyz]

21
Electronic energy: -1970.50388934 a.u.	Gibbs free energy correction: 0.102453 a.u.
C	1.021575	-0.283572	-0.797456
C	1.864605	0.793018	-0.530567
C	3.169541	0.535309	-0.092658
C	3.553733	-0.802338	0.077020
C	2.684810	-1.850879	-0.196716
C	1.385896	-1.604631	-0.648067
H	1.534063	1.819328	-0.711316
H	4.564667	-1.022871	0.424364
H	3.015964	-2.881330	-0.063145
H	0.688894	-2.411654	-0.870844
O	-0.328920	0.008430	-1.204857
H	-0.369598	0.512532	-2.039376
Al	-1.867830	-0.064894	-0.083353
Cl	-0.749658	1.147651	1.700984
Cl	-3.203673	1.269298	-0.950790
Cl	-2.112136	-1.982749	0.672408
C	4.138160	1.654172	0.165021
H	3.649631	2.636901	0.137300
H	4.626725	1.535636	1.142775
H	4.933358	1.652167	-0.596347
H	0.472447	0.907575	1.255337
