# Supplementary material for: Photochemical permutation of meta-substituted phenols
Source: Nat Commun. 2025 Aug 13;16:7502. doi: 10.1038/s41467-025-62549-5 (PMC12350626; doi:10.1038/s41467-025-62549-5)
Supplement: Supplementary file 3 — Source Data [file 41467_2025_62549_MOESM3_ESM.zip › Source data/computational_structures/Protonation studies/3-Me_AlCl3_protonated_C2.xyz]

21
Electronic energy: -1970.53269894 a.u.	Gibbs free energy correction: 0.105455 a.u.
C	1.059491	-0.999032	0.001446
C	1.547568	0.389089	0.000007
C	3.015465	0.582596	-0.000177
C	3.836178	-0.517982	-0.000092
C	3.284587	-1.811153	0.000911
C	1.908891	-2.074756	0.001730
H	1.088206	0.919943	-0.861675
H	4.919543	-0.399505	-0.000655
H	3.966743	-2.665704	0.001012
H	1.537598	-3.100570	0.002507
O	-0.275224	-1.127512	0.002070
H	-0.601045	-2.050690	0.002706
Al	-1.949556	0.266695	-0.000416
Cl	-1.431274	1.258603	1.794675
Cl	-1.428963	1.252669	-1.798361
Cl	-3.287386	-1.357740	0.001344
C	3.532490	1.975968	0.000053
H	3.154816	2.524877	-0.877958
H	3.166328	2.519056	0.886677
H	4.628021	2.004349	-0.006536
H	1.087379	0.922883	0.859324
