# Supplementary material for: Photochemical permutation of meta-substituted phenols
Source: Nat Commun. 2025 Aug 13;16:7502. doi: 10.1038/s41467-025-62549-5 (PMC12350626; doi:10.1038/s41467-025-62549-5)
Supplement: Supplementary file 3 — Source Data [file 41467_2025_62549_MOESM3_ESM.zip › Source data/computational_structures/Protonation studies/3-Me_AlCl3_protonated_C3.xyz]

21
Electronic energy: -1970.51182068 a.u.	Gibbs free energy correction: 0.105343 a.u.
C	0.985961	-0.726980	-0.558453
C	1.533370	0.495741	-0.263041
C	2.921494	0.603620	0.183226
C	3.704734	-0.633059	0.166603
C	3.135813	-1.836517	-0.163020
C	1.778114	-1.881705	-0.516747
H	0.916608	1.398336	-0.315875
H	4.753376	-0.578103	0.469557
H	3.716016	-2.759165	-0.146275
H	1.325754	-2.849820	-0.754909
O	-0.351494	-0.780791	-0.870316
H	-0.656823	-1.627338	-1.246532
Al	-1.901676	0.195556	0.163037
Cl	-0.999452	0.039358	2.081313
Cl	-1.750191	2.098367	-0.745531
Cl	-3.316818	-1.236537	-0.462903
C	3.662035	1.891282	-0.231923
H	3.867801	1.875634	-1.310316
H	3.050379	2.772393	-0.000341
H	4.612656	1.973795	0.309887
H	2.748670	0.703858	1.299028
