# Supplementary material for: Photochemical permutation of meta-substituted phenols
Source: Nat Commun. 2025 Aug 13;16:7502. doi: 10.1038/s41467-025-62549-5 (PMC12350626; doi:10.1038/s41467-025-62549-5)
Supplement: Supplementary file 3 — Source Data [file 41467_2025_62549_MOESM3_ESM.zip › Source data/computational_structures/Protonation studies/3-Me_AlCl3_protonated_C4.xyz]

21
Electronic energy: -1970.53547240 a.u.	Gibbs free energy correction: 0.102508 a.u.
C	1.125926	-0.863048	-0.134361
C	1.608617	0.459213	-0.096773
C	2.956481	0.684378	-0.022166
C	3.894660	-0.464150	0.019935
C	3.306444	-1.815744	-0.031218
C	1.971233	-2.010404	-0.106465
H	0.895438	1.282377	-0.134692
H	4.638127	-0.362296	-0.795996
H	3.985391	-2.671233	-0.003671
H	1.534224	-3.010184	-0.141306
O	-0.190088	-1.018671	-0.200498
H	-0.505343	-1.946033	-0.234113
Al	-2.039908	0.260662	0.048383
Cl	-1.519883	1.015506	1.942429
Cl	-1.727201	1.487264	-1.630810
Cl	-3.129491	-1.543372	-0.112256
C	3.520110	2.060102	0.018165
H	2.737140	2.826359	-0.012794
H	4.119344	2.198936	0.932566
H	4.205029	2.215048	-0.831268
H	4.531099	-0.384053	0.924398
