# Supplementary material for: Photochemical permutation of meta-substituted phenols
Source: Nat Commun. 2025 Aug 13;16:7502. doi: 10.1038/s41467-025-62549-5 (PMC12350626; doi:10.1038/s41467-025-62549-5)
Supplement: Supplementary file 3 — Source Data [file 41467_2025_62549_MOESM3_ESM.zip › Source data/computational_structures/Protonation studies/3-Me_AlCl3_protonated_C5.xyz]

21
Electronic energy: -1970.51858020 a.u.	Gibbs free energy correction: 0.105034 a.u.
C	0.977467	-0.873524	-0.535012
C	1.510498	0.426504	-0.373106
C	2.861042	0.680318	-0.064221
C	3.685322	-0.416272	0.048138
C	3.200225	-1.783339	-0.131195
C	1.778049	-1.966666	-0.428811
H	0.829783	1.272573	-0.517544
H	4.746628	-0.283097	0.273933
H	3.821616	-2.296319	-0.898200
H	1.390189	-2.981031	-0.551371
O	-0.372149	-0.936763	-0.789191
H	-0.704407	-1.833966	-0.981427
Al	-1.867083	0.204326	0.152977
Cl	-0.792194	0.448542	1.974810
Cl	-1.847550	1.893081	-1.113645
Cl	-3.285532	-1.341888	-0.043997
C	3.334649	2.092330	0.121418
H	3.127518	2.693793	-0.775697
H	2.807947	2.562731	0.964995
H	4.412187	2.129546	0.322271
H	3.464005	-2.377947	0.772743
