# Supplementary material for: Photochemical permutation of meta-substituted phenols
Source: Nat Commun. 2025 Aug 13;16:7502. doi: 10.1038/s41467-025-62549-5 (PMC12350626; doi:10.1038/s41467-025-62549-5)
Supplement: Supplementary file 3 — Source Data [file 41467_2025_62549_MOESM3_ESM.zip › Source data/computational_structures/Protonation studies/3-Me_AlCl3_protonated_C6.xyz]

21
Electronic energy: -1970.53342824 a.u.	Gibbs free energy correction: 0.103590 a.u.
C	1.105851	-0.785853	-0.296381
C	1.603826	0.490931	-0.216586
C	2.982174	0.681659	-0.049121
C	3.879175	-0.438066	0.035883
C	3.409688	-1.699911	-0.046203
C	1.965757	-1.983644	-0.212736
H	0.929878	1.344320	-0.293764
H	4.945224	-0.246641	0.163097
H	4.083355	-2.557379	0.010916
H	1.620569	-2.614342	0.631765
O	-0.210921	-0.951201	-0.446531
H	-0.521880	-1.875984	-0.528519
Al	-2.006655	0.251443	0.102817
Cl	-1.362957	0.675589	2.064091
Cl	-1.807252	1.755036	-1.354246
Cl	-3.135030	-1.499414	-0.264125
C	3.542496	2.050644	0.043991
H	2.783188	2.832652	-0.063361
H	4.051830	2.167404	1.016186
H	4.323920	2.183999	-0.722686
H	1.813050	-2.618304	-1.108312
