# Supplementary material for: Photochemical permutation of meta-substituted phenols
Source: Nat Commun. 2025 Aug 13;16:7502. doi: 10.1038/s41467-025-62549-5 (PMC12350626; doi:10.1038/s41467-025-62549-5)
Supplement: Supplementary file 3 — Source Data [file 41467_2025_62549_MOESM3_ESM.zip › Source data/computational_structures/Protonation studies/3-Me_deprotonated.xyz]

15
Electronic energy: -346.249040925 a.u. 	 Gibbs free energy correction: 0.086728 a.u.
 C	 1.328549	-0.471368	-0.000000
 C	-0.022752	-0.994232	-0.000001
 C	-1.157559	-0.199477	-0.000002
 C	-1.040898	 1.202348	-0.000001
 C	 0.244094	 1.758177	 0.000000
 C	 1.384567	 0.973318	 0.000001
 H	-0.114053	-2.086664	-0.000003
 H	-1.932113	 1.836841	-0.000002
 H	 0.350133	 2.850747	 0.000001
 H	 2.381151	 1.426881	 0.000001
 O	 2.348280	-1.207752	 0.000000
 C	-2.530957	-0.831634	 0.000002
 H	-2.466303	-1.930350	-0.000033
 H	-3.117650	-0.529144	 0.885363
 H	-3.117680	-0.529089	-0.885320
