# Supplementary material for: Photochemical permutation of meta-substituted phenols
Source: Nat Commun. 2025 Aug 13;16:7502. doi: 10.1038/s41467-025-62549-5 (PMC12350626; doi:10.1038/s41467-025-62549-5)
Supplement: Supplementary file 3 — Source Data [file 41467_2025_62549_MOESM3_ESM.zip › Source data/computational_structures/Protonation studies/3-Me_protonated_C1.xyz]

17
Electronic energy: -347.103665864 a.u. 	 Gibbs free energy correction: 0.110208 a.u.
 C	-1.233629	-0.377621	 0.173206
 C	 0.088250	-0.988690	 0.048893
 C	 1.239782	-0.231457	 0.005160
 C	 1.081378	 1.169220	-0.047501
 C	-0.165969	 1.816899	-0.034482
 C	-1.317371	 1.074231	 0.000807
 H	 0.113465	-2.081491	 0.068058
 H	 1.981743	 1.788058	-0.104788
 H	-0.211241	 2.904945	-0.088682
 H	-2.303315	 1.546847	-0.006913
 O	-2.252053	-1.204761	-0.226126
 H	-3.117048	-0.854318	 0.034163
 C	 2.607226	-0.851496	-0.030735
 H	 2.550559	-1.942479	-0.129653
 H	 3.191391	-0.457332	-0.874578
 H	 3.159766	-0.620077	 0.892509
 H	-1.146895	-0.312585	 1.326804
