# Supplementary material for: Photochemical permutation of meta-substituted phenols
Source: Nat Commun. 2025 Aug 13;16:7502. doi: 10.1038/s41467-025-62549-5 (PMC12350626; doi:10.1038/s41467-025-62549-5)
Supplement: Supplementary file 3 — Source Data [file 41467_2025_62549_MOESM3_ESM.zip › Source data/computational_structures/Protonation studies/3-Me_protonated_C2.xyz]

17
Electronic energy: -347.148558389 a.u. 	 Gibbs free energy correction: 0.112433 a.u.
 C	 1.267620	-0.342293	 0.000014
 C	-0.049907	-1.018653	-0.000142
 C	-1.260174	-0.150785	-0.000049
 C	-1.107108	 1.203536	-0.000041
 C	 0.190176	 1.777715	-0.000012
 C	 1.365459	 1.042318	 0.000031
 H	-0.080191	-1.706250	-0.866814
 H	-1.976764	 1.860296	-0.000013
 H	 0.268709	 2.868292	 0.000016
 H	 2.337388	 1.538131	 0.000109
 O	 2.286354	-1.159237	 0.000070
 H	 3.140658	-0.691222	 0.000091
 C	-2.589800	-0.820647	 0.000095
 H	-2.694152	-1.470373	 0.884080
 H	-3.410071	-0.093452	-0.000691
 H	-2.693749	-1.471913	-0.882812
 H	-0.080256	-1.706762	 0.866105
