# Supplementary material for: Photochemical permutation of meta-substituted phenols
Source: Nat Commun. 2025 Aug 13;16:7502. doi: 10.1038/s41467-025-62549-5 (PMC12350626; doi:10.1038/s41467-025-62549-5)
Supplement: Supplementary file 3 — Source Data [file 41467_2025_62549_MOESM3_ESM.zip › Source data/computational_structures/Protonation studies/3-Me_protonated_C3.xyz]

17
Electronic energy: -347.116261060 a.u. 	 Gibbs free energy correction: 0.112001 a.u.
 C	-1.259597	-0.358949	-0.006579
 C	-0.047620	-0.997456	-0.172150
 C	 1.208331	-0.257900	-0.288613
 C	 1.126467	 1.191899	-0.111890
 C	-0.083069	 1.813850	 0.059073
 C	-1.256048	 1.046077	 0.116303
 H	-0.032878	-2.086761	-0.259908
 H	 2.051646	 1.770310	-0.166178
 H	-0.148596	 2.897476	 0.158740
 H	-2.211025	 1.563425	 0.256128
 O	-2.366575	-1.106939	 0.045242
 H	-3.163724	-0.576353	 0.193256
 C	 2.447658	-0.948249	 0.315666
 H	 2.515244	-1.985842	-0.035163
 H	 3.361930	-0.419204	 0.018105
 H	 2.379815	-0.949546	 1.411574
 H	 1.363453	-0.293621	-1.409369
