# Supplementary material for: Photochemical permutation of meta-substituted phenols
Source: Nat Commun. 2025 Aug 13;16:7502. doi: 10.1038/s41467-025-62549-5 (PMC12350626; doi:10.1038/s41467-025-62549-5)
Supplement: Supplementary file 3 — Source Data [file 41467_2025_62549_MOESM3_ESM.zip › Source data/computational_structures/Protonation studies/3-Me_protonated_C4.xyz]

17
Electronic energy: -347.153473690 a.u. 	 Gibbs free energy correction: 0.112696 a.u.
 C	 1.226976	-0.414401	-0.000001
 C	-0.047846	-1.036834	-0.000003
 C	-1.181733	-0.282753	-0.000002
 C	-1.083917	 1.201061	-0.000000
 C	 0.275847	 1.779585	 0.000002
 C	 1.382933	 1.009632	 0.000002
 H	-0.077109	-2.126808	-0.000005
 H	-1.647121	 1.606489	-0.863538
 H	 0.365488	 2.868437	 0.000003
 H	 2.385177	 1.443224	 0.000003
 O	 2.254404	-1.214876	-0.000001
 H	 3.104611	-0.739976	 0.000000
 C	-2.539889	-0.894198	 0.000001
 H	-2.497012	-1.989516	-0.000025
 H	-3.108171	-0.560965	 0.883171
 H	-3.108199	-0.560922	-0.883134
 H	-1.647124	 1.606488	 0.863537
