# Supplementary material for: Photochemical permutation of meta-substituted phenols
Source: Nat Commun. 2025 Aug 13;16:7502. doi: 10.1038/s41467-025-62549-5 (PMC12350626; doi:10.1038/s41467-025-62549-5)
Supplement: Supplementary file 3 — Source Data [file 41467_2025_62549_MOESM3_ESM.zip › Source data/computational_structures/Protonation studies/3-Me_protonated_C5.xyz]

17
Electronic energy: -347.123747140 a.u. 	 Gibbs free energy correction: 0.110898 a.u.
 C	 1.254146	-0.399926	-0.000003
 C	-0.045060	-0.965274	-0.000013
 C	-1.244689	-0.228622	-0.000029
 C	-1.128659	 1.142818	-0.000047
 C	 0.171748	 1.805241	 0.000007
 C	 1.370016	 0.967072	 0.000019
 H	-0.089010	-2.059511	-0.000017
 H	-2.021742	 1.772541	-0.000071
 H	 0.211515	 2.518597	-0.853827
 H	 2.347809	 1.455302	 0.000054
 O	 2.260240	-1.281265	-0.000005
 H	 3.125902	-0.845002	-0.000010
 C	-2.567484	-0.940295	 0.000020
 H	-2.662561	-1.582895	 0.887620
 H	-3.403131	-0.229805	-0.000390
 H	-2.662269	-1.583632	-0.887030
 H	 0.211461	 2.518431	 0.853992
