# Supplementary material for: Photochemical permutation of meta-substituted phenols
Source: Nat Commun. 2025 Aug 13;16:7502. doi: 10.1038/s41467-025-62549-5 (PMC12350626; doi:10.1038/s41467-025-62549-5)
Supplement: Supplementary file 3 — Source Data [file 41467_2025_62549_MOESM3_ESM.zip › Source data/computational_structures/Protonation studies/3-Me_protonated_C6.xyz]

17
Electronic energy: -347.149849453 a.u. 	 Gibbs free energy correction: 0.112690 a.u.
 C	 1.186798	-0.446197	-0.000001
 C	-0.067175	-1.041900	-0.000002
 C	-1.210283	-0.254195	-0.000001
 C	-1.119054	 1.187789	 0.000001
 C	 0.078586	 1.799996	 0.000002
 C	 1.346398	 1.028009	 0.000001
 H	-0.129127	-2.130170	-0.000004
 H	-2.042450	 1.768026	 0.000001
 H	 0.156776	 2.888823	 0.000003
 H	 1.958334	 1.323578	 0.874851
 O	 2.234040	-1.227678	-0.000002
 H	 3.076976	-0.741886	-0.000001
 C	-2.560719	-0.872682	-0.000000
 H	-2.527737	-1.967661	-0.000023
 H	-3.125353	-0.523913	 0.880629
 H	-3.125378	-0.523874	-0.880597
 H	 1.958336	 1.323581	-0.874846
