# Supplementary material for: Photochemical permutation of meta-substituted phenols
Source: Nat Commun. 2025 Aug 13;16:7502. doi: 10.1038/s41467-025-62549-5 (PMC12350626; doi:10.1038/s41467-025-62549-5)
Supplement: Supplementary file 3 — Source Data [file 41467_2025_62549_MOESM3_ESM.zip › Source data/computational_structures/Protonation studies/3-Me_protonated_OH.xyz]

17
Electronic energy: -347.126127795 a.u. 	 Gibbs free energy correction: 0.111891 a.u.
 C	 1.118688	-0.251338	-0.000162
 C	-0.050609	-0.980361	-0.000074
 C	-1.251753	-0.263253	-0.000030
 C	-1.184498	 1.137005	 0.000029
 C	 0.026516	 1.820103	 0.000037
 C	 1.233973	 1.120412	-0.000027
 H	-0.034496	-2.070357	-0.000198
 H	-2.114192	 1.708926	 0.000008
 H	 0.041440	 2.910223	 0.000059
 H	 2.195069	 1.636359	 0.000050
 O	 2.370493	-1.065859	 0.000028
 H	 2.919870	-0.942107	 0.801990
 C	-2.576420	-0.971266	 0.000018
 H	-2.457430	-2.062056	-0.001859
 H	-3.164418	-0.691654	 0.886784
 H	-3.166134	-0.688712	-0.884650
 H	 2.920965	-0.941548	-0.801158
