# Supplementary material for: Photochemical permutation of meta-substituted phenols
Source: Nat Commun. 2025 Aug 13;16:7502. doi: 10.1038/s41467-025-62549-5 (PMC12350626; doi:10.1038/s41467-025-62549-5)
Supplement: Supplementary file 3 — Source Data [file 41467_2025_62549_MOESM3_ESM.zip › Source data/computational_structures/Protonation studies/3-Ph.xyz]

23
Electronic energy: -538.446997163 a.u.	Gibbs free energy correction: 0.151478 a.u.
C	2.637278	-0.619820	0.167006
C	1.255035	-0.797397	0.203796
C	0.392936	0.267533	-0.063664
C	0.939151	1.522141	-0.369805
C	2.317293	1.693251	-0.405029
C	3.174897	0.630036	-0.137705
H	0.869380	-1.781898	0.469782
H	0.279993	2.357624	-0.606618
H	2.736410	2.670216	-0.652577
H	4.258878	0.769488	-0.166117
O	3.410896	-1.703211	0.445815
H	4.340818	-1.444518	0.398682
C	-1.079803	0.069582	-0.024173
C	-1.662137	-1.100175	-0.526938
C	-1.920673	1.049606	0.516968
C	-3.040508	-1.284139	-0.490634
H	-1.026155	-1.866838	-0.972566
C	-3.299091	0.866081	0.555047
H	-1.484886	1.958709	0.934656
C	-3.865288	-0.301727	0.050871
H	-3.474025	-2.200589	-0.895390
H	-3.935394	1.639622	0.989131
H	-4.946726	-0.445958	0.080044
