# Supplementary material for: Photochemical permutation of meta-substituted phenols
Source: Nat Commun. 2025 Aug 13;16:7502. doi: 10.1038/s41467-025-62549-5 (PMC12350626; doi:10.1038/s41467-025-62549-5)
Supplement: Supplementary file 3 — Source Data [file 41467_2025_62549_MOESM3_ESM.zip › Source data/computational_structures/Protonation studies/3-Ph_AlCl3.xyz]

27
Electronic energy: -2161.86000727 a.u.	Gibbs free energy correction: 0.144718 a.u.
C	0.474918	1.539270	0.229639
C	-0.553960	0.615108	0.248528
C	-1.863971	1.049185	0.018563
C	-2.090552	2.413259	-0.206473
C	-1.038293	3.320636	-0.207783
C	0.268405	2.890076	0.005646
H	-0.342776	-0.431024	0.469252
H	-3.103394	2.762876	-0.407355
H	-1.230262	4.378095	-0.393391
H	1.104279	3.592410	-0.011698
O	1.782596	1.068352	0.455659
H	2.417552	1.787740	0.613356
Al	2.696193	-0.614994	-0.003580
Cl	1.997045	-2.002715	1.446542
Cl	2.080498	-0.978526	-2.003940
Cl	4.642926	0.220329	0.296040
C	-2.982421	0.072440	0.011619
C	-2.815678	-1.196568	-0.555606
C	-4.224027	0.400476	0.568381
C	-3.863209	-2.111335	-0.566359
H	-1.861914	-1.462833	-1.014661
C	-5.270305	-0.515754	0.559430
H	-4.365278	1.375896	1.037054
C	-5.093745	-1.774585	-0.008766
H	-3.716992	-3.093121	-1.019674
H	-6.228639	-0.246273	1.006715
H	-5.914797	-2.493391	-0.016156
