# Supplementary material for: Photochemical permutation of meta-substituted phenols
Source: Nat Commun. 2025 Aug 13;16:7502. doi: 10.1038/s41467-025-62549-5 (PMC12350626; doi:10.1038/s41467-025-62549-5)
Supplement: Supplementary file 3 — Source Data [file 41467_2025_62549_MOESM3_ESM.zip › Source data/computational_structures/Protonation studies/3-Ph_AlCl3_deprotonated.xyz]

26
Electronic energy: -2161.44052733 a.u.	Gibbs free energy correction: 0.133546 a.u.
C	-0.503422	1.577985	-0.019899
C	0.551553	0.653601	0.038792
C	1.884376	1.061082	-0.052326
C	2.177472	2.424317	-0.190070
C	1.137088	3.348933	-0.235993
C	-0.187359	2.940673	-0.152181
H	0.309220	-0.400410	0.176384
H	3.211671	2.755460	-0.295479
H	1.365117	4.411768	-0.351551
H	-1.010968	3.655002	-0.192520
O	-1.781052	1.219348	0.050008
Al	-2.637503	-0.342507	0.058174
Cl	-1.969423	-1.556053	-1.633284
Cl	-2.216695	-1.414413	1.910744
Cl	-4.755122	0.108192	-0.104221
C	2.974382	0.050218	-0.019516
C	4.201086	0.324330	0.599521
C	2.805177	-1.208431	-0.612833
C	5.223064	-0.619724	0.621509
H	4.344775	1.287922	1.091177
C	3.825346	-2.153830	-0.589435
H	1.861788	-1.440889	-1.109522
C	5.041181	-1.865088	0.025751
H	6.167018	-0.382762	1.117876
H	3.667594	-3.125760	-1.061810
H	5.841171	-2.608264	0.044131
