# Supplementary material for: Photochemical permutation of meta-substituted phenols
Source: Nat Commun. 2025 Aug 13;16:7502. doi: 10.1038/s41467-025-62549-5 (PMC12350626; doi:10.1038/s41467-025-62549-5)
Supplement: Supplementary file 3 — Source Data [file 41467_2025_62549_MOESM3_ESM.zip › Source data/computational_structures/Protonation studies/3-Ph_AlCl3_protonated_C1.xyz]

28
Electronic energy: -2162.19932204 a.u.	Gibbs free energy correction: 0.154769 a.u.
C	0.372171	0.536535	-0.400305
C	-0.925082	-0.115912	-0.371863
C	-2.082039	0.630278	-0.249134
C	-1.938396	2.039311	-0.297997
C	-0.709294	2.701799	-0.450418
C	0.447086	1.975766	-0.581842
H	-0.939183	-1.207208	-0.333315
H	-2.844974	2.646385	-0.238033
H	-0.685058	3.790472	-0.503406
H	1.429108	2.436292	-0.718383
O	1.455832	-0.245584	-0.878590
H	1.480793	-0.307301	-1.849972
Al	3.179650	-0.444413	0.199019
Cl	2.074096	-0.292241	2.051563
Cl	3.842622	-2.307951	-0.484582
Cl	4.132966	1.357438	-0.370828
H	0.579727	0.516979	0.751663
C	-3.414837	0.000820	-0.114897
C	-3.715377	-1.177386	-0.809310
C	-4.385038	0.574594	0.715798
C	-4.965147	-1.769207	-0.674996
H	-2.983717	-1.622668	-1.486757
C	-5.631495	-0.024857	0.852863
H	-4.161783	1.476771	1.289216
C	-5.923634	-1.195198	0.157130
H	-5.194958	-2.679760	-1.229285
H	-6.376492	0.421772	1.512140
H	-6.903708	-1.662135	0.262843
