# Supplementary material for: Photochemical permutation of meta-substituted phenols
Source: Nat Commun. 2025 Aug 13;16:7502. doi: 10.1038/s41467-025-62549-5 (PMC12350626; doi:10.1038/s41467-025-62549-5)
Supplement: Supplementary file 3 — Source Data [file 41467_2025_62549_MOESM3_ESM.zip › Source data/computational_structures/Protonation studies/3-Ph_AlCl3_protonated_C2.xyz]

28
Electronic energy: -2162.23283713 a.u.	Gibbs free energy correction: 0.155921 a.u.
C	-0.589508	1.682171	-0.002335
C	0.444702	0.629863	-0.001553
C	1.867436	1.073435	-0.000532
C	2.115111	2.447393	0.000144
C	1.072763	3.362029	-0.000211
C	-0.297239	3.006946	-0.001503
H	0.248858	-0.031511	0.865264
H	3.131763	2.830755	0.001062
H	1.320237	4.426256	0.000518
H	-1.071179	3.775207	-0.001880
O	-1.858483	1.206347	-0.003916
H	-2.550296	1.897371	-0.003873
Al	-2.721497	-0.726801	0.000259
Cl	-1.843043	-1.447358	-1.789559
Cl	-1.843980	-1.440589	1.793225
Cl	-4.659478	0.099998	-0.000168
H	0.249829	-0.032403	-0.867810
C	2.913798	0.072638	-0.000093
C	4.277149	0.445476	0.000529
C	2.598699	-1.305362	-0.000349
C	5.274018	-0.514027	0.000817
H	4.569017	1.494054	0.000826
C	3.599330	-2.260670	0.000043
H	1.563600	-1.645644	-0.000864
C	4.938960	-1.868306	0.000589
H	6.320357	-0.208389	0.001204
H	3.337835	-3.318878	-0.000052
H	5.726525	-2.623549	0.000827
