# Supplementary material for: Photochemical permutation of meta-substituted phenols
Source: Nat Commun. 2025 Aug 13;16:7502. doi: 10.1038/s41467-025-62549-5 (PMC12350626; doi:10.1038/s41467-025-62549-5)
Supplement: Supplementary file 3 — Source Data [file 41467_2025_62549_MOESM3_ESM.zip › Source data/computational_structures/Protonation studies/3-Ph_AlCl3_protonated_C3.xyz]

28
Electronic energy: -2162.20496168 a.u.	Gibbs free energy correction: 0.151912 a.u.
C	0.485398	1.258467	-0.517443
C	-0.485467	0.394279	-0.081567
C	-1.743858	0.904231	0.470260
C	-1.938770	2.356555	0.407189
C	-0.957868	3.190752	-0.064829
C	0.252607	2.640352	-0.515004
H	-0.316798	-0.686387	-0.100508
H	-2.882900	2.753937	0.786460
H	-1.096622	4.271627	-0.087737
H	1.040947	3.314425	-0.865572
O	1.688754	0.732060	-0.930045
H	2.263963	1.347707	-1.421303
Al	2.823341	-0.689682	0.110096
Cl	2.262837	-0.030766	2.052425
Cl	1.862601	-2.448070	-0.559536
Cl	4.617793	0.003062	-0.758742
H	-1.539065	0.778473	1.574129
C	-2.979328	0.051017	0.187871
C	-3.530740	-0.760855	1.177258
C	-3.544020	0.089561	-1.089486
C	-4.650885	-1.535474	0.887912
H	-3.091972	-0.796491	2.177061
C	-4.663063	-0.686289	-1.371066
H	-3.111905	0.722356	-1.868487
C	-5.216351	-1.498218	-0.383216
H	-5.082053	-2.170763	1.662399
H	-5.104127	-0.657314	-2.368194
H	-6.093784	-2.106284	-0.606918
