# Supplementary material for: Photochemical permutation of meta-substituted phenols
Source: Nat Commun. 2025 Aug 13;16:7502. doi: 10.1038/s41467-025-62549-5 (PMC12350626; doi:10.1038/s41467-025-62549-5)
Supplement: Supplementary file 3 — Source Data [file 41467_2025_62549_MOESM3_ESM.zip › Source data/computational_structures/Protonation studies/3-Ph_AlCl3_protonated_C4.xyz]

28
Electronic energy: -2162.23579370 a.u.	Gibbs free energy correction: 0.154166 a.u.
C	0.505281	1.593265	-0.092484
C	-0.493711	0.629599	-0.116496
C	-1.829473	0.999832	-0.028866
C	-2.154335	2.454177	0.061708
C	-1.022283	3.406596	0.069854
C	0.259315	2.998500	0.000612
H	-0.199516	-0.409809	-0.233099
H	-2.832041	2.736903	-0.765557
H	-1.259763	4.470404	0.135487
H	1.093718	3.701988	0.010971
O	1.774393	1.160649	-0.168515
H	2.454814	1.863533	-0.161526
Al	2.766587	-0.756839	0.010466
Cl	1.890142	-1.344776	1.839593
Cl	2.010650	-1.659870	-1.738363
Cl	4.616894	0.265243	-0.004810
H	-2.770924	2.635094	0.961843
C	-2.895604	0.016126	-0.015239
C	-2.611168	-1.351594	0.192539
C	-4.241632	0.401208	-0.195842
C	-3.629743	-2.289314	0.212845
H	-1.591175	-1.687292	0.375954
C	-5.254635	-0.541527	-0.184698
H	-4.506638	1.443702	-0.369735
C	-4.951333	-1.888736	0.019625
H	-3.394303	-3.339607	0.385327
H	-6.287866	-0.230019	-0.338942
H	-5.751825	-2.630128	0.030839
