# Supplementary material for: Photochemical permutation of meta-substituted phenols
Source: Nat Commun. 2025 Aug 13;16:7502. doi: 10.1038/s41467-025-62549-5 (PMC12350626; doi:10.1038/s41467-025-62549-5)
Supplement: Supplementary file 3 — Source Data [file 41467_2025_62549_MOESM3_ESM.zip › Source data/computational_structures/Protonation studies/3-Ph_AlCl3_protonated_C5.xyz]

28
Electronic energy: -2162.21599353 a.u.	Gibbs free energy correction: 0.154581 a.u.
C	0.644165	1.600237	-0.405137
C	-0.439706	0.692212	-0.389394
C	-1.763955	1.066072	-0.082365
C	-1.980964	2.408470	0.162617
C	-0.908565	3.398615	0.113644
C	0.446587	2.924548	-0.175870
H	-0.232175	-0.348152	-0.657321
H	-2.984230	2.762619	0.410563
H	-1.191533	4.203907	-0.600522
H	1.267008	3.645804	-0.198024
O	1.877620	1.049964	-0.671830
H	2.596202	1.702677	-0.769671
Al	2.631259	-0.756505	0.067076
Cl	1.510946	-0.722965	1.878887
Cl	1.886055	-2.076613	-1.401982
Cl	4.614104	-0.039179	0.036583
H	-0.904335	3.968850	1.069496
C	-2.840755	0.053820	-0.032205
C	-4.127952	0.363458	-0.487900
C	-2.577191	-1.221699	0.482370
C	-5.135586	-0.591296	-0.431415
H	-4.342251	1.342606	-0.921562
C	-3.591003	-2.170527	0.542084
H	-1.586738	-1.470280	0.870215
C	-4.868669	-1.857623	0.084660
H	-6.132724	-0.348487	-0.800069
H	-3.382137	-3.158203	0.954253
H	-5.661631	-2.605340	0.129466
