# Supplementary material for: Photochemical permutation of meta-substituted phenols
Source: Nat Commun. 2025 Aug 13;16:7502. doi: 10.1038/s41467-025-62549-5 (PMC12350626; doi:10.1038/s41467-025-62549-5)
Supplement: Supplementary file 3 — Source Data [file 41467_2025_62549_MOESM3_ESM.zip › Source data/computational_structures/Protonation studies/3-Ph_AlCl3_protonated_C6.xyz]

28
Electronic energy: -2162.23556502 a.u.	Gibbs free energy correction: 0.155125 a.u.
C	0.497298	1.546780	-0.185949
C	-0.498365	0.624032	-0.193304
C	-1.853254	1.028039	-0.045228
C	-2.148026	2.436815	0.082008
C	-1.166351	3.358632	0.089304
C	0.266266	2.998246	-0.034892
H	-0.246031	-0.420772	-0.355663
H	-3.179181	2.755954	0.211718
H	-1.403563	4.417873	0.205019
H	0.814516	3.367901	0.854393
O	1.775432	1.121193	-0.321278
H	2.453227	1.824339	-0.350981
Al	2.736369	-0.751272	0.030355
Cl	1.889444	-1.140405	1.928297
Cl	1.950274	-1.847054	-1.593134
Cl	4.610328	0.219941	-0.109838
H	0.713642	3.544206	-0.888633
C	-2.906988	0.042954	-0.017939
C	-4.252186	0.409427	-0.261440
C	-2.616979	-1.315786	0.255528
C	-5.254528	-0.542932	-0.249297
H	-4.512279	1.438447	-0.504565
C	-3.628576	-2.257626	0.291017
H	-1.600165	-1.630410	0.487704
C	-4.946315	-1.875498	0.032107
H	-6.283546	-0.251699	-0.460205
H	-3.394451	-3.296509	0.523455
H	-5.741184	-2.623017	0.051343
