# Supplementary material for: Photochemical permutation of meta-substituted phenols
Source: Nat Commun. 2025 Aug 13;16:7502. doi: 10.1038/s41467-025-62549-5 (PMC12350626; doi:10.1038/s41467-025-62549-5)
Supplement: Supplementary file 3 — Source Data [file 41467_2025_62549_MOESM3_ESM.zip › Source data/computational_structures/Protonation studies/3-Ph_deprotonated.xyz]

22
Electronic energy: -537.950539805 a.u.	Gibbs free energy correction: 0.137703 a.u.
C	-2.732762	-0.742264	-0.185450
C	-1.288927	-0.831247	-0.198557
C	-0.447256	0.247662	0.054032
C	-0.986665	1.516988	0.339852
C	-2.380312	1.649531	0.370370
C	-3.224767	0.584332	0.117887
H	-0.875792	-1.810544	-0.457501
H	-0.338083	2.357850	0.591557
H	-2.812922	2.629027	0.607844
H	-4.311891	0.709470	0.140043
O	-3.481748	-1.722453	-0.420294
C	1.028176	0.065582	0.020276
C	1.631021	-1.118535	0.472280
C	1.877459	1.072775	-0.463666
C	3.011501	-1.288596	0.440880
H	0.992058	-1.909291	0.867679
C	3.259014	0.907683	-0.493646
H	1.430941	1.994428	-0.840159
C	3.838303	-0.275832	-0.041498
H	3.448002	-2.222325	0.805261
H	3.890388	1.710715	-0.883362
H	4.922576	-0.408171	-0.065573
