# Supplementary material for: Photochemical permutation of meta-substituted phenols
Source: Nat Commun. 2025 Aug 13;16:7502. doi: 10.1038/s41467-025-62549-5 (PMC12350626; doi:10.1038/s41467-025-62549-5)
Supplement: Supplementary file 3 — Source Data [file 41467_2025_62549_MOESM3_ESM.zip › Source data/computational_structures/Protonation studies/3-Ph_protonated_C1.xyz]

24
Electronic energy: -538.801141187 a.u.	Gibbs free energy correction: 0.159721 a.u.
C	2.654174	-0.661777	0.016244
C	1.209225	-0.807888	0.157472
C	0.341074	0.241651	-0.089791
C	0.924870	1.501264	-0.346319
C	2.311786	1.727150	-0.379209
C	3.180628	0.694500	-0.141835
H	0.850197	-1.809620	0.405114
H	0.260110	2.345263	-0.544454
H	2.689093	2.730539	-0.578201
H	4.263782	0.840404	-0.159989
O	3.364799	-1.634696	0.670590
H	4.304649	-1.602690	0.437919
H	2.591007	-0.855679	-1.125916
C	-1.126678	0.062952	-0.035063
C	-1.715561	-1.103813	-0.536992
C	-1.939967	1.056807	0.522944
C	-3.094294	-1.270248	-0.485221
H	-1.100263	-1.877692	-1.000455
C	-3.317646	0.883820	0.578109
H	-1.498032	1.959421	0.949958
C	-3.896480	-0.278015	0.072900
H	-3.545217	-2.177255	-0.889095
H	-3.942272	1.657541	1.025646
H	-4.978228	-0.411087	0.115327
