# Supplementary material for: Photochemical permutation of meta-substituted phenols
Source: Nat Commun. 2025 Aug 13;16:7502. doi: 10.1038/s41467-025-62549-5 (PMC12350626; doi:10.1038/s41467-025-62549-5)
Supplement: Supplementary file 3 — Source Data [file 41467_2025_62549_MOESM3_ESM.zip › Source data/computational_structures/Protonation studies/3-Ph_protonated_C2.xyz]

24
Electronic energy: -538.846115876 a.u.	Gibbs free energy correction: 0.162013 a.u.
C	2.708774	-0.587968	0.059328
C	1.249422	-0.854905	0.057485
C	0.329205	0.321395	-0.035649
C	0.897487	1.575087	-0.132608
C	2.291484	1.739503	-0.130182
C	3.209014	0.692626	-0.033545
H	1.053330	-1.556261	-0.772889
H	0.278777	2.463529	-0.230058
H	2.684607	2.755934	-0.213016
H	4.282463	0.885626	-0.035592
O	3.435219	-1.677147	0.149955
H	4.388618	-1.482995	0.143464
H	1.016244	-1.444516	0.961449
C	-1.111262	0.092761	-0.017082
C	-2.009077	1.165880	0.154315
C	-1.644206	-1.203575	-0.161081
C	-3.377401	0.950215	0.175451
H	-1.639766	2.180064	0.299260
C	-3.013794	-1.415066	-0.146611
H	-0.992142	-2.064713	-0.304560
C	-3.884511	-0.339302	0.021683
H	-4.055258	1.792233	0.317524
H	-3.407024	-2.424449	-0.269683
H	-4.962410	-0.507178	0.035441
