# Supplementary material for: Photochemical permutation of meta-substituted phenols
Source: Nat Commun. 2025 Aug 13;16:7502. doi: 10.1038/s41467-025-62549-5 (PMC12350626; doi:10.1038/s41467-025-62549-5)
Supplement: Supplementary file 3 — Source Data [file 41467_2025_62549_MOESM3_ESM.zip › Source data/computational_structures/Protonation studies/3-Ph_protonated_C3.xyz]

24
Electronic energy: -538.809428873 a.u.	Gibbs free energy correction: 0.158929 a.u.
C	-2.571418	-0.686227	-0.121041
C	-1.261348	-0.752932	-0.548428
C	-0.380905	0.418030	-0.532140
C	-0.932544	1.639013	0.063922
C	-2.233823	1.687534	0.490246
C	-3.035503	0.538331	0.401647
H	-0.874403	-1.693926	-0.945893
H	-0.283283	2.515163	0.117433
H	-2.655496	2.602055	0.907689
H	-4.071362	0.599178	0.751959
O	-3.323646	-1.790068	-0.207356
H	-4.216254	-1.654058	0.143708
H	-0.407190	0.714834	-1.620954
C	1.087910	0.131866	-0.227408
C	2.070132	0.298712	-1.201670
C	1.437081	-0.298248	1.055186
C	3.402514	0.035986	-0.893291
H	1.804025	0.632877	-2.207221
C	2.768955	-0.559338	1.357104
H	0.669743	-0.430513	1.821639
C	3.751862	-0.392384	0.383648
H	4.169438	0.166535	-1.657657
H	3.040534	-0.895325	2.358665
H	4.795938	-0.598339	0.622835
