# Supplementary material for: Photochemical permutation of meta-substituted phenols
Source: Nat Commun. 2025 Aug 13;16:7502. doi: 10.1038/s41467-025-62549-5 (PMC12350626; doi:10.1038/s41467-025-62549-5)
Supplement: Supplementary file 3 — Source Data [file 41467_2025_62549_MOESM3_ESM.zip › Source data/computational_structures/Protonation studies/3-Ph_protonated_C4.xyz]

24
Electronic energy: -538.850657824 a.u.	Gibbs free energy correction: 0.162306 a.u.
C	-2.617712	-0.675180	-0.063711
C	-1.224866	-0.862882	-0.092214
C	-0.359725	0.202852	0.005234
C	-0.935231	1.577267	0.125936
C	-2.410651	1.692239	0.157019
C	-3.219524	0.621432	0.067865
H	-0.877212	-1.886567	-0.212859
H	-0.522821	2.070847	1.024710
H	-2.833053	2.694966	0.251836
H	-4.307101	0.715067	0.088606
O	-3.348795	-1.755707	-0.169908
H	-4.302064	-1.564086	-0.148217
H	-0.564994	2.208572	-0.702879
C	1.092283	0.035046	-0.000941
C	1.672972	-1.235063	0.182881
C	1.947523	1.138849	-0.181813
C	3.049649	-1.392904	0.180382
H	1.048830	-2.110306	0.358583
C	3.324322	0.976498	-0.192293
H	1.544930	2.139408	-0.336402
C	3.879310	-0.289141	-0.011105
H	3.480685	-2.382545	0.333718
H	3.970111	1.841556	-0.344922
H	4.962955	-0.415341	-0.016352
