# Supplementary material for: Photochemical permutation of meta-substituted phenols
Source: Nat Commun. 2025 Aug 13;16:7502. doi: 10.1038/s41467-025-62549-5 (PMC12350626; doi:10.1038/s41467-025-62549-5)
Supplement: Supplementary file 3 — Source Data [file 41467_2025_62549_MOESM3_ESM.zip › Source data/computational_structures/Protonation studies/3-Ph_protonated_C5.xyz]

24
Electronic energy: -538.820999250 a.u.	Gibbs free energy correction: 0.160308 a.u.
C	-2.643445	-0.679298	-0.170793
C	-1.229983	-0.780231	-0.198372
C	-0.341307	0.281563	0.061521
C	-0.911296	1.505197	0.352844
C	-2.357045	1.694823	0.379557
C	-3.209441	0.538174	0.106422
H	-0.825726	-1.763991	-0.453406
H	-0.279115	2.365295	0.583445
H	-2.641317	2.156176	1.351373
H	-4.293715	0.672221	0.124621
O	-3.299244	-1.814725	-0.440542
H	-4.260239	-1.689997	-0.423604
H	-2.616974	2.524598	-0.316453
C	1.125605	0.074785	0.021475
C	1.688448	-1.103386	0.525462
C	1.961791	1.059764	-0.516532
C	3.065574	-1.289568	0.495008
H	1.055410	-1.871822	0.974412
C	3.337909	0.867375	-0.550154
H	1.537632	1.971368	-0.942574
C	3.891342	-0.305929	-0.043511
H	3.496444	-2.205730	0.900273
H	3.981045	1.634947	-0.982006
H	4.971591	-0.454870	-0.069302
