# Supplementary material for: Photochemical permutation of meta-substituted phenols
Source: Nat Commun. 2025 Aug 13;16:7502. doi: 10.1038/s41467-025-62549-5 (PMC12350626; doi:10.1038/s41467-025-62549-5)
Supplement: Supplementary file 3 — Source Data [file 41467_2025_62549_MOESM3_ESM.zip › Source data/computational_structures/Protonation studies/3-Ph_protonated_C6.xyz]

24
Electronic energy: -538.847663856 a.u.	Gibbs free energy correction: 0.162929 a.u.
C	-2.571139	-0.686791	-0.109214
C	-1.203570	-0.855502	-0.124311
C	-0.341189	0.239063	0.035557
C	-0.904958	1.563066	0.222257
C	-2.234058	1.757361	0.253102
C	-3.199292	0.642444	0.086541
H	-0.822052	-1.858349	-0.303824
H	-0.234930	2.405242	0.378400
H	-2.646514	2.754695	0.415809
H	-3.871331	0.857190	-0.766878
O	-3.323570	-1.750264	-0.286633
H	-4.273326	-1.546170	-0.272034
H	-3.869794	0.599692	0.966787
C	1.102293	0.059135	0.019521
C	1.675925	-1.196551	0.310613
C	1.959671	1.133665	-0.295672
C	3.049883	-1.365337	0.294915
H	1.044868	-2.038663	0.593096
C	3.332867	0.952666	-0.334726
H	1.552794	2.110239	-0.555051
C	3.880819	-0.293543	-0.033835
H	3.480099	-2.335976	0.542634
H	3.982145	1.787021	-0.600858
H	4.963096	-0.430862	-0.053498
