# Supplementary material for: Photochemical permutation of meta-substituted phenols
Source: Nat Commun. 2025 Aug 13;16:7502. doi: 10.1038/s41467-025-62549-5 (PMC12350626; doi:10.1038/s41467-025-62549-5)
Supplement: Supplementary file 3 — Source Data [file 41467_2025_62549_MOESM3_ESM.zip › Source data/computational_structures/Protonation studies/3-Ph_protonated_OH.xyz]

24
Electronic energy: -538.825044494 a.u.	Gibbs free energy correction: 0.162212 a.u.
C	2.561621	-0.492904	0.124612
C	1.216576	-0.771850	0.180308
C	0.329794	0.287924	-0.068883
C	0.877526	1.548676	-0.353311
C	2.250595	1.768623	-0.390722
C	3.144235	0.726423	-0.146534
H	0.858014	-1.769307	0.431750
H	0.204589	2.378017	-0.571499
H	2.638359	2.760851	-0.622222
H	4.224108	0.877056	-0.174459
O	3.458027	-1.654334	0.411036
H	4.003579	-1.537448	1.216541
H	4.032282	-1.900277	-0.343742
C	-1.134466	0.068553	-0.026232
C	-1.692634	-1.120365	-0.511757
C	-1.982493	1.049943	0.501428
C	-3.067404	-1.321689	-0.472918
H	-1.052956	-1.885030	-0.956997
C	-3.356445	0.843467	0.545304
H	-1.565455	1.972447	0.908875
C	-3.902015	-0.341151	0.057372
H	-3.490483	-2.246696	-0.866740
H	-4.004885	1.611416	0.968927
H	-4.980713	-0.500252	0.089291
