# Supplementary material for: Photochemical permutation of meta-substituted phenols
Source: Nat Commun. 2025 Aug 13;16:7502. doi: 10.1038/s41467-025-62549-5 (PMC12350626; doi:10.1038/s41467-025-62549-5)
Supplement: Supplementary file 3 — Source Data [file 41467_2025_62549_MOESM3_ESM.zip › Source data/computational_structures/Protonation studies/4-Me.xyz]

16
Electronic energy: -346.745640710 a.u. 	 Gibbs free energy correction: 0.100964 a.u.
 C	 1.440787	-0.018670	-0.000005
 C	 0.750761	 1.190178	-0.000010
 C	-1.377351	 0.012489	-0.000006
 C	-0.662782	-1.191884	-0.000005
 C	 0.724009	-1.216822	 0.000001
 H	 1.302392	 2.134614	-0.000020
 H	-1.209081	-2.138556	-0.000007
 H	 1.276621	-2.157172	 0.000008
 C	-0.643281	 1.196625	-0.000007
 H	-1.168383	 2.154639	-0.000012
 O	 2.800273	-0.095651	-0.000012
 H	 3.162555	 0.800206	 0.000193
 C	-2.883708	 0.016137	 0.000012
 H	-3.281215	 1.040747	-0.000136
 H	-3.287855	-0.498926	-0.885876
 H	-3.287833	-0.498665	 0.886062
