# Supplementary material for: Photochemical permutation of meta-substituted phenols
Source: Nat Commun. 2025 Aug 13;16:7502. doi: 10.1038/s41467-025-62549-5 (PMC12350626; doi:10.1038/s41467-025-62549-5)
Supplement: Supplementary file 3 — Source Data [file 41467_2025_62549_MOESM3_ESM.zip › Source data/computational_structures/Protonation studies/4-Me_AlCl3.xyz]

20
Electronic energy: -1970.15977849 a.u.	Gibbs free energy correction: 0.093605 a.u.
C	1.058915	-0.434571	-0.481410
C	1.501407	0.876018	-0.400746
C	2.852851	1.099294	-0.168080
C	3.758848	0.042202	-0.028267
C	3.269041	-1.260541	-0.123900
C	1.916188	-1.510742	-0.342876
H	0.800431	1.701719	-0.524686
H	3.953201	-2.104223	-0.017268
H	1.540667	-2.534821	-0.395799
O	-0.315358	-0.659447	-0.710485
H	-0.490904	-1.531209	-1.103819
Al	-1.932322	0.094060	0.118521
Cl	-1.491787	0.044494	2.194647
Cl	-2.114487	2.024199	-0.757681
Cl	-3.195543	-1.453060	-0.651986
H	3.212161	2.128147	-0.100261
C	5.217837	0.313975	0.223148
H	5.363071	0.833752	1.182790
H	5.801006	-0.616195	0.253044
H	5.643809	0.956043	-0.562772
