# Supplementary material for: Photochemical permutation of meta-substituted phenols
Source: Nat Commun. 2025 Aug 13;16:7502. doi: 10.1038/s41467-025-62549-5 (PMC12350626; doi:10.1038/s41467-025-62549-5)
Supplement: Supplementary file 3 — Source Data [file 41467_2025_62549_MOESM3_ESM.zip › Source data/computational_structures/Protonation studies/4-Me_AlCl3_deprotonated.xyz]

19
Electronic energy: -1969.73888504 a.u.	Gibbs free energy correction: 0.082427 a.u.
C	-1.057350	0.588137	-0.000342
C	-1.504171	-0.744988	-0.000195
C	-2.862142	-1.034570	-0.000002
C	-3.834136	-0.028881	0.000051
C	-3.384033	1.292470	-0.000102
C	-2.027846	1.600948	-0.000294
H	-0.767718	-1.549834	-0.000240
H	-4.115596	2.106501	-0.000067
H	-1.682869	2.636311	-0.000411
O	0.229859	0.927776	-0.000560
Al	1.768678	0.039214	-0.000037
Cl	1.909534	-1.222524	1.777901
Cl	1.910207	-1.223396	-1.777308
Cl	3.347933	1.533380	-0.000105
C	-5.303662	-0.366036	0.000266
H	-5.589221	-0.958274	-0.885648
H	-5.589006	-0.958079	0.886380
H	-5.920916	0.545160	0.000241
H	-3.176771	-2.083062	0.000110
