# Supplementary material for: Photochemical permutation of meta-substituted phenols
Source: Nat Commun. 2025 Aug 13;16:7502. doi: 10.1038/s41467-025-62549-5 (PMC12350626; doi:10.1038/s41467-025-62549-5)
Supplement: Supplementary file 3 — Source Data [file 41467_2025_62549_MOESM3_ESM.zip › Source data/computational_structures/Protonation studies/4-Me_protonated_C1.xyz]

17
Electronic energy: -347.111401894 a.u. 	 Gibbs free energy correction: 0.110327 a.u.
 C	-1.451879	 0.003751	 0.233330
 C	-0.684365	-1.240898	 0.059354
 C	 0.676594	-1.232251	 0.006692
 C	 1.385729	-0.003098	-0.025825
 C	 0.679732	 1.233503	-0.003998
 C	-0.678836	 1.251370	 0.045450
 H	-1.261651	-2.168787	 0.041751
 H	 1.243174	 2.164850	-0.075530
 H	-1.230836	 2.195224	 0.026259
 O	-2.713904	-0.083193	-0.327584
 H	-3.314932	 0.564171	 0.069361
 H	-1.485604	-0.008401	 1.370952
 C	 2.866659	-0.001011	-0.079350
 H	 3.243510	 0.080117	 0.958112
 H	 3.269049	-0.930700	-0.500778
 H	 3.254572	 0.869373	-0.625580
 H	 1.232140	-2.168501	-0.057794
