# Supplementary material for: Photochemical permutation of meta-substituted phenols
Source: Nat Commun. 2025 Aug 13;16:7502. doi: 10.1038/s41467-025-62549-5 (PMC12350626; doi:10.1038/s41467-025-62549-5)
Supplement: Supplementary file 3 — Source Data [file 41467_2025_62549_MOESM3_ESM.zip › Source data/computational_structures/Protonation studies/4-Me_protonated_C2.xyz]

17
Electronic energy: -347.143574097 a.u. 	 Gibbs free energy correction: 0.112820 a.u.
 C	-1.457437	 0.049596	 0.000115
 C	-0.754027	-1.246775	 0.000569
 C	 0.724248	-1.188869	-0.000213
 C	 1.411918	-0.019864	-0.000091
 C	 0.638153	 1.190448	 0.000320
 C	-0.740767	 1.246462	 0.000345
 H	-1.114496	-1.835985	 0.867121
 H	 1.183064	 2.139579	 0.000601
 H	-1.259301	 2.207107	 0.000282
 O	-2.758108	-0.029534	-0.000751
 H	-3.188530	 0.844691	-0.000859
 H	-1.116296	-1.838671	-0.863259
 C	 2.910945	 0.065803	-0.000375
 H	 3.271263	 0.608039	 0.886748
 H	 3.367058	-0.931787	-0.000027
 H	 3.271152	 0.607283	-0.887958
 H	 1.252750	-2.144797	-0.000664
