# Supplementary material for: Photochemical permutation of meta-substituted phenols
Source: Nat Commun. 2025 Aug 13;16:7502. doi: 10.1038/s41467-025-62549-5 (PMC12350626; doi:10.1038/s41467-025-62549-5)
Supplement: Supplementary file 3 — Source Data [file 41467_2025_62549_MOESM3_ESM.zip › Source data/computational_structures/Protonation studies/4-Me_protonated_C3.xyz]

17
Electronic energy: -347.128364436 a.u. 	 Gibbs free energy correction: 0.110359 a.u.
 C	 1.490324	-0.013742	-0.007640
 C	 0.796478	-1.194964	-0.004294
 C	-0.668932	-1.213871	 0.028119
 C	-1.395196	 0.064824	 0.013823
 C	-0.655273	 1.232568	 0.026150
 C	 0.738999	 1.189017	 0.013914
 H	 1.342889	-2.140355	-0.006850
 H	-1.154724	 2.202007	 0.038744
 H	 1.282419	 2.140167	 0.021272
 O	 2.828595	-0.043856	-0.025764
 H	 3.216096	 0.843636	-0.030706
 H	-0.985386	-1.764537	 0.943206
 C	-2.881175	 0.063874	-0.032999
 H	-3.203859	 0.019016	-1.088823
 H	-3.310870	-0.812442	 0.471227
 H	-3.301817	 0.981399	 0.398025
 H	-1.064857	-1.884282	-0.762420
