# Supplementary material for: Photochemical permutation of meta-substituted phenols
Source: Nat Commun. 2025 Aug 13;16:7502. doi: 10.1038/s41467-025-62549-5 (PMC12350626; doi:10.1038/s41467-025-62549-5)
Supplement: Supplementary file 3 — Source Data [file 41467_2025_62549_MOESM3_ESM.zip › Source data/computational_structures/Protonation studies/4-Me_protonated_C4.xyz]

17
Electronic energy: -347.141766604 a.u. 	 Gibbs free energy correction: 0.114214 a.u.
 C	-1.415020	-0.015803	 0.048287
 C	-0.719878	-1.257591	-0.055122
 C	 0.616645	-1.243738	-0.256154
 C	 1.403378	 0.004525	-0.382781
 C	 0.600055	 1.241674	-0.261948
 C	-0.737308	 1.236926	-0.061150
 H	-1.297220	-2.177793	 0.036256
 H	 1.130700	 2.194144	-0.343132
 H	-1.306322	 2.165546	 0.022494
 O	-2.697403	-0.093584	 0.245808
 H	-3.126739	 0.778972	 0.308651
 H	 1.803257	 0.007532	-1.421842
 C	 2.644590	 0.018305	 0.545056
 H	 3.265858	-0.866743	 0.355149
 H	 3.251501	 0.912534	 0.351600
 H	 2.341732	 0.016981	 1.600924
 H	 1.161685	-2.188289	-0.333700
