# Supplementary material for: Photochemical permutation of meta-substituted phenols
Source: Nat Commun. 2025 Aug 13;16:7502. doi: 10.1038/s41467-025-62549-5 (PMC12350626; doi:10.1038/s41467-025-62549-5)
Supplement: Supplementary file 3 — Source Data [file 41467_2025_62549_MOESM3_ESM.zip › Source data/computational_structures/Protonation studies/4-Me_protonated_C5.xyz]

17
Electronic energy: -347.129399045 a.u. 	 Gibbs free energy correction: 0.110754 a.u.
 C	-1.486531	 0.006059	 0.007022
 C	-0.725742	-1.198281	-0.013004
 C	 0.663239	-1.234086	-0.026089
 C	 1.392013	-0.055786	-0.014491
 C	 0.659949	 1.219424	-0.027848
 C	-0.810476	 1.191650	 0.002057
 H	-1.294132	-2.133100	-0.017677
 H	 1.054024	 1.876795	 0.774405
 H	-1.339774	 2.147670	 0.003673
 O	-2.814089	-0.162618	 0.024917
 H	-3.285480	 0.684317	 0.036302
 H	 0.987406	 1.772386	-0.936528
 C	 2.876951	-0.045705	 0.031891
 H	 3.196246	-0.113822	 1.087815
 H	 3.302920	-0.914125	-0.488087
 H	 3.302565	 0.879659	-0.377977
 H	 1.172524	-2.198487	-0.038490
