# Supplementary material for: Photochemical permutation of meta-substituted phenols
Source: Nat Commun. 2025 Aug 13;16:7502. doi: 10.1038/s41467-025-62549-5 (PMC12350626; doi:10.1038/s41467-025-62549-5)
Supplement: Supplementary file 3 — Source Data [file 41467_2025_62549_MOESM3_ESM.zip › Source data/computational_structures/Protonation studies/4-Me_protonated_C6.xyz]

17
Electronic energy: -347.142773968 a.u. 	 Gibbs free energy correction: 0.112923 a.u.
 C	-1.456255	-0.076930	 0.000005
 C	-0.724205	-1.264765	 0.000024
 C	 0.650778	-1.191880	 0.000018
 C	 1.410770	 0.032049	-0.000004
 C	 0.713576	 1.192449	-0.000025
 C	-0.770012	 1.233289	-0.000022
 H	-1.253761	-2.217300	 0.000042
 H	 1.229297	 2.154984	-0.000046
 H	-1.121794	 1.817464	-0.873979
 O	-2.757116	-0.159170	 0.000011
 H	-3.200135	 0.707878	-0.000003
 H	-1.121788	 1.817497	 0.873915
 C	 2.910193	-0.037975	-0.000003
 H	 3.274762	-0.577545	 0.887229
 H	 3.274764	-0.577621	-0.887189
 H	 3.357314	 0.963796	-0.000045
 H	 1.209199	-2.133211	 0.000033
