# Supplementary material for: Photochemical permutation of meta-substituted phenols
Source: Nat Commun. 2025 Aug 13;16:7502. doi: 10.1038/s41467-025-62549-5 (PMC12350626; doi:10.1038/s41467-025-62549-5)
Supplement: Supplementary file 3 — Source Data [file 41467_2025_62549_MOESM3_ESM.zip › Source data/computational_structures/Protonation studies/4-Me_protonated_OH.xyz]

17
Electronic energy: -347.126180957 a.u. 	 Gibbs free energy correction: 0.111890 a.u.
 C	-1.305400	-0.019216	-0.000024
 C	-0.663006	-1.238670	 0.000054
 C	 0.727164	-1.201548	 0.000072
 C	 1.427693	 0.012901	 0.000027
 C	 0.701836	 1.209789	-0.000046
 C	-0.691135	 1.214296	-0.000075
 H	-1.217593	-2.176851	 0.000104
 H	 1.231121	 2.163377	-0.000085
 H	-1.251231	 2.150944	-0.000143
 O	-2.795055	-0.075524	-0.000056
 H	-3.206720	 0.307849	-0.802263
 H	-3.206782	 0.308316	 0.801894
 C	 2.929699	 0.017268	 0.000078
 H	 3.319100	-0.506067	 0.886263
 H	 3.319177	-0.506663	-0.885717
 H	 3.333311	 1.037462	-0.000240
 H	 1.278953	-2.143091	 0.000128
