# Supplementary material for: Photochemical permutation of meta-substituted phenols
Source: Nat Commun. 2025 Aug 13;16:7502. doi: 10.1038/s41467-025-62549-5 (PMC12350626; doi:10.1038/s41467-025-62549-5)
Supplement: Supplementary file 3 — Source Data [file 41467_2025_62549_MOESM3_ESM.zip › Source data/NAMD_trajectories/trajectory001.xyz]

          17

 c      1.10603724    -0.45764814    -0.00815984
 c     -0.09528415    -1.04152479     0.17335169
 c     -1.21793339    -0.31761040     0.00484451
 c     -1.18278640     1.22343178    -0.03950153
 c      0.24827449     1.77753680     0.04393811
 c      1.27182309     1.01685727     0.03170306
 h     -0.18474226    -2.15784148     0.14857823
 h     -1.48561948     1.48467581    -1.20088882
 h      0.34596469     2.94114305     0.01188583
 h      2.28538310     1.49689047     0.09435621
 o      2.20831599    -1.14586895    -0.07029540
 h      3.14375038    -0.86734897    -0.40188878
 c     -2.51741375    -0.83368142    -0.03332859
 h     -2.72149729    -1.86998376    -0.17184934
 h     -3.00230619    -0.63950806     0.82124847
 h     -3.12815240    -0.19561309    -0.80544468
 h     -1.85785631     1.70212316     0.56011370
          17

 c      1.10542861    -0.46062314    -0.01412077
 c     -0.08975646    -1.03848960     0.17430646
 c     -1.22097752    -0.32084161     0.00139852
 c     -1.17721101     1.22902302    -0.03742550
 c      0.24848948     1.78481277     0.04249605
 c      1.27502504     1.01964583     0.02991266
 h     -0.20436048    -2.17784615     0.16156010
 h     -1.49647191     1.48865494    -1.16585741
 h      0.35326900     2.92705613     0.00575503
 h      2.27158428     1.50303705     0.08962164
 o      2.20743666    -1.14768185    -0.06659865
 h      3.09438483    -0.88026770    -0.38815127
 c     -2.51581675    -0.83792776    -0.03861411
 h     -2.72703711    -1.88182341    -0.18336088
 h     -3.03273032    -0.65157137     0.85331853
 h     -3.12084377    -0.22088675    -0.78774062
 h     -1.87743908     1.71878991     0.58976851
          17

 c      1.10824269    -0.46069833    -0.02040136
 c     -0.08501377    -1.03859422     0.17481188
 c     -1.22408735    -0.32144252    -0.00120195
 c     -1.17022588     1.23410005    -0.03808283
 c      0.24347839     1.79586214     0.04108863
 c      1.28176754     1.01907951     0.02815162
 h     -0.21929382    -2.18429245     0.17813924
 h     -1.50672567     1.49220499    -1.11359622
 h      0.35925944     2.89879905     0.00033767
 h      2.25578192     1.50260008     0.08518072
 o      2.20741023    -1.15110051    -0.06282132
 h      3.03509621    -0.88639788    -0.37297584
 c     -2.51597985    -0.84221810    -0.04586344
 h     -2.72769885    -1.90242071    -0.19888337
 h     -3.07402373    -0.65556623     0.90529976
 h     -3.11073593    -0.25164266    -0.76514582
 h     -1.90579943     1.74113321     0.62837895
          17

 c      1.11436319    -0.45794148    -0.02691371
 c     -0.08142673    -1.04183845     0.17491946
 c     -1.22692054    -0.31944990    -0.00290004
 c     -1.16293266     1.23913196    -0.04010136
 c      0.23410006     1.80925970     0.03970465
 c      1.29082433     1.01549780     0.02637860
 h     -0.22824038    -2.17538466     0.19778132
 h     -1.51774285     1.49700280    -1.05137561
 h      0.36419154     2.86606401    -0.00427128
 h      2.24377663     1.49782613     0.08114453
 o      2.20663815    -1.15659068    -0.05837961
 h      2.99265299    -0.87772968    -0.36605670
 c     -2.51851418    -0.84704585    -0.05316237
 h     -2.72245283    -1.92630967    -0.21673058
 h     -3.11439410    -0.65618536     0.95814393
 h     -3.10295906    -0.28237119    -0.74363501
 h     -1.93150891     1.76131306     0.66643468
          17

 c      1.12340304    -0.45255054    -0.03350938
 c     -0.07916941    -1.04770735     0.17464229
 c     -1.22921008    -0.31503229    -0.00366602
 c     -1.15600590     1.24427965    -0.04196885
 c      0.22152330     1.82297236     0.03834618
 c      1.30066291     1.00946604     0.02455961
 h     -0.23063471    -2.15343433     0.21988649
 h     -1.53289990     1.50586867    -0.99108635
 h      0.36890929     2.84313801    -0.00820997
 h      2.24158855     1.49146911     0.07757389
 o      2.20393674    -1.16456517    -0.05280958
 h      2.98809137    -0.84729070    -0.37540699
 c     -2.52341232    -0.85308045    -0.05903671
 h     -2.71067298    -1.94793717    -0.23502001
 h     -3.14607425    -0.65654704     0.99938045
 h     -3.10406946    -0.30651311    -0.73051911
 h     -1.94691711     1.77414637     0.69756597
          17

 c      1.13474460    -0.44480796    -0.04000958
 c     -0.07823907    -1.05518716     0.17393865
 c     -1.23079675    -0.30847407    -0.00350338
 c     -1.14967880     1.24940213    -0.04221901
 c      0.20697995     1.83500213     0.03702069
 c      1.30993041     1.00169501     0.02267673
 h     -0.22678955    -2.12494776     0.24405819
 h     -1.55734425     1.52246801    -0.94700049
 h      0.37459678     2.84367518    -0.01185866
 h      2.25271877     1.48546690     0.07446164
 o      2.20016014    -1.17476637    -0.04642539
 h      3.01122673    -0.79926304    -0.39684513
 c     -2.53030408    -0.86078318    -0.06262073
 h     -2.69237009    -1.96328089    -0.25217905
 h     -3.16507549    -0.65843719     1.02247588
 h     -3.11913104    -0.31924628    -0.73122612
 h     -1.94829592     1.77710592     0.71876723
          17

 c      1.14767106    -0.43509106    -0.04622671
 c     -0.07849477    -1.06285139     0.17270197
 c     -1.23163718    -0.30016028    -0.00244971
 c     -1.14407821     1.25428665    -0.03999954
 c      0.19169737     1.84432516     0.03571029
 c      1.31782151     0.99300777     0.02072916
 h     -0.21789818    -2.10015623     0.27036452
 h     -1.59500777     1.54927501    -0.92808882
 h      0.38143433     2.87132499    -0.01541398
 h      2.27601663     1.47980281     0.07165533
 o      2.19718333    -1.18638675    -0.04001302
 h      3.03594665    -0.74658425    -0.41879165
 c     -2.53891176    -0.87004901    -0.06375953
 h     -2.66820260    -1.97053925    -0.26717291
 h     -3.16980159    -0.66288311     1.02454376
 h     -3.14804346    -0.32065600    -0.74551946
 h     -1.93471851     1.76950973     0.72950404
          17

 c      1.16149789    -0.42390983    -0.05197774
 c     -0.07972226    -1.06916565     0.17077166
 c     -1.23179691    -0.29055851    -0.00057424
 c     -1.13964267     1.25891493    -0.03559971
 c      0.17691946     1.85122295     0.03435668
 c      1.32412533     0.98428657     0.01872375
 h     -0.20558420    -2.09008177     0.29941381
 h     -1.64438854     1.58498155    -0.93113900
 h      0.38752976     2.91651269    -0.01859479
 h      2.30612398     1.47266640     0.06887498
 o      2.19629800    -1.19863997    -0.03419413
 h      3.04458568    -0.70107042    -0.43234911
 c     -2.54918679    -0.88019225    -0.06288489
 h     -2.63934904    -1.97024439    -0.27958607
 h     -3.16024195    -0.67050713     1.00506538
 h     -3.18530762    -0.31560820    -0.76761782
 h     -1.90725927     1.75197224     0.73100974
          17

 c      1.17563605    -0.41190952    -0.05709320
 c     -0.08172674    -1.07306179     0.16800079
 c     -1.23143420    -0.28018373     0.00202088
 c     -1.13708010     1.26344587    -0.03010769
 c      0.16380929     1.85662662     0.03288648
 c      1.32901138     0.97637716     0.01666115
 h     -0.19098542    -2.10042115     0.33177702
 h     -1.69890074     1.62493846    -0.94471209
 h      0.38988140     2.96405682    -0.02089101
 h      2.33606165     1.46175190     0.06582977
 o      2.19801926    -1.21092741    -0.02931323
 h      3.03057700    -0.67036710    -0.43309448
 c     -2.56107789    -0.89025212    -0.06069009
 h     -2.60729434    -1.96499989    -0.28962803
 h     -3.13794050    -0.68158815     0.96589905
 h     -3.22349194    -0.31047798    -0.79010999
 h     -1.86886849     1.72630942     0.72608392
          17

 c      1.18959076    -0.39984102    -0.06142249
 c     -0.08437462    -1.07436772     0.16436398
 c     -1.23077322    -0.26954591     0.00519838
 c     -1.13691269     1.26797167    -0.02471858
 c      0.15329622     1.86138822     0.03123619
 c      1.33278245     0.97000690     0.01452879
 h     -0.17427885    -2.12702663     0.36687253
 h     -1.75121516     1.66399601    -0.95781481
 h      0.38601086     3.00121874    -0.02189853
 h      2.35976765     1.44550916     0.06232729
 o      2.20232310    -1.22281203    -0.02550920
 h      2.99483149    -0.65838372    -0.41992732
 c     -2.57427167    -0.89932236    -0.05799120
 h     -2.57355914    -1.95873387    -0.29800673
 h     -3.10669742    -0.69579770     0.91263964
 h     -3.25634387    -0.31044304    -0.80717198
 h     -1.82483868     1.69581735     0.71951134
          17

 c      1.20292397    -0.38851649    -0.06483717
 c     -0.08754076    -1.07359902     0.15999483
 c     -1.23006679    -0.25910510     0.00879103
 c     -1.13915829     1.27237149    -0.02049271
 c      0.14599708     1.86600417     0.02935527
 c      1.33571535     0.96574495     0.01230520
 h     -0.15529539    -2.15868656     0.40259474
 h     -1.79603282     1.69829587    -0.96346045
 h      0.37469215     3.02033725    -0.02142963
 h      2.37344910     1.42373444     0.05832137
 o      2.20876235    -1.23404176    -0.02273628
 h      2.94432384    -0.66517120    -0.39469280
 c     -2.58804730    -0.90680352    -0.05590961
 h     -2.53948754    -1.95532248    -0.30557963
 h     -3.07380296    -0.71160576     0.85721062
 h     -3.27985169    -0.31866532    -0.81546266
 h     -1.78315681     1.66546819     0.71870806
          17

 c      1.21521770    -0.37874124    -0.06723943
 c     -0.09105334    -1.07141498     0.15511971
 c     -1.22955855    -0.24925244     0.01261563
 c     -1.14341504     1.27639502    -0.01834390
 c      0.14221248     1.87060022     0.02720200
 c      1.33797446     0.96398062     0.00996995
 h     -0.13429721    -2.18364247     0.43613598
 h     -1.83024146     1.72542474    -0.95795940
 h      0.35597692     3.01856010    -0.01951564
 h      2.37603440     1.39766455     0.05391724
 o      2.21642049    -1.24468904    -0.02071093
 h      2.89325124    -0.68511902    -0.36293240
 c     -2.60126164    -0.91257475    -0.05607220
 h     -2.50625410    -1.95697070    -0.31284876
 h     -3.05036914    -0.72586572     0.81934276
 h     -3.29221546    -0.33640718    -0.81388764
 h     -1.75293159     1.64091065     0.73277113
          17

 c      1.22608258    -0.37121845    -0.06857618
 c     -0.09469905    -1.06828373     0.14997864
 c     -1.22946014    -0.24030988     0.01648829
 c     -1.14931894     1.27993552    -0.01876839
 c      0.14195829     1.87495191     0.02474456
 c      1.33955681     0.96489494     0.00751030
 h     -0.11213904    -2.19354693     0.46496383
 h     -1.85219762     1.74398848    -0.93953511
 h      0.33107359     2.99743282    -0.01641031
 h      2.36926250     1.36984635     0.04935562
 o      2.22387328    -1.25530693    -0.01887600
 h      2.86369078    -0.70498125    -0.33428959
 c     -2.61271056    -0.91691829    -0.06004400
 h     -2.47506364    -1.96341070    -0.31962700
 h     -3.04680880    -0.73536931     0.81913597
 h     -3.29375254    -0.36317229    -0.80339054
 h     -1.73965384     1.62560635     0.76771802
          17

 c      1.23522910    -0.36644924    -0.06885473
 c     -0.09825896    -1.06441289     0.14478251
 c     -1.22995217    -0.23253001     0.02023417
 c     -1.15692695     1.28322233    -0.02145060
 c      0.14500121     1.87846011     0.02196684
 c      1.34025996     0.96843633     0.00492231
 h     -0.09005493    -2.18428209     0.48733213
 h     -1.86129679     1.75332313    -0.90771261
 h      0.30225490     2.96320035    -0.01259765
 h      2.35751909     1.34384618     0.04497684
 o      2.22974633    -1.26656429    -0.01668844
 h      2.87623484    -0.71015924    -0.31773312
 c     -2.62184732    -0.92015580    -0.06777547
 h     -2.44726820    -1.97249987    -0.32515930
 h     -3.06364053    -0.74061995     0.85887907
 h     -3.28715263    -0.39655084    -0.78718969
 h     -1.74121975     1.61856846     0.82103312
          17

 c      1.24255034    -0.36467538    -0.06814819
 c     -0.10153381    -1.05977130     0.13968787
 c     -1.23120471    -0.22608331     0.02369382
 c     -1.16650907     1.28665046    -0.02536245
 c      0.15089912     1.88012445     0.01887109
 c      1.33971888     0.97433841     0.00220960
 h     -0.06941146    -2.15569084     0.50249700
 h     -1.85820006     1.75362461    -0.86357512
 h      0.27262866     2.92721388    -0.00875280
 h      2.34696454     1.32365360     0.04115842
 o      2.23396439    -1.27816672    -0.01422221
 h      2.92950183    -0.70212584    -0.31186833
 c     -2.62875267    -0.92255737    -0.07729036
 h     -2.42426602    -1.98144724    -0.32851718
 h     -3.09123235    -0.74579149     0.92015428
 h     -3.27789978    -0.43198035    -0.77114807
 h     -1.75031957     1.61587069     0.88300783
          17

 c      1.24812011    -0.36587532    -0.06658183
 c     -0.10435117    -1.05409368     0.13476677
 c     -1.23339249    -0.22104381     0.02672503
 c     -1.17804446     1.29044279    -0.02919989
 c      0.15907143     1.87871977     0.01546757
 c      1.33758443     0.98218653    -0.00061626
 h     -0.05150062    -2.11146093     0.51093740
 h     -1.84577224     1.74659122    -0.81076812
 h      0.24541461     2.90402884    -0.00558436
 h      2.34341029     1.31267645     0.03822542
 o      2.23763631    -1.28895873    -0.01201918
 h      3.00199177    -0.69680817    -0.30740749
 c     -2.63340008    -0.92455050    -0.08617421
 h     -2.40728916    -1.98780858    -0.32894018
 h     -3.11909488    -0.75460848     0.98141006
 h     -3.27381247    -0.46329318    -0.76315095
 h     -1.75970483     1.61368126     0.94294081
          17

 c      1.25211183    -0.36980216    -0.06431185
 c     -0.10656547    -1.04685825     0.12997027
 c     -1.23668670    -0.21738565     0.02919879
 c     -1.19093330     1.29443348    -0.03156902
 c      0.16890436     1.87341928     0.01175440
 c      1.33380020     0.99150612    -0.00353332
 h     -0.03732318    -2.05928195     0.51467299
 h     -1.83050805     1.73646001    -0.75696454
 h      0.22281219     2.90434707    -0.00358073
 h      2.34941424     1.31266618     0.03635714
 o      2.24182421    -1.29800309    -0.01048852
 h      3.07236439    -0.70733256    -0.29692971
 c     -2.63555343    -0.92659694    -0.09267386
 h     -2.39715966    -1.99017553    -0.32604652
 h     -3.14056468    -0.76864149     1.02818491
 h     -3.28198767    -0.48518173    -0.76991263
 h     -1.76463707     1.60962111     0.99290318
          17

 c      1.25473356    -0.37604140    -0.06151301
 c     -0.10806687    -1.03732020     0.12511348
 c     -1.24122958    -0.21499667     0.03099646
 c     -1.20401819     1.29803985    -0.03097567
 c      0.17979374     1.86451564     0.00771221
 c      1.32877230     1.00181511    -0.00650829
 h     -0.02737635    -2.01033363     0.51737835
 h     -1.82307569     1.73050679    -0.71424772
 h      0.20564336     2.92682623    -0.00291763
 h      2.36270606     1.32330930     0.03554896
 o      2.24710889    -1.30488896    -0.00977164
 h      3.12702448    -0.73908130    -0.27719314
 c     -2.63526497    -0.92882450    -0.09607651
 h     -2.39409092    -1.98856458    -0.31993076
 h     -3.15234316    -0.78790712     1.05287615
 h     -3.30384006    -0.49659626    -0.79210310
 h     -1.76269832     1.60266709     1.02808960
          17

 c      1.25620914    -0.38407272    -0.05837366
 c     -0.10878216    -1.02476204     0.11994968
 c     -1.24710545    -0.21370658     0.03201331
 c     -1.21603125     1.30054640    -0.02613451
 c      0.19108708     1.85332970     0.00332494
 c      1.32328626     1.01261783    -0.00950063
 h     -0.02166881    -1.97624307     0.52345781
 h     -1.83444033     1.73647773    -0.69466064
 h      0.19423387     2.95930028    -0.00366482
 h      2.37748473     1.34276313     0.03566538
 o      2.25367159    -1.30959439    -0.00983026
 h      3.15908418    -0.79185497    -0.24781191
 c     -2.63313163    -0.93092900    -0.09659690
 h     -2.39761274    -1.98442569    -0.31118049
 h     -3.15318007    -0.81162874     1.05230102
 h     -3.33368062    -0.50112581    -0.82326991
 h     -1.75295408     1.59271249     1.04605118
          17

 c      1.25678571    -0.39332700    -0.05508845
 c     -0.10864558    -1.00899047     0.11437140
 c     -1.25431671    -0.21332290     0.03216628
 c     -1.22642979     1.30170221    -0.01673581
 c      0.20205544     1.84145088    -0.00139931
 c      1.31827177     1.02338215    -0.01246937
 h     -0.02018565    -1.96310565     0.53558708
 h     -1.86693000     1.75629621    -0.70072115
 h      0.18903646     2.98758891    -0.00599206
 h      2.38730069     1.36857372     0.03654411
 o      2.26135773    -1.31237276    -0.01051335
 h      3.16730458    -0.86161257    -0.21023858
 c     -2.63001093    -0.93244091    -0.09489875
 h     -2.40665516    -1.98022143    -0.30082155
 h     -3.14318221    -0.83858228     1.02627312
 h     -3.36278159    -0.50385616    -0.85420993
 h     -1.73543278     1.58028622     1.04624995
          17

 c      1.25674919    -0.40323910    -0.05184349
 c     -0.10757742    -0.99065357     0.10857783
 c     -1.26276794    -0.21365928     0.03139918
 c     -1.23564094     1.30193356    -0.00368963
 c      0.21193819     1.83019665    -0.00642657
 c      1.31458993     1.03354275    -0.01537918
 h     -0.02333425    -1.96748035     0.55262316
 h     -1.91145815     1.78386369    -0.72288822
 h      0.19046881     3.00144150    -0.01019679
 h      2.38733958     1.39835946     0.03808196
 o      2.26958254    -1.31372567    -0.01158064
 h      3.15740699    -0.94074903    -0.16745027
 c     -2.62663472    -0.93301239    -0.09174815
 h     -2.41975499    -1.97861780    -0.29017232
 h     -3.12385865    -0.86714792     0.97765257
 h     -3.38367781    -0.50867087    -0.87732058
 h     -1.71115672     1.56654479     1.03036883
          17

 c      1.25643442    -0.41329369    -0.04879583
 c     -0.10552733    -0.97095441     0.10299264
 c     -1.27225989    -0.21454475     0.02968501
 c     -1.24432052     1.30185091     0.01149316
 c      0.22000838     1.82046013    -0.01170688
 c      1.31289238     1.04253679    -0.01820464
 h     -0.03165729    -1.97938149     0.57048225
 h     -1.95558195     1.81058584    -0.74809252
 h      0.19862597     2.99569196    -0.01664708
 h      2.37545394     1.43015944     0.04027372
 o      2.27712508    -1.31438325    -0.01272771
 h      3.14517492    -1.01819758    -0.12362645
 c     -2.62338328    -0.93256199    -0.08804299
 h     -2.43530911    -1.98146755    -0.28061379
 h     -3.09886900    -0.89528612     0.91390536
 h     -3.39173791    -0.51754780    -0.88806219
 h     -1.68267212     1.55351485     1.00346805
          17

 c      1.25621675    -0.42303919    -0.04605602
 c     -0.10254151    -0.95111012     0.09804458
 c     -1.28250095    -0.21581732     0.02703023
 c     -1.25271178     1.30179692     0.02712447
 c      0.22564440     1.81269171    -0.01718389
 c      1.31352280     1.04985019    -0.02093313
 h     -0.04525299    -1.98838440     0.58471576
 h     -1.99014208     1.83009194    -0.76644852
 h      0.21316748     2.96975840    -0.02570816
 h      2.35241530     1.46262296     0.04320611
 o      2.28227189    -1.31509920    -0.01370139
 h      3.15426768    -1.08262205    -0.08237619
 c     -2.62014861    -0.93130369    -0.08506507
 h     -2.45178146    -1.98902372    -0.27333397
 h     -3.07527961    -0.92072375     0.84968131
 h     -3.38513263    -0.53080707    -0.88481548
 h     -1.65470573     1.54441988     0.97559737
          17

 c      1.25647149    -0.43205517    -0.04368291
 c     -0.09878785    -0.93205485     0.09403727
 c     -1.29314018    -0.21730298     0.02348117
 c     -1.26057916     1.30177001     0.04142413
 c      0.22840286     1.80685986    -0.02280112
 c      1.31644953     1.05505020    -0.02356532
 h     -0.06361124    -1.98714263     0.59214124
 h     -2.01018948     1.83895920    -0.77217053
 h      0.23334273     2.92749256    -0.03767571
 h      2.32180728     1.49519733     0.04703129
 o      2.28411645    -1.31619967    -0.01448380
 h      3.19616186    -1.12984082    -0.04383737
 c     -2.61630893    -0.92967381    -0.08452024
 h     -2.46780667    -1.99985655    -0.26912282
 h     -3.06369446    -0.94164723     0.80682278
 h     -3.36464191    -0.54737635    -0.86865104
 h     -1.63382732     1.54351543     0.96157629
          17

 c      1.25751912    -0.43991216    -0.04169196
 c     -0.09453510    -0.91440271     0.09113296
 c     -1.30379878    -0.21879021     0.01912502
 c     -1.26755408     1.30161827     0.05297365
 c      0.22806735     1.80237783    -0.02850649
 c      1.32126282     1.05779780    -0.02611248
 h     -0.08578215    -1.97203573     0.59119234
 h     -2.01385363     1.83597117    -0.76255505
 h      0.25812555     2.87769089    -0.05277718
 h      2.28948329     1.52824672     0.05195004
 o      2.28358641    -1.31755977    -0.01520877
 h      3.25449556    -1.16347335    -0.00596809
 c     -2.61113020    -0.92821978    -0.08761039
 h     -2.48221714    -2.01150159    -0.26828029
 h     -3.07304232    -0.95742993     0.80345212
 h     -3.33389201    -0.56477380    -0.84358743
 h     -1.62546789     1.55434611     0.97452282
          17

 c      1.25960135    -0.44617906    -0.04006853
 c     -0.09010587    -0.89848951     0.08937377
 c     -1.31407706    -0.22002014     0.01408114
 c     -1.27356886     1.30134335     0.06157528
 c      0.22464133     1.79811019    -0.03425158
 c      1.32729464     1.05786377    -0.02858884
 h     -0.11058243    -1.94285732     0.58179321
 h     -2.00151450     1.82158393    -0.73732209
 h      0.28650786     2.83399523    -0.07128422
 h      2.26210850     1.56277698     0.05817649
 o      2.28223800    -1.31906374    -0.01593233
 h      3.30417440    -1.18743529     0.03188447
 c     -2.60447086    -0.92759528    -0.09354722
 h     -2.49405322    -2.02136218    -0.27065316
 h     -3.10166930    -0.96798647     0.83675478
 h     -3.29987469    -0.57894879    -0.81703004
 h     -1.62969014     1.57675808     1.01505025
          17

 c      1.26287927    -0.45047401    -0.03877720
 c     -0.08581990    -0.88438334     0.08868769
 c     -1.32355582    -0.22070100     0.00849122
 c     -1.27883287     1.30115551     0.06833908
 c      0.21828650     1.79273495    -0.03998610
 c      1.33386995     1.05518802    -0.03099611
 h     -0.13676465    -1.90269014     0.56528580
 h     -1.97584622     1.79799260    -0.69874949
 h      0.31781749     2.81091715    -0.09362500
 h      2.24464614     1.59943714     0.06580009
 o      2.28113597    -1.32074090    -0.01662497
 h      3.32865453    -1.20331728     0.06893573
 c     -2.59670650    -0.92854048    -0.09994068
 h     -2.50257913    -2.02740983    -0.27576677
 h     -3.13877189    -0.97285737     0.88690259
 h     -3.27241169    -0.58467583    -0.79890125
 h     -1.64144967     1.60638864     1.07048635
          17

 c      1.26742893    -0.45251881    -0.03776518
 c     -0.08193947    -0.87185400     0.08887271
 c     -1.33181007    -0.22053878     0.00251468
 c     -1.28339015     1.30118611     0.07488639
 c      0.20929833     1.78555594    -0.04567617
 c      1.34055843     1.04996291    -0.03330406
 h     -0.16321584    -1.85807630     0.54448194
 h     -1.94270703     1.76977379    -0.65258731
 h      0.35129035     2.81475305    -0.12011383
 h      2.23808880     1.63715710     0.07456210
 o      2.28074617    -1.32268002    -0.01723794
 h      3.32122975    -1.21138105     0.10407255
 c     -2.58828186    -0.93162393    -0.10460901
 h     -2.50728123    -2.02866490    -0.28303974
 h     -3.17355132    -0.97165787     0.93465241
 h     -3.26024892    -0.57755616    -0.79741513
 h     -1.65489825     1.63753617     1.12535363
          17

 c      1.27323572    -0.45217534    -0.03696369
 c     -0.07862603    -0.86037717     0.08959491
 c     -1.33843073    -0.21927163    -0.00367637
 c     -1.28681291     1.30122697     0.08284085
 c      0.19817570     1.77699409    -0.05135384
 c      1.34722452     1.04265329    -0.03544401
 h     -0.18920164    -1.81867105     0.52348418
 h     -1.91215831     1.74457172    -0.60913448
 h      0.38478233     2.83822822    -0.15027773
 h      2.23943059     1.67266160     0.08375825
 o      2.28105339    -1.32496717    -0.01774374
 h      3.28296509    -1.21134867     0.13654046
 c     -2.57989139    -0.93690636    -0.10662638
 h     -2.50784889    -2.02552827    -0.29202583
 h     -3.19910486    -0.96450870     0.96815925
 h     -3.26492786    -0.55713972    -0.81308355
 h     -1.66598293     1.66555677     1.16860055
          17

 c      1.28019814    -0.44945616    -0.03629146
 c     -0.07593552    -0.84931678     0.09046887
 c     -1.34305707    -0.21670901    -0.00990552
 c     -1.28832847     1.30079128     0.09363700
 c      0.18563090     1.76808084    -0.05712372
 c      1.35386917     1.03390448    -0.03732484
 h     -0.21442797    -1.79478093     0.50656566
 h     -1.89690216     1.73188143    -0.58160043
 h      0.41457186     2.86672689    -0.18270235
 h      2.24382231     1.70146373     0.09239892
 o      2.28153711    -1.32767929    -0.01818303
 h      3.22306947    -1.20244219     0.16671588
 c     -2.57259724    -0.94386537    -0.10622496
 h     -2.50417403    -2.01981326    -0.30257421
 h     -3.21182016    -0.95198650     0.98155888
 h     -3.27976633    -0.52772145    -0.83819336
 h     -1.67254681     1.68738764     1.19436287
          17

 c      1.28813770    -0.44450917    -0.03566347
 c     -0.07388335    -0.83833737     0.09123756
 c     -1.34541621    -0.21277342    -0.01600005
 c     -1.28751030     1.29960692     0.10796252
 c      0.17247793     1.75972124    -0.06310874
 c      1.36045313     1.02439910    -0.03885926
 h     -0.23850816    -1.79227951     0.49597689
 h     -1.90477427     1.73759097    -0.57798487
 h      0.43667118     2.88717468    -0.21561537
 h      2.24689127     1.71943720     0.09948694
 o      2.28104240    -1.33092838    -0.01874972
 h      3.16110999    -1.18277344     0.19748681
 c     -2.56743471    -0.95165358    -0.10409756
 h     -2.49636523    -2.01431781    -0.31484829
 h     -3.21019738    -0.93498973     0.97265837
 h     -3.29538884    -0.49567240    -0.86269987
 h     -1.67370099     1.70124006     1.20059367
          17

 c      1.29680113    -0.43757571    -0.03500537
 c     -0.07254523    -0.82772540     0.09189957
 c     -1.34535360    -0.20752765    -0.02179616
 c     -1.28491313     1.29807516     0.12519388
 c      0.15951398     1.75242299    -0.06940260
 c      1.36682020     1.01473949    -0.03998336
 h     -0.26011396    -1.80873111     0.49050137
 h     -1.93157139     1.75880937    -0.59326068
 h      0.44796573     2.89148499    -0.24744524
 h      2.24597929     1.72394366     0.10422620
 o      2.27806115    -1.33490783    -0.01982553
 h      3.12293302    -1.14892847     0.23486246
 c     -2.56503560    -0.95940407    -0.10091987
 h     -2.48475290    -2.01187363    -0.32916408
 h     -3.19434396    -0.91466153     0.94190363
 h     -3.30447005    -0.46670020    -0.87903461
 h     -1.66942050     1.70633007     1.18807389
          17

 c      1.30585523    -0.42894000    -0.03426787
 c     -0.07208062    -0.81823059     0.09262704
 c     -1.34284498    -0.20116576    -0.02714345
 c     -1.28166101     1.29697746     0.14384204
 c      0.14743448     1.74633792    -0.07605589
 c      1.37269615     1.00537842    -0.04066612
 h     -0.27696771    -1.83530063     0.48658656
 h     -1.96561163     1.78707317    -0.61445601
 h      0.44661302     2.87633047    -0.27706314
 h      2.24050674     1.71435715     0.10612772
 o      2.27212454    -1.33971657    -0.02164827
 h      3.11896528    -1.09921093     0.28279171
 c     -2.56550193    -0.96642796    -0.09732515
 h     -2.46990767    -2.01409343    -0.34565279
 h     -3.16626000    -0.89229520     0.89278971
 h     -3.30291032    -0.44483298    -0.88319984
 h     -1.66058436     1.70295556     1.16030131
          17

 c      1.31490990    -0.41891410    -0.03343186
 c     -0.07265431    -0.81063956     0.09358959
 c     -1.33799267    -0.19397303    -0.03190622
 c     -1.27864710     1.29689251     0.16229133
 c      0.13676456     1.74133548    -0.08307238
 c      1.37771154     0.99658570    -0.04091245
 h     -0.28676995    -1.86197685     0.48061057
 h     -1.99638998     1.81456134    -0.63018061
 h      0.43213657     2.84243340    -0.30392349
 h      2.23201109     1.69224261     0.10505976
 o      2.26457182    -1.34502068    -0.02387203
 h      3.13180126    -1.03907221     0.33621844
 c     -2.56836250    -0.97232737    -0.09413617
 h     -2.45270720    -2.02046272    -0.36388020
 h     -3.13089041    -0.86904908     0.83363116
 h     -3.28938931    -0.43239052    -0.87423907
 h     -1.64940371     1.69294875     1.12424787
          17

 c      1.32356213    -0.40787498    -0.03250422
 c     -0.07434215    -0.80550503     0.09486088
 c     -1.33101089    -0.18627425    -0.03596125
 c     -1.27621575     1.29795076     0.17897559
 c      0.12780337     1.73699984    -0.09039195
 c      1.38142844     0.98845219    -0.04076038
 h     -0.28800115    -1.88110021     0.47015397
 h     -2.01754128     1.83634011    -0.63377270
 h      0.40556987     2.79460080    -0.32833025
 h      2.22404643     1.66129852     0.10126091
 o      2.25709735    -1.35018778    -0.02585326
 h      3.13846093    -0.97847467     0.38559496
 c     -2.57252071    -0.97705160    -0.09261789
 h     -2.43440363    -2.02846781    -0.38266467
 h     -3.09738488    -0.84528448     0.77980592
 h     -3.26491348    -0.43005878    -0.85375327
 h     -1.63990882     1.68019913     1.09131964
          17

 c      1.33141578    -0.39629766    -0.03151212
 c     -0.07708457    -0.80308693     0.09641379
 c     -1.32220190    -0.17839257    -0.03919750
 c     -1.27425990     1.29991649     0.19240013
 c      0.12059155     1.73256297    -0.09785604
 c      1.38339378     0.98095178    -0.04026639
 h     -0.28017383    -1.88839297     0.45418423
 h     -2.02604162     1.84990535    -0.62233353
 h      0.36966254     2.74240355    -0.35191524
 h      2.22162578     1.62680049     0.09524645
 o      2.25073788    -1.35461098    -0.02706939
 h      3.12593628    -0.92636316     0.42348032
 c     -2.57639538    -0.98088621    -0.09431350
 h     -2.41654960    -2.03476066    -0.40027231
 h     -3.07777004    -0.81994639     0.75194079
 h     -3.23282500    -0.43669251    -0.82592901
 h     -1.63749005     1.67013290     1.07604614
          17

 c      1.33807201    -0.38475771    -0.03049769
 c     -0.08068022    -0.80336943     0.09814286
 c     -1.31192800    -0.17062907    -0.04152194
 c     -1.27257779     1.30252056     0.20161058
 c      0.11494451     1.72691782    -0.10518500
 c      1.38326667     0.97408761    -0.03947634
 h     -0.26379136    -1.88299243     0.43287409
 h     -2.02098617     1.85436621    -0.59539619
 h      0.32864880     2.69988601    -0.37801920
 h      2.22962965     1.59413587     0.08752811
 o      2.24591125    -1.35782309    -0.02720815
 h      3.09056812    -0.88889640     0.44590631
 c     -2.57860332    -0.98425918    -0.09989491
 h     -2.40069698    -2.03666708    -0.41494595
 h     -3.07903785    -0.79201348     0.76304087
 h     -3.19913796    -0.44884297    -0.79786204
 h     -1.64603357     1.66666501     1.08920515
          17

 c      1.34311469    -0.37390989    -0.02951546
 c     -0.08479624    -0.80606222     0.09988017
 c     -1.30059492    -0.16325709    -0.04286636
 c     -1.27124956     1.30579369     0.20686073
 c      0.11060733     1.71901603    -0.11205743
 c      1.38101875     0.96807827    -0.03839294
 h     -0.24025616    -1.86753299     0.40745374
 h     -2.00310595     1.85011093    -0.55440054
 h      0.28674519     2.68080378    -0.41085466
 h      2.25023151     1.56669486     0.07822937
 o      2.24262075    -1.35951719    -0.02614725
 h      3.03503565    -0.86939240     0.45201633
 c     -2.57862717    -0.98739139    -0.10805203
 h     -2.38799440    -2.03326608    -0.42546780
 h     -3.09587382    -0.76378098     0.80542682
 h     -3.17235273    -0.46064957    -0.77913925
 h     -1.66420013     1.66860908     1.12946455
          17

 c      1.34610965    -0.36444276    -0.02863348
 c     -0.08898901    -0.81057956     0.10140460
 c     -1.28865453    -0.15651225    -0.04318916
 c     -1.27055975     1.30993773     0.20950570
 c      0.10745246     1.70868235    -0.11835526
 c      1.37706523     0.96342950    -0.03697035
 h     -0.21173392    -1.84835576     0.38010506
 h     -1.97522640     1.83912417    -0.50302375
 h      0.24600761     2.68902106    -0.45256778
 h      2.28105802     1.54466575     0.06695340
 o      2.24051134    -1.35960083    -0.02397884
 h      2.96769453    -0.86775849     0.44443257
 c     -2.57653919    -0.99017661    -0.11644800
 h     -2.37893961    -2.02566902    -0.43141502
 h     -3.11661838    -0.74012014     0.85936990
 h     -3.16094142    -0.46575769    -0.77876656
 h     -1.68599506     1.67076066     1.18501728
          17

 c      1.34663076    -0.35700026    -0.02793223
 c     -0.09274790    -0.81608029     0.10246811
 c     -1.27660506    -0.15057233    -0.04247684
 c     -1.27053127     1.31488805     0.21131904
 c      0.10546746     1.69694351    -0.12434003
 c      1.37216840     0.96078702    -0.03515010
 h     -0.18080969    -1.83492877     0.35362312
 h     -1.94353766     1.82589157    -0.44815199
 h      0.20643495     2.71463733    -0.50094585
 h      2.31598387     1.52591755     0.05311114
 o      2.23878481    -1.35832528    -0.02110916
 h      2.90395858    -0.87867953     0.43079151
 c     -2.57270109    -0.99212734    -0.12341991
 h     -2.37337202    -2.01665963    -0.43309600
 h     -3.13189983    -0.72508660     0.90774559
 h     -3.16825761    -0.46176145    -0.79951296
 h     -1.70486138     1.66804074     1.24256883
          17

 c      1.34432306    -0.35208489    -0.02748890
 c     -0.09556897    -0.82171765     0.10286785
 c     -1.26497267    -0.14554326    -0.04074918
 c     -1.27061293     1.32008092     0.21409314
 c      0.10457447     1.68534552    -0.13049605
 c      1.36717464     0.96068706    -0.03290808
 h     -0.14985918    -1.83681295     0.33049374
 h     -1.91857578     1.81811766    -0.40043036
 h      0.16807174     2.74198509    -0.55103283
 h      2.34783110     1.50793549     0.03638081
 o      2.23619217    -1.35636961    -0.01831378
 h      2.86605235    -0.89043547     0.42445486
 c     -2.56781518    -0.99236010    -0.12854119
 h     -2.37066076    -2.00979426    -0.43129623
 h     -3.13654490    -0.72073330     0.94010644
 h     -3.18994958    -0.45253229    -0.83543386
 h     -1.71617225     1.65756430     1.29249592
          17

 c      1.33899978    -0.34997926    -0.02734046
 c     -0.09702539    -0.82710044     0.10254289
 c     -1.25427444    -0.14146344    -0.03806474
 c     -1.26990170     1.32465767     0.21936308
 c      0.10457456     1.67521057    -0.13727304
 c      1.36277494     0.96338152    -0.03027800
 h     -0.12055173    -1.85819833     0.31164976
 h     -1.91251579     1.82469599    -0.37129880
 h      0.13192918     2.75827488    -0.59804781
 h      2.37075007     1.48916628     0.01690955
 o      2.23170819    -1.35439171    -0.01630026
 h      2.87152343    -0.89210304     0.43722666
 c     -2.56271760    -0.98996356    -0.13216128
 h     -2.37003765    -2.00795098    -0.42687096
 h     -3.12840916    -0.72751971     0.95118539
 h     -3.21745754    -0.44492074    -0.87620483
 h     -1.71735059     1.63845759     1.32909988
          17

 c      1.33071643    -0.35071040    -0.02744826
 c     -0.09679309    -0.83255957     0.10159465
 c     -1.24496194    -0.13832915    -0.03452263
 c     -1.26796300     1.32811750     0.22782644
 c      0.10522255     1.66740537    -0.14497346
 c      1.35937931     0.96878327    -0.02734765
 h     -0.09403861    -1.89471334     0.29612543
 h     -1.93046817     1.84901074    -0.36495230
 h      0.09958887     2.75614380    -0.63873020
 h      2.38137082     1.46942299    -0.00476423
 o      2.22567263    -1.35216697    -0.01486480
 h      2.91453673    -0.88724552     0.46567063
 c     -2.55805935    -0.98444034    -0.13484847
 h     -2.37091448    -2.01184452    -0.42032453
 h     -3.10734030    -0.74480049     0.93925606
 h     -3.24272571    -0.44451865    -0.91251931
 h     -1.70722805     1.61114568     1.34948912
          17

 c      1.31975153    -0.35405100    -0.02770140
 c     -0.09466774    -0.83887825     0.10019550
 c     -1.23735191    -0.13613046    -0.03025990
 c     -1.26533794     1.33073328     0.23906878
 c      0.10629463     1.66237552    -0.15374387
 c      1.35708729     0.97648403    -0.02423940
 h     -0.07142546    -1.93643178     0.28206324
 h     -1.96524186     1.88476567    -0.37433496
 h      0.07267660     2.73297597    -0.67150949
 h      2.37913913     1.44979672    -0.02791051
 o      2.21938338    -1.34893050    -0.01315677
 h      2.97264914    -0.88843682     0.49539738
 c     -2.55416524    -0.97586364    -0.13719503
 h     -2.37297220    -2.01948074    -0.41167628
 h     -3.07492278    -0.77098163     0.90576483
 h     -3.26017375    -0.45418364    -0.93818797
 h     -1.68561423     1.57690797     1.35289419
          17

 c      1.30653340    -0.35955545    -0.02794909
 c     -0.09061522    -0.84680933     0.09849020
 c     -1.23157484    -0.13487567    -0.02544410
 c     -1.26296846     1.33312269     0.25211287
 c      0.10760434     1.66019025    -0.16357485
 c      1.35569670     0.98581517    -0.02108733
 h     -0.05382411    -1.97333489     0.26785256
 h     -2.00413515     1.92130680    -0.38782268
 h      0.05252618     2.69007883    -0.69653486
 h      2.36636972     1.43243530    -0.05182755
 o      2.21394941    -1.34420698    -0.01050178
 h      3.02586202    -0.90401886     0.51448895
 c     -2.55100149    -0.96478872    -0.13989374
 h     -2.37598021    -2.02700318    -0.40073816
 h     -3.03494564    -0.80341800     0.85640340
 h     -3.26679222    -0.47431746    -0.95007939
 h     -1.65330613     1.53778035     1.34081170
          17

 c      1.29158915    -0.36662905    -0.02802670
 c     -0.08481669    -0.85679801     0.09656175
 c     -1.22756753    -0.13459823    -0.02026001
 c     -1.26148246     1.33570749     0.26589227
 c      0.10899943     1.66052147    -0.17426573
 c      1.35472989     0.99594718    -0.01801643
 h     -0.04212189    -1.99848323     0.25255660
 h     -2.03680639     1.94998271    -0.39606050
 h      0.03991129     2.63272353    -0.71606134
 h      2.34804671     1.42023452    -0.07605539
 o      2.20998258    -1.33793506    -0.00660055
 h      3.06209774    -0.93605585     0.51692851
 c     -2.54813160    -0.95206934    -0.14391906
 h     -2.37952321    -2.03032417    -0.38756820
 h     -2.99427950    -0.83838032     0.80325266
 h     -3.26192685    -0.50338986    -0.94774755
 h     -1.61243730     1.49660999     1.31808520
          17

 c      1.27552655    -0.37461515    -0.02776585
 c     -0.07766878    -0.86892817     0.09443994
 c     -1.22510865    -0.13534941    -0.01489347
 c     -1.26098333     1.33858373     0.27921672
 c      0.11036599     1.66258122    -0.18535479
 c      1.35352562     1.00602302    -0.01512623
 h     -0.03681642    -2.00876946     0.23585644
 h     -2.05719980     1.96577330    -0.39336622
 h      0.03476296     2.57078823    -0.73521841
 h      2.33083723     1.41625530    -0.10053138
 o      2.20769294    -1.33032102    -0.00143491
 h      3.07581824    -0.98254206     0.50120326
 c     -2.54471083    -0.93864533    -0.15054357
 h     -2.38282059    -2.02659540    -0.37279005
 h     -2.96276116    -0.87178880     0.76529086
 h     -3.24742556    -0.53818564    -0.93352439
 h     -1.56680640     1.45693891     1.29450421
          17

 c      1.25902392    -0.38287830    -0.02699863
 c     -0.06973788    -0.88294946     0.09211955
 c     -1.22388174    -0.13717659    -0.00951775
 c     -1.26116519     1.34163455     0.29069034
 c      0.11163195     1.66517275    -0.19609488
 c      1.35145692     1.01531284    -0.01248933
 h     -0.03797711    -2.00487771     0.21789968
 h     -2.06265306     1.96656705    -0.37685319
 h      0.03602267     2.51819620    -0.76229507
 h      2.32071535     1.42269245    -0.12552657
 o      2.20693136    -1.32174171     0.00479194
 h      3.06725083    -1.03877907     0.46936733
 c     -2.53977268    -0.92531253    -0.16060674
 h     -2.38470182    -2.01504113    -0.35764559
 h     -2.94903161    -0.90102446     0.76025991
 h     -3.22821833    -0.57383981    -0.91311369
 h     -1.52131897     1.42231010     1.28469513
          17

 c      1.24280941    -0.39087553    -0.02556354
 c     -0.06168454    -0.89829817     0.08957487
 c     -1.22354419    -0.14009094    -0.00428436
 c     -1.26158787     1.34467929     0.29916374
 c      0.11273424     1.66715538    -0.20568754
 c      1.34821508     1.02335182    -0.01017766
 h     -0.04528222    -1.99132308     0.19919259
 h     -2.05310604     1.95244746    -0.34577882
 h      0.04210094     2.48765553    -0.80605024
 h      2.31989674     1.43970016    -0.15122947
 o      2.20706996    -1.31270833     0.01162826
 h      3.04415776    -1.09775110     0.42748213
 c     -2.53276977    -0.91262939    -0.17319872
 h     -2.38374442    -1.99711037    -0.34377620
 h     -2.95354534    -0.92554766     0.78891913
 h     -3.21264025    -0.60417683    -0.89577823
 h     -1.47963753     1.39501036     1.30199426
          17

 c      1.22762322    -0.39820194    -0.02331622
 c     -0.05417709    -0.91412118     0.08677113
 c     -1.22378365    -0.14403353     0.00068744
 c     -1.26188401     1.34749110     0.30465828
 c      0.11354504     1.66824675    -0.21385141
 c      1.34393987     1.02998512    -0.00829916
 h     -0.05812391    -1.97634167     0.18050036
 h     -2.03128905     1.92573122    -0.30174655
 h      0.05193976     2.48153340    -0.86909036
 h      2.32556765     1.46497007    -0.17722434
 o      2.20680462    -1.30381377     0.01833528
 h      3.02496773    -1.15084515     0.38626550
 c     -2.52369705    -0.90098668    -0.18587588
 h     -2.37855159    -1.97602523    -0.33282401
 h     -2.96895372    -0.94493280     0.83452728
 h     -3.21032667    -0.62332900    -0.89169798
 h     -1.44176497     1.37550346     1.34767804
          17

 c      1.21416364    -0.40458046    -0.02014270
 c     -0.04782266    -0.92940711     0.08368113
 c     -1.22433599    -0.14885074     0.00532526
 c     -1.26156529     1.34962759     0.30859069
 c      0.11386133     1.66918716    -0.22110890
 c      1.33906995     1.03528977    -0.00700497
 h     -0.07578585    -1.97033921     0.16262510
 h     -2.00393918     1.89178107    -0.24961135
 h      0.06526742     2.49013051    -0.94449006
 h      2.33173814     1.49453169    -0.20237879
 o      2.20447744    -1.29553952     0.02412767
 h      3.03397254    -1.19111170     0.35733471
 c     -2.51301477    -0.89051851    -0.19653573
 h     -2.36807259    -1.95588688    -0.32610800
 h     -2.98701985    -0.95803638     0.87826568
 h     -3.22609351    -0.62857265    -0.90545955
 h     -1.40524290     1.36337525     1.40923299
          17

 c      1.20301978    -0.40979198    -0.01597159
 c     -0.04314478    -0.94334343     0.08031212
 c     -1.22496123    -0.15429452     0.00960959
 c     -1.25965874     1.35029427     0.31299409
 c      0.11348211     1.67100481    -0.22835746
 c      1.33407367     1.03944159    -0.00645880
 h     -0.09753344    -1.98153951     0.14601462
 h     -1.98312405     1.85978361    -0.19814257
 h      0.08173327     2.50031483    -1.02079904
 h      2.33232346     1.52409601    -0.22521596
 o      2.19961612    -1.28803036     0.02884297
 h      3.07759075    -1.21738302     0.34265702
 c     -2.50175000    -0.88104732    -0.20447498
 h     -2.35187943    -1.94044453    -0.32453539
 h     -3.00212884    -0.96375866     0.90771426
 h     -3.25527089    -0.62150397    -0.93205165
 h     -1.36811946     1.35821482     1.47031392
          17

 c      1.19461340    -0.41361991    -0.01077780
 c     -0.04059621    -0.95574699     0.07672067
 c     -1.22541366    -0.16005667     0.01356212
 c     -1.25483275     1.34854551     0.31967082
 c      0.11226648     1.67441499    -0.23636299
 c      1.32926431     1.04261097    -0.00679816
 h     -0.12234265    -2.01072855     0.13049801
 h     -1.98391789     1.84069015    -0.15765007
 h      0.10040977     2.50246210    -1.08801518
 h      2.32321036     1.55007627    -0.24439374
 o      2.19355696    -1.28126953     0.03299653
 h      3.13493671    -1.23178243     0.33373061
 c     -2.49121389    -0.87232894    -0.20999164
 h     -2.33035246    -1.93171734    -0.32863321
 h     -3.01115642    -0.96152447     0.91658691
 h     -3.28721441    -0.60599796    -0.96124946
 h     -1.32987395     1.35961361     1.51857512
          17

 c      1.18917844    -0.41585948    -0.00457476
 c     -0.04055588    -0.96710525     0.07298687
 c     -1.22543157    -0.16582674     0.01722635
 c     -1.24635189     1.34396518     0.32946859
 c      0.11015439     1.67971319    -0.24559605
 c      1.32473739     1.04490535    -0.00810874
 h     -0.14851418    -2.05058796     0.11550476
 h     -2.01397821     1.83977543    -0.13254655
 h      0.11993110     2.49159906    -1.13960634
 h      2.30298985     1.57008758    -0.25903201
 o      2.18793056    -1.27531808     0.03709767
 h      3.18148457    -1.23556564     0.32243341
 c     -2.48251943    -0.86430966    -0.21366480
 h     -2.30471071    -1.92914133    -0.33856048
 h     -3.01268053    -0.95132466     0.90264345
 h     -3.31174070    -0.58582799    -0.98399456
 h     -1.29083067     1.36694802     1.54708051
          17

 c      1.18675312    -0.41635991     0.00259539
 c     -0.04326773    -0.97815066     0.06917238
 c     -1.22474968    -0.17134345     0.02065137
 c     -1.23487798     1.33712242     0.34204133
 c      0.10717098     1.68686005    -0.25625880
 c      1.32036829     1.04634150    -0.01041009
 h     -0.17382576    -2.09048438     0.10051534
 h     -2.06491587     1.85155087    -0.11716219
 h      0.13873573     2.46633256    -1.17231354
 h      2.27304484     1.58316691    -0.26889868
 o      2.18376005    -1.27028577     0.04139825
 h      3.20273792    -1.22906733     0.30499087
 c     -2.47635593    -0.85716152    -0.21604792
 h     -2.27686413    -1.92987970    -0.35409422
 h     -3.00660975    -0.93367620     0.86656945
 h     -3.32207468    -0.56376734    -0.99486765
 h     -1.25154670     1.37931442     1.55318168
          17

 c      1.18717612    -0.41505834     0.01066609
 c     -0.04875892    -0.98942811     0.06530381
 c     -1.22313049    -0.17641913     0.02388207
 c     -1.22184656     1.32906919     0.35646978
 c      0.10340798     1.69555003    -0.26831715
 c      1.31582938     1.04682848    -0.01364609
 h     -0.19612887    -2.12137225     0.08528157
 h     -2.11985999     1.86562777    -0.10214170
 h      0.15522056     2.42800984    -1.18585697
 h      2.23741820     1.58989877    -0.27450910
 o      2.18146383    -1.26626048     0.04596956
 h      3.19374265    -1.21247524     0.28073714
 c     -2.47295297    -0.85115729    -0.21769547
 h     -2.24915066    -1.93008236    -0.37463957
 h     -2.99437894    -0.90964396     0.81218540
 h     -3.31497868    -0.54155564    -0.99192832
 h     -1.21256384     1.39560892     1.53761273
          17

 c      1.19010759    -0.41199292     0.01954516
 c     -0.05680781    -1.00111697     0.06138302
 c     -1.22040374    -0.18094303     0.02695786
 c     -1.20851937     1.32071799     0.37177850
 c      0.09898254     1.70522002    -0.28146793
 c      1.31063705     1.04616556    -0.01768362
 h     -0.21383168    -2.13789393     0.06979656
 h     -2.16448223     1.87373955    -0.08084156
 h      0.16789673     2.38064617    -1.18336136
 h      2.20236379     1.59237864    -0.27710015
 o      2.18094177    -1.26328386     0.05077348
 h      3.15749073    -1.18602110     0.25095256
 c     -2.47204202    -0.84652547    -0.21931552
 h     -2.22405184    -1.92627411    -0.39928198
 h     -2.97970586    -0.88088125     0.74782033
 h     -3.29031951    -0.51996329    -0.97620330
 h     -1.17432256     1.41469446     1.50467473
          17

 c      1.19506925    -0.40729907     0.02911214
 c     -0.06696848    -1.01302746     0.05740699
 c     -1.21650174    -0.18487142     0.02992079
 c     -1.19570945     1.31266362     0.38690836
 c      0.09398941     1.71502189    -0.29504447
 c      1.30427333     1.04409106    -0.02233742
 h     -0.22610603    -2.13867353     0.05418828
 h     -2.19018826     1.87131952    -0.05023024
 h      0.17566520     2.33133456    -1.17248323
 h      2.17502335     1.59364021    -0.27830445
 o      2.18148776    -1.26137301     0.05567616
 h      3.10628622    -1.14956168     0.21858341
 c     -2.47277281    -0.84338427    -0.22189151
 h     -2.20394024    -1.91629303    -0.42688255
 h     -2.96949203    -0.84946674     0.68781829
 h     -3.25104507    -0.49862957    -0.95167535
 h     -1.13698360     1.43569621     1.46333440
          17

 c      1.20148447    -0.40118925     0.03921659
 c     -0.07862664    -1.02464292     0.05338672
 c     -1.21148245    -0.18820685     0.03283113
 c     -1.18388716     1.30519816     0.40057439
 c      0.08845846     1.72385422    -0.30797022
 c      1.29640605     1.04040984    -0.02743290
 h     -0.23294803    -2.12624186     0.03861494
 h     -2.19311738     1.85662013    -0.00976885
 h      0.17817060     2.29003198    -1.16598082
 h      2.16091246     1.59623624    -0.27941478
 o      2.18169620    -1.26060352     0.06046957
 h      3.06349548    -1.10139117     0.18782486
 c     -2.47376696    -0.84178421    -0.22645792
 h     -2.19083865    -1.89976501    -0.45624710
 h     -2.97288326    -0.81728348     0.65029232
 h     -3.20350860    -0.47562192    -0.92563238
 h     -1.10008080     1.45843053     1.42770588
          17

 c      1.20869815    -0.39392017     0.04968058
 c     -0.09105843    -1.03516539     0.04936191
 c     -1.20553417    -0.19097387     0.03578167
 c     -1.17329309     1.29835234     0.41151521
 c      0.08236319     1.73064378    -0.31906311
 c      1.28710883     1.03515066    -0.03287898
 h     -0.23516533    -2.10696719     0.02315929
 h     -2.17306835     1.82993350     0.03939657
 h      0.17575926     2.26649753    -1.17815482
 h      2.16128971     1.60056254    -0.28059595
 o      2.18013507    -1.26115544     0.06502562
 h      3.05345388    -1.03792988     0.16160933
 c     -2.47365790    -0.84176008    -0.23321705
 h     -2.18612992    -1.87835525    -0.48641385
 h     -2.99557682    -0.78551189     0.64634249
 h     -3.15706983    -0.44710312    -0.90823692
 h     -1.06233282     1.48344234     1.41333253
          17

 c      1.21599620    -0.38577818     0.06031033
 c     -0.10347979    -1.04361634     0.04540817
 c     -1.19896478    -0.19320267     0.03889856
 c     -1.16387344     1.29200389     0.41929873
 c      0.07571860     1.73489476    -0.32784557
 c      1.27688821     1.02862629    -0.03869167
 h     -0.23419173    -2.09025764     0.00773076
 h     -2.13363612     1.79354630     0.09459329
 h      0.16854493     2.26413453    -1.21523579
 h      2.17264030     1.60443798    -0.28078895
 o      2.17701281    -1.26298901     0.06948287
 h      3.07546360    -0.95930058     0.13857356
 c     -2.47191886    -0.84316955    -0.24094049
 h     -2.19026583    -1.85583355    -0.51698996
 h     -3.03374508    -0.75545010     0.66983364
 h     -3.12088454    -0.40845738    -0.90915576
 h     -1.02243832     1.51062847     1.42763694
          17

 c      1.22267339    -0.37711484     0.07091401
 c     -0.11509651    -1.04911024     0.04162951
 c     -1.19218273    -0.19492498     0.04232410
 c     -1.15503279     1.28597972     0.42484547
 c      0.06865248     1.73692266    -0.33502222
 c      1.26648270     1.02134418    -0.04495359
 h     -0.23156195    -2.08560100    -0.00793261
 h     -2.08369419     1.75240747     0.15144914
 h      0.15571430     2.27743672    -1.26951994
 h      2.18877270     1.60440150    -0.27842682
 o      2.17406452    -1.26552769     0.07407300
 h      3.10511310    -0.87416174     0.11575255
 c     -2.46911562    -0.84537398    -0.24801872
 h     -2.20272050    -1.83752151    -0.54828753
 h     -3.07720846    -0.72925920     0.70389443
 h     -3.09807123    -0.35796639    -0.93132287
 h     -0.98057000     1.53742764     1.46397117
          17

 c      1.22811901    -0.36839116     0.08131657
 c     -0.12516877    -1.05129310     0.03812933
 c     -1.18567112    -0.19617245     0.04618691
 c     -1.14546769     1.27996226     0.42986068
 c      0.06132994     1.73742531    -0.34188081
 c      1.25661439     1.01386572    -0.05175744
 h     -0.22820345    -2.09749586    -0.02403933
 h     -2.03904198     1.71481929     0.20410617
 h      0.13633010     2.29698644    -1.32615305
 h      2.20353391     1.59742429    -0.27225832
 o      2.17282734    -1.26797392     0.07890191
 h      3.12070335    -0.79409685     0.09203305
 c     -2.46644917    -0.84721342    -0.25370010
 h     -2.22242347    -1.82856639    -0.58100847
 h     -3.11650906    -0.70919171     0.73309553
 h     -3.08381066    -0.29968661    -0.96842325
 h     -0.93853309     1.55947224     1.50803867
          17

 c      1.23185863    -0.36016672     0.09136686
 c     -0.13305741    -1.05059883     0.03497332
 c     -1.17995079    -0.19697838     0.05057189
 c     -1.13352072     1.27348098     0.43590457
 c      0.05386534     1.73701204    -0.34951865
 c      1.24783996     1.00669985    -0.05916930
 h     -0.22418944    -2.12231764    -0.04040361
 h     -2.01927627     1.69065895     0.24707456
 h      0.11021549     2.31480009    -1.37217364
 h      2.21249027     1.58190560    -0.26175330
 o      2.17406195    -1.26962794     0.08396786
 h      3.11199530    -0.72831733     0.06787578
 c     -2.46504874    -0.84749696    -0.25807923
 h     -2.24849101    -1.83126383    -0.61541544
 h     -3.14562630    -0.69677511     0.74770243
 h     -3.07036359    -0.24126546    -1.00985448
 h     -0.89857241     1.57274543     1.54701921
          17

 c      1.23354661    -0.35304489     0.10093944
 c     -0.13823113    -1.04800949     0.03217788
 c     -1.17552411    -0.19739116     0.05550249
 c     -1.11840460     1.26639513     0.44383684
 c      0.04632202     1.73605619    -0.35859546
 c      1.24049958     1.00024158    -0.06721476
 h     -0.21917709    -2.15079795    -0.05636868
 h     -2.03430022     1.68479284     0.27870642
 h      0.07798569     2.32586138    -1.39959130
 h      2.21356131     1.55795062    -0.24713776
 o      2.17794053    -1.26996244     0.08922619
 h      3.07735179    -0.68267068     0.04430101
 c     -2.46557109    -0.84552816    -0.26161582
 h     -2.28056764    -1.84327865    -0.65046969
 h     -3.16160013    -0.69263440     0.74285576
 h     -3.05194983    -0.18988627    -1.04639953
 h     -0.86244364     1.57466577     1.57285106
          17

 c      1.23293852    -0.34760156     0.10993178
 c     -0.14028292    -1.04457311     0.02973048
 c     -1.17280312    -0.19749327     0.06093960
 c     -1.10110633     1.25927240     0.45381550
 c      0.03874421     1.73471221    -0.36938787
 c      1.23470698     0.99473096    -0.07587601
 h     -0.21290726    -2.17316836    -0.07106892
 h     -2.07394300     1.69265349     0.30188158
 h      0.04073166     2.32773978    -1.40496018
 h      2.20719028     1.52733022    -0.22926767
 o      2.18422516    -1.26864804     0.09462807
 h      3.02123872    -0.65958530     0.02227554
 c     -2.46821685    -0.84120151    -0.26486996
 h     -2.31839858    -1.85856165    -0.68378966
 h     -3.16378321    -0.69658566     0.71724131
 h     -3.02587666    -0.15036241    -1.07216499
 h     -0.83115281     1.56408304     1.58175945
          17

 c      1.22987404    -0.34431302     0.11825846
 c     -0.13898256    -1.04107135     0.02761547
 c     -1.17204016    -0.19741260     0.06679353
 c     -1.08349451     1.25294952     0.46565766
 c      0.03116391     1.73293775    -0.38185250
 c      1.23034690     0.99022236    -0.08509249
 h     -0.20535800    -2.18248811    -0.08373467
 h     -2.11829064     1.70549875     0.32058604
 h     -0.00025945     2.32015976    -1.38869466
 h      2.19635660     1.49331521    -0.20944122
 o      2.19227267    -1.26564816     0.10015581
 h      2.95438725    -0.65687261     0.00214374
 c     -2.47286412    -0.83478808    -0.26843302
 h     -2.36117798    -1.87010432    -0.71251657
 h     -3.15369942    -0.70770395     0.67271920
 h     -2.99189044    -0.12503681    -1.08433285
 h     -0.80498045     1.54107370     1.57336106
          17

 c      1.22429351    -0.34349437     0.12584469
 c     -0.13433728    -1.03790098     0.02582932
 c     -1.17327566    -0.19732962     0.07294174
 c     -1.06716057     1.24800717     0.47901085
 c      0.02359433     1.73047178    -0.39560022
 c      1.22709735     0.98658293    -0.09477036
 h     -0.19668837    -2.17563449    -0.09387269
 h     -2.15112863     1.71646587     0.33766996
 h     -0.04375662     2.30512196    -1.35524909
 h      2.18621033     1.46025836    -0.18913204
 o      2.20092417    -1.26140210     0.10588264
 h      2.89547114    -0.66503374    -0.01733243
 c     -2.47909924    -0.82671989    -0.27296140
 h     -2.40728661    -1.87233180    -0.73432457
 h     -3.13569544    -0.72429826     0.61508894
 h     -2.95151078    -0.11404129    -1.08268485
 h     -0.78340144     1.50691997     1.55063281
          17

 c      1.21629884    -0.34525885     0.13261853
 c     -0.12662232    -1.03506405     0.02438896
 c     -1.17632324    -0.19747839     0.07924728
 c     -1.05315167     1.24464586     0.49325644
 c      0.01604659     1.72678268    -0.40980593
 c      1.22452865     0.98355506    -0.10480846
 h     -0.18716686    -2.15337027    -0.10136340
 h     -2.16319469     1.72183203     0.35484463
 h     -0.08898111     2.28749969    -1.31394890
 h      2.18268679     1.43263670    -0.16962965
 o      2.20862733    -1.25684145     0.11203142
 h      2.86866972    -0.66718189    -0.03986310
 c     -2.48612950    -0.81749533    -0.27924891
 h     -2.45443408    -1.86227656    -0.74805910
 h     -3.11807118    -0.74393000     0.55546055
 h     -2.90778253    -0.11521189    -1.06961442
 h     -0.76474489     1.46420469     1.52074164
          17

 c      1.20624112    -0.34951177     0.13850133
 c     -0.11636712    -1.03219309     0.02334029
 c     -1.18080170    -0.19813345     0.08557467
 c     -1.04212925     1.24275891     0.50739583
 c      0.00858243     1.72107144    -0.42320906
 c      1.22230286     0.98089229    -0.11513069
 h     -0.17715086    -2.12036990    -0.10654801
 h     -2.15065646     1.72024696     0.37316962
 h     -0.13618085     2.27518551    -1.27875684
 h      2.18982210     1.41359134    -0.15174911
 o      2.21443680    -1.25256995     0.11882798
 h      2.88707203    -0.65226549    -0.06914576
 c     -2.49276706    -0.80764927    -0.28811892
 h     -2.49995669    -1.83997157    -0.75403896
 h     -3.11286056    -0.76386402     0.50970157
 h     -2.86529204    -0.12355427    -1.05063689
 h     -0.74579922     1.41662030     1.49561362
          17

 c      1.19474990    -0.35597690     0.14340381
 c     -0.10429354    -1.02861998     0.02276530
 c     -1.18620761    -0.19957850     0.09179835
 c     -1.03446084     1.24206877     0.52024276
 c      0.00133765     1.71253281    -0.43452779
 c      1.22037149     0.97848700    -0.12569613
 h     -0.16709951    -2.08501379    -0.11028946
 h     -2.11375221     1.71209763     0.39330393
 h     -0.18664025     2.27641083    -1.26331492
 h      2.20719797     1.40379826    -0.13588071
 o      2.21894278    -1.24796401     0.12615667
 h      2.93772788    -0.62951871    -0.10321387
 c     -2.49786433    -0.79769210    -0.29976758
 h     -2.54114738    -1.80858298    -0.75417011
 h     -3.13039339    -0.78206915     0.49106403
 h     -2.82997398    -0.13081027    -1.03469956
 h     -0.72225983     1.36786075     1.48924957
          17

 c      1.18265320    -0.36423804     0.14723779
 c     -0.09122744    -1.02357348     0.02277101
 c     -1.19200777    -0.20205801     0.09780170
 c     -1.03002716     1.24225607     0.53113287
 c     -0.00561348     1.70092018    -0.44328260
 c      1.21899334     0.97637694    -0.13647648
 h     -0.15754568    -2.05775928    -0.11384307
 h     -2.05692722     1.69954700     0.41547709
 h     -0.24078073     2.29355152    -1.27142367
 h      2.22991368     1.40165838    -0.12234198
 o      2.22335167    -1.24198724     0.13364696
 h      2.99694058    -0.61552746    -0.13581109
 c     -2.50112607    -0.78798183    -0.31297726
 h     -2.57566636    -1.77426963    -0.75180522
 h     -3.17035771    -0.79747711     0.49896781
 h     -2.80786918    -0.12690427    -1.03233122
 h     -0.69117766     1.31991807     1.50940118
          17

 c      1.17087001    -0.37377481     0.14993464
 c     -0.07803644    -1.01658452     0.02344051
 c     -1.19772961    -0.20571938     0.10347342
 c     -1.02785862     1.24289225     0.54053407
 c     -0.01243237     1.68679978    -0.45006122
 c      1.21854848     0.97465610    -0.14743100
 h     -0.14890331    -2.04692275    -0.11832505
 h     -1.99047440     1.68728481     0.43930180
 h     -0.29593884     2.32032724    -1.29421078
 h      2.25111341     1.40454400    -0.11164823
 o      2.22850472    -1.23406467     0.14097814
 h      3.04681058    -0.62023806    -0.16137361
 c     -2.50326812    -0.77847036    -0.32573888
 h     -2.60199754    -1.74508373    -0.75107568
 h     -3.22199099    -0.80897438     0.52013753
 h     -2.80242682    -0.10517785    -1.04985336
 h     -0.65380908     1.27305925     1.55062564
          17

 c      1.16035111    -0.38398010     0.15145262
 c     -0.06561597    -1.00792457     0.02476447
 c     -1.20302661    -0.21056017     0.10871024
 c     -1.02605827     1.24320549     0.54966423
 c     -0.01943855     1.67111324    -0.45582812
 c      1.21932280     0.97339023    -0.15850275
 h     -0.14114430    -2.05374649    -0.12396486
 h     -1.93205448     1.68339639     0.46371726
 h     -0.34730421     2.34676988    -1.31843709
 h      2.26472670     1.40999739    -0.10448978
 o      2.23477602    -1.22411779     0.14797427
 h      3.07742963    -0.64630202    -0.17664312
 c     -2.50542520    -0.76851583    -0.33676883
 h     -2.61960126    -1.72818846    -0.75557488
 h     -3.27291745    -0.81517349     0.54006948
 h     -2.81238756    -0.06776276    -1.08399990
 h     -0.61493615     1.22769609     1.59887492
          17

 c      1.15204920    -0.39417858     0.15177300
 c     -0.05487604    -0.99864182     0.02662231
 c     -1.20769619    -0.21641086     0.11342155
 c     -1.02243655     1.24215627     0.55966077
 c     -0.02690616     1.65468653    -0.46129975
 c      1.22138982     0.97257997    -0.16963006
 h     -0.13370593    -2.07177278    -0.12988189
 h     -1.90217633     1.69766188     0.48764031
 h     -0.39036366     2.36463774    -1.33394836
 h      2.26698048     1.41635501    -0.10155699
 o      2.24219184    -1.21240449     0.15459652
 h      3.08512640    -0.69150400    -0.18057481
 c     -2.50865239    -0.75730814    -0.34594017
 h     -2.62847977    -1.72615349    -0.76682286
 h     -3.31431264    -0.81498161     0.54912832
 h     -2.83298400    -0.02373262    -1.12446651
 h     -0.57973932     1.18523097     1.64078629
          17

 c      1.14687438    -0.40366247     0.15088849
 c     -0.04667567    -0.99012935     0.02883511
 c     -1.21165726    -0.22297081     0.11752884
 c     -1.01597897     1.23913105     0.57114698
 c     -0.03496378     1.63807189    -0.46682473
 c      1.22458294     0.97214536    -0.18075863
 h     -0.12582390    -2.09129384    -0.13463706
 h     -1.90878760     1.73409813     0.51132549
 h     -0.42209462     2.36896966    -1.33526295
 h      2.25690457     1.42296032    -0.10336451
 o      2.25043191    -1.19944764     0.16095911
 h      3.07236533    -0.74973676    -0.17458011
 c     -2.51372212    -0.74450375    -0.35377251
 h     -2.62863843    -1.73532512    -0.78365140
 h     -3.34117667    -0.80786306     0.54247510
 h     -2.85878441     0.01713548    -1.16067770
 h     -0.55183676     1.14751036     1.66781919
          17

 c      1.14560819    -0.41174771     0.14878678
 c     -0.04170967    -0.98364568     0.03123459
 c     -1.21491355    -0.22987520     0.12096068
 c     -1.00758769     1.23449209     0.58427389
 c     -0.04359990     1.62156307    -0.47246635
 c      1.22850594     0.97191018    -0.19184874
 h     -0.11696474    -2.10402274    -0.13692233
 h     -1.93885652     1.78539675     0.53636284
 h     -0.44108377     2.35769026    -1.32072798
 h      2.23641923     1.43024679    -0.11012196
 o      2.25866884    -1.18604110     0.16740548
 h      3.05019005    -0.81072767    -0.16371701
 c     -2.52107275    -0.73032490    -0.36094633
 h     -2.62012859    -1.74802873    -0.80313854
 h     -3.35142328    -0.79380333     0.51867874
 h     -2.88533261     0.04790609    -1.18537253
 h     -0.53295926     1.11620107     1.67607977
          17

 c      1.14878413    -0.41782460     0.14543198
 c     -0.04039047    -0.98004236     0.03370429
 c     -1.21752494    -0.23675291     0.12364756
 c     -0.99890144     1.22911290     0.59893565
 c     -0.05270874     1.60521532    -0.47804989
 c      1.23256561     0.97158086    -0.20287449
 h     -0.10706081    -2.10520917    -0.13592696
 h     -1.97196888     1.83896980     0.56405518
 h     -0.44750664     2.33122775    -1.29186626
 h      2.21014104     1.43977181    -0.12164893
 o      2.26546245    -1.17318091     0.17457215
 h      3.03998119    -0.86108787    -0.15767066
 c     -2.53078222    -0.71526677    -0.36809652
 h     -2.60347589    -1.75626342    -0.82213400
 h     -3.34548859    -0.77326411     0.47905238
 h     -2.90947068     0.06489892    -1.19490816
 h     -0.52321184     1.09250914     1.66535242
          17

 c      1.15655378    -0.42138826     0.14075567
 c     -0.04275890    -0.97965743     0.03619381
 c     -1.21959332    -0.24325667     0.12552126
 c     -0.99119602     1.22376934     0.61482152
 c     -0.06210373     1.58881098    -0.48312976
 c      1.23605470     0.97075956    -0.21382073
 h     -0.09654314    -2.09402713    -0.13144772
 h     -1.99316130     1.88442680     0.59475101
 h     -0.44339747     2.29283488    -1.25355182
 h      2.18450219     1.45398985    -0.13740482
 o      2.26952455    -1.16162973     0.18309595
 h      3.06180842    -0.89145994    -0.16606334
 c     -2.54251352    -0.69983723    -0.37580320
 h     -2.57993336    -1.75410757    -0.83824713
 h     -3.32680652    -0.74722654     0.42802069
 h     -2.92923447     0.06721463    -1.18872440
 h     -0.52113875     1.07701275     1.63891121
          17

 c      1.16861293    -0.42200880     0.13465171
 c     -0.04848228    -0.98228826     0.03871244
 c     -1.22125105    -0.24907376     0.12651534
 c     -0.98526518     1.21901955     0.63131725
 c     -0.07151260     1.57178638    -0.48691622
 c      1.23835547     0.96899631    -0.22466396
 h     -0.08626068    -2.07354213    -0.12390371
 h     -1.99469133     1.91535781     0.62815575
 h     -0.43315507     2.24940370    -1.21473767
 h      2.16559733     1.47539262    -0.15663688
 o      2.27128656    -1.15144906     0.19294232
 h      3.11029843    -0.90438801    -0.18771383
 c     -2.55542074    -0.68446535    -0.38466695
 h     -2.55144058    -1.73851239    -0.85016823
 h     -3.30292978    -0.71725681     0.37422297
 h     -2.94384578     0.05657931    -1.16918958
 h     -0.52335629     1.06939302     1.60418809
          17

 c      1.18421722    -0.41934614     0.12699045
 c     -0.05689016    -0.98722619     0.04131622
 c     -1.22267243    -0.25389606     0.12657324
 c     -0.98164814     1.21527640     0.64743828
 c     -0.08059076     1.55325094    -0.48831995
 c      1.23920592     0.96593328    -0.23535673
 h     -0.07730122    -2.05055846    -0.11428043
 h     -1.97398067     1.92853586     0.66367112
 h     -0.42339394     2.21135865    -1.18805786
 h      2.15620883     1.50497959    -0.17863409
 o      2.27251124    -1.14239914     0.20352256
 h      3.16100116    -0.90797594    -0.21247940
 c     -2.56810800    -0.66954382    -0.39529932
 h     -2.52042231    -1.70937810    -0.85769780
 h     -3.28587994    -0.68538207     0.33087092
 h     -2.95398734     0.03777972    -1.14202658
 h     -0.52415854     1.06816304     1.57322809
          17

 c      1.20227352    -0.41324496     0.11764606
 c     -0.06701091    -0.99340020     0.04408432
 c     -1.22410733    -0.25735359     0.12566835
 c     -0.98071002     1.21278504     0.66205717
 c     -0.08909687     1.53238523    -0.48640534
 c      1.23883282     0.96146074    -0.24583457
 h     -0.07069562    -2.03454335    -0.10386302
 h     -1.93222106     1.92328566     0.70054455
 h     -0.42042574     2.18844095    -1.18505755
 h      2.15422210     1.54105586    -0.20279260
 o      2.27478444    -1.13441290     0.21432891
 h      3.19379877    -0.90786133    -0.23139166
 c     -2.57895790    -0.65552301    -0.40793513
 h     -2.48949461    -1.66958671    -0.86178608
 h     -3.28802256    -0.65357864     0.31157309
 h     -2.96225663     0.01922205    -1.11674341
 h     -0.51644697     1.07093948     1.56014003
          17

 c      1.22137620    -0.40403816     0.10658223
 c     -0.07753729    -0.99971586     0.04709343
 c     -1.22594267    -0.25894892     0.12387648
 c     -0.98239143     1.21133270     0.67457030
 c     -0.09708136     1.50923250    -0.48121842
 c      1.23774770     0.95590739    -0.25609462
 h     -0.06705308    -2.03428212    -0.09366042
 h     -1.87449079     1.90191701     0.73792716
 h     -0.42573798     2.18203088    -1.20744581
 h      2.15414143     1.57951346    -0.22857000
 o      2.27906484    -1.12756216     0.22511385
 h      3.19903389    -0.90667559    -0.23979817
 c     -2.58696222    -0.64286698    -0.42173021
 h     -2.46108577    -1.62510761    -0.86463161
 h     -3.31265786    -0.62332591     0.32059627
 h     -2.97298072     0.01191765    -1.10516080
 h     -0.49548836     1.07576567     1.57324070
          17

 c      1.23993042    -0.39295470     0.09404394
 c     -0.08699885    -1.00553911     0.05041559
 c     -1.22864076    -0.25822641     0.12148824
 c     -0.98580622     1.20988776     0.68534174
 c     -0.10461740     1.48499870    -0.47396299
 c      1.23635613     0.95027736    -0.26633320
 h     -0.06637311    -2.05275448    -0.08405383
 h     -1.81118047     1.87134804     0.77505189
 h     -0.43496783     2.18420597    -1.24496742
 h      2.15023373     1.61528305    -0.25582682
 o      2.28565702    -1.12184751     0.23578959
 h      3.17571054    -0.90514441    -0.23663419
 c     -2.59225312    -0.63164955    -0.43489270
 h     -2.43699984    -1.58455455    -0.86952284
 h     -3.35077180    -0.59594591     0.34888341
 h     -2.98976233     0.02446714    -1.11574343
 h     -0.46292224     1.08226138     1.60817536
          17

 c      1.25675452    -0.38159515     0.08053490
 c     -0.09447910    -1.01093543     0.05407003
 c     -1.23239964    -0.25510361     0.11886115
 c     -0.98907756     1.20687600     0.69527169
 c     -0.11169873     1.46121114    -0.46608287
 c      1.23490322     0.94582116    -0.27685840
 h     -0.06840560    -2.08485710    -0.07499952
 h     -1.75925632     1.84440309     0.81196253
 h     -0.44236554     2.18468262    -1.28386820
 h      2.13857486     1.64401758    -0.28482293
 o      2.29417801    -1.11715449     0.24638419
 h      3.13071884    -0.90238150    -0.22400654
 c     -2.59583520    -0.62112289    -0.44598037
 h     -2.41816257    -1.55684750    -0.87991609
 h     -3.38930056    -0.57290357     0.38211270
 h     -3.01166362     0.05637010    -1.14708939
 h     -0.42561516     1.09092892     1.65187129
          17

 c      1.27122253    -0.37128712     0.06661192
 c     -0.09965811    -1.01639957     0.05799158
 c     -1.23714493    -0.24973356     0.11625677
 c     -0.99005502     1.20075800     0.70515597
 c     -0.11833055     1.43896314    -0.45866670
 c      1.23349675     0.94348501    -0.28792215
 h     -0.07301809    -2.12083028    -0.06609265
 h     -1.73746538     1.83623555     0.85010550
 h     -0.44418354     2.17598869    -1.31359496
 h      2.11769011     1.66310821    -0.31589688
 o      2.30360791    -1.11341795     0.25717430
 h      3.07978901    -0.89559644    -0.20857083
 c     -2.59892287    -0.61014322    -0.45464537
 h     -2.40521865    -1.54682597    -0.89768182
 h     -3.41831110    -0.55535618     0.40863080
 h     -3.03330984     0.09869372    -1.18926141
 h     -0.39104512     1.10199097     1.69148509
          17

 c      1.28299489    -0.36304708     0.05280617
 c     -0.10249970    -1.02241295     0.06208027
 c     -1.24265905    -0.24237631     0.11384412
 c     -0.98783619     1.19101721     0.71555724
 c     -0.12446425     1.41886718    -0.45239581
 c      1.23205728     0.94380190    -0.29969450
 h     -0.08009205    -2.15118570    -0.05683834
 h     -1.75173694     1.85224088     0.89022735
 h     -0.43899805     2.15450828    -1.32802427
 h      2.08859497     1.67206494    -0.34944492
 o      2.31244180    -1.11070976     0.26874713
 h      3.04631072    -0.87985852    -0.20214358
 c     -2.60238908    -0.59803416    -0.46131569
 h     -2.39937162    -1.55214220    -0.92164789
 h     -3.43232658    -0.54383631     0.42135044
 h     -3.04876251     0.14096036    -1.23097638
 h     -0.36451607     1.11493642     1.71856365
          17

 c      1.29187491    -0.35758567     0.03956833
 c     -0.10311031    -1.02919091     0.06623597
 c     -1.24861722    -0.23336253     0.11170064
 c     -0.98332317     1.17863653     0.72704535
 c     -0.13004013     1.40116607    -0.44761874
 c      1.23033121     0.94683496    -0.31224881
 h     -0.08935710    -2.16945399    -0.04686929
 h     -1.78915884     1.88208080     0.92961243
 h     -0.42724661     2.11971775    -1.32490612
 h      2.05468140     1.67272303    -0.38583288
 o      2.31960737    -1.10906845     0.28153771
 h      3.04713301    -0.85129665    -0.21404975
 c     -2.60662589    -0.58481788    -0.46670940
 h     -2.40225925    -1.56489342    -0.94810583
 h     -3.42937852    -0.53828145     0.41697827
 h     -3.05405861     0.17551501    -1.26397511
 h     -0.34881304     1.12863307     1.72901049
          17

 c      1.29778233    -0.35531284     0.02724118
 c     -0.10168831    -1.03662993     0.07037454
 c     -1.25461231    -0.22305990     0.10982936
 c     -0.97805123     1.16512518     0.74008990
 c     -0.13501688     1.38579695    -0.44437617
 c      1.22791405     0.95218081    -0.32554865
 h     -0.10035572    -2.17287907    -0.03603634
 h     -1.83133701     1.91057491     0.96382785
 h     -0.41089536     2.07380240    -1.30554919
 h      2.02146741     1.66917594    -0.42550497
 o      2.32555130    -1.10812220     0.29507128
 h      3.07501499    -0.81316839    -0.23886672
 c     -2.61164867    -0.57089748    -0.47156168
 h     -2.41507803    -1.57601956    -0.97271344
 h     -3.41029510    -0.53816582     0.39531623
 h     -3.04749055     0.19814667    -1.28356736
 h     -0.34459757     1.14161543     1.72223796
          17

 c      1.30076581    -0.35637121     0.01606708
 c     -0.09849072    -1.04433234     0.07443723
 c     -1.26019242    -0.21184350     0.10818855
 c     -0.97327322     1.15167476     0.75479256
 c     -0.13934556     1.37238731    -0.44233949
 c      1.22432960     0.95907502    -0.33944742
 h     -0.11250104    -2.16240668    -0.02444487
 h     -1.86500867     1.92696367     0.98950895
 h     -0.39339105     2.02206397    -1.27531611
 h      1.99556604     1.66689451    -0.46920366
 o      2.33149457    -1.10719718     0.30831422
 h      3.10983556    -0.77387092    -0.26199575
 c     -2.61716803    -0.55674601    -0.47655882
 h     -2.43797090    -1.57845761    -0.99200801
 h     -3.37882423    -0.54261552     0.35942351
 h     -3.02916700     0.20751178    -1.28801965
 h     -0.35047554     1.15234014     1.70098681
          17

 c      1.30098836    -0.36069531     0.00621522
 c     -0.09378867    -1.05164283     0.07839705
 c     -1.26490744    -0.20006831     0.10672205
 c     -0.96991886     1.13902085     0.77076126
 c     -0.14292133     1.36023801    -0.44074191
 c      1.21922329     0.96664511    -0.35372506
 h     -0.12518824    -2.14262142    -0.01244636
 h     -1.88300905     1.92585203     1.00498379
 h     -0.37963730     1.97348548    -1.24433556
 h      1.98224552     1.67044744    -0.51790212
 o      2.33829928    -1.10569965     0.32043435
 h      3.13634275    -0.74065899    -0.27186227
 c     -2.62254647    -0.54278779    -0.48239115
 h     -2.46994498    -1.56821985    -1.00401843
 h     -3.34239252    -0.55053962     0.31654028
 h     -3.00073321     0.20483017    -1.27825111
 h     -0.36255101     1.15942687     1.67183824
          17

 c      1.29868000    -0.36810473    -0.00218068
 c     -0.08780681    -1.05772447     0.08226268
 c     -1.26836295    -0.18804008     0.10539440
 c     -0.96881537     1.12749861     0.78712175
 c     -0.14556300     1.34847052    -0.43853905
 c      1.21257692     0.97425471    -0.36818177
 h     -0.13794552    -2.12129544    -0.00054834
 h     -1.88241681     1.90564228     1.00987007
 h     -0.37517765     1.93952403    -1.22582646
 h      1.98249262     1.68065955    -0.57225971
 o      2.34628262    -1.10323660     0.33096937
 h      3.14725547    -0.71768041    -0.26270448
 c     -2.62675015    -0.52939575    -0.48975494
 h     -2.50902016    -1.54453428    -1.00843603
 h     -3.31232941    -0.56087660     0.27854712
 h     -2.96539468     0.19420859    -1.25816431
 h     -0.37402789     1.16195522     1.64546436
          17

 c      1.29402727    -0.37855942    -0.00893059
 c     -0.08056259    -1.06179461     0.08607991
 c     -1.27031844    -0.17592946     0.10426816
 c     -0.97077581     1.11694130     0.80278647
 c     -0.14698206     1.33656282    -0.43514697
 c      1.20463555     0.98181427    -0.38277773
 h     -0.15052620    -2.10741833     0.01093929
 h     -1.86337725     1.86770559     1.00467174
 h     -0.38353187     1.92908891    -1.22834765
 h      1.99225633     1.69373813    -0.63229533
 o      2.35534649    -1.09957572     0.33973468
 h      3.14127088    -0.70627144    -0.23332564
 c     -2.62856620    -0.51691536    -0.49902684
 h     -2.55241942    -1.50995328    -1.00676638
 h     -3.30062598    -0.57280211     0.25865897
 h     -2.92803141     0.18331720    -1.23527968
 h     -0.37648572     1.15975508     1.63425218
          17

 c      1.28323275    -0.40267816    -0.01008523
 c     -0.06521679    -1.06576757     0.09037561
 c     -1.27339327    -0.15948142     0.10621568
 c     -0.98004189     1.10003094     0.81844648
 c     -0.13910809     1.32642946    -0.43575336
 c      1.18972372     0.99800978    -0.40015052
 h     -0.16063948    -2.10306120     0.02998825
 h     -1.82411080     1.82273231     0.98853116
 h     -0.39008644     1.96618278    -1.22951034
 h      2.00675252     1.69824327    -0.71302233
 o      2.36407252    -1.09325443     0.34616634
 h      3.12726505    -0.70283527    -0.18744134
 c     -2.62639654    -0.50550638    -0.51039878
 h     -2.59665870    -1.47033059    -1.00303295
 h     -3.31003876    -0.58371378     0.26489128
 h     -2.89666491     0.18346335    -1.22025184
 h     -0.36496348     1.15820714     1.64277566
          17

 c      1.26920391    -0.42687566    -0.01203353
 c     -0.04794461    -1.06731561     0.09460163
 c     -1.27469977    -0.14229481     0.10684200
 c     -0.99083114     1.08472256     0.83277435
 c     -0.13427894     1.31658191    -0.43533718
 c      1.17680378     1.01189077    -0.41704425
 h     -0.17128943    -2.11789593     0.05164933
 h     -1.78094749     1.77093861     0.96916021
 h     -0.40851748     2.01018882    -1.24304699
 h      2.01902684     1.69628531    -0.78678933
 o      2.37409367    -1.08646736     0.35241191
 h      3.10760462    -0.70915648    -0.13616152
 c     -2.62163155    -0.49536960    -0.52116883
 h     -2.63905114    -1.43502572    -1.00164051
 h     -3.33676019    -0.59371011     0.28728812
 h     -2.87424206     0.20347366    -1.22214143
 h     -0.33891575     1.15161191     1.67482328
          17

 c      1.25216434    -0.45215152    -0.01429652
 c     -0.02842350    -1.06721902     0.09852321
 c     -1.27459403    -0.12506225     0.10612533
 c     -1.00139520     1.07000999     0.84641809
 c     -0.13215645     1.30810557    -0.43451960
 c      1.16605273     1.02450915    -0.43396605
 h     -0.18155129    -2.14498562     0.07897705
 h     -1.74947060     1.72751262     0.94928507
 h     -0.43385168     2.05292134    -1.25753596
 h      2.02371856     1.68433526    -0.85348569
 o      2.38401399    -1.07947112     0.35891984
 h      3.09701685    -0.71667666    -0.08950537
 c     -2.61515009    -0.48592434    -0.52982448
 h     -2.67706516    -1.41313602    -1.00709595
 h     -3.36947019    -0.59991794     0.31338628
 h     -2.86249662     0.24559091    -1.24125875
 h     -0.30674796     1.13811886     1.71831240
          17

 c      1.23083720    -0.47812318    -0.01607958
 c     -0.01000526    -1.07339976     0.09818372
 c     -1.27989101    -0.10594308     0.10595996
 c     -1.00100246     1.04846378     0.85922366
 c     -0.13044148     1.30505550    -0.43428033
 c      1.15426613     1.03195947    -0.44730421
 h     -0.20731227    -2.12971495     0.06238262
 h     -1.74125476     1.71001227     0.91777028
 h     -0.45660045     2.09433441    -1.25952646
 h      2.02603073     1.67187296    -0.91325569
 o      2.39236321    -1.07203931     0.36750129
 h      3.10690772    -0.67170220    -0.02852841
 c     -2.60780157    -0.47646861    -0.53651349
 h     -2.73385307    -1.40322302    -1.02027553
 h     -3.39723646    -0.59937024     0.33244997
 h     -2.86050995     0.29938925    -1.27353418
 h     -0.27785079     1.11302861     1.75782021
          17

 c      1.20935281    -0.50433042    -0.01701914
 c      0.00848141    -1.07840760     0.09755840
 c     -1.28278518    -0.08893213     0.10515786
 c     -0.99815268     1.02540462     0.87315500
 c     -0.13053335     1.30587722    -0.43646286
 c      1.14418590     1.03743196    -0.46098455
 h     -0.23091761    -2.12002618     0.05213969
 h     -1.76352128     1.72165901     0.88919773
 h     -0.47920159     2.12558205    -1.24009447
 h      2.01209816     1.64657695    -0.96658625
 o      2.39844730    -1.06528731     0.37657324
 h      3.14352129    -0.61259863     0.01779950
 c     -2.60090040    -0.46573102    -0.54144859
 h     -2.78227780    -1.40773492    -1.04186381
 h     -3.41348289    -0.59013553     0.33875276
 h     -2.86337284     0.35500423    -1.30310589
 h     -0.26065599     1.08209251     1.78506496
          17

 c      1.18965244    -0.52962750    -0.01721437
 c      0.02529715    -1.08266502     0.09668225
 c     -1.28303809    -0.07502367     0.10332939
 c     -0.99378569     1.00260058     0.88864474
 c     -0.13287647     1.31079989    -0.44100143
 c      1.13610304     1.04044225    -0.47499702
 h     -0.25199902    -2.11809757     0.04831345
 h     -1.80137417     1.75011022     0.86456269
 h     -0.50054754     2.14407949    -1.19865103
 h      1.98218861     1.60949806    -1.01228183
 o      2.40302998    -1.05878578     0.38554754
 h      3.18964423    -0.54705268     0.05787796
 c     -2.59524475    -0.45360701    -0.54543779
 h     -2.81969766    -1.41783861    -1.06751563
 h     -3.41525556    -0.57137671     0.32977251
 h     -2.86791573     0.40296482    -1.32154141
 h     -0.25818677     1.04599422     1.79685972
          17

 c      1.17388147    -0.55274399    -0.01682530
 c      0.03844989    -1.08704062     0.09562412
 c     -1.28053089    -0.06491862     0.10008779
 c     -0.98928115     0.98193731     0.90574181
 c     -0.13762393     1.31965438    -0.44753385
 c      1.12981026     1.04048834    -0.48920728
 h     -0.26974594    -2.12305213     0.05106487
 h     -1.83741896     1.77973953     0.84592658
 h     -0.52062658     2.15026832    -1.13782966
 h      1.93989323     1.56376511    -1.05094643
 o      2.40710639    -1.05192743     0.39391570
 h      3.22554589    -0.48616914     0.09913458
 c     -2.59133683    -0.44034223    -0.54924122
 h     -2.84339065    -1.42414248    -1.09239939
 h     -3.40211143    -0.54314941     0.30572756
 h     -2.87197990     0.43753536    -1.32441781
 h     -0.27016400     1.00579604     1.79364336
          17

 c      1.16407281    -0.57245779    -0.01603773
 c      0.04596584    -1.09257122     0.09447363
 c     -1.27522712    -0.05898015     0.09514309
 c     -0.98576812     0.96462840     0.92405406
 c     -0.14455212     1.33181530    -0.45538317
 c      1.12456651     1.03706674    -0.50331153
 h     -0.28302193    -2.13215638     0.06055178
 h     -1.86033928     1.79976844     0.83579164
 h     -0.54090604     2.14840242    -1.06357398
 h      1.89232492     1.51447979    -1.08565175
 o      2.41126418    -1.04432479     0.40146606
 h      3.23919505    -0.43771872     0.14446368
 c     -2.58930294    -0.42620318    -0.55348050
 h     -2.85148927    -1.42003503    -1.11293469
 h     -3.37620002    -0.50631446     0.26950898
 h     -2.87428838     0.45621360    -1.31057223
 h     -0.29299132     0.96284607     1.77959740
          17

 c      1.16166244    -0.58783351    -0.01501319
 c      0.04638917    -1.10005905     0.09330744
 c     -1.26713909    -0.05724224     0.08836921
 c     -0.98420227     0.95116979     0.94271272
 c     -0.15302481     1.34610839    -0.46354941
 c      1.11921832     1.02971702    -0.51683465
 h     -0.29085289    -2.14262173     0.07677931
 h     -1.86471779     1.80456993     0.83631958
 h     -0.56504259     2.14778091    -0.98522161
 h      1.84932162     1.46802326    -1.12204114
 o      2.41568451    -1.03584991     0.40818626
 h      3.22614764    -0.40521741     0.19370675
 c     -2.58880041    -0.41138574    -0.55870393
 h     -2.84343034    -1.40227172    -1.12716541
 h     -3.34293529    -0.46249373     0.22734344
 h     -2.87434203     0.45936473    -1.28159863
 h     -0.31947015     0.91852116     1.76312413
          17

 c      1.16700485    -0.59843887    -0.01384034
 c      0.03929430    -1.10973992     0.09214749
 c     -1.25632438    -0.05946966     0.07982489
 c     -0.98547594     0.94154211     0.96047612
 c     -0.16210229     1.36093211    -0.47089755
 c      1.11260929     1.01817935    -0.52930968
 h     -0.29290534    -2.15288520     0.09952388
 h     -1.84906338     1.79208298     0.84907250
 h     -0.59862523     2.16168748    -0.91345480
 h      1.81992734     1.42985337    -1.16619952
 o      2.42022554    -1.02661254     0.41417226
 h      3.18814170    -0.38811900     0.24506377
 c     -2.58895642    -0.39607807    -0.56542539
 h     -2.82003454    -1.37069154    -1.13467341
 h     -3.31145377    -0.41388722     0.18933895
 h     -2.87250908     0.45059952    -1.24201165
 h     -0.33969308     0.87371114     1.75584202
          17

 c      1.17919337    -0.60440795    -0.01252391
 c      0.02547594    -1.12119476     0.09094529
 c     -1.24291603    -0.06523506     0.06972814
 c     -0.99011601     0.93535836     0.97623258
 c     -0.17097662     1.37496249    -0.47666406
 c      1.10416003     1.00260428    -0.54065495
 h     -0.28968978    -2.16302618     0.12836775
 h     -1.81496241     1.76308260     0.87488305
 h     -0.64539781     2.19965754    -0.85468207
 h      1.80705874     1.40155937    -1.22003154
 o      2.42439828    -1.01702482     0.41958993
 h      3.13356428    -0.38071016     0.29572665
 c     -2.58850752    -0.38058714    -0.57391316
 h     -2.78349254    -1.32817176    -1.13662702
 h     -3.29261213    -0.36278975     0.16753757
 h     -2.87030820     0.43773309    -1.19977496
 h     -0.34537670     0.82854499     1.76732399
          17

 c      1.19631970    -0.60630415    -0.01102654
 c      0.00667730    -1.13353992     0.08960691
 c     -1.22716665    -0.07397011     0.05840786
 c     -0.99767770     0.93179095     0.98969664
 c     -0.17951580     1.38799663    -0.48077986
 c      1.09407325     0.98355695    -0.55136099
 h     -0.28243713    -2.17439001     0.16279152
 h     -1.76782036     1.72192984     0.91359315
 h     -0.70179077     2.25802182    -0.80753562
 h      1.80598493     1.38036290    -1.27877696
 o      2.42731289    -1.00792783     0.42464019
 h      3.07858707    -0.37007792     0.34255649
 c     -2.58632983    -0.36535873    -0.58364602
 h     -2.73726047    -1.28094825    -1.13607133
 h     -3.29267230    -0.31125998     0.16930731
 h     -2.87056010     0.43290522    -1.16589600
 h     -0.33593516     0.78331514     1.79772064
          17

 c      1.21597435    -0.60488013    -0.00933922
 c     -0.01494756    -1.14577403     0.08803705
 c     -1.20947695    -0.08498058     0.04626935
 c     -1.00651470     0.92933294     1.00145090
 c     -0.18817153     1.40070909    -0.48349836
 c      1.08295423     0.96178552    -0.56221025
 h     -0.27270499    -2.18851716     0.20222999
 h     -1.71889927     1.67878010     0.96381873
 h     -0.75810487     2.32291760    -0.76724396
 h      1.80858995     1.36172760    -1.33408373
 o      2.42801056    -1.00041865     0.42946272
 h      3.04232115    -0.33895607     0.38386455
 c     -2.58202520    -0.35060791    -0.59311203
 h     -2.68562315    -1.23844696    -1.13799580
 h     -3.30800085    -0.26171867     0.19130042
 h     -2.87631972     0.44852124    -1.15072333
 h     -0.31869149     0.73972562     1.83759858
          17

 c      1.23571107    -0.60086575    -0.00753483
 c     -0.03731195    -1.15710920     0.08617595
 c     -1.19039730    -0.09744803     0.03377002
 c     -1.01420403     0.92578036     1.01227507
 c     -0.19741702     1.41376622    -0.48495499
 c      1.07134826     0.93802123    -0.57389486
 h     -0.26192288    -2.20575280     0.24601212
 h     -1.68598369     1.65070678     1.02352961
 h     -0.80467766     2.38055488    -0.73059994
 h      1.80789229     1.34181796    -1.37841967
 o      2.42648890    -0.99487245     0.43404734
 h      3.03069222    -0.28151518     0.42107293
 c     -2.57597687    -0.33575950    -0.60072777
 h     -2.63273371    -1.21059152    -1.14796242
 h     -3.32849193    -0.21739382     0.22250353
 h     -2.88800486     0.48836195    -1.15746123
 h     -0.30285656     0.70048055     1.87527058
          17

 c      1.25335659    -0.59485995    -0.00577015
 c     -0.05864584    -1.16715994     0.08402132
 c     -1.17059983    -0.11046601     0.02138075
 c     -1.01865040     0.91909878     1.02258603
 c     -0.20742913     1.42740277    -0.48510191
 c      1.05953907     0.91292243    -0.58684479
 h     -0.25115415    -2.22433463     0.29318953
 h     -1.68501021     1.65338007     1.09170107
 h     -0.83515377     2.42198021    -0.69668837
 h      1.79968762     1.31828951    -1.40708185
 o      2.42397180    -0.99038868     0.43836884
 h      3.03146517    -0.21235889     0.45651053
 c     -2.56899026    -0.31968739    -0.60589575
 h     -2.58172936    -1.20190844    -1.16867781
 h     -3.34443352    -0.18150405     0.25159775
 h     -2.90190929     0.54387346    -1.18039310
 h     -0.29488460     0.66797716     1.90222240
          17

 c      1.26717276    -0.58732914    -0.00424661
 c     -0.07753513    -1.17593960     0.08163660
 c     -1.15082739    -0.12310689     0.00952282
 c     -1.01954771     0.90900927     1.03248713
 c     -0.21807045     1.44141759    -0.48380306
 c      1.04754569     0.88707931    -0.60121335
 h     -0.24116290    -2.24067766     0.34242398
 h     -1.71423745     1.68376750     1.16753469
 h     -0.84655825     2.44293789    -0.66595928
 h      1.78248452     1.29021137    -1.41836122
 o      2.42181575    -0.98575133     0.44251911
 h      3.03019479    -0.15116714     0.49086524
 c     -2.56182909    -0.30169838    -0.60906834
 h     -2.53496455    -1.20766562    -1.19740787
 h     -3.34949292    -0.15633594     0.27063328
 h     -2.91259239     0.60136123    -1.21031790
 h     -0.29743862     0.64356741     1.91418857
          17

 c      1.27590918    -0.57866619    -0.00315949
 c     -0.09286928    -1.18371020     0.07914231
 c     -1.13184045    -0.13448098    -0.00147748
 c     -1.01815216     0.89685363     1.04212840
 c     -0.22896045     1.45525159    -0.48090423
 c      1.03517124     0.86101244    -0.61689309
 h     -0.23259285    -2.25064810     0.39209382
 h     -1.75679059     1.72221256     1.24716729
 h     -0.83874037     2.44296898    -0.63949960
 h      1.75721216     1.25793424    -1.41335533
 o      2.42087037    -0.98015234     0.44664435
 h      3.01903327    -0.11089091     0.52364232
 c     -2.55492033    -0.28187278    -0.61119423
 h     -2.49476964    -1.21735488    -1.22775139
 h     -3.34063751    -0.14298519     0.27530854
 h     -2.91565421     0.64956531    -1.23949179
 h     -0.30997299     0.62748361     1.91057096
          17

 c      1.27879942    -0.56925823    -0.00265431
 c     -0.10379137    -1.19078906     0.07669287
 c     -1.11436884    -0.14377239    -0.01139652
 c     -1.01589505     0.88407130     1.05163248
 c     -0.23952351     1.46800645    -0.47624970
 c      1.02203215     0.83514560    -0.63350971
 h     -0.22604531    -2.25094779     0.44059276
 h     -1.79670962     1.75030056     1.32463511
 h     -0.81435305     2.42547147    -0.61874242
 h      1.72724099     1.22316600    -1.39605146
 o      2.42147010    -0.97322140     0.45085681
 h      2.99595364    -0.09698861     0.55415152
 c     -2.54832555    -0.26069855    -0.61324470
 h     -2.46345431    -1.22085765    -1.25337213
 h     -3.31754504    -0.14147573     0.26447259
 h     -2.90857342     0.68178317    -1.26289217
 h     -0.32925980     0.61891391     1.89408622
          17

 c      1.27553174    -0.55953727    -0.00279765
 c     -0.10968270    -1.19738890     0.07444597
 c     -1.09906047    -0.15027923    -0.02009959
 c     -1.01388536     0.87160828     1.06082767
 c     -0.24898744     1.47839066    -0.46967029
 c      1.00757152     0.80977161    -0.65041650
 h     -0.22203817    -2.24000272     0.48666345
 h     -1.82474838     1.75760266     1.39454308
 h     -0.77933878     2.39880722    -0.60550750
 h      1.69852689     1.18911846    -1.37343282
 o      2.42351543    -0.96493495     0.45518391
 h      2.96301306    -0.10871442     0.58208178
 c     -2.54180241    -0.23874568    -0.61606203
 h     -2.44284841    -1.21150087    -1.27002830
 h     -3.28251265    -0.15092562     0.24007040
 h     -2.89048803     0.69527424    -1.27784470
 h     -0.34942983     0.61594352     1.87087397
          17

 c      1.26620576    -0.55000351    -0.00356438
 c     -0.11017458    -1.20351520     0.07253109
 c     -1.08643008    -0.15346724    -0.02752032
 c     -1.01300867     0.86004564     1.06919597
 c     -0.25641145     1.48471069    -0.46096825
 c      0.99114238     0.78506351    -0.66678678
 h     -0.22093319    -2.21830317     0.52966763
 h     -1.83680285     1.73982718     1.45290888
 h     -0.74289814     2.37696946    -0.60214406
 h      1.67885888     1.16013262    -1.35445667
 o      2.42648351    -0.95565219     0.45952885
 h      2.92617704    -0.13856863     0.60808204
 c     -2.53482248    -0.21657255    -0.62040147
 h     -2.43398346    -1.18634079    -1.27588194
 h     -3.24085116    -0.16973167     0.20762694
 h     -2.86190557     0.69058728    -1.28364212
 h     -0.36232138     0.61563390     1.85001087
          17

 c      1.25128110    -0.54121938    -0.00483733
 c     -0.10517060    -1.20893036     0.07102155
 c     -1.07681923    -0.15302680    -0.03363758
 c     -1.01390512     0.84972135     1.07612995
 c     -0.26095208     1.48527421    -0.44994625
 c      0.97228668     0.76120626    -0.68192093
 h     -0.22289579    -2.18830389     0.56975962
 h     -1.83190599     1.69636970     1.49698218
 h     -0.71452031     2.37546067    -0.61120817
 h      1.67470978     1.13992756    -1.34656554
 o      2.42941097    -0.94624812     0.46362244
 h      2.89596966    -0.17042607     0.63466175
 c     -2.52658013    -0.19473399    -0.62693959
 h     -2.43693878    -1.14582120    -1.27138293
 h     -3.20096018    -0.19595294     0.17639550
 h     -2.82467577     0.67165260    -1.28168396
 h     -0.35974438     0.61488693     1.84054106
          17

 c      1.23152647    -0.53376642    -0.00642005
 c     -0.09486623    -1.21319938     0.06992211
 c     -1.07037657    -0.14890992    -0.03845678
 c     -1.01664682     0.84065924     1.08140984
 c     -0.26240811     1.47941010    -0.43654939
 c      0.95113145     0.73859604    -0.69563556
 h     -0.22788928    -2.15387721     0.60789120
 h     -1.81152100     1.62935227     1.52515788
 h     -0.69766208     2.39987213    -0.63383490
 h      1.68658489     1.12901668    -1.35127935
 o      2.43108714    -0.93795066     0.46702697
 h      2.88511623    -0.18259532     0.66642315
 c     -2.51616422    -0.17378504    -0.63599959
 h     -2.45072976    -1.09389742    -1.25943755
 h     -3.17221936    -0.22791350     0.15691603
 h     -2.78217346     0.64654951    -1.27614435
 h     -0.33802840     0.61212692     1.84595629
          17

 c      1.20797162    -0.52816730    -0.00806552
 c     -0.07976681    -1.21582537     0.06919165
 c     -1.06705894    -0.14133241    -0.04199848
 c     -1.02044923     0.83244947     1.08539504
 c     -0.26139976     1.46804224    -0.42102738
 c      0.92846827     0.71786746    -0.70830033
 h     -0.23565289    -2.11923390     0.64546113
 h     -1.78017095     1.54411628     1.53754554
 h     -0.68759044     2.43951867    -0.66782699
 h      1.70788770     1.12412384    -1.36391071
 o      2.43076165    -0.93130211     0.46939231
 h      2.89830002    -0.16481267     0.70638505
 c     -2.50299833    -0.15425724    -0.64694780
 h     -2.47332771    -1.03862196    -1.24583150
 h     -3.15980316    -0.26417228     0.15469167
 h     -2.73926062     0.62783421    -1.27442786
 h     -0.30083537     0.60811049     1.86142827
          17

 c      1.18186244    -0.52479514    -0.00952247
 c     -0.06071313    -1.21644736     0.06881638
 c     -1.06665076    -0.13074587    -0.04429565
 c     -1.02373074     0.82420968     1.08856444
 c     -0.25886586     1.45291503    -0.40387757
 c      0.90538787     0.69968318    -0.72047858
 h     -0.24559118    -2.08747922     0.68348830
 h     -1.74735701     1.45077903     1.53754603
 h     -0.67705079     2.47661151    -0.70824642
 h      1.72893479     1.12041973    -1.37779503
 o      2.42863106    -0.92543518     0.47079196
 h      2.92550533    -0.12993540     0.75103404
 c     -2.48720509    -0.13653191    -0.65801085
 h     -2.50214166    -0.99178305    -1.23892909
 h     -3.16110681    -0.30221205     0.16560836
 h     -2.70109780     0.62944306    -1.28508392
 h     -0.25656179     0.60476971     1.87767241
          17

 c      1.15464354    -0.52378306    -0.01059131
 c     -0.03891790    -1.21502363     0.06890474
 c     -1.06879079    -0.11779206    -0.04540503
 c     -1.02433935     0.81464717     1.09090852
 c     -0.25561891     1.43567009    -0.38565414
 c      0.88290475     0.68451684    -0.73260304
 h     -0.25658469    -2.05957365     0.72168170
 h     -1.72948125     1.36503805     1.53373199
 h     -0.66113451     2.49679487    -0.74959886
 h      1.74126825     1.11384784    -1.38789756
 o      2.42525724    -0.91907444     0.47155912
 h      2.95196336    -0.09788845     0.79317523
 c     -2.46950209    -0.12054192    -0.66736771
 h     -2.53491105    -0.96469434    -1.24680621
 h     -3.16874946    -0.33781933     0.17967708
 h     -2.67060767     0.65834171    -1.31148180
 h     -0.21381189     0.60372931     1.88639839
          17

 c      1.12797446    -0.52493639    -0.01117232
 c     -0.01599458    -1.21192030     0.06972868
 c     -1.07299346    -0.10325836    -0.04543131
 c     -1.02015723     0.80259060     1.09197982
 c     -0.25225104     1.41756431    -0.36686132
 c      0.86181226     0.67256512    -0.74486797
 h     -0.26691490    -2.03446931     0.75815255
 h     -1.74526458     1.30265865     1.53742443
 h     -0.63794687     2.49192167    -0.78716031
 h      1.73940512     1.10201859    -1.39181602
 o      2.42101648    -0.91140936     0.47197991
 h      2.96716699    -0.08160443     0.82689327
 c     -2.45089731    -0.10586126    -0.67453292
 h     -2.56975480    -0.96028254    -1.27198082
 h     -3.17562131    -0.36633231     0.18766832
 h     -2.64720577     0.70881467    -1.34740307
 h     -0.17899410     0.60574695     1.88263979
          17

 c      1.10374705    -0.52767097    -0.01129482
 c      0.00606438    -1.20788726     0.07167495
 c     -1.07867040    -0.08803454    -0.04456095
 c     -1.01059083     0.78810481     1.09187023
 c     -0.24916517     1.39950443    -0.34794092
 c      0.84267045     0.66374441    -0.75723317
 h     -0.27450824    -2.01029073     0.79009279
 h     -1.79884276     1.26658054     1.55188028
 h     -0.60777833     2.45902141    -0.81731547
 h      1.72101668     1.08425387    -1.38954392
 o      2.41603405    -0.90214998     0.47220456
 h      2.96588850    -0.08602854     0.84892920
 c     -2.43248366    -0.09228862    -0.68039599
 h     -2.60388708    -0.97036060    -1.30940381
 h     -3.17702162    -0.38398484     0.18391681
 h     -2.62853564     0.76779638    -1.38154960
 h     -0.15576546     0.61070825     1.86477072
          17

 c      1.08402578    -0.53103407    -0.01111744
 c      0.02501952    -1.20394435     0.07514638
 c     -1.08517463    -0.07305333    -0.04306732
 c     -0.99716238     0.77255161     1.09159132
 c     -0.24659577     1.38208450    -0.32927030
 c      0.82579692     0.65771240    -0.76943606
 h     -0.27744778    -1.98566218     0.81492642
 h     -1.87286522     1.24609705     1.56842610
 h     -0.57250259     2.39928795    -0.83770494
 h      1.68692726     1.06152580    -1.38324741
 o      2.41023686    -0.89140275     0.47224427
 h      2.94721314    -0.10999955     0.85862749
 c     -2.41528921    -0.07994862    -0.68629438
 h     -2.63330461    -0.98233937    -1.35066321
 h     -3.17067558    -0.38840130     0.16611420
 h     -2.61246922     0.82307246    -1.40425262
 h     -0.14490013     0.61772810     1.83415162
          17

 c      1.07082551    -0.53387206    -0.01089113
 c      0.03868213    -1.20116424     0.08045936
 c     -1.09186170    -0.05921369    -0.04126679
 c     -0.98213330     0.75743660     1.09212302
 c     -0.24460985     1.36553851    -0.31111110
 c      0.81121997     0.65388893    -0.78098206
 h     -0.27451864    -1.96056993     0.83130708
 h     -1.94490427     1.22989659     1.57704405
 h     -0.53549028     2.31821767    -0.84776936
 h      1.64143973     1.03653792    -1.37740057
 o      2.40333735    -0.87965391     0.47193413
 h      2.91464873    -0.14639669     0.85840047
 c     -2.40012581    -0.06898898    -0.69336352
 h     -2.65398953    -0.98609603    -1.38860669
 h     -3.15643322    -0.37863727     0.13461878
 h     -2.59770110     0.86650200    -1.40987109
 h     -0.14391470     0.62526690     1.79518241
          17

 c      1.06569351    -0.53516426    -0.01089084
 c      0.04538289    -1.20033240     0.08774527
 c     -1.09813858    -0.04732438    -0.03946007
 c     -0.96753625     0.74385612     1.09379231
 c     -0.24309776     1.34962595    -0.29349253
 c      0.79864338     0.65149159    -0.79114590
 h     -0.26561625    -1.93674523     0.83976611
 h     -1.99917964     1.21183309     1.57257554
 h     -0.50183894     2.22674617    -0.84999287
 h      1.59250364     1.01370497    -1.37892951
 o      2.39475657    -0.86785055     0.47084745
 h      2.87731908    -0.18074105     0.85501901
 c     -2.38747171    -0.05940600    -0.70241482
 h     -2.66292039    -0.97589923    -1.41884730
 h     -3.13631776    -0.35518581     0.09224407
 h     -2.58362903     0.89389243    -1.39639602
 h     -0.14654867     0.63127626     1.75546576
          17

 c      1.06922918    -0.53440253    -0.01133569
 c      0.04445571    -1.20158182     0.09685849
 c     -1.10349103    -0.03808467    -0.03789015
 c     -0.95506751     0.73253046     1.09635068
 c     -0.24179917     1.33358763    -0.27607483
 c      0.78758399     0.64964100    -0.79909057
 h     -0.25192319    -1.91771602     0.84303024
 h     -2.02705780     1.18979416     1.55401586
 h     -0.47835423     2.14175454    -0.85132533
 h      1.54998583     0.99825251    -1.39613835
 o      2.38371395    -0.85727798     0.46831912
 h      2.84878313    -0.19312321     0.85929503
 c     -2.37738830    -0.05103716    -0.71401489
 h     -2.65838874    -0.94980684    -1.43954728
 h     -3.11487997    -0.32004557     0.04444638
 h     -2.57017405     0.90442985    -1.36473573
 h     -0.14345381     0.63351963     1.72482483
          17

 c      1.08081593    -0.53178281    -0.01233608
 c      0.03643675    -1.20424337     0.10734057
 c     -1.10750232    -0.03209413    -0.03672042
 c     -0.94592297     0.72388154     1.09940505
 c     -0.24045591     1.31653838    -0.25824857
 c      0.77782315     0.64759376    -0.80422944
 h     -0.23568571    -1.90834260     0.84575142
 h     -2.02484938     1.16397931     1.52275469
 h     -0.47204293     2.08152116    -0.86170120
 h      1.52038561     0.99374565    -1.43490837
 o      2.36989837    -0.84867826     0.46395044
 h      2.83702722    -0.17233072     0.87829328
 c     -2.36948163    -0.04364034    -0.72850141
 h     -2.64006400    -0.90898580    -1.45111983
 h     -3.09920606    -0.27659099    -0.00082970
 h     -2.55771989     0.90082825    -1.31853586
 h     -0.12639579     0.63020796     1.71159300
          17

 c      1.09874811    -0.52807024    -0.01390436
 c      0.02279856    -1.20710077     0.11853682
 c     -1.10987426    -0.02986677    -0.03602518
 c     -0.94034383     0.71803315     1.10290045
 c     -0.23910944     1.29844848    -0.23978947
 c      0.76984701     0.64498647    -0.80666119
 h     -0.21937921    -1.91328500     0.85297419
 h     -1.99275454     1.13618615     1.48172710
 h     -0.48651785     2.05404091    -0.88596463
 h      1.50160390     0.99960333    -1.49394896
 o      2.35410168    -0.84143606     0.45819321
 h      2.83519019    -0.12901970     0.90637181
 c     -2.36300930    -0.03704542    -0.74577640
 h     -2.60914886    -0.85774167    -1.45647940
 h     -3.09713906    -0.22876769    -0.03509132
 h     -2.54717231     0.89028716    -1.26439716
 h     -0.09479113     0.62066207     1.71766166
          17

 c      1.12064150    -0.52424766    -0.01602336
 c      0.00539546    -1.20894821     0.12988209
 c     -1.11044514    -0.03181194    -0.03578278
 c     -0.93742663     0.71478363     1.10714566
 c     -0.23823873     1.28057922    -0.22139902
 c      0.76464877     0.64183944    -0.80717174
 h     -0.20453117    -1.93438040     0.86727369
 h     -1.93571051     1.11002213     1.43548373
 h     -0.51966006     2.05125687    -0.91728552
 h      1.48486736     1.01168051    -1.56476155
 o      2.33766826    -0.83439387     0.45195482
 h      2.83073471    -0.08301745     0.93170370
 c     -2.35722180    -0.03128220    -0.76490980
 h     -2.56860706    -0.80408686    -1.46182358
 h     -3.11291936    -0.17977687    -0.05365161
 h     -2.53998923     0.88510145    -1.21148520
 h     -0.05709769     0.60539341     1.73791104
          17

 c      1.14384839    -0.52117835    -0.01873376
 c     -0.01400338    -1.20907465     0.14114966
 c     -1.10919614    -0.03816985    -0.03587021
 c     -0.93535230     0.71355616     1.11234270
 c     -0.23849503     1.26459777    -0.20421912
 c      0.76310972     0.63837533    -0.80678905
 h     -0.19125869    -1.96870466     0.88665213
 h     -1.86629163     1.09191838     1.39084107
 h     -0.56570507     2.05842773    -0.94300302
 h      1.46127336     1.02505641    -1.63641627
 o      2.32186432    -0.82678517     0.44602982
 h      2.81556307    -0.04867758     0.94550689
 c     -2.35175102    -0.02637779    -0.78407591
 h     -2.52291446    -0.75945339    -1.47688019
 h     -3.14361105    -0.13171558    -0.05897764
 h     -2.53764168     0.89941708    -1.16875613
 h     -0.02503512     0.58563225     1.76466699
          17

 c      1.16572903    -0.51942647    -0.02219658
 c     -0.03389193    -1.20736531     0.15242644
 c     -1.10624895    -0.04893770    -0.03606538
 c     -0.93161095     0.71334358     1.11822216
 c     -0.24036282     1.25169838    -0.18916864
 c      0.76562435     0.63488547    -0.80638485
 h     -0.17902520    -2.00945753     0.90557621
 h     -1.80742356     1.09221321     1.35698407
 h     -0.61843521     2.06364322    -0.95285763
 h      1.42552554     1.03587960    -1.69961406
 o      2.30779307    -0.81836976     0.44099680
 h      2.78713112    -0.03277835     0.94381437
 c     -2.34675760    -0.02184831    -0.80138713
 h     -2.47648494    -0.73447995    -1.51168815
 h     -3.18095203    -0.08659331    -0.05872807
 h     -2.54005960     0.93986900    -1.14031658
 h     -0.00798262     0.56283550     1.79159774
          17

 c      1.18381619    -0.51924751    -0.02670375
 c     -0.05301083    -1.20410177     0.16389403
 c     -1.10186697    -0.06382793    -0.03606861
 c     -0.92383819     0.71297374     1.12424706
 c     -0.24400595     1.24241229    -0.17679889
 c      0.77205721     0.63168959    -0.80652147
 h     -0.16761178    -2.04882409     0.91800105
 h     -1.78432227     1.12227517     1.34212973
 h     -0.67260770     2.05992074    -0.94125345
 h      1.37613077     1.04173695    -1.74805735
 o      2.29642091    -0.80932325     0.43725860
 h      2.74710114    -0.03606190     0.92670406
 c     -2.34281963    -0.01680199    -0.81603560
 h     -2.43159758    -0.73089138    -1.56884286
 h     -3.21616671    -0.04690072    -0.06106789
 h     -2.54463269     0.99922685    -1.12436493
 h     -0.01098913     0.53836425     1.81491032
          17

 c      1.19598892    -0.52068977    -0.03262400
 c     -0.07029611    -1.19973248     0.17565442
 c     -1.09645821    -0.08226862    -0.03555563
 c     -0.91190255     0.71205476     1.13023898
 c     -0.24926774     1.23673217    -0.16739034
 c      0.78183064     0.62912007    -0.80744388
 h     -0.15741612    -2.08034383     0.91959691
 h     -1.79984094     1.18357419     1.34692499
 h     -0.72417220     2.04421868    -0.90648096
 h      1.31450371     1.04147581    -1.77851190
 o      2.28846859    -0.80019949     0.43499798
 h      2.70096346    -0.05322325     0.89832283
 c     -2.34055774    -0.01067429    -0.82851143
 h     -2.38873419    -0.73928174    -1.63981716
 h     -3.24284648    -0.01517821    -0.07189696
 h     -2.54756005     1.06255067    -1.11700850
 h     -0.03462476     0.51321689     1.83331826
          17

 c      1.20071373    -0.52374207    -0.04027820
 c     -0.08484552    -1.19473067     0.18767479
 c     -1.09056417    -0.10343919    -0.03424139
 c     -0.89815446     0.71136128     1.13638701
 c     -0.25573909     1.23424615    -0.16099195
 c      0.79402225     0.62749448    -0.80910106
 h     -0.14923857    -2.09994633     0.90845723
 h     -1.83116432     1.26344420     1.36484223
 h     -0.77035693     2.01661150    -0.84997314
 h      1.24424752     1.03509503    -1.79085726
 o      2.28417319    -0.79199047     0.43402898
 h      2.65848245    -0.07104204     0.86785264
 c     -2.34026227    -0.00338329    -0.83984947
 h     -2.34852697    -0.74678346    -1.71129003
 h     -3.25747580     0.00649451    -0.09435888
 h     -2.54571373     1.11636724    -1.11524768
 h     -0.07525948     0.48777092     1.84803239
          17

 c      1.19729378    -0.52844899    -0.04977842
 c     -0.09590613    -1.18951436     0.19979236
 c     -1.08482627    -0.12632943    -0.03192178
 c     -0.88525407     0.71195006     1.14267018
 c     -0.26281305     1.23419224    -0.15734492
 c      0.80745085     0.62706869    -0.81114682
 h     -0.14397089    -2.10624302     0.88504671
 h     -1.85481790     1.34601552     1.38885685
 h     -0.81023087     1.98041526    -0.77638897
 h      1.17069896     1.02386626    -1.78857659
 o      2.28318226    -0.78601165     0.43376942
 h      2.63191750    -0.06951038     0.84819173
 c     -2.34180622     0.00494604    -0.85096864
 h     -2.31232597    -0.74378674    -1.77220810
 h     -3.25921253     0.01668419    -0.12913802
 h     -2.53728328     1.15213839    -1.11742078
 h     -0.12570762     0.46155569     1.86290101
          17

 c      1.18598459    -0.53493190    -0.06091477
 c     -0.10288334    -1.18438596     0.21171529
 c     -1.07993688    -0.14981851    -0.02848863
 c     -0.87508997     0.71456293     1.14868880
 c     -0.26966254     1.23544919    -0.15578855
 c      0.82077955     0.62798663    -0.81293851
 h     -0.14236721    -2.10074947     0.85207200
 h     -1.85782514     1.41968944     1.41418753
 h     -0.84589286     1.94304960    -0.69409317
 h      1.10030220     1.01049312    -1.77929306
 o      2.28498343    -0.78298948     0.43375784
 h      2.62749113    -0.03640881     0.84654376
 c     -2.34470788     0.01412709    -0.86252858
 h     -2.28171381    -0.72521948    -1.81586873
 h     -3.24989261     0.01459601    -0.17463468
 h     -2.52161189     1.16596375    -1.12275286
 h     -0.17690540     0.43322027     1.88380901
          17

 c      1.16789013    -0.54333606    -0.07316041
 c     -0.10536743    -1.17947364     0.22301622
 c     -1.07658878    -0.17276615    -0.02392240
 c     -0.86868537     0.71956097     1.15397623
 c     -0.27520936     1.23660741    -0.15531887
 c      0.83268398     0.63027806    -0.81363865
 h     -0.14491928    -2.08819755     0.81437669
 h     -1.83541744     1.47744643     1.43785746
 h     -0.88335996     1.91599159    -0.61435614
 h      1.03930566     0.99869043    -1.77386566
 o      2.28938029    -0.78213532     0.43417755
 h      2.63876288     0.01732460     0.85616737
 c     -2.34817881     0.02391298    -0.87502383
 h     -2.25804375    -0.68959921    -1.83941785
 h     -3.23437152    -0.00001831    -0.22689586
 h     -2.49889684     1.15779769    -1.13098185
 h     -0.22144815     0.40130776     1.91587500
          17

 c      1.14469379    -0.55376452    -0.08579474
 c     -0.10317399    -1.17471547     0.23316861
 c     -1.07542490    -0.19410311    -0.01827477
 c     -0.86619859     0.72690525     1.15846476
 c     -0.27839326     1.23642093    -0.15499056
 c      0.84208206     0.63395659    -0.81256491
 h     -0.15183097    -2.07634770     0.77841731
 h     -1.78756544     1.51547930     1.45793095
 h     -0.92966488     1.91031319    -0.54698962
 h      0.99195075     0.99150837    -1.78209588
 o      2.29617391    -0.78198971     0.43538455
 h      2.65448236     0.07040279     0.86508376
 c     -2.35117726     0.03395696    -0.88883037
 h     -2.24214126    -0.63827415    -1.84332783
 h     -3.22053547    -0.02704843    -0.27984460
 h     -2.47005294     1.13132178    -1.14217359
 h     -0.25719846     0.36597101     1.95917535
          17

 c      1.11836573    -0.56619632    -0.09808508
 c     -0.09641388    -1.17000377     0.24168982
 c     -1.07698453    -0.21290464    -0.01164540
 c     -0.86708498     0.73613356     1.16262616
 c     -0.27886416     1.23456813    -0.15442803
 c      0.84828910     0.63914578    -0.80966259
 h     -0.16304553    -2.07393236     0.75061332
 h     -1.71744625     1.53255671     1.47324330
 h     -0.98490856     1.92824929    -0.49475957
 h      0.95962275     0.98921841    -1.80659742
 o      2.30487930    -0.78146622     0.43743880
 h      2.66644820     0.10730662     0.86516430
 c     -2.35262052     0.04377598    -0.90402699
 h     -2.23396989    -0.57547628    -1.83180654
 h     -3.21736136    -0.06621752    -0.32696264
 h     -2.43671720     1.09459507    -1.15675342
 h     -0.28697683     0.32990922     2.00752455
          17

 c      1.09096911    -0.58038494    -0.10945142
 c     -0.08560188    -1.16554841     0.24838350
 c     -1.08164940    -0.22844283    -0.00415322
 c     -0.87039154     0.74641331     1.16711654
 c     -0.27724035     1.23176965    -0.15374436
 c      0.85098559     0.64604481    -0.80558467
 h     -0.17813660    -2.08608314     0.73463755
 h     -1.63165752     1.53066584     1.48371854
 h     -1.03935704     1.96164605    -0.45448970
 h      0.94178858     0.98920811    -1.84126386
 o      2.31483432    -0.78003351     0.44013324
 h      2.67043042     0.12081105     0.85298581
 c     -2.35185684     0.05274170    -0.91996798
 h     -2.23217459    -0.50901182    -1.81418335
 h     -3.23001315    -0.11669964    -0.36479696
 h     -2.40112677     1.06055684    -1.17560165
 h     -0.31487700     0.29720246     2.05197061
          17

 c      1.06460196    -0.59576865    -0.11957533
 c     -0.07179122    -1.16217388     0.25349863
 c     -1.08959974    -0.24022040     0.00408594
 c     -0.87486785     0.75652509     1.17230464
 c     -0.27450890     1.22908972    -0.15307339
 c      0.85010908     0.65473517    -0.80126815
 h     -0.19591558    -2.11059641     0.72982820
 h     -1.54164556     1.51721237     1.49134175
 h     -1.08053911     1.99946252    -0.42250411
 h      0.93725162     0.98806067    -1.87593310
 o      2.32534146    -0.77762569     0.44311626
 h      2.66525146     0.11039982     0.82854770
 c     -2.34907375     0.06021071    -0.93502906
 h     -2.23381424    -0.45035376    -1.80578952
 h     -3.25570378    -0.17587732    -0.39533569
 h     -2.36564037     1.04449582    -1.19965185
 h     -0.34349739     0.27148707     2.08481714
          17

 c      1.04139519    -0.61145304    -0.12844103
 c     -0.05663382    -1.16116695     0.25763892
 c     -1.10078824    -0.24798841     0.01297341
 c     -0.87894418     0.76473401     1.17799291
 c     -0.27148231     1.22740386    -0.15237267
 c      0.84578659     0.66504168    -0.79750745
 h     -0.21422239    -2.13949243     0.73256110
 h     -1.46454831     1.50766765     1.50143747
 h     -1.09949261     2.03333784    -0.39687017
 h      0.94462214     0.98337007    -1.90144221
 o      2.33569847    -0.77464035     0.44592609
 h      2.65259041     0.08233398     0.79486446
 c     -2.34509946     0.06587664    -0.94727737
 h     -2.23517174    -0.41104601    -1.82344461
 h     -3.28570254    -0.23881262    -0.42400726
 h     -2.33225347     1.05587808    -1.22837606
 h     -0.37335651     0.25495618     2.10137954
          17

 c      1.02343751    -0.62630443    -0.13630138
 c     -0.04223021    -1.16382048     0.26153793
 c     -1.11494106    -0.25173976     0.02243305
 c     -0.88115283     0.76912676     1.18352098
 c     -0.26867769     1.22729293    -0.15147042
 c      0.83829954     0.67653037    -0.79479396
 h     -0.23038709    -2.16394825     0.73886408
 h     -1.41801733     1.52193651     1.52150529
 h     -1.09186767     2.05844495    -0.37696628
 h      0.96237568     0.97427521    -1.91179392
 o      2.34515145    -0.77204976     0.44796273
 h      2.63751812     0.05168421     0.75829792
 c     -2.34074911     0.06985670    -0.95600009
 h     -2.23384822    -0.39489457    -1.87268594
 h     -3.31081675    -0.29954799    -0.45584260
 h     -2.30281850     1.09085565    -1.25835745
 h     -0.40323177     0.24809321     2.10018722
          17

 c      1.01252633    -0.63915621    -0.14355661
 c     -0.03073006    -1.17104857     0.26585246
 c     -1.13159465    -0.25167889     0.03240008
 c     -0.88125039     0.76907525     1.18842980
 c     -0.26635830     1.22908288    -0.15014926
 c      0.82805332     0.68857781    -0.79331616
 h     -0.24200704    -2.17781757     0.74596896
 h     -1.40689669     1.56723997     1.55397478
 h     -1.05710684     2.07282712    -0.36285268
 h      0.98890967     0.96130858    -1.90446778
 o      2.35292080    -0.77131869     0.44855225
 h      2.62779065     0.04132255     0.72736617
 c     -2.33643762     0.07233452    -0.96231476
 h     -2.22963097    -0.39556328    -1.94142063
 h     -3.32465373    -0.35277517    -0.49361284
 h     -2.27946302     1.13579264    -1.28439749
 h     -0.43047161     0.24959285     2.08293494
          17

 c      1.00977054    -0.64908161    -0.15055662
 c     -0.02378951    -1.18314568     0.27097597
 c     -1.15016436    -0.24816942     0.04280273
 c     -0.88047080     0.76600260     1.19281862
 c     -0.26455893     1.23284832    -0.14818359
 c      0.81554258     0.70044551    -0.79298112
 h     -0.24753898    -2.17876975     0.75271176
 h     -1.42022086     1.62919050     1.59191608
 h     -0.99802888     2.07724043    -0.35503969
 h      1.02269972     0.94613414    -1.88034752
 o      2.35853993    -0.77342354     0.44732318
 h      2.62828806     0.06658713     0.70662899
 c     -2.33226914     0.07344435    -0.96803682
 h     -2.22305111    -0.40351522    -2.01084339
 h     -3.32412906    -0.39466379    -0.53792868
 h     -2.26428140     1.17643414    -1.30195922
 h     -0.45115527     0.25629103     2.05470661
          17

 c      1.01524963    -0.65563005    -0.15740117
 c     -0.02211520    -1.19963308     0.27687662
 c     -1.17002162    -0.24167208     0.05355653
 c     -0.88041409     0.76203815     1.19672475
 c     -0.26305207     1.23833303    -0.14532712
 c      0.80130764     0.71133880    -0.79341655
 h     -0.24663798    -2.16844015     0.75958172
 h     -1.44401963     1.68752725     1.62595485
 h     -0.92123328     2.07603861    -0.35451914
 h      1.06259260     0.93132014    -1.84370942
 o      2.36218583    -0.77769222     0.44450254
 h      2.63553055     0.11701402     0.69183303
 c     -2.32819289     0.07334257    -0.97460766
 h     -2.21423094    -0.41157370    -2.06633571
 h     -3.30912561    -0.42309775    -0.58783619
 h     -2.25880521     1.20282875    -1.30834336
 h     -0.46034304     0.26331824     2.02396793
          17

 c      1.02798408    -0.65890366    -0.16385875
 c     -0.02534481    -1.21923580     0.28303700
 c     -1.19055267    -0.23269894     0.06456877
 c     -0.88232878     0.75888296     1.19978916
 c     -0.26131686     1.24484218    -0.14128709
 c      0.78589426     0.72045688    -0.79400469
 h     -0.24031467    -2.15243618     0.76883886
 h     -1.46875459     1.72829893     1.64985390
 h     -0.83738469     2.07849845    -0.36297691
 h      1.10819662     0.92004571    -1.80177672
 o      2.36433689    -0.78257299     0.44052526
 h      2.64259632     0.16858848     0.67589084
 c     -2.32403371     0.07222927    -0.98288072
 h     -2.20277733    -0.41566720    -2.09965336
 h     -3.28233524    -0.43782463    -0.64121988
 h     -2.26379663     1.20986404    -1.30262081
 h     -0.45299661     0.26524410     2.00061031
          17

 c      1.04624501    -0.65944302    -0.16945622
 c     -0.03232281    -1.24008244     0.28856145
 c     -1.21119502    -0.22179663     0.07573963
 c     -0.88692651     0.75750988     1.20168632
 c     -0.25872557     1.25137103    -0.13574077
 c      0.76985451     0.72705127    -0.79405797
 h     -0.23075690    -2.13964177     0.78442689
 h     -1.48913574     1.74441640     1.66068394
 h     -0.75882681     2.09757630    -0.38263455
 h      1.15992388     0.91553750    -1.76268725
 o      2.36537027    -0.78683519     0.43566327
 h      2.64503387     0.20278217     0.65461177
 c     -2.31945867     0.07033451    -0.99325316
 h     -2.18795029    -0.41395274    -2.10751067
 h     -3.24939669    -0.44071344    -0.69500666
 h     -2.27927361     1.19663367    -1.28529889
 h     -0.42632044     0.25899799     1.99079878
          17

 c      1.06799289    -0.65801126    -0.17366741
 c     -0.04159797    -1.26019352     0.29246314
 c     -1.23145738    -0.20954300     0.08695737
 c     -0.89428967     0.75812037     1.20263610
 c     -0.25508510     1.25733589    -0.12849800
 c      0.75384099     0.73049852    -0.79316140
 h     -0.22043473    -2.13913158     0.81070154
 h     -1.50261274     1.73335460     1.65766349
 h     -0.69304245     2.14166086    -0.41433298
 h      1.21792075     0.92023359    -1.73160283
 o      2.36550897    -0.78981855     0.43001483
 h      2.64154439     0.21042278     0.62687526
 c     -2.31396674     0.06786724    -1.00575767
 h     -2.16872790    -0.40615717    -2.09040612
 h     -3.21878786    -0.43588200    -0.74543199
 h     -2.30462011     1.16632669    -1.25816455
 h     -0.38237020     0.24658612     1.99242258
          17

 c      1.09121625    -0.65539541    -0.17608128
 c     -0.05187975    -1.27815191     0.29407014
 c     -1.25092693    -0.19653614     0.09809144
 c     -0.90394480     0.76033050     1.20330462
 c     -0.25094120     1.26335573    -0.11974326
 c      0.73873473     0.73037479    -0.79142803
 h     -0.21069651    -2.15457769     0.84941392
 h     -1.50866689     1.69594514     1.64157856
 h     -0.63879553     2.20534334    -0.45467240
 h      1.28015913     0.93508998    -1.70771975
 o      2.36487920    -0.79133377     0.42358205
 h      2.63316677     0.18998812     0.59350840
 c     -2.30700690     0.06488373    -1.02000814
 h     -2.14371808    -0.39350012    -2.05263908
 h     -3.20022436    -0.42894581    -0.78874125
 h     -2.33877336     1.12683635    -1.22421863
 h     -0.32783667     0.23395850     1.99709757
          17

 c      1.11408431    -0.65228940    -0.17648407
 c     -0.06223607    -1.29346899     0.29329825
 c     -1.26926581    -0.18336686     0.10898798
 c     -0.91507348     0.76343463     1.20428407
 c     -0.24709675     1.27084351    -0.10999547
 c      0.72560290     0.72650876    -0.78935849
 h     -0.20126997    -2.18111706     0.89728130
 h     -1.50912949     1.63679076     1.61501740
 h     -0.59108381     2.27352009    -0.49668137
 h      1.34178229     0.95950888    -1.68554041
 o      2.36353353    -0.79165411     0.41631381
 h      2.62308735     0.14735024     0.55671822
 c     -2.29830041     0.06112939    -1.03503231
 h     -2.11090855    -0.37916238    -2.00344162
 h     -3.20056782    -0.42478081    -0.82244907
 h     -2.38064554     1.09080264    -1.18729314
 h     -0.27110612     0.22736662     1.99602851
          17

 c      1.13497234    -0.64925067    -0.17486509
 c     -0.07203065    -1.30630761     0.29054158
 c     -1.28619953    -0.17059024     0.11947094
 c     -0.92659797     0.76643411     1.20570026
 c     -0.24406091     1.28102096    -0.09985090
 c      0.71544715     0.71899660    -0.78744506
 h     -0.19125583    -2.20880513     0.94727248
 h     -1.50962147     1.56614856     1.58333232
 h     -0.54658984     2.33201200    -0.53330301
 h      1.39663300     0.99179910    -1.65881641
 o      2.36142095    -0.79164713     0.40812101
 h      2.61721429     0.09773703     0.51989552
 c     -2.28820185     0.05619703    -1.04919799
 h     -2.06729345    -0.36882095    -1.95800590
 h     -3.21943475    -0.42514709    -0.84641036
 h     -2.42964182     1.07184200    -1.15093376
 h     -0.21967805     0.23108825     1.98350272
          17

 c      1.15245617    -0.64668852    -0.17137810
 c     -0.08080307    -1.31698148     0.28635440
 c     -1.30150033    -0.15871403     0.12934962
 c     -0.93711063     0.76792816     1.20709670
 c     -0.24191738     1.29448593    -0.08985240
 c      0.70894465     0.70818423    -0.78588571
 h     -0.18016737    -2.22821280     0.99199445
 h     -1.52136758     1.50154594     1.55548334
 h     -0.50449491     2.37202495    -0.55940576
 h      1.43930593     1.02972271    -1.62331227
 o      2.35837609    -0.79275625     0.39892263
 h      2.62421488     0.06520433     0.48680474
 c     -2.27774506     0.05016262    -1.06061560
 h     -2.00906268    -0.36933278    -1.93415662
 h     -3.24922170    -0.42881897    -0.86266223
 h     -2.48508143     1.07576363    -1.11727316
 h     -0.17912058     0.24708255     1.95735199
          17

 c      1.16533337    -0.64485128    -0.16628372
 c     -0.08821337    -1.32568797     0.28122463
 c     -1.31497101    -0.14820669     0.13842189
 c     -0.94511866     0.76653164     1.20770312
 c     -0.24040886     1.31123908    -0.08048842
 c      0.70632681     0.69462971    -0.78451967
 h     -0.16814409    -2.23318500     1.02591726
 h     -1.55861315     1.46256544     1.54159058
 h     -0.46548783     2.38973908    -0.57198148
 h      1.46634647     1.07089366    -1.57749304
 o      2.35435977    -0.79608122     0.38878482
 h      2.65125087     0.06762784     0.45917565
 c     -2.26821176     0.04372242    -1.06819809
 h     -1.93438296    -0.38335083    -1.94056445
 h     -3.27952303    -0.43376465    -0.87422990
 h     -2.54429959     1.09574637    -1.08752888
 h     -0.15276001     0.27528470     1.91840763
          17

 c      1.17267552    -0.64382384    -0.15989139
 c     -0.09403114    -1.33246095     0.27548899
 c     -1.32643912    -0.13950904     0.14646232
 c     -0.95017379     0.76222633     1.20714718
 c     -0.23906038     1.33079849    -0.07219420
 c      0.70738706     0.67905041    -0.78289712
 h     -0.15573356    -2.22106329     1.04598268
 h     -1.62573380     1.45471832     1.54513966
 h     -0.43099239     2.38528557    -0.56991695
 h      1.47667796     1.11307368    -1.52223794
 o      2.34988986    -0.80109897     0.37799282
 h      2.69638211     0.09604817     0.43528457
 c     -2.26044853     0.03744641    -1.07237359
 h     -1.84766714    -0.40518686    -1.96825382
 h     -3.30130047    -0.43871897    -0.88395687
 h     -2.60235304     1.11868547    -1.06308263
 h     -0.14121072     0.31372799     1.87017915
          17

 c      1.17388597    -0.64356667    -0.15250973
 c     -0.09812839    -1.33718045     0.26931496
 c     -1.33576490    -0.13301714     0.15322106
 c     -0.95359530     0.75676433     1.20566804
 c     -0.23729620     1.35224321    -0.06528445
 c      0.71156025     0.66225704    -0.78038825
 h     -0.14366419    -2.19225718     1.05161245
 h     -1.70951009     1.46449205     1.56022509
 h     -0.40287250     2.36273904    -0.55413034
 h      1.47171040     1.15448221    -1.46040285
 o      2.34588788    -0.80636250     0.36687672
 h      2.75001385     0.12587362     0.41237857
 c     -2.25464687     0.03149756    -1.07434270
 h     -1.75850505    -0.42533442    -1.99981629
 h     -3.30863385    -0.44352216    -0.89393275
 h     -2.65383242     1.13340385    -1.04541263
 h     -0.14148654     0.35848745     1.81895891
          17

 c      1.16874322    -0.64398515    -0.14440401
 c     -0.10046761    -1.33956188     0.26268708
 c     -1.34284761    -0.12903829     0.15845969
 c     -0.95750300     0.75227176     1.20345489
 c     -0.23453755     1.37416135    -0.05981642
 c      0.71802363     0.64508494    -0.77629485
 h     -0.13271576    -2.15008020     1.04484021
 h     -1.79121146     1.47516796     1.57879533
 h     -0.38339880     2.33128125    -0.52828739
 h      1.45524407     1.19414263    -1.39636723
 o      2.34315376    -0.81080886     0.35566488
 h      2.80232268     0.13812678     0.38865224
 c     -2.25060718     0.02589145    -1.07511176
 h     -1.67669224    -0.43646804    -2.02132935
 h     -3.29894415    -0.44901613    -0.90541648
 h     -2.69435820     1.13344198    -1.03561617
 h     -0.14632366     0.40396375     1.77370941
          17

 c      1.15742749    -0.64498511    -0.13576952
 c     -0.10109564    -1.33913600     0.25537892
 c     -1.34761768    -0.12776405     0.16199469
 c     -0.96379342     0.75028400     1.20035507
 c     -0.23027087     1.39460387    -0.05546896
 c      0.72581265     0.62834534    -0.76997028
 h     -0.12364925    -2.10083406     1.03068746
 h     -1.85726288     1.47651108     1.59536245
 h     -0.37521123     2.30631036    -0.49953104
 h      1.43290885     1.23205241    -1.33531043
 o      2.34213028    -0.81400865     0.34447112
 h      2.84639476     0.12384950     0.36323681
 c     -2.24793136     0.02064940    -1.07526334
 h     -1.60956016    -0.43482365    -2.02524829
 h     -3.27287556    -0.45700596    -0.91893502
 h     -2.72105254     1.11655266    -1.03422881
 h     -0.14573104     0.44430526     1.74424084
          17

 c      1.14052742    -0.64649690    -0.12673069
 c     -0.10015226    -1.33529180     0.24696556
 c     -1.35002269    -0.12927166     0.16371992
 c     -0.97356000     0.75155254     1.19624822
 c     -0.22411446     1.41141546    -0.05164919
 c      0.73397460     0.61283173    -0.76095347
 h     -0.11714612    -2.05335930     1.01709254
 h     -1.90034113     1.46427431     1.60692251
 h     -0.38081232     2.30613738    -0.47692292
 h      1.41080784     1.26872119    -1.28202857
 o      2.34288154    -0.81599711     0.33332267
 h      2.87837458     0.08165551     0.33577067
 c     -2.24603550     0.01580421    -1.07508790
 h     -1.56177198    -0.41927973    -2.00889397
 h     -3.23428306    -0.47036886    -0.93437845
 h     -2.73261612     1.08380914    -1.04124671
 h     -0.13299173     0.47609917     1.73676023
          17

 c      1.11903081    -0.64846662    -0.11736659
 c     -0.09790364    -1.32750265     0.23701569
 c     -1.35001771    -0.13353376     0.16361371
 c     -0.98673266     0.75610687     1.19145571
 c     -0.21595571     1.42331929    -0.04800556
 c      0.74174540     0.59938698    -0.74908595
 h     -0.11373384    -2.01664527     1.01276175
 h     -1.91759538     1.43788681     1.61195825
 h     -0.40088316     2.33981765    -0.46538105
 h      1.39366816     1.30391176    -1.23961731
 o      2.34508529    -0.81719667     0.32219518
 h      2.89779915     0.01656762     0.30606384
 c     -2.24412751     0.01135281    -1.07470651
 h     -1.53564248    -0.39046704    -1.97297563
 h     -3.18997211    -0.49310428    -0.95112176
 h     -2.72953432     1.03933411    -1.05617030
 h     -0.11093700     0.49989013     1.75012906
          17

 c      1.09429973    -0.65081522    -0.10775437
 c     -0.09480012    -1.31573980     0.22551693
 c     -1.34756290    -0.14041501     0.16174572
 c     -1.00232602     0.76348422     1.18662408
 c     -0.20609829     1.43076606    -0.04480756
 c      0.74865520     0.58895666    -0.73453862
 h     -0.11370761    -1.99540062     1.02225514
 h     -1.90966049     1.39932329     1.61004986
 h     -0.43235165     2.39764085    -0.46132925
 h      1.38369393     1.33547849    -1.20889785
 o      2.34796027    -0.81849279     0.31106043
 h      2.90937479    -0.05880348     0.27369510
 c     -2.24131898     0.00715765    -1.07407377
 h     -1.53090110    -0.35048813    -1.92128509
 h     -3.14810817    -0.52973030    -0.96832647
 h     -2.71455308     0.99060891    -1.07803593
 h     -0.09002721     0.51846906     1.77754981
          17

 c      1.06802326    -0.65336924    -0.09802178
 c     -0.09154735    -1.30073505     0.21318626
 c     -1.34263093    -0.14965697     0.15828390
 c     -1.01897506     0.77291306     1.18227843
 c     -0.19517700     1.43519790    -0.04256274
 c      0.75450022     0.58253031    -0.71772127
 h     -0.11704154    -1.98743076     1.04232683
 h     -1.88123801     1.35329526     1.60228190
 h     -0.46921278     2.45999852    -0.45738584
 h      1.38091017     1.35956338    -1.18897435
 o      2.35020306    -0.82126670     0.29995823
 h      2.92499775    -0.12380219     0.23728775
 c     -2.23700692     0.00280356    -1.07284026
 h     -1.54341049    -0.30321181    -1.86165079
 h     -3.11455104    -0.58328511    -0.98546636
 h     -2.69305010     0.94849576    -1.10552044
 h     -0.08122699     0.53444819     1.81111834
          17

 c      1.04212815    -0.65578820    -0.08839725
 c     -0.08915665    -1.28378827     0.20125791
 c     -1.33522678    -0.16087451     0.15349082
 c     -1.03509022     0.78329683     1.17847699
 c     -0.18392044     1.43795081    -0.04154164
 c      0.75924740     0.58097763    -0.69914277
 h     -0.12334790    -1.98614640     1.06424950
 h     -1.84318478     1.30837753     1.59242686
 h     -0.50518884     2.51027104    -0.44814598
 h      1.38431294     1.37200418    -1.17826575
 o      2.35041361    -0.82679583     0.28904379
 h      2.95839167    -0.15930362     0.19416305
 c     -2.23142866    -0.00239060    -1.07014250
 h     -1.56299876    -0.25476389    -1.80769480
 h     -3.08928220    -0.65258525    -1.00269574
 h     -2.67213728     0.92489522    -1.13715526
 h     -0.09180664     0.54938143     1.84451638
          17

 c      1.01863178    -0.65753617    -0.07923120
 c     -0.08891207    -1.26637372     0.19100404
 c     -1.32541734    -0.17357770     0.14770040
 c     -1.04876468     0.79318067     1.17468409
 c     -0.17301047     1.43992581    -0.04169627
 c      0.76296710     0.58487792    -0.67929976
 h     -0.13200531    -1.98491708     1.07906829
 h     -1.81403766     1.27750109     1.58805120
 h     -0.53525338     2.53862529    -0.43132824
 h      1.39279101     1.36975292    -1.17526577
 o      2.34823642    -0.83506964     0.27845004
 h      3.00840699    -0.16647605     0.14274809
 c     -2.22589425    -0.00896401    -1.06464818
 h     -1.57330839    -0.21271371    -1.77834476
 h     -3.06696065    -0.73153720    -1.02060359
 h     -2.65750011     0.92648300    -1.17129395
 h     -0.12475259     0.56385472     1.87356823
          17

 c      0.99944222    -0.65794240    -0.07095598
 c     -0.09218907    -1.24985361     0.18341592
 c     -1.31335988    -0.18721605     0.14127451
 c     -1.05827709     0.80115894     1.17006182
 c     -0.16304487     1.44168863    -0.04275750
 c      0.76581894     0.59441457    -0.65861869
 h     -0.14241015    -1.97939081     1.08072740
 h     -1.81367154     1.27335056     1.59770506
 h     -0.55587340     2.54081673    -0.40685900
 h      1.40553783     1.35161131    -1.17887777
 o      2.34447068    -0.84500617     0.26811441
 h      3.05783522    -0.16320500     0.08515502
 c     -2.22195363    -0.01697868    -1.05547089
 h     -1.56084214    -0.18195008    -1.78798780
 h     -3.04100287    -0.81159377    -1.03960839
 h     -2.65029836     0.94917512    -1.20547810
 h     -0.17921160     0.57765273     1.89616186
          17

 c      0.98609537    -0.65635904    -0.06398716
 c     -0.10011678    -1.23528610     0.17907492
 c     -1.29931984    -0.20122549     0.13455412
 c     -1.06353477     0.80681806     1.16429843
 c     -0.15452246     1.44358630    -0.04432252
 c      0.76806232     0.60934392    -0.63744594
 h     -0.15420518    -1.96792281     1.06675466
 h     -1.84627589     1.29773611     1.62161201
 h     -0.56495536     2.51680014    -0.37607890
 h      1.42213947     1.31835043    -1.18848235
 o      2.34000292    -0.85562567     0.25786404
 h      3.08993534    -0.16534447     0.02541106
 c     -2.21990742    -0.02625134    -1.04344217
 h     -1.52881659    -0.16136948    -1.83191649
 h     -3.00681317    -0.88477252    -1.05958105
 h     -2.64796376     0.98069852    -1.23612773
 h     -0.25066309     0.58976534     1.91248011
          17

 c      0.97944698    -0.65236563    -0.05861058
 c     -0.11317921    -1.22325617     0.17809106
 c     -1.28368313    -0.21504453     0.12782841
 c     -1.06638123     0.81091096     1.15781122
 c     -0.14781772     1.44574890    -0.04587883
 c      0.77006870     0.62902631    -0.61607347
 h     -0.16741882    -1.95150152     1.03816223
 h     -1.89680463     1.33994241     1.64895165
 h     -0.56211961     2.47064922    -0.34150939
 h      1.44244992     1.27241726    -1.20383657
 o      2.33532355    -0.86640415     0.24753788
 h      3.09552221    -0.18105970    -0.03281319
 c     -2.21886983    -0.03652579    -1.03063778
 h     -1.49258440    -0.14746599    -1.89102364
 h     -2.96257110    -0.94519784    -1.07990136
 h     -2.64724165     1.00782616    -1.25937038
 h     -0.33106205     0.59838590     1.92567877
          17

 c      0.97946162    -0.64591577    -0.05490492
 c     -0.13094125    -1.21376454     0.18006619
 c     -1.26697496    -0.22809299     0.12133009
 c     -1.06912639     0.81446972     1.15092400
 c     -0.14312716     1.44795755    -0.04677543
 c      0.77234174     0.65250947    -0.59478989
 h     -0.18250215    -1.93387463     0.99947371
 h     -1.94722345     1.38711332     1.66727760
 h     -0.54957477     2.41198787    -0.30706912
 h      1.46620532     1.21730091    -1.22474252
 o      2.33056142    -0.87715659     0.23702690
 h      3.07209793    -0.21267212    -0.08700364
 c     -2.21783588    -0.04749688    -1.01895654
 h     -1.46543135    -0.13805280    -1.94739975
 h     -2.90881771    -0.98950253    -1.09975033
 h     -2.64595179     1.02080262    -1.27207976
 h     -0.41003468     0.60115435     1.94212213
          17

 c      0.98523930    -0.63734526    -0.05272840
 c     -0.15205619    -1.20626401     0.18412605
 c     -1.24987856    -0.23974927     0.11523642
 c     -1.07345505     0.81822427     1.14355334
 c     -0.14038215     1.44945434    -0.04620170
 c      0.77555265     0.67865066    -0.57395001
 h     -0.20023608    -1.92167061     0.95859065
 h     -1.98590833     1.43033118     1.66851606
 h     -0.53331846     2.35801220    -0.27833638
 h      1.49238030     1.15671801    -1.25042879
 o      2.32554991    -0.88795147     0.22630516
 h      3.02282743    -0.25801627    -0.13633872
 c     -2.21605435    -0.05886494    -1.00959262
 h     -1.45421533    -0.13232308    -1.98996696
 h     -2.84797902    -1.01695940    -1.11839625
 h     -2.64326696     1.01419145    -1.27232625
 h     -0.47833739     0.59598145     1.96904927
          17

 c      0.99527567    -0.62725320    -0.05176314
 c     -0.17455546    -1.19992044     0.18913196
 c     -1.23323569    -0.24934415     0.10966564
 c     -1.08007976     0.82248716     1.13570315
 c     -0.13930016     1.44909108    -0.04327901
 c      0.78056110     0.70622671    -0.55403425
 h     -0.22145257    -1.92325522     0.92507372
 h     -2.00727846     1.46458690     1.64882464
 h     -0.52252437     2.33136739    -0.26166922
 h      1.51866983     1.09410961    -1.27892535
 o      2.31980040    -0.89914404     0.21551337
 h      2.95725453    -0.30993357    -0.18300487
 c     -2.21292160    -0.07035303    -1.00313368
 h     -1.46105249    -0.13001367    -2.01318652
 h     -2.78408436    -1.02971506    -1.13539781
 h     -2.63957204     0.98649349    -1.25941172
 h     -0.53231239     0.58247650     2.00898693
          17

 c      1.00778669    -0.61634093    -0.05158498
 c     -0.19625535    -1.19412492     0.19414751
 c     -1.21800836    -0.25617587     0.10468052
 c     -1.08887860     0.82720262     1.12787590
 c     -0.13987566     1.44644738    -0.03737572
 c      0.78835974     0.73399854    -0.53564284
 h     -0.24662130    -1.94472764     0.90554779
 h     -2.00957482     1.48745274     1.60714812
 h     -0.52345208     2.34633611    -0.26074189
 h      1.54170252     1.03278827    -1.30705177
 o      2.31250215    -0.91142045     0.20508239
 h      2.89182053    -0.35568756    -0.23411906
 c     -2.20785393    -0.08172087    -0.99972508
 h     -1.48520775    -0.13089809    -2.01512594
 h     -2.72247747    -1.03300779    -1.15072074
 h     -2.63651374     0.94005778    -1.23383853
 h     -0.57453663     0.56270340     2.05639951
          17

 c      1.02096078    -0.60527705    -0.05173202
 c     -0.21511154    -1.18900073     0.19888547
 c     -1.20519022    -0.25955500     0.10030191
 c     -1.09932005     0.83208330     1.12083019
 c     -0.14284233     1.44294182    -0.02841634
 c      0.79988099     0.76079210    -0.51938111
 h     -0.27553740    -1.98493923     0.89915835
 h     -1.99375751     1.49839386     1.54448229
 h     -0.53296307     2.39445204    -0.27335887
 h      1.55807543     0.97633586    -1.33127085
 o      2.30295812    -0.92547122     0.19561144
 h      2.84343439    -0.38244407    -0.29972306
 c     -2.20026326    -0.09286136    -0.99915047
 h     -1.52388662    -0.13455470    -1.99667032
 h     -2.66914354    -1.03470582    -1.16467074
 h     -2.63738535     0.88160609    -1.19730265
 h     -0.60999386     0.54023910     2.10119672
          17

 c      1.03312441    -0.59460861    -0.05175932
 c     -0.22945609    -1.18537056     0.20364273
 c     -1.19566592    -0.25889670     0.09652721
 c     -1.11072399     0.83671148     1.11510313
 c     -0.14911345     1.44087427    -0.01678550
 c      0.81567479     0.78567015    -0.50565912
 h     -0.30731892    -2.03543775     0.89872451
 h     -1.96385008     1.49907749     1.46391770
 h     -0.54282614     2.45377720    -0.29364352
 h      1.56550607     0.92862663    -1.34885701
 o      2.29146217    -0.94118416     0.18715685
 h      2.81543172    -0.39056035    -0.38134931
 c     -2.18967045    -0.10399945    -1.00084908
 h     -1.57205980    -0.14026327    -1.96207137
 h     -2.62932654    -1.04316947    -1.17746755
 h     -2.64756778     0.82244640    -1.15243616
 h     -0.64277207     0.51871024     2.13418618
          17

 c      1.04287585    -0.58472836    -0.05127293
 c     -0.23814281    -1.18419298     0.20886131
 c     -1.19003509    -0.25385491     0.09334760
 c     -1.12221691     0.84049469     1.11077402
 c     -0.15895555     1.44189524    -0.00310695
 c      0.83561364     0.80809825    -0.49451214
 h     -0.34062056    -2.08552810     0.89597534
 h     -1.92842669     1.49466069     1.37091978
 h     -0.54684241     2.50537644    -0.31586172
 h      1.56347528     0.89343496    -1.35870417
 o      2.27919821    -0.95764638     0.17892782
 h      2.79801372    -0.39389449    -0.46704918
 c     -2.17600899    -0.11575156    -1.00391222
 h     -1.62165624    -0.14698559    -1.92079028
 h     -2.60575686    -1.06353856    -1.18850901
 h     -2.67373056     0.77550370    -1.10180653
 h     -0.67530209     0.50105490     2.14958703
          17

 c      1.04917304    -0.57589410    -0.04994482
 c     -0.24062393    -1.18603374     0.21482576
 c     -1.18845253    -0.24445483     0.09076195
 c     -1.13264448     0.84258273     1.10752444
 c     -0.17177570     1.44661549     0.01184116
 c      0.85881889     0.82796059    -0.48554220
 h     -0.37385519    -2.12661075     0.88498045
 h     -1.90152315     1.49489880     1.27263905
 h     -0.54245847     2.53808651    -0.33575852
 h      1.55334888     0.87394139    -1.36164193
 o      2.26730014    -0.97400929     0.16998120
 h      2.78168474    -0.40601038    -0.54239802
 c     -2.16009568    -0.12865001    -1.00706757
 h     -1.66118196    -0.15343372    -1.88943089
 h     -2.59766730    -1.09513568    -1.19598285
 h     -2.71983738     0.74710850    -1.04666618
 h     -0.70873694     0.48938947     2.14522121
          17

 c      1.05135827    -0.56826747    -0.04752042
 c     -0.23694520    -1.19085003     0.22159629
 c     -1.19055718    -0.23115875     0.08878176
 c     -1.14096286     0.84216509     1.10492483
 c     -0.18634378     1.45488613     0.02719245
 c      0.88384009     0.84542931    -0.47799234
 h     -0.40534339    -2.15362451     0.86275283
 h     -1.89794028     1.51078362     1.17502892
 h     -0.52973380     2.54697564    -0.35044320
 h      1.53816571     0.87236006    -1.36040914
 o      2.25649066    -0.98983729     0.15968737
 h      2.76204998    -0.43434402    -0.59792999
 c     -2.14373898    -0.14256904    -1.00888129
 h     -1.67893320    -0.15812035    -1.88815838
 h     -2.60133844    -1.13251429    -1.19746068
 h     -2.78227088     0.73110427    -0.98765885
 h     -0.74323527     0.48493066     2.12232766
          17

 c      1.04915542    -0.56194382    -0.04383237
 c     -0.22764586    -1.19801544     0.22903754
 c     -1.19553463    -0.21482170     0.08742451
 c     -1.14725451     0.83937281     1.10259972
 c     -0.20113436     1.46612188     0.04211360
 c      0.90897317     0.86079110    -0.47090296
 h     -0.43345130    -2.16505573     0.82882703
 h     -1.92130600     1.54433518     1.08066331
 h     -0.51037746     2.53169749    -0.35822318
 h      1.52207382     0.88975730    -1.35919020
 o      2.24713825    -1.00502182     0.14775450
 h      2.73846360    -0.48127468    -0.62953249
 c     -2.12879220    -0.15696300    -1.00877679
 h     -1.67160668    -0.15940928    -1.92550535
 h     -2.61155045    -1.16867384    -1.19100078
 h     -2.85100907     0.71465682    -0.92688181
 h     -0.77778256     0.48763305     2.08600596
          17

 c      1.04267303    -0.55696884    -0.03881696
 c     -0.21358928    -1.20645036     0.23685704
 c     -1.20229248    -0.19654573     0.08669999
 c     -1.15297109     0.83562167     1.09987195
 c     -0.21462541     1.47944490     0.05596343
 c      0.93258956     0.87431822    -0.46332013
 h     -0.45683481    -2.16285721     0.78488096
 h     -1.96087971     1.58498811     0.99187498
 h     -0.48736536     2.49632067    -0.35888386
 h      1.50919635     0.92606653    -1.36227804
 o      2.23931712    -1.01967968     0.13419414
 h      2.71276263    -0.54546839    -0.63785503
 c     -2.11624386    -0.17137510    -1.00781336
 h     -1.64774259    -0.15619742    -1.98832527
 h     -2.62300134    -1.19764340    -1.17580284
 h     -2.91528833     0.68727708    -0.86798684
 h     -0.80982678     0.49566190     2.04606995
          17

 c      1.03241707    -0.55334520    -0.03252790
 c     -0.19578397    -1.21477366     0.24464450
 c     -1.20967269    -0.17749461     0.08658451
 c     -1.15988472     0.83275454     1.09557642
 c     -0.22547636     1.49363719     0.06844765
 c      0.95339830     0.88621894    -0.45454442
 h     -0.47485705    -2.15254465     0.73446542
 h     -2.00280591     1.61939831     0.91312647
 h     -0.46495246     2.45043318    -0.35451959
 h      1.50204811     0.98017294    -1.37173681
 o      2.23277545    -1.03413810     0.11939574
 h      2.68949177    -0.62186478    -0.62938961
 c     -2.10649083    -0.18553985    -1.00767553
 h     -1.61945850    -0.14866279    -2.05474027
 h     -2.63124562    -1.21568030    -1.15222065
 h     -2.96709426     0.64380727    -0.81496736
 h     -0.83556664     0.50548126     2.01638455
          17

 c      1.01929858    -0.55102324    -0.02515053
 c     -0.17525804    -1.22148681     0.25194400
 c     -1.21662153    -0.15875323     0.08698323
 c     -1.16924029     0.83223793     1.08864254
 c     -0.23258553     1.50706345     0.07970887
 c      0.97057298     0.89666977    -0.44432270
 h     -0.48801333    -2.14275488     0.68235537
 h     -2.03786007     1.63886668     0.84918623
 h     -0.44855521     2.40994567    -0.35047843
 h      1.50046895     1.04980346    -1.38534184
 o      2.22685469    -1.04894967     0.10428603
 h      2.67707897    -0.70128996    -0.61880203
 c     -2.09975581    -0.19930591    -1.00956210
 h     -1.59573571    -0.13791610    -2.10790430
 h     -2.63318143    -1.22168275    -1.12151156
 h     -3.00177960     0.58353144    -0.77134458
 h     -0.85185022     0.51369525     2.00951642
          17

 c      1.00461333    -0.54986722    -0.01702083
 c     -0.15305570    -1.22528794     0.25840276
 c     -1.22228255    -0.14126739     0.08769925
 c     -1.18151060     0.83485893     1.07898055
 c     -0.23514961     1.51798640     0.09019522
 c      0.98369718     0.90589040    -0.43282356
 h     -0.49771572    -2.14281432     0.63294043
 h     -2.06170766     1.63974200     0.80350443
 h     -0.44350461     2.39313235    -0.35430566
 h      1.50209387     1.13127382    -1.39687817
 o      2.22059967    -1.06471831     0.09019367
 h      2.68645840    -0.77329445    -0.62648474
 c     -2.09610333    -0.21256278    -1.01398999
 h     -1.58180689    -0.12532079    -2.13838867
 h     -2.62726785    -1.21737557    -1.08557607
 h     -3.01772398     0.50885910    -0.73984709
 h     -0.85901638     0.52003439     2.02791095
          17

 c      0.98996653    -0.54960178    -0.00863171
 c     -0.13039033    -1.22553412     0.26395686
 c     -1.22602197    -0.12583906     0.08843382
 c     -1.19653265     0.84079850     1.06767556
 c     -0.23283010     1.52557204     0.10013276
 c      0.99260642     0.91418253    -0.42041523
 h     -0.50480701    -2.15800884     0.58812463
 h     -2.07326265     1.62185462     0.77798220
 h     -0.45220070     2.40861074    -0.37008350
 h      1.50389414     1.21960842    -1.39872766
 o      2.21345895    -1.08159029     0.07780477
 h      2.72104796    -0.83447370    -0.66179923
 c     -2.09531033    -0.22519033    -1.02097455
 h     -1.58039295    -0.11215014    -2.14218802
 h     -2.61359965    -1.20746256    -1.04669901
 h     -3.01626472     0.42463473    -0.72220691
 h     -0.86128682     0.52773101     2.06185153
          17

 c      0.97713561    -0.54977598    -0.00059085
 c     -0.10880857    -1.22253780     0.26887666
 c     -1.22741591    -0.11312368     0.08883458
 c     -1.21381128     0.84989359     1.05628623
 c     -0.22586215     1.53053753     0.10908793
 c      0.99726641     0.92190226    -0.40744268
 h     -0.50789272    -2.18617072     0.54678100
 h     -2.07388550     1.58770144     0.77307709
 h     -0.47227203     2.44751270    -0.39344861
 h      1.50348635     1.30922402    -1.38455289
 o      2.20587227    -1.09916226     0.06641581
 h      2.76886274    -0.89009304    -0.71148403
 c     -2.09676461    -0.23706517    -1.03021641
 h     -1.59250367    -0.09948212    -2.11922013
 h     -2.59373591    -1.19942895    -1.00720888
 h     -3.00224594     0.33799234    -0.71877105
 h     -0.86405170     0.54070817     2.09716086
          17

 c      0.96790181    -0.54978769     0.00646556
 c     -0.09010862    -1.21735062     0.27359797
 c     -1.22623306    -0.10359843     0.08857924
 c     -1.23264275     0.86173208     1.04617773
 c     -0.21490243     1.53436435     0.11630726
 c      0.99773712     0.92940077    -0.39412644
 h     -0.50366174    -2.21950012     0.50652812
 h     -2.06794067     1.54280820     0.78754678
 h     -0.49839296     2.49249387    -0.41538665
 h      1.49967731     1.39477367    -1.35065119
 o      2.19867467    -1.11703875     0.05492253
 h      2.81280114    -0.94524173    -0.75591542
 c     -2.09948048    -0.24817797    -1.04119612
 h     -1.61737019    -0.08807726    -2.07343581
 h     -2.56990104    -1.20206115    -0.96908340
 h     -2.98480723     0.25816457    -0.72792188
 h     -0.87152314     0.56146088     2.12233718
          17

 c      0.96384684    -0.54899311     0.01196641
 c     -0.07600294    -1.21122262     0.27851074
 c     -1.22243209    -0.09750928     0.08746474
 c     -1.25198421     0.87552819     1.03831247
 c     -0.20082756     1.53832036     0.12126345
 c      0.99418768     0.93696319    -0.38055326
 h     -0.48880571    -2.24925730     0.46567404
 h     -2.06444296     1.49675423     0.81787164
 h     -0.52506954     2.52911976    -0.42834644
 h      1.49253539     1.47179820    -1.29621081
 o      2.19246124    -1.13505287     0.04264722
 h      2.84077507    -1.00129478    -0.78265174
 c     -2.10237940    -0.25884293    -1.05307091
 h     -1.65143898    -0.07796742    -2.01469185
 h     -2.54343298    -1.22200411    -0.93384942
 h     -2.97677157     0.19509198    -0.74593070
 h     -0.88609036     0.59078355     2.13058429
          17

 c      0.96609895    -0.54688870     0.01549243
 c     -0.06771908    -1.20512191     0.28383514
 c     -1.21617407    -0.09483192     0.08546492
 c     -1.27036065     0.89007394     1.03323288
 c     -0.18466563     1.54320354     0.12383510
 c      0.98692627     0.94474478    -0.36669667
 h     -0.46150122    -2.26899403     0.42382882
 h     -2.07762258     1.46277908     0.85836368
 h     -0.54784412     2.54902555    -0.42816843
 h      1.48336119     1.53722002    -1.22315996
 o      2.18748822    -1.15317823     0.02936994
 h      2.84699784    -1.05728322    -0.78706540
 c     -2.10494840    -0.26978975    -1.06429982
 h     -1.68683689    -0.06753192    -1.96153186
 h     -2.51359057    -1.26003892    -0.90309839
 h     -2.98975319     0.15583675    -0.76850275
 h     -0.90839309     0.62811811     2.11944251
          17

 c      0.97508484    -0.54329177     0.01684966
 c     -0.06568953    -1.19944716     0.28957188
 c     -1.20782841    -0.09528559     0.08273709
 c     -1.28641177     0.90421462     1.03090822
 c     -0.16758997     1.54945585     0.12425862
 c      0.97642699     0.95270413    -0.35243992
 h     -0.42185702    -2.27564947     0.38162578
 h     -2.12045555     1.45184988     0.90352063
 h     -0.56339252     2.54890654    -0.41356866
 h      1.47472840     1.58982176    -1.13595087
 o      2.18371814    -1.17144297     0.01521383
 h      2.83102989    -1.11124916    -0.77052976
 c     -2.10781795    -0.28192504    -1.07254645
 h     -1.71215426    -0.05287817    -1.93923405
 h     -2.47824879    -1.31064125    -0.87904409
 h     -3.02611000     0.14071143    -0.79360925
 h     -0.93728073     0.67173602     2.09057601
          17

 c      0.99041349    -0.53841335     0.01610374
 c     -0.06943711    -1.19393421     0.29550912
 c     -1.19794853    -0.09840942     0.07958741
 c     -1.30008593     0.91767172     1.03052638
 c     -0.15087839     1.55727997     0.12304866
 c      0.96335140     0.96054778    -0.33761317
 h     -0.37178998    -2.26973404     0.34022407
 h     -2.19140635     1.46353440     0.95065451
 h     -0.56951053     2.52944853    -0.38546659
 h      1.47051600     1.63065058    -1.04112410
 o      2.18078105    -1.18988688     0.00066730
 h      2.79830100    -1.16093939    -0.74074596
 c     -2.11213125    -0.29581336    -1.07609480
 h     -1.72042272    -0.03096500    -1.96292836
 h     -2.43580378    -1.36525139    -0.86423641
 h     -3.07698177     0.14361467    -0.82198889
 h     -0.96952669     0.71872882     2.05050737
          17

 c      1.01096672    -0.53276626     0.01355286
 c     -0.07771415    -1.18775405     0.30129354
 c     -1.18721991    -0.10365561     0.07641660
 c     -1.31277381     0.93098958     1.03062777
 c     -0.13581734     1.56664347     0.12095381
 c      0.94857475     0.96773652    -0.32207846
 h     -0.31462065    -2.25524013     0.30080281
 h     -2.27377948     1.48745527     0.99829245
 h     -0.56551802     2.49537335    -0.34683578
 h      1.47556017     1.66286125    -0.94615328
 o      2.17785369    -1.20852809    -0.01327179
 h      2.76210702    -1.20443449    -0.71397880
 c     -2.11828979    -0.31122717    -1.07553937
 h     -1.71655782    -0.00525516    -2.02071250
 h     -2.38632285    -1.41584729    -0.86073586
 h     -3.12899170     0.15604522    -0.85477908
 h     -0.99976329     0.76521822     2.01149336
          17

 c      1.03513997    -0.52695587     0.00964808
 c     -0.08884376    -1.17978736     0.30654883
 c     -1.17640177    -0.11045976     0.07364695
 c     -1.32612528     0.94472737     1.02951970
 c     -0.12354778     1.57717117     0.11894048
 c      0.93323566     0.97362845    -0.30587710
 h     -0.25432017    -2.23879898     0.26407130
 h     -2.34928757     1.51286849     1.04393738
 h     -0.55322432     2.45658029    -0.30301968
 h      1.49434791     1.69020035    -0.85726355
 o      2.17379491    -1.22732403    -0.02522004
 h      2.74173869    -1.24104795    -0.71296640
 c     -2.12600303    -0.32744747    -1.07279328
 h     -1.71051259     0.01648646    -2.08740587
 h     -2.33148171    -1.45663170    -0.86964384
 h     -3.17071206     0.17026665    -0.89186835
 h     -1.02155020     0.80731499     1.98950037
          17

 c      1.06110663    -0.52146629     0.00489838
 c     -0.10111270    -1.16904627     0.31098219
 c     -1.16627788    -0.11828738     0.07164617
 c     -1.34115712     0.95900895     1.02603362
 c     -0.11487013     1.58803546     0.11813852
 c      0.91878442     0.97774842    -0.28935077
 h     -0.19447472    -2.22708214     0.23000279
 h     -2.40585146     1.53303132     1.08439564
 h     -0.53788501     2.42908372    -0.26178441
 h      1.52878658     1.71433538    -0.77725439
 o      2.16815137    -1.24620125    -0.03453505
 h      2.74694008    -1.27132578    -0.74885969
 c     -2.13482721    -0.34381141    -1.06949728
 h     -1.70918813     0.02799966    -2.14333457
 h     -2.27402222    -1.48439695    -0.89110423
 h     -3.19489324     0.18040815    -0.93188414
 h     -1.03041192     0.84283192     1.99549246
          17

 c      1.08704833    -0.51654486    -0.00020141
 c     -0.11303568    -1.15512325     0.31441734
 c     -1.15762462    -0.12665613     0.07067356
 c     -1.35799803     0.97354133     1.02029979
 c     -0.11020674     1.59819428     0.11960103
 c      0.90690821     0.97998813    -0.27308048
 h     -0.13767635    -2.22294031     0.19812556
 h     -2.43754799     1.54469441     1.11661716
 h     -0.52675272     2.43143781    -0.23116552
 h      1.57664362     1.73333094    -0.70532726
 o      2.16189660    -1.26517813    -0.04221367
 h      2.76611165    -1.29535832    -0.80683547
 c     -2.14428999    -0.35985483    -1.06667996
 h     -1.71553226     0.02612620    -2.17768544
 h     -2.21722486    -1.49852057    -0.92445131
 h     -3.19838958     0.18254250    -0.97269781
 h     -1.02691139     0.87210714     2.02581391
          17

 c      1.11134505    -0.51222248    -0.00520563
 c     -0.12339966    -1.13837641     0.31675473
 c     -1.15119240    -0.13512989     0.07086361
 c     -1.37609498     0.98785071     1.01344046
 c     -0.10997073     1.60729478     0.12382797
 c      0.89924953     0.98057225    -0.25765370
 h     -0.08594665    -2.22352627     0.16821483
 h     -2.44286885     1.54687987     1.13810948
 h     -0.52289131     2.47280673    -0.21420655
 h      1.63231052     1.74301446    -0.63905048
 o      2.15638670    -1.28434882    -0.04975106
 h      2.78190901    -1.31264549    -0.86418460
 c     -2.15383780    -0.37524920    -1.06494254
 h     -1.72997796     0.01008287    -2.18575355
 h     -2.16444333    -1.50089841    -0.96836151
 h     -3.18176797     0.17461334    -1.01183212
 h     -1.01573448     0.89670661     2.06541874
          17

 c      1.13269958    -0.50841166    -0.00972750
 c     -0.13119999    -1.11970145     0.31793281
 c     -1.14768771    -0.14330556     0.07223858
 c     -1.39454328     1.00145514     1.00660395
 c     -0.11479880     1.61627783     0.13053830
 c      0.89702061     0.97992942    -0.24344356
 h     -0.04144798    -2.22245713     0.14062756
 h     -2.42397515     1.54037989     1.14716491
 h     -0.52095462     2.54427357    -0.20648851
 h      1.68910598     1.73956240    -0.57634305
 o      2.15249333    -1.30377486    -0.05816096
 h      2.78384849    -1.32308284    -0.90589015
 c     -2.16278080    -0.38977155    -1.06460305
 h     -1.75139512    -0.01923905    -2.16677565
 h     -2.11866472    -1.49570144    -1.02100983
 h     -3.14940964     0.15662426    -1.04673992
 h     -1.00229034     0.91793846     2.09885696
          17

 c      1.15018421    -0.50500602    -0.01343846
 c     -0.13561503    -1.10013519     0.31792606
 c     -1.14774186    -0.15082020     0.07472958
 c     -1.41218991     1.01385927     1.00045129
 c     -0.12502296     1.62655358     0.13902998
 c      0.90070090     0.97863957    -0.23050647
 h     -0.00651371    -2.21351279     0.11604440
 h     -2.38738822     1.52809883     1.14314454
 h     -0.51238667     2.62726892    -0.20070223
 h      1.74125681     1.72109697    -0.51625556
 o      2.15055539    -1.32343283    -0.06793218
 h      2.76837739    -1.32717890    -0.92531157
 c     -2.17026110    -0.40338657    -1.06568788
 h     -1.77724470    -0.05939008    -2.12352589
 h     -2.08215452    -1.48863723    -1.08024364
 h     -3.11008266     0.13113090    -1.07508125
 h     -0.99077224     0.93649448     2.11591306
          17

 c      1.16323093    -0.50194661    -0.01606732
 c     -0.13603941    -1.08056522     0.31675216
 c     -1.15186077    -0.15738530     0.07819989
 c     -1.42753752     1.02444550     0.99511769
 c     -0.14017863     1.63899387     0.14855703
 c      0.90995918     0.97739959    -0.21859881
 h      0.01681115    -2.19295506     0.09506238
 h     -2.34565967     1.51597413     1.12684436
 h     -0.49142288     2.70535532    -0.19112006
 h      1.78493310     1.68809457    -0.45890869
 o      2.15049573    -1.34320476    -0.07915954
 h      2.73680472    -1.32586430    -0.92205815
 c     -2.17531225    -0.41641410    -1.06777487
 h     -1.80307025    -0.10591722    -2.06362855
 h     -2.05631826    -1.48547766    -1.14371370
 h     -3.07690662     0.10345410    -1.09507820
 h     -0.98389813     0.95263071     2.11172970
          17

 c      1.17159640    -0.49925010    -0.01740315
 c     -0.13214417    -1.06158241     0.31446835
 c     -1.16035687    -0.16283991     0.08247250
 c     -1.43876691     1.03243111     0.99033057
 c     -0.15907498     1.65373835     0.15845061
 c      0.92380032     0.97690773    -0.20727578
 h      0.02719229    -2.16026595     0.07792239
 h     -2.31738035     1.51313381     1.10044995
 h     -0.45616339     2.76791132    -0.17439795
 h      1.81875827     1.64333521    -0.40519333
 o      2.15184815    -1.36289064    -0.09153298
 h      2.69497750    -1.32019709    -0.90209171
 c     -2.17719946    -0.42959612    -1.06975700
 h     -1.82162380    -0.15166170    -2.00206042
 h     -2.04185982    -1.49023202    -1.20885323
 h     -3.06408812     0.08003265    -1.10582701
 h     -0.98311379     0.96634229     2.08561477
          17

 c      1.17532205    -0.49699799    -0.01730329
 c     -0.12394239    -1.04341498     0.31116459
 c     -1.17327415    -0.16720207     0.08736325
 c     -1.44444618     1.03719676     0.98558876
 c     -0.18011348     1.67043794     0.16814368
 c      0.94080137     0.97769460    -0.19601367
 h      0.02423160    -2.11826498     0.06433748
 h     -2.31931354     1.52790017     1.06612456
 h     -0.40750906     2.80934259    -0.14892809
 h      1.84423401     1.59179705    -0.35647674
 o      2.15371802    -1.38225647    -0.10420000
 h      2.65425294    -1.31074660    -0.87983029
 c     -2.17605997    -0.44380509    -1.06985529
 h     -1.82302998    -0.18708198    -1.96122291
 h     -2.03900950    -1.50393051    -1.27278196
 h     -3.07904264     0.06405092    -1.10729593
 h     -0.98857874     0.97742160     2.04053879
          17

 c      1.17470384    -0.49528866    -0.01570668
 c     -0.11184532    -1.02591987     0.30696592
 c     -1.19033216    -0.17069677     0.09271601
 c     -1.44481228     1.03896500     0.98025459
 c     -0.20157003     1.68849768     0.17719212
 c      0.95932164     0.98000003    -0.18431235
 h      0.00849904    -2.07303806     0.05334661
 h     -2.35193892     1.55983015     1.02442421
 h     -0.34813481     2.82800732    -0.11428320
 h      1.86596820     1.54032163    -0.31429087
 o      2.15491842    -1.40112009    -0.11585034
 h      2.62986158    -1.29662912    -0.87669541
 c     -2.17301353    -0.45947813    -1.06661310
 h     -1.79943960    -0.20415215    -1.95946308
 h     -2.04751606    -1.52462653    -1.33237291
 h     -3.11663143     0.05245583    -1.10016210
 h     -0.99874149     0.98544044     1.98374898
          17

 c      1.17028541    -0.49416658    -0.01265610
 c     -0.09668346    -1.00867710     0.30203976
 c     -1.21092438    -0.17372294     0.09842379
 c     -1.44184198     1.03885622     0.97333096
 c     -0.22178971     1.70717447     0.18530158
 c      0.97770882     0.98378262    -0.17176750
 h     -0.01869315    -2.03314797     0.04333830
 h     -2.39898468     1.59901875     0.97575755
 h     -0.28178534     2.82605187    -0.07099282
 h      1.89078366     1.49644052    -0.27990661
 o      2.15467087    -1.41933773    -0.12570288
 h      2.63034205    -1.27627125    -0.90528809
 c     -2.16917738    -0.47631604    -1.06045806
 h     -1.75290316    -0.20210737    -1.99239109
 h     -2.06645750    -1.54832771    -1.38454906
 h     -3.16337217     0.03877045    -1.08580259
 h     -1.00977076     0.98976446     1.92781806
          17

 c      1.16287862    -0.49356131    -0.00832364
 c     -0.07967070    -0.99127629     0.29657688
 c     -1.23417970    -0.17675478     0.10441519
 c     -1.43793282     1.03817534     0.96339382
 c     -0.23932696     1.72553991     0.19234466
 c      0.99460466     0.98888577    -0.15811662
 h     -0.05577097    -2.00691248     0.03262961
 h     -2.44198071     1.63419195     0.92226135
 h     -0.21259107     2.80996738    -0.02046275
 h      1.92458459     1.46603393    -0.25384272
 o      2.15320345    -1.43660001    -0.13448100
 h      2.64839202    -1.25107562    -0.95377038
 c     -2.16509098    -0.49365424    -1.05327693
 h     -1.69415559    -0.18648456    -2.03776777
 h     -2.09414554    -1.57030270    -1.42662368
 h     -3.20560742     0.01756586    -1.06610356
 h     -1.01604588     0.98972140     1.88929174
          17

 c      1.15359162    -0.49325231    -0.00301815
 c     -0.06235062    -0.97376257     0.29072705
 c     -1.25906296    -0.18023994     0.11062293
 c     -1.43484974     1.03793103     0.94929105
 c     -0.25305585     1.74243122     0.19833983
 c      1.00929028     0.99524064    -0.14325444
 h     -0.10113568    -1.99785759     0.02065522
 h     -2.46875789     1.65777773     0.86721777
 h     -0.14408346     2.79074975     0.03534629
 h      1.96813225     1.45106199    -0.23560795
 o      2.15116444    -1.45243895    -0.14352030
 h      2.67028702    -1.22547152    -1.00006616
 c     -2.16104320    -0.51096257    -1.04677577
 h     -1.63425831    -0.16372524    -2.07505740
 h     -2.12823100    -1.58643745    -1.45655495
 h     -3.23370964    -0.01380177    -1.04308480
 h     -1.01356886     0.98500914     1.88076989
          17

 c      1.14381621    -0.49286432     0.00283694
 c     -0.04657504    -0.95689151     0.28455490
 c     -1.28447992    -0.18454177     0.11696853
 c     -1.43331183     1.03875729     0.93109271
 c     -0.26223246     1.75662856     0.20336529
 c      1.02175187     1.00290597    -0.12720930
 h     -0.15255454    -2.00209233     0.00874605
 h     -2.47360416     1.66613108     0.81386725
 h     -0.07822234     2.78129885     0.09486126
 h      2.01586520     1.44954771    -0.22389327
 o      2.14899127    -1.46643029    -0.15373112
 h      2.68603863    -1.20375337    -1.02853378
 c     -2.15730407    -0.52794658    -1.04190690
 h     -1.58084104    -0.13867997    -2.09228712
 h     -2.16594280    -1.59432000    -1.47317018
 h     -3.24263677    -0.05541827    -1.01867009
 h     -1.00437236     0.97617715     1.90066152
          17

 c      1.13513261    -0.49190548     0.00875785
 c     -0.03443450    -0.94188998     0.27808745
 c     -1.30936442    -0.18993043     0.12337404
 c     -1.43321927     1.04096790     0.90997885
 c     -0.26641369     1.76739172     0.20745337
 c      1.03237393     1.01194760    -0.11009855
 h     -0.20646265    -2.01093586    -0.00057546
 h     -2.45547629     1.65854438     0.76484290
 h     -0.01581373     2.78973277     0.15798115
 h      2.05910823     1.45766445    -0.21702162
 o      2.14683453    -1.47828063    -0.16547571
 h      2.69074539    -1.18868741    -1.03214711
 c     -2.15408400    -0.54444180    -1.03902547
 h     -1.53851928    -0.11459343    -2.08408090
 h     -2.20436826    -1.59386935    -1.47637803
 h     -3.23150735    -0.10536715    -0.99462012
 h     -0.99541827     0.96463211     1.93480677
          17

 c      1.12908381    -0.48986782     0.01428469
 c     -0.02798781    -0.92996393     0.27138062
 c     -1.33274189    -0.19658964     0.12978838
 c     -1.43413133     1.04459791     0.88731572
 c     -0.26523763     1.77490578     0.21060433
 c      1.04158304     1.02233456    -0.09208765
 h     -0.25837033    -2.01585973    -0.00499978
 h     -2.41716625     1.63682125     0.72199345
 h      0.04140708     2.81388306     0.22567276
 h      2.09001480     1.47172986    -0.21333443
 o      2.14462720    -1.48783073    -0.17870603
 h      2.68353851    -1.18134018    -1.01046945
 c     -2.15140384    -0.56031437    -1.03810397
 h     -1.51001273    -0.09361500    -2.04902314
 h     -2.24072150    -1.58761389    -1.46734214
 h     -3.20357552    -0.16000011    -0.97247011
 h     -0.99356806     0.95211801     1.96728917
          17

 c      1.12682692    -0.48637689     0.01907804
 c     -0.02882102    -0.92193436     0.26451410
 c     -1.35377194    -0.20461089     0.13620181
 c     -1.43540552     1.04937573     0.86413638
 c     -0.25832773     1.78003710     0.21291729
 c      1.04967066     1.03392460    -0.07335971
 h     -0.30393401    -2.01145545    -0.00326067
 h     -2.36595768     1.60572877     0.68609973
 h      0.08991463     2.84386923     0.29815120
 h      2.10355613     1.48909746    -0.21140204
 o      2.14208106    -1.49506792    -0.19299859
 h      2.66758688    -1.18066989    -0.96918582
 c     -2.14896793    -0.57542590    -1.03885835
 h     -1.49678021    -0.07713566    -1.98837996
 h     -2.27259455    -1.58062870    -1.44851859
 h     -3.16672059    -0.21400148    -0.95335058
 h     -1.00303264     0.94026408     1.98674950
          17

 c      1.12879970    -0.48131786     0.02299097
 c     -0.03765166    -0.91807735     0.25754192
 c     -1.37177362    -0.21399322     0.14264858
 c     -1.43602492     1.05465701     0.84114500
 c     -0.24542490     1.78373559     0.21466257
 c      1.05676398     1.04648352    -0.05410015
 h     -0.33979664    -1.99610151     0.00469481
 h     -2.31517388     1.57390979     0.65627123
 h      0.12589960     2.86890326     0.37393975
 h      2.09795453     1.50834033    -0.21010980
 o      2.13859106    -1.50018634    -0.20746877
 h      2.65151506    -1.18237471    -0.92147636
 c     -2.14615467    -0.58967401    -1.04080888
 h     -1.49895957    -0.06572176    -1.90607150
 h     -2.29815825    -1.57970806    -1.42332768
 h     -3.13331382    -0.26080503    -0.93770884
 h     -1.02550850     0.93043490     1.98689333
          17

 c      1.13458970    -0.47487475     0.02607381
 c     -0.05416062    -0.91809340     0.25047780
 c     -1.38624729    -0.22464817     0.14919981
 c     -1.43456631     1.05948809     0.81884728
 c     -0.22654347     1.78668800     0.21624936
 c      1.06284204     1.05969131    -0.03448991
 h     -0.36406561    -1.97190793     0.01777217
 h     -2.28347658     1.55330092     0.62957062
 h      0.14683785     2.88128977     0.45030972
 h      2.07468435     1.52925656    -0.20871479
 o      2.13320534    -1.50362005    -0.22081886
 h      2.64978568    -1.17829186    -0.88720288
 c     -2.14236467    -0.60310688    -1.04328036
 h     -1.51446044    -0.05839168    -1.80965086
 h     -2.31615408    -1.59117467    -1.39526526
 h     -3.11687659    -0.29421948    -0.92528307
 h     -1.06088094     0.92371559     1.96538663
          17

 c      1.14309628    -0.46745936     0.02850780
 c     -0.07712015    -0.92115459     0.24334428
 c     -1.39689861    -0.23641444     0.15594341
 c     -1.42992688     1.06310593     0.79747420
 c     -0.20203870     1.78926650     0.21816622
 c      1.06775261     1.07312740    -0.01469975
 h     -0.37661865    -1.94484268     0.03379499
 h     -2.28567208     1.55346372     0.60262300
 h      0.15199482     2.87714897     0.52405917
 h      2.03850142     1.55290665    -0.20694335
 o      2.12513899    -1.50574056    -0.23211489
 h      2.67450067    -1.16129115    -0.88049183
 c     -2.13781521    -0.61609891    -1.04530956
 h     -1.53726380    -0.05098532    -1.71171652
 h     -2.32555371    -1.61772551    -1.36681071
 h     -3.12453054    -0.31121148    -0.91582833
 h     -1.10758247     0.92085203     1.92335038
          17

 c      1.15288203    -0.45957972     0.03051279
 c     -0.10471941    -0.92603005     0.23623917
 c     -1.40366551    -0.24907609     0.16294295
 c     -1.42247819     1.06563775     0.77667583
 c     -0.17262155     1.79157976     0.22093110
 c      1.07126090     1.08625706     0.00511402
 h     -0.37915434    -1.92464028     0.04970004
 h     -2.31901568     1.57357356     0.57490638
 h      0.14234153     2.85607033     0.59213335
 h      1.99715714     1.58156261    -0.20509538
 o      2.11465572    -1.50630429    -0.24177980
 h      2.72138234    -1.13419118    -0.89391186
 c     -2.13405419    -0.62950420    -1.04562158
 h     -1.55663206    -0.03467399    -1.62932142
 h     -2.32519182    -1.65658922    -1.33908240
 h     -3.15188588    -0.31342256    -0.91000311
 h     -1.16262995     0.92208789     1.86596124
          17

 c      1.16251335    -0.45172399     0.03227973
 c     -0.13493351    -0.93139037     0.22934299
 c     -1.40674600    -0.26236326     0.17017135
 c     -1.41384974     1.06797048     0.75544343
 c     -0.13937155     1.79351652     0.22504244
 c      1.07322101     1.09846350     0.02479546
 h     -0.37441938    -1.92260979     0.06224883
 h     -2.36579737     1.60408558     0.54858557
 h      0.12036329     2.82091626     0.65218441
 h      1.95977098     1.61806433    -0.20391128
 o      2.10277899    -1.50464275    -0.25095608
 h      2.77427330    -1.10675610    -0.90858988
 c     -2.13316790    -0.64435314    -1.04313757
 h     -1.56209696     0.00040744    -1.57686690
 h     -2.31393429    -1.70094743    -1.31250871
 h     -3.18722317    -0.30564067    -0.90905617
 h     -1.22180715     0.92697748     1.80370131
          17

 c      1.17076786    -0.44429159     0.03394431
 c     -0.16584472    -0.93639987     0.22283817
 c     -1.40661302    -0.27593146     0.17744899
 c     -1.40565592     1.07103337     0.73238719
 c     -0.10374772     1.79477839     0.23092053
 c      1.07390830     1.10916820     0.04413103
 h     -0.36440461    -1.94562956     0.06932817
 h     -2.40781886     1.63501753     0.52545223
 h      0.08978941     2.77785643     0.70320773
 h      1.93335843     1.66406377    -0.20387329
 o      2.09042345    -1.50020957    -0.26046781
 h      2.81887294    -1.08698973    -0.91072546
 c     -2.13625104    -0.66084829    -1.03777681
 h     -1.55359434     0.05417627    -1.55602354
 h     -2.29130636    -1.74328818    -1.28757525
 h     -3.21900026    -0.29333772    -0.91384520
 h     -1.28062845     0.93441968     1.75215836
          17

 c      1.17670945    -0.43756330     0.03558825
 c     -0.19578140    -0.94126306     0.21682331
 c     -1.40400769    -0.28933744     0.18444380
 c     -1.39880377     1.07540156     0.70633981
 c     -0.06754002     1.79496026     0.23884988
 c      1.07431266     1.11797769     0.06277481
 h     -0.34928765    -1.99017987     0.07080933
 h     -2.43327220     1.65980785     0.50562606
 h      0.05499613     2.73593300     0.74605271
 h      1.91957610     1.71789276    -0.20421577
 o      2.07813203    -1.49272766    -0.27065441
 h      2.84690681    -1.07883894    -0.89426220
 c     -2.14308937    -0.67804946    -1.03029468
 h     -1.54133822     0.11390740    -1.55764002
 h     -2.25792533    -1.77785305    -1.26501941
 h     -3.23945091    -0.28133511    -0.92442501
 h     -1.33617946     0.94337954     1.72614873
          17

 c      1.17968504    -0.43170172     0.03724967
 c     -0.22321322    -0.94707691     0.21132352
 c     -1.39990278    -0.30203136     0.19075551
 c     -1.39350221     1.08120396     0.67724083
 c     -0.03272352     1.79375229     0.24898098
 c      1.07606595     1.12468838     0.08025396
 h     -0.32871600    -2.04404888     0.06794224
 h     -2.43634817     1.67514563     0.48788866
 h      0.02001256     2.70500615     0.78303809
 h      1.91509501     1.77426842    -0.20275668
 o      2.06612735    -1.48214366    -0.28152040
 h      2.85529015    -1.08301002    -0.85852178
 c     -2.15298079    -0.69472135    -1.02150032
 h     -1.53587919     0.16456611    -1.57150452
 h     -2.21546921    -1.80137315    -1.24572083
 h     -3.24486561    -0.27341216    -0.94015892
 h     -1.38790003     0.95410275     1.72878489
          17

 c      1.17929066    -0.42677062     0.03893425
 c     -0.24664526    -0.95516244     0.20634940
 c     -1.39541593    -0.31338384     0.19601879
 c     -1.38958287     1.08820646     0.64630133
 c     -0.00125463     1.79123633     0.26145143
 c      1.08102336     1.12914171     0.09607990
 h     -0.30338055    -2.09366450     0.06217466
 h     -2.41555768     1.68010163     0.47026378
 h     -0.01224139     2.69188424     0.81603624
 h      1.91499917     1.82634100    -0.19686669
 o      2.05432966    -1.46860307    -0.29282540
 h      2.84580874    -1.09747070    -0.80678138
 c     -2.16520479    -0.70993192    -1.01195326
 h     -1.54332963     0.19566191    -1.59053765
 h     -2.16638100    -1.81294729    -1.23059137
 h     -3.23514127    -0.27217861    -0.95991184
 h     -1.43572854     0.96806252     1.74883057
          17

 c      1.17533296    -0.42276148     0.04062534
 c     -0.26470385    -0.96654916     0.20192170
 c     -1.39165415    -0.32275792     0.19995674
 c     -1.38668814     1.09598066     0.61515250
 c      0.02513135     1.78802221     0.27652575
 c      1.09078850     1.13113764     0.10987536
 h     -0.27509714    -2.12911166     0.05455953
 h     -2.37308181     1.67581135     0.45036888
 h     -0.03970188     2.69724875     0.84435494
 h      1.91563610     1.86799659    -0.18454554
 o      2.04225745    -1.45247639    -0.30408762
 h      2.82667732    -1.11711822    -0.74622747
 c     -2.17901593    -0.72312363    -1.00202110
 h     -1.56594437     0.20156280    -1.61040424
 h     -2.11350716    -1.81366233    -1.22051139
 h     -3.21370611    -0.27887472    -0.98220433
 h     -1.47856998     0.98653276     1.77044881
          17

 c      1.16779734    -0.41961353     0.04229310
 c     -0.27635400    -0.98175484     0.19806637
 c     -1.38949996    -0.32962607     0.20238006
 c     -1.38417327     1.10396798     0.58514992
 c      0.04514487     1.78498206     0.29454779
 c      1.10632435     1.13051587     0.12145557
 h     -0.24615105    -2.14526155     0.04570013
 h     -2.31544061     1.66591503     0.42545948
 h     -0.06040863     2.71642834     0.86486810
 h      1.91559637     1.89500956    -0.16489834
 o      2.02891213    -1.43437007    -0.31461796
 h      2.81439633    -1.13369066    -0.68743943
 c     -2.19353524    -0.73406697    -0.99196879
 h     -1.60352694     0.18010657    -1.62841967
 h     -2.05975838    -1.80601906    -1.21625303
 h     -3.18781384    -0.29304943    -1.00539880
 h     -1.51476032     1.00981578     1.78151388
          17

 c      1.15682336    -0.41722021     0.04390346
 c     -0.28111980    -1.00068173     0.19481285
 c     -1.38940405    -0.33370304     0.20315955
 c     -1.38093596     1.11142498     0.55726779
 c      0.05819831     1.78277556     0.31573182
 c      1.12768107     1.12730456     0.13086870
 h     -0.21873081    -2.14148662     0.03581235
 h     -2.25472078     1.65742243     0.39222287
 h     -0.07240477     2.74279069     0.87407963
 h      1.91567544     1.90533876    -0.13815232
 o      2.01315562    -1.41492410    -0.32384304
 h      2.82789182    -1.13913068    -0.63933938
 c     -2.20773014    -0.74286101    -0.98198782
 h     -1.65417047     0.13180213    -1.64300227
 h     -2.00788374    -1.79314397    -1.21833005
 h     -3.16833928    -0.31246868    -1.02798695
 h     -1.54291937     1.03744165     1.77523116
          17

 c      1.14268122    -0.41542202     0.04543069
 c     -0.27920442    -1.02253560     0.19220867
 c     -1.39127927    -0.33503997     0.20219590
 c     -1.37551059     1.11745254     0.53222078
 c      0.06455472     1.78155901     0.33999839
 c      1.15391483     1.12177197     0.13840560
 h     -0.19453905    -2.12172394     0.02467959
 h     -2.20731333     1.66025804     0.34669753
 h     -0.07424020     2.77046577     0.86983216
 h      1.91865654     1.89922833    -0.10552181
 o      1.99492183    -1.39439629    -0.33181975
 h      2.86958755    -1.13242549    -0.60119641
 c     -2.22063243    -0.74992227    -0.97216834
 h     -1.71431022     0.06001449    -1.65387621
 h     -1.96042504    -1.77798597    -1.22676881
 h     -3.16724483    -0.33413821    -1.04884356
 h     -1.56234912     1.06858083     1.74891047
          17

 c      1.12574801    -0.41400082     0.04687100
 c     -0.27144885    -1.04579614     0.19034495
 c     -1.39455271    -0.33402837     0.19939913
 c     -1.36682136     1.12142274     0.51046314
 c      0.06524494     1.78100470     0.36694057
 c      1.18325390     1.11431231     0.14456906
 h     -0.17445688    -2.09515142     0.01144040
 h     -2.18530526     1.68213633     0.28547382
 h     -0.06541669     2.79542935     0.85184712
 h      1.92908253     1.87931699    -0.06900918
 o      1.97552823    -1.37270237    -0.33906698
 h      2.92072852    -1.11907782    -0.56547834
 c     -2.23185538    -0.75588957    -0.96243599
 h     -1.77833969    -0.02799269    -1.66316558
 h     -1.91977497    -1.76287773    -1.24086563
 h     -3.19177716    -0.35680784    -1.06700235
 h     -1.57314494     1.10231847     1.70285239
          17

 c      1.10649222    -0.41269271     0.04824845
 c     -0.25915002    -1.06835759     0.18937423
 c     -1.39834749    -0.33130693     0.19468030
 c     -1.35512317     1.12360700     0.49194764
 c      0.06180254     1.78050297     0.39588034
 c      1.21346223     1.10526517     0.14999270
 h     -0.15833070    -2.07599513    -0.00564529
 h     -2.18559347     1.72100237     0.20867297
 h     -0.04653403     2.81567324     0.82158152
 h      1.95263575     1.85033224    -0.03100662
 o      1.95650838    -1.34983293    -0.34600869
 h      2.95990189    -1.10425320    -0.52673080
 c     -2.24202267    -0.76154964    -0.95246054
 h     -1.83842089    -0.12007083    -1.67719900
 h     -1.88817441    -1.74961062    -1.25902998
 h     -3.23951963    -0.38267850    -1.08095108
 h     -1.57632576     1.13780773     1.64022373
          17

 c      1.08546240    -0.41121482     0.04961346
 c     -0.24380224    -1.08807963     0.18947018
 c     -1.40170757    -0.32760600     0.18795379
 c     -1.34169563     1.12504136     0.47595272
 c      0.05596272     1.77938130     0.42596173
 c      1.24229556     1.09486685     0.15532086
 h     -0.14532954    -2.07890593    -0.02875519
 h     -2.19326516     1.76616831     0.12109655
 h     -0.01917582     2.83102992     0.78180768
 h      1.99443461     1.81749997     0.00643068
 o      1.93892785    -1.32598170    -0.35285025
 h      2.97372694    -1.09036369    -0.48346955
 c     -2.25249127    -0.76776921    -0.94165563
 h     -1.88614461    -0.20128781    -1.70653524
 h     -1.86755308    -1.73972127    -1.27881321
 h     -3.30013007    -0.41576481    -1.08850179
 h     -1.57416370     1.17444396     1.56786500
          17

 c      1.06327613    -0.40929700     0.05103541
 c     -0.22684124    -1.10375642     0.19067204
 c     -1.40377427    -0.32359731     0.17915613
 c     -1.32776162     1.12677371     0.46120640
 c      0.04943159     1.77706424     0.45625739
 c      1.26796038     1.08341171     0.16109353
 h     -0.13503511    -2.10906645    -0.05860757
 h     -2.19374347     1.80640606     0.02960242
 h      0.01439667     2.84267102     0.73600130
 h      2.05614638     1.78360883     0.04234802
 o      1.92337276    -1.30147541    -0.35967425
 h      2.95685866    -1.07778390    -0.43654622
 c     -2.26446169    -0.77506386    -0.92970707
 h     -1.91737256    -0.26183126    -1.75875677
 h     -1.85928562    -1.73457226    -1.29719706
 h     -3.36132146    -0.45902201    -1.08753921
 h     -1.57063259     1.21216673     1.49721736
          17

 c      1.04061177    -0.40671149     0.05258784
 c     -0.20953626    -1.11559927     0.19274597
 c     -1.40387609    -0.31980747     0.16828281
 c     -1.31401094     1.12943286     0.44618725
 c      0.04375124     1.77318694     0.48588098
 c      1.28941057     1.07141645     0.16770487
 h     -0.12791440    -2.15732246    -0.09270642
 h     -2.17810632     1.83423866    -0.05956470
 h      0.05163661     2.85209459     0.68762476
 h      2.13375922     1.74706601     0.07697313
 o      1.91001603    -1.27670489    -0.36651452
 h      2.91076492    -1.06554369    -0.38782047
 c     -2.27836276    -0.78323471    -0.91734377
 h     -1.93553156    -0.30278467    -1.82843248
 h     -1.86402704    -1.73509783    -1.31108424
 h     -3.41305200    -0.51314835    -1.07667224
 h     -1.57134286     1.25174914     1.44297162
          17

 c      1.01819902    -0.40328873     0.05432988
 c     -0.19306091    -1.12461481     0.19527538
 c     -1.40155374    -0.31660563     0.15541722
 c     -1.30075702     1.13324036     0.42972447
 c      0.04023331     1.76767318     0.51408115
 c      1.30630835     1.05953424     0.17544632
 h     -0.12445460    -2.20765914    -0.12637315
 h     -2.14240171     1.84589044    -0.14167962
 h      0.09001796     2.85987044     0.63960335
 h      2.21845054     1.70332374     0.11099470
 o      1.89853465    -1.25210093    -0.37339866
 h      2.84486337    -1.05132947    -0.33928529
 c     -2.29405550    -0.79181298    -0.90602043
 h     -1.94783692    -0.33083562    -1.90045232
 h     -1.88168281    -1.74152034    -1.31778173
 h     -3.44882510    -0.57684892    -1.05537239
 h     -1.58178546     1.29434173     1.41624194
          17

 c      0.99679301    -0.39891455     0.05629337
 c     -0.17855512    -1.13180940     0.19785237
 c     -1.39655911    -0.31423145     0.14072507
 c     -1.28827775     1.13823366     0.41169168
 c      0.03993053     1.76073787     0.54028467
 c      1.31873757     1.04832215     0.18456292
 h     -0.12448933    -2.24633868    -0.15505672
 h     -2.08599270     1.84023955    -0.21355863
 h      0.12716832     2.86498512     0.59426559
 h      2.29985132     1.64807368     0.14485341
 o      1.88792891    -1.22815020    -0.38041555
 h      2.77926254    -1.03101456    -0.29180347
 c     -2.31121863    -0.80055136    -0.89699941
 h     -1.96042784    -0.35164872    -1.96068633
 h     -1.91141526    -1.75347666    -1.31532671
 h     -3.46582843    -0.64745243    -1.02385860
 h     -1.60420592     1.33977441     1.41588930
          17

 c      0.97711570    -0.39351457     0.05848468
 c     -0.16709516    -1.13788466     0.20017388
 c     -1.38884147    -0.31283373     0.12442354
 c     -1.27691721     1.14441011     0.39292946
 c      0.04362453     1.75278668     0.56408572
 c      1.32692818     1.03810685     0.19527550
 h     -0.12731360    -2.26503714    -0.17552930
 h     -2.01070302     1.81826125    -0.27359777
 h      0.16095539     2.86533927     0.55360123
 h      2.36890353     1.57924343     0.17855648
 o      1.87676416    -1.20536709    -0.38781451
 h      2.74092699    -0.99922683    -0.24345174
 c     -2.32942527    -0.80944757    -0.89098092
 h     -1.97720132    -0.36854068    -2.00023777
 h     -1.95161386    -1.77048482    -1.30265421
 h     -3.46510989    -0.72144407    -0.98294045
 h     -1.63657604     1.38555725     1.42944678
          17

 c      0.95977436    -0.38704655     0.06090122
 c     -0.15961802    -1.14321632     0.20205293
 c     -1.37852282    -0.31250468     0.10674878
 c     -1.26686847     1.15163017     0.37456109
 c      0.05182086     1.74426288     0.58520690
 c      1.33110681     1.02899192     0.20777920
 h     -0.13201355    -2.26046880    -0.18606227
 h     -1.92085233     1.78322861    -0.32235426
 h      0.18966490     2.85895335     0.51946287
 h      2.41915700     1.49730203     0.21181805
 o      1.86458774    -1.18403120    -0.39588352
 h      2.74123557    -0.95392063    -0.19152611
 c     -2.34804774    -0.81859366    -0.88817365
 h     -2.00047689    -0.38333435    -2.01469183
 h     -1.99989057    -1.79235949    -1.27964192
 h     -3.45200978    -0.79495279    -0.93380741
 h     -1.67476919     1.42811652     1.44222202
          17

 c      0.94519389    -0.37953580     0.06354705
 c     -0.15682701    -1.14785001     0.20340998
 c     -1.36587045    -0.31330034     0.08793727
 c     -1.25793743     1.15944789     0.35766334
 c      0.06474582     1.73552112     0.60346144
 c      1.33144643     1.02091777     0.22223426
 h     -0.13769533    -2.23374528    -0.18640767
 h     -1.82372567     1.74145906    -0.36391699
 h      0.21222155     2.84505447     0.49356187
 h      2.44707282     1.40482268     0.24424838
 o      1.85276328    -1.16395089    -0.40456369
 h      2.76243695    -0.90030292    -0.13867570
 c     -2.36619882    -0.82805703    -0.88845272
 h     -2.03167449    -0.39707991    -2.00276207
 h     -2.05321021    -1.81931184    -1.24703608
 h     -3.43611314    -0.86436611    -0.87761147
 h     -1.71484354     1.46437474     1.44313954
          17

 c      0.93357384    -0.37115171     0.06643119
 c     -0.15909336    -1.15143123     0.20428035
 c     -1.35127416    -0.31524284     0.06822510
 c     -1.24951575     1.16706797     0.34336156
 c      0.08234113     1.72676393     0.61873646
 c      1.32806520     1.01370906     0.23875289
 h     -0.14361029    -2.19062965    -0.17801969
 h     -1.72917191     1.70251079    -0.40727721
 h      0.22834010     2.82466875     0.47733808
 h      2.45209776     1.30595685     0.27549188
 o      1.84301237    -1.14472514    -0.41350541
 h      2.78017011    -0.84636584    -0.09177157
 c     -2.38290382    -0.83784717    -0.89146746
 h     -2.07154499    -0.41023975    -1.96596208
 h     -2.10822342    -1.85161550    -1.20625283
 h     -3.42883298    -0.92697351    -0.81485725
 h     -1.75389806     1.49233537     1.42539361
          17

 c      0.92486162    -0.36226224     0.06955695
 c     -0.16639939    -1.15310749     0.20484812
 c     -1.33523108    -0.31830831     0.04785493
 c     -1.24090167     1.17361186     0.33274089
 c      0.10425735     1.71804010     0.63100156
 c      1.32104357     1.00710143     0.25738113
 h     -0.14919179    -2.14246172    -0.16451428
 h     -1.64603980     1.67624362    -0.46409365
 h      0.23854962     2.80074580     0.47182890
 h      2.43685679     1.20595706     0.30532984
 o      1.83636261    -1.12601426    -0.42236072
 h      2.77985009    -0.79829407    -0.05701401
 c     -2.39759906    -0.84802717    -0.89659389
 h     -2.11993414    -0.42229994    -1.90965970
 h     -2.16176705    -1.88885977    -1.15912166
 h     -3.43748311    -0.98094029    -0.74533757
 h     -1.79006823     1.51104087     1.38543114
          17

 c      0.91875269    -0.35342755     0.07291342
 c     -0.17834358    -1.15159821     0.20544838
 c     -1.31834515    -0.32239610     0.02707298
 c     -1.23181522     1.17867620     0.32612034
 c      0.12984460     1.70930399     0.64033314
 c      1.31046330     1.00076219     0.27807678
 h     -0.15397960    -2.10564913    -0.15158878
 h     -1.57646273     1.66632770    -0.53952185
 h      0.24407113     2.77781612     0.47762004
 h      2.40729002     1.11063353     0.33378017
 o      1.83316129    -1.10758601    -0.43088422
 h      2.75658626    -0.75976446    -0.03827368
 c     -2.41058765    -0.85897165    -0.90264119
 h     -2.17521992    -0.43066873    -1.84545826
 h     -2.21133617    -1.92915179    -1.10775048
 h     -3.46017444    -1.02433416    -0.66944533
 h     -1.82239287     1.52045651     1.32238468
          17

 c      0.91472845    -0.34533865     0.07646961
 c     -0.19418219    -1.14579938     0.20639597
 c     -1.30135584    -0.32727136     0.00609988
 c     -1.22239962     1.18250000     0.32246473
 c      0.15812411     1.70054829     0.64693707
 c      1.29651883     0.99430884     0.30068724
 h     -0.15750937    -2.09541923    -0.14469492
 h     -1.51577131     1.66799488    -0.62563139
 h      0.24655412     2.76098165     0.49493992
 h      2.37206249     1.02563185     0.36115874
 o      1.83326389    -1.08931261    -0.43894628
 h      2.71251534    -0.73222029    -0.03697541
 c     -2.42286856    -0.87154790    -0.90757222
 h     -2.23417321    -0.42930319    -1.79290480
 h     -2.25528625    -1.96894602    -1.05462879
 h     -3.48783229    -1.05465669    -0.58952829
 h     -1.85102691     1.52157042     1.23839733
          17

 c      0.91212456    -0.33873240     0.08016943
 c     -0.21284423    -1.13583141     0.20766308
 c     -1.28518525    -0.33249887    -0.01491811
 c     -1.21265801     1.18544817     0.31985763
 c      0.18773810     1.69201345     0.65116020
 c      1.27975693     0.98730249     0.32493557
 h     -0.15955185    -2.11457307    -0.14477144
 h     -1.45840087     1.67358166    -0.70797864
 h      0.24774968     2.75413702     0.52387615
 h      2.34044674     0.95571476     0.38805843
 o      1.83606619    -1.07121405    -0.44657888
 h      2.65657652    -0.71442945    -0.05153156
 c     -2.43543630    -0.88683549    -0.90903683
 h     -2.29400733    -0.41036174    -1.77322172
 h     -2.29272401    -2.00394624    -1.00275346
 h     -3.51049018    -1.06965796    -0.50939558
 h     -1.87808721     1.51679693     1.13948705
          17

 c      0.91022337    -0.33431279     0.08393168
 c     -0.23291881    -1.12331046     0.20885237
 c     -1.27095865    -0.33741635    -0.03594928
 c     -1.20209475     1.18757742     0.31622352
 c      0.21690892     1.68440851     0.65349783
 c      1.26137983     0.97918467     0.35042705
 h     -0.16066356    -2.15103803    -0.14747510
 h     -1.40120685     1.67731630    -0.77452159
 h      0.24928839     2.75806052     0.56450570
 h      2.31902622     0.90442211     0.41518600
 o      1.84039833    -1.05356005    -0.45407404
 h      2.60627327    -0.70104677    -0.07596662
 c     -2.44868360    -0.90518577    -0.90600957
 h     -2.35574387    -0.37287882    -1.79135276
 h     -2.32327364    -2.03069216    -0.95540062
 h     -3.52119231    -1.06821004    -0.43283437
 h     -1.90884218     1.51037157     1.03579116
          17

 c      0.90838058    -0.33268490     0.08766086
 c     -0.25273766    -1.11046649     0.20955612
 c     -1.25994361    -0.34118371    -0.05708686
 c     -1.18984226     1.18866028     0.30979512
 c      0.24348494     1.67899010     0.65459213
 c      1.24335388     0.96919457     0.37668663
 h     -0.16214325    -2.18816234    -0.14718892
 h     -1.34317579     1.67605148    -0.81830345
 h      0.25264471     2.76975814     0.61666469
 h      2.30944177     0.87419042     0.44316722
 o      1.84461844    -1.03690002    -0.46198141
 h      2.58595275    -0.68234630    -0.10019302
 c     -2.46252169    -0.92566961    -0.89936376
 h     -2.42245728    -0.32776571    -1.83060004
 h     -2.34690186    -2.04782859    -0.91557743
 h     -3.51652635    -1.05050732    -0.36272317
 h     -1.95106417     1.50759550     0.93867994
          17

 c      0.90617687    -0.33429729     0.09126581
 c     -0.27060932    -1.09931269     0.20960262
 c     -1.25337463    -0.34291989    -0.07852091
 c     -1.17530973     1.18852947     0.29962289
 c      0.26519236     1.67735787     0.65518117
 c      1.22808645     0.95642710     0.40324346
 h     -0.16542247    -2.21332693    -0.14007370
 h     -1.28444184     1.66852816    -0.83672300
 h      0.25911913     2.78376501     0.67945585
 h      2.30895304     0.86631477     0.47247859
 o      1.84762288    -1.02164552    -0.47062992
 h      2.61038513    -0.65120910    -0.11788774
 c     -2.47681818    -0.94676204    -0.89048593
 h     -2.49494888    -0.28937791    -1.86987139
 h     -2.36384837    -2.05645493    -0.88555292
 h     -3.49593693    -1.01789097    -0.30087163
 h     -2.00917206     1.51186925     0.85406874
          17

 c      0.90351203    -0.33939855     0.09467410
 c     -0.28513790    -1.09130638     0.20903181
 c     -1.25218428    -0.34190937    -0.10045885
 c     -1.15886729     1.18736705     0.28576498
 c      0.28014204     1.68096078     0.65596457
 c      1.21773489     0.94014406     0.42976913
 h     -0.17160238    -2.21978456    -0.12447867
 h     -1.22571340     1.65483987    -0.83059807
 h      0.26966791     2.79443280     0.75096128
 h      2.31283796     0.88054689     0.50345575
 o      1.84995246    -1.00752481    -0.47962992
 h      2.66714886    -0.61217711    -0.13459513
 c     -2.49147369    -0.96701543    -0.88035066
 h     -2.57153256    -0.26799016    -1.89510703
 h     -2.37461131    -2.05977992    -0.86663065
 h     -3.46122954    -0.97263784    -0.24796341
 h     -2.07743228     1.52214948     0.77934925
          17

 c      0.90056738    -0.34801223     0.09783802
 c     -0.29551984    -1.08720859     0.20795678
 c     -1.25673147    -0.33781209    -0.12301163
 c     -1.14164790     1.18557975     0.26883831
 c      0.28740988     1.69048451     0.65744282
 c      1.21348527     0.92023203     0.45620767
 h     -0.18127877    -2.20586465    -0.10045379
 h     -1.16806737     1.63643510    -0.80411900
 h      0.28466514     2.79779483     0.82841591
 h      2.31661682     0.91474497     0.53624564
 o      1.85292982    -0.99397635    -0.48838168
 h      2.73089585    -0.57529832    -0.15963995
 c     -2.50632159    -0.98521913    -0.86954568
 h     -2.64956109    -0.26900418    -1.89934229
 h     -2.37996445    -2.06223773    -0.85909022
 h     -3.41637759    -0.91773289    -0.20331896
 h     -2.14267886     1.53458653     0.70871896
          17

 c      0.89769085    -0.35993053     0.10074046
 c     -0.30170785    -1.08698043     0.20645094
 c     -1.26664791    -0.33078320    -0.14609944
 c     -1.12485425     1.18349297     0.24966390
 c      0.28731930     1.70544364     0.65985395
 c      1.21520685     0.89750463     0.48278756
 h     -0.19447861    -2.17459843    -0.06943507
 h     -1.11280825     1.61659183    -0.76589561
 h      0.30377412     2.79246980     0.90871177
 h      2.31721177     0.96502640     0.57074794
 o      1.85753765    -0.98068913    -0.49659666
 h      2.78202430    -0.54747157    -0.19780297
 c     -2.52108682    -1.00044470    -0.85850157
 h     -2.72632374    -0.29433111    -1.88015328
 h     -2.38101732    -2.06796584    -0.86223611
 h     -3.36714926    -0.85655276    -0.16468904
 h     -2.19233515     1.54564242     0.63843046
          17

 c      0.89530222    -0.37472365     0.10340272
 c     -0.30436257    -1.08972937     0.20452496
 c     -1.28089030    -0.32143294    -0.16943361
 c     -1.10942273     1.18118049     0.22932545
 c      0.28121088     1.72424615     0.66324794
 c      1.22166229     0.87358618     0.50988806
 h     -0.21061101    -2.13449101    -0.03422804
 h     -1.06104608     1.60099929    -0.73029541
 h      0.32600580     2.77969134     0.98897841
 h      2.31319462     1.02637862     0.60664254
 o      1.86425802    -0.96766088    -0.50429783
 h      2.80978958    -0.53142657    -0.24931864
 c     -2.53544459    -1.01216606    -0.84757540
 h     -2.79942261    -0.34330284    -1.83820858
 h     -2.37929538    -2.07895422    -0.87448273
 h     -3.31997505    -0.79253427    -0.12861029
 h     -2.21831784     1.55334560     0.56747178
          17

 c      0.89385411    -0.39176242     0.10588700
 c     -0.30461164    -1.09378505     0.20216935
 c     -1.29797887    -0.31064396    -0.19258747
 c     -1.09604143     1.17850196     0.20912751
 c      0.27088049     1.74468118     0.66760924
 c      1.23106704     0.85043511     0.53785781
 h     -0.22854827    -2.10032408     0.00113514
 h     -1.01296229     1.59707033    -0.71570584
 h      0.34992533     2.76255623     1.06700714
 h      2.30447247     1.09334861     0.64347676
 o      1.87319286    -0.95510628    -0.51169669
 h      2.81039331    -0.52692478    -0.31172832
 c     -2.54913726    -1.02037406    -0.83692157
 h     -2.86720811    -0.41262025    -1.77738170
 h     -2.37672060    -2.09397291    -0.89340131
 h     -3.28001327    -0.72912235    -0.09170748
 h     -2.21703005     1.55719389     0.49650525
          17

 c      0.89383038    -0.41025576     0.10828921
 c     -0.30371793    -1.09715753     0.19934779
 c     -1.31631005    -0.29934409    -0.21511308
 c     -1.08517312     1.17543056     0.18989923
 c      0.25805940     1.76452176     0.67293072
 c      1.24162304     0.82982739     0.56689700
 h     -0.24715800    -2.08994071     0.03256540
 h     -0.96772433     1.60986900    -0.73508659
 h      0.37387068     2.74458949     1.14127878
 h      2.29170814     1.16058778     0.68074367
 o      1.88406579    -0.94341357    -0.51910974
 h      2.78656558    -0.53102766    -0.38093052
 c     -2.56201285    -1.02557528    -0.82620718
 h     -2.92981576    -0.49546764    -1.70627494
 h     -2.37533582    -2.10923746    -0.91579117
 h     -3.24956000    -0.67014083    -0.05232947
 h     -2.18863233     1.55788484     0.42708264
          17

 c      0.89575120    -0.42930392     0.11072179
 c     -0.30278863    -1.09862084     0.19587994
 c     -1.33441711    -0.28833483    -0.23664217
 c     -1.07687745     1.17243115     0.17116965
 c      0.24414508     1.78195628     0.67923156
 c      1.25181528     0.81305279     0.59702996
 h     -0.26616050    -2.11308303     0.05822282
 h     -0.92497033     1.63715400    -0.78539097
 h      0.39603172     2.72818342     1.21050932
 h      2.27582251     1.22320704     0.71795092
 o      1.89605708    -0.93317996    -0.52689405
 h      2.74967957    -0.53708345    -0.45183050
 c     -2.57385582    -1.02868271    -0.81437258
 h     -2.99106276    -0.58075850    -1.64010938
 h     -2.37680951    -2.12034998    -0.93792372
 h     -3.22814800    -0.61993867    -0.01109277
 h     -2.13715982     1.55736958     0.36134269
          17

 c      0.90014601    -0.44796720     0.11329704
 c     -0.30266937    -1.09855060     0.19141665
 c     -1.35110738    -0.27822140    -0.25692576
 c     -1.07060622     1.17026354     0.15153643
 c      0.23016199     1.79574388     0.68655378
 c      1.26048465     0.80084784     0.62813198
 h     -0.28605078    -2.16203642     0.07920684
 h     -0.88572595     1.67091663    -0.85164603
 h      0.41442495     2.71383731     1.27306821
 h      2.25781889     1.27704398     0.75471630
 o      1.90767335    -0.92525711    -0.53533794
 h      2.72151708    -0.53369912    -0.51981950
 c     -2.58421385    -1.03068577    -0.79988447
 h     -3.05917793    -0.65571463    -1.59813010
 h     -2.38197478    -2.12416993    -0.95597503
 h     -3.21395653    -0.58280313     0.02999809
 h     -2.07171028     1.55933514     0.30189959
          17

 c      0.90746069    -0.46534670     0.11612792
 c     -0.30398572    -1.09829985     0.18562162
 c     -1.36547564    -0.26942797    -0.27580105
 c     -1.06517782     1.16943573     0.12964597
 c      0.21684135     1.80514138     0.69495302
 c      1.26677740     0.79347054     0.65997231
 h     -0.30703945    -2.21851292     0.09735574
 h     -0.85145422     1.70296829    -0.91870586
 h      0.42696557     2.70061118     1.32684323
 h      2.23889018     1.31894545     0.79088624
 o      1.91741535    -0.92047444    -0.54450428
 h      2.72385706    -0.50911350    -0.58337386
 c     -2.59283687    -1.03196746    -0.78194677
 h     -3.14051224    -0.71378448    -1.59017909
 h     -2.39063913    -2.11976951    -0.96654089
 h     -3.20512918    -0.56211948     0.06875466
 h     -2.00764323     1.56984355     0.25158730
          17

 c      0.91792557    -0.48065938     0.11934407
 c     -0.30714571    -1.09909271     0.17829903
 c     -1.37685598    -0.26223453    -0.29312844
 c     -1.05909418     1.17001462     0.10463830
 c      0.20471217     1.80973740     0.70447688
 c      1.27006830     0.79081258     0.69225441
 h     -0.32870044    -2.26586286     0.11355562
 h     -0.82319521     1.72764629    -0.97641643
 h      0.43172273     2.68721060     1.36966604
 h      2.22059271     1.34701554     0.82661198
 o      1.92534068    -0.91889534    -0.55431190
 h      2.75424885    -0.46312859    -0.64313888
 c     -2.60042366    -1.03208044    -0.76143537
 h     -3.23023161    -0.75780799    -1.60623149
 h     -2.40177727    -2.10837165    -0.96713620
 h     -3.20039154    -0.55987748     0.10349951
 h     -1.96376345     1.59661611     0.21268304
          17

 c      0.93147633    -0.49330147     0.12308776
 c     -0.31229448    -1.10158398     0.16937939
 c     -1.38478488    -0.25679545    -0.30876230
 c     -1.05150140     1.17201664     0.07617828
 c      0.19415316     1.80930607     0.71513398
 c      1.26991224     0.79249048     0.72464156
 h     -0.35034445    -2.29371201     0.12775216
 h     -0.80147519     1.74172452    -1.01921579
 h      0.42723484     2.67290870     1.39991546
 h      2.20489936     1.36072020     0.86236315
 o      1.93286151    -0.91978103    -0.56481288
 h      2.78937909    -0.40753958    -0.69756947
 c     -2.60826526    -1.03041399    -0.73995864
 h     -3.31612045    -0.79282058    -1.62770579
 h     -2.41396951    -2.09270963    -0.95652168
 h     -3.19918640    -0.57654241     0.13335370
 h     -1.95106591     1.64430357     0.18563703
          17

 c      0.94777046    -0.50289044     0.12747776
 c     -0.31930208    -1.10589466     0.15887022
 c     -1.38899241    -0.25315729    -0.32255791
 c     -1.04298177     1.17595295     0.04436990
 c      0.18539983     1.80372212     0.72686553
 c      1.26603439     0.79791482     0.75677014
 h     -0.37136103    -2.29744999     0.13943348
 h     -0.78644718     1.74371956    -1.04467256
 h      0.41274279     2.65802527     1.41695638
 h      2.19403040     1.36077518     0.89889332
 o      1.94119493    -0.92229292    -0.57613054
 h      2.80921561    -0.35463450    -0.74352167
 c     -2.61743617    -1.02663632    -0.71876848
 h     -3.38760752    -0.82139723    -1.64053602
 h     -2.42577011    -2.07633927    -0.93471877
 h     -3.20164032    -0.61105781     0.15849656
 h     -1.96311907     1.70870520     0.16848403
          17

 c      0.96625626    -0.50926881     0.13256940
 c     -0.32780619    -1.11172134     0.14682602
 c     -1.38940688    -0.25128546    -0.33438476
 c     -1.03489653     1.18268851     0.00961603
 c      0.17852303     1.79293530     0.73952580
 c      1.25835388     0.80635772     0.78826456
 h     -0.39137867    -2.27714941     0.14796511
 h     -0.77791840     1.73351243    -1.05269748
 h      0.38828646     2.64403389     1.42132527
 h      2.18997452     1.34876549     0.93716172
 o      1.95088171    -0.92578926    -0.58829432
 h      2.80424316    -0.31231304    -0.77854465
 c     -2.62852643    -1.02070637    -0.69861870
 h     -3.43845096    -0.84409490    -1.63724310
 h     -2.43590643    -2.06288793    -0.90273474
 h     -3.20848057    -0.66090784     0.18042754
 h     -1.98359826     1.77890737     0.15784799
          17

 c      0.98625391    -0.51248059     0.13832940
 c     -0.33728425    -1.11836402     0.13333509
 c     -1.38616200    -0.25108733    -0.34413623
 c     -1.02835869     1.19286433    -0.02746167
 c      0.17340424     1.77699722     0.75287769
 c      1.24704582     0.81701899     0.81876277
 h     -0.41036150    -2.23757833     0.15279535
 h     -0.77514571     1.71249899    -1.04579941
 h      0.35465195     2.63333769     1.41463372
 h      2.19370386     1.32655489     0.97819549
 o      1.96194444    -0.92980769    -0.60119047
 h      2.77285777    -0.28442282    -0.80161060
 c     -2.64170172    -1.01282860    -0.67996819
 h     -3.46578145    -0.86061963    -1.61481196
 h     -2.44341746    -2.05503671    -0.86213801
 h     -3.22080813    -0.72240596     0.20192794
 h     -1.99849411     1.84402234     0.15036358
          17

 c      1.00702677    -0.51274088     0.14462924
 c     -0.34711737    -1.12466963     0.11850902
 c     -1.37959845    -0.25241764    -0.35174123
 c     -1.02396687     1.20655601    -0.06594023
 c      0.16971992     1.75614530     0.76661154
 c      1.23262913     0.82906881     0.84795111
 h     -0.42873719    -2.18925381     0.15367389
 h     -0.77631310     1.68430322    -1.03049281
 h      0.31316022     2.62860027     1.39911229
 h      2.20432168     1.29573406     1.02289587
 o      1.97402466    -0.93405780    -0.61456075
 h      2.71933150    -0.27105486    -0.81329735
 c     -2.65681372    -1.00343170    -0.66307156
 h     -3.46909210    -0.87037963    -1.57311326
 h     -2.44780387    -2.05349760    -0.81471194
 h     -3.23949539    -0.79134490     0.22626240
 h     -1.99983490     1.89644178     0.14335046
          17

 c      1.02783123    -0.51040653     0.15125864
 c     -0.35662786    -1.12904042     0.10246862
 c     -1.37025609    -0.25506185    -0.35718523
 c     -1.02199131     1.22318477    -0.10440082
 c      0.16692417     1.73094275     0.78038616
 c      1.21603224     0.84163777     0.87560070
 h     -0.44750593    -2.14875799     0.15093143
 h     -0.77776008     1.65568349    -1.01936003
 h      0.26536950     2.63152620     1.37679889
 h      2.21868308     1.25747318     1.07185308
 o      1.98638936    -0.93851854    -0.62799494
 h      2.65400442    -0.26721693    -0.81622511
 c     -2.67347822    -0.99312247    -0.64784714
 h     -3.45027163    -0.87261232    -1.51479348
 h     -2.44915644    -2.05663706    -0.76238447
 h     -3.26418598    -0.86375537     0.25549221
 h     -1.98447399     1.93185618     0.13485972
          17

 c      1.04794840    -0.50594166     0.15795691
 c     -0.36511418    -1.12989764     0.08534849
 c     -1.35885972    -0.25870173    -0.36053944
 c     -1.02254242     1.24162761    -0.14094237
 c      0.16421828     1.70242485     0.79386697
 c      1.19858156     0.85375960     0.90159510
 h     -0.46794095    -2.13375143     0.14553459
 h     -0.77379336     1.63584577    -1.03053046
 h      0.21290212     2.64145969     1.34878437
 h      2.23194939     1.21287427     1.12526065
 o      1.99793542    -0.94358603    -0.64093356
 h      2.59356143    -0.26077776    -0.81544516
 c     -2.69104278    -0.98262159    -0.63360348
 h     -3.41497484    -0.86627824    -1.44672078
 h     -2.44818744    -2.06110351    -0.70739649
 h     -3.29259303    -0.93614536     0.28893726
 h     -1.95261417     1.94861970     0.12356181
          17

 c      1.06671593    -0.49986890     0.16445027
 c     -0.37192969    -1.12675168     0.06736125
 c     -1.34630096    -0.26288146    -0.36198371
 c     -1.02542921     1.26067897    -0.17401687
 c      0.16053002     1.67213350     0.80672429
 c      1.18189264     0.86432624     0.92594226
 h     -0.49041628    -2.15084633     0.13838192
 h     -0.75918533     1.63132637    -1.07786974
 h      0.15755309     2.65482043     1.31521430
 h      2.23890359     1.16345935     1.18296624
 o      2.00756221    -0.94988345    -0.65279056
 h      2.55531696    -0.23590576    -0.81692058
 c     -2.70838816    -0.97272060    -0.61880778
 h     -3.37504821    -0.84973920    -1.38262414
 h     -2.44612500    -2.06307581    -0.65245928
 h     -3.32100586    -1.00510434     0.32330716
 h     -1.90744186     1.94764726     0.10881632
          17

 c      1.08357809    -0.49271644     0.17046989
 c     -0.37654353    -1.12073744     0.04886563
 c     -1.33360267    -0.26700265    -0.36180150
 c     -1.02974624     1.27951793    -0.20369978
 c      0.15457317     1.64193962     0.81859495
 c      1.16766795     0.87213124     0.94876631
 h     -0.51338835    -2.18949601     0.12941675
 h     -0.73376332     1.64018248    -1.15676620
 h      0.10147604     2.66610999     1.27615200
 h      2.23536527     1.11138184     1.24462210
 o      2.01499621    -0.95731908    -0.66323239
 h      2.54391128    -0.18853619    -0.82327193
 c     -2.72387291    -0.96423524    -0.60122088
 h     -3.34853591    -0.82045006    -1.34324455
 h     -2.44445934    -2.05947906    -0.60070459
 h     -3.34572227    -1.06698531     0.35439380
 h     -1.85593759     1.93316370     0.09113183
          17

 c      1.09813671    -0.48498221     0.17574202
 c     -0.37848087    -1.11376710     0.03031896
 c     -1.32183929    -0.27036406    -0.36033623
 c     -1.03379191     1.29739910    -0.23149544
 c      0.14505504     1.61368195     0.82905665
 c      1.15740362     0.87603151     0.97026546
 h     -0.53411771    -2.23157863     0.11788603
 h     -0.70252297     1.65501127    -1.24771732
 h      0.04709420     2.66989036     1.23253445
 h      2.21917878     1.05928042     1.30988824
 o      2.02085950    -0.96467221    -0.67223202
 h      2.54968524    -0.13332072    -0.83270586
 c     -2.73622228    -0.95780066    -0.57909942
 h     -3.34884065    -0.77634788    -1.34425718
 h     -2.44452418    -2.04889070    -0.55540138
 h     -3.36423330    -1.11808740     0.37887118
 h     -1.81010190     1.91386343     0.07293649
          17

 c      1.11016342    -0.47711546     0.17998400
 c     -0.37726619    -1.10752979     0.01216560
 c     -1.31202039    -0.27224962    -0.35792952
 c     -1.03554316     1.31321896    -0.25908980
 c      0.13101770     1.58876287     0.83765473
 c      1.15203004     0.87518481     0.99063060
 h     -0.55000847    -2.26222489     0.10313522
 h     -0.67147076     1.66946745    -1.33150476
 h     -0.00327358     2.66250474     1.18654951
 h      2.19068158     1.00993720     1.37866910
 o      2.02585434    -0.97053086    -0.67983044
 h      2.56133228    -0.08886799    -0.84256253
 c     -2.74577998    -0.95343885    -0.55285912
 h     -3.37011157    -0.71998787    -1.37803762
 h     -2.44701583    -2.03211039    -0.51954140
 h     -3.37564221    -1.15510889     0.39535094
 h     -1.78567015     1.90203227     0.05865106
          17

 c      1.11957014    -0.46950209     0.18292968
 c     -0.37248846    -1.10312030    -0.00524529
 c     -1.30497073    -0.27205944    -0.35487519
 c     -1.03358869     1.32597695    -0.28754961
 c      0.11217818     1.56785661     0.84397037
 c      1.15159890     0.86924943     1.00994514
 h     -0.55917679    -2.27289659     0.08495131
 h     -0.64510240     1.68011670    -1.39578133
 h     -0.04782396     2.64302817     1.14146511
 h      2.15273289     0.96589033     1.45137700
 o      2.03038448    -0.97395201    -0.68602093
 h      2.57208323    -0.06727094    -0.85120172
 c     -2.75381542    -0.95049117    -0.52446513
 h     -3.39547704    -0.65882860    -1.42138613
 h     -2.45175529    -2.01217434    -0.49550139
 h     -3.38060472    -1.17558058     0.40465272
 h     -1.79368250     1.90671041     0.05170989
          17

 c      1.12636993    -0.46245035     0.18436671
 c     -0.36393071    -1.10099219    -0.02170426
 c     -1.30121552    -0.26944380    -0.35138945
 c     -1.02802992     1.33556277    -0.31697229
 c      0.08907081     1.55083108     0.84768420
 c      1.15521257     0.85842786     1.02811172
 h     -0.56045188    -2.26059077     0.06354897
 h     -0.62604698     1.68555343    -1.43438334
 h     -0.08555774     2.61366377     1.10123545
 h      2.11013372     0.92906655     1.52908974
 o      2.03460490    -0.97449244    -0.69076625
 h      2.57922496    -0.07360174    -0.85791589
 c     -2.76121526    -0.94803082    -0.49581541
 h     -3.41221125    -0.60062460    -1.45460060
 h     -2.45786675    -1.99364705    -0.48486758
 h     -3.38114433    -1.17819956     0.40964998
 h     -1.83018505     1.92556654     0.04976784
          17

 c      1.13065230    -0.45618541     0.18416156
 c     -0.35166398    -1.10094231    -0.03715664
 c     -1.30089575    -0.26438261    -0.34759238
 c     -1.02014424     1.34255628    -0.34670585
 c      0.06289568     1.53688463     0.84860143
 c      1.16131779     0.84333756     1.04486763
 h     -0.55334559    -2.22705625     0.03949561
 h     -0.61535347     1.68551367    -1.44555776
 h     -0.11642932     2.57975811     1.07005085
 h      2.06799601     0.90049147     1.61319512
 o      2.03849622    -0.97211981    -0.69402199
 h      2.58306806    -0.10727022    -0.86265136
 c     -2.76822070    -0.94518500    -0.46828829
 h     -3.41446949    -0.55087785    -1.46653072
 h     -2.46434006    -1.98112228    -0.48833470
 h     -3.38036370    -1.16303505     0.41490636
 h     -1.87976557     1.94820986     0.04562674
          17

 c      1.13257369    -0.45085565     0.18226181
 c     -0.33604328    -1.10206920    -0.05168697
 c     -1.30375651    -0.25718321    -0.34351587
 c     -1.01138397     1.34749211    -0.37583429
 c      0.03517672     1.52482831     0.84664677
 c      1.16824723     0.82480598     1.05992674
 h     -0.53823917    -2.17915565     0.01367337
 h     -0.61262581     1.68060832    -1.43130399
 h     -0.14126961     2.54900369     1.05180856
 h      2.02920377     0.88017790     1.70409056
 o      2.04184555    -0.96721725    -0.69572815
 h      2.58718345    -0.16187553    -0.86608562
 c     -2.77463123    -0.94132021    -0.44288141
 h     -3.40081765    -0.51280976    -1.45221624
 h     -2.47082378    -1.97714505    -0.50556048
 h     -3.38179204    -1.13146055     0.42580901
 h     -1.92698594     1.96508407     0.03243595
          17

 c      1.13236051    -0.44654486     0.17867581
 c     -0.31760287    -1.10276381    -0.06547366
 c     -1.30921877    -0.24840523    -0.33914230
 c     -1.00295236     1.35054962    -0.40331209
 c      0.00741357     1.51346949     0.84186372
 c      1.17467246     0.80370439     1.07318026
 h     -0.51674917    -2.12981844    -0.01278446
 h     -0.61567664     1.67259702    -1.39815903
 h     -0.16129535     2.52893770     1.04945126
 h      1.99271742     0.86721931     1.79946782
 o      2.04414700    -0.96065646    -0.69577461
 h      2.59972967    -0.22400412    -0.87001583
 c     -2.78003903    -0.93617687    -0.42027388
 h     -3.37232423    -0.48782766    -1.41062395
 h     -2.47819111    -1.98065739    -0.53489992
 h     -3.38808746    -1.08567942     0.44676095
 h     -1.96148262     1.97079581     0.00616085
          17

 c      1.13032037    -0.44327726     0.17344388
 c     -0.29693647    -1.10094455    -0.07872035
 c     -1.31650369    -0.23874757    -0.33445505
 c     -0.99587857     1.35155674    -0.42779935
 c     -0.01915154     1.50203546     0.83444115
 c      1.17970408     0.78086329     1.08478699
 h     -0.49170458    -2.09671807    -0.03877026
 h     -0.61973738     1.66500494    -1.35890501
 h     -0.17732781     2.52295194     1.06422385
 h      1.95453217     0.86000596     1.89387535
 o      2.04460487    -0.95364810    -0.69400234
 h      2.63309308    -0.27562289    -0.87719833
 c     -2.78403774    -0.92989283    -0.40068742
 h     -3.33201321    -0.47556885    -1.34412591
 h     -2.48835656    -1.98730073    -0.57321274
 h     -3.39940390    -1.02812087     0.47881726
 h     -1.97768744     1.96342026    -0.03462730
          17

 c      1.12684438    -0.44100937     0.16663201
 c     -0.27471376    -1.09488662    -0.09157823
 c     -1.32476098    -0.22893953    -0.32947485
 c     -0.99112382     1.35007007    -0.44763000
 c     -0.04360695     1.49041220     0.82475249
 c      1.18272443     0.75704563     1.09507937
 h     -0.46564512    -2.09399102    -0.06376625
 h     -0.61724187     1.66324421    -1.33235361
 h     -0.18939701     2.52773784     1.09511527
 h      1.91031767     0.85650775     1.98023459
 o      2.04268955    -0.94693436    -0.69038444
 h      2.69502972    -0.30691215    -0.88857566
 c     -2.78629912    -0.92290713    -0.38365919
 h     -3.28549208    -0.47313632    -1.25982698
 h     -2.50343666    -1.99142957    -0.61613371
 h     -3.41273134    -0.96133536     0.51858260
 h     -1.97367492     1.94339052    -0.08941258
          17

 c      1.12237637    -0.43961896     0.15836544
 c     -0.25181763    -1.08429939    -0.10411724
 c     -1.33316288    -0.21966933    -0.32426710
 c     -0.98933613     1.34561767    -0.46150995
 c     -0.06531015     1.47899466     0.81336343
 c      1.18321159     0.73293872     1.10439427
 h     -0.43850346    -2.12060405    -0.08810519
 h     -0.60089234     1.67205939    -1.33501771
 h     -0.19715602     2.53498875     1.13890788
 h      1.85736997     0.85458833     2.05195795
 o      2.03891111    -0.94015304    -0.68526236
 h      2.77686672    -0.32623933    -0.89992418
 c     -2.78640742    -0.91589300    -0.36786451
 h     -3.24245783    -0.47332442    -1.17243257
 h     -2.52491050    -1.98830005    -0.65883308
 h     -3.42313224    -0.88838614     0.55972108
 h     -1.95093964     1.91313508    -0.15597603
          17

 c      1.11736297    -0.43890726     0.14886894
 c     -0.22930718    -1.07029852    -0.11638311
 c     -1.34095686    -0.21155672    -0.31892630
 c     -0.99023110     1.33808175    -0.46972713
 c     -0.08379006     1.46832147     0.80097896
 c      1.18066471     0.70914658     1.11294684
 h     -0.40789732    -2.16115713    -0.11239755
 h     -0.56988580     1.69042280    -1.36703068
 h     -0.20054150     2.53557448     1.19093650
 h      1.79514987     0.85228276     2.10435726
 o      2.03445983    -0.93258221    -0.67920137
 h      2.85984180    -0.34807501    -0.90447653
 c     -2.78366935    -0.90974486    -0.35122070
 h     -3.21705938    -0.46339619    -1.10501565
 h     -2.55323355    -1.97533872    -0.69685796
 h     -3.42583672    -0.81300216     0.59578492
 h     -1.91545185     1.87756303    -0.23030703
          17

 c      1.11222112    -0.43861206     0.13847395
 c     -0.20820894    -1.05438988    -0.12845562
 c     -1.34749264    -0.20514315    -0.31355982
 c     -0.99238046     1.32763799    -0.47406920
 c     -0.09869058     1.45880451     0.78834830
 c      1.17459414     0.68618100     1.12076685
 h     -0.37160512    -2.19783464    -0.13695968
 h     -0.53069097     1.71115334    -1.41280739
 h     -0.20005469     2.52260600     1.24610132
 h      1.72504698     0.84800450     2.13529339
 o      2.03041084    -0.92387623    -0.67272223
 h      2.92801726    -0.38105488    -0.89714058
 c     -2.77754142    -0.90508322    -0.33202869
 h     -3.22114111    -0.43101226    -1.07689307
 h     -2.58786584    -1.95254620    -0.72672580
 h     -3.41765015    -0.73922483     0.62228930
 h     -1.87925990     1.84493327    -0.30688769
          17

 c      1.10732367    -0.43842513     0.12759334
 c     -0.18939268    -1.03780801    -0.14045237
 c     -1.35224205    -0.20087201    -0.30828659
 c     -0.99381095     1.31434775    -0.47645767
 c     -0.10975429     1.45063253     0.77617059
 c      1.16452804     0.66445368     1.12766476
 h     -0.32886432    -2.21794265    -0.16181244
 h     -0.49117982     1.72617105    -1.45530583
 h     -0.19667512     2.49247510     1.29969141
 h      1.65001371     0.84070806     2.14557279
 o      2.02748600    -0.91408642    -0.66622733
 h      2.97201813    -0.42747312    -0.87537954
 c     -2.76857408    -0.90119896    -0.31072155
 h     -3.25215365    -0.37755835    -1.08310449
 h     -2.62753324    -1.92243527    -0.74627515
 h     -3.39736922    -0.67085370     0.63742592
 h     -1.85910888     1.82607764    -0.38041491
          17

 c      1.10298776    -0.43801199     0.11668509
 c     -0.17354999    -1.02141607    -0.15251009
 c     -1.35481885    -0.19906984    -0.30324720
 c     -0.99315767     1.29834786    -0.47807350
 c     -0.11681366     1.44376301     0.76502784
 c      1.15002270     0.64426612     1.13320167
 h     -0.28027035    -2.21478957    -0.18688316
 h     -0.45683791     1.72976772    -1.48356687
 h     -0.19167102     2.44483218     1.34797057
 h      1.57428239     0.83005448     2.13939340
 o      2.02609297    -0.90349758    -0.66001503
 h      2.98819660    -0.48573961    -0.83861482
 c     -2.75811672    -0.89631143    -0.28920044
 h     -3.29619955    -0.31630816    -1.10180528
 h     -2.67066360    -1.88946525    -0.75486058
 h     -3.36568340    -0.61090839     0.64183359
 h     -1.86651939     1.82864052    -0.44848446
          17

 c      1.09945532    -0.43704125     0.10620863
 c     -0.16118330    -1.00576941    -0.16476772
 c     -1.35498779    -0.19993969    -0.29860669
 c     -0.99064448     1.28043571    -0.47941642
 c     -0.11977752     1.43792504     0.75533685
 c      1.13068828     0.62580457     1.13668425
 h     -0.22737147    -2.18662975    -0.21216192
 h     -0.43056825     1.71871977    -1.49237065
 h     -0.18646446     2.38237481     1.38869175
 h      1.50299881     0.81653971     2.12456454
 o      2.02631718    -0.89253141    -0.65428455
 h      2.97845997    -0.55175652    -0.78776437
 c     -2.74726883    -0.88879782    -0.26908019
 h     -3.34025361    -0.25944633    -1.11500579
 h     -2.71583995    -1.85893829    -0.75320020
 h     -3.32500935    -0.56115094     0.63829467
 h     -1.89642329     1.85000824    -0.51122203
          17

 c      1.09686449    -0.43522403     0.09657062
 c     -0.15257305    -0.99112406    -0.17735264
 c     -1.35265923    -0.20356206    -0.29454415
 c     -0.98755605     1.26191982    -0.48074108
 c     -0.11863370     1.43262061     0.74729585
 c      1.10625996     0.60916163     1.13727834
 h     -0.17237587    -2.13621296    -0.23781623
 h     -0.41354096     1.69158954    -1.48026268
 h     -0.18257539     2.31067995     1.42166870
 h      1.44140133     0.80135090     2.11137418
 o      2.02777280    -0.88171157    -0.64912951
 h      2.95230936    -0.61930147    -0.72496764
 c     -2.73655967    -0.87771448    -0.25135149
 h     -3.37613243    -0.21377780    -1.11343398
 h     -2.76202883    -1.83548857    -0.74263627
 h     -3.27931184    -0.52171000     0.63173360
 h     -1.93253657     1.87982351    -0.56802145
          17

 c      1.09521789    -0.43234875     0.08807337
 c     -0.14774783    -0.97735775    -0.19036392
 c     -1.34788203    -0.20989773    -0.29123896
 c     -0.98510152     1.24399674    -0.48218851
 c     -0.11347796     1.42716748     0.74083929
 c      1.07673043     0.59440881     1.13435633
 h     -0.11785671    -2.07140902    -0.26433279
 h     -0.40566804     1.64833590    -1.44854954
 h     -0.18159845     2.23771381     1.44921206
 h      1.39335739     0.78561350     2.10873403
 o      2.02942888    -0.87160478    -0.64458447
 h      2.92938246    -0.68088793    -0.65261921
 c     -2.72611977    -0.86281186    -0.23671760
 h     -3.39929228    -0.18219873    -1.09350449
 h     -2.80845037    -1.82149813    -0.72404153
 h     -3.23358871    -0.49100841     0.62897684
 h     -1.96016284     1.90771520    -0.61687142
          17

 c      1.09435057    -0.42829293     0.08088943
 c     -0.14649546    -0.96389057    -0.20384918
 c     -1.34084298    -0.21878503    -0.28885870
 c     -0.98404112     1.22744830    -0.48366199
 c     -0.10455593     1.42085294     0.73567327
 c      1.04248631     0.58168720     1.12796209
 h     -0.06618093    -2.00600722    -0.29272639
 h     -0.40532049     1.59038507    -1.40158336
 h     -0.18515081     2.17228650     1.47568059
 h      1.35993763     0.76929949     2.11896776
 o      2.03003927    -0.86260433    -0.64078074
 h      2.93274396    -0.73136004    -0.57099699
 c     -2.71595670    -0.84440302    -0.22576616
 h     -3.40734599    -0.16540486    -1.05465370
 h     -2.85415609    -1.81629214    -0.69713230
 h     -3.19259592    -0.46642045     0.63734216
 h     -1.97074933     1.92667564    -0.65555241
          17

 c      1.09392099    -0.42301505     0.07506230
 c     -0.14841920    -0.94987048    -0.21779218
 c     -1.33188320    -0.22992470    -0.28754716
 c     -0.98486333     1.21261017    -0.48467342
 c     -0.09232403     1.41322939     0.73146396
 c      1.00434569     0.57119786     1.11895116
 h     -0.01869290    -1.95757886    -0.32461158
 h     -0.40832001     1.52098366    -1.34798883
 h     -0.19467476     2.12112904     1.50520822
 h      1.33930416     0.75100170     2.13642576
 o      2.02962301    -0.85470119    -0.63794055
 h      2.96571502    -0.77178538    -0.47862412
 c     -2.70620267    -0.82312511    -0.21879170
 h     -3.39945064    -0.16261239    -0.99829153
 h     -2.89766158    -1.81668506    -0.66073905
 h     -3.15887456    -0.44584519     0.66166393
 h     -1.96076599     1.93287590    -0.68237545
          17

 c      1.09346948    -0.41655596     0.07050468
 c     -0.15292157    -0.93492270    -0.23216510
 c     -1.32153945    -0.24285248    -0.28741109
 c     -0.98801538     1.19942668    -0.48427031
 c     -0.07754642     1.40441399     0.72809309
 c      0.96350191     0.56304024     1.10865395
 h      0.02422765    -1.93875430    -0.36150996
 h     -0.40690292     1.44514627    -1.30147005
 h     -0.21095790     2.08621112     1.53842163
 h      1.32797398     0.72893212     2.15158561
 o      2.02976203    -0.84770675    -0.63600154
 h      3.00689292    -0.80585515    -0.37805176
 c     -2.69718540    -0.79972288    -0.21546807
 h     -3.37669239    -0.17127681    -0.92805320
 h     -2.93695046    -1.81838889    -0.61373039
 h     -3.13142529    -0.42914579     0.70149098
 h     -1.93008822     1.92492381    -0.69640192
          17

 c      1.09251533    -0.40907367     0.06697821
 c     -0.15901985    -0.91995149    -0.24704289
 c     -1.31060398    -0.25691667    -0.28850545
 c     -0.99381076     1.18761891    -0.48132420
 c     -0.06140241     1.39516772     0.72570784
 c      0.92147145     0.55701133     1.09846242
 h      0.06133754    -1.94774743    -0.40339592
 h     -0.39141048     1.36782403    -1.27727282
 h     -0.23358589     2.06483822     1.57128541
 h      1.32220898     0.70196863     2.15595755
 o      2.03206530    -0.84152100    -0.63454088
 h      3.03365150    -0.83519990    -0.27639135
 c     -2.68918411    -0.77507300    -0.21467983
 h     -3.34371219    -0.18572278    -0.85117197
 h     -2.96982333    -1.81731934    -0.55585400
 h     -3.10648424    -0.41788427     0.75124639
 h     -1.88154000     1.90375789    -0.69762009
          17

 c      1.09062642    -0.40086587     0.06409772
 c     -0.16527277    -0.90686721    -0.26263031
 c     -1.30014750    -0.27129855    -0.29082671
 c     -1.00173846     1.17687291    -0.47536892
 c     -0.04552601     1.38674613     0.72447668
 c      0.88006896     0.55246349     1.08962269
 h      0.08961718    -1.97128436    -0.44827204
 h     -0.35778506     1.29104060    -1.28176654
 h     -0.26087057     2.05230333     1.59737163
 h      1.31882230     0.67001590     2.14448042
 o      2.03740061    -0.83609552    -0.63299594
 h      3.03372296    -0.85969728    -0.18137261
 c     -2.68196481    -0.75043281    -0.21457489
 h     -3.31146178    -0.19495926    -0.78033282
 h     -2.99437344    -1.81034645    -0.48813237
 h     -3.07967412    -0.41371719     0.80312736
 h     -1.82179577     1.87356316    -0.68735314
          17

 c      1.08744894    -0.39235001     0.06137373
 c     -0.17001645    -0.89764421    -0.27916213
 c     -1.29142820    -0.28508458    -0.29432160
 c     -1.00985359     1.16663268    -0.46703180
 c     -0.03190582     1.38069405     0.72431399
 c      0.84133084     0.54827192     1.08316876
 h      0.10586652    -1.99506293    -0.49338226
 h     -0.31349416     1.21483135    -1.30654055
 h     -0.29037622     2.04442773     1.61096383
 h      1.31557236     0.63389150     2.11600738
 o      2.04599634    -0.83135783    -0.63080119
 h      3.00354903    -0.87876778    -0.09927539
 c     -2.67459342    -0.72748112    -0.21291748
 h     -3.29735631    -0.18301758    -0.73221472
 h     -3.00939517    -1.79564334    -0.41285716
 h     -3.04766975    -0.41713714     0.84994301
 h     -1.76305913     1.84357052    -0.66891160
          17

 c      1.08271966    -0.38400822     0.05827039
 c     -0.17172290    -0.89375792    -0.29682110
 c     -1.28564267    -0.29738412    -0.29890206
 c     -1.01535440     1.15578789    -0.45729543
 c     -0.02259995     1.37860400     0.72480965
 c      0.80727480     0.54298177     1.07984647
 h      0.10823594    -2.00933457    -0.53640234
 h     -0.27184785     1.14086841    -1.33704934
 h     -0.31963485     2.03872044     1.60877375
 h      1.31152650     0.59506883     2.07329032
 o      2.05764184    -0.82719365    -0.62745511
 h      2.94547750    -0.89201560    -0.03430495
 c     -2.66637978    -0.70743379    -0.20816340
 h     -3.31360456    -0.13941685    -0.71627830
 h     -3.01463507    -1.77299066    -0.33332725
 h     -3.00874258    -0.42716857     0.88653880
 h     -1.72242314     1.82828357    -0.64764947
          17

 c      1.07627081    -0.37632655     0.05425936
 c     -0.16934148    -0.89603403    -0.31572183
 c     -1.28358545    -0.30749072    -0.30445190
 c     -1.01607086     1.14329521    -0.44693064
 c     -0.01927016     1.38173139     0.72538068
 c      0.77945931     0.53519390     1.07995157
 h      0.09656864    -2.00935667    -0.57591421
 h     -0.24386180     1.07289160    -1.36206483
 h     -0.34673743     2.03465132     1.59037931
 h      1.30758815     0.55536893     2.02302160
 o      2.07176159    -0.82345045    -0.62261414
 h      2.86715533    -0.89960530     0.01238870
 c     -2.65816269    -0.68992509    -0.20040072
 h     -3.35243670    -0.07184182    -0.72439069
 h     -3.01090975    -1.74412821    -0.25343169
 h     -2.96263989    -0.44157978     0.91024685
 h     -1.71293138     1.83986534    -0.62842741
          17

 c      1.06803285    -0.36974768     0.04886314
 c     -0.16256371    -0.90461181    -0.33590844
 c     -1.28539092    -0.31503097    -0.31083460
 c     -1.01174978     1.12941877    -0.43667335
 c     -0.02268742     1.39050665     0.72550582
 c      0.75850216     0.52409097     1.08315433
 h      0.07226744    -1.99472795    -0.61157216
 h     -0.23577341     1.01501762    -1.37556795
 h     -0.37079229     2.03371941     1.55822837
 h      1.30698407     0.51657040     1.97549534
 o      2.08737982    -0.81993190    -0.61626997
 h      2.78262249    -0.90272403     0.04508939
 c     -2.65155070    -0.67365749    -0.19057925
 h     -3.39544893     0.00203823    -0.74062039
 h     -3.00009710    -1.71275534    -0.17714865
 h     -2.91030734    -0.45719360     0.92102550
 h     -1.73126920     1.87526893    -0.61186288
          17

 c      1.05804915    -0.36463905     0.04169247
 c     -0.15191722    -0.91891170    -0.35732771
 c     -1.29048810    -0.32000667    -0.31791022
 c     -1.00365098     1.11562460    -0.42724684
 c     -0.03249477     1.40422315     0.72486721
 c      0.74391040     0.50979925     1.08854880
 h      0.03818367    -1.96951376    -0.64434944
 h     -0.24977647     0.97060674    -1.37535731
 h     -0.39228624     2.03950484     1.51755747
 h      1.31472910     0.48000420     1.94241126
 o      2.10314506    -0.81638596    -0.60894454
 h      2.71215291    -0.90398241     0.07625997
 c     -2.64767983    -0.65753747    -0.17959476
 h     -3.42857222     0.06785331    -0.75283993
 h     -2.98487627    -1.68383989    -0.10803605
 h     -2.85360145    -0.47022036     0.92165231
 h     -1.76184119     1.91835613    -0.59543298
          17

 c      1.04651454    -0.36128538     0.03248751
 c     -0.13862992    -0.93762505    -0.37978162
 c     -1.29778003    -0.32271504    -0.32555087
 c     -0.99332826     1.10343387    -0.41913568
 c     -0.04738735     1.42117547     0.72334939
 c      0.73447810     0.49331568     1.09511669
 h     -0.00158581    -1.94310776    -0.67694684
 h     -0.28492372     0.94190459    -1.36196533
 h     -0.41311523     2.05730089     1.47577518
 h      1.33477008     0.44644297     1.93170807
 o      2.11782910    -0.81254913    -0.60143217
 h      2.67407678    -0.90665303     0.12207615
 c     -2.64704502    -0.64098817    -0.16819451
 h     -3.44469221     0.11728597    -0.75422113
 h     -2.96812452    -1.66209780    -0.04887103
 h     -2.79488374    -0.47670973     0.91771062
 h     -1.78998027     1.95316421    -0.57705220
          17

 c      1.03383516    -0.35990344     0.02116419
 c     -0.12430854    -0.95887233    -0.40291323
 c     -1.30594401    -0.32362038    -0.33364615
 c     -0.98216520     1.09388032    -0.41247801
 c     -0.06558968     1.43922342     0.72104829
 c      0.72898280     0.47607970     1.10230193
 h     -0.04252743    -1.92972795    -0.71386396
 h     -0.33724657     0.92993558    -1.33874866
 h     -0.43566683     2.09241778     1.44022890
 h      1.36618996     0.41645697     1.94260562
 o      2.13119267    -0.80829427    -0.59375251
 h      2.67035202    -0.91199916     0.18536910
 c     -2.64976831    -0.62390432    -0.15705373
 h     -3.44139574     0.14636694    -0.74142337
 h     -2.95220964    -1.65008154    -0.00159595
 h     -2.73641527    -0.47318334     0.91659452
 h     -1.80691159     1.96979142    -0.55613484
          17

 c      1.02064794    -0.36065158     0.00784992
 c     -0.11054538    -0.98082693    -0.42634717
 c     -1.31372099    -0.32324210    -0.34210007
 c     -0.97146362     1.08754225    -0.40700307
 c     -0.08537826     1.45650215     0.71841707
 c      0.72655099     0.45952923     1.11008546
 h     -0.08129420    -1.94239655    -0.75975381
 h     -0.39931373     0.93435726    -1.31303095
 h     -0.46081350     2.14687980     1.41441093
 h      1.40294210     0.39070403     1.96664083
 o      2.14384835    -0.80367510    -0.58489299
 h      2.68822164    -0.91827152     0.25122716
 c     -2.65577971    -0.60656471    -0.14664872
 h     -3.41932736     0.15411343    -0.71339304
 h     -2.93862243    -1.64701365     0.03254445
 h     -2.67974679    -0.45736003     0.92486038
 h     -1.80884352     1.96377640    -0.53311821
          17

 c      1.00774170    -0.36360627    -0.00711200
 c     -0.09867303    -1.00267350    -0.45000099
 c     -1.32010533    -0.32208226    -0.35082824
 c     -0.96253688     1.08466453    -0.40197402
 c     -0.10540019     1.47189628     0.71634231
 c      0.72656129     0.44485155     1.11860440
 h     -0.11636740    -1.98254803    -0.81578834
 h     -0.46039506     0.95339588    -1.29712732
 h     -0.48648940     2.21686659     1.39585632
 h      1.43738892     0.36978088     1.99329713
 o      2.15640531    -0.79879888    -0.57380371
 h      2.71405049    -0.92278691     0.30279454
 c     -2.66477409    -0.58954192    -0.13698070
 h     -3.38207837     0.14251738    -0.67131183
 h     -2.92813722    -1.64920042     0.05295947
 h     -2.62562669    -0.42871114     0.94479709
 h     -1.79557990     1.93458214    -0.50890285
          17

 c      0.99591831    -0.36873538    -0.02319629
 c     -0.08977150    -1.02478872    -0.47420100
 c     -1.32441339    -0.32058892    -0.35976975
 c     -0.95646674     1.08513817    -0.39643211
 c     -0.12467328     1.48502531     0.71590796
 c      0.72846153     0.43290160     1.12783163
 h     -0.14667201    -2.03825206    -0.87815131
 h     -0.50956275     0.98457405    -1.30537764
 h     -0.50863771     2.29391221     1.37846111
 h      1.46342186     0.35402642     2.01420545
 o      2.16916082    -0.79375059    -0.55993680
 h      2.73891137    -0.92341692     0.33008801
 c     -2.67596688    -0.57369006    -0.12739253
 h     -3.33758200     0.11808725    -0.61966305
 h     -2.92122698    -1.65161391     0.05981998
 h     -2.57462289    -0.38856246     0.97305208
 h     -1.77030338     1.88516057    -0.48448492
          17

 c      0.98584984    -0.37591873    -0.03976364
 c     -0.08466731    -1.04791413    -0.49940871
 c     -1.32626926    -0.31913242    -0.36891128
 c     -0.95348523     1.08831206    -0.39003168
 c     -0.14243120     1.49592319     0.71805151
 c      0.73168866     0.42421112     1.13747996
 h     -0.17066618    -2.09381273    -0.94087641
 h     -0.54184620     1.02626446    -1.34390879
 h     -0.52331313     2.36853793     1.35643525
 h      1.47751091     0.34351559     2.02437318
 o      2.18215931    -0.78858984    -0.54322359
 h      2.75816983    -0.91885605     0.32995490
 c     -2.68781288    -0.56026743    -0.11662054
 h     -3.30033858     0.09452266    -0.56793296
 h     -2.91838803    -1.64964532     0.05416124
 h     -2.52778805    -0.33969166     1.00278943
 h     -1.74067264     1.82278617    -0.46077558
          17

 c      0.97798463    -0.38500664    -0.05614927
 c     -0.08384272    -1.07246422    -0.52593357
 c     -1.32555297    -0.31799646    -0.37830346
 c     -0.95261597     1.09291931    -0.38361507
 c     -0.15803311     1.50475047     0.72337981
 c      0.73564797     0.41904405     1.14702513
 h     -0.18687616    -2.13746558    -0.99887036
 h     -0.56034927     1.07772228    -1.40342204
 h     -0.52790799     2.43299688     1.32640942
 h      1.47872146     0.33811922     2.02208407
 o      2.19524103    -0.78335303    -0.52399524
 h      2.77084868    -0.90861518     0.30511465
 c     -2.69814411    -0.55082494    -0.10315947
 h     -3.28994353     0.09186847    -0.52958089
 h     -2.92025429    -1.64048531     0.03789006
 h     -2.48672793    -0.28568653     1.02712310
 h     -1.72042658     1.76019284    -0.43861989
          17

 c      0.97251620    -0.39587586    -0.07174677
 c     -0.08737960    -1.09836179    -0.55383979
 c     -1.32233869    -0.31739713    -0.38805081
 c     -0.95215797     1.09744932    -0.37856844
 c     -0.17096333     1.51163889     0.73213561
 c      0.73968881     0.41747776     1.15574620
 h     -0.19447799    -2.16291797    -1.04891603
 h     -0.57126066     1.13752318    -1.46677876
 h     -0.52129249     2.48224926     1.28764091
 h      1.46865168     0.33751253     2.00871450
 o      2.20798327    -0.77803860    -0.50301525
 h      2.78042123    -0.89317097     0.26491516
 c     -2.70541507    -0.54599379    -0.08625035
 h     -3.31742258     0.12228733    -0.51214760
 h     -2.92757010    -1.62415278     0.01369616
 h     -2.45322260    -0.23037979     1.04130541
 h     -1.72766611     1.71323429    -0.41868165
          17

 c      0.96941318    -0.40845268    -0.08605944
 c     -0.09499052    -1.12509994    -0.58295791
 c     -1.31684041    -0.31752522    -0.39828679
 c     -0.95095976     1.10110115    -0.37601872
 c     -0.18085164     1.51661534     0.74421492
 c      0.74307236     0.41947718     1.16275665
 h     -0.19346661    -2.16857260    -1.08967192
 h     -0.57953854     1.20321608    -1.51922978
 h     -0.50353902     2.51411032     1.24158499
 h      1.45151200     0.34112787     1.98873916
 o      2.21957829    -0.77259154    -0.48154911
 h      2.79652546    -0.87410938     0.22657915
 c     -2.70988958    -0.54426024    -0.06662102
 h     -3.37219425     0.17533520    -0.50854770
 h     -2.94115036    -1.60387721    -0.01522195
 h     -2.42887394    -0.17747369     1.04326131
 h     -1.77324373     1.69056371    -0.40076870
          17

 c      0.96848380    -0.42269250    -0.09870727
 c     -0.10611034    -1.15180706    -0.61290479
 c     -1.30938558    -0.31857149    -0.40915046
 c     -0.94950859     1.10442616    -0.37660589
 c     -0.18747067     1.51954861     0.75919515
 c      0.74497606     0.42494005     1.16706357
 h     -0.18465140    -2.15707848    -1.12170239
 h     -0.58813475     1.27194406    -1.55135720
 h     -0.47566822     2.52937022     1.19144893
 h      1.43385600     0.34813029     1.96935759
 o      2.22897274    -0.76695830    -0.46105104
 h      2.83270665    -0.85322426     0.21024765
 c     -2.71266341    -0.54315561    -0.04562938
 h     -3.43422714     0.23067153    -0.50644273
 h     -2.96180362    -1.58497595    -0.04568148
 h     -2.41497682    -0.13026016     1.03325774
 h     -1.84827630     1.68577545    -0.38374993
          17

 c      0.96943064    -0.43852573    -0.10940999
 c     -0.12001472    -1.17726034    -0.64308125
 c     -1.30038735    -0.32070917    -0.42077370
 c     -0.94921888     1.10853806    -0.38047716
 c     -0.19072180     1.52010511     0.77637055
 c      0.74462938     0.43370104     1.16775528
 h     -0.16957297    -2.13565270    -1.14783571
 h     -0.59854270     1.34097123    -1.55812622
 h     -0.43950334     2.53204456     1.14174378
 h      1.42287623     0.35755973     1.95848997
 o      2.23573426    -0.76124275    -0.44211477
 h      2.89303575    -0.83011361     0.22230563
 c     -2.71452505    -0.54082119    -0.02440945
 h     -3.48836024     0.27355621    -0.49775566
 h     -2.98995671    -1.57208789    -0.07497712
 h     -2.41239957    -0.09128094     1.01361840
 h     -1.93207993     1.68612403    -0.36669746
          17

 c      0.97188233    -0.45580453    -0.11797505
 c     -0.13593416    -1.19992955    -0.67267897
 c     -1.29030963    -0.32405753    -0.43327071
 c     -0.95120998     1.11422589    -0.38736152
 c     -0.19063477     1.51776690     0.79482732
 c      0.74162299     0.44549305     1.16435733
 h     -0.15017382    -2.11610506    -1.17343308
 h     -0.61128014     1.40789292    -1.53775549
 h     -0.39740668     2.52918530     1.09759237
 h      1.42286027     0.36870769     1.96066399
 o      2.24061507    -0.75570412    -0.42410181
 h      2.96366727    -0.80227460     0.24961004
 c     -2.71590254    -0.53644955    -0.00384136
 h     -3.52617295     0.29669294    -0.47920923
 h     -3.02497530    -1.56621274    -0.10083619
 h     -2.42128949    -0.06188721     0.98875993
 h     -2.00666724     1.68249501    -0.34940458
          17

 c      0.97543169    -0.47427819    -0.12429472
 c     -0.15314862    -1.21828387    -0.70082471
 c     -1.27964649    -0.32864589    -0.44671908
 c     -0.95600533     1.12180332    -0.39665368
 c     -0.18740568     1.51201915     0.81358306
 c      0.73617374     0.45989092     1.15710616
 h     -0.12811488    -2.11177720    -1.20503825
 h     -0.62602082     1.47080604    -1.49150976
 h     -0.35164232     2.52904902     1.06357775
 h      1.43239265     0.38145448     1.97375024
 o      2.24473599    -0.75056651    -0.40616179
 h      3.02583870    -0.76805750     0.27595394
 c     -2.71712319    -0.53015391     0.01523750
 h     -3.54370735     0.29760749    -0.45046579
 h     -3.06475675    -1.56405207    -0.12099728
 h     -2.44068622    -0.04180532     0.96528686
 h     -2.06102309     1.67073892    -0.33212125
          17

 c      0.97967763    -0.49359654    -0.12833911
 c     -0.17101187    -1.23149318    -0.72696315
 c     -1.26892375    -0.33437666    -0.46113251
 c     -0.96374392     1.13120535    -0.40741587
 c     -0.18146539     1.50273949     0.83174515
 c      0.72905643     0.47627319     1.14681536
 h     -0.10443161    -2.12973945    -1.24611762
 h     -0.64136555     1.52881780    -1.42452166
 h     -0.30360960     2.53712827     1.04249341
 h      1.44561335     0.39618123     1.99038401
 o      2.24888139    -0.74595771    -0.38784104
 h      3.06676774    -0.72750776     0.29190273
 c     -2.71851148    -0.52263390     0.03195166
 h     -3.53987095     0.27685525    -0.41299969
 h     -3.10611095    -1.56021750    -0.13309054
 h     -2.46834939    -0.02907050     0.95152444
 h     -2.08967376     1.64985799    -0.31527526
          17

 c      0.98424532    -0.51333498    -0.13014791
 c     -0.18884754    -1.23992969    -0.75116697
 c     -1.25871104    -0.34099501    -0.47643727
 c     -0.97441543     1.14200701    -0.41830128
 c     -0.17351545     1.49055114     0.84858558
 c      0.72132857     0.49380008     1.13448932
 h     -0.08043342    -2.16509105    -1.29347713
 h     -0.65428857     1.58315027    -1.34725483
 h     -0.25375309     2.55266003     1.03497446
 h      1.45596198     0.41338827     2.00229246
 o      2.25342621    -0.74194879    -0.36904753
 h      3.08056403    -0.68163564     0.29426853
 c     -2.72026958    -0.51482684     0.04555934
 h     -3.51623868     0.23774038    -0.36990971
 h     -3.14563109    -1.55008103    -0.13503267
 h     -2.50121143    -0.02098738     0.95553720
 h     -2.09105233     1.62065583    -0.29932386
          17

 c      0.98878803    -0.53303314    -0.12982739
 c     -0.20585504    -1.24477372    -0.77393712
 c     -1.24961876    -0.34808951    -0.49246741
 c     -0.98794644     1.15336313    -0.42757736
 c     -0.16449901     1.47680341     0.86350676
 c      0.71414377     0.51139624     1.12104443
 h     -0.05854234    -2.20546808    -1.33952275
 h     -0.65971546     1.63840052    -1.27564880
 h     -0.20234228     2.56934203     1.04024665
 h      1.45878895     0.43340281     2.00332444
 o      2.25841120    -0.73859619    -0.34993388
 h      3.06688990    -0.63167225     0.28422433
 c     -2.72220674    -0.50767262     0.05585258
 h     -3.47828090     0.18743779    -0.32645764
 h     -3.18045081    -1.53144778    -0.12553543
 h     -2.53645128    -0.01626760     0.98141280
 h     -2.06720789     1.58529813    -0.28456877
          17

 c      0.99298578    -0.55223045    -0.12754435
 c     -0.22116000    -1.24729046    -0.79578451
 c     -1.24226818    -0.35513619    -0.50897952
 c     -1.00397735     1.16412088    -0.43364927
 c     -0.15554689     1.46322835     0.87599054
 c      0.70868723     0.52776490     1.10720219
 h     -0.04171934    -2.23913950    -1.37701259
 h     -0.65193647     1.70123932    -1.22546935
 h     -0.15019674     2.57930247     1.05701880
 h      1.45213687     0.45625756     1.99034983
 o      2.26353156    -0.73598676    -0.33088133
 h      3.03106590    -0.57829439     0.26701118
 c     -2.72345184    -0.50210037     0.06351612
 h     -3.43770142     0.13902154    -0.29093408
 h     -3.20868654    -1.50502868    -0.10441006
 h     -2.57224337    -0.01657949     1.02632328
 h     -2.02511798     1.54754955    -0.27073602
          17

 c      0.99655552    -0.57048673    -0.12351195
 c     -0.23393598    -1.24847089    -0.81702363
 c     -1.23723572    -0.36158086    -0.52567490
 c     -1.02124296     1.17335150    -0.43606376
 c     -0.14789784     1.45155940     0.88559531
 c      0.70609899     0.54148388     1.09344058
 h     -0.03251713    -2.25861572    -1.40131981
 h     -0.62917924     1.77379388    -1.20120409
 h     -0.09878619     2.57649293     1.08389547
 h      1.43676939     0.48163668     1.96328874
 o      2.26805406    -0.73431852    -0.31255689
 h      2.98534633    -0.52029372     0.25279138
 c     -2.72248108    -0.49909058     0.07001513
 h     -3.41250358     0.11107981    -0.27410010
 h     -3.22967975    -1.47426069    -0.07261458
 h     -2.60746390    -0.02545162     1.08160958
 h     -1.97935437     1.51347075    -0.25625215
          17

 c      0.99925591    -0.58739021    -0.11797019
 c     -0.24351201    -1.24896557    -0.83775196
 c     -1.23498047    -0.36692491    -0.54222303
 c     -1.03724233     1.18075054    -0.43573527
 c     -0.14273288     1.44320477     0.89198447
 c      0.70727538     0.55121589     1.07991751
 h     -0.03261108    -2.26069326    -1.41050901
 h     -0.59654747     1.84913458    -1.19385342
 h     -0.04996330     2.55810710     1.11948929
 h      1.41624433     0.50883557     1.92523017
 o      2.27095845    -0.73398305    -0.29582927
 h      2.94682913    -0.45324122     0.25522355
 c     -2.71810212    -0.49907887     0.07678171
 h     -3.41628340     0.11747348    -0.28340111
 h     -3.24411283    -1.44467221    -0.03209247
 h     -2.64100183    -0.04573797     1.13676012
 h     -1.95284574     1.49148472    -0.23767894
          17

 c      1.00088019    -0.60256099    -0.11116403
 c     -0.24946168    -1.24906740    -0.85786725
 c     -1.23577422    -0.37078774    -0.55828888
 c     -1.04941743     1.18652782    -0.43393200
 c     -0.14091832     1.43894317     0.89495759
 c      0.71256343     0.55598852     1.06637641
 h     -0.04264410    -2.24591255    -1.40495959
 h     -0.56259134     1.91643533    -1.19110823
 h     -0.00563055     2.52486657     1.16251792
 h      1.39709061     0.53679693     1.88271774
 o      2.27175360    -0.73537467    -0.28117633
 h      2.92487923    -0.37249678     0.28192440
 c     -2.71080427    -0.50103057     0.08425876
 h     -3.44295888     0.15333530    -0.31510343
 h     -3.25380279    -1.42255240     0.01455104
 h     -2.67141161    -0.07814484     1.18275502
 h     -1.96614790     1.48868198    -0.21135982
          17

 c      1.00126172    -0.61566042    -0.10332640
 c     -0.25167170    -1.24864278    -0.87705682
 c     -1.23966685    -0.37294149    -0.57355822
 c     -1.05724756     1.19143769    -0.43124492
 c     -0.14277139     1.43869417     0.89446449
 c      0.72154212     0.55541140     1.05215177
 h     -0.06209455    -2.21873714    -1.38731851
 h     -0.53474069     1.96712230    -1.18458770
 h      0.03259354     2.48092532     1.21200160
 h      1.38820556     0.56436937     1.84514996
 o      2.27113909    -0.73837871    -0.26810912
 h      2.91075225    -0.28127913     0.32522903
 c     -2.70220319    -0.50317041     0.09201778
 h     -3.47411144     0.20118850    -0.35753570
 h     -3.26076193    -1.41274322     0.06443080
 h     -2.69691872    -0.12117870     1.21354908
 h     -2.01709683     1.50444523    -0.17830236
          17

 c      1.00031154    -0.62640796    -0.09468156
 c     -0.25036053    -1.24702734    -0.89476736
 c     -1.24649047    -0.37331017    -0.58775512
 c     -1.06218534     1.19654885    -0.42748441
 c     -0.14800649     1.44151938     0.89058514
 c      0.73318762     0.54969912     1.03646634
 h     -0.08916713    -2.18840331    -1.36270894
 h     -0.51773402     1.99637502    -1.17041209
 h      0.06367730     2.43318020     1.26749702
 h      1.39779359     0.59074298     1.82129786
 o      2.27022869    -0.74238738    -0.25567476
 h      2.88936516    -0.19035847     0.37019654
 c     -2.69376831    -0.50433833     0.09942724
 h     -3.49500481     0.24533972    -0.39965594
 h     -3.26574826    -1.41652419     0.11458567
 h     -2.71560094    -0.17164641     1.22646810
 h     -2.08313933     1.53154780    -0.14481582
          17

 c      0.99804049    -0.63460225    -0.08546924
 c     -0.24600447    -1.24304460    -0.91024504
 c     -1.25589180    -0.37193624    -0.60064647
 c     -1.06590030     1.20271361    -0.42223145
 c     -0.15587019     1.44595182     0.88351246
 c      0.74643271     0.53953905     1.01898424
 h     -0.12114801    -2.16872574    -1.33821087
 h     -0.51390530     2.00250605    -1.14781735
 h      0.08718875     2.38914687     1.32895894
 h      1.42819602     0.61542751     1.81338169
 o      2.26973200    -0.74676218    -0.24312594
 h      2.85170568    -0.11072667     0.40529802
 c     -2.68652197    -0.50431319     0.10589782
 h     -3.49830871     0.27609241    -0.43398281
 h     -3.26757386    -1.43127401     0.16190904
 h     -2.72564339    -0.22519106     1.22231219
 h     -2.14199567     1.56262785    -0.11743821
          17

 c      0.99454635    -0.64013932    -0.07596912
 c     -0.23915356    -1.23548165    -0.92279801
 c     -1.26738353    -0.36893344    -0.61203606
 c     -1.06953640     1.21034803    -0.41515527
 c     -0.16532312     1.45053364     0.87360555
 c      0.76056775     0.52593985     1.00006762
 h     -0.15575935    -2.17294718    -1.31989838
 h     -0.52360542     1.98648911    -1.11830219
 h      0.10270438     2.35353871     1.39567426
 h      1.47391039     0.63750357     1.81499166
 o      2.26989418    -0.75105669    -0.23004553
 h      2.79567539    -0.05011969     0.42437554
 c     -2.68113353    -0.50349209     0.11082706
 h     -3.48175603     0.28840059    -0.45595447
 h     -3.26390089    -1.45216813     0.20312632
 h     -2.72560638    -0.27681372     1.20544431
 h     -2.18024376     1.59282277    -0.10019397
          17

 c      0.98998004    -0.64302287    -0.06651142
 c     -0.23026444    -1.22400924    -0.93219563
 c     -1.28039683    -0.36444391    -0.62175626
 c     -1.07385440     1.21941344    -0.40600468
 c     -0.17518052     1.45422130     0.86148632
 c      0.77512745     0.51007837     0.98044755
 h     -0.19239327    -2.20349686    -1.30840470
 h     -0.54507397     1.95221333    -1.08569773
 h      0.10902218     2.32608981     1.46473397
 h      1.52551887     0.65530569     1.81587488
 o      2.27066664    -0.75503393    -0.21626728
 h      2.72363320    -0.01278441     0.42532283
 c     -2.67795312    -0.50251330     0.11351957
 h     -3.44610636     0.28035024    -0.46301511
 h     -3.25263300    -1.47433341     0.23508984
 h     -2.71461663    -0.32150188     1.18359452
 h     -2.19190055     1.61941065    -0.09476773
          17

 c      0.98450421    -0.64337388    -0.05747937
 c     -0.21976325    -1.20949299    -0.93869642
 c     -1.29431041    -0.35862180    -0.62966894
 c     -1.07949229     1.22939547    -0.39448738
 c     -0.18425509     1.45641575     0.84803149
 c      0.78964058     0.49314688     0.96082148
 h     -0.23101208    -2.24871437    -1.29886913
 h     -0.57378095     1.90722326    -1.05692412
 h      0.10422620     2.30286931     1.53079925
 h      1.57437573     0.66699732     1.80732712
 o      2.27181830    -0.75867065    -0.20182909
 h      2.64109921     0.00062547     0.40930694
 c     -2.67699040    -0.50204274     0.11326461
 h     -3.39460499     0.25276440    -0.45441898
 h     -3.23278492    -1.49409785     0.25523071
 h     -2.69234686    -0.35504607     1.16637956
 h     -2.17597043     1.64112257    -0.10118658
          17

 c      0.97825502    -0.64144604    -0.04931065
 c     -0.20819516    -1.19324011    -0.94266476
 c     -1.30845807    -0.35163893    -0.63567790
 c     -1.08703964     1.23932376    -0.38020024
 c     -0.19151050     1.45677154     0.83421230
 c      0.80355297     0.47625625     0.94171916
 h     -0.27038745    -2.29185929    -1.28561476
 h     -0.60211791     1.86259660    -1.04234915
 h      0.08661706     2.27935194     1.58764398
 h      1.61446188     0.67120813     1.78412745
 o      2.27297196    -0.76223643    -0.18700365
 h      2.55663971    -0.00557182     0.38125313
 c     -2.67785468    -0.50276516     0.10970430
 h     -3.33386283     0.21019971    -0.43206153
 h     -3.20464762    -1.50929210     0.26190655
 h     -2.65880806    -0.37487737     1.16151033
 h     -2.13567866     1.65795100    -0.11809658
          17

 c      0.97132305    -0.63763446    -0.04248885
 c     -0.19622647    -1.17628173    -0.94431833
 c     -1.32214886    -0.34368095    -0.63973896
 c     -1.09671289     1.24805744    -0.36286714
 c     -0.19616376     1.45504659     0.82090446
 c      0.81626023     0.46040148     0.92352373
 h     -0.30811571    -2.31966003    -1.26520904
 h     -0.62177193     1.82904365    -1.05273934
 h      0.05552451     2.25242628     1.62997110
 h      1.64241444     0.66732774     1.74437734
 o      2.27363455    -0.76644662    -0.17237429
 h      2.48159492    -0.01956495     0.35099775
 c     -2.67959674    -0.50557905     0.10337641
 h     -3.27594042     0.16343704    -0.40246590
 h     -3.16961368    -1.51919821     0.25457803
 h     -2.61440700    -0.38046143     1.17020847
 h     -2.07959538     1.67168346    -0.14257392
          17

 c      0.96377664    -0.63245287    -0.03750999
 c     -0.18456303    -1.15920812    -0.94372398
 c     -1.33471992    -0.33492038    -0.64185691
 c     -1.10764275     1.25480719    -0.34299739
 c     -0.19772214     1.45105197     0.80876492
 c      0.82713495     0.44644889     0.90648796
 h     -0.34147224    -2.32444342    -1.23659006
 h     -0.62950490     1.80946605    -1.09113695
 h      0.01156990     2.22092019     1.65445688
 h      1.65733814     0.65562657     1.68913327
 o      2.27333494    -0.77244012    -0.15875967
 h      2.42753429    -0.02254557     0.33187478
 c     -2.68057398    -0.51179049     0.09589476
 h     -3.23945643     0.13130334    -0.37818724
 h     -3.12997150    -1.52464516     0.23386407
 h     -2.56055239    -0.37302395     1.18635219
 h     -2.02381442     1.68725176    -0.16988982
          17

 c      0.95574380    -0.62646527    -0.03482925
 c     -0.17387487    -1.14226111    -0.94086962
 c     -1.34560636    -0.32547538    -0.64206824
 c     -1.11773842     1.25921710    -0.32214050
 c     -0.19598000     1.44463996     0.79817827
 c      0.83549641     0.43511640     0.89069686
 h     -0.36802350    -2.30331580    -1.20032092
 h     -0.62947712     1.79747314    -1.14842388
 h     -0.04341410     2.18553158     1.66019591
 h      1.66103283     0.63740547     1.62252348
 o      2.27187351    -0.78101878    -0.14666669
 h      2.40125388    -0.00131921     0.33162798
 c     -2.67904977    -0.52248034     0.08907411
 h     -3.24191709     0.13260913    -0.37156997
 h     -3.08874073    -1.52840413     0.20149021
 h     -2.50005104    -0.35499901     1.20052607
 h     -1.99075541     1.71341919    -0.19452764
          17

 c      0.94750270    -0.62019341    -0.03481076
 c     -0.16473568    -1.12541850    -0.93571666
 c     -1.35438966    -0.31538123    -0.64042486
 c     -1.12517791     1.26120479    -0.30206542
 c     -0.19098873     1.43568818     0.78924512
 c      0.84055226     0.42693793     0.87600777
 h     -0.38598131    -2.25745136    -1.15806987
 h     -0.62838798     1.78452751    -1.20995333
 h     -0.10661149     2.14875709     1.64899807
 h      1.65853041     0.61515938     1.55209495
 o      2.26936309    -0.79174315    -0.13579448
 h      2.40290555     0.03672262     0.34421775
 c     -2.67465902    -0.53686350     0.08336534
 h     -3.28264486     0.16614000    -0.38055998
 h     -3.04940846    -1.53541010     0.16002823
 h     -2.43668692    -0.32959636     1.20456600
 h     -1.99617858     1.75777643    -0.21331534
          17

 c      0.93947933    -0.61405032    -0.03769828
 c     -0.15756548    -1.10838190    -0.92821800
 c     -1.36081123    -0.30458762    -0.63698961
 c     -1.13013384     1.26133836    -0.28402725
 c     -0.18300539     1.42408874     0.78179856
 c      0.84144316     0.42223160     0.86205851
 h     -0.39457926    -2.19244431    -1.11243782
 h     -0.63112597     1.76508353    -1.26333484
 h     -0.17461483     2.11478521     1.62552701
 h      1.65801369     0.59239299     1.48822092
 o      2.26601770    -0.80348525    -0.12549787
 h      2.42874341     0.07234755     0.35736847
 c     -2.66840950    -0.55250853     0.07796884
 h     -3.34396233     0.21158550    -0.39141526
 h     -3.01520798    -1.55139235     0.11233167
 h     -2.37454051    -0.30048609     1.19342385
 h     -2.03335002     1.81732641    -0.22671068
          17

 c      0.93216054    -0.60830387    -0.04359300
 c     -0.15257372    -1.09047286    -0.91832102
 c     -1.36476378    -0.29297419    -0.63184529
 c     -1.13415530     1.26067141    -0.26885965
 c     -0.17244791     1.40979644     0.77547628
 c      0.83754574     0.42112449     0.84848494
 h     -0.39465968    -2.11961454    -1.06691717
 h     -0.64018964     1.73688206    -1.30065405
 h     -0.24403217     2.08882603     1.59660731
 h      1.66796630     0.57256254     1.44087164
 o      2.26203713    -0.81535186    -0.11534355
 h      2.47336267     0.08959541     0.36193185
 c     -2.66141316    -0.56731878     0.07208357
 h     -3.40804066     0.24955120    -0.39308382
 h     -2.98790631    -1.57942018     0.06099028
 h     -2.31748830    -0.27143694     1.16524103
 h     -2.08122242     1.88015497    -0.23574170
          17

 c      0.92602139    -0.60304790    -0.05242804
 c     -0.14972873    -1.07058469    -0.90599512
 c     -1.36627481    -0.28038136    -0.62510440
 c     -1.13864136     1.26004785    -0.25717385
 c     -0.15989512     1.39300472     0.76991064
 c      0.82903242     0.42360875     0.83530566
 h     -0.38914791    -2.05652015    -1.02557106
 h     -0.65645877     1.69984227    -1.31776734
 h     -0.31196180     2.07522531     1.56883410
 h      1.69108254     0.55753987     1.41450957
 o      2.25759228    -0.82691208    -0.10519481
 h      2.53069613     0.07978190     0.35364289
 c     -2.65446637    -0.58040032     0.06522511
 h     -3.46332987     0.26890050    -0.38079482
 h     -2.96704499    -1.61704589     0.00836556
 h     -2.26876938    -0.24588336     1.12116318
 h     -2.12170791     1.93476053    -0.24033554
          17

 c      0.92151294    -0.59817335    -0.06393895
 c     -0.14886317    -1.04759871    -0.89132891
 c     -1.36549492    -0.26665470    -0.61691016
 c     -1.14436617     1.25986459    -0.24936533
 c     -0.14617587     1.37440610     0.76498034
 c      0.81718632     0.42948280     0.82304262
 h     -0.38204694    -2.02191904    -0.99195793
 h     -0.67971818     1.65530378    -1.31345272
 h     -0.37560955     2.07490077     1.54532517
 h      1.72102290     0.54727995     1.40630507
 o      2.25281122    -0.83813834    -0.09514384
 h      2.59463999     0.04075378     0.33220027
 c     -2.64816245    -0.59182763     0.05700505
 h     -3.50326063     0.26471814    -0.35374782
 h     -2.95051434    -1.65723591    -0.04300143
 h     -2.23056005    -0.22650697     1.06524824
 h     -2.14459805     1.97380529    -0.23990030
          17

 c      0.91908132    -0.59335636    -0.07764571
 c     -0.14996600    -1.02145056    -0.87465836
 c     -1.36269753    -0.25168791    -0.60742677
 c     -1.15162453     1.26017031    -0.24554561
 c     -0.13250192     1.35531390     0.76086793
 c      0.80406539     0.43817912     0.81240347
 h     -0.37519375    -2.02296961    -0.96770402
 h     -0.70868513     1.60579783    -1.28929874
 h     -0.43135765     2.08447633     1.52478745
 h      1.74676157     0.54093425     1.40973465
 o      2.24772988    -0.84937877    -0.08547247
 h      2.66002046    -0.02345498     0.30060229
 c     -2.64297891    -0.60213466     0.04697244
 h     -3.52433874     0.23570530    -0.31316402
 h     -2.93581512    -1.69200809    -0.09036613
 h     -2.20357793    -0.21489019     1.00429932
 h     -2.14567253     1.99353467    -0.23392145
          17

 c      0.91917750    -0.58809668    -0.09287615
 c     -0.15331168    -0.99365416    -0.85656794
 c     -1.35828677    -0.23545588    -0.59682583
 c     -1.16043183     1.26077185    -0.24542715
 c     -0.12048098     1.33750598     0.75784679
 c      0.79196050     0.44867733     0.80394550
 h     -0.36673289    -2.04865424    -0.95235536
 h     -0.74059962     1.55516844    -1.25053513
 h     -0.47480115     2.09824092     1.50391513
 h      1.75874441     0.53775158     1.41864624
 o      2.24219402    -0.86136936    -0.07663602
 h      2.72445924    -0.10237021     0.26476986
 c     -2.63927298    -0.61197645     0.03462413
 h     -3.52540802     0.18305826    -0.26153268
 h     -2.92091427    -1.71538682    -0.13120593
 h     -2.18684779    -0.21136557     0.94726179
 h     -2.12472384     1.99277914    -0.22216697
          17

 c      0.92222419    -0.58181347    -0.10884619
 c     -0.15919525    -0.96639078    -0.83774722
 c     -1.35280262    -0.21803679    -0.58527591
 c     -1.17063495     1.26125259    -0.24818242
 c     -0.11193326     1.32290644     0.75605311
 c      0.78303910     0.45961440     0.79796855
 h     -0.35393495    -2.07996776    -0.94451484
 h     -0.77056267     1.50872071    -1.20754137
 h     -0.50190247     2.11086628     1.48018780
 h      1.75159472     0.53724206     1.42888380
 o      2.23578860    -0.87510867    -0.06918122
 h      2.79006934    -0.18104383     0.23211031
 c     -2.63716204    -0.62202029     0.01955528
 h     -3.50827116     0.11076978    -0.20258878
 h     -2.90450765    -1.72458689    -0.16367828
 h     -2.17799436    -0.21536936     0.90366074
 h     -2.08509324     1.97283913    -0.20468996
          17

 c      0.92852717    -0.57395696    -0.12477421
 c     -0.16767269    -0.94150230    -0.81885124
 c     -1.34691078    -0.19961815    -0.57293552
 c     -1.18186917     1.26093640    -0.25243309
 c     -0.10854811     1.31321085     0.75541269
 c      0.77905322     0.46958827     0.79453500
 h     -0.33570348    -2.10122211    -0.94267999
 h     -0.79145121     1.47271746    -1.17611534
 h     -0.51009105     2.11899398     1.45305381
 h      1.72427609     0.53906678     1.43844622
 o      2.22806730    -0.89136058    -0.06350389
 h      2.86068673    -0.24795255     0.20765663
 c     -2.63622690    -0.63295711     0.00170711
 h     -3.47988106     0.02715567    -0.14146711
 h     -2.88601389    -1.72029661    -0.18693873
 h     -2.17437194    -0.22652120     0.88085717
 h     -2.03469260     1.93847973    -0.18166627
          17

 c      0.93815412    -0.56409291    -0.13998979
 c     -0.17849048    -0.92019882    -0.80041473
 c     -1.34136543    -0.18048979    -0.55995451
 c     -1.19325245     1.25890470    -0.25676088
 c     -0.11143578     1.30946908     0.75566989
 c      0.78096380     0.47757251     0.79347927
 h     -0.31274609    -2.10307280    -0.94549994
 h     -0.79639528     1.45240266    -1.17185082
 h     -0.49882640     2.12184751     1.42402091
 h      1.67990253     0.54294855     1.44755086
 o      2.21910726    -0.91014719    -0.05963739
 h      2.93383883    -0.30303584     0.19089533
 c     -2.63513211    -0.64552231    -0.01845427
 h     -3.45537972    -0.05346406    -0.08407615
 h     -2.86552063    -1.70688702    -0.20135750
 h     -2.17454771    -0.24583417     0.88125853
 h     -1.98777910     1.89964874    -0.15292969
          17

 c      0.95084277    -0.55193992    -0.15399420
 c     -0.19109320    -0.90312232    -0.78280814
 c     -1.33693131    -0.16104740    -0.54649706
 c     -1.20308727     1.25425429    -0.26073509
 c     -0.12072680     1.31173186     0.75642472
 c      0.78857583     0.48325270     0.79436393
 h     -0.28694328    -2.08156383    -0.95185037
 h     -0.78409230     1.44942561    -1.19845410
 h     -0.46982956     2.12164156     1.39657292
 h      1.62596638     0.54870904     1.45916269
 o      2.20961624    -0.93099008    -0.05737755
 h      2.99927468    -0.35394613     0.17791994
 c     -2.63178471    -0.66023288    -0.04009224
 h     -3.45609224    -0.11368142    -0.03451047
 h     -2.84369934    -1.69255974    -0.20862400
 h     -2.17883483    -0.27573554     0.90161121
 h     -1.96388895     1.87106143    -0.11733898
          17

 c      0.96600318    -0.53737343    -0.16646046
 c     -0.20466168    -0.89041801    -0.76622747
 c     -1.33426216    -0.14184081    -0.53278437
 c     -1.20966482     1.24687665    -0.26510054
 c     -0.13546092     1.31897361     0.75715507
 c      0.80047698     0.48707418     0.79644032
 h     -0.26083336    -2.03719662    -0.96095420
 h     -0.76071177     1.46162541    -1.24448037
 h     -0.42697373     2.12387469     1.37603259
 h      1.57400620     0.55636933     1.47949609
 o      2.20045878    -0.95345821    -0.05652514
 h      3.04603116    -0.40746723     0.16529326
 c     -2.62487329    -0.67653733    -0.06233383
 h     -3.49305151    -0.14543049     0.00705170
 h     -2.82159570    -1.68832167    -0.21152397
 h     -2.18847693    -0.31868364     0.93487421
 h     -1.97696105     1.86363520    -0.07368311
          17

 c      0.98281940    -0.52042254    -0.17719535
 c     -0.21821049    -0.88170176    -0.75069985
 c     -1.33378575    -0.12365146    -0.51913266
 c     -1.21281925     1.23828906    -0.27060564
 c     -0.15391179     1.32945016     0.75730181
 c      0.81457452     0.48998462     0.79881007
 h     -0.23724449    -1.97519677    -0.97267504
 h     -0.73527027     1.48506323    -1.29357359
 h     -0.37524488     2.13623517     1.36845660
 h      1.53610837     0.56613029     1.51629488
 o      2.19228685    -0.97736115    -0.05697403
 h      3.06742647    -0.46645096     0.15133881
 c     -2.61519959    -0.69269275    -0.08424277
 h     -3.55357699    -0.15697139     0.04089394
 h     -2.80009311    -1.70385783    -0.21308919
 h     -2.20459345    -0.37575060     0.97283482
 h     -2.02157413     1.87321529    -0.02438316
          17

 c      1.00040338    -0.50127873    -0.18609850
 c     -0.23074539    -0.87594841    -0.73607560
 c     -1.33566679    -0.10749940    -0.50594757
 c     -1.21372780     1.23103462    -0.27726744
 c     -0.17418181     1.34145458     0.75653810
 c      0.82910078     0.49310296     0.80095736
 h     -0.21883974    -1.90670409    -0.98810361
 h     -0.71515305     1.51567103    -1.33298813
 h     -0.31867807     2.16428444     1.37734991
 h      1.51773405     0.57791007     1.57280791
 o      2.18539803    -1.00270615    -0.05870609
 h      3.06230180    -0.53025707     0.13595041
 c     -2.60461223    -0.70730538    -0.10481691
 h     -3.61555839    -0.16163689     0.06505655
 h     -2.77906668    -1.74114435    -0.21552293
 h     -2.22765974    -0.44615232     1.00790505
 h     -2.07922558     1.88584501     0.02387761
          17

 c      1.01793886    -0.48031061    -0.19313594
 c     -0.24143129    -0.87149719    -0.72201252
 c     -1.33983543    -0.09451003    -0.49366805
 c     -1.21368706     1.22745514    -0.28465577
 c     -0.19461087     1.35405188     0.75509683
 c      0.84321213     0.49750590     0.80320112
 h     -0.20741890    -1.84875831    -1.01021845
 h     -0.70500445     1.54997279    -1.35513064
 h     -0.25940580     2.20612668     1.39993968
 h      1.51438576     0.59077522     1.64264425
 o      2.17963421    -1.02963805    -0.06178223
 h      3.03573293    -0.59525209     0.12041380
 c     -2.59473640    -0.72028089    -0.12321816
 h     -3.66265825    -0.16865623     0.07709603
 h     -2.75720181    -1.79240739    -0.22005667
 h     -2.25740421    -0.52758177     1.03401698
 h     -2.13329985     1.88997736     0.06413187
          17

 c      1.03477571    -0.45805429    -0.19831592
 c     -0.24969063    -0.86660282    -0.70807366
 c     -1.34603851    -0.08567053    -0.48268903
 c     -1.21364681     1.22915275    -0.29228030
 c     -0.21377687     1.36714733     0.75372792
 c      0.85667412     0.50409789     0.80640939
 h     -0.20340400    -1.81819798    -1.04311162
 h     -0.70719106     1.58534533    -1.35642201
 h     -0.19929528     2.25288811     1.42788978
 h      1.51702622     0.60321530     1.71317960
 o      2.17426777    -1.05841572    -0.06634770
 h      3.00030872    -0.65475368     0.10750656
 c     -2.58669904    -0.73240536    -0.13885764
 h     -3.68622263    -0.18267254     0.07541800
 h     -2.73295235    -1.84529590    -0.22762905
 h     -2.29291357    -0.61685012     1.04697541
 h     -2.17381456     1.87997059     0.09156723
          17

 c      1.05045705    -0.43516583    -0.20166309
 c     -0.25516371    -0.86055014    -0.69408403
 c     -1.35388886    -0.08156822    -0.47329421
 c     -1.21427650     1.23688208    -0.29972631
 c     -0.23040512     1.38099178     0.75329689
 c      0.86936314     0.51352850     0.81140206
 h     -0.20637219    -1.81920231    -1.08798711
 h     -0.72232817     1.62013348    -1.33631860
 h     -0.14138042     2.29454592     1.45198370
 h      1.51826432     0.61392375     1.77251635
 o      2.16809453    -1.08933630    -0.07261182
 h      2.97468293    -0.70008227     0.10118766
 c     -2.58120939    -0.74465041    -0.15138157
 h     -3.68287593    -0.20547336     0.05935746
 h     -2.70549175    -1.88898045    -0.23929438
 h     -2.33280466    -0.71045733     1.04455988
 h     -2.19602096     1.85463372     0.10360897
          17

 c      1.06469151    -0.41235244    -0.20320044
 c     -0.25763745    -0.85401059    -0.68041049
 c     -1.36289098    -0.08223719    -0.46562711
 c     -1.21608307     1.25053716    -0.30661746
 c     -0.24341090     1.39578341     0.75446666
 c      0.88109458     0.52617374     0.81865158
 h     -0.21583154    -1.83968777    -1.13984200
 h     -0.74942248     1.65383760    -1.29722450
 h     -0.08941334     2.32413120     1.46556405
 h      1.51412289     0.62221202     1.81281398
 o      2.16016525    -1.12242188    -0.08071012
 h      2.97245494    -0.72574321     0.10443807
 c     -2.57862691    -0.75782781    -0.16067135
 h     -3.65299913    -0.23704779     0.02901683
 h     -2.67495933    -1.91675753    -0.25621203
 h     -2.37537560    -0.80499805     1.02659118
 h     -2.19876178     1.81570442     0.09949155
          17

 c      1.07730523    -0.39032110    -0.20294366
 c     -0.25706922    -0.84811418    -0.66772286
 c     -1.37244961    -0.08718566    -0.45970459
 c     -1.21943773     1.26918087    -0.31249186
 c     -0.25198279     1.41154795     0.75759890
 c      0.89163229     0.54216020     0.82824281
 h     -0.23091408    -1.86247811    -1.19015029
 h     -0.78557884     1.68756104    -1.24533337
 h     -0.04689511     2.33853828     1.46532768
 h      1.50349873     0.62804982     1.83053262
 o      2.15066654    -1.15705627    -0.09051363
 h      2.98871517    -0.73548327     0.11628723
 c     -2.57891655    -0.77253293    -0.16687217
 h     -3.60100081    -0.27563534    -0.01470850
 h     -2.64228976    -1.92622417    -0.27959106
 h     -2.41872120    -0.89744699     0.99507667
 h     -2.18418873     1.76729321     0.08023003
          17

 c      1.08820091    -0.36975804    -0.20090176
 c     -0.25360550    -0.84364337    -0.65661568
 c     -1.38189339    -0.09556192    -0.45545424
 c     -1.22447475     1.29111774    -0.31668104
 c     -0.25563649     1.42813511     0.76275006
 c      0.90070943     0.56139206     0.83988648
 h     -0.25001980    -1.87479512    -1.23122723
 h     -0.82553574     1.72472196    -1.19181012
 h     -0.01645497     2.33808843     1.45104913
 h      1.48755078     0.63201104     1.82612105
 o      2.14053234    -1.19217358    -0.10167178
 h      3.00647606    -0.73941083     0.13256571
 c     -2.58145496    -0.78921484    -0.17042339
 h     -3.53741054    -0.31679986    -0.06996621
 h     -2.60893829    -1.91891732    -0.31076350
 h     -2.46090384    -0.98538773     0.95435611
 h     -2.15899764     1.71602136     0.04919911
          17

 c      1.09731241    -0.35131562    -0.19708771
 c     -0.24753141    -0.84088574    -0.64745570
 c     -1.39052461    -0.10635724    -0.45274924
 c     -1.23082888     1.31407505    -0.31839317
 c     -0.25424644     1.44520757     0.76966434
 c      0.90800908     0.58357356     0.85289742
 h     -0.27101697    -1.86997864    -1.25798492
 h     -0.86215454     1.77113160    -1.15191999
 h      0.00055643     2.32640354     1.42543044
 h      1.46965720     0.63522774     1.80429613
 o      2.13053527    -1.22670694    -0.11379891
 h      3.01135113    -0.74705263     0.14894088
 c     -2.58479431    -0.80827800    -0.17201301
 h     -3.48149513    -0.35205344    -0.13422619
 h     -2.57653061    -1.90009720    -0.35138197
 h     -2.50029522    -1.06722327     0.91093803
 h     -2.13655213     1.67105738     0.01297215
          17

 c      1.10456284    -0.33558395    -0.19153243
 c     -0.23920701    -0.83973897    -0.64037847
 c     -1.39767277    -0.11856987    -0.45142827
 c     -1.23739329     1.33576351    -0.31720930
 c     -0.24807033     1.46219205     0.77774447
 c      0.91312439     0.60823437     0.86615433
 h     -0.29156740    -1.84627653    -1.26797345
 h     -0.88963846     1.83207140    -1.13814355
 h      0.00449429     2.31093560     1.39435501
 h      1.45574318     0.63927963     1.77471461
 o      2.12100661    -1.25978916    -0.12656465
 h      2.99638076    -0.76463899     0.16238013
 c     -2.58698520    -0.82998520    -0.17233555
 h     -3.45745394    -0.37033772    -0.20600167
 h     -2.54639779    -1.87828921    -0.40363813
 h     -2.53606095    -1.14228424     0.87252721
 h     -2.13615324     1.64232197    -0.01934817
          17

 c      1.10984119    -0.32306130    -0.18430276
 c     -0.22901463    -0.83979193    -0.63530319
 c     -1.40274257    -0.13128950    -0.45129567
 c     -1.24289415     1.35488549    -0.31352856
 c     -0.23773285     1.47824995     0.78606438
 c      0.91558920     0.63478380     0.87820594
 h     -0.30937421    -1.80597950    -1.26127818
 h     -0.90777626     1.90654780    -1.15038742
 h     -0.00235586     2.30327645     1.36686052
 h      1.45389478     0.64584889     1.75110597
 o      2.11191231    -1.29078989    -0.13971250
 h      2.96113451    -0.79510174     0.17140751
 c     -2.58719485    -0.85385950    -0.17183025
 h     -3.47546256    -0.36735946    -0.28592851
 h     -2.51916427    -1.86337798    -0.47016672
 h     -2.56848014    -1.21067314     0.84596411
 h     -2.17194938     1.63544737    -0.04088086
          17

 c      1.11300503    -0.31413801    -0.17551992
 c     -0.21732013    -0.84032027    -0.63191220
 c     -1.40527992    -0.14371459    -0.45211091
 c     -1.24724818     1.37156991    -0.30816014
 c     -0.22409767     1.49249598     0.79358284
 c      0.91515406     0.66258764     0.88779875
 h     -0.32245357    -1.75562168    -1.24089352
 h     -0.92116658     1.98617320    -1.17666334
 h     -0.01671088     2.31647016     1.35287254
 h      1.47120953     0.65621043     1.74551729
 o      2.10291041    -1.31933914    -0.15308484
 h      2.91085990    -0.83812980     0.17640392
 c     -2.58669402    -0.87855795    -0.17090537
 h     -3.51983319    -0.35233745    -0.37259460
 h     -2.49485674    -1.86198937    -0.55281126
 h     -2.59873153    -1.27273292     0.83459501
 h     -2.23794847     1.64807613    -0.05174594
          17

 c      1.11390465    -0.30909227    -0.16536663
 c     -0.20443191    -0.84023572    -0.62960017
 c     -1.40505474    -0.15515376    -0.45358705
 c     -1.25153008     1.38660668    -0.30178661
 c     -0.20803403     1.50467613     0.79965030
 c      0.91226973     0.69100016     0.89465472
 h     -0.32957718    -1.70672839    -1.21339819
 h     -0.93474355     2.06050565    -1.20296812
 h     -0.03673621     2.35694627     1.35746092
 h      1.50827759     0.67115552     1.75944516
 o      2.09332474    -1.34536916    -0.16667886
 h      2.85671940    -0.88969991     0.18036923
 c     -2.58728274    -0.90309021    -0.17021166
 h     -3.56702551    -0.33880223    -0.46026772
 h     -2.47367604    -1.87262204    -0.64996729
 h     -2.62816128    -1.32833650     0.83667905
 h     -2.31333232     1.67337449    -0.05608806
          17

 c      1.11243026    -0.30808042    -0.15406460
 c     -0.19056861    -0.83816964    -0.62751504
 c     -1.40209799    -0.16505197    -0.45541031
 c     -1.25683346     1.40065299    -0.29487974
 c     -0.19034136     1.51573370     0.80436227
 c      0.90821848     0.71932693     0.89954289
 h     -0.33070036    -1.67491293    -1.18845506
 h     -0.95147306     2.12136945    -1.21934682
 h     -0.06301649     2.41789596     1.37682795
 h      1.55776693     0.69141520     1.78297714
 o      2.08218506    -1.36909584    -0.18068585
 h      2.81482254    -0.94241645     0.18938468
 c     -2.58997677    -0.92743056    -0.17056232
 h     -3.60105240    -0.33590656    -0.54213201
 h     -2.45651600    -1.88679835    -0.75513876
 h     -2.65757259    -1.37663260     0.84632680
 h     -2.37859777     1.70490082    -0.05719674
          17

 c      1.10857663    -0.31112082    -0.14182876
 c     -0.17591610    -0.83301766    -0.62492822
 c     -1.39667196    -0.17302098    -0.45726852
 c     -1.26376081     1.41404625    -0.28773566
 c     -0.17194436     1.52739468     0.80825166
 c      0.90467350     0.74681747     0.90354229
 h     -0.32645101    -1.67345328    -1.17439780
 h     -0.97244361     2.16372545    -1.22043840
 h     -0.09616861     2.48410634     1.40203395
 h      1.60936041     0.71768774     1.80327593
 o      2.06866872    -1.39074367    -0.19533196
 h      2.79885844    -0.98983451     0.20989511
 c     -2.59500835    -0.95197893    -0.17278151
 h     -3.61422688    -0.34790015    -0.61261839
 h     -2.44459457    -1.89523847    -0.85900252
 h     -2.68701948    -1.41648685     0.85622532
 h     -2.42171049     1.73799401    -0.05645654
          17

 c      1.10250704    -0.31807772    -0.12881890
 c     -0.16081389    -0.82478357    -0.62180688
 c     -1.38919874    -0.17884314    -0.45887881
 c     -1.27247791     1.42688116    -0.28049615
 c     -0.15398888     1.54134087     0.81179398
 c      0.90322173     0.77271824     0.90747167
 h     -0.31637124    -1.70326557    -1.17150690
 h     -0.99747900     2.18514416    -1.20438690
 h     -0.13499223     2.54128255     1.42491322
 h      1.65448972     0.75031569     1.81103078
 o      2.05283509    -1.41012575    -0.21046627
 h      2.80823086    -1.03303456     0.24201351
 c     -2.60216619    -0.97700399    -0.17759951
 h     -3.60406039    -0.37597506    -0.66774338
 h     -2.43883815    -1.89205132    -0.95261736
 h     -2.71602968    -1.44712674     0.86007608
 h     -2.43698586     1.76944027    -0.05398993
          17

 c      1.09457824    -0.32865905    -0.11511228
 c     -0.14582857    -0.81464079    -0.61881949
 c     -1.38017988    -0.18244678    -0.46000736
 c     -1.28285275     1.43906994    -0.27315070
 c     -0.13768075     1.55877384     0.81522863
 c      0.90510423     0.79635892     0.91176839
 h     -0.29854071    -1.75203100    -1.17205618
 h     -1.02548934     2.18541494    -1.17216995
 h     -0.17682449     2.58020519     1.44032836
 h      1.68782422     0.78914112     1.80160043
 o      2.03558321    -1.42674129    -0.22546636
 h      2.82877485    -1.07896213     0.27797253
 c     -2.61100644    -1.00249304    -0.18560951
 h     -3.57134683    -0.41940141    -0.70495821
 h     -2.43957213    -1.87528217    -1.02917176
 h     -2.74392942    -1.46857095     0.85379926
 h     -2.42323069     1.79705132    -0.04918070
          17

 c      1.08532016    -0.34242916    -0.10070146
 c     -0.13162247    -0.80410669    -0.61677071
 c     -1.37013369    -0.18386457    -0.46047650
 c     -1.29451072     1.45031006    -0.26550421
 c     -0.12402843     1.58029812     0.81859489
 c      0.91105279     0.81726130     0.91653603
 h     -0.27138361    -1.80376801    -1.16712712
 h     -1.05447404     2.16678684    -1.12781859
 h     -0.21847687     2.59668138     1.44592451
 h      1.70720115     0.83355776     1.77419658
 o      2.01789642    -1.44022432    -0.23962295
 h      2.84495121    -1.13321820     0.30829681
 c     -2.62089722    -1.02823466    -0.19723328
 h     -3.51992731    -0.47557549    -0.72337185
 h     -2.44643651    -1.84610201    -1.08439631
 h     -2.77008740    -1.48179813     0.83585153
 h     -2.38320985     1.81959408    -0.04079201
          17

 c      1.07539428    -0.35883203    -0.08550688
 c     -0.11884443    -0.79442265    -0.61624091
 c     -1.35956099    -0.18318840    -0.46016166
 c     -1.30678367     1.45995991    -0.25711026
 c     -0.11362546     1.60587165     0.82178837
 c      0.92113781     0.83524091     0.92157143
 h     -0.23485515    -1.84598696    -1.15096024
 h     -1.08128279     2.13482072    -1.07942928
 h     -0.25689274     2.59075936     1.44160304
 h      1.71365249     0.88263984     1.73137286
 o      2.00043288    -1.45050353    -0.25241561
 h      2.84653989    -1.19746393     0.32629320
 c     -2.63092067    -1.05398034    -0.21261344
 h     -3.45803106    -0.53900767    -0.72481994
 h     -2.45832649    -1.80820484    -1.11668794
 h     -2.79406528    -1.48875942     0.80721028
 h     -2.32459502     1.83722522    -0.02672578
          17

 c      1.06553899    -0.37721713    -0.06939469
 c     -0.10809709    -0.78641895    -0.61755487
 c     -1.34893529    -0.18053637    -0.45898291
 c     -1.31858801     1.46689902    -0.24724355
 c     -0.10654338     1.63475374     0.82455540
 c      0.93465904     0.85043420     0.92633606
 h     -0.19035678    -1.87109861    -1.12130197
 h     -1.10150686     2.09897316    -1.03993478
 h     -0.28966064     2.56673408     1.42958636
 h      1.71207748     0.93539108     1.67926668
 o      1.98350634    -1.45774044    -0.26355965
 h      2.82905203    -1.27034661     0.32888543
 c     -2.63966474    -1.07963408    -0.23137873
 h     -3.40087982    -0.59942042    -0.71592667
 h     -2.47328076    -1.76775436    -1.12764935
 h     -2.81569803    -1.49226492     0.77121635
 h     -2.26161823     1.85246510    -0.00352361
          17

 c      1.05649001    -0.39686892    -0.05220705
 c     -0.09989379    -0.78055212    -0.62083287
 c     -1.33870633    -0.17604664    -0.45689237
 c     -1.32843150     1.46968275    -0.23513440
 c     -0.10234639     1.66547735     0.82641893
 c      0.95017222     0.86320399     0.92994802
 h     -0.14033098    -1.87573788    -1.07857945
 h     -1.11051344     2.07025261    -1.02434293
 h     -0.31570418     2.53400830     1.41513962
 h      1.71193787     0.99126167     1.62776014
 o      1.96713145    -1.46224708    -0.27299858
 h      2.79307469    -1.34874843     0.31655029
 c     -2.64518567    -1.10531034    -0.25243578
 h     -3.37119131    -0.64114850    -0.70901253
 h     -2.48838750    -1.73359806    -1.12321950
 h     -2.83509928    -1.49568024     0.73311859
 h     -2.21412450     1.87076663     0.03371419
          17

 c      1.04887305    -0.41703825    -0.03381124
 c     -0.09457902    -0.77691127    -0.62599918
 c     -1.32929335    -0.16990552    -0.45386331
 c     -1.33499289     1.46740697    -0.22054925
 c     -0.10019928     1.69595523     0.82661480
 c      0.96583905     0.87396622     0.93140052
 h     -0.08797508    -1.86043271    -1.02535698
 h     -1.10644042     2.05411302    -1.04042866
 h     -0.33606767     2.50730787     1.40710784
 h      1.72536770     1.05067774     1.58813352
 o      1.95101262    -1.46441899    -0.28092823
 h      2.74453032    -1.42880593     0.29373492
 c     -2.64597359    -1.13076365    -0.27441555
 h     -3.38756730    -0.65066141    -0.71483361
 h     -2.50001341    -1.71695581    -1.11463714
 h     -2.85256647    -1.50233047     0.69901252
 h     -2.19797201     1.89760011     0.08896621
          17

 c      1.04309080    -0.43696988    -0.01416219
 c     -0.09225194    -0.77514804    -0.63274170
 c     -1.32106322    -0.16238966    -0.44989431
 c     -1.33808273     1.46065525    -0.20399280
 c     -0.09909812     1.72399758     0.82427876
 c      0.98024331     0.88311777     0.93014682
 h     -0.03699198    -1.83023812    -0.96619530
 h     -1.09249101     2.04595911    -1.08121873
 h     -0.35350358     2.50232771     1.41553381
 h      1.75990470     1.11420500     1.56647072
 o      1.93453363    -1.46465011    -0.28782301
 h      2.69502044    -1.50727827     0.26926597
 c     -2.64259020    -1.15448353    -0.29672104
 h     -3.44434465    -0.63049036    -0.73028227
 h     -2.50481242    -1.72892585    -1.11634759
 h     -2.86832027    -1.51456635     0.67385592
 h     -2.21154566     1.93190576     0.16021705
          17

 c      1.03924858    -0.45592047     0.00665096
 c     -0.09276721    -0.77438612    -0.64048398
 c     -1.31431572    -0.15388741    -0.44503026
 c     -1.33854334     1.45107760    -0.18614616
 c     -0.09827356     1.74830498     0.81906002
 c      0.99309700     0.89115642     0.92653049
 h      0.00890040    -1.79574959    -0.90742379
 h     -1.07489126     2.03662168    -1.13084099
 h     -0.36929845     2.52535665     1.44434085
 h      1.81155229     1.18004056     1.55878107
 o      1.91698979    -1.46323085    -0.29428879
 h      2.65838192    -1.58323805     0.25394310
 c     -2.63704891    -1.17450821    -0.31957013
 h     -3.51759610    -0.59626880    -0.74401877
 h     -2.50153424    -1.77444114    -1.13740893
 h     -2.88204398    -1.53283865     0.65901690
 h     -2.23888446     1.96550281     0.23868552
          17

 c      1.03715225    -0.47316420     0.02840106
 c     -0.09583402    -0.77331721    -0.64846883
 c     -1.30928192    -0.14487926    -0.43937639
 c     -1.33731079     1.44026044    -0.16746933
 c     -0.09744529     1.76892972     0.81153652
 c      1.00495530     0.89871009     0.92142104
 h      0.04673889    -1.77205294    -0.85594683
 h     -1.05941692     2.01911047    -1.17458121
 h     -0.38064203     2.56835438     1.48650584
 h      1.86827090     1.24345775     1.55529401
 o      1.89824086    -1.46038783    -0.30059552
 h      2.64058444    -1.65752494     0.25301060
 c     -2.63102209    -1.19001620    -0.34358520
 h     -3.58579445    -0.56296568    -0.74865377
 h     -2.49191611    -1.84720061    -1.17327843
 h     -2.89255649    -1.55558796     0.65139148
 h     -2.26400680     1.98946783     0.31415572
          17

 c      1.03636449    -0.48800664     0.05075350
 c     -0.10109478    -0.77078070    -0.65598233
 c     -1.30612523    -0.13588481    -0.43308700
 c     -1.33499335     1.42925482    -0.14820633
 c     -0.09659257     1.78656232     0.80277545
 c      1.01646759     0.90637543     0.91561422
 h      0.07443215    -1.77204074    -0.81684392
 h     -1.05000914     1.99022752    -1.20274840
 h     -0.38290642     2.61723797     1.52943546
 h      1.91827320     1.29909958     1.54739141
 o      1.87908096    -1.45652114    -0.30638983
 h      2.63400546    -1.72892489     0.26153444
 c     -2.62542143    -1.20140161    -0.36940249
 h     -3.63606584    -0.54004577    -0.74227139
 h     -2.47918942    -1.93305009    -1.21066833
 h     -2.89803204    -1.58006886     0.64509199
 h     -2.27714769     1.99795303     0.37884547
          17

 c      1.03628810    -0.49982986     0.07330146
 c     -0.10806838    -0.76656222    -0.66252380
 c     -1.30494940    -0.12740095    -0.42633766
 c     -1.33192718     1.41864223    -0.12847531
 c     -0.09564150     1.80177040     0.79373589
 c      1.02801001     0.91459429     0.90960605
 h      0.08954876    -1.79709034    -0.79181034
 h     -1.04893431     1.94961933    -1.21020523
 h     -0.37284694     2.66055764     1.56215512
 h      1.95385606     1.34284790     1.53009744
 o      1.86069486    -1.45224895    -0.31106102
 h      2.62576680    -1.79311614     0.27023261
 c     -2.62069806    -1.20948766    -0.39725280
 h     -3.66198569    -0.53254605    -0.72596749
 h     -2.46615321    -2.01750283    -1.23774883
 h     -2.89659424    -1.60339833     0.63408609
 h     -2.27394149     1.98826974     0.42794224
          17

 c      1.03625811    -0.50815205     0.09559002
 c     -0.11613536    -0.76142963    -0.66774527
 c     -1.30580291    -0.11986658    -0.41930083
 c     -1.32829238     1.40867377    -0.10832078
 c     -0.09437911     1.81480531     0.78507315
 c      1.03966206     0.92362819     0.90361762
 h      0.08891519    -1.83662652    -0.78024319
 h     -1.05720946     1.89879976    -1.19525659
 h     -0.34937453     2.69158862     1.57764303
 h      1.97144367     1.37230017     1.50163420
 o      1.84404489    -1.44820339    -0.31415180
 h      2.60664944    -1.84533072     0.27209876
 c     -2.61706169    -1.21501945    -0.42693146
 h     -3.66107365    -0.54269574    -0.70222574
 h     -2.45455716    -2.08959784    -1.24810640
 h     -2.88682895    -1.62326992     0.61405238
 h     -2.25363204     1.96009719     0.45906564
          17

 c      1.03563340    -0.51267078     0.11713322
 c     -0.12469413    -0.75642402    -0.67133714
 c     -1.30867374    -0.11366321    -0.41213355
 c     -1.32414861     1.39932178    -0.08772965
 c     -0.09248705     1.82567145     0.77717250
 c      1.05125195     0.93356379     0.89765317
 h      0.07022380    -1.87645994    -0.78088470
 h     -1.07482025     1.84073690    -1.15928250
 h     -0.31307148     2.70743549     1.57239928
 h      1.97095541     1.38675901     1.46265191
 o      1.82968495    -1.44486506    -0.31545320
 h      2.57306075    -1.88238808     0.26405819
 c     -2.61452352    -1.21855132    -0.45797469
 h     -3.63381301    -0.57064692    -0.67434183
 h     -2.44528359    -2.14222702    -1.24004629
 h     -2.86801173    -1.63826840     0.58313823
 h     -2.21839532     1.91514604     0.47204727
          17

 c      1.03387317    -0.51327714     0.13743084
 c     -0.13330362    -0.75233180    -0.67300910
 c     -1.31348081    -0.10912843    -0.40497442
 c     -1.31937349     1.39023617    -0.06662380
 c     -0.08958713     1.83419722     0.77019629
 c      1.06234973     0.94429510     0.89151585
 h      0.03331488    -1.90508396    -0.79234844
 h     -1.10069219     1.77988302    -1.10734944
 h     -0.26568381     2.70821045     1.54582470
 h      1.95585980     1.38742172     1.41600897
 o      1.81775969    -1.44248199    -0.31497274
 h      2.52632913    -1.90352069     0.24663518
 c     -2.61280894    -1.22051382    -0.48979646
 h     -3.58433141    -0.61413688    -0.64637062
 h     -2.43859559    -2.17155999    -1.21520786
 h     -2.84012748    -1.64796627     0.54212772
 h     -2.17400873     1.85750299     0.46946268
          17

 c      1.03057917    -0.51004861     0.15598579
 c     -0.14171705    -0.74956644    -0.67251381
 c     -1.32007247    -0.10656038    -0.39794718
 c     -1.31351274     1.38065952    -0.04484701
 c     -0.08527855     1.84003574     0.76407448
 c      1.07219656     0.95547548     0.88478551
 h     -0.01982667    -1.91526529    -0.81311579
 h     -1.13258805     1.72229744    -1.04946843
 h     -0.20983060     2.69709837     1.50023269
 h      1.93402487     1.37789990     1.36702035
 o      1.80800228    -1.44100476    -0.31292966
 h      2.47248845    -1.91116597     0.22399591
 c     -2.61113729    -1.22134458    -0.52174290
 h     -3.52292057    -0.66702091    -0.62313939
 h     -2.43419969    -2.17691093    -1.17785222
 h     -2.80379367    -1.65292695     0.49439905
 h     -2.13157855     1.79437157     0.45783952
          17

 c      1.02550014    -0.50323124     0.17232243
 c     -0.14985736    -0.74821163    -0.66966300
 c     -1.32823257    -0.10620338    -0.39117063
 c     -1.30568502     1.36948007    -0.02216479
 c     -0.07918459     1.84260237     0.75844692
 c      1.07967296     0.96649018     0.87682821
 h     -0.08557618    -1.90382205    -0.84155758
 h     -1.16743325     1.67513837    -1.00078533
 h     -0.14872091     2.68122331     1.44139435
 h      1.91817533     1.36444880     1.32336426
 o      1.79972787    -1.44002467    -0.30978395
 h      2.42251226    -1.91194635     0.20440405
 c     -2.60794177    -1.22159257    -0.55311073
 h     -3.46955714    -0.71737758    -0.60967203
 h     -2.43105730    -2.16149298    -1.13485628
 h     -2.76013828    -1.65457021     0.44560258
 h     -2.10817699     1.73580164     0.44804323
          17

 c      1.01850790    -0.49321332     0.18601217
 c     -0.15777916    -0.74805842    -0.66432666
 c     -1.33768853    -0.10821839    -0.38477658
 c     -1.29503452     1.35574101     0.00172300
 c     -0.07103579     1.84104844     0.75265853
 c      1.08360597     0.97659542     0.86699377
 h     -0.15917110    -1.87150366    -0.87610564
 h     -1.20269449     1.64452391    -0.97667797
 h     -0.08550507     2.67216401     1.37845608
 h      1.92249960     1.35416401     1.29283267
 o      1.79200815    -1.43885488    -0.30615044
 h      2.38995993    -1.91564701     0.19867394
 c     -2.60112524    -1.22163639    -0.58318750
 h     -3.45136515    -0.74970176    -0.60930041
 h     -2.42696256    -2.13399723    -1.09600263
 h     -2.71065386    -1.65471241     0.40260263
 h     -2.12004382     1.69057975     0.45075702
          17

 c      1.00956090    -0.48049664     0.19670105
 c     -0.16561444    -0.74860383    -0.65641592
 c     -1.34811892    -0.11264089    -0.37892350
 c     -1.28189620     1.33942475     0.02702099
 c     -0.06077220     1.83454583     0.74602568
 c      1.08360673     0.98528528     0.85505429
 h     -0.23526684    -1.82327445    -0.91562050
 h     -1.23787929     1.63228814    -0.98195716
 h     -0.02228189     2.68289171     1.32074130
 h      1.95316455     1.35043080     1.27832578
 o      1.78425567    -1.43698259    -0.30237818
 h      2.38229241    -1.92849372     0.21319717
 c     -2.58981849    -1.22064530    -0.61126189
 h     -3.48218828    -0.75727931    -0.62192027
 h     -2.41826670    -2.10943011    -1.07344510
 h     -2.65710533    -1.65474822     0.37137920
 h     -2.16747017     1.65986846     0.46764119
          17

 c      0.99868340    -0.46567062     0.20412909
 c     -0.17349796    -0.74907777    -0.64585713
 c     -1.35917735    -0.11932927    -0.37378024
 c     -1.26807439     1.32140891     0.05341077
 c     -0.04855715     1.82305519     0.73839028
 c      1.08063560     0.99246574     0.84142948
 h     -0.30866887    -1.76817349    -0.95990449
 h     -1.27363660     1.63510493    -1.00621623
 h      0.03992150     2.71899187     1.27126429
 h      2.00210403     1.35064485     1.27534992
 o      1.77670584    -1.43452303    -0.29815556
 h      2.39367027    -1.94632438     0.24347576
 c     -2.57567951    -1.21643530    -0.63660295
 h     -3.54617075    -0.74986829    -0.64540966
 h     -2.40100537    -2.10409626    -1.07803646
 h     -2.60156139    -1.65487871     0.35449138
 h     -2.23260729     1.63824824     0.49149359
          17

 c      0.98597724    -0.44938616     0.20813717
 c     -0.18149815    -0.74864788    -0.63259865
 c     -1.37054233    -0.12793176    -0.36947443
 c     -1.25572525     1.30268418     0.08004427
 c     -0.03465995     1.80783377     0.73028941
 c      1.07645640     0.99814399     0.82685523
 h     -0.37502556    -1.71702375    -1.00988672
 h     -1.30975138     1.64722913    -1.03270751
 h      0.09948256     2.77273003     1.22475801
 h      2.05378365     1.34978959     1.27597504
 o      1.77002578    -1.43194616    -0.29280642
 h      2.41126665    -1.95901975     0.27885493
 c     -2.56108890    -1.20763188    -0.65878513
 h     -3.61628110    -0.74143923    -0.67738799
 h     -2.37386680    -2.12246849    -1.11258641
 h     -2.54643199    -1.65404873     0.34976130
 h     -2.29453750     1.62016172     0.51488896
          17

 c      0.97164743    -0.43232340     0.20866772
 c     -0.18962405    -0.74684600    -0.61672711
 c     -1.38195660    -0.13791703    -0.36604151
 c     -1.24652551     1.28393898     0.10601014
 c     -0.01942388     1.79089901     0.72242813
 c      1.07283088     1.00213086     0.81199242
 h     -0.43070061    -1.67737582    -1.06647367
 h     -1.34490291     1.66331476    -1.04779118
 h      0.15348314     2.82901323     1.17379603
 h      2.09469287     1.34419646     1.27344546
 o      1.76473112    -1.42958605    -0.28577100
 h      2.42444742    -1.95828646     0.31028628
 c     -2.54751230    -1.19486690    -0.67794714
 h     -3.67263162    -0.74056065    -0.71542655
 h     -2.33947789    -2.15200165    -1.16997646
 h     -2.49437332    -1.65072751     0.35142413
 h     -2.33880326     1.60250300     0.53403383
          17

 c      0.95601841    -0.41515096     0.20576998
 c     -0.19792048    -0.74387681    -0.59865425
 c     -1.39323752    -0.14865710    -0.36340961
 c     -1.24152408     1.26558175     0.13061845
 c     -0.00337050     1.77421607     0.71522193
 c      1.07120140     1.00401782     0.79730349
 h     -0.47176658    -1.64964141    -1.12831098
 h     -1.37741512     1.67941120    -1.04338703
 h      0.19885148     2.87425781     1.11401978
 h      2.11668418     1.33230678     1.26356732
 o      1.76101543    -1.42749720    -0.27675983
 h      2.42745030    -1.94005503     0.33281280
 c     -2.53555916    -1.17971434    -0.69452178
 h     -3.70430890    -0.75049602    -0.75716213
 h     -2.30214601    -2.17477302    -1.23908615
 h     -2.44805194    -1.64382484     0.35275244
 h     -2.35775737     1.58408619     0.54803275
          17

 c      0.93953381    -0.39849269     0.19960358
 c     -0.20649999    -0.74045038    -0.57915964
 c     -1.40426271    -0.15951414    -0.36142140
 c     -1.24122012     1.24786197     0.15342763
 c      0.01276670     1.75932881     0.70874644
 c      1.07264110     1.00328466     0.78306680
 h     -0.49390047    -1.62871487    -1.19096520
 h     -1.40578236     1.69291006    -1.01587840
 h      0.23332989     2.89975136     1.04468223
 h      2.11661763     1.31414298     1.24440738
 o      1.75877543    -1.42549425    -0.26574406
 h      2.41901068    -1.90404108     0.34539337
 c     -2.52544318    -1.16359166    -0.70897131
 h     -3.70642051    -0.77140681    -0.80042307
 h     -2.26559896    -2.17772360    -1.31010885
 h     -2.40987351    -1.63316546     0.34825143
 h     -2.34864220     1.56481932     0.55767974
          17

 c      0.92274640    -0.38290897     0.19043480
 c     -0.21546975    -0.73737457    -0.55922311
 c     -1.41495122    -0.16989572    -0.35987105
 c     -1.24560648     1.23093860     0.17418842
 c      0.02814309     1.74727892     0.70284896
 c      1.07777280     0.99942040     0.76939091
 h     -0.49367397    -1.60846117    -1.24843322
 h     -1.42887144     1.70230940    -0.96486517
 h      0.25568562     2.90144429     0.96744850
 h      2.09580788     1.29088608     1.21595336
 o      1.75762004    -1.42319128    -0.25295927
 h      2.40229559    -1.85329924     0.35094515
 c     -2.51719912    -1.14750043    -0.72175449
 h     -3.67821862    -0.80164891    -0.84328437
 h     -2.23235256    -2.15422853    -1.37595094
 h     -2.38176114    -1.61955453     0.33466492
 h     -2.31267216     1.54536405     0.56499139
          17

 c      0.90630030    -0.36888161     0.17862752
 c     -0.22487440    -0.73530105    -0.53982755
 c     -1.42524621    -0.17927485    -0.35853628
 c     -1.25410680     1.21486273     0.19278311
 c      0.04197527     1.73855083     0.69724962
 c      1.08657149     0.99202140     0.75618960
 h     -0.46967234    -1.58450373    -1.29503929
 h     -1.44603380     1.70718964    -0.89276203
 h      0.26566905     2.87937672     0.88540524
 h      2.06054603     1.26486559     1.18027218
 o      1.75683979    -1.42002806    -0.23894562
 h      2.38551647    -1.79397551     0.35698344
 c     -2.51066381    -1.13213310    -0.73335900
 h     -3.62311755    -0.83812176    -0.88419982
 h     -2.20382168    -2.10244059    -1.43189648
 h     -2.36503424    -1.60469277     0.31114024
 h     -2.25575345     1.52730724     0.57350597
          17

 c      0.89090462    -0.35679764     0.16462972
 c     -0.23470688    -0.73466150    -0.52183947
 c     -1.43510217    -0.18718844    -0.35719657
 c     -1.26541312     1.19946818     0.20918130
 c      0.05368933     1.73296688     0.69160345
 c      1.09812702     0.98084464     0.74313517
 h     -0.42272797    -1.55484428    -1.32651613
 h     -1.45731986     1.70859753    -0.80532946
 h      0.26408664     2.83801900     0.80247112
 h      2.02349381     1.23983502     1.14204783
 o      1.75549873    -1.41539890    -0.22447914
 h      2.38068677    -1.73345750     0.37453292
 c     -2.50529371    -1.11799868    -0.74427873
 h     -3.55059056    -0.87604591    -0.92246549
 h     -2.18043091    -2.02397984    -1.47524448
 h     -2.36035400    -1.59110538     0.27906890
 h     -2.19052461     1.51381589     0.58923371
          17

 c      0.87729004    -0.34693314     0.14895458
 c     -0.24494172    -0.73566938    -0.50593989
 c     -1.44446984    -0.19322896    -0.35563869
 c     -1.27745837     1.18422557     0.22345783
 c      0.06297041     1.72957045     0.68555235
 c      1.11066274     0.96583766     0.72969077
 h     -0.35569477    -1.51972206    -1.34055567
 h     -1.46388553     1.70990075    -0.71275159
 h      0.25302708     2.78751192     0.72279848
 h      2.00325546     1.22084822     1.10832896
 o      1.75292579    -1.40898167    -0.21012730
 h      2.39612884    -1.67539960     0.41105260
 c     -2.49992304    -1.10545847    -0.75488051
 h     -3.47910260    -0.90873384    -0.95922651
 h     -2.16142291    -1.92368108    -1.50556358
 h     -2.36771206    -1.58208698     0.24176949
 h     -2.13683714     1.51016455     0.62139597
          17

 c      0.86614481    -0.33945722     0.13214974
 c     -0.25554137    -0.73831903    -0.49256232
 c     -1.45327293    -0.19704524    -0.35365532
 c     -1.28818006     1.16834255     0.23604336
 c      0.06971693     1.72665132     0.67880948
 c      1.12233149     0.94727098     0.71542608
 h     -0.27310378    -1.48152526    -1.33729920
 h     -1.46841888     1.71761478    -0.62974939
 h      0.23586763     2.74411732     0.64970008
 h      2.01620478     1.21216954     1.08501547
 o      1.74928566    -1.40092633    -0.19571247
 h      2.42766419    -1.61689678     0.46190872
 c     -2.49292301    -1.09459522    -0.76519352
 h     -3.43476466    -0.92867394    -0.99825994
 h     -2.14428441    -1.81013752    -1.52580662
 h     -2.38648689    -1.58152045     0.20383030
 h     -2.11300530     1.52148675     0.67952976
          17

 c      0.85803922    -0.33446467     0.11475658
 c     -0.26642906    -0.74238575    -0.48183708
 c     -1.46137807    -0.19836359    -0.35104249
 c     -1.29701339     1.15142521     0.24810276
 c      0.07401008     1.72225889     0.67126073
 c      1.13255076     0.92598588     0.70050446
 h     -0.18062586    -1.44471200    -1.31980060
 h     -1.47474006     1.73998980    -0.57122698
 h      0.21623139     2.72539028     0.58443574
 h      2.06260319     1.21344779     1.07126503
 o      1.74534139    -1.39155678    -0.18053833
 h      2.46244287    -1.55323154     0.51400473
 c     -2.48358016    -1.08492602    -0.77489740
 h     -3.43562349    -0.93113745    -1.04331692
 h     -2.12418262    -1.69598119    -1.54391452
 h     -2.41561514    -1.59332514     0.16977327
 h     -2.11909161     1.54638159     0.76477505
          17

 c      0.85335817    -0.33200233     0.09727715
 c     -0.27746148    -0.74747465    -0.47360501
 c     -1.46859033    -0.19702803    -0.34759556
 c     -1.30495993     1.13411152     0.26099626
 c      0.07615647     1.71530513     0.66292789
 c      1.14213129     0.90334441     0.68562901
 h     -0.08424373    -1.41517011    -1.29373771
 h     -1.48578440     1.78084758    -0.54250432
 h      0.19603609     2.73828928     0.52681953
 h      2.12643454     1.21939862     1.06009500
 o      1.74183831    -1.38108518    -0.16398705
 h      2.48871714    -1.48241044     0.55533937
 c     -2.47356443    -1.07548433    -0.78367263
 h     -3.47349133    -0.91689636    -1.09251704
 h     -2.09475389    -1.59513665    -1.57225403
 h     -2.45381964    -1.62028447     0.14191849
 h     -2.13808842     1.57570434     0.86668832
          17

 c      0.85225521    -0.33206291     0.08015993
 c     -0.28840953    -0.75317280    -0.46757517
 c     -1.47471021    -0.19305462    -0.34312342
 c     -1.31323919     1.11793640     0.27524751
 c      0.07663641     1.70614420     0.65377001
 c      1.15214935     0.88082604     0.67151526
 h      0.01037570    -1.39843519    -1.26548193
 h     -1.50193664     1.83432005    -0.53514256
 h      0.17517910     2.77307158     0.47776315
 h      2.18913727     1.22376873     1.04439963
 o      1.73926434    -1.36960978    -0.14575513
 h      2.49976196    -1.40528213     0.57886303
 c     -2.46567622    -1.06568595    -0.79155730
 h     -3.52447411    -0.88989379    -1.13939905
 h     -2.05222550    -1.51572010    -1.62009992
 h     -2.49960415    -1.66248238     0.11843291
 h     -2.15304612     1.59948810     0.97136096
          17

 c      0.85462468    -0.33456144     0.06379513
 c     -0.29890443    -0.75924707    -0.46356478
 c     -1.47961002    -0.18668391    -0.33749429
 c     -1.32255986     1.10463639     0.29069122
 c      0.07592923     1.69583459     0.64364157
 c      1.16323928     0.85973980     0.65861114
 h      0.09751821    -1.39739559    -1.23917264
 h     -1.52198679     1.88887785    -0.53526992
 h      0.15329390     2.81238130     0.43979129
 h      2.23782061     1.22207906     1.02001823
 o      1.73786870    -1.35720444    -0.12583693
 h      2.49383648    -1.32425818     0.58235241
 c     -2.46178845    -1.05591827    -0.79927272
 h     -3.56824756    -0.85412218    -1.17821510
 h     -2.00019896    -1.45591435    -1.68399123
 h     -2.55091698    -1.71655712     0.09363413
 h     -2.15435721     1.61117057     1.06786775
          17

 c      0.86009171    -0.33931269     0.04850540
 c     -0.30839507    -0.76570237    -0.46158667
 c     -1.48327874    -0.17840363    -0.33068800
 c     -1.33311741     1.09556806     0.30707700
 c      0.07442990     1.68527201     0.63242393
 c      1.17553174     0.84114069     0.64709825
 h      0.17066954    -1.41155072    -1.21555902
 h     -1.54468323     1.93420134    -0.53189319
 h      0.13078273     2.84167573     0.41541934
 h      2.26575716     1.21201684     0.98551752
 o      1.73769084    -1.34399565    -0.10449322
 h      2.47401794    -1.24222107     0.56804155
 c     -2.46251989    -1.04703536    -0.80796287
 h     -3.59306171    -0.81268678    -1.20573535
 h     -1.94789918    -1.40924618    -1.75074591
 h     -2.60495367    -1.77658805     0.06063717
 h     -2.13825934     1.60745811     1.14919358
          17

 c      0.86802520    -0.34600813     0.03453660
 c     -0.31623860    -0.77265329    -0.46171233
 c     -1.48581576    -0.16892148    -0.32281617
 c     -1.34477979     1.09155278     0.32427133
 c      0.07247301     1.67494360     0.62010972
 c      1.18875855     0.82580738     0.63694840
 h      0.22295842    -1.43837800    -1.19354655
 h     -1.56925993     1.96374006    -0.51863652
 h      0.10866433     2.85226397     0.40611341
 h      2.27100560     1.19311878     0.94135379
 o      1.73853145    -1.33023704    -0.08226308
 h      2.44885957    -1.16140711     0.54288861
 c     -2.46781394    -1.03968294    -0.81855552
 h     -3.59366880    -0.76792739    -1.22075186
 h     -1.90458441    -1.37055079    -1.80763612
 h     -2.65843121    -1.83588222     0.01404786
 h     -2.10438160     1.58722196     1.21132575
          17

 c      0.87757912    -0.35419350     0.02206156
 c     -0.32189181    -0.78016902    -0.46391970
 c     -1.48738212    -0.15909761    -0.31409556
 c     -1.35721961     1.09291729     0.34218695
 c      0.07037268     1.66500028     0.60681051
 c      1.20228841     0.81421408     0.62795160
 h      0.24863347    -1.47501193    -1.17201519
 h     -1.59541292     1.97437694    -0.49257153
 h      0.08821133     2.84057647     0.41217088
 h      2.25593093     1.16667371     0.88942252
 o      1.73997313    -1.31639604    -0.05991673
 h      2.43207321    -1.08203335     0.51780178
 c     -2.47729133    -1.03409467    -0.83153337
 h     -3.56931097    -0.72158276    -1.22352460
 h     -1.87679783    -1.33710167    -1.84683740
 h     -2.70817811    -1.88854829    -0.04880216
 h     -2.05450058     1.55085539     1.25266878
          17

 c      0.88776739    -0.36326792     0.01119592
 c     -0.32506329    -0.78820133    -0.46804736
 c     -1.48813708    -0.14985644    -0.30479441
 c     -1.36994736     1.09951499     0.36063514
 c      0.06844506     1.65533534     0.59274100
 c      1.21505279     0.80649520     0.61972262
 h      0.24417729    -1.51901920    -1.15043455
 h     -1.62325271     1.96573919    -0.45308698
 h      0.07073329     2.80734278     0.43286021
 h      2.22805496     1.13601169     0.83294819
 o      1.74172954    -1.30313705    -0.03812241
 h      2.43670176    -1.00247784     0.50221942
 c     -2.49028005    -1.03016786    -0.84699798
 h     -3.52332089    -0.67461929    -1.21573261
 h     -1.86833865    -1.30774772    -1.86504228
 h     -2.75166475    -1.93037642    -0.12784925
 h     -1.99241549     1.50024113     1.27445050
          17

 c      0.89757620    -0.37253318     0.00201140
 c     -0.32577376    -0.79658053    -0.47381773
 c     -1.48818649    -0.14209438    -0.29517731
 c     -1.38225735     1.11067036     0.37914135
 c      0.06701148     1.64557942     0.57820352
 c      1.22545021     0.80243627     0.61173227
 h      0.20868812    -1.56849283    -1.12871015
 h     -1.65341966     1.94014166    -0.40154822
 h      0.05744951     2.75778019     0.46654454
 h      2.20124736     1.10678451     0.77621128
 o      1.74425542    -1.29103437    -0.01695513
 h      2.46464780    -0.92350212     0.49613205
 c     -2.50571520    -1.02762559    -0.86473151
 h     -3.46414060    -0.62648224    -1.20085952
 h     -1.88075971    -1.28214412    -1.86235152
 h     -2.78735037    -1.95921149    -0.22071972
 h     -1.92459430     1.43915728     1.28246254
          17

 c      0.90609373    -0.38129891    -0.00547498
 c     -0.32434382    -0.80504436    -0.48087600
 c     -1.48755808    -0.13659577    -0.28546450
 c     -1.39314559     1.12510293     0.39676768
 c      0.06637464     1.63504448     0.56355922
 c      1.23157008     0.80158632     0.60343469
 h      0.14385155    -1.62197670    -1.10694690
 h     -1.68746304     1.90329385    -0.34175228
 h      0.04935889     2.70241613     0.51095473
 h      2.19339440     1.08588256     0.72328410
 o      1.74872425    -1.28034270     0.00401474
 h      2.50578191    -0.85107041     0.49148925
 c     -2.52208416    -1.02618959    -0.88419145
 h     -3.40639119    -0.57377180    -1.18447157
 h     -1.91333226    -1.26040135    -1.84205691
 h     -2.81496777    -1.97522348    -0.32312353
 h     -1.86074359     1.37341846     1.28970800
          17

 c      0.91262492    -0.38902967    -0.01133490
 c     -0.32132768    -0.81328732    -0.48883112
 c     -1.48620579    -0.13397397    -0.27582265
 c     -1.40140661     1.14102373     0.41227099
 c      0.06675947     1.62279785     0.54915520
 c      1.23215851     0.80357153     0.59447134
 h      0.05360881    -1.67836070    -1.08529358
 h     -1.72855211     1.86530940    -0.28081032
 h      0.04710734     2.65641796     0.56398649
 h      2.21565047     1.07774371     0.67594340
 o      1.75633062    -1.27113445     0.02520268
 h      2.54766308    -0.79275003     0.48069942
 c     -2.53778136    -1.02560588    -0.90452930
 h     -3.36777159    -0.51006123    -1.17288280
 h     -1.96216210    -1.24307207    -1.81165336
 h     -2.83579317    -1.98122564    -0.42920024
 h     -1.81177223     1.30899854     1.31573961
          17

 c      0.91677903    -0.39547368    -0.01574224
 c     -0.31740203    -0.82104550    -0.49731098
 c     -1.48404706    -0.13463691    -0.26639299
 c     -1.40615728     1.15658439     0.42515574
 c      0.06822333     1.60820311     0.53523511
 c      1.22759771     0.80831949     0.58470265
 h     -0.05655156    -1.73649072    -1.06365575
 h     -1.78198799     1.83997799    -0.22870760
 h      0.05100631     2.63344225     0.62472620
 h      2.26164912     1.08134355     0.63351374
 o      1.76783114    -1.26344830     0.04678637
 h      2.58172960    -0.75381192     0.46040035
 c     -2.55215963    -1.02521052    -0.92471095
 h     -3.35809707    -0.43098613    -1.16929741
 h     -2.01874470    -1.23136611    -1.78476465
 h     -2.85275363    -1.98276470    -0.53206455
 h     -1.78276075     1.24787537     1.37418417
          17

 c      0.91851964    -0.40070680    -0.01893176
 c     -0.31323900    -0.82823524    -0.50603691
 c     -1.48103805    -0.13876045    -0.25732860
 c     -1.40735456     1.17041786     0.43651568
 c      0.07057576     1.59180285     0.52200387
 c      1.21946690     0.81582317     0.57401287
 h     -0.18042058    -1.79415016    -1.04114458
 h     -1.85317136     1.83854764    -0.19295635
 h      0.06121794     2.63533506     0.69274524
 h      2.31332142     1.09241208     0.59513006
 o      1.78345328    -1.25729587     0.06873747
 h      2.60410674    -0.73614267     0.43086910
 c     -2.56618638    -1.02341666    -0.94358961
 h     -3.37153230    -0.34164173    -1.17175984
 h     -2.07024070    -1.22703748    -1.78102537
 h     -2.86996046    -1.98701426    -0.62497877
 h     -1.76852271     1.18810327     1.45761296
          17

 c      0.91815412    -0.40508175    -0.02112281
 c     -0.30943170    -0.83507906    -0.51486722
 c     -1.47725080    -0.14626418    -0.24880237
 c     -1.40576547     1.18200236     0.44768149
 c      0.07337708     1.57542702     0.50984428
 c      1.20949099     0.82581285     0.56220172
 h     -0.31136173    -1.84705355    -1.01584507
 h     -1.94152341     1.86048069    -0.17058725
 h      0.07764267     2.65053112     0.76559802
 h      2.35368654     1.10708136     0.56088755
 o      1.80290895    -1.25265801     0.09087682
 h      2.61533750    -0.73823282     0.39483487
 c     -2.58131853    -1.01834832    -0.96027145
 h     -3.39465058    -0.25430057    -1.17635148
 h     -2.10605253    -1.23054383    -1.81661924
 h     -2.89123843    -1.99942597    -0.70317441
 h     -1.75991368     1.12890399     1.54540587
          17

 c      0.91626257    -0.40912132    -0.02246249
 c     -0.30649252    -0.84207349    -0.52374356
 c     -1.47289433    -0.15681387    -0.24099316
 c     -1.40266956     1.19151692     0.45901841
 c      0.07601339     1.56128633     0.49934399
 c      1.19910417     0.83769441     0.54901674
 h     -0.44200905    -1.88943922    -0.98553497
 h     -2.03781128     1.89436878    -0.15005770
 h      0.09956428     2.66388492     0.83841930
 h      2.37198221     1.12304555     0.53147003
 o      1.82538469    -1.24955039     0.11290015
 h      2.62101907    -0.75485632     0.35675847
 c     -2.59803038    -1.00909512    -0.97509115
 h     -3.41663159    -0.18051496    -1.18022009
 h     -2.12704686    -1.23816306    -1.88864520
 h     -2.91826937    -2.01977443    -0.76502794
 h     -1.75020215     1.07192182     1.61980264
          17

 c      0.91359811    -0.41339227    -0.02301228
 c     -0.30485901    -0.84979860    -0.53258438
 c     -1.46828495    -0.16986676    -0.23407298
 c     -1.39935028     1.19921349     0.47035067
 c      0.07777832     1.55121298     0.49111836
 c      1.18943750     0.85064930     0.53420477
 h     -0.56436479    -1.91622943    -0.94887101
 h     -2.12963743     1.92762148    -0.12072516
 h      0.12563840     2.66453579     0.90581711
 h      2.36319046     1.13925160     0.50765223
 o      1.84955274    -1.24811654     0.13442268
 h      2.63252600    -0.77681901     0.32197160
 c     -2.61591593    -0.99594433    -0.98945138
 h     -3.43156982    -0.12765408    -1.18192488
 h     -2.14259012    -1.24325287    -1.97766311
 h     -2.95006594    -2.04174915    -0.81140087
 h     -1.73584334     1.01962343     1.67049384
          17

 c      0.91098451    -0.41839660    -0.02277481
 c     -0.30485184    -0.85873177    -0.54121798
 c     -1.46380133    -0.18474556    -0.22819972
 c     -1.39674588     1.20510343     0.48148184
 c      0.07796258     1.54644855     0.48567267
 c      1.18130539     0.86376386     0.51753847
 h     -0.67075736    -1.92483467    -0.90604146
 h     -2.20680292     1.95170434    -0.07700292
 h      0.15414909     2.64732978     0.96338820
 h      2.32688457     1.15550923     0.49005465
 o      1.87386652    -1.24855321     0.15511740
 h      2.66343657    -0.79353916     0.29453790
 c     -2.63447763    -0.97971307    -1.00464980
 h     -3.43722713    -0.09910083    -1.18096812
 h     -2.16112065    -1.24030478    -2.06386361
 h     -2.98412572    -2.05662117    -0.84410951
 h     -1.71538041     0.97427863     1.69285915
          17

 c      0.90921815    -0.42449722    -0.02173737
 c     -0.30662809    -0.86914346    -0.54937620
 c     -1.45984161    -0.20070948    -0.22351395
 c     -1.39541455     1.20901007     0.49230176
 c      0.07597714     1.54764641     0.48335475
 c      1.17504732     0.87613696     0.49882653
 h     -0.75486302    -1.91583707    -0.85869978
 h     -2.26262688     1.96207880    -0.01747936
 h      0.18323646     2.61174087     1.00827589
 h      2.26726976     1.17247614     0.47903505
 o      1.89734688    -1.25074378     0.17488625
 h      2.71825258    -0.80006380     0.27475170
 c     -2.65334466    -0.96124569    -1.02138769
 h     -3.43400657    -0.09486882    -1.17748519
 h     -2.18704820    -1.22639381    -2.13426912
 h     -3.01783035    -2.05703107    -0.86496779
 h     -1.68859622     0.93764076     1.68600530
          17

 c      0.90898023    -0.43189056    -0.01991165
 c     -0.31014358    -0.88105275    -0.55671537
 c     -1.45679214    -0.21700334    -0.22014151
 c     -1.39560560     1.21069566     0.50271400
 c      0.07148210     1.55485650     0.48432742
 c      1.17024974     0.88693338     0.47791846
 h     -0.81245038    -1.89299658    -0.80955653
 h     -2.29348487     1.95695182     0.05667905
 h      0.21107889     2.56109211     1.03949032
 h      2.19471503     1.19211617     0.47466247
 o      1.92004485    -1.25409192     0.19381468
 h      2.78605579    -0.80029070     0.26011704
 c     -2.67212065    -0.94133110    -1.03986934
 h     -3.42494922    -0.11139488    -1.17213024
 h     -2.22177874    -1.20057658    -2.18193525
 h     -3.04917574    -2.03866328    -0.87552769
 h     -1.65615662     0.91074641     1.65211154
          17

 c      0.91078157    -0.44062186    -0.01735254
 c     -0.31511612    -0.89419319    -0.56283825
 c     -1.45500955    -0.23288806    -0.21820090
 c     -1.39728514     1.20995703     0.51249678
 c      0.06444374     1.56746282     0.48850016
 c      1.16553315     0.89537057     0.45470181
 h     -0.84202753    -1.86323348    -0.76198712
 h     -2.29847943     1.93658978     0.14260329
 h      0.23619546     2.50270717     1.05856129
 h      2.12734820     1.21847516     0.47691259
 o      1.94247523    -1.25788686     0.21198036
 h      2.85001598    -0.80112642     0.24851639
 c     -2.69018476    -0.92082208    -1.05997162
 h     -3.41657988    -0.14050810    -1.16600468
 h     -2.26496245    -1.16313805    -2.20395127
 h     -3.07698003    -2.00053268    -0.87707214
 h     -1.61960792     0.89343919     1.59720222
          17

 c      0.91494858    -0.45062141    -0.01415629
 c     -0.32099602    -0.90796856    -0.56731567
 c     -1.45480878    -0.24766770    -0.21781154
 c     -1.40007038     1.20668642     0.52109794
 c      0.05505759     1.58414827     0.49541767
 c      1.15894679     0.90076747     0.42908590
 h     -0.84548258    -1.83679425    -0.71969219
 h     -2.27997511     1.90353008     0.23593741
 h      0.25803880     2.44839623     1.07053741
 h      2.08678154     1.25717968     0.48620355
 o      1.96498620    -1.26161985     0.22938910
 h      2.89745812    -0.80720159     0.23921035
 c     -2.70658374    -0.90069693    -1.08133710
 h     -3.41952731    -0.16891297    -1.16034802
 h     -2.31503384    -1.11526183    -2.20058603
 h     -3.10095049    -1.94503450    -0.87057884
 h     -1.58153472     0.88335314     1.53328207
          17

 c      0.92162867    -0.46174861    -0.01045035
 c     -0.32699318    -0.92147054    -0.56972758
 c     -1.45644877    -0.26072400    -0.21909587
 c     -1.40310283     1.20087062     0.52744526
 c      0.04358343     1.60306404     0.50422516
 c      1.14942225     0.90294034     0.40105805
 h     -0.82814845    -1.82675236    -0.68619817
 h     -2.24521064     1.86370600     0.33084704
 h      0.27760838     2.41314100     1.08404051
 h      2.08239600     1.31050643     0.50318620
 o      1.98759611    -1.26502779     0.24600526
 h      2.92231888    -0.81995202     0.23227770
 c     -2.72028206    -0.88171610    -1.10339829
 h     -3.44561200    -0.18189373    -1.15565712
 h     -2.36909055    -1.05909748    -2.17596581
 h     -3.12179990    -1.87813529    -0.85656144
 h     -1.54536321     0.87460367     1.48038729
          17

 c      0.93080137    -0.47382209    -0.00637737
 c     -0.33227948    -0.93374982    -0.56973592
 c     -1.46010913    -0.27156095    -0.22217065
 c     -1.40502368     1.19239113     0.53021886
 c      0.03030306     1.62242987     0.51396670
 c      1.13771156     0.90262186     0.37088821
 h     -0.79676433    -1.84556756    -0.66402335
 h     -2.20814285     1.82779266     0.42073284
 h      0.29672740     2.40889024     1.10756000
 h      2.10173422     1.37207030     0.52658553
 o      2.01001361    -1.26805484     0.26178643
 h      2.92471744    -0.83807243     0.22799719
 c     -2.73097587    -0.86360761    -1.12526796
 h     -3.49892307    -0.17282771    -1.15086561
 h     -2.42232138    -0.99801814    -2.14039066
 h     -3.14131812    -1.80908066    -0.83488441
 h     -1.51380460     0.85848585     1.46230624
          17

 c      0.94229864    -0.48660951    -0.00207244
 c     -0.33637044    -0.94443272    -0.56715565
 c     -1.46586114    -0.27984690    -0.22712904
 c     -1.40438229     1.18064079     0.52902658
 c      0.01571894     1.64131418     0.52417043
 c      1.12529068     0.90109617     0.33918575
 h     -0.75515920    -1.89764001    -0.65391657
 h     -2.18719803     1.80943412     0.50081081
 h      0.31522046     2.43610334     1.14264558
 h      2.12422643     1.43057311     0.55241583
 o      2.03162766    -1.27084286     0.27670961
 h      2.91110063    -0.85759790     0.22639503
 c     -2.73965864    -0.84487350    -1.14542301
 h     -3.57018038    -0.14768419    -1.14426927
 h     -2.46773819    -0.93646662    -2.11296508
 h     -3.16186386    -1.74812284    -0.80503649
 h     -1.48646137     0.82955671     1.48963514
          17

 c      0.95582282    -0.49980271     0.00235179
 c     -0.33927895    -0.95415810    -0.56196052
 c     -1.47363876    -0.28543621    -0.23401995
 c     -1.40062063     1.16489033     0.52507357
 c      0.00065618     1.65967935     0.53499448
 c      1.11321830     0.89957446     0.30671177
 h     -0.70244607    -1.97420599    -0.65493115
 h     -2.19327939     1.81586218     0.57069470
 h      0.32948984     2.48382241     1.18252382
 h      2.13500473     1.47637793     0.57586442
 o      2.05148142    -1.27373904     0.29079607
 h      2.89467635    -0.87176044     0.22684842
 c     -2.74799932    -0.82393648    -1.16180151
 h     -3.64377013    -0.11727952    -1.13515776
 h     -2.49828396    -0.87843676    -2.11754356
 h     -3.18475360    -1.70199628    -0.76748579
 h     -1.46052151     0.79081861     1.54902459
          17

 c      0.97095078    -0.51301814     0.00680254
 c     -0.34119578    -0.96419576    -0.55423028
 c     -1.48321471    -0.28836502    -0.24283462
 c     -1.39468921     1.14538678     0.52018318
 c     -0.01396077     1.67771522     0.54676068
 c      1.10198565     0.89895350     0.27421898
 h     -0.63670029    -2.05810358    -0.66516486
 h     -2.21955004     1.83964848     0.63185407
 h      0.33478187     2.53811382     1.21795690
 h      2.12682878     1.50360490     0.59282372
 o      2.06848682    -1.27720112     0.30411789
 h      2.89199832    -0.87248871     0.22800828
 c     -2.75727592    -0.80019966    -1.17322998
 h     -3.70656108    -0.08968717    -1.12393573
 h     -2.51223944    -0.82551102    -2.16408339
 h     -3.20870699    -1.67079804    -0.72534619
 h     -1.43387346     0.74928544     1.61756577
          17

 c      0.98714299    -0.52581966     0.01119693
 c     -0.34218552    -0.97572383    -0.54410171
 c     -1.49420254    -0.28882723    -0.25351482
 c     -1.38819239     1.12323177     0.51591595
 c     -0.02736323     1.69538042     0.55956864
 c      1.09171451     0.89981813     0.24239210
 h     -0.55851550    -2.13262077    -0.68239432
 h     -2.25033557     1.86570899     0.68383397
 h      0.32762810     2.58806011     1.24199404
 h      2.09775802     1.50961489     0.60031156
 o      2.08214685    -1.28146215     0.31674046
 h      2.91145013    -0.85573415     0.22876800
 c     -2.76796192    -0.77393647    -1.18049249
 h     -3.75038303    -0.06890588    -1.11144802
 h     -2.51508233    -0.77775847    -2.23682411
 h     -3.23032216    -1.64965313    -0.68421723
 h     -1.40603540     0.71053662     1.67750027
          17

 c      1.00377062    -0.53774754     0.01545777
 c     -0.34217578    -0.98946305    -0.53174608
 c     -1.50608634    -0.28714330    -0.26597633
 c     -1.38237710     1.09959409     0.51335092
 c     -0.03904372     1.71234118     0.57322159
 c      1.08229485     0.90247430     0.21182444
 h     -0.47117215    -2.18603558    -0.70441249
 h     -2.27321206     1.88150042     0.72481159
 h      0.30654023     2.62692162     1.25097663
 h      2.04951944     1.49438570     0.59654569
 o      2.09306808    -1.28624744     0.32863861
 h      2.94491894    -0.82588848     0.22962079
 c     -2.78006824    -0.74570683    -1.18513135
 h     -3.77121117    -0.05599607    -1.09855905
 h     -2.51418579    -0.73556950    -2.31081265
 h     -3.24592408    -1.63259717    -0.65024661
 h     -1.37749517     0.67767793     1.71860278
          17

 c      1.02015276    -0.54834969     0.01951690
 c     -0.34105335    -1.00565924    -0.51736315
 c     -1.51826093    -0.28372522    -0.28012011
 c     -1.37792344     1.07540000     0.51315475
 c     -0.04876373     1.72803925     0.58727795
 c      1.07339170     0.90693607     0.18297899
 h     -0.37942056    -2.21197393    -0.72920254
 h     -2.28168639     1.87965851     0.75313237
 h      0.27183296     2.65158642     1.24407677
 h      1.98746833     1.46060224     0.58127422
 o      2.10238643    -1.29099127     0.33971817
 h      2.97654134    -0.79211286     0.23226492
 c     -2.79341774    -0.71608274    -1.18826590
 h     -3.76835640    -0.04992575    -1.08598227
 h     -2.51486907    -0.69956020    -2.36774041
 h     -3.25291680    -1.61508135    -0.62840160
 h     -1.34910269     0.65205855     1.73591021
          17

 c      1.03559065    -0.55721525     0.02332113
 c     -0.33872894    -1.02416368    -0.50117750
 c     -1.53007207    -0.27904207    -0.29582603
 c     -1.37508803     1.05134191     0.51569433
 c     -0.05652712     1.74173355     0.60109696
 c      1.06432597     0.91285756     0.15610285
 h     -0.28848512    -2.20857218    -0.75507542
 h     -2.27366393     1.85688841     0.76784508
 h      0.22539325     2.66227642     1.22294260
 h      1.92200139     1.41453278     0.55670128
 o      2.11102849    -1.29518366     0.34989167
 h      2.99404756    -0.76254574     0.23830828
 c     -2.80761562    -0.68563296    -1.19049902
 h     -3.74460436    -0.04760909    -1.07410805
 h     -2.52015102    -0.67008366    -2.39788645
 h     -3.25019903    -1.59467420    -0.62176718
 h     -1.32178796     0.63389898     1.72774935
          17

 c      1.04939467    -0.56401362     0.02683727
 c     -0.33516300    -1.04448229    -0.48342602
 c     -1.54085383    -0.27358646    -0.31293926
 c     -1.37383547     1.02791406     0.52107691
 c     -0.06253370     1.75248910     0.61385366
 c      1.05392275     0.91948625     0.13111817
 h     -0.20343711    -2.17802833    -0.78089420
 h     -2.25012506     1.81289892     0.76878510
 h      0.17052415     2.66293597     1.19172141
 h      1.87020608     1.36681984     0.52871488
 o      2.11949926    -1.29848950     0.35910927
 h      2.99184233    -0.74217731     0.24869686
 c     -2.82190781    -0.65499998    -1.19217009
 h     -3.70721431    -0.04331086    -1.06268362
 h     -2.53151023    -0.64710227    -2.39748794
 h     -3.23811389    -1.57094217    -0.63149052
 h     -1.29644486     0.62248492     1.69498717
          17

 c      1.06090999    -0.56853782     0.03006012
 c     -0.33039000    -1.06576941    -0.46432393
 c     -1.54996093    -0.26784182    -0.33125610
 c     -1.37387500     1.00538724     0.52907720
 c     -0.06710036     1.75916793     0.62456876
 c      1.04076429     0.92590389     0.10770379
 h     -0.12857744    -2.12685343    -0.80653261
 h     -2.21504798     1.75042363     0.75674367
 h      0.11153482     2.66166874     1.15691785
 h      1.85260049     1.32996108     0.50579663
 o      2.12791130    -1.30074723     0.36735681
 h      2.97031596    -0.73269411     0.26367652
 c     -2.83509545    -0.62496438    -1.19353151
 h     -3.66864919    -0.02814817    -1.05038205
 h     -2.54935912    -0.63020631    -2.36697051
 h     -3.21831789    -1.54519737    -0.65689674
 h     -1.27382196     0.61592779     1.64150991
          17

 c      1.06954636    -0.57074197     0.03302421
 c     -0.32456521    -1.08681643    -0.44400402
 c     -1.55679350    -0.26225224    -0.35051210
 c     -1.37460278     0.98372623     0.53894396
 c     -0.07053303     1.76059725     0.63226241
 c      1.02438501     0.93173950     0.08587437
 h     -0.06654729    -2.06621569    -0.83361026
 h     -2.17662796     1.67639919     0.73387083
 h      0.05259345     2.66910066     1.12578638
 h      1.87869428     1.31009537     0.49189703
 o      2.13599814    -1.30197912     0.37464967
 h      2.93542281    -0.73219689     0.28282797
 c     -2.84580164    -0.59630172    -1.19472858
 h     -3.64364393     0.00805055    -1.03483129
 h     -2.57300929    -0.61864479    -2.31106197
 h     -3.19365715    -1.52029689    -0.69560035
 h     -1.25426721     0.61048363     1.57593197
          17

 c      1.07482211    -0.57074105     0.03581269
 c     -0.31800449    -1.10618220    -0.42246915
 c     -1.56081724    -0.25719904    -0.37037748
 c     -1.37501596     0.96252946     0.54917117
 c     -0.07300018     1.75609543     0.63629187
 c      1.00616053     0.93747616     0.06640011
 h     -0.01750526    -2.01058541    -0.86599206
 h     -2.14894652     1.60336529     0.70397581
 h     -0.00379469     2.69242888     1.10259695
 h      1.93616089     1.30312472     0.48107325
 o      2.14309584    -1.30243548     0.38102693
 h      2.89878286    -0.73451948     0.30513675
 c     -2.85331449    -0.56924679    -1.19547455
 h     -3.64000381     0.07018290    -1.01418314
 h     -2.60014324    -0.61140661    -2.24086863
 h     -3.16791526    -1.50032465    -0.74371771
 h     -1.23720942     0.59965617     1.51387434
          17

 c      1.07641779    -0.56876432     0.03854816
 c     -0.31110358    -1.12265391    -0.39969151
 c     -1.56158867    -0.25299018    -0.39046850
 c     -1.37391331     0.94123460     0.55766008
 c     -0.07455948     1.74601172     0.63661440
 c      0.98827215     0.94377079     0.05023064
 h      0.02024253    -1.97240940    -0.90842874
 h     -2.14979181     1.54709015     0.67156851
 h     -0.05688367     2.72900959     1.08586379
 h      2.00284739     1.30206372     0.46399990
 o      2.14827203    -1.30255510     0.38652828
 h      2.87545162    -0.73008514     0.32942187
 c     -2.85822980    -0.54305647    -1.19456056
 h     -3.65206597     0.15204884    -0.98929764
 h     -2.62617500    -0.60749625    -2.17681359
 h     -3.14520341    -1.48965369    -0.79649004
 h     -1.22082374     0.57452427     1.47689733
          17

 c      1.07421280    -0.56509938     0.04135809
 c     -0.30409212    -1.13584854    -0.37593858
 c     -1.55878919    -0.24986679    -0.41037445
 c     -1.37079129     0.91971801     0.56291782
 c     -0.07533941     1.73156345     0.63364704
 c      0.97251052     0.95093247     0.03791637
 h      0.04749720    -1.95504864    -0.96238815
 h     -2.18823111     1.51583789     0.63934178
 h     -0.10612039     2.76786120     1.07034443
 h      2.06094712     1.30261216     0.43469009
 o      2.15085282    -1.30261620     0.39114483
 h      2.87545003    -0.71183209     0.35524578
 c     -2.86188724    -0.51647691    -1.18999916
 h     -3.66716470     0.24027801    -0.96336272
 h     -2.64516366    -0.60635642    -2.14592028
 h     -3.12893525    -1.49091051    -0.84950008
 h     -1.20357389     0.52833985     1.48072966
          17

 c      1.06829297    -0.56005522     0.04433666
 c     -0.29690905    -1.14625671    -0.35199669
 c     -1.55225835    -0.24801304    -0.42967909
 c     -1.36650540     0.89843949     0.56535410
 c     -0.07564549     1.71418236     0.62794585
 c      0.96004938     0.95891093     0.02956549
 h      0.06258058    -1.95218831    -1.02306477
 h     -2.25339942     1.50264758     0.60791148
 h     -0.15023905     2.79684265     1.05099130
 h      2.09984154     1.30317578     0.39104801
 o      2.15097646    -1.30229335     0.39481501
 h      2.89501813    -0.68259628     0.38308758
 c     -2.86527784    -0.48866784    -1.18066039
 h     -3.67476281     0.32220030    -0.93967982
 h     -2.65433165    -0.60719221    -2.16322665
 h     -3.12086840    -1.50264362    -0.89987732
 h     -1.18729033     0.46334822     1.52008625
          17

 c      1.05893078    -0.55394355     0.04752924
 c     -0.28939029    -1.15468088    -0.32896114
 c     -1.54201386    -0.24755192    -0.44796687
 c     -1.36247499     0.87779941     0.56658724
 c     -0.07593032     1.69509021     0.62003582
 c      0.95161385     0.96742475     0.02498640
 h      0.06316766    -1.95432804    -1.08162714
 h     -2.32425442     1.49436280     0.57821574
 h     -0.18758505     2.80730444     1.02478295
 h      2.11416887     1.30364552     0.33339501
 o      2.14934218    -1.30082171     0.39750320
 h      2.92083305    -0.65265336     0.41313472
 c     -2.86856207    -0.45972219    -1.16773145
 h     -3.66913243     0.38931199    -0.92036597
 h     -2.65716250    -0.60693595    -2.21554439
 h     -3.12093614    -1.51882841    -0.94644609
 h     -1.17648295     0.38938422     1.57447817
          17

 c      1.04654781    -0.54706594     0.05094236
 c     -0.28148623    -1.16177920    -0.30788448
 c     -1.52825218    -0.24854292    -0.46483613
 c     -1.35978563     0.85787472     0.56802386
 c     -0.07671562     1.67520733     0.61037406
 c      0.94761261     0.97606326     0.02380365
 h      0.04841299    -1.95407829    -1.12932400
 h     -2.38348336     1.48149234     0.55199938
 h     -0.21665555     2.79498653     0.99067826
 h      2.10215136     1.30469669     0.26341003
 o      2.14659451    -1.29750214     0.39924114
 h      2.94017196    -0.63172641     0.44463467
 c     -2.87144367    -0.43041878    -1.15348080
 h     -3.64844480     0.43724460    -0.90627715
 h     -2.65915351    -0.60107383    -2.27708037
 h     -3.12791178    -1.53104539    -0.98885224
 h     -1.17493124     0.31663047     1.62470364
          17

 c      1.03167970    -0.53969397     0.05456742
 c     -0.27332474    -1.16795267    -0.28959996
 c     -1.51132422    -0.25099227    -0.47991587
 c     -1.35902121     0.83855800     0.57043181
 c     -0.07851260     1.65515876     0.59933799
 c      0.94813170     0.98433847     0.02552394
 h      0.01936454    -1.94745744    -1.15965867
 h     -2.42086933     1.45957958     0.53109113
 h     -0.23644897     2.75971817     0.94916739
 h      2.06537643     1.30765343     0.18368093
 o      2.14307292    -1.29192994     0.40010292
 h      2.94526147    -0.62538006     0.47629994
 c     -2.87352070    -0.40170420    -1.13973168
 h     -3.61375547     0.46516782    -0.89726832
 h     -2.66387388    -0.58615887    -2.32818721
 h     -3.14025930    -1.53153894    -1.02670359
 h     -1.18445873     0.25219228     1.65885419
          17

 c      1.01496280    -0.53205072     0.05840561
 c     -0.26518688    -1.17338278    -0.27469339
 c     -1.49169590    -0.25486500    -0.49287200
 c     -1.36038883     0.81967408     0.57410260
 c     -0.08173735     1.63522810     0.58719767
 c      0.95276846     0.99169187     0.02958379
 h     -0.02149043    -1.93342628    -1.16884234
 h     -2.43162023     1.42751861     0.51701454
 h     -0.24675065     2.70557097     0.90204746
 h      2.01020271     1.31481169     0.09748194
 o      2.13881561    -1.28400367     0.40016826
 h      2.93339251    -0.63488338     0.50687278
 c     -2.87429249    -0.37448272    -1.12764501
 h     -3.56877774     0.47584381    -0.89223869
 h     -2.67278954    -0.56045476    -2.35826465
 h     -3.15665790    -1.51510203    -1.05927489
 h     -1.20537972     0.20026585     1.67095378
          17

 c      0.99714201    -0.52430062     0.06248533
 c     -0.25747124    -1.17806795    -0.26350338
 c     -1.46990814    -0.26009467    -0.50340743
 c     -1.36382004     0.80101438     0.57905159
 c     -0.08661994     1.61523790     0.57407951
 c      0.96037378     0.99745736     0.03543461
 h     -0.07068022    -1.91342506    -1.15586339
 h     -2.41483066     1.38632638     0.51086744
 h     -0.24848678     2.64182892     0.85243410
 h      1.95010741     1.33014264     0.00806993
 o      2.13356892    -1.27391296     0.39948815
 h      2.90672284    -0.65733884     0.53561775
 c     -2.87307318    -0.34965987    -1.11798933
 h     -3.52013227     0.47629593    -0.88892936
 h     -2.68611449    -0.52343946    -2.36278293
 h     -3.17620863    -1.47966899    -1.08556772
 h     -1.23705389     0.16299641     1.65882178
          17

 c      0.97907350    -0.51655370     0.06686516
 c     -0.25065709    -1.18181427    -0.25608193
 c     -1.44654706    -0.26658974    -0.51126643
 c     -1.36896716     0.78232946     0.58512047
 c     -0.09314827     1.59446946     0.55996988
 c      0.96909814     1.00085620     0.04271089
 h     -0.12404877    -1.89144807    -1.12291948
 h     -2.37343575     1.33892729     0.51315254
 h     -0.24397577     2.58366109     0.80457532
 h      1.90476923     1.35944616    -0.08317448
 o      2.12674334    -1.26215673     0.39804253
 h      2.87286377    -0.68530417     0.56294794
 c     -2.86899612    -0.32815909    -1.11133801
 h     -3.47694842     0.47783522    -0.88380217
 h     -2.70333408    -0.47533129    -2.34096770
 h     -3.19854765    -1.42651439    -1.10445224
 h     -1.27814708     0.14087463     1.62309860
          17

 c      0.96169283    -0.50889014     0.07162160
 c     -0.24525429    -1.18418620    -0.25211395
 c     -1.42222526    -0.27424060    -0.51624808
 c     -1.37507682     0.76330376     0.59197645
 c     -0.10114210     1.57194993     0.54484619
 c      0.97744117     1.00127776     0.05129028
 h     -0.17712057    -1.87455481    -1.07623321
 h     -2.31580420     1.29091014     0.52342188
 h     -0.23636617     2.54874266     0.76256501
 h      1.88817566     1.40697815    -0.17761337
 o      2.11743518    -1.24950117     0.39570100
 h      2.84455533    -0.70741608     0.59106403
 c     -2.86126416    -0.31059680    -1.10803892
 h     -3.44781617     0.49253113    -0.87281344
 h     -2.72332367    -0.41691314    -2.29522650
 h     -3.22406674    -1.36063845    -1.11481806
 h     -1.32666223     0.13238525     1.56762281
          17

 c      0.94593996    -0.50140106     0.07682632
 c     -0.24171775    -1.18449403    -0.25089781
 c     -1.39757506    -0.28292540    -0.51823208
 c     -1.38079628     0.74355845     0.59900088
 c     -0.11045654     1.54736317     0.52892692
 c      0.98554842     0.99881878     0.06089321
 h     -0.22584274    -1.87292416    -1.02605708
 h     -2.25809878     1.25188099     0.53982863
 h     -0.22787211     2.54656840     0.72778804
 h      1.89435664     1.46914702    -0.27474205
 o      2.10482073    -1.23666280     0.39227974
 h      2.83367834    -0.71347488     0.62315174
 c     -2.84961552    -0.29659060    -1.10792150
 h     -3.43515939     0.52537358    -0.85352261
 h     -2.74424070    -0.34956148    -2.23228162
 h     -3.25429091    -1.29102726    -1.11575849
 h     -1.37995018     0.13273126     1.50113076
          17

 c      0.93267352    -0.49420792     0.08252589
 c     -0.24034417    -1.18201991    -0.25162943
 c     -1.37325292    -0.29251013    -0.51721438
 c     -1.38428697     0.72286713     0.60509145
 c     -0.12105157     1.52174451     0.51275661
 c      0.99459298     0.99424838     0.07079602
 h     -0.26756499    -1.89713440    -0.98305652
 h     -2.22252449     1.23491945     0.55921564
 h     -0.21883511     2.56996059     0.69794967
 h      1.90512011     1.53531473    -0.36854220
 o      2.08887675    -1.22380526     0.38777268
 h      2.84025443    -0.70256952     0.65984609
 c     -2.83449808    -0.28456717    -1.10992959
 h     -3.43313885     0.57027063    -0.82660715
 h     -2.76349211    -0.27512086    -2.16570314
 h     -3.29193874    -1.22909045    -1.10678208
 h     -1.43518961     0.13200407     1.43943814
          17

 c      0.92259970    -0.48744218     0.08873137
 c     -0.24122898    -1.17661435    -0.25402496
 c     -1.34996004    -0.30283741    -0.51334532
 c     -1.38431485     0.70177135     0.60871465
 c     -0.13278282     1.49687618     0.49697243
 c      1.00539286     0.98847315     0.08017000
 h     -0.30110806    -1.95127363    -0.95073991
 h     -2.22316965     1.24879163     0.57860584
 h     -0.20913490     2.60165886     0.66948664
 h      1.90582364     1.59466719    -0.45107843
 o      2.07044490    -1.21056590     0.38247880
 h      2.85181940    -0.68280846     0.69729462
 c     -2.81674747    -0.27277701    -1.11208375
 h     -3.43234907     0.61576903    -0.79478551
 h     -2.77830333    -0.19501505    -2.11705318
 h     -3.33931265    -1.18343171    -1.08808037
 h     -1.49086039     0.11600141     1.40348339
          17

 c      0.91620796    -0.48121396     0.09541059
 c     -0.24429098    -1.16914047    -0.25855434
 c     -1.32847146    -0.31370991    -0.50695198
 c     -1.38146994     0.68164875     0.60895088
 c     -0.14521659     1.47430679     0.48206954
 c      1.01801583     0.98226117     0.08840518
 h     -0.32556218    -2.02801466    -0.92261881
 h     -2.25136076     1.28793449     0.59656833
 h     -0.19945781     2.62577456     0.63994606
 h      1.88943932     1.63966180    -0.51613387
 o      2.05055726    -1.19656954     0.37682647
 h      2.85438119    -0.66327298     0.72996329
 c     -2.79731628    -0.26049854    -1.11234324
 h     -3.42488549     0.65215956    -0.76088262
 h     -2.78712247    -0.10913053    -2.10706104
 h     -3.39492139    -1.15404154    -1.06100518
 h     -1.54732735     0.07572788     1.40597448
          17

 c      0.91369705    -0.47559486     0.10247204
 c     -0.24921457    -1.16113575    -0.26587073
 c     -1.30965562    -0.32487717    -0.49851502
 c     -1.37756857     0.66343067     0.60666460
 c     -0.15765377     1.45500596     0.46834214
 c      1.03197082     0.97622125     0.09516086
 h     -0.33986353    -2.11277441    -0.88895467
 h     -2.28620854     1.33713708     0.61244391
 h     -0.19120560     2.63234633     0.60841464
 h      1.85434382     1.66593496    -0.55991930
 o      2.03002291    -1.18171389     0.37119164
 h      2.83920947    -0.64959705     0.75354264
 c     -2.77720576    -0.24797716    -1.11027150
 h     -3.40589217     0.67380396    -0.72696409
 h     -2.79013284    -0.01802307    -2.13641154
 h     -3.45225921    -1.13320647    -1.02840579
 h     -1.60349378     0.01783425     1.43855052
          17

 c      0.91490856    -0.47060680     0.10974646
 c     -0.25534391    -1.15417820    -0.27625261
 c     -1.29446444    -0.33602572    -0.48861072
 c     -1.37436957     0.64723893     0.60370148
 c     -0.16927094     1.43942404     0.45592133
 c      1.04644129     0.97081912     0.10031344
 h     -0.34347289    -2.19112806    -0.84339162
 h     -2.31103824     1.38240384     0.62556091
 h     -0.18601221     2.61707960     0.57506185
 h      1.80219484     1.67157707    -0.58077385
 o      2.00939998    -1.16619013     0.36584348
 h      2.80355477    -0.64377288     0.76588172
 c     -2.75738811    -0.23552083    -1.10715698
 h     -3.37318987     0.67861170    -0.69438405
 h     -2.78771446     0.07341914    -2.18491953
 h     -3.50273852    -1.11184775    -0.99408014
 h     -1.65521669    -0.04234627     1.48201489
          17

 c      0.91928937    -0.46619357     0.11697498
 c     -0.26170172    -1.14955446    -0.28951780
 c     -1.28387205    -0.34678659    -0.47785369
 c     -1.37299429     0.63301560     0.60162275
 c     -0.17926963     1.42757003     0.44483375
 c      1.06042254     0.96634423     0.10393499
 h     -0.33672989    -2.25244222    -0.78418129
 h     -2.31707359     1.41468659     0.63528806
 h     -0.18543033     2.58047114     0.54067822
 h      1.73720167     1.65704780    -0.57925804
 o      1.98904701    -1.15046352     0.36093261
 h      2.75021480    -0.64461980     0.76729542
 c     -2.73862901    -0.22322434    -1.10446941
 h     -3.32677304     0.66735053    -0.66390277
 h     -2.77972895     0.15800660    -2.23077729
 h     -3.53907557    -1.08384094    -0.96179483
 h     -1.69800880    -0.09232504     1.52100530
          17

 c      0.92588860    -0.46218095     0.12380590
 c     -0.26715112    -1.14816705    -0.30516834
 c     -1.27875039    -0.35678510    -0.46684353
 c     -1.37393675     0.62080082     0.60141346
 c     -0.18698531     1.41898638     0.43504989
 c      1.07274939     0.96279946     0.10636429
 h     -0.32069628    -2.29030915    -0.71291769
 h     -2.30131635     1.42912946     0.64113348
 h     -0.19077322     2.52792503     0.50637814
 h      1.66660895     1.62617035    -0.55924111
 o      1.96912486    -1.13529442     0.35646021
 h      2.68793283    -0.64759570     0.76118226
 c     -2.72133633    -0.21118976    -1.10311297
 h     -3.26876025     0.64368564    -0.63539774
 h     -2.76601388     0.22976721    -2.26026215
 h     -3.55672495    -1.04673065    -0.93471990
 h     -1.72873661    -0.12513272     1.54702333
          17

 c      0.93339076    -0.45824696     0.12980386
 c     -0.27064208    -1.15046326    -0.32254583
 c     -1.27969135    -0.36574282    -0.45611230
 c     -1.37721251     0.61068882     0.60362916
 c     -0.19194912     1.41264927     0.42652213
 c      1.08204401     0.95971528     0.10838519
 h     -0.29689370    -2.30224903    -0.63327850
 h     -2.26465172     1.42394252     0.64273691
 h     -0.20301700     2.47077280     0.47333882
 h      1.60187254     1.58823874    -0.53012799
 o      1.94961562    -1.12174852     0.35225531
 h      2.63136408    -0.64469219     0.75444882
 c     -2.70551217    -0.19968918    -1.10357110
 h     -3.20361406     0.61462603    -0.60725046
 h     -2.74670138     0.28489524    -2.26676934
 h     -3.55405727    -1.00105407    -0.91528807
 h     -1.74562104    -0.13775445     1.55640100
          17

 c      0.94020063    -0.45394024     0.13448006
 c     -0.27145639    -1.15630762    -0.34093286
 c     -1.28682483    -0.37359374    -0.44608705
 c     -1.38242615     0.60269470     0.60852764
 c     -0.19390022     1.40698968     0.41922686
 c      1.08675245     0.95607039     0.11134124
 h     -0.26709630    -2.28994846    -0.55025070
 h     -2.21141918     1.40032997     0.63988097
 h     -0.22281305     2.42610291     0.44238321
 h      1.55849844     1.55917638    -0.50823747
 o      1.93062809    -1.11099382     0.34812567
 h      2.59589616    -0.62749985     0.75497871
 c     -2.69079733    -0.18914357    -1.10617124
 h     -3.13781450     0.59010978    -0.57601929
 h     -2.72222697     0.32141570    -2.24814333
 h     -3.53237503    -0.94977422    -0.90514515
 h     -1.74788372    -0.12966523     1.54852118
          17

 c      0.94462973    -0.44878275     0.13735853
 c     -0.26937190    -1.16483894    -0.35961521
 c     -1.29971136    -0.38055126    -0.43707723
 c     -1.38870886     0.59657713     0.61609849
 c     -0.19277372     1.40045689     0.41321043
 c      1.08569911     0.95091923     0.11655394
 h     -0.23310435    -2.26030549    -0.46949024
 h     -2.15033214     1.36380953     0.63254877
 h     -0.25061815     2.41059820     0.41344939
 h      1.54965031     1.55453417    -0.50988612
 o      1.91302743    -1.10377447     0.34425723
 h      2.58607260    -0.59487245     0.76477170
 c     -2.67664025    -0.17983820    -1.11109977
 h     -3.07792674     0.57973444    -0.53787775
 h     -2.69324243     0.33893851    -2.20546090
 h     -3.49625007    -0.89815610    -0.90498733
 h     -1.73565944    -0.10238939     1.52532441
          17

 c      0.94519758    -0.44247125     0.13806526
 c     -0.26467778    -1.17443998    -0.37795344
 c     -1.31738415    -0.38706776    -0.42927520
 c     -1.39457532     0.59167059     0.62599519
 c     -0.18874900     1.39264787     0.40858409
 c      1.07905978     0.94472367     0.12396499
 h     -0.19636732    -2.22636608    -0.39623936
 h     -2.09588672     1.32644744     0.62088336
 h     -0.28628836     2.42798498     0.38569105
 h      1.57488885     1.57396779    -0.53527905
 o      1.89842718    -1.10014603     0.34130342
 h      2.59253093    -0.55542407     0.77763878
 c     -2.66252448    -0.17148529    -1.11807102
 h     -3.02779444     0.58704457    -0.49257855
 h     -2.66049942     0.33906288    -2.14363773
 h     -3.45395123    -0.85377383    -0.91428434
 h     -1.71033557    -0.06009831     1.49213958
          17

 c      0.94097660    -0.43509133     0.13639986
 c     -0.25804399    -1.18307055    -0.39549703
 c     -1.33853010    -0.39369895    -0.42275147
 c     -1.39801376     0.58706498     0.63739098
 c     -0.18238300     1.38468885     0.40543714
 c      1.06828919     0.93925644     0.13213643
 h     -0.15757755    -2.20499618    -0.33368039
 h     -2.06652452     1.30617074     0.60484910
 h     -0.32786473     2.46519094     0.35857789
 h      1.62125090     1.60188483    -0.56855455
 o      1.88827957    -1.09976789     0.33992902
 h      2.60245992    -0.52026196     0.78554042
 c     -2.64806516    -0.16324789    -1.12592871
 h     -2.98821721     0.60731163    -0.44614089
 h     -2.62463677     0.32674392    -2.07382586
 h     -3.41665454    -0.82561734    -0.93129094
 h     -1.67526680    -0.01106501     1.45977149
          17

 c      0.93180756    -0.42721943     0.13235632
 c     -0.25027351    -1.18916019    -0.41202744
 c     -1.36171879    -0.40095008    -0.41743584
 c     -1.39740437     0.58265637     0.64883038
 c     -0.17463194     1.37830595     0.40378528
 c      1.05515693     0.93619356     0.13957490
 h     -0.11700839    -2.20807319    -0.28233851
 h     -2.07349360     1.31549609     0.58434940
 h     -0.37143956     2.50364005     0.33257875
 h      1.67463522     1.62300398    -0.59360551
 o      1.88323870    -1.10212841     0.34048140
 h      2.60708703    -0.49730586     0.78335822
 c     -2.63315169    -0.15455697    -1.13255174
 h     -2.95927909     0.63177325    -0.40824797
 h     -2.58568635     0.31213673    -2.01632103
 h     -3.39433816    -0.82076917    -0.95411433
 h     -1.63614535     0.03150907     1.44626333
          17

 c      0.91826044    -0.41984932     0.12609121
 c     -0.24201647    -1.19243241    -0.42738679
 c     -1.38557616    -0.40917501    -0.41308536
 c     -1.39272570     0.57989943     0.65852821
 c     -0.16669959     1.37497693     0.40359675
 c      1.04127805     0.93647810     0.14529717
 h     -0.07589193    -2.23370766    -0.24223320
 h     -2.10939184     1.34808179     0.56122368
 h     -0.41246273     2.52932573     0.30882972
 h      1.72505359     1.62876093    -0.60086595
 o      1.88312653    -1.10659305     0.34297164
 h      2.60255030    -0.49044429     0.76938390
 c     -2.61834512    -0.14581456    -1.13539200
 h     -2.94167978     0.65262641    -0.38771623
 h     -2.54243917     0.30893572    -1.99697491
 h     -3.38961771    -0.83960208    -0.98249077
 h     -1.59879857     0.05431809     1.47139159
          17

 c      0.90139243    -0.41416026     0.11786139
 c     -0.23365324    -1.19364087    -0.44132065
 c     -1.40885532    -0.41854094    -0.40926371
 c     -1.38536293     0.58013218     0.66577441
 c     -0.15984240     1.37573300     0.40481979
 c      1.02807037     0.94036103     0.14873877
 h     -0.03694152    -2.26941885    -0.21484163
 h     -2.15624066     1.38648187     0.54001668
 h     -0.44691675     2.53489461     0.28863461
 h      1.76634458     1.61600415    -0.58613603
 o      1.88714993    -1.11250606     0.34715125
 h      2.58922876    -0.49987832     0.74472427
 c     -2.60488829    -0.13771750    -1.13332274
 h     -2.93633360     0.66509892    -0.38989777
 h     -2.49337186     0.32344234    -2.02731988
 h     -3.39645909    -0.87488149    -1.01791061
 h     -1.56431059     0.05596804     1.53888353
          17

 c      0.88247553    -0.41121873     0.10797357
 c     -0.22540282    -1.19373433    -0.45354576
 c     -1.43043899    -0.42903782    -0.40538610
 c     -1.37700672     0.58324197     0.67161427
 c     -0.15519268     1.38119355     0.40738869
 c      1.01672752     0.94754619     0.14960999
 h     -0.00323535    -2.30180273    -0.20229210
 h     -2.19882551     1.41633422     0.52555600
 h     -0.47189449     2.51846270     0.27317662
 h      1.79505313     1.58496088    -0.54859361
 o      1.89409863    -1.11938817     0.35256507
 h      2.57191698    -0.52169236     0.71312604
 c     -2.59403982    -0.13026317    -1.12794742
 h     -2.94376540     0.66779138    -0.41587506
 h     -2.43948567     0.34713171    -2.09071724
 h     -3.40529072    -0.91618707    -1.06179483
 h     -1.52934741     0.04840779     1.63026460
          17

 c      0.86281585    -0.41173504     0.09677000
 c     -0.21746965    -1.19342833    -0.46386470
 c     -1.44935307    -0.44050020    -0.40082687
 c     -1.36892544     0.58844685     0.67752542
 c     -0.15357518     1.39153757     0.41121716
 c      1.00806888     0.95730182     0.14786551
 h      0.02285349    -2.32163137    -0.20603619
 h     -2.22824116     1.42970526     0.52108385
 h     -0.48595841     2.48279258     0.26333155
 h      1.81017454     1.53837614    -0.49001047
 o      1.90245934    -1.12712624     0.35858765
 h      2.56041043    -0.54702383     0.68085048
 c     -2.58661351    -0.12326776    -1.12205502
 h     -2.96413565     0.66276504    -0.46246123
 h     -2.38412930     0.36721151    -2.16092357
 h     -3.40788137    -0.95424288    -1.11423404
 h     -1.49123110     0.04436579     1.72227514
          17

 c      0.84368002    -0.41593813     0.08463921
 c     -0.21013719    -1.19317908    -0.47221373
 c     -1.46482323    -0.45263183    -0.39503019
 c     -1.36190315     0.59500980     0.68445401
 c     -0.15530685     1.40636283     0.41619160
 c      1.00227046     0.96853519     0.14378094
 h      0.03996662    -2.32434732    -0.22645768
 h     -2.24043815     1.42325618     0.52810191
 h     -0.48968956     2.43589969     0.25939780
 h      1.81427789     1.48176946    -0.41515104
 o      1.91063896    -1.13593191     0.36455515
 h      2.56718562    -0.56393029     0.65481779
 c     -2.58291456    -0.11700577    -1.11806698
 h     -2.99789743     0.65555991    -0.52275642
 h     -2.33064904     0.37557252    -2.21923207
 h     -3.39905617    -0.98255007    -1.17409827
 h     -1.44948913     0.05107748     1.79878090
          17

 c      0.82627245    -0.42357975     0.07202313
 c     -0.20381117    -1.19324279    -0.47867113
 c     -1.47635830    -0.46502025    -0.38759043
 c     -1.35636224     0.60232488     0.69280735
 c     -0.16003425     1.42449627     0.42218762
 c      0.99854581     0.97985032     0.13806174
 h      0.04773157    -2.30945453    -0.26297802
 h     -2.23477758     1.39669265     0.54674994
 h     -0.48651697     2.39266882     0.26064968
 h      1.81609649     1.42419230    -0.33265110
 o      1.91757684    -1.14584500     0.37007209
 h      2.59819979    -0.56565672     0.63789946
 c     -2.58275621    -0.11215241    -1.11769688
 h     -3.04615531     0.65387154    -0.58803800
 h     -2.28144923     0.36890985    -2.25581240
 h     -3.37656837    -0.99743532    -1.23966318
 h     -1.40495398     0.07127763     1.85102748
          17

 c      0.81171345    -0.43403834     0.05940568
 c     -0.19903325    -1.19367179    -0.48345181
 c     -1.48380177    -0.47715613    -0.37829465
 c     -1.35238069     0.60980929     0.70269167
 c     -0.16678095     1.44404051     0.42910057
 c      0.99507235     0.98970702     0.13176441
 h      0.04676766    -2.28043342    -0.31421999
 h     -2.21387176     1.35252494     0.57605400
 h     -0.48277136     2.37429043     0.26510291
 h      1.83211100     1.37744316    -0.25398236
 o      1.92323077    -1.15629541     0.37516196
 h      2.64534177    -0.55734881     0.62665653
 c     -2.58562143    -0.10931831    -1.12186928
 h     -3.10917596     0.66332273    -0.65153923
 h     -2.23807221     0.34673060    -2.26647809
 h     -3.34058653    -0.99779802    -1.30915075
 h     -1.35893340     0.10514468     1.87506884
          17

 c      0.80100280    -0.44648455     0.04728422
 c     -0.19646479    -1.19423677    -0.48687746
 c     -1.48731194    -0.48847787    -0.36712431
 c     -1.34959592     0.61676977     0.71406493
 c     -0.17442999     1.46324335     0.43678014
 c      0.98989623     0.99694482     0.12571558
 h      0.03879124    -2.24523404    -0.37825089
 h     -2.18470320     1.29689815     0.61399401
 h     -0.48429831     2.39855371     0.27088242
 h      1.87839693     1.35027236    -0.18693181
 o      1.92813386    -1.16644593     0.38000070
 h      2.69331582    -0.54997203     0.61560751
 c     -2.59097150    -0.10854769    -1.13065998
 h     -3.18348452     0.68273087    -0.71134598
 h     -2.20135045     0.31018680    -2.25044259
 h     -3.29342423    -0.98509282    -1.38108859
 h     -1.31279982     0.15129456     1.87020106
          17

 c      0.79497540    -0.46005257     0.03613451
 c     -0.19682636    -1.19438672    -0.48929653
 c     -1.48729416    -0.49843590    -0.35422537
 c     -1.34707636     0.62231080     0.72674462
 c     -0.18241237     1.48189645     0.44485295
 c      0.98268019     1.00136680     0.11993042
 h      0.02654583    -2.21598295    -0.45322614
 h     -2.16030132     1.24061355     0.65762720
 h     -0.49082230     2.46400877     0.27899573
 h      1.95255288     1.34144137    -0.12934319
 o      1.93274612    -1.17567652     0.38466897
 h      2.72958705    -0.55198765     0.60111487
 c     -2.59836458    -0.10928950    -1.14346541
 h     -3.26145789     0.70474317    -0.76904218
 h     -2.17127604     0.26188060    -2.20972647
 h     -3.23954349    -0.96359247    -1.45462133
 h     -1.26773645     0.20688580     1.83893797
          17

 c      0.79425136    -0.47396527     0.02637657
 c     -0.20074789    -1.19350983    -0.49095982
 c     -1.48432256    -0.50655899    -0.33985995
 c     -1.34347675     0.62554156     0.74021969
 c     -0.19070752     1.50125261     0.45276266
 c      0.97472662     1.00345231     0.11406147
 h      0.01290715    -2.20489140    -0.53843515
 h     -2.15830588     1.19730578     0.70386857
 h     -0.49668518     2.55112851     0.29296755
 h      2.03406481     1.34318239    -0.07481296
 o      1.93723971    -1.18369978     0.38911791
 h      2.74747310    -0.56710386     0.58186237
 c     -2.60735251    -0.11078805    -1.15920654
 h     -3.33426890     0.72073747    -0.82645691
 h     -2.14631030     0.20631186    -2.15010443
 h     -3.18534834    -0.94050155    -1.52986026
 h     -1.22431308     0.26706661     1.78864148
          17

 c      0.79917343    -0.48760944     0.01833879
 c     -0.20853464    -1.19158081    -0.49198908
 c     -1.47907410    -0.51249994    -0.32434123
 c     -1.33803444     0.62636132     0.75327546
 c     -0.19930702     1.52264673     0.45999926
 c      0.96741029     1.00374397     0.10801568
 h     -0.00090721    -2.21568572    -0.63424034
 h     -2.19000923     1.17491426     0.75099355
 h     -0.49646016     2.63841022     0.31574492
 h      2.10210793     1.34864121    -0.01994712
 o      1.94150449    -1.19051684     0.39320670
 h      2.74593816    -0.59475058     0.55823877
 c     -2.61754799    -0.11249655    -1.17632195
 h     -3.39476587     0.72433723    -0.88433905
 h     -2.12186884     0.15047816    -2.08316465
 h     -3.13780956    -0.92464814    -1.60785425
 h     -1.18160269     0.32420171     1.73461385
          17

 c      0.80973041    -0.50057242     0.01221567
 c     -0.22001945    -1.18947757    -0.49254653
 c     -1.47227264    -0.51605553    -0.30797117
 c     -1.33167579     0.62599995     0.76390203
 c     -0.20797053     1.54676211     0.46618424
 c      0.96144678     1.00267419     0.10198713
 h     -0.01610883    -2.23933758    -0.73961642
 h     -2.24843548     1.16864562     0.79863232
 h     -0.48732033     2.71096297     0.34841974
 h      2.14379843     1.35385094     0.03537021
 o      1.94514420    -1.19639652     0.39673381
 h      2.72971381    -0.63031761     0.53190163
 c     -2.62896227    -0.11441141    -1.19286865
 h     -3.43844518     0.71230181    -0.94246654
 h     -2.08881037     0.10341937    -2.02684480
 h     -3.10159690    -0.92264176    -1.68926795
 h     -1.13618101     0.36851042     1.70112168
          17

 c      0.82548752    -0.51263242     0.00802904
 c     -0.23461982    -1.18841040    -0.49294962
 c     -1.46464997    -0.51715234    -0.29101362
 c     -1.32635587     0.62609107     0.77038431
 c     -0.21628996     1.57362477     0.47105325
 c      0.95699803     1.00060057     0.09630080
 h     -0.03493220    -2.26077294    -0.85037892
 h     -2.31492205     1.16733602     0.84625071
 h     -0.46858861     2.76058901     0.39062665
 h      2.15322782     1.35687903     0.08975637
 o      1.94744743    -1.20188514     0.39946839
 h      2.70998401    -0.66504615     0.50541973
 c     -2.64198419    -0.11712933    -1.20736088
 h     -3.46352952     0.68444283    -0.99983626
 h     -2.03633659     0.07298275    -1.99774604
 h     -3.07685179    -0.93483007    -1.77214850
 h     -1.08347332     0.39279114     1.70968073
          17

 c      0.84557348    -0.52369289     0.00562287
 c     -0.25147784    -1.18924240    -0.49356008
 c     -1.45691373    -0.51581821    -0.27371966
 c     -1.32342729     0.62749447     0.77314549
 c     -0.22381900     1.60274309     0.47445491
 c      0.95390314     0.99782431     0.09130226
 h     -0.05909385    -2.26736040    -0.96042419
 h     -2.37264204     1.16212946     0.89268608
 h     -0.44094381     2.78411323     0.44114303
 h      2.12924815     1.35702660     0.14139958
 o      1.94754461    -1.20769556     0.40121734
 h      2.70221905    -0.68798075     0.48137716
 c     -2.65639766    -0.12148815    -1.22002050
 h     -3.47133165     0.64371240    -1.05464144
 h     -1.96269402     0.06162610    -1.99668437
 h     -3.06017159    -0.95567545    -1.85143785
 h     -1.02353988     0.39802871     1.75726470
          17

 c      0.86874560    -0.53369041     0.00469726
 c     -0.26959650    -1.19230812    -0.49464969
 c     -1.44971380    -0.51214960    -0.25636795
 c     -1.32310906     0.63036361     0.77435334
 c     -0.23015267     1.63316726     0.47636065
 c      0.95176869     0.99457763     0.08729852
 h     -0.08938088    -2.25179877    -1.06370963
 h     -2.41116735     1.14839019     0.93648783
 h     -0.40598189     2.78272506     0.49829855
 h      2.07470402     1.35463221     0.18854073
 o      1.94505550    -1.21428243     0.40192992
 h      2.71621751    -0.69301378     0.46089100
 c     -2.67071273    -0.12832648    -1.23251272
 h     -3.46707186     0.59657119    -1.10438450
 h     -1.87967962     0.06699047    -2.00945221
 h     -3.04732018    -0.97781214    -1.92095928
 h     -0.96286339     0.39076584     1.82034373
          17

 c      0.89351754    -0.54251167     0.00486190
 c     -0.28799403    -1.19752462    -0.49636448
 c     -1.44359259    -0.50629866    -0.23927142
 c     -1.32504721     0.63468965     0.77603133
 c     -0.23494872     1.66346724     0.47683384
 c      0.94988998     0.99098126     0.08451226
 h     -0.12581263    -2.21145648    -1.15533437
 h     -2.42550034     1.12456990     0.97626003
 h     -0.36600117     2.76266947     0.56040492
 h      1.99742223     1.35146019     0.22993932
 o      1.94069833    -1.22147727     0.40171691
 h      2.74650650    -0.68491540     0.44343330
 c     -2.68279911    -0.13849870    -1.24648212
 h     -3.46013253     0.55279578    -1.14637224
 h     -1.80301147     0.08545878    -2.02147867
 h     -3.03495372    -0.99534963    -1.97553333
 h     -0.90892992     0.37731962     1.87686463
          17

 c      0.91830375    -0.54995444     0.00567934
 c     -0.30584641    -1.20451195    -0.49873237
 c     -1.43893758    -0.49848048    -0.22275745
 c     -1.32874679     0.64046465     0.77939234
 c     -0.23793910     1.69171093     0.47594040
 c      0.94706229     0.98695756     0.08301039
 h     -0.16780701    -2.14725625    -1.23197928
 h     -2.41470811     1.09119736     1.01093645
 h     -0.32365360     2.73633593     0.62654800
 h      1.91245087     1.35163641     0.26576228
 o      1.93587282    -1.22879940     0.40075158
 h      2.77863432    -0.67437808     0.42839021
 c     -2.69071598    -0.15269108    -1.26284869
 h     -3.46144658     0.52282396    -1.17853034
 h     -1.74451557     0.11379806    -2.02446395
 h     -3.02103077    -1.00506161    -2.01197774
 h     -0.86686981     0.36204604     1.91400228
          17

 c      0.94154992    -0.55574001     0.00669555
 c     -0.32257949    -1.21263312    -0.50164312
 c     -1.43595712    -0.48898510    -0.20714793
 c     -1.33361406     0.64760387     0.78500738
 c     -0.23899698     1.71570477     0.47364652
 c      0.94156074     0.98215306     0.08261135
 h     -0.21422530    -2.06317635    -1.29239607
 h     -2.38173861     1.05060405     1.04011513
 h     -0.28105565     2.72038087     0.69757455
 h      1.84236397     1.36234298     0.29871221
 o      1.93190740    -1.23592305     0.39920692
 h      2.80044079    -0.67029983     0.41586538
 c     -2.69335821    -0.17091627    -1.28181905
 h     -3.47680864     0.51180398    -1.20013401
 h     -1.71109449     0.14923154    -2.01525605
 h     -3.00468947    -1.00653151    -2.02944209
 h     -0.83946182     0.34774850     1.92594072
          17

 c      0.96184123    -0.55957257     0.00746993
 c     -0.33789397    -1.22098463    -0.50477361
 c     -1.43469007    -0.47817877    -0.19274893
 c     -1.33881133     0.65582659     0.79300108
 c     -0.23823311     1.73385053     0.46987469
 c      0.93196181     0.97615490     0.08296137
 h     -0.26339451    -1.96621117    -1.33834540
 h     -2.33460992     1.00721892     1.06464012
 h     -0.23873718     2.72648041     0.77534562
 h      1.80766236     1.39095587     0.33307433
 o      1.92975944    -1.24279206     0.39724600
 h      2.80583283    -0.67740932     0.40645169
 c     -2.69074733    -0.19215261    -1.30302698
 h     -3.50211144     0.51557985    -1.21189585
 h     -1.70592051     0.18920682    -1.99370117
 h     -2.98614801    -1.00227059    -2.02975022
 h     -0.82783810     0.33620548     1.91098905
          17

 c      0.97799685    -0.56123254     0.00761436
 c     -0.35172270    -1.22843004    -0.50750000
 c     -1.43504959    -0.46648377    -0.17984508
 c     -1.34308703     0.66459495     0.80308725
 c     -0.23595766     1.74605719     0.46483115
 c      0.91861518     0.96913961     0.08395963
 h     -0.31327976    -1.86594989    -1.37564126
 h     -2.28814199     0.96785173     1.08743387
 h     -0.19613879     2.75108111     0.85879526
 h      1.80931894     1.43715137     0.36961883
 o      1.92996199    -1.24954307     0.39500785
 h      2.79436058    -0.69666766     0.40090559
 c     -2.68360557    -0.21460391    -1.32561487
 h     -3.52720701     0.52409549    -1.21547384
 h     -1.72928930     0.23130362    -1.96151426
 h     -2.96679756    -0.99810251    -2.01793851
 h     -0.83176094     0.32836398     1.87029791
          17

 c      0.98916448    -0.56066430     0.00683852
 c     -0.36412644    -1.23380574    -0.50895657
 c     -1.43688632    -0.45433409    -0.16869052
 c     -1.34493130     0.67324994     0.81453475
 c     -0.23250450     1.75340160     0.45917069
 c      0.90350283     0.96201970     0.08593700
 h     -0.36196226    -1.77239641    -1.41351543
 h     -2.26234018     0.94050291     1.11353042
 h     -0.15337268     2.77940185     0.94188574
 h      1.82997668     1.49109056     0.40355025
 o      1.93256093    -1.25642565     0.39257954
 h      2.77082778    -0.72561634     0.39997352
 c     -2.67276657    -0.23624557    -1.34829158
 h     -3.54276793     0.52734975    -1.21286530
 h     -1.77855830     0.27351686    -1.92212225
 h     -2.94920498    -1.00311843    -2.00225872
 h     -0.84920645     0.32411235     1.80819963
          17

 c      0.99490125    -0.55801960     0.00499012
 c     -0.37518120    -1.23630533    -0.50844972
 c     -1.44004561    -0.44211847    -0.15950154
 c     -1.34359916     0.68145485     0.82626736
 c     -0.22814599     1.75709976     0.45373528
 c      0.88871109     0.95579302     0.08928589
 h     -0.40811252    -1.69187678    -1.45979817
 h     -2.27126902     0.93039066     1.14691064
 h     -0.11167570     2.79718471     1.01664106
 h      1.85137318     1.54111291     0.42902670
 o      1.93702145    -1.26377067     0.38996952
 h      2.74562850    -0.75822543     0.40432395
 c     -2.65905715    -0.25537838    -1.36954070
 h     -3.54343053     0.51823907    -1.20590283
 h     -1.84724819     0.31522052    -1.88110042
 h     -2.93620222    -1.02711226    -1.99176291
 h     -0.87515655     0.32143688     1.73419103
          17

 c      0.99520495    -0.55365102     0.00207622
 c     -0.38495232    -1.23570373    -0.50600708
 c     -1.44439936    -0.43013237    -0.15246727
 c     -1.34032590     0.68963963     0.83700721
 c     -0.22311864     1.75801842     0.44928068
 c      0.87571996     0.95111684     0.09419946
 h     -0.45067844    -1.62475751    -1.51435595
 h     -2.31007179     0.93664205     1.18584438
 h     -0.07273824     2.79592592     1.07638415
 h      1.86230954     1.57884025     0.44230251
 o      1.94227937    -1.27193698     0.38709453
 h      2.73342810    -0.78567765     0.41456448
 c     -2.64355283    -0.27133819    -1.38806720
 h     -3.52794367     0.49282874    -1.19587007
 h     -1.92418570     0.35885830    -1.84654932
 h     -2.92859549    -1.07427161    -1.99095489
 h     -0.90002594     0.31485870     1.66587997
          17

 c      0.99047338    -0.54806153    -0.00175102
 c     -0.39352455    -1.23215023    -0.50237178
 c     -1.44985175    -0.41855197    -0.14777731
 c     -1.33777453     0.69886941     0.84528993
 c     -0.21766525     1.75666893     0.44639523
 c      0.86545957     0.94829350     0.10066495
 h     -0.48822382    -1.56799084    -1.56890492
 h     -2.36038212     0.95453463     1.22419280
 h     -0.03816668     2.77238790     1.11675291
 h      1.85773433     1.59948366     0.44179159
 o      1.94724339    -1.28106356     0.38379618
 h      2.74555802    -0.80089689     0.43117568
 c     -2.62759081    -0.28491925    -1.40315785
 h     -3.49872969     0.45001313    -1.18321358
 h     -1.99544339     0.41065182    -1.82784344
 h     -2.92356851    -1.13857236    -1.99686964
 h     -0.91068528     0.29501676     1.62735334
          17

 c      0.98139546    -0.54182558    -0.00624307
 c     -0.40098824    -1.22584558    -0.49847176
 c     -1.45632891    -0.40743987    -0.14563707
 c     -1.33806966     0.70996522     0.85043088
 c     -0.21206124     1.75329634     0.44550220
 c      0.85847812     0.94735627     0.10851500
 h     -0.51894712    -1.51882129    -1.61303650
 h     -2.40456555     0.97930914     1.25621369
 h     -0.00923959     2.72715949     1.13569226
 h      1.83663082     1.60094903     0.42740491
 o      1.95153306    -1.29074372     0.37991126
 h      2.77949881    -0.80468283     0.45387411
 c     -2.61204804    -0.29765031    -1.41473278
 h     -3.46169975     0.39137780    -1.16734447
 h     -2.05153902     0.47587795    -1.83125140
 h     -2.91625777    -1.20746198    -2.00283701
 h     -0.89964786     0.25544952     1.63267277
          17

 c      0.96881010    -0.53550807    -0.01111291
 c     -0.40739527    -1.21691904    -0.49501704
 c     -1.46375340    -0.39677401    -0.14623209
 c     -1.34159092     0.72255012     0.85364256
 c     -0.20662520     1.74790986     0.44683535
 c      0.85500361     0.94810210     0.11745458
 h     -0.54116500    -1.47608621    -1.63893876
 h     -2.43141143     1.00756689     1.27839926
 h      0.01330787     2.66415472     1.13361862
 h      1.80119542     1.58348666     0.40022815
 o      1.95545978    -1.30016330     0.37534904
 h      2.82074130    -0.80437610     0.48092905
 c     -2.59665519    -0.31049199    -1.42329292
 h     -3.42601390     0.32122434    -1.14657601
 h     -2.09316131     0.55054687    -1.85579262
 h     -2.90244213    -1.26886799    -2.00335173
 h     -0.87398265     0.20251941     1.67053272
          17

 c      0.95358543    -0.52960739    -0.01607577
 c     -0.41274405    -1.20543889    -0.49239977
 c     -1.47201142    -0.38647709    -0.14965998
 c     -1.34770686     0.73550152     0.85679983
 c     -0.20173414     1.74021464     0.45034949
 c      0.85486048     0.95004144     0.12706245
 h     -0.55362486    -1.43994432    -1.64268440
 h     -2.43549821     1.03719062     1.28914256
 h      0.02970694     2.59135242     1.11430656
 h      1.75759141     1.55031102     0.36264544
 o      1.95939375    -1.30854510     0.37008842
 h      2.85411511    -0.80732327     0.50963839
 c     -2.58038856    -0.32353708    -1.42964892
 h     -3.40278499     0.24590886    -1.11839260
 h     -2.12677365     0.62220008    -1.89500787
 h     -2.87962005    -1.31468654    -1.99560259
 h     -0.84724713     0.14997860     1.71902485
          17

 c      0.93655051    -0.52452020    -0.02086602
 c     -0.41699176    -1.19144137    -0.49071014
 c     -1.48093615    -0.37644108    -0.15589573
 c     -1.35570240     0.74783286     0.86107888
 c     -0.19785339     1.72948348     0.45558733
 c      0.85726687     0.95228027     0.13678549
 h     -0.55563695    -1.41141373    -1.62413709
 h     -2.41578806     1.06706676     1.28830862
 h      0.04185884     2.52225224     1.08634119
 h      1.71798319     1.50903525     0.31858928
 o      1.96342645    -1.31536748     0.36413302
 h      2.86987534    -0.81768994     0.53730168
 c     -2.56236623    -0.33644180    -1.43450556
 h     -3.40114725     0.17107352    -1.08070907
 h     -2.15815508     0.67819627    -1.94142528
 h     -2.84677440    -1.34108941    -1.97910290
 h     -0.82959153     0.10875279     1.76226341
          17

 c      0.91847074    -0.52052741    -0.02523617
 c     -0.42006861    -1.17494366    -0.48972936
 c     -1.49031463    -0.36654079    -0.16480300
 c     -1.36489538     0.75887550     0.86684159
 c     -0.19553427     1.71460410     0.46168412
 c      0.86075274     0.95349305     0.14600350
 h     -0.54718880    -1.39216336    -1.58704140
 h     -2.37534744     1.09711807     1.27724498
 h      0.05367101     2.47536151     1.06295763
 h      1.70125520     1.47203924     0.27288690
 o      1.96735857    -1.32037707     0.35747761
 h      2.86416543    -0.83639210     0.56183965
 c     -2.54251632    -0.34852093    -1.43813005
 h     -3.42235634     0.09795009    -1.03441048
 h     -2.19071947     0.71001754    -1.98870963
 h     -2.80395202    -1.34809996    -1.95521557
 h     -0.82640565     0.08481595     1.79204433
          17

 c      0.90004584    -0.51780504    -0.02894558
 c     -0.42188940    -1.15594112    -0.48887870
 c     -1.49990946    -0.35663587    -0.17616032
 c     -1.37442162     0.76810319     0.87388040
 c     -0.19522056     1.69478698     0.46791640
 c      0.86388247     0.95241661     0.15426670
 h     -0.52908117    -1.38457021    -1.53958734
 h     -2.32227799     1.12882638     1.25918662
 h      0.06889009     2.46600633     1.05536011
 h      1.72463475     1.45073936     0.22853795
 o      1.97073243    -1.32356602     0.35007826
 h      2.83850607    -0.86145176     0.58222578
 c     -2.52166517    -0.35878895    -1.44024894
 h     -3.45822058     0.02365437    -0.98464186
 h     -2.22603484     0.71319361    -2.03189064
 h     -2.75208043    -1.33951793    -1.92699567
 h     -0.83995074     0.08073021     1.80486428
          17

 c      0.88192059    -0.51644458    -0.03174715
 c     -0.42237957    -1.13440232    -0.48722639
 c     -1.50948056    -0.34656774    -0.18968497
 c     -1.38307839     0.77494309     0.88158454
 c     -0.19687531     1.67068491     0.47455441
 c      0.86676976     0.94875310     0.16146080
 h     -0.50289056    -1.39187420    -1.49429153
 h     -2.27063553     1.16610841     1.23955743
 h      0.08653670     2.49315738     1.06232882
 h      1.78630408     1.44517740     0.18495333
 o      1.97280623    -1.32517159     0.34180823
 h      2.80009429    -0.88790412     0.59910724
 c     -2.50101263    -0.36623252    -1.44025541
 h     -3.49663010    -0.05474259    -0.93860127
 h     -2.26438997     0.68643609    -2.06723603
 h     -2.69289883    -1.32308785    -1.89911752
 h     -0.87056387     0.09691684     1.79990257
          17

 c      0.86470852    -0.51645228    -0.03337714
 c     -0.42153706    -1.11031734    -0.48380884
 c     -1.51878817    -0.33615593    -0.20504995
 c     -1.38958102     0.77877974     0.88911185
 c     -0.19995661     1.64426190     0.48265001
 c      0.87107925     0.94310045     0.16757037
 h     -0.47041113    -1.41775461    -1.46416282
 h     -2.23743203     1.21510855     1.22459197
 h      0.10090769     2.54045003     1.07236010
 h      1.86540410     1.44546076     0.14113260
 o      1.97254973    -1.32566197     0.33241080
 h      2.76176598    -0.90791295     0.61548881
 c     -2.48164273    -0.37006910    -1.43750883
 h     -3.52737646    -0.13786030    -0.90252114
 h     -2.30514202     0.63145778    -2.09237510
 h     -2.62855475    -1.30971917    -1.87727553
 h     -0.91694073     0.13186547     1.77859265
          17

 c      0.84901973    -0.51773047    -0.03355622
 c     -0.41950203    -1.08390308    -0.47836679
 c     -1.52757320    -0.32520041    -0.22188437
 c     -1.39352090     0.77941682     0.89567429
 c     -0.20373194     1.61757956     0.49308835
 c      0.87845086     0.93614498     0.17250964
 h     -0.43289418    -1.46406991    -1.45400096
 h     -2.23208246     1.27991503     1.21701294
 h      0.10626495     2.58955401     1.07460221
 h      1.93988476     1.44217087     0.09800238
 o      1.96893134    -1.32557700     0.32154853
 h      2.73740690    -0.91324980     0.63596238
 c     -2.46444709    -0.37010965    -1.43155660
 h     -3.54405207    -0.22431845    -0.88043481
 h     -2.34691843     0.55374360    -2.10697373
 h     -2.56056610    -1.30965241    -1.86622474
 h     -0.97560187     0.18119003     1.74578995
          17

 c      0.83546839    -0.52007606    -0.03201087
 c     -0.41653045    -1.05586811    -0.47176239
 c     -1.53552948    -0.31349346    -0.23975185
 c     -1.39614257     0.77776778     0.90053224
 c     -0.20741865     1.59212581     0.50620747
 c      0.88967036     0.92837826     0.17620762
 h     -0.39132833    -1.52772864    -1.45550624
 h     -2.24829415     1.35661488     1.21323110
 h      0.09925626     2.62740966     1.06332414
 h      1.99547462     1.43031462     0.05752833
 o      1.96160337    -1.32516534     0.30906739
 h      2.73115118    -0.90106016     0.66260595
 c     -2.45022243    -0.36733286    -1.42224880
 h     -3.54363666    -0.31171505    -0.87425972
 h     -2.38788058     0.46406254    -2.11431043
 h     -2.48904060    -1.32609768    -1.86690342
 h     -1.03987721     0.23563391     1.71270870
          17

 c      0.82465432    -0.52320274    -0.02850989
 c     -0.41290046    -1.02736914    -0.46540822
 c     -1.54228543    -0.30083617    -0.25811773
 c     -1.39967963     0.77582011     0.90244854
 c     -0.21019087     1.56878526     0.52190703
 c      0.90470931     0.92017304     0.17868970
 h     -0.34738888    -1.60085309    -1.45402197
 h     -2.27147313     1.43488677     1.20695463
 h      0.07871668     2.64644713     1.03697148
 h      2.02504601     1.40834726     0.02166004
 o      1.95116914    -1.32422088     0.29521426
 h      2.73322922    -0.87643017     0.69164826
 c     -2.43960773    -0.36404690    -1.40962729
 h     -3.52581198    -0.39735959    -0.88412627
 h     -2.42642912     0.37893610    -2.12316654
 h     -2.41356514    -1.35292026    -1.87559244
 h     -1.10006327     0.28006309     1.69947516
          17

 c      0.81711829    -0.52676908    -0.02289806
 c     -0.40886840    -0.99967512    -0.46049670
 c     -1.54740750    -0.28705739    -0.27633285
 c     -1.40596279     0.77554047     0.89997708
 c     -0.21122300     1.54797460     0.53982915
 c      0.92296700     0.91183176     0.18009132
 h     -0.30350550    -1.67417981    -1.43752788
 h     -2.28949608     1.50446433     1.19346055
 h      0.04500986     2.64326930     0.99659469
 h      2.02646002     1.37688082    -0.00809023
 o      1.93858040    -1.32237417     0.28046368
 h      2.72958627    -0.84766787     0.71628050
 c     -2.43288203    -0.36298220    -1.39386679
 h     -3.49284122    -0.47881257    -0.90846127
 h     -2.46230352     0.31552625    -2.14591447
 h     -2.33472304    -1.37962712    -1.88640858
 h     -1.14864005     0.30016016     1.72701037
          17

 c      0.81326891    -0.53040150    -0.01511737
 c     -0.40464979    -0.97388995    -0.45773508
 c     -1.55042533    -0.27203152    -0.29365009
 c     -1.41548895     0.77745475     0.89329400
 c     -0.20978474     1.52972021     0.55946632
 c      0.94342931     0.90354876     0.18065428
 h     -0.26233452    -1.73977179    -1.39959434
 h     -2.29575616     1.55836023     1.17038947
 h     -0.00029262     2.61819484     0.94505313
 h      2.00186953     1.33825750    -0.03089862
 o      1.92460323    -1.31938443     0.26525586
 h      2.71046401    -0.82160982     0.73082460
 c     -2.42989944    -0.36580063    -1.37591454
 h     -3.45015969    -0.55445748    -0.94379723
 h     -2.49647263     0.28036883    -2.18812725
 h     -2.25438023    -1.39716142    -1.89418784
 h     -1.18775485     0.29623200     1.79438126
          17

 c      0.81328135    -0.53372017    -0.00521881
 c     -0.40037410    -0.95084124    -0.45740306
 c     -1.55088272    -0.25567769    -0.30927652
 c     -1.42781987     0.78083580     0.88433143
 c     -0.20535349     1.51361156     0.58019784
 c      0.96466324     0.89533526     0.18075604
 h     -0.22641561    -1.79193450    -1.33850458
 h     -2.28794786     1.59285057     1.13706936
 h     -0.05442870     2.57616426     0.88680844
 h      1.95888399     1.29694873    -0.04715054
 o      1.90972262    -1.31521992     0.24989891
 h      2.67211230    -0.80234985     0.73228109
 c     -2.43020352    -0.37259406    -1.35799715
 h     -3.40717208    -0.62422933    -0.98471685
 h     -2.52915290     0.26619247    -2.24098100
 h     -2.17509219    -1.39995141    -1.89568227
 h     -1.22511007     0.28101117     1.87798665
          17

 c      0.81699816    -0.53636285     0.00663011
 c     -0.39603697    -0.93105828    -0.45944816
 c     -1.54843308    -0.23795116    -0.32247346
 c     -1.44232872     0.78488304     0.87492412
 c     -0.19769378     1.49866240     0.60131195
 c      0.98469042     0.88694540     0.18098092
 h     -0.19807676    -1.82732022    -1.25595335
 h     -2.26678555     1.60692125     1.09401016
 h     -0.11356558     2.52858977     0.82766255
 h      1.91292496     1.26040404    -0.05941915
 o      1.89419643    -1.31006191     0.23455487
 h      2.61620989    -0.79123153     0.72056773
 c     -2.43308947    -0.38268019    -1.34277426
 h     -3.37649604    -0.69020586    -1.02474339
 h     -2.55923274     0.26173722    -2.28923225
 h     -2.09954356    -1.38564021    -1.88961535
 h     -1.26590346     0.26605244     1.95421200
          17

 c      0.82386121    -0.53799740     0.02013477
 c     -0.39149044    -0.91475512    -0.46352667
 c     -1.54296453    -0.21885150    -0.33268997
 c     -1.45829327     0.78903163     0.86605219
 c     -0.18682538     1.48335314     0.62211555
 c      1.00109257     0.87791797     0.18215523
 h     -0.17932249    -1.84520538    -1.15640097
 h     -2.23578573     1.60248011     1.04271684
 h     -0.17375982     2.49316828     0.77337361
 h      1.88667426     1.23873957    -0.07307778
 o      1.87808265    -1.30433520     0.21921623
 h      2.54982124    -0.78648603     0.69893874
 c     -2.43781441    -0.39530372    -1.33221905
 h     -3.36906973    -0.75576795    -1.05863077
 h     -2.58544849     0.25895089    -2.32089775
 h     -2.03018653    -1.35457497    -1.87647553
 h     -1.31194965     0.25758768     2.00884837
          17

 c      0.83289736    -0.53832441     0.03486323
 c     -0.38649852    -0.90177288    -0.46900852
 c     -1.53468566    -0.19845771    -0.33966987
 c     -1.47474838     0.79269110     0.85804866
 c     -0.17290863     1.46640348     0.64217472
 c      1.01211125     0.86800588     0.18508659
 h     -0.17157280    -1.84837679    -1.04692459
 h     -2.20185250     1.58545505     0.98558461
 h     -0.23252756     2.48531029     0.72688056
 h      1.89767977     1.23976667    -0.09351928
 o      1.86125605    -1.29876135     0.20367326
 h      2.48555844    -0.78258351     0.67454199
 c     -2.44409396    -0.40992089    -1.32715867
 h     -3.38669531    -0.82255542    -1.08456499
 h     -2.60711010     0.25360729    -2.32947115
 h     -1.96889142    -1.30967705    -1.85838373
 h     -1.36335353     0.25820221     2.03503454
          17

 c      0.84278242    -0.53707673     0.05025243
 c     -0.38085003    -0.89148775    -0.47500934
 c     -1.52412335    -0.17697614    -0.34348904
 c     -1.49042465     0.79500131     0.85092192
 c     -0.15629820     1.44798828     0.66140996
 c      1.01816532     0.85779544     0.19002800
 h     -0.17526582    -1.84440404    -0.93688231
 h     -2.17559144     1.56681909     0.92544935
 h     -0.28817009     2.50429938     0.68750993
 h      1.94072196     1.26158961    -0.12017161
 o      1.84359451    -1.29428149     0.18760612
 h      2.43874489    -0.77166042     0.65685343
 c     -2.45223574    -0.42622710    -1.32738164
 h     -3.42064307    -0.88839836    -1.10369636
 h     -2.62418799     0.24410890    -2.31280971
 h     -1.91644583    -1.25651929    -1.83904599
 h     -1.41959126     0.26857128     2.03009722
          17

 c      0.85200831    -0.53401817     0.06565238
 c     -0.37446475    -0.88281497    -0.48054990
 c     -1.51203678    -0.15478361    -0.34452412
 c     -1.50397767     0.79498717     0.84459808
 c     -0.13771992     1.42964528     0.67985499
 c      1.02128117     0.84852935     0.19668086
 h     -0.18967291    -1.84563737    -0.83619016
 h     -2.16867832     1.56033787     0.86437350
 h     -0.33722691     2.53445591     0.65411325
 h      1.99415744     1.29450020    -0.14679452
 o      1.82548489    -1.29163558     0.17096487
 h      2.41866646    -0.75019769     0.65122700
 c     -2.46269561    -0.44394892    -1.33194374
 h     -3.45819399    -0.94903360    -1.11798446
 h     -2.63732068     0.23083027    -2.27226389
 h     -1.87201165    -1.20305781    -1.82359552
 h     -1.47990284     0.28819114     1.99402912
          17

 c      0.85913506    -0.52897447     0.08040842
 c     -0.36738146    -0.87461360    -0.48488429
 c     -1.49928709    -0.13244616    -0.34337017
 c     -1.51465010     0.79233812     0.83899495
 c     -0.11816957     1.41307202     0.69749110
 c      1.02344313     0.84143048     0.20466146
 h     -0.21370655    -1.86437425    -0.75169423
 h     -2.18631097     1.57396045     0.80264926
 h     -0.37483635     2.55905553     0.62705920
 h      2.03854562     1.32871480    -0.16710768
 o      1.80810653    -1.29096518     0.15426265
 h      2.42218134    -0.72473145     0.65355404
 c     -2.47566580    -0.46276485    -1.33941594
 h     -3.48868125    -1.00076037    -1.12896952
 h     -2.64797373     0.21639221    -2.21287477
 h     -1.83322840    -1.15802182    -1.81772169
 h     -1.54336976     0.31525083     1.92972033
          17

 c      0.86305182    -0.52191876     0.09394734
 c     -0.35965774    -0.86646531    -0.48774689
 c     -1.48671001    -0.11069529    -0.34073649
 c     -1.52272352     0.78809528     0.83372059
 c     -0.09867628     1.39948163     0.71429330
 c      1.02601212     0.83739213     0.21371164
 h     -0.24723656    -1.90358259    -0.68457015
 h     -2.22196411     1.60280217     0.74020184
 h     -0.39671229     2.56758489     0.60764926
 h      2.06277463     1.35763246    -0.17728015
 o      1.79291246    -1.29204544     0.13825512
 h      2.43933218    -0.70674134     0.65474906
 c     -2.49087932    -0.48258198    -1.34811493
 h     -3.50542478    -1.04152609    -1.13759259
 h     -2.65868464     0.20663316    -2.14409535
 h     -1.79795062    -1.12760948    -1.82564131
 h     -1.60911404     0.34573304     1.84509325
          17

 c      0.86316442    -0.51306774     0.10582945
 c     -0.35140996    -0.85892970    -0.48920623
 c     -1.47501710    -0.09037155    -0.33735931
 c     -1.52897040     0.78429094     0.82756606
 c     -0.08018030     1.38959092     0.73029972
 c      1.02983731     0.83695903     0.22367855
 h     -0.29053644    -1.95381604    -0.63231383
 h     -2.26286288     1.63469902     0.67851678
 h     -0.40010347     2.55553603     0.59729296
 h      2.06220448     1.37757008    -0.17561978
 o      1.78100150    -1.29464081     0.12351597
 h      2.46104189    -0.70522456     0.64733226
 c     -2.50750116    -0.50380228    -1.35640657
 h     -3.50565184    -1.07095378    -1.14424916
 h     -2.67296837     0.21089318    -2.07892839
 h     -1.76697957    -1.11287569    -1.84824373
 h     -1.67728308     0.37194933     1.75684732
          17

 c      0.85946639    -0.50291374     0.11575667
 c     -0.34295272    -0.85292448    -0.48937908
 c     -1.46473855    -0.07236106    -0.33395002
 c     -1.53379354     0.78316140     0.81846954
 c     -0.06349776     1.38372684     0.74563400
 c      1.03539867     0.84035010     0.23447100
 h     -0.34250882    -2.00063229    -0.59226892
 h     -2.29789421     1.65928234     0.62020123
 h     -0.38395033     2.52285199     0.59713075
 h      2.03643925     1.38705371    -0.16191920
 o      1.77290490    -1.29855723     0.11033323
 h      2.48146212    -0.72468678     0.62735231
 c     -2.52425599    -0.52696809    -1.36322076
 h     -3.49030435    -1.09033191    -1.14874047
 h     -2.69409123     0.23808376    -2.02820830
 h     -1.74463354    -1.11042755    -1.88318873
 h     -1.75105604     0.38243755     1.69089760
          17

 c      0.85249326    -0.49215626     0.12355292
 c     -0.33480639    -0.84912298    -0.48833761
 c     -1.45621435    -0.05753767    -0.33118342
 c     -1.53707711     0.78629618     0.80494853
[truncated: 34,518 more chars]
