# Supplementary material for: Photochemical permutation of meta-substituted phenols
Source: Nat Commun. 2025 Aug 13;16:7502. doi: 10.1038/s41467-025-62549-5 (PMC12350626; doi:10.1038/s41467-025-62549-5)
Supplement: Supplementary file 3 — Source Data [file 41467_2025_62549_MOESM3_ESM.zip › Source data/NAMD_trajectories/trajectory002.xyz]

          17

 c      1.21178200    -0.37458228     0.02602719
 c     -0.10161410    -1.07553490    -0.12130159
 c     -1.25719896    -0.34306851    -0.02728685
 c     -1.15016775     1.27072949    -0.00114464
 c      0.15858901     1.75921145    -0.00400887
 c      1.37547041     1.00105641     0.01597358
 h      0.05393285    -2.12329161    -0.01977269
 h     -1.78466471     1.59009225    -0.88819556
 h      0.34733549     2.84405648    -0.13621564
 h      2.39076771     1.67165351    -0.32762931
 o      2.20535444    -1.18001392     0.05893828
 h      3.12084622    -0.76013349     0.09006029
 c     -2.59330788    -0.83346211     0.02945352
 h     -2.93969608    -1.93897501    -0.07245849
 h     -2.93274182    -0.75558526     1.03292906
 h     -3.44052105    -0.01934317    -0.60916752
 h     -1.74076863     1.48728178     0.97548319
          17

 c      1.20922472    -0.37855598     0.02014183
 c     -0.09514452    -1.07003899    -0.11945221
 c     -1.25989313    -0.34671894    -0.03122504
 c     -1.14732768     1.27555426     0.00311231
 c      0.16307735     1.76485855    -0.00610608
 c      1.37666622     1.00655508     0.01311401
 h      0.03040910    -2.15211506    -0.00959335
 h     -1.79462833     1.59534078    -0.85976239
 h      0.35299358     2.83780901    -0.14306535
 h      2.36780541     1.67118666    -0.32593119
 o      2.20457152    -1.18201147     0.06264082
 h      3.07694838    -0.77704690     0.10005303
 c     -2.59267032    -0.83790548     0.02553755
 h     -2.94126483    -1.93846830    -0.08443923
 h     -2.95544797    -0.76892281     1.05555842
 h     -3.42518078    -0.05130196    -0.58686477
 h     -1.74840612     1.49898129     0.99033267
          17

 c      1.20629614    -0.38155431     0.01391205
 c     -0.08730668    -1.06416223    -0.11666409
 c     -1.26212185    -0.34869627    -0.03569547
 c     -1.14748839     1.27793096     0.00841370
 c      0.17023955     1.77134576    -0.00855357
 c      1.37769435     1.01369034     0.00906786
 h      0.00207855    -2.18143124    -0.00291882
 h     -1.80249248     1.60464822    -0.82622927
 h      0.35421766     2.83134104    -0.14948852
 h      2.32341807     1.64958192    -0.31127371
 o      2.20477513    -1.18554469     0.06634725
 h      3.03485779    -0.79076303     0.11041610
 c     -2.59514315    -0.84249490     0.02046724
 h     -2.93088368    -1.92542165    -0.10329938
 h     -2.98038407    -0.77375956     1.08620268
 h     -3.38880587    -0.10277141    -0.54971303
 h     -1.75016687     1.51342268     0.99266761
          17

 c      1.20319342    -0.38348007     0.00739209
 c     -0.07856301    -1.05874602    -0.11293683
 c     -1.26370618    -0.34889494    -0.04054017
 c     -1.15034383     1.27789994     0.01495479
 c      0.17958864     1.77824821    -0.01131420
 c      1.37807345     1.02182792     0.00401319
 h     -0.02987089    -2.20179930    -0.00028654
 h     -1.80953431     1.61900466    -0.79114195
 h      0.35181811     2.82874957    -0.15609572
 h      2.26507824     1.61112973    -0.28590890
 o      2.20461625    -1.19107787     0.06998649
 h      3.01571656    -0.79192142     0.12226960
 c     -2.60060927    -0.84717296     0.01525395
 h     -2.90972122    -1.90367536    -0.12849117
 h     -3.00282838    -0.77184280     1.11501954
 h     -3.33610133    -0.16883186    -0.50169121
 h     -1.74529693     1.52953049     0.98323941
          17

 c      1.20019502    -0.38429652     0.00064863
 c     -0.06950036    -1.05432522    -0.10831858
 c     -1.26456309    -0.34726491    -0.04559638
 c     -1.15532041     1.27556854     0.02276707
 c      0.19046694     1.78515738    -0.01434533
 c      1.37671221     1.02987894    -0.00165746
 h     -0.06350770    -2.20728941    -0.00181031
 h     -1.81726058     1.63914777    -0.75838289
 h      0.34675880     2.83353757    -0.16343987
 h      2.20833661     1.56564369    -0.25469691
 o      2.20347254    -1.19869898     0.07350665
 h      3.02850309    -0.77655686     0.13639123
 c     -2.60806323    -0.85213406     0.01110501
 h     -2.88017263    -1.88030622    -0.15952000
 h     -3.01914478    -0.76518374     1.13493191
 h     -3.27908371    -0.23792211    -0.45187596
 h     -1.73434915     1.54649846     0.96505484
          17

 c      1.19762516    -0.38401698    -0.00624573
 c     -0.06076178    -1.05110357    -0.10291004
 c     -1.26471885    -0.34379268    -0.05070899
 c     -1.16169784     1.27110981     0.03162689
 c      0.20213271     1.79184750    -0.01762192
 c      1.37174850     1.03624142    -0.00732481
 h     -0.09656813    -2.19585621    -0.00714934
 h     -1.82662491     1.66513768    -0.73107347
 h      0.33984812     2.84694708    -0.17176216
 h      2.17878315     1.52931980    -0.22517474
 o      2.20209267    -1.20780099     0.07694844
 h      3.06002756    -0.75152962     0.15204990
 c     -2.61523910    -0.85828177     0.00968688
 h     -2.84533245    -1.86464575    -0.19619806
 h     -3.02714341    -0.75592646     1.14190570
 h     -3.24176520    -0.28761552    -0.41743562
 h     -1.71925304     1.56396812     0.94338790
          17

 c      1.19580536    -0.38275035    -0.01321637
 c     -0.05296848    -1.04895875    -0.09686112
 c     -1.26428447    -0.33848102    -0.05573620
 c     -1.16873747     1.26477084     0.04100402
 c      0.21380597     1.79837586    -0.02115274
 c      1.36164870     1.03955825    -0.01252071
 h     -0.12686740    -2.16932510    -0.01556180
 h     -1.83732041     1.69590165    -0.71057947
 h      0.33162836     2.86713577    -0.18082345
 h      2.19943075     1.51592981    -0.20295904
 o      2.20164491    -1.21749655     0.08040746
 h      3.09001805    -0.72782259     0.16757318
 c     -2.61950522    -0.86682991     0.01262798
 h     -2.80795629    -1.86479565    -0.23852244
 h     -3.02598860    -0.74619887     1.13443943
 h     -3.25108720    -0.29317804    -0.41720852
 h     -1.70316425     1.58218306     0.92537884
          17

 c      1.19499898    -0.38075504    -0.02018740
 c     -0.04664093    -1.04742817    -0.09036528
 c     -1.26340228    -0.33134649    -0.06054858
 c     -1.17580685     1.25689590     0.05017752
 c      0.22466946     1.80505058    -0.02497487
 c      1.34746883     1.04000551    -0.01743830
 h     -0.15269463    -2.13349247    -0.02599558
 h     -1.84773339     1.72909306    -0.69626358
 h      0.32250819     2.88990067    -0.18997810
 h      2.26435961     1.52162976    -0.18562340
 o      2.20286092    -1.22704727     0.08395961
 h      3.10472035    -0.71354506     0.18149888
 c     -2.62073262    -0.87722433     0.01961691
 h     -2.76961812    -1.88278371    -0.28578245
 h     -3.01615031    -0.73790762     1.11345229
 h     -3.30433219    -0.25745940    -0.44979207
 h     -1.68958733     1.60179499     0.91839516
          17

 c      1.19537880    -0.37842238    -0.02708244
 c     -0.04213494    -1.04571679    -0.08363979
 c     -1.26222865    -0.32244483    -0.06503156
 c     -1.18249938     1.24797266     0.05854100
 c      0.23390094     1.81228287    -0.02912964
 c      1.33228747     1.03872931    -0.02254960
 h     -0.17317257    -2.09785625    -0.03726607
 h     -1.85562896     1.76147964    -0.68608656
 h      0.31295156     2.91041594    -0.19845936
 h      2.34496851     1.53149342    -0.16729928
 o      2.20594035    -1.23595172     0.08763484
 h      3.09857439    -0.71264310     0.19298897
 c     -2.62091263    -0.88766477     0.02850630
 h     -2.73091943    -1.91263112    -0.33537841
 h     -2.99956892    -0.73243583     1.08264450
 h     -3.37333180    -0.20674237    -0.49633011
 h     -1.68069106     1.62299342     0.92702929
          17

 c      1.19701768    -0.37620986    -0.03382753
 c     -0.03961983    -1.04285984    -0.07689093
 c     -1.26094048    -0.31190797    -0.06908879
 c     -1.18869086     1.23867222     0.06588828
 c      0.24077038     1.82040416    -0.03363971
 c      1.31886657     1.03658669    -0.02808999
 h     -0.18835367    -2.07354878    -0.04835078
 h     -1.85904653     1.78965732    -0.67753712
 h      0.30353050     2.92488220    -0.20567215
 h      2.41629241     1.53448835    -0.14488055
 o      2.21065743    -1.24393679     0.09141481
 h      3.07278185    -0.72535495     0.20190106
 c     -2.62138632    -0.89724496     0.03701720
 h     -2.69243962    -1.94392503    -0.38285964
 h     -2.97988929    -0.73028867     1.04914831
 h     -3.43590658    -0.16172986    -0.54149044
 h     -1.67601905     1.64441344     0.95068091
          17

 c      1.19988909    -0.37457211    -0.04035470
 c     -0.03913154    -1.03813810    -0.07028232
 c     -1.25971637    -0.29996899    -0.07263805
 c     -1.19445295     1.22980554     0.07242576
 c      0.24474796     1.82951854    -0.03849684
 c      1.30891337     1.03398098    -0.03406225
 h     -0.19867179    -2.06844629    -0.05866039
 h     -1.85691187     1.81071973    -0.66838317
 h      0.29484659     2.93150556    -0.21136450
 h      2.46430330     1.52587178    -0.11800208
 o      2.21637941    -1.25099434     0.09522475
 h      3.03526270    -0.74798376     0.20896976
 c     -2.62235300    -0.90594090     0.04318671
 h     -2.65529739    -1.96710330    -0.42336263
 h     -2.96218982    -0.73093085     1.02346036
 h     -3.48144661    -0.13239264    -0.57742734
 h     -1.67300331     1.66305045     0.98418460
          17

 c      1.20388066    -0.37390291    -0.04660614
 c     -0.04066728    -1.03151131    -0.06393144
 c     -1.25871229    -0.28696095    -0.07560373
 c     -1.19988399     1.22218862     0.07856174
 c      0.24557577     1.83941491    -0.04365800
 c      1.30327524     1.03111760    -0.04036102
 h     -0.20401049    -2.08221582    -0.06798838
 h     -1.84929127     1.82271608    -0.65712506
 h      0.28743159     2.93087581    -0.21568127
 h      2.48266501     1.50466447    -0.08757157
 o      2.22202329    -1.25744724     0.09891676
 h      3.00145394    -0.77214327     0.21612554
 c     -2.62346610    -0.91394539     0.04547846
 h     -2.62100186    -1.97614771    -0.45300015
 h     -2.95137261    -0.73331361     1.01617725
 h     -3.50582996    -0.12270587    -0.60058731
 h     -1.66866421     1.67538164     1.02074959
          17

 c      1.20882129    -0.37448659    -0.05253651
 c     -0.04421335    -1.02360760    -0.05793392
 c     -1.25805026    -0.27329378    -0.07791130
 c     -1.20498677     1.21650960     0.08471144
 c      0.24328203     1.84955061    -0.04904763
 c      1.30217863     1.02816683    -0.04684012
 h     -0.20355490    -2.10666812    -0.07615772
 h     -1.83743647     1.82492686    -0.64325021
 h      0.28168680     2.92589327    -0.21913033
 h      2.46963232     1.47187717    -0.05498160
 o      2.22628348    -1.26384440     0.10228947
 h      2.99064724    -0.78668131     0.22621747
 c     -2.62442213    -0.92124395     0.04319596
 h     -2.59104380    -1.96898412    -0.46954469
 h     -2.94946196    -0.73724885     1.03131320
 h     -3.50774611    -0.13408434    -0.60935497
 h     -1.66087321     1.67856135     1.05449732
          17

 c      1.21450847    -0.37646361    -0.05811326
 c     -0.04968862    -1.01529895    -0.05238004
 c     -1.25781655    -0.25942308    -0.07948665
 c     -1.20962942     1.21325231     0.09122151
 c      0.23814346     1.85912531    -0.05456823
 c      1.30532683     1.02527863    -0.05333841
 h     -0.19661129    -2.13093467    -0.08280206
 h     -1.82375073     1.81802557    -0.62739027
 h      0.27786320     2.92112674    -0.22246457
 h      2.42720074     1.43000574    -0.02179988
 o      2.22852579    -1.27042545     0.10522384
 h      3.01169905    -0.78639709     0.24086517
 c     -2.62522449    -0.92745635     0.03672370
 h     -2.56653759    -1.94730308    -0.47270755
 h     -2.95438772    -0.74426583     1.06275269
 h     -3.48722382    -0.16675555    -0.60311740
 h     -1.64870296     1.67098110     1.08150899
          17

 c      1.22072084    -0.37982238    -0.06331828
 c     -0.05689697    -1.00731768    -0.04735112
 c     -1.25805556    -0.24582083    -0.08026103
 c     -1.21356023     1.21266321     0.09836853
 c      0.23061994     1.86726039    -0.06012303
 c      1.31182929     1.02248757    -0.05970078
 h     -0.18331259    -2.14604365    -0.08742080
 h     -1.81166370     1.80412156    -0.61136103
 h      0.27605224     2.92132912    -0.22646062
 h      2.36261602     1.38347723     0.01052774
 o      2.22940004    -1.27674116     0.10781253
 h      3.05325045    -0.77809989     0.25839537
 c     -2.62605638    -0.93191486     0.02718021
 h     -2.54793928    -1.91665852    -0.46435492
 h     -2.96174865    -0.75669993     1.09868994
 h     -3.44565512    -0.21974283    -0.58230757
 h     -1.63229063     1.65234686     1.09993682
          17

 c      1.22721445    -0.38442084    -0.06815291
 c     -0.06552845    -1.00010155    -0.04291152
 c     -1.25875663    -0.23294839    -0.08018110
 c     -1.21645473     1.21474827     0.10635002
 c      0.22128493     1.87325003    -0.06564694
 c      1.31994374     1.01955141    -0.06583607
 h     -0.16473057    -2.14671896    -0.08951366
 h     -1.80523678     1.78649479    -0.59787623
 h      0.27615134     2.92929247    -0.23161788
 h      2.29221984     1.33977205     0.04145387
 o      2.23006756    -1.28212581     0.11025922
 h      3.09597705    -0.77286130     0.27544037
 c     -2.62696606    -0.93389224     0.01598049
 h     -2.53478109    -1.88657248    -0.44857159
 h     -2.96724462    -0.77627443     1.12810432
 h     -3.38731447    -0.28950664    -0.54948729
 h     -1.61262229     1.62362259     1.10991388
          17

 c      1.23372552    -0.39002497    -0.07264096
 c     -0.07518758    -0.99377335    -0.03910661
 c     -1.25985145    -0.22122627    -0.07922203
 c     -1.21799674     1.21931498     0.11520786
 c      0.21076178     1.87676204    -0.07112873
 c      1.32691019     1.01586187    -0.07183972
 h     -0.14266810    -2.13161101    -0.08868018
 h     -1.80826774     1.76875611    -0.58961535
 h      0.27780343     2.94423942    -0.23793784
 h      2.24413027     1.30986865     0.07285025
 o      2.23138570    -1.28616949     0.11273305
 h      3.12552454    -0.77817843     0.28924914
 c     -2.62744405    -0.93305142     0.00477298
 h     -2.52557094    -1.86909484    -0.43081699
 h     -2.96784936    -0.80348174     1.14362917
 h     -3.32319492    -0.36668080    -0.51212878
 h     -1.59139968     1.58698319     1.11360312
          17

 c      1.23998727    -0.39635616    -0.07682356
 c     -0.08542492    -0.98815090    -0.03596411
 c     -1.26123467    -0.21100075    -0.07740039
 c     -1.21799021     1.22606557     0.12469547
 c      0.19965739     1.87786165    -0.07660603
 c      1.33007445     1.01081442    -0.07799848
 h     -0.11938061    -2.10324298    -0.08468193
 h     -1.82296196     1.75355129    -0.58768651
 h      0.28038197     2.96207020    -0.24497725
 h      2.24554857     1.30363431     0.10901524
 o      2.23375175    -1.28877349     0.11532697
 h      3.13494088    -0.79683221     0.29833234
 c     -2.62585544    -0.93022898    -0.00439126
 h     -2.51830516    -1.87382013    -0.41543136
 h     -2.96199590    -0.83760734     1.14158143
 h     -3.27686862    -0.43173911    -0.48695900
 h     -1.57094319     1.54568477     1.11527764
          17

 c      1.24574634    -0.40313814    -0.08074423
 c     -0.09576083    -0.98276005    -0.03349539
 c     -1.26279539    -0.20251366    -0.07477910
 c     -1.21645799     1.23469592     0.13421877
 c      0.18850082     1.87686582    -0.08213738
 c      1.32939755     1.00461271    -0.08432268
 h     -0.09726024    -2.06796526    -0.07747137
 h     -1.84888096     1.74166069    -0.59042207
 h      0.28309098     2.97724270    -0.25213604
 h      2.29344345     1.32047844     0.15090745
 o      2.23716044    -1.29008365     0.11805751
 h      3.12370942    -0.82779717     0.30242043
 c     -2.61973270    -0.92748873    -0.00949064
 h     -2.51157911    -1.90153118    -0.40310558
 h     -2.94946169    -0.87697958     1.12146653
 h     -3.27991037    -0.46049642    -0.49672913
 h     -1.55391314     1.50359899     1.12082141
          17

 c      1.25079128    -0.41010351    -0.08443463
 c     -0.10571375    -0.97690240    -0.03170079
 c     -1.26442484    -0.19588315    -0.07145410
 c     -1.21367435     1.24494360     0.14301731
 c      0.17772665     1.87414846    -0.08777604
 c      1.32708259     0.99816933    -0.09030916
 h     -0.07844863    -2.03522740    -0.06714918
 h     -1.88304102     1.73229524    -0.59367067
 h      0.28514429     2.98484463    -0.25893871
 h      2.35886904     1.35069459     0.19314813
 o      2.24119038    -1.29046572     0.12085362
 h      3.09790083    -0.86654342     0.30259835
 c     -2.60874644    -0.92582729    -0.01068947
 h     -2.50506434    -1.94369542    -0.39149244
 h     -2.93130723    -0.91931481     1.08620319
 h     -3.33640565    -0.45162541    -0.54419763
 h     -1.54258669     1.46428707     1.13580544
          17

 c      1.25497067    -0.41698328    -0.08791143
 c     -0.11482514    -0.96988715    -0.03057995
 c     -1.26601998    -0.19109078    -0.06753718
 c     -1.21013567     1.25657480     0.15054812
 c      0.16769647     1.87000101    -0.09355777
 c      1.32509316     0.99233566    -0.09539053
 h     -0.06450663    -2.01485784    -0.05380614
 h     -1.92108902     1.72420502    -0.59242409
 h      0.28592765     2.98188787    -0.26519100
 h      2.41598540     1.38466270     0.22936159
 o      2.24492029    -1.29051182     0.12353291
 h      3.07145763    -0.90487379     0.30166874
 c     -2.59539081    -0.92462003    -0.01062543
 h     -2.49890647    -1.98808746    -0.37792784
 h     -2.91002787    -0.96212765     1.04275482
 h     -3.41545282    -0.42721923    -0.60674727
 h     -1.53784115     1.43008769     1.16243362
          17

 c      1.25819898    -0.42350134    -0.09118035
 c     -0.12267384    -0.96143810    -0.03013622
 c     -1.26751002    -0.18797812    -0.06314910
 c     -1.20648513     1.26932731     0.15675824
 c      0.15870959     1.86457022    -0.09949636
 c      1.32441601     0.98763214    -0.09920049
 h     -0.05644281    -2.01226877    -0.03735975
 h     -1.95862847     1.71659027    -0.58246790
 h      0.28511434     2.96783852    -0.27104090
 h      2.45065228     1.41609749     0.25540106
 o      2.24708145    -1.29093004     0.12582967
 h      3.06377062    -0.93271304     0.30372004
 c     -2.58184295    -0.92347989    -0.01193824
 h     -2.49306910    -2.02402956    -0.36116988
 h     -2.88959198    -1.00326398     1.00197220
 h     -3.48888815    -0.40484582    -0.66402896
 h     -1.53864193     1.40202423     1.19782496
          17

 c      1.26044975    -0.42936722    -0.09423965
 c     -0.12886813    -0.95196706    -0.03036299
 c     -1.26886960    -0.18625826    -0.05840976
 c     -1.20339018     1.28284621     0.16201796
 c      0.15099866     1.85784101    -0.10557930
 c      1.32537004     0.98431361    -0.10155436
 h     -0.05505228    -2.02513330    -0.01765401
 h     -1.99208426     1.70944041    -0.56125958
 h      0.28274063     2.94471045    -0.27699432
 h      2.45684290     1.44133009     0.26914484
 o      2.24693772    -1.29214415     0.12758534
 h      3.08584137    -0.94464638     0.31113824
 c     -2.56912985    -0.92246266    -0.01637792
 h     -2.48714169    -2.04466434    -0.34166259
 h     -2.87451906    -1.04138779     0.97586546
 h     -3.54213926    -0.39236166    -0.70572622
 h     -1.54259439     1.38047509     1.23557698
          17

 c      1.26173982    -0.43427696    -0.09708249
 c     -0.13306414    -0.94239986    -0.03121548
 c     -1.27010531    -0.18555080    -0.05342615
 c     -1.20141415     1.29666583     0.16687036
 c      0.14472060     1.84964822    -0.11176558
 c      1.32791793     0.98245657    -0.10238544
 h     -0.06099635    -2.04519332     0.00520326
 h     -2.01913460     1.70351378    -0.52814960
 h      0.27923141     2.91682322    -0.28389629
 h      2.43310398     1.45833285     0.26973827
 o      2.24510061    -1.29400916     0.12893267
 h      3.12752567    -0.94454673     0.32172999
 c     -2.55775198    -0.92169754    -0.02465724
 h     -2.48045027    -2.04715845    -0.32112159
 h     -2.86765883    -1.07563800     0.97134466
 h     -3.56890787    -0.39246588    -0.72762812
 h     -1.54698421     1.36573009     1.26892659
          17

 c      1.26211903    -0.43794299    -0.09969636
 c     -0.13502144    -0.93374519    -0.03259785
 c     -1.27122459    -0.18543520    -0.04828599
 c     -1.20092721     1.31024289     0.17184926
 c      0.13995489     1.83973765    -0.11799234
 c      1.33178048     0.98199458    -0.10172161
 h     -0.07449651    -2.06299354     0.03064941
 h     -2.03895645     1.70021765    -0.48432745
 h      0.27532385     2.88995868    -0.29283212
 h      2.38131612     1.46639534     0.25732038
 o      2.24284396    -1.29614223     0.13014841
 h      3.16841024    -0.94007873     0.33106378
 c     -2.54819040    -0.92125794    -0.03637740
 h     -2.47221587    -2.03236463    -0.30204162
 h     -2.86843319    -1.10449064     0.98552222
 h     -3.56674394    -0.40570887    -0.72842372
 h     -1.54949129     1.35807342     1.29290699
          17

 c      1.26167571    -0.44013676    -0.10205970
 c     -0.13465493    -0.92677763    -0.03437514
 c     -1.27220761    -0.18550841    -0.04305826
 c     -1.20205881     1.32300795     0.17741927
 c      0.13671485     1.82790713    -0.12419725
 c      1.33636084     0.98268308    -0.09971638
 h     -0.09509333    -2.07127093     0.05776393
 h     -2.05240830     1.70148106    -0.43267092
 h      0.27182757     2.86956289    -0.30487764
 h      2.30761284     1.46666742     0.23340834
 o      2.24114976    -1.29826620     0.13144236
 h      3.19278757    -0.93684192     0.33577406
 c     -2.54096700    -0.92109508    -0.05041114
 h     -2.46165068    -2.00472077    -0.28730823
 h     -2.87364978    -1.12553096     1.00858384
 h     -3.53532989    -0.43156159    -0.70843117
 h     -1.54842448     1.35764308     1.30500239
          17

 c      1.26054842    -0.44072146    -0.10413657
 c     -0.13205423    -0.92192101    -0.03639588
 c     -1.27299711    -0.18542935    -0.03779966
 c     -1.20468734     1.33441500     0.18396232
 c      0.13496631     1.81419311    -0.13035162
 c      1.34049200     0.98396437    -0.09673693
 h     -0.12166213    -2.06608817     0.08548078
 h     -2.06202009     1.70956983    -0.37742129
 h      0.26928148     2.85841395    -0.32071882
 h      2.22534548     1.46388656     0.20194604
 o      2.24047557    -1.30025088     0.13290663
 h      3.19317363    -0.93743466     0.33431786
 c     -2.53642140    -0.92095260    -0.06544739
 h     -2.44795813    -1.97226047    -0.27988158
 h     -2.87964908    -1.13649726     1.03013992
 h     -3.47681050    -0.46829191    -0.66973103
 h     -1.54271331     1.36431023     1.30507524
          17

 c      1.25893281    -0.43967448    -0.10587320
 c     -0.12747278    -0.91923364    -0.03851338
 c     -1.27350773    -0.18494064    -0.03256536
 c     -1.20848472     1.34399505     0.19172887
 c      0.13463248     1.79897702    -0.13648444
 c      1.34218449     0.98477733    -0.09344318
 h     -0.15257713    -2.04692104     0.11280720
 h     -2.07138302     1.72670430    -0.32344328
 h      0.26773765     2.85522901    -0.34035891
 h      2.15808881     1.46880083     0.17023405
 o      2.24081212    -1.30207125     0.13453023
 h      3.16930890    -0.94200912     0.32671377
 c     -2.53436197    -0.92047900    -0.08016735
 h     -2.43029135    -1.94558465    -0.28238362
 h     -2.88359815    -1.13617833     1.04266896
 h     -3.39850250    -0.51166557    -0.61781225
 h     -1.53187497     1.37763361     1.29525253
          17

 c      1.25706746    -0.43711836    -0.10719831
 c     -0.12129383    -0.91842076    -0.04060496
 c     -1.27364520    -0.18386547    -0.02741984
 c     -1.21304290     1.35142336     0.20073021
 c      0.13556847     1.78291165    -0.14267507
 c      1.33922976     0.98378359    -0.09056470
 h     -0.18594091    -2.01659502     0.13905355
 h     -2.08359992     1.75435372    -0.27500148
 h      0.26685712     2.85544364    -0.36315715
 h      2.13271591     1.49581401     0.14625353
 o      2.24168820    -1.30380753     0.13620282
 h      3.12811363    -0.94825613     0.31446859
 c     -2.53349069    -0.91976417    -0.09300919
 h     -2.40793838    -1.93415823    -0.29642873
 h     -2.88373788    -1.12460763     1.04188876
 h     -3.31919915    -0.55202164    -0.56527529
 h     -1.51604204     1.39688300     1.27995889
          17

 c      1.25519049    -0.43335841    -0.10803154
 c     -0.11397683    -0.91886643    -0.04259198
 c     -1.27332042    -0.18208622    -0.02244115
 c     -1.21804549     1.35658534     0.21064157
 c      0.13752354     1.76673799    -0.14902093
 c      1.33131149     0.98064327    -0.08824059
 h     -0.21988163    -1.98113010     0.16408111
 h     -2.09934217     1.79235661    -0.23456199
 h      0.26617995     2.85343416    -0.38815931
 h      2.15478082     1.54827918     0.13083040
 o      2.24211632    -1.30569122     0.13770873
 h      3.08474194    -0.95077758     0.30069582
 c     -2.53086920    -0.92001610    -0.10192778
 h     -2.38102841    -1.94094357    -0.32193286
 h     -2.87925429    -1.10290133     1.02625881
 h     -3.27503961    -0.57176219    -0.53476954
 h     -1.49598625     1.42114448     1.26578869
          17

 c      1.25350023    -0.42886384    -0.10829684
 c     -0.10599006    -0.91973757    -0.04445567
 c     -1.27243444    -0.17951486    -0.01770985
 c     -1.22336659     1.35959495     0.22085510
 c      0.14013502     1.75112880    -0.15560647
 c      1.32051855     0.97658862    -0.08600489
 h     -0.25286965    -1.94877199     0.18843330
 h     -2.11606834     1.83844047    -0.20245928
 h      0.26532538     2.84454972    -0.41445391
 h      2.20253900     1.61168495     0.11756091
 o      2.24079751    -1.30808053     0.13877899
 h      3.05963343    -0.94179565     0.28936768
 c     -2.52378458    -0.92282456    -0.10556681
 h     -2.35119842    -1.96076206    -0.35700928
 h     -2.87022888    -1.07308672     0.99694519
 h     -3.29722199    -0.55602237    -0.54509331
 h     -1.47291744     1.44949118     1.26043289
          17

 c      1.25214784    -0.42416786    -0.10793244
 c     -0.09776140    -0.92022728    -0.04621828
 c     -1.27085563    -0.17607161    -0.01329406
 c     -1.22903799     1.36074595     0.23075955
 c      0.14295929     1.73660612    -0.16248692
 c      1.30922911     0.97310886    -0.08346707
 h     -0.28378619    -1.92732495     0.21302191
 h     -2.12921260     1.88861802    -0.17757092
 h      0.26407337     2.82622522    -0.44140350
 h      2.25161160     1.66865592     0.10102358
 o      2.23704349    -1.31113236     0.13927693
 h      3.06414728    -0.91686022     0.28246885
 c     -2.51363205    -0.92804868    -0.10540630
 h     -2.32119217    -1.98431762    -0.39851386
 h     -2.85791269    -1.03795960     0.95841494
 h     -3.36653870    -0.51401674    -0.58572168
 h     -1.44788721     1.48105216     1.26995478
          17

 c      1.25124397    -0.41976550    -0.10689266
 c     -0.08969830    -0.91988498    -0.04786571
 c     -1.26847359    -0.17169913    -0.00926100
 c     -1.23514652     1.36044608     0.24010152
 c      0.14550391     1.72350405    -0.16967836
 c      1.29904507     0.97111760    -0.08051226
 h     -0.31143395    -1.92045873     0.23822615
 h     -2.13420977     1.93819388    -0.15826322
 h      0.26237999     2.79837186    -0.46879340
 h      2.28719053     1.70827134     0.07921480
 o      2.23154150    -1.31443829     0.13931989
 h      3.08847997    -0.88100066     0.27811088
 c     -2.50342781    -0.93458721    -0.10424405
 h     -2.29393518    -2.00264165    -0.44268753
 h     -2.84519868    -1.00075864     0.91881075
 h     -3.44293184    -0.46547424    -0.63456620
 h     -1.42117389     1.51474465     1.29543641
          17

 c      1.25086140    -0.41605801    -0.10514267
 c     -0.08222871    -0.91877633    -0.04927464
 c     -1.26526062    -0.16639340    -0.00568460
 c     -1.24171581     1.35916911     0.24911693
 c      0.14725649     1.71194578    -0.17714664
 c      1.29092015     0.97098471    -0.07718608
 h     -0.33390655    -1.92596616     0.26308362
 h     -2.12795014     1.98275781    -0.14302309
 h      0.26035823     2.76341149    -0.49697244
 h      2.30230510     1.72542949     0.05216980
 o      2.22560770    -1.31728616     0.13911579
 h      3.11329718    -0.84456432     0.27309100
 c     -2.49473176    -0.94168541    -0.10437707
 h     -2.27190818    -2.00937380    -0.48577459
 h     -2.83652077    -0.96455455     0.88900813
 h     -3.50206149    -0.42305353    -0.67809662
 h     -1.39240499     1.54886523     1.33207515
          17

 c      1.25102547    -0.41332609    -0.10265474
 c     -0.07578315    -0.91732065    -0.05022258
 c     -1.26128186    -0.16022400    -0.00263057
 c     -1.24860359     1.35739919     0.25833116
 c      0.14771555     1.70184102    -0.18479867
 c      1.28542375     0.97272589    -0.07359942
 h     -0.34870783    -1.93771897     0.28545203
 h     -2.10935572     2.01885008    -0.13074011
 h      0.25822710     2.72595786    -0.52693656
 h      2.29453613     1.71857268     0.02079015
 o      2.22026111    -1.31909071     0.13880363
 h      3.12424399    -0.81624542     0.26538696
 c     -2.48791712    -0.94889811    -0.10729326
 h     -2.25685141    -2.00146623    -0.52459877
 h     -2.83617116    -0.93156821     0.87836306
 h     -3.53380233    -0.39260672    -0.71039527
 h     -1.36132018     1.58110459     1.37184619
          17

 c      1.25169199    -0.41171539    -0.09940841
 c     -0.07072064    -0.91599625    -0.05046099
 c     -1.25667838    -0.15333538    -0.00013659
 c     -1.25546062     1.35555443     0.26827849
 c      0.14643831     1.69293692    -0.19249133
 c      1.28284030     0.97610684    -0.06989165
 h     -0.35357121    -1.94911101     0.30290446
 h     -2.07948779     2.04439170    -0.12083905
 h      0.25620417     2.69182065    -0.56022721
 h      2.26456787     1.68860565    -0.01365184
 o      2.21603287    -1.31952222     0.13843752
 h      3.11494318    -0.80100413     0.25440552
 c     -2.48304450    -0.95579170    -0.11344545
 h     -2.24959829    -1.97928050    -0.55708245
 h     -2.84551824    -0.90320943     0.88834368
 h     -3.53479015    -0.37662530    -0.72919288
 h     -1.32830925     1.60902283     1.40701824
          17

 c      1.25273229    -0.41123484    -0.09539258
 c     -0.06726694    -0.91514267    -0.04978098
 c     -1.25164127    -0.14593670     0.00179729
 c     -1.26175276     1.35391880     0.27935729
 c      0.14310359     1.68495467    -0.20007604
 c      1.28308900     0.98063749    -0.06622201
 h     -0.34720025    -1.95533661     0.31351702
 h     -2.04148593     2.05900980    -0.11338533
 h      0.25432614     2.66603800    -0.59840910
 h      2.21673867     1.63926299    -0.04968799
 o      2.21304542    -1.31849666     0.13801224
 h      3.08576737    -0.80025444     0.24057944
 c     -2.48028976    -0.96172719    -0.12227760
 h     -2.24991823    -1.94664352    -0.58270644
 h     -2.86200357    -0.88090360     0.91117776
 h     -3.50460896    -0.37608496    -0.73385227
 h     -1.29440425     1.63053113     1.43207614
          17

 c      1.25393225    -0.41176893    -0.09060873
 c     -0.06549213    -0.91488540    -0.04804640
 c     -1.24638037    -0.13828952     0.00320524
 c     -1.26681960     1.35259984     0.29181651
 c      0.13758073     1.67776804    -0.20747595
 c      1.28546135     0.98545568    -0.06275346
 h     -0.32959218    -1.95421853     0.31625586
 h     -2.00034635     2.06424324    -0.10917101
 h      0.25224558     2.65054343    -0.64216390
 h      2.16167150     1.57887538    -0.08591976
 o      2.21102795    -1.31619093     0.13747753
 h      3.04359778    -0.81166191     0.22513889
 c     -2.47989836    -0.96581366    -0.13271359
 h     -2.25640630    -1.91077658    -0.60282038
 h     -2.88104335    -0.86640355     0.93545124
 h     -3.44476032    -0.39092226    -0.72479504
 h     -1.26101464     1.64414920     1.44410634
          17

 c      1.25501413    -0.41310562    -0.08507210
 c     -0.06531715    -0.91511973    -0.04520714
 c     -1.24109055    -0.13069534     0.00414493
 c     -1.26996832     1.35153200     0.30577284
 c      0.12997533     1.67148838    -0.21474617
 c      1.28828978     0.98918878    -0.05958419
 h     -0.30205972    -1.94637635     0.31111589
 h     -1.96225744     2.06332041    -0.10962598
 h      0.24915720     2.64316518    -0.69059674
 h      2.11981215     1.52239562    -0.12188561
 o      2.20924923    -1.31309806     0.13674400
 h      3.00277517    -0.82826428     0.20998818
 c     -2.48192661    -0.96710533    -0.14358843
 h     -2.26663207    -1.88125726    -0.62040600
 h     -2.89832787    -0.86130742     0.95167018
 h     -3.35961810    -0.41936693    -0.70403956
 h     -1.22966265     1.64911544     1.44264694
          17

 c      1.25567789    -0.41497673    -0.07881115
 c     -0.06653869    -0.91551769    -0.04130338
 c     -1.23592382    -0.12348013     0.00468763
 c     -1.27062190     1.35055333     0.32117145
 c      0.12061829     1.66638314    -0.22206564
 c      1.28928682     0.99028849    -0.05664016
 h     -0.26707234    -1.93520041     0.29913813
 h     -1.93317410     2.06003237    -0.11625909
 h      0.24395423     2.63887919    -0.74139595
 h      2.11738456     1.48775904    -0.15931733
 o      2.20663377    -1.30996965     0.13571349
 h      2.98301665    -0.83940067     0.19718275
 c     -2.48583791    -0.96511501    -0.15373386
 h     -2.27787627    -1.86685118    -0.63861690
 h     -2.91087826    -0.86656818     0.95410104
 h     -3.25978905    -0.45563784    -0.67735215
 h     -1.20176949     1.64549145     1.42969334
          17

 c      1.25565450    -0.41709847    -0.07186679
 c     -0.06887675    -0.91557915    -0.03645416
 c     -1.23097736    -0.11697441     0.00491388
 c     -1.26849979     1.34954535     0.33766077
 c      0.10998507     1.66271919    -0.22967569
 c      1.28754135     0.98831663    -0.05380742
 h     -0.22787407    -1.92638668     0.28221103
 h     -1.91688273     2.05675029    -0.12951171
 h      0.23551420     2.63214296    -0.79168299
 h      2.16322600     1.48084403    -0.20040432
 o      2.20253345    -1.30735458     0.13435879
 h      2.99687291    -0.83811506     0.18763135
 c     -2.48990376    -0.96060104    -0.16176365
 h     -2.28834150    -1.87093481    -0.65837625
 h     -2.91724601    -0.88228186     0.94043564
 h     -3.16807585    -0.48547734    -0.65878053
 h     -1.17844798     1.63432505     1.41004609
          17

 c      1.25475793    -0.41918068    -0.06429275
 c     -0.07203242    -0.91478375    -0.03081052
 c     -1.22630140    -0.11148847     0.00491599
 c     -1.26372366     1.34853041     0.35446332
 c      0.09860121     1.66063979    -0.23780862
 c      1.28459367     0.98439086    -0.05129477
 h     -0.18781351    -1.92627558     0.26242835
 h     -1.91376408     2.05294259    -0.14765221
 h      0.22296237     2.61870109    -0.83889274
 h      2.23649959     1.49006784    -0.24329225
 o      2.19755902    -1.30511087     0.13276546
 h      3.03630620    -0.82892784     0.18042855
 c     -2.49120979    -0.95581973    -0.16596025
 h     -2.29781602    -1.88957520    -0.67737591
 h     -2.91752175    -0.90764919     0.91123041
 h     -3.11887435    -0.48516886    -0.67241838
 h     -1.16028046     1.61777787     1.39163144
          17

 c      1.25291494    -0.42091237    -0.05615235
 c     -0.07572498    -0.91285697    -0.02447833
 c     -1.22191920    -0.10728509     0.00480617
 c     -1.25674624     1.34763887     0.37043950
 c      0.08698490     1.66010379    -0.24662442
 c      1.28246927     0.97988105    -0.04952217
 h     -0.14963713    -1.93875746     0.24108500
 h     -1.92128620     2.04565950    -0.16677685
 h      0.20582568     2.59639490    -0.88136812
 h      2.31005922     1.50140962    -0.28338735
 o      2.19302739    -1.30275207     0.13105413
 h      3.08135286    -0.82210938     0.17407368
 c     -2.48836086    -0.95244920    -0.16597626
 h     -2.30705304    -1.91449696    -0.69176630
 h     -2.91345833    -0.94107544     0.87017540
 h     -3.12656544    -0.44324636    -0.73075327
 h     -1.14722202     1.59884703     1.38456345
          17

 c      1.25015242    -0.42197876    -0.04750824
 c     -0.07968472    -0.90999874    -0.01747290
 c     -1.21787349    -0.10455606     0.00471065
 c     -1.24814548     1.34703405     0.38449262
 c      0.07560655     1.66087523    -0.25616142
 c      1.28234993     0.97569093    -0.04883800
 h     -0.11529505    -1.96260124     0.21809250
 h     -1.93566569     2.03144378    -0.18202931
 h      0.18406607     2.56533086    -0.91872543
 h      2.36635149     1.50658972    -0.31681855
 o      2.19000867    -1.29996715     0.12931093
 h      3.11527213    -0.82503440     0.16754125
 c     -2.48320133    -0.94966671    -0.16449969
 h     -2.31671559    -1.93727989    -0.69836626
 h     -2.90874460    -0.98046078     0.82495281
 h     -3.16549124    -0.37892709    -0.81342241
 h     -1.13891304     1.58027634     1.39738345
          17

 c      1.24656424    -0.42210148    -0.03840862
 c     -0.08362441    -0.90684851    -0.00975635
 c     -1.21428087    -0.10341031     0.00474664
 c     -1.23842381     1.34689438     0.39613780
 c      0.06485449     1.66254161    -0.26630476
 c      1.28465688     0.97232992    -0.04945965
 h     -0.08629248    -1.99186911     0.19246992
 h     -1.95335528     2.00795236    -0.18905381
 h      0.15803283     2.52775695    -0.95208660
 h      2.39680784     1.50204335    -0.34124874
 o      2.18905058    -1.29670859     0.12758023
 h      3.12898662    -0.84044630     0.16036853
 c     -2.47763511    -0.94617327    -0.16479347
 h     -2.32688610    -1.95154568    -0.69571674
 h     -2.90878749    -1.02369767     0.78653308
 h     -3.20777822    -0.31523357    -0.89461276
 h     -1.13530232     1.56315432     1.43162538
          17

 c      1.24229095    -0.42106661    -0.02887979
 c     -0.08723479    -0.90421420    -0.00131639
 c     -1.21131859    -0.10386809     0.00501927
 c     -1.22792944     1.34737396     0.40570993
 c      0.05501561     1.66455810    -0.27678377
 c      1.28938928     0.97007426    -0.05150985
 h     -0.06398080    -2.01898105     0.16335682
 h     -1.97180428     1.97459782    -0.18491171
 h      0.12835326     2.48763723    -0.98410590
 h      2.39821193     1.48682305    -0.35549232
 o      2.19022420    -1.29311396     0.12587544
 h      3.12037863    -0.86750174     0.15247703
 c     -2.47244386    -0.94129325    -0.16890590
 h     -2.33698682    -1.95379282    -0.68434054
 h     -2.91869249    -1.06906596     0.76466701
 h     -3.23933029    -0.26467813    -0.95962716
 h     -1.13677138     1.54673554     1.48018826
          17

 c      1.23751684    -0.41873837    -0.01892744
 c     -0.09021611    -0.90280514     0.00779022
 c     -1.20916119    -0.10586234     0.00563318
 c     -1.21689636     1.34849728     0.41402748
 c      0.04627845     1.66634005    -0.28722340
 c      1.29629677     0.96903207    -0.05503856
 h     -0.04951099    -2.03761098     0.13061095
 h     -1.98971098     1.93254259    -0.16841424
 h      0.09574876     2.44962493    -1.01846973
 h      2.37087504     1.46163669    -0.35924525
 o      2.19312693    -1.28946367     0.12418766
 h      3.09421794    -0.90231990     0.14404796
 c     -2.46804130    -0.93473372    -0.17736377
 h     -2.34587407    -1.94368184    -0.66662411
 h     -2.93974273    -1.11462693     0.76114061
 h     -3.25461478    -0.23252955    -1.00203268
 h     -1.14350912     1.52966240     1.53168380
          17

 c      1.23247714    -0.41506195    -0.00854604
 c     -0.09232450    -0.90308922     0.01744084
 c     -1.20791753    -0.10925236     0.00669938
 c     -1.20549713     1.35009149     0.42196189
 c      0.03875374     1.66741737    -0.29727513
 c      1.30484906     0.96912133    -0.06000176
 h     -0.04365395    -2.04408202     0.09483821
 h     -2.00707170     1.88442973    -0.14010929
 h      0.06082126     2.41728119    -1.05850751
 h      2.31901395     1.42897101    -0.35328394
 o      2.19678986    -1.28619008     0.12249440
 h      3.06363394    -0.93781536     0.13542001
 c     -2.46499942    -0.92635006    -0.18946364
 h     -2.35203426    -1.92405791    -0.64645539
 h     -2.96818551    -1.15712676     0.76856498
 h     -3.25177732    -0.22073672    -1.01942009
 h     -1.15497807     1.51104595     1.57567423
          17

 c      1.22746033    -0.41005785     0.00226768
 c     -0.09340948    -0.90523750     0.02746953
 c     -1.20759478    -0.11384804     0.00833444
 c     -1.19386249     1.35180934     0.43023297
 c      0.03249281     1.66758899    -0.30679012
 c      1.31399913     0.96997191    -0.06618540
 h     -0.04666248    -2.03774375     0.05715664
 h     -2.02507324     1.83394282    -0.10203490
 h      0.02399233     2.39130219    -1.10529256
 h      2.25340479     1.39422875    -0.34030015
 o      2.19974539    -1.28382744     0.12077738
 h      3.04916821    -0.96465523     0.12687350
 c     -2.46397787    -0.91600475    -0.20400220
 h     -2.35384267    -1.90058631    -0.62859036
 h     -2.99795633    -1.19235287     0.77639884
 h     -3.23066623    -0.22964404    -1.01139452
 h     -1.16988557     1.49072071     1.60506523
          17

 c      1.22279174    -0.40381092     0.01350048
 c     -0.09343244    -0.90910135     0.03769168
 c     -1.20809553    -0.11943333     0.01065595
 c     -1.18210620     1.35321263     0.43935368
 c      0.02748798     1.66695547    -0.31590913
 c      1.32182394     0.97079176    -0.07309536
 h     -0.05820536    -2.02103013     0.01889489
 h     -2.04559798     1.78511282    -0.05715775
 h     -0.01428717     2.36920850    -1.15665445
 h      2.19540888     1.36745281    -0.32614593
 o      2.20084242    -1.28270812     0.11904764
 h      3.06618184    -0.97646433     0.11832381
 c     -2.46545602    -0.90355943    -0.21983925
 h     -2.34986335    -1.88034391    -0.61762012
 h     -3.02371316    -1.21651475     0.77636905
 h     -3.19267435    -0.25813566    -0.97932545
 h     -1.18639079     1.46907534     1.61636636
          17

 c      1.21879465    -0.39647938     0.02511419
 c     -0.09246405    -0.91421663     0.04792898
 c     -1.20924160    -0.12577796     0.01377533
 c     -1.17039485     1.35387391     0.44957517
 c      0.02366084     1.66579863    -0.32498423
 c      1.32572739     0.97049710    -0.08001947
 h     -0.07737859    -1.99933013    -0.01874250
 h     -2.07011875     1.74142785    -0.00849019
 h     -0.05326388     2.34682322    -1.20805606
 h      2.17449355     1.36217536    -0.31907298
 o      2.20034941    -1.28263518     0.11734248
 h      3.10780988    -0.97537998     0.10944141
 c     -2.46947625    -0.88916460    -0.23600289
 h     -2.33921974    -1.86887244    -0.61659025
 h     -3.04194499    -1.22710014     0.76387632
 h     -3.14219410    -0.30231189    -0.92782780
 h     -1.20231008     1.44685049     1.60948372
          17

 c      1.21574739    -0.38834684     0.03704919
 c     -0.09066063    -0.91988880     0.05803428
 c     -1.21081700    -0.13263789     0.01778498
 c     -1.15903677     1.35345591     0.46079615
 c      0.02084812     1.66441740    -0.33440480
 c      1.32443403     0.96865234    -0.08661017
 h     -0.10283581    -1.98010445    -0.05500039
 h     -2.09834672     1.70513967     0.04171659
 h     -0.09183305     2.32019403    -1.25449692
 h      2.20490749     1.38486200    -0.32284397
 o      2.19949431    -1.28311251     0.11569417
 h      3.15249060    -0.96835358     0.10014971
 c     -2.47526530    -0.87379997    -0.25137790
 h     -2.32203673    -1.86703824    -0.62599751
 h     -3.05089887    -1.22304407     0.73746216
 h     -3.09053243    -0.35204493    -0.86880212
 h     -1.21530647     1.42500925     1.58787510
          17

 c      1.21385993    -0.37986169     0.04923621
 c     -0.08822645    -0.92542035     0.06789902
 c     -1.21262399    -0.13975023     0.02274001
 c     -1.14849464     1.35173470     0.47249255
 c      0.01880676     1.66302164    -0.34444904
 c      1.31953832     0.96622991    -0.09328505
 h     -0.13298036    -1.97043687    -0.08964562
 h     -2.12766153     1.67718702     0.09214180
 h     -0.12872482     2.28675389    -1.29208526
 h      2.26760488     1.42621623    -0.33208817
 o      2.19932690    -1.28371278     0.11412279
 h      3.18196866    -0.96103776     0.09068322
 c     -2.48072435    -0.85968882    -0.26415532
 h     -2.29972858    -1.87061122    -0.64410089
 h     -3.05037527    -1.20472225     0.69832401
 h     -3.06157808    -0.38642541    -0.82697826
 h     -1.22314939     1.40463787     1.55904619
          17

 c      1.21327435    -0.37158520     0.06160265
 c     -0.08538080    -0.93042477     0.07741708
 c     -1.21451882    -0.14682997     0.02865084
 c     -1.13927504     1.34857767     0.48375344
 c      0.01725641     1.66169281    -0.35520495
 c      1.31352907     0.96469287    -0.10063093
 h     -0.16599038    -1.97351517    -0.12247255
 h     -2.15391895     1.65765372     0.14193969
 h     -0.16277361     2.24565696    -1.31886253
 h      2.33344976     1.47155734    -0.33949684
 o      2.20035877    -1.28416088     0.11264622
 h      3.18691127    -0.95632845     0.08137175
 c     -2.48308570    -0.84940849    -0.27245886
 h     -2.27475219    -1.87310486    -0.66823641
 h     -3.04190845    -1.17411427     0.65065356
 h     -3.08397316    -0.38128249    -0.83134945
 h     -1.22404246     1.38679196     1.53443687
          17

 c      1.21406883    -0.36407956     0.07406757
 c     -0.08235268    -0.93498759     0.08642700
 c     -1.21638226    -0.15357528     0.03549958
 c     -1.13178831     1.34392345     0.49355301
 c      0.01592349     1.66037762    -0.36654534
 c      1.30809770     0.96509802    -0.10896956
 h     -0.19961153    -1.98683674    -0.15253410
 h     -2.17295211     1.64628308     0.19025185
 h     -0.19317491     2.19770637    -1.33515064
 h      2.38298193     1.51050833    -0.34095832
 o      2.20262501    -1.28430721     0.11128866
 h      3.16593670    -0.95485297     0.07247454
 c     -2.48211460    -0.84305396    -0.27737696
 h     -2.24986355    -1.86908806    -0.69588003
 h     -3.02950863    -1.13505558     0.60262518
 h     -3.15356014    -0.33938833    -0.87912972
 h     -1.21674417     1.37225534     1.52665518
          17

 c      1.21624896    -0.35780043     0.08653168
 c     -0.07938458    -0.93951354     0.09470793
 c     -1.21808842    -0.15968939     0.04324351
 c     -1.12629309     1.33777836     0.50131531
 c      0.01457264     1.65889689    -0.37813312
 c      1.30410707     0.96797099    -0.11838061
 h     -0.23110610    -2.00406471    -0.17798480
 h     -2.18176902     1.64275815     0.23605286
 h     -0.21971649     2.14511431    -1.34369076
 h      2.40671865     1.53759476    -0.33513096
 o      2.20571781    -1.28413089     0.11009032
 h      3.12517874    -0.95507512     0.06401547
 c     -2.47979324    -0.83862065    -0.28241545
 h     -2.22758124    -1.85550746    -0.72495969
 h     -3.02015824    -1.09282466     0.56614564
 h     -3.23748057    -0.28482816    -0.94183917
 h     -1.20018369     1.36133885     1.54305530
          17

 c      1.21973239    -0.35302306     0.09886734
 c     -0.07671249    -0.94442915     0.10203838
 c     -1.21951173    -0.16491097     0.05180329
 c     -1.12289065     1.33020905     0.50736637
 c      0.01302525     1.65697576    -0.38945618
 c      1.30193182     0.97340504    -0.12879236
 h     -0.25762786    -2.01852808    -0.19669755
 h     -2.17914232     1.64679216     0.27824424
 h     -0.24293347     2.09104427    -1.34943888
 h      2.40116626     1.55049425    -0.32215966
 o      2.20872856    -1.28378958     0.10912334
 h      3.07933596    -0.95269925     0.05551899
 c     -2.47741284    -0.83448927    -0.29032581
 h     -2.21001262    -1.83168897    -0.75393493
 h     -3.02167897    -1.05229251     0.55262765
 h     -3.31078772    -0.23495250    -0.99876383
 h     -1.17314615     1.35389406     1.58042333
          17

 c      1.22433940    -0.34980520     0.11090997
 c     -0.07452760    -0.94997737     0.10825998
 c     -1.22053836    -0.16903697     0.06106724
 c     -1.12146598     1.32132689     0.51272806
 c      0.01115174     1.65431088    -0.39992487
 c      1.30164167     0.98113364    -0.14002174
 h     -0.27675703    -2.02560092    -0.20699158
 h     -2.16580862     1.65816580     0.31580990
 h     -0.26401336     2.03876535    -1.35849109
 h      2.36666863     1.54902930    -0.30301594
 o      2.21037899    -1.28362698     0.10850339
 h      3.04973257    -0.94082795     0.04580858
 c     -2.47559949    -0.82985403    -0.30211228
 h     -2.19866521    -1.79931751    -0.78201276
 h     -3.03717179    -1.01550881     0.56493504
 h     -3.36163683    -0.19748838    -1.04059608
 h     -1.13487441     1.34946772     1.62730005
          17

 c      1.22979577    -0.34799191     0.12245604
 c     -0.07294778    -0.95614488     0.11331429
 c     -1.22108528    -0.17193885     0.07090156
 c     -1.12162694     1.31127314     0.51852641
 c      0.00882982     1.65066734    -0.40906256
 c      1.30297718     0.99055062    -0.15178036
 h     -0.28688785    -2.02352320    -0.20805838
 h     -2.14441605     1.67676691     0.34795393
 h     -0.28424560     1.99050947    -1.37578972
 h      2.30760786     1.53531607    -0.27935511
 o      2.20986994    -1.28390523     0.10834613
 h      3.05093008    -0.91454911     0.03367475
 c     -2.47507277    -0.82431069    -0.31721108
 h     -2.19420823    -1.76240511    -0.80941000
 h     -3.06207348    -0.98178638     0.59412711
 h     -3.38522641    -0.17524143    -1.06389106
 h     -1.08585798     1.34742854     1.67082026
          17

 c      1.23574184    -0.34728216     0.13327302
 c     -0.07198741    -0.96265243     0.11725683
 c     -1.22113521    -0.17357329     0.08115555
 c     -1.12274596     1.30020289     0.52560224
 c      0.00590041     1.64596153    -0.41671960
 c      1.30511919     1.00066834    -0.16367861
 h     -0.28742974    -2.01349737    -0.20012606
 h     -2.11904223     1.70258772     0.37422940
 h     -0.30417545     1.94669508    -1.40253701
 h      2.23490201     1.51515394    -0.25359635
 o      2.20781957    -1.28439361     0.10866838
 h      3.07572529    -0.87763976     0.01942466
 c     -2.47662403    -0.81745202    -0.33433543
 h     -2.19636383    -1.72679771    -0.83735324
 h     -3.08816982    -0.95016278     0.62618805
 h     -3.37990439    -0.16886408    -1.06771906
 h     -1.02787532     1.34705306     1.70114520
          17

 c      1.24176641    -0.34732369     0.14311431
 c     -0.07154383    -0.96896522     0.12025712
 c     -1.22075223    -0.17399115     0.09165397
 c     -1.12410824     1.28829670     0.53442132
 c      0.00215766     1.64024766    -0.42313629
 c      1.30636355     1.01001380    -0.17526184
 h     -0.27887913    -1.99959054    -0.18447541
 h     -2.09400514     1.73550005     0.39467331
 h     -0.32318579     1.90620076    -1.43547314
 h      2.16969530     1.50020274    -0.22869779
 o      2.20565642    -1.28451827     0.10938936
 h      3.10438835    -0.83996457     0.00485210
 c     -2.48078627    -0.80880858    -0.35223698
 h     -2.20415674    -1.69869504    -0.86746373
 h     -3.10850388    -0.92074456     0.64945569
 h     -3.34586653    -0.17770074    -1.05254159
 h     -0.96352123     1.34760228     1.71247697
          17

 c      1.24743274    -0.34781471     0.15173997
 c     -0.07139787    -0.97433802     0.12257987
 c     -1.22007710    -0.17333818     0.10218635
 c     -1.12511239     1.27580547     0.54510584
 c     -0.00260565     1.63364464    -0.42879825
 c      1.30438538     1.01680952    -0.18615248
 h     -0.26270810    -1.98826346    -0.16324438
 h     -2.07215707     1.77467918     0.40992844
 h     -0.33991339     1.86736644    -1.46869618
 h      2.14025612     1.50664967    -0.20672652
 o      2.20456266    -1.28378984     0.11041952
 h      3.12107971    -0.81029781    -0.00818085
 c     -2.48760915    -0.79811647    -0.36996331
 h     -2.21656629    -1.68226242    -0.90047417
 h     -3.11899647    -0.89448289     0.65691351
 h     -3.28569242    -0.19929427    -1.02060493
 h     -0.89568005     1.34838935     1.70272602
          17

 c      1.25229423    -0.34857981     0.15894115
 c     -0.07125175    -0.97796819     0.12453008
 c     -1.21930435    -0.17184134     0.11250175
 c     -1.12542468     1.26310334     0.55747387
 c     -0.00855457     1.62627788    -0.43422898
 c      1.29818328     1.02009055    -0.19621886
 h     -0.24091535    -1.98671053    -0.13880689
 h     -2.05369061     1.81793937     0.42127460
 h     -0.35303241     1.82881356    -1.49629187
 h      2.15922634     1.54246704    -0.18712637
 o      2.20518944    -1.28194955     0.11170722
 h      3.11820075    -0.79371271    -0.01850020
 c     -2.49643046    -0.78571233    -0.38672099
 h     -2.23315614    -1.67770712    -0.93506818
 h     -3.11816762    -0.87263331     0.64561031
 h     -3.20698952    -0.22726941    -0.97811328
 h     -0.82705074     1.34886172     1.67322803
          17

 c      1.25591090    -0.34959259     0.16455146
 c     -0.07078124    -0.97929614     0.12636401
 c     -1.21865992    -0.16975916     0.12231971
 c     -1.12500707     1.25067431     0.57106173
 c     -0.01579227     1.61827038    -0.43985938
 c      1.28941523     1.02056201    -0.20544150
 h     -0.21526784    -1.99956467    -0.11273592
 h     -2.03646557     1.86164142     0.43050211
 h     -0.36182082     1.78965965    -1.51408125
 h      2.20790773     1.59718513    -0.16847353
 o      2.20772916    -1.27895425     0.11324916
 h      3.09519569    -0.79170023    -0.02577978
 c     -2.50549704    -0.77293686    -0.40141343
 h     -2.25413388    -1.68144850    -0.96802755
 h     -3.10665269    -0.85640567     0.61579807
 h     -3.12762058    -0.24683556    -0.93984344
 h     -0.75962263     1.34872628     1.62882669
          17

 c      1.25782439    -0.35101799     0.16841946
 c     -0.06955431    -0.97828624     0.12822745
 c     -1.21842129    -0.16724223     0.13137172
 c     -1.12406915     1.23896810     0.58517828
 c     -0.02432600     1.60982382    -0.44600785
 c      1.28043507     1.01952968    -0.21373708
 h     -0.18678002    -2.02575771    -0.08498325
 h     -2.01750841     1.90146249     0.43966051
 h     -0.36644464     1.74905385    -1.52027287
 h      2.25887655     1.65413647    -0.15048198
 o      2.21195912    -1.27498210     0.11511210
 h      3.05802710    -0.80215388    -0.03077196
 c     -2.51190021    -0.76223131    -0.41234099
 h     -2.27991199    -1.68810854    -0.99566204
 h     -3.08706450    -0.84676380     0.57076137
 h     -3.07722230    -0.23193361    -0.93154301
 h     -0.69403589     1.34810828     1.57786337
          17

 c      1.25694412    -0.35392699     0.17011009
 c     -0.06560516    -0.97539070     0.13021703
 c     -1.21952806    -0.16313385     0.13953721
 c     -1.12329557     1.22767527     0.59944296
 c     -0.03403462     1.60208854    -0.45331258
 c      1.27244825     1.01779949    -0.22110929
 h     -0.15588983    -2.05912976    -0.05269414
 h     -1.99415600     1.93362573     0.45092576
 h     -0.36863469     1.70138337    -1.51480473
 h      2.29394952     1.70187593    -0.13098003
 o      2.21744286    -1.27061912     0.11757229
 h      3.01954767    -0.81910977    -0.03625971
 c     -2.51350502    -0.75531539    -0.41915842
 h     -2.31087226    -1.69281492    -1.01539462
 h     -3.06352255    -0.84395091     0.51816079
 h     -3.07289474    -0.16483146    -0.96927345
 h     -0.62924780     1.34789467     1.53083475
          17

 c      1.25598122    -0.35579531     0.17024116
 c     -0.06305106    -0.97229825     0.13243018
 c     -1.22095283    -0.16129951     0.14665294
 c     -1.12185957     1.21907710     0.61088969
 c     -0.04449146     1.59415741    -0.46016245
 c      1.26626081     1.01578782    -0.22763624
 h     -0.12331296    -2.08855552    -0.02333728
 h     -1.96666783     1.95548721     0.46632632
 h     -0.36975980     1.65592172    -1.50480642
 h      2.30652602     1.73457943    -0.11159442
 o      2.22222623    -1.26633567     0.12086093
 h      3.00188814    -0.83022579    -0.04690069
 c     -2.51172966    -0.75076745    -0.42340184
 h     -2.34480000    -1.69274937    -1.02533402
 h     -3.04850165    -0.85009423     0.46845952
 h     -3.09318948    -0.06283144    -1.03485705
 h     -0.56174310     1.34571832     1.50119672
          17

 c      1.25449711    -0.35713637     0.16913855
 c     -0.06155741    -0.96962607     0.13489755
 c     -1.22270132    -0.16193929     0.15274641
 c     -1.11971538     1.21317842     0.61962279
 c     -0.05499163     1.58549826    -0.46625846
 c      1.26213089     1.01452618    -0.23338990
 h     -0.09040769    -2.10707411     0.00448844
 h     -1.93655872     1.96590236     0.48669981
 h     -0.37204635     1.61606485    -1.49625867
 h      2.29366961     1.74942734    -0.09441573
 o      2.22540942    -1.26251819     0.12502092
 h      3.01839971    -0.82796403    -0.06542134
 c     -2.50814435    -0.74612849    -0.42832598
 h     -2.38032425    -1.68633253    -1.02633557
 h     -3.05094989    -0.86509810     0.43400977
 h     -3.11306455     0.04415974    -1.10215170
 h     -0.49202227     1.34256097     1.48944744
          17

 c      1.25236906    -0.35792610     0.16666775
 c     -0.06061895    -0.96773963     0.13762168
 c     -1.22482622    -0.16473901     0.15777477
 c     -1.11639000     1.20991569     0.62653612
 c     -0.06529533     1.57574318    -0.47147082
 c      1.26018076     1.01421061    -0.23824907
 h     -0.05879103    -2.11112814     0.03209605
 h     -1.90706947     1.96585122     0.51249693
 h     -0.37813979     1.58144116    -1.49463546
 h      2.25512057     1.74590215    -0.07946730
 o      2.22754500    -1.25898580     0.12989802
 h      3.06006087    -0.81651624    -0.08986326
 c     -2.50359088    -0.73979416    -0.43561374
 h     -2.41552984    -1.67411717    -1.02102414
 h     -3.07573975    -0.88781716     0.42088796
 h     -3.12055319     0.13750765    -1.15638013
 h     -0.42493153     1.33814933     1.49007693
          17

 c      1.24778305    -0.36027483     0.16486169
 c     -0.06225475    -0.96978170     0.13899568
 c     -1.22609809    -0.17063767     0.16279957
 c     -1.10920753     1.20432656     0.63188502
 c     -0.07373856     1.56651237    -0.47575481
 c      1.25968391     1.01713799    -0.24229953
 h     -0.02915743    -2.07365268     0.05191015
 h     -1.88007555     1.96355746     0.54037132
 h     -0.38591711     1.57044001    -1.50341114
 h      2.19066596     1.71404202    -0.08554513
 o      2.22873838    -1.25372726     0.13574848
 h      3.10692809    -0.79367320    -0.10889308
 c     -2.49891524    -0.73114707    -0.44498618
 h     -2.44493247    -1.65504061    -1.01224299
 h     -3.11805648    -0.91454869     0.42443157
 h     -3.11246970     0.20974078    -1.18967000
 h     -0.37062420     1.33418516     1.49337769
          17

 c      1.24344082    -0.36022848     0.16075351
 c     -0.06513914    -0.97126188     0.14050778
 c     -1.22611755    -0.17872701     0.16609483
 c     -1.09907312     1.20223572     0.63729033
 c     -0.08354948     1.55472793    -0.47894949
 c      1.26137500     1.01885113    -0.24451022
 h     -0.00434541    -2.03191022     0.07045257
 h     -1.86285446     1.95576017     0.57352156
 h     -0.39845170     1.56215808    -1.52140566
 h      2.11037994     1.67067651    -0.09433527
 o      2.23123421    -1.24773823     0.14174579
 h      3.13871385    -0.78036060    -0.12227242
 c     -2.49549207    -0.71965780    -0.45522324
 h     -2.46974657    -1.63696526    -1.00612203
 h     -3.16925473    -0.94147516     0.43037918
 h     -3.08715001     0.25471318    -1.20147513
 h     -0.33264508     1.32684940     1.49651916
          17

 c      1.23950281    -0.35767691     0.15437714
 c     -0.06904165    -0.97119162     0.14227215
 c     -1.22499147    -0.18879673     0.16776720
 c     -1.08565373     1.20332216     0.64290346
 c     -0.09467514     1.54041525    -0.48144051
 c      1.26348832     1.01823429    -0.24518051
 h      0.01470320    -2.00043698     0.08626726
 h     -1.85815627     1.94483918     0.61150257
 h     -0.41456343     1.55651826    -1.54355977
 h      2.03369400     1.62976625    -0.10289515
 o      2.23545843    -1.24082606     0.14772692
 h      3.14692812    -0.77995075    -0.12743803
 c     -2.49413916    -0.70521595    -0.46518082
 h     -2.48862501    -1.62397313    -1.00655403
 h     -3.21987081    -0.96394768     0.42826940
 h     -3.04551555     0.27072839    -1.19147594
 h     -0.31327312     1.31576285     1.49714942
          17

 c      1.23613505    -0.35267819     0.14584017
 c     -0.07369901    -0.96878732     0.14434570
 c     -1.22287309    -0.20048925     0.16797321
 c     -1.06903886     1.20723709     0.64866091
 c     -0.10703342     1.52364565    -0.48367931
 c      1.26332126     1.01352606    -0.24485059
 h      0.02785717    -1.99193857     0.09836494
 h     -1.86649965     1.93171320     0.65374302
 h     -0.43262968     1.55340160    -1.56360931
 h      1.99041266     1.61410807    -0.10623809
 o      2.24134810    -1.23298627     0.15365087
 h      3.13045054    -0.79217973    -0.12388696
 c     -2.49533386    -0.68804895    -0.47420731
 h     -2.50079202    -1.61714757    -1.01507698
 h     -3.26299164    -0.97832774     0.41219098
 h     -2.98948995     0.25789940    -1.16064191
 h     -0.31223938     1.30113078     1.49512806
          17

 c      1.23349571    -0.34552175     0.13532540
 c     -0.07872680    -0.96417928     0.14669608
 c     -1.21997632    -0.21330272     0.16689783
 c     -1.04982355     1.21369999     0.65434195
 c     -0.12050332     1.50457077    -0.48603529
 c      1.25906588     1.00367398    -0.24399057
 h      0.03503528    -2.00894455     0.10660683
 h     -1.88549314     1.91528966     0.69939004
 h     -0.45120505     1.55248092    -1.57618462
 h      1.99943930     1.63943856    -0.10104682
 o      2.24838561    -1.22439308     0.15960981
 h      3.09521277    -0.81343707    -0.11331766
 c     -2.49916048    -0.66886738    -0.48203631
 h     -2.50585199    -1.61383670    -1.03061517
 h     -3.29447727    -0.98220416     0.38010709
 h     -2.92264048     0.21941190    -1.11211660
 h     -0.32660683     1.28363794     1.49256196
          17

 c      1.23171797    -0.33679141     0.12310660
 c     -0.08357976    -0.95854514     0.14921863
 c     -1.21658520    -0.22663862     0.16473434
 c     -1.02907570     1.22249373     0.65960091
 c     -0.13492224     1.48341733    -0.48870985
 c      1.25188733     0.99018727    -0.24260231
 h      0.03559572    -2.04214673     0.11152468
 h     -1.91035950     1.89320880     0.74705709
 h     -0.46936182     1.55330216    -1.57796786
 h      2.04457687     1.69310998    -0.09055695
 o      2.25547808    -1.21546242     0.16588301
 h      3.05631495    -0.83590690    -0.10050033
 c     -2.50519451    -0.64908735    -0.48835630
 h     -2.50372176    -1.60911966    -1.05053029
 h     -3.31258016    -0.97432176     0.33277375
 h     -2.85193613     0.16568032    -1.05415127
 h     -0.35071122     1.26426738     1.49392888
          17

 c      1.23091048    -0.32735501     0.10955078
 c     -0.08763557    -0.95346310     0.15177916
 c     -1.21304468    -0.23987717     0.16166762
 c     -1.00813875     1.23340233     0.66403036
 c     -0.15005209     1.46045955    -0.49169710
 c      1.24403848     0.97578659    -0.24056442
 h      0.02884390    -2.07769345     0.11386410
 h     -1.93540236     1.86327495     0.79473606
 h     -0.48684476     1.55543923    -1.56812070
 h      2.09679172     1.75046821    -0.08045655
 o      2.26099091    -1.20683923     0.17294433
 h      3.03763179    -0.84799540    -0.09341697
 c     -2.51228239    -0.63129546    -0.49219839
 h     -2.49471234    -1.59805444    -1.07204929
 h     -3.31794608    -0.95462000     0.27334119
 h     -2.79014143     0.12228368    -1.00547425
 h     -0.37700290     1.24397545     1.50542213
          17

 c      1.23115765    -0.31828102     0.09509427
 c     -0.09031468    -0.95028161     0.15424196
 c     -1.20972301    -0.25244557     0.15786406
 c     -0.98827557     1.24616618     0.66738351
 c     -0.16555885     1.43599253    -0.49477810
 c      1.23693519     0.96272687    -0.23798780
 h      0.01473043    -2.10413834     0.11433233
 h     -1.95555130     1.82455298     0.83998486
 h     -0.50414784     1.55860453    -1.54840067
 h      2.13685772     1.79450583    -0.07443061
 o      2.26375126    -1.19895712     0.18114492
 h      3.05613473    -0.84177283    -0.09819145
 c     -2.51872137    -0.61904768    -0.49195454
 h     -2.47954647    -1.57732797    -1.09322040
 h     -3.31437769    -0.92458414     0.20778541
 h     -2.75281002     0.12959936    -0.99450803
 h     -0.39867639     1.22334914     1.53219076
          17

 c      1.23250772    -0.31071316     0.08020007
 c     -0.09116691    -0.94988328     0.15647938
 c     -1.20694628    -0.26386216     0.15346955
 c     -0.97030175     1.26045345     0.66992507
 c     -0.18102872     1.41030916    -0.49755161
 c      1.23114194     0.95263395    -0.23518269
 h     -0.00600686    -2.11474120     0.11355267
 h     -1.96738862     1.77773940     0.88028552
 h     -0.52249768     1.56274262    -1.52302292
 h      2.15562161     1.81691405    -0.07412744
 o      2.26436454    -1.19149986     0.19024628
 h      3.10130502    -0.82193812    -0.11161922
 c     -2.52352566    -0.61321791    -0.48785123
 h     -2.45920215    -1.54622092    -1.11330380
 h     -3.31038287    -0.88780868     0.14582163
 h     -2.74190156     0.20070161    -1.03046211
 h     -0.41289169     1.20270654     1.57405378
          17

 c      1.23495870    -0.30571472     0.06530672
 c     -0.08992986    -0.95266321     0.15837375
 c     -1.20494050    -0.27374732     0.14859569
 c     -0.95449614     1.27582748     0.67253658
 c     -0.19601446     1.38368184    -0.49952217
 c      1.22676734     0.94666226    -0.23252856
 h     -0.03201016    -2.10738219     0.11205950
 h     -1.96960927     1.72501876     0.91343655
 h     -0.54362963     1.56805186    -1.49785574
 h      2.14955097     1.81450026    -0.08006330
 o      2.26439008    -1.18381184     0.19967074
 h      3.14830969    -0.79928910    -0.12512838
 c     -2.52650291    -0.61026840    -0.48301421
 h     -2.43481699    -1.50665830    -1.13273735
 h     -3.31935408    -0.84954021     0.09992786
 h     -2.74469198     0.30009344    -1.08956230
 h     -0.42115851     1.18269728     1.62405292
          17

 c      1.23844937    -0.30408731     0.05078131
 c     -0.08657395    -0.95853093     0.15982170
 c     -1.20377466    -0.28182220     0.14330606
 c     -0.94080000     1.29175037     0.67637383
 c     -0.21011432     1.35636571    -0.50026441
 c      1.22368352     0.94547057    -0.23037310
 h     -0.06149303    -2.08436088     0.11025560
 h     -1.96314885     1.66969681     0.93789914
 h     -0.56919752     1.57480367    -1.47849189
 h      2.11835705     1.78720238    -0.09212977
 o      2.26503220    -1.17545302     0.20895933
 h      3.17870685    -0.78166632    -0.13206938
 c     -2.52736057    -0.60673933    -0.48014681
 h     -2.40776267    -1.46228134    -1.15280864
 h     -3.35271467    -0.81366134     0.07887146
 h     -2.75111755     0.39310991    -1.14823794
 h     -0.42657887     1.16459262     1.67200851
          17

 c      1.24285288    -0.30620111     0.03688262
 c     -0.08130476    -0.96688092     0.16074218
 c     -1.20329324    -0.28791224     0.13763651
 c     -0.92900697     1.30764381     0.68242669
 c     -0.22307253     1.32863626    -0.49962037
 c      1.22153697     0.94903346    -0.22898314
 h     -0.09246571    -2.05269308     0.10834513
 h     -1.95114045     1.61574368     0.95306093
 h     -0.59987283     1.58283368    -1.46767428
 h      2.06498786     1.73821622    -0.10967382
 o      2.26691683    -1.16626819     0.21786486
 h      3.18395853    -0.77272817    -0.12918817
 c     -2.52648201    -0.60097622    -0.48000084
 h     -2.37965301    -1.41741848    -1.17523009
 h     -3.40840847    -0.77997539     0.08031268
 h     -2.75652387     0.46285048    -1.19446072
 h     -0.43139766     1.14994599     1.70902768
          17

 c      1.24797358    -0.31191081     0.02375085
 c     -0.07450130    -0.97660946     0.16108396
 c     -1.20311650    -0.29194283     0.13162113
 c     -0.91883384     1.32296671     0.69128367
 c     -0.23484548     1.30083560    -0.49778364
 c      1.21953865     0.95635566    -0.22855843
 h     -0.12312083    -2.02408617     0.10626160
 h     -1.93853319     1.56723331     0.95931523
 h     -0.63470623     1.59097958    -1.46389886
 h      1.99809822     1.67638113    -0.13124261
 o      2.27023218    -1.15631699     0.22631192
 h      3.16319430    -0.77304757    -0.11595587
 c     -2.52513095    -0.59243442    -0.48207012
 h     -2.35230695    -1.37594241    -1.20140834
 h     -3.47158745    -0.74626945     0.09358799
 h     -2.75891124     0.50304405    -1.22315462
 h     -0.43633401     1.14013223     1.72966509
          17

 c      1.25355626    -0.32061740     0.01143396
 c     -0.06661608    -0.98638156     0.16082238
 c     -1.20272209    -0.29392271     0.12529984
 c     -0.90998355     1.33728447     0.70308362
 c     -0.24558569     1.27337537    -0.49516879
 c      1.21603794     0.96516025    -0.22929600
 h     -0.15229363    -2.01216882     0.10372846
 h     -1.93096133     1.52769178     0.95781671
 h     -0.67134968     1.59709267    -1.46255094
 h      1.93699008     1.62063117    -0.15422055
 o      2.27475389    -1.14585803     0.23439465
 h      3.12277215    -0.78032795    -0.09449549
 c     -2.52459862    -0.58099116    -0.48570522
 h     -2.32773835    -1.34011908    -1.23144880
 h     -3.52615656    -0.71144977     0.10808261
 h     -2.75737773     0.51207614    -1.23227810
 h     -0.44080583     1.13606454     1.73226113
          17

 c      1.25930652    -0.33146143    -0.00006466
 c     -0.05811624    -0.99527856     0.15993366
 c     -1.20155451    -0.29391605     0.11871321
 c     -0.90229147     1.35031732     0.71754277
 c     -0.25557196     1.24668554    -0.49217926
 c      1.20850493     0.97212875    -0.23139256
 h     -0.17934862    -2.02532659     0.10060905
 h     -1.93271410     1.49956523     0.94994062
 h     -0.70693619     1.59870037    -1.45842327
 h      1.91179527     1.59952416    -0.17548329
 o      2.27971003    -1.13540269     0.24243417
 h      3.07833777    -0.78848202    -0.07045032
 c     -2.52567668    -0.56673485    -0.49059773
 h     -2.30810762    -1.31016706    -1.26354496
 h     -3.56128383    -0.67599201     0.11693962
 h     -2.75157670     0.49064104    -1.22126629
 h     -0.44317371     1.13801115     1.71889480
          17

 c      1.26490792    -0.34356369    -0.01074915
 c     -0.04951530    -1.00335806     0.15836621
 c     -1.19911448    -0.29201637     0.11189479
 c     -0.89590787     1.36195349     0.73397894
 c     -0.26516287     1.22114722    -0.48904604
 c      1.19567272     0.97512235    -0.23484974
 h     -0.20318867    -2.06048400     0.09730096
 h     -1.94464961     1.48409511     0.93683997
 h     -0.73895322     1.59378858    -1.44769596
 h      1.93841044     1.62789093    -0.19429949
 o      2.28379463    -1.12571798     0.25098503
 h      3.05451324    -0.78757436    -0.05298921
 c     -2.52863215    -0.54996085    -0.49671900
 h     -2.29551577    -1.28489370    -1.29435584
 h     -3.57164734    -0.64124235     0.11682573
 h     -2.74166547     0.44169625    -1.19102174
 h     -0.44075916     1.14539336     1.69554912
          17

 c      1.27003654    -0.35616039    -0.02063215
 c     -0.04137724    -1.01143377     0.15605026
 c     -1.19501449    -0.28832740     0.10486502
 c     -0.89136027     1.37222218     0.75134060
 c     -0.27476817     1.19704350    -0.48578044
 c      1.17954316     0.97503283    -0.23946183
 h     -0.22177273    -2.10584757     0.09462709
 h     -1.96362111     1.48159388     0.91954142
 h     -0.76579292     1.58129937    -1.42880635
 h      1.99498844     1.68662835    -0.21261943
 o      2.28613864    -1.11743136     0.26047227
 h      3.06933408    -0.77019838    -0.04887691
 c     -2.53328635    -0.53129111    -0.50401748
 h     -2.29166593    -1.26283886    -1.32012874
 h     -3.55623916    -0.60892145     0.10705622
 h     -2.72867993     0.37254182    -1.14540629
 h     -0.42987306     1.15667435     1.67191235
          17

 c      1.27438912    -0.36857966    -0.02975529
 c     -0.03421964    -1.02041272     0.15293173
 c     -1.18900533    -0.28294889     0.09762464
 c     -0.88937494     1.38122148     0.76840077
 c     -0.28477078     1.17453792    -0.48219094
 c      1.16292454     0.97355256    -0.24508878
 h     -0.23288024    -2.14865156     0.09337616
 h     -1.98396839     1.49177390     0.89940502
 h     -0.78704915     1.56133654    -1.40263667
 h      2.05068063     1.74886319    -0.23163528
 o      2.28762086    -1.11045602     0.27067529
 h      3.11306397    -0.74059846    -0.05419934
 c     -2.53898062    -0.51205363    -0.51197859
 h     -2.29757401    -1.24312151    -1.33781383
 h     -3.51793831    -0.58094211     0.08932615
 h     -2.71553573     0.29994703    -1.09500211
 h     -0.40663965     1.16980572     1.65900456
          17

 c      1.27771117    -0.38023636    -0.03818256
 c     -0.02841107    -1.03089749     0.14899006
 c     -1.18098293    -0.27596530     0.09014701
 c     -0.89048334     1.38899671     0.78424712
 c     -0.29543679     1.15366401    -0.47792517
 c      1.14758973     0.97158375    -0.25168789
 h     -0.23496501    -2.17975055     0.09403774
 h     -1.99988167     1.51392791     0.87835857
 h     -0.80365869     1.53521590    -1.37241359
 h      2.08682551     1.79825034    -0.25128650
 o      2.29002522    -1.10429308     0.28103296
 h      3.16095514    -0.70941785    -0.05938746
 c     -2.54442632    -0.49480096    -0.51920042
 h     -2.31346300    -1.22569127    -1.34572550
 h     -3.46415460    -0.55934821     0.06819536
 h     -2.70831717     0.25638335    -1.06193400
 h     -0.36946143     1.18356538     1.66357497
          17

 c      1.27981437    -0.39068333    -0.04597073
 c     -0.02412511    -1.04310931     0.14423832
 c     -1.17097275    -0.26744487     0.08238092
 c     -0.89465034     1.39544934     0.79871565
 c     -0.30685763     1.13433132    -0.47252821
 c      1.13439248     0.96937788    -0.25924668
 h     -0.22746075    -2.19444513     0.09679033
 h     -2.00723571     1.54701853     0.85869297
 h     -0.81780511     1.50533576    -1.34326601
 h      2.09513897     1.82723867    -0.27106088
 o      2.29467321    -1.09855667     0.29113973
 h      3.19439146    -0.68470627    -0.05745057
 c     -2.54785589    -0.48229079    -0.52417042
 h     -2.33878973    -1.21124374    -1.34382077
 h     -3.40782478    -0.54617233     0.05191817
 h     -2.71380912     0.27749611    -1.07126218
 h     -0.32169265     1.19868974     1.68347200
          17

 c      1.28059228    -0.39965555    -0.05314100
 c     -0.02133686    -1.05690873     0.13872029
 c     -1.15908920    -0.25746282     0.07427121
 c     -0.90125679     1.40039431     0.81224137
 c     -0.31895253     1.11637328    -0.46554379
 c      1.12365352     0.96689538    -0.26775224
 h     -0.21079343    -2.19214315     0.10156842
 h     -2.00442415     1.58977297     0.84267169
 h     -0.83232752     1.47467982    -1.32104411
 h      2.07287953     1.83290170    -0.29038972
 o      2.30216557    -1.09304567     0.30080822
 h      3.20464477    -0.67035533    -0.04529321
 c     -2.54794306    -0.47381677    -0.52790733
 h     -2.37226653    -1.20120816    -1.33387199
 h     -3.36595396    -0.54295742     0.05177668
 h     -2.73062316     0.35789038    -1.11894546
 h     -0.27104284     1.21718923     1.70986008
          17

 c      1.28003423    -0.40708396    -0.05966012
 c     -0.01983649    -1.07179127     0.13250773
 c     -1.14551841    -0.24613769     0.06576273
 c     -0.90938659     1.40368808     0.82537313
 c     -0.33155516     1.09963989    -0.45669129
 c      1.11534064     0.96397200    -0.27718136
 h     -0.18635984    -2.17633886     0.10813565
 h     -1.99239655     1.64082912     0.83219860
 h     -0.84946938     1.44588869    -1.31018057
 h      2.02056628     1.81500635    -0.30876979
 o      2.31251484    -1.08767788     0.30999417
 h      3.19063725    -0.66704006    -0.02272054
 c     -2.54437671    -0.46600824    -0.53294274
 h     -2.41196283    -1.19760434    -1.31935164
 h     -3.35065055    -0.54978465     0.07611792
 h     -2.75139131     0.45968025    -1.17817317
 h     -0.22612968     1.24073771     1.73323599
          17

 c      1.27823258    -0.41308078    -0.06543481
 c     -0.01925586    -1.08685563     0.12569457
 c     -1.13052767    -0.23366480     0.05679278
 c     -0.91810175     1.40529192     0.83848550
 c     -0.34453381     1.08409233    -0.44605721
 c      1.10905649     0.96030056    -0.28749172
 h     -0.15646908    -2.15498619     0.11618818
 h     -1.97410514     1.69890071     0.82861237
 h     -0.86949997     1.42033232    -1.31146781
 h      1.94209255     1.77621043    -0.32584320
 o      2.32518095    -1.08249561     0.31877441
 h      3.15844039    -0.67227195     0.00785318
 c     -2.53803439    -0.45640266    -0.54017360
 h     -2.45566082    -1.20249758    -1.30457620
 h     -3.35818821    -0.56447017     0.12194699
 h     -2.77098989     0.55378961    -1.22920730
 h     -0.19374035     1.26985388     1.74703517
          17

 c      1.27538422    -0.41789701    -0.07032348
 c     -0.01912672    -1.10085704     0.11838395
 c     -1.11447664    -0.22034175     0.04729780
 c     -0.92661606     1.40527794     0.85173899
 c     -0.35783395     1.06983237    -0.43414648
 c      1.10384770     0.95521753    -0.29860362
 h     -0.12400360    -2.13998154     0.12553765
 h     -1.95333698     1.76281702     0.83260810
 h     -0.89033715     1.39800025    -1.32156271
 h      1.84709499     1.72453833    -0.34158182
 o      2.33896636    -1.07776467     0.32739109
 h      3.12318556    -0.67915519     0.04079116
 c     -2.53050931    -0.44399391    -0.54887493
 h     -2.50134829    -1.21678289    -1.29283642
 h     -3.37335972    -0.58304509     0.17676514
 h     -2.78710052     0.62567780    -1.26297584
 h     -0.17789740     1.30393050     1.74824635
          17

 c      1.27178708    -0.42185944    -0.07416409
 c     -0.01898553    -1.11256582     0.11067220
 c     -1.09782855    -0.20657960     0.03723496
 c     -0.93444362     1.40383817     0.86511123
 c     -0.37140288     1.05706131    -0.42173864
 c      1.09788917     0.94729314    -0.31036528
 h     -0.09157652    -2.14321263     0.13631103
 h     -1.93306937     1.83123235     0.84426974
 h     -0.90865557     1.37823600    -1.33471659
 h      1.75497453     1.67822908    -0.35669709
 o      2.35207941    -1.07402572     0.33624596
 h      3.10846527    -0.67607054     0.06757888
 c     -2.52317492    -0.42870994    -0.55806035
 h     -2.54734496    -1.23864225    -1.28451442
 h     -3.38188567    -0.60119998     0.22770134
 h     -2.79870510     0.66891392    -1.27609089
 h     -0.17972614     1.34151587     1.73704945
          17

 c      1.26782232    -0.42532426    -0.07680809
 c     -0.01847350    -1.12143622     0.10265484
 c     -1.08115645    -0.19289496     0.02661045
 c     -0.94153303     1.40130809     0.87839646
 c     -0.38509936     1.04602882    -0.40967807
 c      1.08866196     0.93430680    -0.32253416
 h     -0.06072624    -2.16903972     0.14884334
 h     -1.91413000     1.90203165     0.86315592
 h     -0.92138925     1.36061154    -1.34522095
 h      1.69336205     1.66632767    -0.37292759
 o      2.36314536    -1.07167181     0.34556996
 h      3.13087733    -0.65396851     0.08244314
 c     -2.51687246    -0.41100470    -0.56714596
 h     -2.59190953    -1.26329257    -1.27711684
 h     -3.37534391    -0.61529977     0.26610053
 h     -2.80529448     0.68093797    -1.26768027
 h     -0.19724976     1.38059400     1.71666164
          17

 c      1.26391043    -0.42870006    -0.07813799
 c     -0.01734056    -1.12794980     0.09446378
 c     -1.06514129    -0.17989714     0.01550662
 c     -0.94830987     1.39815392     0.89116862
 c     -0.39867242     1.03701425    -0.39872394
 c      1.07491046     0.91529589    -0.33491525
 h     -0.03217780    -2.21051300     0.16314153
 h     -1.89517744     1.97193792     0.88836384
 h     -0.92664706     1.34536332    -1.34903349
 h      1.67576255     1.70517238    -0.39158330
 o      2.37250611    -1.07027654     0.35502772
 h      3.18004959    -0.61742473     0.08894488
 c     -2.51202819    -0.39158476    -0.57588471
 h     -2.63295395    -1.28459751    -1.26717916
 h     -3.35033410    -0.62264665     0.28746957
 h     -2.80666440     0.66158274    -1.23830882
 h     -0.22498305     1.41893222     1.69350412
          17

 c      1.26046122    -0.43250316    -0.07805655
 c     -0.01538894    -1.13317437     0.08628477
 c     -1.05054640    -0.16827818     0.00409090
 c     -0.95555193     1.39487922     0.90279015
 c     -0.41177031     1.03033115    -0.38946986
 c      1.05804929     0.89263886    -0.34755163
 h     -0.00668077    -2.25453337     0.17856809
 h     -1.87403223     2.03686150     0.91855845
 h     -0.92399483     1.33345025    -1.34444024
 h      1.68539052     1.77412360    -0.41149364
 o      2.38142301    -1.06894458     0.36404414
 h      3.23162280    -0.57900321     0.09482410
 c     -2.50875306    -0.37129235    -0.58409391
 h     -2.66823475    -1.29711866    -1.25215782
 h     -3.30689038    -0.62145254     0.29048007
 h     -2.80316519     0.61365857    -1.19032304
 h     -0.25412713     1.45459768     1.67682509
          17

 c      1.25784563    -0.43730279    -0.07648069
 c     -0.01246653    -1.13812141     0.07832936
 c     -1.03815311    -0.15879090    -0.00741038
 c     -0.96404130     1.39190601     0.91262349
 c     -0.42392957     1.02632295    -0.38229301
 c      1.04006461     0.86975133    -0.36058187
 h      0.01476049    -2.28912216     0.19408422
 h     -1.84926755     2.09279831     0.95201432
 h     -0.91445465     1.32645684    -1.33220697
 h      1.69977886     1.84176030    -0.43063380
 o      2.39080453    -1.06697333     0.37221901
 h      3.26743612    -0.54850611     0.10529057
 c     -2.50678916    -0.35125699    -0.59139376
 h     -2.69576020    -1.29736358    -1.23127113
 h     -3.24776470    -0.61090375     0.27664609
 h     -2.79667501     0.54603530    -1.12970985
 h     -0.27510208     1.48636995     1.67597298
          17

 c      1.25636915    -0.44359456    -0.07335502
 c     -0.00849456    -1.14344574     0.07079739
 c     -1.02867319    -0.15217528    -0.01877071
 c     -0.97405122     1.38953642     0.92047566
 c     -0.43460645     1.02530232    -0.37732011
 c      1.02219322     0.84905631    -0.37407290
 h      0.03113060    -2.30666113     0.20864697
 h     -1.82110291     2.13673187     0.98674367
 h     -0.90038308     1.32644711    -1.31547124
 h      1.70615945     1.88814567    -0.44778881
 o      2.40099205    -1.06398621     0.37936518
 h      3.27889192    -0.53075550     0.12235097
 c     -2.50527270    -0.33337139    -0.59694484
 h     -2.71414965    -1.28425489    -1.20556488
 h     -3.17863037    -0.59152128     0.25104038
 h     -2.79290063     0.48007357    -1.06976153
 h     -0.28272238     1.51332911     1.69499444
          17

 c      1.25623991    -0.45168149    -0.06867491
 c     -0.00348332    -1.14941363     0.06385424
 c     -1.02265850    -0.14903051    -0.02983182
 c     -0.98507464     1.38799240     0.92685235
 c     -0.44327234     1.02744470    -0.37442693
 c      1.00510731     0.83191884    -0.38799051
 h      0.04161983    -2.30413769     0.22147084
 h     -1.79146492     2.16721178     1.02074599
 h     -0.88507629     1.33573323    -1.29919479
 h      1.69935415     1.90409446    -0.46253393
 o      2.41190345    -1.05987333     0.38544468
 h      3.26468422    -0.52655677     0.14582304
 c     -2.50247719    -0.32050924    -0.59947853
 h     -2.72289626    -1.25936107    -1.17773079
 h     -3.10875791    -0.56580697     0.22387900
 h     -2.80363402     0.45301455    -1.03239121
 h     -0.27931774     1.53384216     1.72944367
          17

 c      1.25754160    -0.46159908    -0.06250790
 c      0.00247361    -1.15593227     0.05761686
 c     -1.02040783    -0.14968010    -0.04054467
 c     -0.99610131     1.38739990     0.93265439
 c     -0.44955143     1.03269660    -0.37331752
 c      0.98924691     0.81896332    -0.40220372
 h      0.04571630    -2.28281994     0.23221067
 h     -1.76356411     2.18456016     1.05230763
 h     -0.87192321     1.35638962    -1.28867829
 h      1.67805089     1.88647149    -0.47489465
 o      2.42307324    -1.05478903     0.39054352
 h      3.23018328    -0.53276523     0.17374074
 c     -2.49653914    -0.31420778    -0.59873927
 h     -2.72258036    -1.22730903    -1.15198046
 h     -3.05077518    -0.53842606     0.21121832
 h     -2.83857168     0.49101089    -1.03187742
 h     -0.27182888     1.54554687     1.76969904
          17

 c      1.26022088    -0.47310093    -0.05500650
 c      0.00921263    -1.16254890     0.05213706
 c     -1.02189175    -0.15408535    -0.05097087
 c     -1.00606480     1.38771612     0.93869816
 c     -0.45336284     1.04075933    -0.37370121
 c      0.97496138     0.81024372    -0.41648936
 h      0.04323893    -2.24838406     0.24118955
 h     -1.74132577     2.19075431     1.08022809
 h     -0.86322938     1.38944148    -1.28715432
 h      1.64322370     1.83592403    -0.48518435
 o      2.43354826    -1.04924309     0.39488585
 h      3.18912637    -0.54084715     0.20213666
 c     -2.48720241    -0.31171645    -0.59667046
 h     -2.71504951    -1.19589148    -1.13381664
 h     -3.01625892    -0.51402181     0.22919045
 h     -2.88930927     0.57203001    -1.05541872
 h     -0.26705808     1.54635319     1.80640425
          17

 c      1.26409317    -0.48569847    -0.04641040
 c      0.01650522    -1.16844548     0.04738051
 c     -1.02675225    -0.16182877    -0.06126286
 c     -1.01408771     1.38871698     0.94548135
 c     -0.45499238     1.05115800    -0.37546488
 c      0.96246985     0.80524405    -0.43053900
 h      0.03431293    -2.21114344     0.24966953
 h     -1.72874389     2.18893836     1.10389280
 h     -0.85939124     1.43408611    -1.29386016
 h      1.59843019     1.75729726    -0.49403339
 o      2.44190782    -1.04413622     0.39881283
 h      3.16338201    -0.53637200     0.22543615
 c     -2.47568079    -0.30926591    -0.59466118
 h     -2.70321375    -1.17404109    -1.12876651
 h     -3.00714902    -0.49334043     0.27986873
 h     -2.93972325     0.65887583    -1.08311220
 h     -0.26943032     1.53514674     1.83316990
          17

 c      1.26886785    -0.49873169    -0.03703961
 c      0.02406428    -1.17257994     0.04322780
 c     -1.03435829    -0.17217596    -0.07161300
 c     -1.01957318     1.39007815     0.95316785
 c     -0.45503262     1.06333961    -0.37868654
 c      0.95163410     0.80268303    -0.44396834
 h      0.01920997    -2.18454201     0.25984305
 h     -1.72904011     2.18244133     1.12314500
 h     -0.85907695     1.48759855    -1.30432806
 h      1.55203322     1.66282079    -0.50260392
 o      2.44711454    -1.04024450     0.40256962
 h      3.16962834    -0.50736878     0.23999327
 c     -2.46370373    -0.30492060    -0.59216550
 h     -2.68991020    -1.16725594    -1.13967006
 h     -3.01491081    -0.47378289     0.34763025
 h     -2.97903185     0.72907473    -1.10355706
 h     -0.28081175     1.51188184     1.84689219
          17

 c      1.27419139    -0.51145524    -0.02727224
 c      0.03155557    -1.17417928     0.03955623
 c     -1.04388194    -0.18419481    -0.08218791
 c     -1.02227441     1.39150185     0.96163655
 c     -0.45422453     1.07674818    -0.38349533
 c      0.94158075     0.80018984    -0.45632589
 h     -0.00184984    -2.17946435     0.27384721
 h     -1.74366423     2.17347064     1.13799354
 h     -0.86018950     1.54608581    -1.31263124
 h      1.52104913     1.57697389    -0.51294152
 o      2.44972780    -1.03732994     0.40606202
 h      3.20022140    -0.45859687     0.24808146
 c     -2.45289186    -0.29840219    -0.58820749
 h     -2.67648618    -1.17366929    -1.16430251
 h     -3.02916050    -0.45330170     0.41275360
 h     -3.00186650     0.77283681    -1.11205116
 h     -0.30078983     1.47741484     1.84748549
          17

 c      1.27969510    -0.52314243    -0.01749941
 c      0.03858040    -1.17337702     0.03639647
 c     -1.05438222    -0.19688849    -0.09307874
 c     -1.02236078     1.39281209     0.97050371
 c     -0.45330218     1.09087361    -0.38992190
 c      0.93081182     0.79476700    -0.46714945
 h     -0.02842738    -2.19673376     0.29189605
 h     -1.77153119     2.16214489     1.14834337
 h     -0.86080106     1.60551814    -1.31366209
 h      1.52945524     1.53199516    -0.52778756
 o      2.45125254    -1.03447302     0.40905613
 h      3.23334927    -0.40613583     0.25462823
 c     -2.44452972    -0.29032192    -0.58243794
 h     -2.66274394    -1.18537039    -1.19618614
 h     -3.04281297    -0.43164305     0.46122463
 h     -3.00579252     0.78669090    -1.10703378
 h     -0.32673230     1.43326373     1.83787606
          17

 c      1.28502032    -0.53319823    -0.00806918
 c      0.04464227    -1.17123941     0.03398611
 c     -1.06489537    -0.20930825    -0.10428086
 c     -1.02042635     1.39395944     0.97911458
 c     -0.45290828     1.10527331    -0.39782828
 c      0.91911738     0.78544449    -0.47618709
 h     -0.05916032    -2.22658834     0.31162703
 h     -1.80902203     2.14665146     1.15398347
 h     -0.85963801     1.66250075    -1.30434170
 h      1.58556550     1.53723456    -0.54836796
 o      2.45290251    -1.03093280     0.41143051
 h      3.25229838    -0.36335935     0.26294536
 c     -2.43955900    -0.28153236    -0.57506669
 h     -2.64808998    -1.19337692    -1.22779070
 h     -3.05215425    -0.40967096     0.48559495
 h     -2.98996879     0.77029078    -1.08842674
 h     -0.35374232     1.38125534     1.82415792
          17

 c      1.28982465    -0.54119760     0.00074099
 c      0.04917903    -1.16910704     0.03264020
 c     -1.07451249    -0.22063662    -0.11570614
 c     -1.01735444     1.39496594     0.98659751
 c     -0.45354216     1.11956468    -0.40689795
 c      0.90874226     0.77425364    -0.48354184
 h     -0.09169390    -2.25594821     0.32958119
 h     -1.85088175     2.12441047     1.15483675
 h     -0.85624650     1.71471626    -1.28395842
 h      1.66802835     1.56760674    -0.57267563
 o      2.45533830    -1.02635623     0.41318646
 h      3.24926457    -0.33729483     0.27433341
 c     -2.43857557    -0.27281364    -0.56650823
 h     -2.63243174    -1.19118997    -1.25301792
 h     -3.05576984    -0.38874364     0.48320316
 h     -2.95493436     0.72580010    -1.05735320
 h     -0.37540724     1.32296743     1.81479751
          17

 c      1.29379218    -0.54684728     0.00871686
 c      0.05165834    -1.16801910     0.03260648
 c     -1.08243949    -0.23023626    -0.12722243
 c     -1.01397706     1.39585756     0.99213776
 c     -0.45547501     1.13338685    -0.41665176
 c      0.90218831     0.76338212    -0.48944752
 h     -0.12336901    -2.27460947     0.34285417
 h     -1.89158673     2.09337843     1.15122095
 h     -0.85105622     1.76120209    -1.25412658
 h      1.75087830     1.59671390    -0.59769264
 o      2.45878261    -1.02069880     0.41439427
 h      3.22320789    -0.32972596     0.28880507
 c     -2.44173052    -0.26493819    -0.55712357
 h     -2.61640259    -1.17573140    -1.26807008
 h     -3.05398984    -0.37047830     0.45510407
 h     -2.90345074     0.65950573    -1.01697914
 h     -0.38650471     1.25934980     1.81727558
          17

 c      1.29663246    -0.54996754     0.01569662
 c      0.05166669    -1.16853026     0.03401163
 c     -1.08806001    -0.23766408    -0.13869220
 c     -1.01066099     1.39655112     0.99540658
 c     -0.45868827     1.14634181    -0.42647973
 c      0.90089670     0.75398798    -0.49409317
 h     -0.15188541    -2.27701854     0.34973176
 h     -1.92660402     2.05285230     1.14391638
 h     -0.84536075     1.80253272    -1.21853766
 h      1.81826155     1.61074337    -0.62115150
 o      2.46306281    -1.01420370     0.41516564
 h      3.17900233    -0.33746525     0.30547122
 c     -2.44847710    -0.25906845    -0.54701919
 h     -2.60126096    -1.14709673    -1.27154020
 h     -3.04912442    -0.35672973     0.40633606
 h     -2.84261929     0.58636939    -0.97485610
 h     -0.38667971     1.19142539     1.83312260
          17

 c      1.29807597    -0.55050371     0.02156714
 c      0.04896493    -1.17072621     0.03686146
 c     -1.09098797    -0.24266120    -0.14998929
 c     -1.00719213     1.39672991     0.99669220
 c     -0.46288917     1.15795666    -0.43570048
 c      0.90539304     0.74656186    -0.49760913
 h     -0.17566656    -2.26198136     0.34972929
 h     -1.95319654     2.00365693     1.13405942
 h     -0.84108270     1.84072151    -1.18230725
 h      1.86255587     1.60440805    -0.64163053
 o      2.46752900    -1.00750313     0.41565019
 h      3.12866490    -0.35072228     0.32258222
 c     -2.45728152    -0.25727746    -0.53587966
 h     -2.58870697    -1.10824543    -1.26448593
 h     -3.04647409    -0.34961246     0.34726907
 h     -2.78593954     0.53601772    -0.94613096
 h     -0.38102158     1.12169109     1.85660611
          17

 c      1.29788732    -0.54852864     0.02626220
 c      0.04351662    -1.17425364     0.04104363
 c     -1.09107000    -0.24513738    -0.16098867
 c     -1.00304217     1.39586102     0.99656666
 c     -0.46760139     1.16772586    -0.44366951
 c      0.91563832     0.74130604    -0.50009330
 h     -0.19410192    -2.23239033     0.34357416
 h     -1.97074948     1.94791010     1.12299388
 h     -0.84018235     1.87840907    -1.15062895
 h      1.88062775     1.57655162    -0.65826974
 o      2.47105205    -1.00168465     0.41602124
 h      3.09132890    -0.35212582     0.33779351
 c     -2.46606314    -0.26176138    -0.52340544
 h     -2.58066390    -1.06499062    -1.25078345
 h     -3.05545404    -0.35134259     0.29446765
 h     -2.74725347     0.54330425    -0.94903016
 h     -0.37658005     1.05422063     1.87885872
          17

 c      1.29590114    -0.54422557     0.02976094
 c      0.03550220    -1.17831572     0.04631808
 c     -1.08834298    -0.24514253    -0.17155105
 c     -0.99766711     1.39334679     0.99552012
 c     -0.47229086     1.17524805    -0.44992366
 c      0.93121470     0.73827291    -0.50162902
 h     -0.20782453    -2.19548572     0.33329893
 h     -1.98066600     1.88855925     1.11212758
 h     -0.84377925     1.91722004    -1.12696704
 h      1.87218224     1.52841965    -0.67062550
 o      2.47267281    -0.99773086     0.41638632
 h      3.08288946    -0.32588355     0.34969685
 c     -2.47374318    -0.27148472    -0.51073789
 h     -2.57902489    -1.02592180    -1.23752779
 h     -3.08769242    -0.36349280     0.26626418
 h     -2.72515772     0.60748707    -0.98330694
 h     -0.37891966     0.99336960     1.89236082
          17

 c      1.29206918    -0.53785955     0.03209075
 c      0.02530839    -1.18170034     0.05231901
 c     -1.08303000    -0.24282144    -0.18154192
 c     -0.99065383     1.38867232     0.99382356
 c     -0.47646785     1.18038017    -0.45428075
 c      0.95132282     0.73732480    -0.50227696
 h     -0.21888640    -2.16282687     0.32220240
 h     -1.98581947     1.82879142     1.10277043
 h     -0.85151592     1.95620614    -1.11188094
 h      1.84024846     1.46397137    -0.67882494
 o      2.47265407    -0.99538746     0.41669354
 h      3.09921434    -0.27606900     0.35939643
 c     -2.48051137    -0.28253781    -0.49949637
 h     -2.58530934    -1.00051243    -1.23387937
 h     -3.14781116    -0.38549533     0.26956263
 h     -2.70950911     0.69275971    -1.02946294
 h     -0.39089007     0.94258087     1.89271734
          17

 c      1.28649432    -0.52975723     0.03333486
 c      0.01345561    -1.18303966     0.05863099
 c     -1.07555574    -0.23838320    -0.19086625
 c     -0.98180341     1.38150150     0.99153133
 c     -0.47972123     1.18328058    -0.45681803
 c      0.97457545     0.73792890    -0.50201639
 h     -0.23020530    -2.14760234     0.31399973
 h     -1.98947763     1.77139819     1.09594876
 h     -0.86170782     1.99177153    -1.10342694
 h      1.79403909     1.39209166    -0.68426110
 o      2.47207035    -0.99343589     0.41682993
 h      3.12249023    -0.22231370     0.36889407
 c     -2.48728983    -0.29202049    -0.48975147
 h     -2.60011551    -0.99434989    -1.24640377
 h     -3.22601820    -0.41416632     0.29338955
 h     -2.69539738     0.76898456    -1.07062094
 h     -0.41266665     0.90378611     1.87878231
          17

 c      1.27943492    -0.52029953     0.03363795
 c      0.00042769    -1.18144309     0.06496763
 c     -1.06652585    -0.23209084    -0.19947730
 c     -0.97122982     1.37173984     0.98849929
 c     -0.48169513     1.18431333    -0.45776004
 c      0.99860361     0.73882589    -0.50061657
 h     -0.24372660    -2.15755618     0.31081941
 h     -1.99388640     1.71828839     1.09223985
 h     -0.87211975     2.01916563    -1.09865469
 h      1.75404847     1.33032325    -0.69110847
 o      2.47174524    -0.99081579     0.41672912
 h      3.13805001    -0.18173746     0.37926259
 c     -2.49519892    -0.29901769    -0.48101421
 h     -2.62255973    -1.00511698    -1.27374017
 h     -3.30571573    -0.44541183     0.32103419
 h     -2.68247997     0.82097379    -1.09803071
 h     -0.44194763     0.87704476     1.85260337
          17

 c      1.27128176    -0.50992708     0.03320866
 c     -0.01347760    -1.17705039     0.07130610
 c     -1.05669132    -0.22425051    -0.20735991
 c     -0.95943645     1.35957126     0.98437115
 c     -0.48206493     1.18390785    -0.45737114
 c      1.02016174     0.73814098    -0.49757637
 h     -0.25872604    -2.18878483     0.31173090
 h     -1.99924518     1.67039528     1.09168979
 h     -0.88073568     2.03423666    -1.09496968
 h      1.75129701     1.30361945    -0.70713741
 o      2.47199860    -0.98696173     0.41636674
 h      3.13856569    -0.16341269     0.39067862
 c     -2.50501542    -0.30380104    -0.47334541
 h     -2.65035219    -1.02451904    -1.30733922
 h     -3.37326214    -0.47577659     0.34066845
 h     -2.67191871     0.84250983    -1.10789395
 h     -0.47400732     0.86011593     1.81968549
          17

 c      1.26251178    -0.49918228     0.03232851
 c     -0.02808428    -1.17080317     0.07780188
 c     -1.04690545    -0.21519919    -0.21450257
 c     -0.94727586     1.34544547     0.97857365
 c     -0.48054669     1.18244705    -0.45589664
 c      1.03741473     0.73520792    -0.49267963
 h     -0.27257299    -2.22858944     0.31383161
 h     -2.00379875     1.62801550     1.09386308
 h     -0.88618097     2.03451726    -1.09083216
 h      1.80079932     1.32335987    -0.73739652
 o      2.47277025    -0.98171874     0.41573444
 h      3.12237185    -0.16968577     0.40287959
 c     -2.51705098    -0.30695886    -0.46721009
 h     -2.68061901    -1.04368001    -1.33715284
 h     -3.42033951    -0.50278342     0.34646933
 h     -2.66513598     0.83172756    -1.09882001
 h     -0.50202548     0.84821762     1.78902979
          17

 c      1.25363449    -0.48874223     0.03134808
 c     -0.04317346    -1.16376806     0.08461002
 c     -1.03806136    -0.20530083    -0.22087672
 c     -0.93572239     1.32994846     0.97047304
 c     -0.47689924     1.18020082    -0.45354268
 c      1.05174651     0.73195129    -0.48670765
 h     -0.28277239    -2.26341723     0.31436746
 h     -2.00493626     1.59125769     1.09800040
 h     -0.88790077     2.01966471    -1.08598620
 h      1.88036463     1.37154524    -0.77586665
 o      2.47369231    -0.97530720     0.41482841
 h      3.09262115    -0.19682359     0.41545815
 c     -2.53124097    -0.30899978    -0.46307276
 h     -2.71069397    -1.05634409    -1.35570068
 h     -3.44287797    -0.52478872     0.33670800
 h     -2.66354984     0.78942505    -1.07090438
 h     -0.51866495     0.83514190     1.77117487
          17

 c      1.24514604    -0.47934105     0.03063678
 c     -0.05842172    -1.15672165     0.09179535
 c     -1.03100412    -0.19495263    -0.22643337
 c     -0.92549446     1.31349556     0.95982231
 c     -0.47088487     1.17730199    -0.45047802
 c      1.06523996     0.73085813    -0.48080855
 h     -0.28799486    -2.28355936     0.31173527
 h     -2.00049096     1.56029325     1.10321259
 h     -0.88626813     1.99156940    -1.08151259
 h      1.96021127     1.42411760    -0.81243692
 o      2.47403424    -0.96842865     0.41364143
 h      3.05838125    -0.23346535     0.42811464
 c     -2.54722589    -0.31037224    -0.46118876
 h     -2.73845885    -1.05934870    -1.35904419
 h     -3.44004268    -0.54088580     0.31246026
 h     -2.66865909     0.71962801    -1.02604098
 h     -0.51926538     0.81676671     1.77279658
          17

 c      1.23747980    -0.47162270     0.03051289
 c     -0.07342976    -1.15006461     0.09932596
 c     -1.02645171    -0.18457976    -0.23110991
 c     -0.91678171     1.29605215     0.94718811
 c     -0.46224433     1.17374866    -0.44684470
 c      1.07900824     0.73354382    -0.47582239
 h     -0.28808214    -2.28399887     0.30548937
 h     -1.98955756     1.53539429     1.10865622
 h     -0.88260895     1.95419472    -1.07975880
 h      2.02263128     1.46638735    -0.84015772
 o      2.47266704    -0.96234109     0.41214402
 h      3.03539896    -0.25960827     0.44106727
 c     -2.56433985    -0.31175527    -0.46147540
 h     -2.76241336    -1.05221497    -1.34653547
 h     -3.41423055    -0.55107535     0.27753152
 h     -2.68234873     0.63269822    -0.96959182
 h     -0.50429628     0.79444599     1.79154769
          17

 c      1.23096799    -0.46598766     0.03118233
 c     -0.08777179    -1.14384129     0.10708672
 c     -1.02494701    -0.17460695    -0.23484308
 c     -0.90932852     1.27724062     0.93378846
 c     -0.45071614     1.16945023    -0.44278084
 c      1.09338834     0.74074401    -0.47220675
 h     -0.28379444    -2.26409235     0.29610819
 h     -1.97270593     1.51687535     1.11368171
 h     -0.87896155     1.91286248    -1.08391153
 h      2.05975327     1.49154907    -0.85547524
 o      2.46855814    -0.95826862     0.41028115
 h      3.03847366    -0.25626269     0.45522359
 c     -2.58146598    -0.31456364    -0.46333808
 h     -2.78171813    -1.03691042    -1.32064360
 h     -3.37213669    -0.55684032     0.23949891
 h     -2.70757365     0.55144480    -0.91352057
 h     -0.47816694     0.77382108     1.81771621
          17

 c      1.22581999    -0.46248777     0.03270108
 c     -0.10102696    -1.13773783     0.11488845
 c     -1.02684406    -0.16541013    -0.23758565
 c     -0.90270577     1.25668026     0.92093474
 c     -0.43610304     1.16434498    -0.43848234
 c      1.10833291     0.75252313    -0.47011497
 h     -0.27664242    -2.22758712     0.28484752
 h     -1.95178047     1.50502968     1.11793391
 h     -0.87733578     1.87269020    -1.09687495
 h      2.06886077     1.49714619    -0.85690645
 o      2.46182329    -0.95612967     0.40806115
 h      3.06504146    -0.22588716     0.47087124
 c     -2.59683663    -0.32105971    -0.46573144
 h     -2.79633658    -1.01797043    -1.28715296
 h     -3.32610095    -0.56199711     0.21123777
 h     -2.74919825     0.51310579    -0.87681510
 h     -0.44615600     0.76078273     1.84040274
          17

 c      1.22212123    -0.46081088     0.03497004
 c     -0.11279167    -1.13105114     0.12247839
 c     -1.03230682    -0.15727576    -0.23931261
 c     -0.89650213     1.23418935     0.90964933
 c     -0.41837471     1.15855270    -0.43429986
 c      1.12358058     0.76839000    -0.46944849
 h     -0.26879314    -2.18310396     0.27366410
 h     -1.92937834     1.50006015     1.12135740
 h     -0.87856115     1.83663104    -1.11958042
 h      2.05033998     1.48346093    -0.84435138
 o      2.45357400    -0.95475956     0.40562332
 h      3.09770044    -0.18878213     0.48658647
 c     -2.60840077    -0.33204961    -0.46831545
 h     -2.80726980    -1.00266234    -1.25533549
 h     -3.29230815    -0.57246195     0.20984603
 h     -2.81126703     0.54165913    -0.87045970
 h     -0.41252919     0.75904577     1.85157260
          17

 c      1.21985152    -0.46035593     0.03776321
 c     -0.12269262    -1.12274182     0.12957114
 c     -1.04128994    -0.15038092    -0.24001724
 c     -0.89041721     1.20981704     0.90055601
 c     -0.39775285     1.15243503    -0.43078900
 c      1.13861989     0.78733015    -0.46986640
 h     -0.26280960    -2.14372734     0.26497678
 h     -1.90805688     1.50195942     1.12407168
 h     -0.88150254     1.80460317    -1.14987784
 h      2.00811574     1.45378251    -0.81927811
 o      2.44486572    -0.95316573     0.40315670
 h      3.12076117    -0.16282892     0.50040001
 c     -2.61535768    -0.34445663    -0.47201671
 h     -2.81655143    -0.99990674    -1.23656373
 h     -3.28055899    -0.59240242     0.24691591
 h     -2.88931012     0.61410329    -0.88252238
 h     -0.38005764     0.76980321     1.84700276
          17

 c      1.21891366    -0.46035516     0.04077652
 c     -0.13044232    -1.11180521     0.13592222
 c     -1.05353028    -0.14477380    -0.23971501
 c     -0.88432793     1.18382486     0.89387660
 c     -0.37471419     1.14649323    -0.42862185
 c      1.15243664     0.80773249    -0.47073805
 h     -0.26090229    -2.12289186     0.26095247
 h     -1.88943346     1.51031475     1.12615181
 h     -0.88341626     1.77453737    -1.18314599
 h      1.95266264     1.41660543    -0.78588456
 o      2.43633531    -0.95090439     0.40082616
 h      3.12580514    -0.15723211     0.51086791
 c     -2.61888510    -0.35474945    -0.47690281
 h     -2.82626034    -1.01597506    -1.23901264
 h     -3.28409246    -0.61974714     0.31596389
 h     -2.97292116     0.69266975    -0.89622433
 h     -0.34998010     0.79208930     1.82611136
          17

 c      1.21916223    -0.46000476     0.04368092
 c     -0.13592487    -1.09798495     0.14142633
 c     -1.06857010    -0.14036116    -0.23843978
 c     -0.87834448     1.15667359     0.88942585
 c     -0.34992028     1.14120042    -0.42840387
 c      1.16311121     0.82722617    -0.47105577
 h     -0.26385050    -2.12614570     0.26248163
 h     -1.87357529     1.52409709     1.12746101
 h     -0.88111902     1.74423564    -1.21413041
 h      1.90590077     1.38914868    -0.75283572
 o      2.42826545    -0.94796298     0.39875311
 h      3.11049031    -0.17423456     0.51730787
 c     -2.62097699    -0.36159952    -0.48210860
 h     -2.83676737    -1.04928993    -1.26127448
 h     -3.28771380    -0.64862070     0.39763408
 h     -3.05306849     0.75382026    -0.90253035
 h     -0.32182568     0.82313632     1.79190893
          17

 c      1.22041712    -0.45859967     0.04617485
 c     -0.13922052    -1.08213516     0.14614553
 c     -1.08580020    -0.13692494    -0.23622892
 c     -0.87283324     1.12899388     0.88660465
 c     -0.32415379     1.13688939    -0.43052315
 c      1.16809905     0.84301975    -0.46963270
 h     -0.27063882    -2.14675210     0.26887350
 h     -1.85905047     1.54158980     1.12766675
 h     -0.87203962     1.71261699    -1.23862226
 h      1.89834561     1.39489196    -0.73159027
 o      2.42062243    -0.94468632     0.39700248
 h      3.07780540    -0.21015903     0.51993331
 c     -2.62328525    -0.36530877    -0.48710860
 h     -2.84638629    -1.09105822    -1.29327678
 h     -3.28015332    -0.67406031     0.47362700
 h     -3.12368607     0.78687963    -0.89818179
 h     -0.29306263     0.85879876     1.75105017
          17

 c      1.22244965    -0.45565563     0.04802914
 c     -0.14053445    -1.06571161     0.15022875
 c     -1.10450292    -0.13417130    -0.23311137
 c     -0.86835565     1.10149415     0.88449808
 c     -0.29830464     1.13372016    -0.43509482
 c      1.16671596     0.85382506    -0.46607637
 h     -0.27927490    -2.17124524     0.27867251
 h     -1.84364754     1.56060250     1.12643857
 h     -0.85477094     1.68007854    -1.25434997
 h      1.94055917     1.44194210    -0.72536292
 o      2.41296999    -0.94184712     0.39555098
 h      3.03739202    -0.25414587     0.52030175
 c     -2.62685204    -0.36669303    -0.49183354
 h     -2.85285897    -1.13099559    -1.32333225
 h     -3.25648284    -0.69328931     0.53193010
 h     -3.18080276     0.78781126    -0.88253850
 h     -0.25925379     0.89447729     1.71283532
          17

 c      1.22497278    -0.45094802     0.04909936
 c     -0.14011471    -1.05005728     0.15381823
 c     -1.12388687    -0.13178571    -0.22910913
 c     -0.86543613     1.07479853     0.88221856
 c     -0.27335051     1.13169823    -0.44197804
 c      1.16148093     0.86084057    -0.46113296
 h     -0.28775828    -2.18732623     0.29055653
 h     -1.82534768     1.57890894     1.12367507
 h     -0.82932195     1.64841609    -1.26131191
 h      2.00780501     1.51150584    -0.72510795
 o      2.40439520    -0.94070340     0.39425593
 h      3.00673985    -0.28718274     0.52178967
 c     -2.63223103    -0.36650382    -0.49631819
 h     -2.85459659    -1.16135004    -1.34286482
 h     -3.21606560    -0.70519498     0.56594501
 h     -3.22178317     0.75586235    -0.85612429
 h     -0.21610724     0.92669049     1.68556691
          17

 c      1.22766662    -0.44443901     0.04930276
 c     -0.13822250    -1.03607975     0.15700401
 c     -1.14311691    -0.12947938    -0.22425902
 c     -0.86418452     1.04933545     0.87937457
 c     -0.25026536     1.13071236    -0.45081681
 c      1.15543860     0.86571759    -0.45563443
 h     -0.29450319    -2.18727083     0.30368599
 h     -1.80310942     1.59471168     1.11963106
 h     -0.79729197     1.62064184    -1.26186578
 h      2.07117678     1.58119428    -0.72161550
 o      2.39401808    -0.94244211     0.39295041
 h      3.00315342    -0.29115053     0.52813389
 c     -2.63961228    -0.36532864    -0.50052544
 h     -2.85096231    -1.17773187    -1.34720908
 h     -3.16080241    -0.70981261     0.57290942
 h     -3.24517323     0.69267208    -0.82024830
 h     -0.16339911     0.95408287     1.67154344
          17

 c      1.23021309    -0.43620415     0.04860090
 c     -0.13512423    -1.02422549     0.15981304
 c     -1.16135521    -0.12700587    -0.21864184
 c     -0.86412660     1.02539099     0.87618347
 c     -0.22990828     1.13056633    -0.46108243
 c      1.15066018     0.86945272    -0.45005580
 h     -0.29840725    -2.16808530     0.31773288
 h     -1.77721005     1.60697816     1.11492507
 h     -0.76187310     1.60071089    -1.26053277
 h      2.11410704     1.63759928    -0.71042311
 o      2.38217201    -0.94695813     0.39171357
 h      3.02507650    -0.26857208     0.53921997
 c     -2.64881721    -0.36372174    -0.50432128
 h     -2.84214214    -1.17876270    -1.33503584
 h     -3.09441662    -0.70824168     0.55339115
 h     -3.25143957     0.60333450    -0.77726731
 h     -0.10679609     0.97656873     1.66612372
          17

 c      1.23233138    -0.42642380     0.04700165
 c     -0.13106880    -1.01452103     0.16221228
 c     -1.17780647    -0.12414489    -0.21240736
 c     -0.86445794     1.00321800     0.87312418
 c     -0.21296362     1.13101617    -0.47215821
 c      1.14837922     0.87254925    -0.44463572
 h     -0.29886869    -2.13104958     0.33289647
 h     -1.74913174     1.61555667     1.11046753
 h     -0.72727593     1.59291504    -1.26305106
 h      2.12952708     1.67435016    -0.69020992
 o      2.37024039    -0.95306354     0.39086799
 h      3.05435113    -0.23926646     0.55105004
 c     -2.65909613    -0.36248067    -0.50749905
 h     -2.82900428    -1.16590791    -1.30800514
 h     -3.02242102    -0.70303931     0.51215613
 h     -3.24535770     0.49983904    -0.73141855
 h     -0.05501083     0.99389674     1.66203500
          17

 c      1.23381175    -0.41541391     0.04456782
 c     -0.12624908    -1.00658041     0.16411129
 c     -1.19175967    -0.12067641    -0.20578962
 c     -0.86440811     0.98306821     0.87059481
 c     -0.19996734     1.13184721    -0.48352272
 c      1.14927284     0.87531018    -0.43950667
 h     -0.29588745    -2.08173352     0.35003327
 h     -1.72113555     1.62104340     1.10733239
 h     -0.69723053     1.60066741    -1.27416414
 h      2.11544619     1.68884049    -0.66116312
 o      2.35945390    -0.95970038     0.39070919
 h      3.07468000    -0.22066001     0.55984158
 c     -2.66871668    -0.36301652    -0.50984467
 h     -2.81301241    -1.14386028    -1.27103253
 h     -2.95221167    -0.69904389     0.46026616
 h     -3.24069638     0.40662863    -0.68982559
 h     -0.01585136     1.00526159     1.65353464
          17

 c      1.23453253    -0.40364646     0.04142134
 c     -0.12076077    -0.99960296     0.16535795
 c     -1.20261801    -0.11636867    -0.19910361
 c     -0.86344708     0.96517628     0.86880883
 c     -0.19137631     1.13297811    -0.49498098
 c      1.15354133     0.87797882    -0.43475141
 h     -0.29021862    -2.03014115     0.37089569
 h     -1.69566212     1.62442403     1.10657994
 h     -0.67315592     1.62498379    -1.29483522
 h      2.07303733     1.68081189    -0.62431934
 o      2.35048175    -0.96629280     0.39139672
 h      3.07769126    -0.22183417     0.56361987
 c     -2.67492618    -0.36708771    -0.51135010
 h     -2.79609400    -1.12116608    -1.23286008
 h     -2.89232465    -0.70397646     0.41653162
 h     -3.26143657     0.35874974    -0.66093235
 h      0.00573701     1.00963526     1.63776433
          17

 c      1.23446768    -0.39173148     0.03773650
 c     -0.11459460    -0.99250744     0.16574686
 c     -1.20990770    -0.11100276    -0.19271671
 c     -0.86136212     0.94975329     0.86781461
 c     -0.18755432     1.13450531    -0.50674137
 c      1.16082351     0.88070483    -0.43040811
 h     -0.28329237    -1.98921415     0.39817939
 h     -1.67471300     1.62656828     1.10906112
 h     -0.65364147     1.66379995    -1.32124806
 h      2.00703619     1.65283609    -0.58152997
 o      2.34350961    -0.97263139     0.39296524
 h      3.06154230    -0.24525059     0.56199036
 c     -2.67598838    -0.37443186    -0.51246283
 h     -2.78031978    -1.10967724    -1.20561538
 h     -2.84979023    -0.72650901     0.40215515
 h     -3.32068233     0.37150994    -0.64690811
 h      0.00810912     1.00613807     1.61459323
          17

 c      1.23368969    -0.38036276     0.03372135
 c     -0.10770802    -0.98440331     0.16509814
 c     -1.21329989    -0.10441885    -0.18700800
 c     -0.85829666     0.93699498     0.86750955
 c     -0.18864396     1.13663168    -0.51924171
 c      1.16996523     0.88329305    -0.42643948
 h     -0.27642558    -1.96936913     0.43463735
 h     -1.65940541     1.62777232     1.11525780
 h     -0.63582346     1.71282513    -1.34672592
 h      1.92846522     1.61306093    -0.53574744
 o      2.33829304    -0.97881470     0.39533760
 h      3.03008528    -0.28773560     0.55594178
 c     -2.67321260    -0.38196032    -0.51332092
 h     -2.76725045    -1.11978465    -1.20040713
 h     -2.82689847    -0.76998990     0.42476165
 h     -3.40040179     0.42030521    -0.64154160
 h     -0.00686701     0.99428939     1.58639248
          17

 c      1.23236926    -0.37024859     0.02959370
 c     -0.10015500    -0.97521637     0.16342375
 c     -1.21268220    -0.09654690    -0.18233934
 c     -0.85478200     0.92708746     0.86760908
 c     -0.19446505     1.13954931    -0.53288635
 c      1.17871865     0.88474487    -0.42271382
 h     -0.26960067    -1.97128435     0.48100439
 h     -1.64985948     1.62757899     1.12522179
 h     -0.61718556     1.76712887    -1.36465861
 h      1.85888228     1.58015508    -0.49104515
 o      2.33408086    -0.98533683     0.39831219
 h      2.99419960    -0.33924866     0.54809577
 c     -2.66892366    -0.38759644    -0.51309534
 h     -2.75712819    -1.15189068    -1.21913686
 h     -2.82139583    -0.82862087     0.47066611
 h     -3.47545905     0.47423243    -0.63867932
 h     -0.03332307     0.97416360     1.55818622
          17

 c      1.23076222    -0.36207370     0.02557001
 c     -0.09212366    -0.96575300     0.16101919
 c     -1.20819567    -0.08741614    -0.17903968
 c     -0.85171350     0.92020111     0.86761947
 c     -0.20454263     1.14336602    -0.54787633
 c      1.18410451     0.88330545    -0.41915193
 h     -0.26133425    -1.98531687     0.53468396
 h     -1.64542085     1.62499224     1.13863452
 h     -0.59649590     1.82236079    -1.37035964
 h      1.82734216     1.58241909    -0.45076287
 o      2.32957268    -0.99315131     0.40156419
 h      2.97272055    -0.38216058     0.54277211
 c     -2.66474630    -0.39159056    -0.51106312
 h     -2.74892631    -1.19491176    -1.25277369
 h     -2.82935813    -0.89237859     0.51894101
 h     -3.53060831     0.51517847    -0.63517950
 h     -0.06132982     0.94637212     1.53767229
          17

 c      1.22917137    -0.35652284     0.02187970
 c     -0.08384324    -0.95711832     0.15834646
 c     -1.20020791    -0.07715161    -0.17739716
 c     -0.85010601     0.91648855     0.86697493
 c     -0.21821681     1.14808542    -0.56415929
 c      1.18469881     0.87865306    -0.41601071
 h     -0.24989195    -1.99846978     0.59091089
 h     -1.64507563     1.61896758     1.15494343
 h     -0.57391755     1.87535971    -1.36163718
 h      1.84459060     1.63206469    -0.41442786
 o      2.32352342    -1.00312978     0.40479567
 h      2.98332653    -0.40032067     0.54374148
 c     -2.66152804    -0.39511704    -0.50711530
 h     -2.74136160    -1.23467574    -1.28896752
 h     -2.84687786    -0.95254393     0.55409023
 h     -3.55890819     0.53491659    -0.62975213
 h     -0.07946364     0.91171650     1.53339370
          17

 c      1.22789833    -0.35425707     0.01876005
 c     -0.07549864    -0.95019966     0.15585345
 c     -1.18925930    -0.06596436    -0.17765754
 c     -0.85051882     0.91607606     0.86546406
 c     -0.23471422     1.15360416    -0.58144434
 c      1.18181580     0.87343616    -0.41369350
 h     -0.23429187    -2.00043936     0.64478147
 h     -1.64789135     1.60890289     1.17351165
 h     -0.55078256     1.92444760    -1.33872814
 h      1.88956570     1.70670322    -0.38024754
 o      2.31601170    -1.01496965     0.40800933
 h      3.02298177    -0.39685809     0.55005295
 c     -2.65961297    -0.39920360    -0.50145405
 h     -2.73356834    -1.26063510    -1.31822369
 h     -2.87046664    -1.00313222     0.56776630
 h     -3.55786807     0.53032178    -0.62195003
 h     -0.08136491     0.87086055     1.54968161
          17

 c      1.22720954    -0.35574363     0.01638654
 c     -0.06721039    -0.94549831     0.15387523
 c     -1.17600283    -0.05413768    -0.18001807
 c     -0.85261690     0.91897717     0.86359351
 c     -0.25316064     1.15970755    -0.59924531
 c      1.17714865     0.87069253    -0.41241995
 h     -0.21450320    -1.98539527     0.69242981
 h     -1.65332697     1.59490480     1.19373504
 h     -0.52927321     1.96963682    -1.30400030
 h      1.93726400     1.77785472    -0.34841961
 o      2.30825262    -1.02749699     0.41143846
 h      3.07115570    -0.38940286     0.55724590
 c     -2.65902368    -0.40449638    -0.49434377
 h     -2.72514703    -1.26705237    -1.33509914
 h     -2.89707886    -1.04044454     0.55667131
 h     -3.52762243     0.50115423    -0.61176232
 h     -0.07076153     0.82494926     1.58237703
          17

 c      1.22730274    -0.36107597     0.01479425
 c     -0.05904249    -0.94313700     0.15260321
 c     -1.16114679    -0.04200642    -0.18459529
 c     -0.85547382     0.92497754     0.86235097
 c     -0.27262213     1.16608340    -0.61695641
 c      1.17156970     0.87214574    -0.41222929
 h     -0.19129935    -1.95168689     0.73145683
 h     -1.66129116     1.57778063     1.21508874
 h     -0.51199969     2.01261736    -1.26136947
 h      1.97313853     1.82871324    -0.32011390
 o      2.30137176    -1.03976244     0.41528015
 h      3.10927870    -0.39239393     0.56160527
 c     -2.65949434    -0.41137740    -0.48603932
 h     -2.71601519    -1.25207158    -1.33751705
 h     -2.92410301    -1.06261098     0.52096867
 h     -3.47096919     0.44999392    -0.59957204
 h     -0.05789134     0.77655892     1.62142478
          17

 c      1.22828139    -0.36989719     0.01384697
 c     -0.05101645    -0.94288287     0.15206291
 c     -1.14540418    -0.02993912    -0.19137641
 c     -0.85818329     0.93363719     0.86267096
 c     -0.29218360     1.17239400    -0.63396517
 c      1.16538293     0.87828784    -0.41301637
 h     -0.16612288    -1.90146522     0.76124823
 h     -1.67196522     1.55881063     1.23708694
 h     -0.50145147     2.05608212    -1.21524586
 h      1.99048802     1.85201893    -0.29647170
 o      2.29599806    -1.05131097     0.41962304
 h      3.12717023    -0.41257716     0.56130191
 c     -2.66033205    -0.42018150    -0.47678141
 h     -2.70627381    -1.21702509    -1.32634317
 h     -2.94949006    -1.06973162     0.46401206
 h     -3.39521413     0.38425934    -0.58641458
 h     -0.05244745     0.72942208     1.65679426
          17

 c      1.23014955    -0.38145077     0.01326149
 c     -0.04312319    -0.94414419     0.15206876
 c     -1.12945216    -0.01833067    -0.20018117
 c     -0.86016545     0.94438427     0.86514808
 c     -0.31102790     1.17842361    -0.64978410
 c      1.15866113     0.88878247    -0.41455396
 h     -0.14101238    -1.84075426     0.78355286
 h     -1.68549955     1.53941384     1.25916682
 h     -0.49943497     2.10212580    -1.16916367
 h      1.98668326     1.84576203    -0.27840883
 o      2.29234083    -1.06205326     0.42447392
 h      3.12175274    -0.45095267     0.55594464
 c     -2.66009700    -0.43147101    -0.46679612
 h     -2.69610085    -1.16651276    -1.30581302
 h     -2.97223493    -1.06484400     0.39331335
 h     -3.31574871     0.32055085    -0.57458856
 h     -0.06024534     0.68741164     1.68158452
          17

 c      1.23282641    -0.39472825     0.01266780
 c     -0.03533441    -0.94599065     0.15217430
 c     -1.11390116    -0.00760003    -0.21065051
 c     -0.86119831     0.95661176     0.87000744
 c     -0.32848434     1.18423488    -0.66413325
 c      1.15137407     0.90275996    -0.41654188
 h     -0.11847376    -1.77937070     0.80313641
 h     -1.70170516     1.52083805     1.28054622
 h     -0.50675272     2.15042292    -1.12488078
 h      1.96162614     1.81132397    -0.26657650
 o      2.29022470    -1.07219033     0.42977481
 h      3.09637308    -0.50389579     0.54626058
 c     -2.65645178    -0.44605259    -0.45630403
 h     -2.68563853    -1.10889967    -1.28465599
 h     -2.99346738    -1.05563355     0.32219266
 h     -3.25701429     0.28710159    -0.56811448
 h     -0.08314683     0.65377626     1.69232843
          17

 c      1.23618032    -0.40864074     0.01167671
 c     -0.02763120    -0.94733647     0.15172625
 c     -1.09926803     0.00182055    -0.22227204
 c     -0.86137476     0.96975933     0.87714312
 c     -0.34403959     1.19020182    -0.67690674
 c      1.14333515     0.91894567    -0.41868467
 h     -0.10109965    -1.72901449     0.82724900
 h     -1.71988298     1.50398053     1.30015077
 h     -0.52327422     2.19768935    -1.08266257
 h      1.91820316     1.75388241    -0.26113088
 o      2.28896561    -1.08225541     0.43539734
 h      3.06259178    -0.56240958     0.53411931
 c     -2.64738441    -0.46357261    -0.44565720
 h     -2.67492659    -1.05572054    -1.27646800
 h     -3.01773185    -1.05507312     0.26946946
 h     -3.23696258     0.30706945    -0.57040188
 h     -0.11970175     0.63067344     1.68861691
          17

 c      1.24006971    -0.42216102     0.00993777
 c     -0.02005584    -0.94740109     0.15018180
 c     -1.08595893     0.00952823    -0.23443702
 c     -0.86107562     0.98338895     0.88612385
 c     -0.35732666     1.19687360    -0.68806515
 c      1.13396650     0.93559038    -0.42079808
 h     -0.09087806    -1.69809674     0.86196788
 h     -1.73887557     1.48940588     1.31668284
 h     -0.54823071     2.23897031    -1.04233143
 h      1.86481408     1.68487769    -0.26105834
 o      2.28726416    -1.09313456     0.44115316
 h      3.04171004    -0.61178832     0.52230577
 c     -2.63315495    -0.48094708    -0.43543173
 h     -2.66402638    -1.01714035    -1.29514645
 h     -3.05119336    -1.07567181     0.25122124
 h     -3.24573256     0.36930872    -0.57935230
 h     -0.16537830     0.61867187     1.67313439
          17

 c      1.24437199    -0.43440693     0.00717637
 c     -0.01276500    -0.94615790     0.14755739
 c     -1.07427547     0.01521860    -0.24651878
 c     -0.86095942     0.99726020     0.89615732
 c     -0.36811627     1.20476977    -0.69754187
 c      1.12195080     0.95029488    -0.42293853
 h     -0.08856974    -1.68660285     0.90689288
 h     -1.75733020     1.47750500     1.32883509
 h     -0.58049269     2.26959801    -1.00409804
 h      1.81930479     1.62520324    -0.26303034
 o      2.28383896    -1.10561981     0.44690548
 h      3.05469439    -0.63887498     0.51274969
 c     -2.61559295    -0.49527744    -0.42602290
 h     -2.65314545    -0.99474600    -1.34361421
 h     -3.09390550    -1.11755460     0.26684693
 h     -3.26147860     0.44351736    -0.58926172
 h     -0.21241996     0.61609054     1.65217098
          17

 c      1.24897662    -0.44468871     0.00320689
 c     -0.00602751    -0.94422269     0.14447350
 c     -1.06442434     0.01872897    -0.25793876
 c     -0.86189647     1.01136438     0.90610672
 c     -0.37632641     1.21421389    -0.70520600
 c      1.10545636     0.96043707    -0.42540342
 h     -0.09367457    -1.68729759     0.95454411
 h     -1.77406590     1.46869557     1.33557260
 h     -0.61874555     2.28660879    -0.96881023
 h      1.80643325     1.60080638    -0.26160341
 o      2.27890367    -1.11954544     0.45270593
 h      3.09888021    -0.64594608     0.50441556
 c     -2.59670795    -0.50613376    -0.41774044
 h     -2.64245805    -0.98170635    -1.40928335
 h     -3.13688230    -1.16823225     0.30065071
 h     -3.26980193     0.50708871    -0.59555907
 h     -0.25036774     0.61865238     1.63554383
          17

 c      1.25375454    -0.45255666    -0.00206759
 c     -0.00015478    -0.94234215     0.14173955
 c     -1.05652771     0.02003588    -0.26819771
 c     -0.86469230     1.02579773     0.91477270
 c     -0.38205012     1.22523330    -0.71087274
 c      1.08410100     0.96508468    -0.42829089
 h     -0.10490764    -1.69146584     0.99520082
 h     -1.78841069     1.46357209     1.33637138
 h     -0.66161295     2.28939283    -0.93784405
 h      1.83516984     1.62026296    -0.25447932
 o      2.27397376    -1.13401631     0.45867831
 h      3.15096971    -0.64683996     0.49509277
 c     -2.57803128    -0.51421274    -0.41109105
 h     -2.63198190    -0.97028396    -1.47409857
 h     -3.16933686    -1.21426165     0.33626664
 h     -3.26434134     0.54836402    -0.59572812
 h     -0.26919914     0.62094764     1.63347317
          17

 c      1.25854664    -0.45781333    -0.00866019
 c      0.00458125    -0.94104612     0.13999041
 c     -1.05062824     0.01923255    -0.27688389
 c     -0.86959483     1.04042059     0.92148365
 c     -0.38555830     1.23752418    -0.71433669
 c      1.06010907     0.96575197    -0.43119814
 h     -0.12071863    -1.69272769     1.02115038
 h     -1.80042549     1.46293690     1.33134244
 h     -0.70781731     2.27984766    -0.91289231
 h      1.88535471     1.66538479    -0.24592927
 o      2.27039078    -1.14825096     0.46485757
 h      3.19005839    -0.65303977     0.48373352
 c     -2.56047888    -0.52011852    -0.40658750
 h     -2.62167183    -0.95599943    -1.52402973
 h     -3.18386471    -1.24707906     0.36317951
 h     -3.24310992     0.56226594    -0.58863291
 h     -0.26511130     0.62048726     1.64991722
          17

 c      1.26317855    -0.46046986    -0.01650698
 c      0.00799796    -0.94056529     0.13956857
 c     -1.04668185     0.01650346    -0.28367462
 c     -0.87607216     1.05464823     0.92640212
 c     -0.38724371     1.25048929    -0.71540433
 c      1.03626348     0.96438890    -0.43366912
 h     -0.13961245    -1.68782051     1.02804433
 h     -1.81088720     1.46769103     1.32120499
 h     -0.75638716     2.26208929    -0.89573179
 h      1.93150400     1.71414970    -0.24120699
 o      2.26882404    -1.16178192     0.47118015
 h      3.20519528    -0.67017265     0.47042158
 c     -2.54449842    -0.52416071    -0.40456877
 h     -2.61151560    -0.93739998    -1.55106339
 h     -3.17672257    -1.26256969     0.37597033
 h     -3.20641208     0.54734852    -0.57396219
 h     -0.24319124     0.62032052     1.67922853
          17

 c      1.26746941    -0.46070143    -0.02546957
 c      0.01002267    -0.94085441     0.14052770
 c     -1.04455228     0.01209912    -0.28833205
 c     -0.88318547     1.06768991     0.93012534
 c     -0.38756114     1.26335339    -0.71391708
 c      1.01455944     0.96227807    -0.43546905
 h     -0.16033230    -1.67628832     1.01486919
 h     -1.82093443     1.47861442     1.30709666
 h     -0.80673009     2.24147699    -0.88796985
 h      1.95801157     1.75312099    -0.24311401
 o      2.26937585    -1.17436055     0.47751907
 h      3.19364696    -0.69953730     0.45576299
 c     -2.53019844    -0.52650096    -0.40516367
 h     -2.60156977    -0.91492722    -1.55208542
 h     -3.14682093    -1.25962389     0.37253991
 h     -3.15632246     0.50502688    -0.55202657
 h     -0.21324352     0.62642329     1.71100597
          17

 c      1.27122848    -0.45881516    -0.03533707
 c      0.01070060    -0.94161499     0.14263912
 c     -1.04401438     0.00631385    -0.29069875
 c     -0.89008086     1.07890092     0.93317672
 c     -0.38701233     1.27535147    -0.70977346
 c      0.99625917     0.96014675    -0.43653529
 h     -0.18204021    -1.66031878     0.98389928
 h     -1.83144850     1.49610152     1.29025397
 h     -0.85827979     2.22279943    -0.89074531
 h      1.95788223     1.77583643    -0.25249735
 o      2.27165941    -1.18591561     0.48371589
 h      3.15982938    -0.73897559     0.44043742
 c     -2.51733384    -0.52735812    -0.40828943
 h     -2.59198559    -0.89027885    -1.52804044
 h     -3.09520799    -1.23955267     0.35334614
 h     -3.09737453     0.44079851    -0.52383128
 h     -0.18444692     0.64382124     1.73620797
          17

 c      1.27425794    -0.45521726    -0.04583204
 c      0.01019858    -0.94229612     0.14537579
 c     -1.04476539    -0.00052615    -0.29069921
 c     -0.89622202     1.08793581     0.93583074
 c     -0.38617461     1.28592370    -0.70295181
 c      0.98215425     0.95841794    -0.43689566
 h     -0.20458350    -1.64494233     0.94090368
 h     -1.84243473     1.51991886     1.27169389
 h     -0.90969123     2.20830202    -0.90441514
 h      1.92912257     1.77970285    -0.26918336
 o      2.27471633    -1.19660851     0.48962162
 h      3.11687041    -0.78229407     0.42466586
 c     -2.50511533    -0.52726343    -0.41363892
 h     -2.58308202    -0.86632930    -1.48430708
 h     -3.02534312    -1.20661708     0.32188971
 h     -3.03845541     0.36767043    -0.49125927
 h     -0.16313729     0.67508864     1.74935451
          17

 c      1.27637424    -0.45036969    -0.05662334
 c      0.00879709    -0.94212646     0.14794441
 c     -1.04644843    -0.00805985    -0.28834649
 c     -0.90142572     1.09475421     0.93813150
 c     -0.38571658     1.29479385    -0.69352369
 c      0.97266168     0.95731622    -0.43663449
 h     -0.22873288    -1.63794247     0.89478675
 h     -1.85274941     1.54907143     1.25206298
 h     -0.95820815     2.19697294    -0.92834623
 h      1.87312564     1.76466395    -0.29239996
 o      2.27696608    -1.20687628     0.49515944
 h      3.08764778    -0.81894909     0.40737776
 c     -2.49194366    -0.52724084    -0.42071479
 h     -2.57552846    -0.84737366    -1.43213618
 h     -2.94392191    -1.16954589     0.28636048
 h     -2.99483804     0.30996971    -0.45675620
 h     -0.15263959     0.72047172     1.74835416
          17

 c      1.27744659    -0.44473113    -0.06735118
 c      0.00682837    -0.94031503     0.14951939
 c     -1.04868637    -0.01587549    -0.28374809
 c     -0.90582608     1.09958129     0.93991922
 c     -0.38633561     1.30188636    -0.68164497
 c      0.96773835     0.95681692    -0.43589792
 h     -0.25581351    -1.64784026     0.85488845
 h     -1.86036925     1.58184830     1.23171012
 h     -0.99994045     2.18563284    -0.96095018
 h      1.79520547     1.73373213    -0.32077541
 o      2.27690003    -1.21712145     0.50033573
 h      3.09397788    -0.83940524     0.38625307
 c     -2.47571743    -0.52810001    -0.42903191
 h     -2.57064404    -0.83916702    -1.38947929
 h     -2.86102725    -1.14268548     0.26115833
 h     -2.98394158     0.29599700    -0.42151881
 h     -0.15341786     0.77831704     1.73407819
          17

 c      1.27744009    -0.43869906    -0.07765861
 c      0.00451325    -0.93649455     0.14970321
 c     -1.05110210    -0.02349362    -0.27710270
 c     -0.90982971     1.10285620     0.94081477
 c     -0.38863312     1.30717908    -0.66752744
 c      0.96662638     0.95641309    -0.43491934
 h     -0.28605485    -1.67897244     0.82566346
 h     -1.86309887     1.61606196     1.21088470
 h     -1.03091890     2.17076515    -0.99998192
 h      1.70725905     1.69566355    -0.35211228
 o      2.27454658    -1.22707214     0.50505791
 h      3.13350254    -0.84560931     0.36081113
 c     -2.45552038    -0.52856504    -0.43826149
 h     -2.57041473    -0.84745153    -1.37618639
 h     -2.78657316    -1.14182094     0.26287509
 h     -3.00897361     0.32992196    -0.38457925
 h     -0.16287431     0.84541292     1.71037688
          17

 c      1.27643815    -0.43258340    -0.08721530
 c      0.00181281    -0.93106721     0.14878055
 c     -1.05331605    -0.03036453    -0.26868001
 c     -0.91406738     1.10515260     0.94020642
 c     -0.39300202     1.31060379    -0.65140931
 c      0.96757143     0.95475494    -0.43401520
 h     -0.31688428    -1.72753497     0.80381475
 h     -1.85938657     1.64942680     1.18989807
 h     -1.04815036     2.14982865    -1.04296013
 h      1.63107720     1.66913039    -0.38346921
 o      2.27126755    -1.23594360     0.50903044
 h      3.18287127    -0.84836602     0.33408962
 c     -2.43272596    -0.52625219    -0.44792149
 h     -2.57621697    -0.87379920    -1.40002966
 h     -2.72313767    -1.17141375     0.29608402
 h     -3.05464932     0.38633181    -0.34639113
 h     -0.17509647     0.91749561     1.68415867
          17

 c      1.27462130    -0.42662802    -0.09572836
 c     -0.00149431    -0.92500824     0.14741518
 c     -1.05495519    -0.03590680    -0.25877479
 c     -0.91925407     1.10704293     0.93736046
 c     -0.39957993     1.31202318    -0.63353748
 c      0.96831214     0.94991464    -0.43345501
 h     -0.34363991    -1.78375917     0.78193940
 h     -1.84898255     1.67998890     1.16917772
 h     -1.05020726     2.12177086    -1.08757047
 h      1.59298358     1.67958876    -0.41270608
 o      2.26830594    -1.24309518     0.51192414
 h      3.22068295    -0.85662737     0.30987674
 c     -2.40980533    -0.52072271    -0.45744520
 h     -2.58677992    -0.91274986    -1.44861377
 h     -2.66602859    -1.21950051     0.34669330
 h     -3.10347561     0.43871739    -0.30976439
 h     -0.18193752     0.99037352     1.66414457
          17

 c      1.27221292    -0.42107998    -0.10294102
 c     -0.00559405    -0.91938655     0.14620604
 c     -1.05569767    -0.03958764    -0.24765429
 c     -0.92582787     1.10894474     0.93177389
 c     -0.40825685     1.31125722    -0.61415884
 c      0.96815016     0.94152193    -0.43331027
 h     -0.36184973    -1.83725849     0.75369441
 h     -1.83330932     1.70651659     1.14925118
 h     -1.03737969     2.08705546    -1.13201457
 h      1.59996069     1.73429526    -0.44030898
 o      2.26629475    -1.24820242     0.51349635
 h      3.23531283    -0.87457130     0.29076789
 c     -2.38894219    -0.51318561    -0.46653983
 h     -2.59849516    -0.95521086    -1.50119635
 h     -2.61087878    -1.26973344     0.39551131
 h     -3.14395785     0.47181401    -0.27772849
 h     -0.17706091     1.06134472     1.65685933
          17

 c      1.26943370    -0.41624024    -0.10862766
 c     -0.01050013    -0.91506342     0.14550089
 c     -1.05532329    -0.04100135    -0.23553932
 c     -0.93354516     1.11110186     0.92357629
 c     -0.41867495     1.30812910    -0.59351824
 c      0.96851701     0.93180701    -0.43363686
 h     -0.36863168    -1.88025905     0.71581519
 h     -1.81541997     1.72873068     1.13071867
 h     -1.01153334     2.04742518    -1.17526784
 h      1.63300494     1.81013100    -0.46711648
 o      2.26536391    -1.25117892     0.51360915
 h      3.22327409    -0.90279961     0.27788728
 c     -2.37162293    -0.50505601    -0.47511363
 h     -2.60751773    -0.99316257    -1.54164433
 h     -2.55658988    -1.31061266     0.42917433
 h     -3.16978048     0.47888805    -0.25257064
 h     -0.16086421     1.12923893     1.66210897
          17

 c      1.26648803    -0.41243671    -0.11259373
 c     -0.01603954    -0.91260200     0.14540180
 c     -1.05374569    -0.03992270    -0.22262028
 c     -0.94154321     1.11372768     0.91350749
 c     -0.43023607     1.30252280    -0.57187525
 c      0.97089557     0.92331811    -0.43459755
 h     -0.36289334    -1.90835217     0.66784582
 h     -1.79941509     1.74721059     1.11421354
 h     -0.97571159     2.00542526    -1.21713600
 h      1.67141396     1.88013350    -0.49247934
 o      2.26521609    -1.25212151     0.51223762
 h      3.18801033    -0.93922039     0.27075281
 c     -2.35872840    -0.49741162    -0.48310566
 h     -2.61097483    -1.02121889    -1.56112021
 h     -2.50423873    -1.33612654     0.44089047
 h     -3.17782977     0.45787228    -0.23583819
 h     -0.14033624     1.19285084     1.67347659
          17

 c      1.26355435    -0.40996144    -0.11468278
 c     -0.02188668    -0.91225013     0.14581234
 c     -1.05103569    -0.03633654    -0.20907784
 c     -0.94885179     1.11711408     0.90253162
 c     -0.44217582     1.29445540    -0.54955906
 c      0.97594720     0.91762094    -0.43634041
 h     -0.34513401    -1.92048866     0.61143276
 h     -1.78936017     1.76288654     1.10029175
 h     -0.93342550     1.96362999    -1.25789444
 h      1.70330800     1.92816826    -0.51528394
 o      2.26503849    -1.25131516     0.50951379
 h      3.14129761    -0.97900653     0.26658616
 c     -2.35063852    -0.49099623    -0.49041973
 h     -2.60712625    -1.03634053    -1.55632717
 h     -2.45585878    -1.34396206     0.42823346
 h     -3.16727468     0.40955890    -0.22841468
 h     -0.12411934     1.25008968     1.68310746
          17

 c      1.26077319    -0.40901040    -0.11478729
 c     -0.02760198    -0.91390879     0.14646954
 c     -1.04743065    -0.03045435    -0.19509267
 c     -0.95483189     1.12164177     0.89156428
 c     -0.45366576     1.28415661    -0.52706431
 c      0.98375792     0.91542361    -0.43891759
 h     -0.31729951    -1.91923677     0.54986014
 h     -1.78806742     1.77626788     1.08924121
 h     -0.88784022     1.92374791    -1.29744783
 h      1.72325564     1.94690674    -0.53467952
 o      2.26340601    -1.24922618     0.50578312
 h      3.10483865    -1.01477496     0.25946051
 c     -2.34721968    -0.48635181    -0.49692144
 h     -2.59525309    -1.03743031    -1.52803296
 h     -2.41385423    -1.33432324     0.39166729
 h     -3.13992996     0.33765565    -0.23029587
 h     -0.11862871     1.29847420     1.68523479
          17

 c      1.25824099    -0.40962724    -0.11286436
 c     -0.03267592    -0.91707691     0.14697143
 c     -1.04331886    -0.02271966    -0.18084045
 c     -0.95933408     1.12775489     0.88141663
 c     -0.46387957     1.27211563    -0.50513531
 c      0.99412903     0.91686572    -0.44227246
 h     -0.28268378    -1.91136225     0.48769503
 h     -1.79632171     1.78684902     1.08091325
 h     -0.84133972     1.88611618    -1.33448639
 h      1.72927761     1.93404030    -0.55019506
 o      2.25883351    -1.24629745     0.50148667
 h      3.10166551    -1.03999594     0.24228332
 c     -2.34767202    -0.48396601    -0.50248027
 h     -2.57567981    -1.02549018    -1.48105565
 h     -2.38070146    -1.30987455     0.33435528
 h     -3.10222874     0.25057987    -0.23979475
 h     -0.12703161     1.33585610     1.67706443
          17

 c      1.25601020    -0.41166070    -0.10895323
 c     -0.03660327    -0.92087243     0.14684804
 c     -1.03920367    -0.01379199    -0.16647044
 c     -0.96267156     1.13590629     0.87279503
 c     -0.47200283     1.25905265    -0.48475916
 c      1.00668796     0.92163569    -0.44624756
 h     -0.24548748    -1.90757870     0.43000730
 h     -1.81294612     1.79313950     1.07470947
 h     -0.79571438     1.84999181    -1.36642172
 h      1.72171824     1.89075774    -0.56176449
 o      2.25126208    -1.24258487     0.49672369
 h      3.13283416    -1.05497284     0.21389577
 c     -2.35024583    -0.48437305    -0.50706922
 h     -2.54999187    -1.00451067    -1.42572176
 h     -2.35859214    -1.27686906     0.26317319
 h     -3.06894137     0.16453890    -0.25203004
 h     -0.14946187     1.36086683     1.65861688
          17

 c      1.25410003    -0.41475757    -0.10318411
 c     -0.03900918    -0.92434170     0.14572087
 c     -1.03565480    -0.00449947    -0.15207466
 c     -0.96552274     1.14646463     0.86623878
 c     -0.47722798     1.24582557    -0.46704027
 c      1.02083844     0.92891535    -0.45058466
 h     -0.20958348    -1.91905400     0.38070000
 h     -1.83555691     1.79329623     1.06975567
 h     -0.75262802     1.81438813    -1.39028554
 h      1.70386242     1.82256327    -0.56992343
 o      2.24217540    -1.23787076     0.49115217
 h      3.17571253    -1.06507899     0.18069944
 c     -2.35222539    -0.48785556    -0.51083791
 h     -2.52115235    -0.98256756    -1.37972768
 h     -2.34885966    -1.24725522     0.19048040
 h     -3.06430105     0.10305364    -0.25831652
 h     -0.18314184     1.37321823     1.63270806
          17

 c      1.25251722    -0.41840220    -0.09577113
 c     -0.03976994    -0.92707450     0.14347692
 c     -1.03323571     0.00424056    -0.13766153
 c     -0.96882963     1.15961084     0.86197747
 c     -0.47878776     1.23331528    -0.45300366
 c      1.03554792     0.93715630    -0.45489850
 h     -0.17706658    -1.95037349     0.34078866
 h     -1.86149565     1.78591418     1.06516650
 h     -0.71387217     1.77884713    -1.40395306
 h      1.68444277     1.74238392    -0.57635815
 o      2.23312025    -1.23204796     0.48441009
 h      3.20735728    -1.07448190     0.14986124
 c     -2.35143036    -0.49321488    -0.51386393
 h     -2.49260840    -0.97036034    -1.36566041
 h     -2.35150686    -1.23936020     0.13403157
 h     -3.10634682     0.08146976    -0.25198029
 h     -0.22213038     1.37399235     1.60531760
          17

 c      1.25126532    -0.42199642    -0.08699106
 c     -0.03899735    -0.92953689     0.14026906
 c     -1.03240798     0.01152568    -0.12314872
 c     -0.97367604     1.17527748     0.85979323
 c     -0.47603263     1.22231233    -0.44339077
 c      1.04906523     0.94386627    -0.45863192
 h     -0.14823071    -1.99565589     0.30863927
 h     -1.88855838     1.77058753     1.06027693
 h     -0.68133200     1.74383556    -1.40704939
 h      1.68101773     1.67384139    -0.58472917
 o      2.22505297    -1.22519679     0.47633186
 h      3.21479653    -1.08473615     0.12576008
 c     -2.34840646    -0.49769259    -0.51592782
 h     -2.46582509    -0.97333672    -1.39706289
 h     -2.36567968    -1.26976930     0.10859010
 h     -3.18391210     0.08998250    -0.23692543
 h     -0.25743957     1.36568306     1.58563569
          17

 c      1.25032629    -0.42497179    -0.07715067
 c     -0.03691332    -0.93268029     0.13635112
 c     -1.03346453     0.01658793    -0.10838873
 c     -0.98100566     1.19319087     0.85910237
 c     -0.46853152     1.21340252    -0.43849698
 c      1.05933533     0.94636887    -0.46114135
 h     -0.12284523    -2.04301685     0.28191914
 h     -1.91544399     1.74815003     1.05477252
 h     -0.65684213     1.71082116    -1.40138028
 h      1.71529811     1.64333208    -0.60001925
 o      2.21841526    -1.21751802     0.46694009
 h      3.19385976    -1.09573417     0.11005319
 c     -2.34536790    -0.50020473    -0.51694693
 h     -2.43925481    -0.98490738    -1.46443657
 h     -2.39032240    -1.33649989     0.11185512
 h     -3.27009772     0.10844569    -0.22235235
 h     -0.27948866     1.35133335     1.58377914
          17

 c      1.24962429    -0.42689190    -0.06655310
 c     -0.03377073    -0.93735641     0.13195065
 c     -1.03650874     0.01890548    -0.09322643
 c     -0.99109810     1.21300540     0.85940920
 c     -0.45617345     1.20686463    -0.43809093
 c      1.06598990     0.94413362    -0.46213683
 h     -0.10096976    -2.08135076     0.25893792
 h     -1.94199159     1.72064814     1.04871649
 h     -0.64204636     1.68212605    -1.39092425
 h      1.79003290     1.65350819    -0.62367532
 o      2.21323409    -1.20928416     0.45642617
 h      3.14769138    -1.10640971     0.10194628
 c     -2.34418760    -0.50213483    -0.51707531
 h     -2.41104450    -0.99321010    -1.54476544
 h     -2.42331679    -1.41954278     0.12763790
 h     -3.34412195     0.12300774    -0.21480401
 h     -0.28394436     1.33282697     1.60485480
          17

 c      1.24901130    -0.42747182    -0.05548037
 c     -0.02984660    -0.94403727     0.12724128
 c     -1.04144785     0.01826881    -0.07756536
 c     -1.00323463     1.23435360     0.86072356
 c     -0.43922283     1.20263609    -0.44145917
 c      1.07090300     0.93894176    -0.46187886
 h     -0.08296276    -2.10354990     0.23882883
 h     -1.96917241     1.69105858     1.04248870
 h     -0.63826378     1.66050533    -1.38118307
 h      1.88259429     1.68151898    -0.65135444
 o      2.20904305    -1.20081929     0.44518746
 h      3.08799927    -1.11495804     0.09750303
 c     -2.34592922    -0.50522234    -0.51662246
 h     -2.38092446    -0.98982724    -1.61790110
 h     -2.46142264    -1.49830407     0.14088230
 h     -3.39464598     0.12704650    -0.21729252
 h     -0.27579458     1.31047775     1.64437320
          17

 c      1.24828883    -0.42652394    -0.04419474
 c     -0.02545561    -0.95277610     0.12235700
 c     -1.04800063     0.01477770    -0.06140740
 c     -1.01606897     1.25675844     0.86337057
 c     -0.41830442     1.20040032    -0.44760171
 c      1.07613673     0.93257096    -0.46076266
 h     -0.06927227    -2.10691943     0.22128438
 h     -1.99855100     1.66265779     1.03661298
 h     -0.64624536     1.64824767    -1.37743183
 h      1.96894624     1.70582926    -0.67770676
 o      2.20474708    -1.19248590     0.43389330
 h      3.03706146    -1.11897573     0.08848836
 c     -2.35103636    -0.51051457    -0.51595543
 h     -2.34987835    -0.97120646    -1.67137690
 h     -2.50132188    -1.55968356     0.14298752
 h     -3.41654541     0.11809381    -0.23067553
 h     -0.26571513     1.28469013     1.69148968
          17

 c      1.24723233    -0.42391529    -0.03294678
 c     -0.02095156    -0.96322629     0.11740730
 c     -1.05574065     0.00877137    -0.04485489
 c     -1.02829705     1.27961785     0.86755959
 c     -0.39436018     1.19976496    -0.45554902
 c      1.08296685     0.92600514    -0.45907936
 h     -0.06029184    -2.09299109     0.20632791
 h     -2.03111328     1.63821940     1.03147849
 h     -0.66567239     1.64596063    -1.38210586
 h      2.03474218     1.71513899    -0.69913450
 o      2.19909637    -1.18463426     0.42333436
 h      3.02007884    -1.11636094     0.06479259
 c     -2.35952558    -0.51843442    -0.51541069
 h     -2.31944379    -0.93706471    -1.69881737
 h     -2.54022077    -1.59706801     0.13020436
 h     -3.40857516     0.09597458    -0.25458320
 h     -0.26367161     1.25705935     1.73552421
          17

 c      1.24561476    -0.41955032    -0.02198574
 c     -0.01671847    -0.97463603     0.11248417
 c     -1.06416574     0.00071920    -0.02808951
 c     -1.03904971     1.30230405     0.87322689
 c     -0.36859539     1.20042253    -0.46461523
 c      1.09203418     0.91970689    -0.45703148
 h     -0.05629643    -2.06767863     0.19419230
 h     -2.06603871     1.61947658     1.02710198
 h     -0.69456108     1.65187272    -1.39315784
 h      2.07323710     1.70502705    -0.71359576
 o      2.19222108    -1.17750410     0.41379406
 h      3.04067574    -1.10707477     0.02456425
 c     -2.37104095    -0.52904974    -0.51526244
 h     -2.29130421    -0.88908010    -1.69801529
 h     -2.57597102    -1.60806763     0.10157234
 h     -3.37295015     0.06243626    -0.28767534
 h     -0.27596425     1.23001602     1.76920871
          17

 c      1.24324854    -0.41339157    -0.01155255
 c     -0.01314948    -0.98585453     0.10766895
 c     -1.07276987    -0.00888451    -0.01134304
 c     -1.04795958     1.32425093     0.88008337
 c     -0.34238318     1.20219362    -0.47440558
 c      1.10359843     0.91389303    -0.45477756
 h     -0.05743139    -2.04134957     0.18524829
 h     -2.10039503     1.60716267     1.02311080
 h     -0.72918582     1.66241284    -1.40513692
 h      2.08211170     1.67466667    -0.71999770
 o      2.18586618    -1.17122150     0.40484165
 h      3.07665518    -1.09302164    -0.02258611
 c     -2.38475058    -0.54228362    -0.51572186
 h     -2.26701523    -0.83033951    -1.67032953
 h     -2.60707717    -1.59350735     0.05797447
 h     -3.31687103     0.02210250    -0.32739495
 h     -0.30515836     1.20612002     1.78895883
          17

 c      1.24004356    -0.40551356    -0.00184633
 c     -0.01062076    -0.99550855     0.10304917
 c     -1.08110167    -0.01959589     0.00513414
 c     -1.05505816     1.34498961     0.88766429
 c     -0.31710991     1.20497364    -0.48464355
 c      1.11763058     0.90863346    -0.45243815
 h     -0.06370587    -2.02694203     0.17984760
 h     -2.13006664     1.60143721     1.01892855
 h     -0.76483576     1.67359953    -1.41200341
 h      2.06224829     1.62563699    -0.71798376
 o      2.18177817    -1.16587179     0.39593817
 h      3.10471940    -1.07621185    -0.06566403
 c     -2.39910280    -0.55806342    -0.51692245
 h     -2.24758294    -0.76523174    -1.62155180
 h     -2.63288946    -1.55800150     0.00223723
 h     -3.25577389    -0.01528473    -0.36949751
 h     -0.35065646     1.18754836     1.79446656
          17

 c      1.23605505    -0.39614443     0.00700937
 c     -0.00948532    -1.00251887     0.09875163
 c     -1.08880199    -0.03106347     0.02110578
 c     -1.06064579     1.36416956     0.89531087
 c     -0.29400869     1.20867259    -0.49501036
 c      1.13372005     0.90379708    -0.45005833
 h     -0.07484001    -2.03409655     0.17794075
 h     -2.15119693     1.60227249     1.01397194
 h     -0.79691683     1.68217970    -1.40937599
 h      2.01865305     1.56253658    -0.70826856
 o      2.18094046    -1.16150167     0.38675696
 h      3.11189454    -1.05806472    -0.09783237
 c     -2.41175890    -0.57626650    -0.51881149
 h     -2.23266595    -0.69925936    -1.56392237
 h     -2.65427431    -1.51223603    -0.05991209
 h     -3.21445654    -0.03341042    -0.40840542
 h     -0.40894285     1.17567848     1.78871825
          17

 c      1.23150200    -0.38567581     0.01498376
 c     -0.01008808    -1.00669213     0.09497548
 c     -1.09561686    -0.04304406     0.03638184
 c     -1.06519890     1.38158858     0.90210875
 c     -0.27403377     1.21318544    -0.50507518
 c      1.15076809     0.89884444    -0.44751298
 h     -0.08989774    -2.06236659     0.17863670
 h     -2.16134545     1.60963181     1.00772427
 h     -0.82182216     1.68614097    -1.39543179
 h      1.96388345     1.49541512    -0.69374503
 o      2.18363964    -1.15809341     0.37716165
 h      3.09417844    -1.03948652    -0.11626318
 c     -2.42067584    -0.59591379    -0.52092479
 h     -2.21968262    -0.63790029    -1.51715737
 h     -2.67491380    -1.47607462    -0.11874351
 h     -3.21407370    -0.01697660    -0.44007760
 h     -0.47357958     1.17061825     1.77847146
          17

 c      1.22674229    -0.37465961     0.02214258
 c     -0.01275271    -1.00870094     0.09197916
 c     -1.10139716    -0.05540045     0.05083988
 c     -1.06925905     1.39720934     0.90688825
 c     -0.25779045     1.21837748    -0.51428199
 c      1.16659240     0.89257097    -0.44437632
 h     -0.10715708    -2.10154460     0.18026755
 h     -2.16014481     1.62353204     0.99969819
 h     -0.83748238     1.68484548    -1.37101429
 h      1.92264150     1.44290020    -0.68111726
 o      2.18958681    -1.15556628     0.36717721
 h      3.05471101    -1.02083749    -0.12163126
 c     -2.42592350    -0.61415893    -0.52253065
 h     -2.20457655    -0.58425560    -1.50221554
 h     -2.70171866    -1.47591952    -0.16260093
 h     -3.24956757     0.03131581    -0.46450033
 h     -0.53586625     1.17087971     1.77411193
          17

 c      1.22219999    -0.36382419     0.02865066
 c     -0.01771060    -1.00949406     0.09001966
 c     -1.10610971    -0.06807129     0.06441876
 c     -1.07317648     1.41109052     0.90849359
 c     -0.24551967     1.22406533    -0.52195098
 c      1.17847538     0.88355204    -0.44006871
 h     -0.12458746    -2.13866518     0.18100347
 h     -2.14956896     1.64410252     0.98936192
 h     -0.84376597     1.67907199    -1.33954570
 h      1.92551355     1.42736777    -0.67937634
 o      2.19789441    -1.15382454     0.35706054
 h      3.00461209    -1.00143467    -0.11900674
 c     -2.42911347    -0.62818069    -0.52337232
 h     -2.18569688    -0.53860098    -1.52571497
 h     -2.73960958    -1.52491494    -0.18718946
 h     -3.29773383     0.09298391    -0.48299002
 h     -0.58760309     1.17401161     1.78645391
          17

 c      1.21826593    -0.35410986     0.03477669
 c     -0.02502146    -1.00983190     0.08929979
 c     -1.10985351    -0.08101479     0.07708692
 c     -1.07676401     1.42319881     0.90637299
 c     -0.23713080     1.22999465    -0.52728918
 c      1.18582940     0.87211254    -0.43470742
 h     -0.14046879    -2.16359647     0.17939425
 h     -2.13375386     1.67163905     0.97610546
 h     -0.84277637     1.67101904    -1.30685879
 h      1.97786642     1.45240854    -0.69002389
 o      2.20704416    -1.15285238     0.34740926
 h      2.96424891    -0.97858491    -0.11921774
 c     -2.43190825    -0.63771336    -0.52387434
 h     -2.16616357    -0.50155416    -1.57443455
 h     -2.78445384    -1.60643890    -0.20044521
 h     -3.33938494     0.15037505    -0.49604099
 h     -0.62536878     1.17865858     1.81978359
          17

 c      1.21523141    -0.34660578     0.04086070
 c     -0.03454272    -1.01015975     0.08994863
 c     -1.11286070    -0.09416608     0.08881024
 c     -1.07927409     1.43329390     0.90091938
 c     -0.23225042     1.23584915    -0.52944077
 c      1.19079945     0.86075381    -0.42933528
 h     -0.15370351    -2.17067411     0.17454617
 h     -2.11798583     1.70651328     0.95929405
 h     -0.83866955     1.66398055    -1.28049168
 h      2.05267449     1.49767963    -0.70431808
 o      2.21542093    -1.15273989     0.33894885
 h      2.95551173    -0.94792602    -0.13502967
 c     -2.43546843    -0.64391119    -0.52479771
 h     -2.15091933    -0.47513967    -1.62870414
 h     -2.82731104    -1.69250257    -0.21265070
 h     -3.36432494     0.19252395    -0.50366889
 h     -0.65173222     1.18599532     1.86773438
          17

 c      1.21327937    -0.34232743     0.04722069
 c     -0.04594096    -1.01062881     0.09202286
 c     -1.11547264    -0.10741655     0.09954109
 c     -1.07985885     1.44106866     0.89307854
 c     -0.23033888     1.24133565    -0.52763981
 c      1.19550395     0.85201046    -0.42498159
 h     -0.16386778    -2.15853764     0.16608881
 h     -2.10663798     1.74878888     0.93835507
 h     -0.83621604     1.66122000    -1.26767012
 h      2.12269365     1.54238006    -0.71366884
 o      2.22267482    -1.15341523     0.33172789
 h      2.98064521    -0.90839519    -0.16798427
 c     -2.44038438    -0.64776045    -0.52683734
 h     -2.14359951    -0.46121385    -1.67355657
 h     -2.86123347    -1.76278167    -0.22963540
 h     -3.36836029     0.21370392    -0.50585306
 h     -0.67175354     1.19850135     1.91774926
          17

 c      1.21249859    -0.34196375     0.05405206
 c     -0.05871232    -1.01111697     0.09551578
 c     -1.11810666    -0.12060183     0.10922391
 c     -1.07805161     1.44637112     0.88375800
 c     -0.23094336     1.24633557    -0.52147018
 c      1.20098569     0.84742443    -0.42222363
 h     -0.17119226    -2.12998279     0.15409641
 h     -2.10089813     1.79759427     0.91284048
 h     -0.83803147     1.66411742    -1.27206410
 h      2.17282596     1.57466076    -0.71372663
 o      2.22985733    -1.15446513     0.32495667
 h      3.02015188    -0.86536046    -0.20573573
 c     -2.44683517    -0.64983699    -0.53043113
 h     -2.14591292    -0.46058602    -1.70046164
 h     -2.88252268    -1.80648260    -0.25337513
 h     -3.35080302     0.21154052    -0.50265787
 h     -0.68950964     1.21802006     1.95795892
          17

 c      1.21289585    -0.34569931     0.06136400
 c     -0.07220861    -1.01121263     0.10036927
 c     -1.12122538    -0.13350093     0.11780339
 c     -1.07391629     1.44930990     0.87355465
 c     -0.23389345     1.25099638    -0.51104639
 c      1.20754951     0.84755890    -0.42121147
 h     -0.17654344    -2.09223636     0.13898367
 h     -2.09804739     1.85065171     0.88252487
 h     -0.84264392     1.67101710    -1.29162431
 h      2.19649634     1.58922577    -0.70310272
 o      2.23808141    -1.15542695     0.31782212
 h      3.05396770    -0.82582804    -0.23517693
 c     -2.45470592    -0.65053658    -0.53575764
 h     -2.15807892    -0.47301745    -1.70574360
 h     -2.88974006    -1.81895664    -0.28378511
 h     -3.31368630     0.18639352    -0.49422504
 h     -0.70710048     1.24503685     1.98032608
          17

 c      1.21440460    -0.35316192     0.06896596
 c     -0.08568066    -1.01022901     0.10649224
 c     -1.12530884    -0.14584481     0.12523181
 c     -1.06790584     1.45023046     0.86273106
 c     -0.23921733     1.25564701    -0.49692258
 c      1.21511563     0.85217630    -0.42174992
 h     -0.18131947    -2.05679275     0.12129552
 h     -2.09299197     1.90444525     0.84754961
 h     -0.84564245     1.67811334    -1.31977783
 h      2.19175441     1.58451682    -0.68199732
 o      2.24793321    -1.15600879     0.30987866
 h      3.07080823    -0.79471923    -0.24885866
 c     -2.46356201    -0.65032199    -0.54277160
 h     -2.17919303    -0.49734604    -1.68943973
 h     -2.88292656    -1.79944586    -0.31965700
 h     -3.26254327     0.14221499    -0.48066699
 h     -0.72493990     1.27882721     1.98089052
          17

 c      1.21690062    -0.36351020     0.07650795
 c     -0.09834987    -1.00743565     0.11378924
 c     -1.13082722    -0.15732972     0.13147553
 c     -1.06064065     1.44962429     0.85125785
 c     -0.24689261     1.26062018    -0.47984396
 c      1.22332794     0.86040556    -0.42337031
 h     -0.18706379    -2.03658471     0.10136245
 h     -2.08069162     1.95497045     0.80848645
 h     -0.84250230     1.68140347    -1.34863531
 h      2.16003227     1.56177835    -0.65168971
 o      2.25954660    -1.15610641     0.30100319
 h      3.06700171    -0.77442205    -0.24441427
 c     -2.47247683    -0.64994068    -0.55121210
 h     -2.20726687    -0.53144332    -1.65543742
 h     -2.86347712    -1.75084711    -0.35884743
 h     -3.20860497     0.08892924    -0.46170246
 h     -0.74216589     1.31777901     1.95943466
          17

 c      1.22022571    -0.37561773     0.08356015
 c     -0.10950651    -1.00261248     0.12217351
 c     -1.13820979    -0.16763837     0.13651993
 c     -1.05276480     1.44803271     0.83884044
 c     -0.25666795     1.26613048    -0.46057136
 c      1.23144623     0.87084823    -0.42539048
 h     -0.19477671    -2.03919705     0.07915415
 h     -2.05789338     1.99857203     0.76625948
 h     -0.83045084     1.67800952    -1.37147176
 h      2.10738774     1.52594507    -0.61468028
 o      2.27269372    -1.15579123     0.29132717
 h      3.04498014    -0.76478641    -0.22357413
 c     -2.47986090    -0.65044387    -0.56059059
 h     -2.23903454    -0.57205411    -1.61278175
 h     -2.83469946    -1.68164091    -0.39796640
 h     -3.17055503     0.04450251    -0.43584128
 h     -0.75684707     1.35967582     1.91960535
          17

 c      1.22420978    -0.38828907     0.08970113
 c     -0.11859003    -0.99647955     0.13152607
 c     -1.14779863    -0.17647519     0.14037025
 c     -1.04490022     1.44596489     0.82493483
 c     -0.26801240     1.27223379    -0.43983791
 c      1.23804581     0.88155173    -0.42695956
 h     -0.20446183    -2.06127323     0.05481827
 h     -2.02384649     2.03257897     0.72198613
 h     -0.80888566     1.66655193    -1.38377435
 h      2.04812173     1.48826411    -0.57513304
 o      2.28672532    -1.15535350     0.28125883
 h      3.01406394    -0.76218839    -0.19259280
 c     -2.48391063    -0.65229481    -0.57014874
 h     -2.26992337    -0.61486212    -1.57699466
 h     -2.80299045    -1.61004447    -0.43177507
 h     -3.16816352     0.02861097    -0.40022308
 h     -0.76606281     1.40203938     1.86940546
          17

 c      1.22868683    -0.40044403     0.09458522
 c     -0.12522699    -0.99039023     0.14164688
 c     -1.15977767    -0.18362318     0.14304925
 c     -1.03763346     1.44382157     0.80885180
 c     -0.28013111     1.27882685    -0.41837484
 c      1.24080499     0.88999597    -0.42715703
 h     -0.21539176    -2.09130142     0.02935134
 h     -1.98044407     2.05573038     0.67679692
 h     -0.77911099     1.64706353    -1.38354760
 h      2.00754421     1.46826471    -0.53850815
 o      2.30046515    -1.15538391     0.27152629
 h      2.99194413    -0.75800074    -0.16294560
 c     -2.48400437    -0.65353033    -0.57877594
 h     -2.29517502    -0.65537361    -1.56730001
 h     -2.77833519    -1.56635230    -0.45317336
 h     -3.20419272     0.04394535    -0.35447057
 h     -0.76618829     1.44267663     1.82079241
          17

 c      1.23349907    -0.41124066     0.09797876
 c     -0.12926292    -0.98563326     0.15226831
 c     -1.17409473    -0.18898852     0.14459726
 c     -1.03146086     1.44183038     0.79014593
 c     -0.29200484     1.28565152    -0.39694793
 c      1.23755706     0.89395445    -0.42531776
 h     -0.22665711    -2.11698752     0.00449922
 h     -1.93215454     2.06850100     0.63166801
 h     -0.74396643     1.62081619    -1.37151396
 h      2.00999008     1.48475915    -0.50830963
 o      2.31256845    -1.15663128     0.26291887
 h      2.99888385    -0.74081077    -0.14712966
 c     -2.48112605    -0.65071260    -0.58545940
 h     -2.31270021    -0.69034398    -1.59480598
 h     -2.76932449    -1.57779633    -0.45608081
 h     -3.26154794     0.07354995    -0.30438771
 h     -0.75394096     1.48028642     1.78600176
          17

 c      1.23849552    -0.42011768     0.09976724
 c     -0.13080034    -0.98301550     0.16310249
 c     -1.19040409    -0.19261212     0.14508709
 c     -1.02668364     1.44005291     0.76927817
 c     -0.30243298     1.29230093    -0.37638187
 c      1.22867920     0.89332425    -0.42132499
 h     -0.23747446    -2.12968508    -0.01780700
 h     -1.88571071     2.07327843     0.58730756
 h     -0.70745772     1.59013110    -1.35134422
 h      2.05095799     1.53463052    -0.48296657
 o      2.32273545    -1.15931437     0.25554815
 h      3.03849095    -0.70752831    -0.14680651
 c     -2.47704696    -0.64309728    -0.59013518
 h     -2.32456490    -0.71789756    -1.65153134
 h     -2.77375011    -1.63774809    -0.44048560
 h     -3.32099619     0.09941328    -0.25797385
 h     -0.72829286     1.51440426     1.77049921
          17

 c      1.24354827    -0.42675920     0.09993819
 c     -0.13019525    -0.98279474     0.17387421
 c     -1.20806838    -0.19466538     0.14464174
 c     -1.02339766     1.43849256     0.74793416
 c     -0.31007307     1.29825224    -0.35757647
 c      1.21656974     0.88975522    -0.41529553
 h     -0.24725727    -2.12522999    -0.03589270
 h     -1.84909983     2.07402140     0.54418196
 h     -0.67420905     1.55802049    -1.32950478
 h      2.10325816     1.59670263    -0.45945042
 o      2.33201595    -1.16283125     0.24876516
 h      3.09280825    -0.66800294    -0.15151705
 c     -2.47351103    -0.63272188    -0.59350135
 h     -2.33445330    -0.73664406    -1.71752867
 h     -2.78197971    -1.71417482    -0.41187622
 h     -3.36997309     0.11113251    -0.22125131
 h     -0.69172915     1.54450625     1.76929553
          17

 c      1.24856847    -0.43105055     0.09855987
 c     -0.12798616    -0.98475199     0.18433793
 c     -1.22623094    -0.19542139     0.14343680
 c     -1.02171269     1.43722745     0.72851564
 c     -0.31354485     1.30294980    -0.34153286
 c      1.20332345     0.88482600    -0.40728231
 h     -0.25563049    -2.10360531    -0.04860368
 h     -1.82935147     2.07486753     0.50280308
 h     -0.64852036     1.52746320    -1.31383048
 h      2.14424765     1.65245063    -0.43642353
 o      2.34158374    -1.16642105     0.24192030
 h      3.14158432    -0.63419364    -0.15091025
 c     -2.47170863    -0.62170081    -0.59630446
 h     -2.34504636    -0.74561511    -1.77451291
 h     -2.78640256    -1.78010898    -0.37657535
 h     -3.40180012     0.10445123    -0.19773335
 h     -0.64928957     1.56953832     1.77158958
          17

 c      1.25349842    -0.43305809     0.09576594
 c     -0.12478417    -0.98826412     0.19429846
 c     -1.24392286    -0.19519541     0.14169142
 c     -1.02201793     1.43650779     0.71328755
 c     -0.31166278     1.30593030    -0.32938023
 c      1.19017460     0.87953159    -0.39729378
 h     -0.26250692    -2.06883897    -0.05556950
 h     -1.82967883     2.07793556     0.46425392
 h     -0.63315488     1.50045168    -1.31037984
 h      2.16224936     1.69152853    -0.41376938
 o      2.35208433    -1.16956767     0.23467762
 h      3.17260755    -0.61351157    -0.13983864
 c     -2.47230615    -0.61135165    -0.59902517
 h     -2.35760685    -0.74449338    -1.81094009
 h     -2.78332904    -1.82110077    -0.33958161
 h     -3.41364613     0.07874239    -0.18907779
 h     -0.60653273     1.58834851     1.76758385
          17

 c      1.25829487    -0.43301346     0.09174107
 c     -0.12116253    -0.99234942     0.20364222
 c     -1.26017254    -0.19427646     0.13965027
 c     -1.02496512     1.43675073     0.70372826
 c     -0.30374856     1.30692792    -0.32228170
 c      1.17781923     0.87448455    -0.38535483
 h     -0.26824732    -2.02918055    -0.05752688
 h     -1.84807530     2.08207411     0.43052369
 h     -0.62851401     1.47745124    -1.32025256
 h      2.15269399     1.70915962    -0.39180118
 o      2.36367198    -1.17199847     0.22694451
 h      3.18122353    -0.60883396    -0.11723380
 c     -2.47558260    -0.60244535    -0.60190140
 h     -2.37245410    -0.73359735    -1.82117580
 h     -2.77154716    -1.83106374    -0.30455437
 h     -3.40566154     0.03583211    -0.19545399
 h     -0.56818751     1.60019385     1.75164700
          17

 c      1.26291739    -0.43129267     0.08670664
 c     -0.11757755    -0.99576942     0.21235480
 c     -1.27409915    -0.19287050     0.13755923
 c     -1.03112447     1.43837746     0.70018417
 c     -0.28989607     1.30590018    -0.32110281
 c      1.16669225     0.87010271    -0.37153532
 h     -0.27376501    -1.99639966    -0.05644294
 h     -1.87869694     2.08387593     0.40419818
 h     -0.63278892     1.45772582    -1.33931954
 h      2.11492971     1.70375877    -0.37092805
 o      2.37610775    -1.17364665     0.21879259
 h      3.16889821    -0.61922807    -0.08477681
 c     -2.48142738    -0.59553540    -0.60502237
 h     -2.38934789    -0.71379494    -1.80398561
 h     -2.75116403    -1.80856704    -0.27424103
 h     -3.38150858    -0.01993260    -0.21528668
 h     -0.53764985     1.60495114     1.72260783
          17

 c      1.26732789    -0.42838793     0.08090737
 c     -0.11435878    -0.99735894     0.22046800
 c     -1.28498391    -0.19106347     0.13563952
 c     -1.04063345     1.44160574     0.70182530
 c     -0.27106367     1.30299123    -0.32603479
 c      1.15706639     0.86664854    -0.35596032
 h     -0.28018634    -1.98217918    -0.05478035
 h     -1.91459214     2.07978704     0.38774761
 h     -0.64283076     1.44009263    -1.36098417
 h      2.05128960     1.67623928    -0.35153866
 o      2.38872054    -1.17470574     0.21044420
 h      3.14391822    -0.63924898    -0.04659132
 c     -2.48918033    -0.59115998    -0.60839295
 h     -2.40760634    -0.68650452    -1.76225944
 h     -2.72313509    -1.75546605    -0.25069775
 h     -3.35028516    -0.08072774    -0.24433752
 h     -0.51673172     1.60318050     1.68333928
          17

 c      1.27149947    -0.42487210     0.07459891
 c     -0.11178266    -0.99658495     0.22791514
 c     -1.29231782    -0.18880810     0.13406488
 c     -1.05313837     1.44634628     0.70689993
 c     -0.24893744     1.29848038    -0.33651029
 c      1.14897987     0.86411366    -0.33881205
 h     -0.28784361    -1.99161795    -0.05367526
 h     -1.94979978     2.06756601     0.38295055
 h     -0.65507383     1.42344475    -1.37924773
 h      1.96825030     1.63110488    -0.33392378
 o      2.40030091    -1.17573768     0.20226678
 h      3.12312377    -0.65742892    -0.00905736
 c     -2.49743872    -0.58984643    -0.61190864
 h     -2.42601565    -0.65377175    -1.70432307
 h     -2.68924255    -1.67757728    -0.23505691
 h     -3.32860974    -0.13452770    -0.27476934
 h     -0.50530551     1.59614490     1.64037724
          17

 c      1.27542921    -0.42135162     0.06803688
 c     -0.11014069    -0.99384131     0.23443705
 c     -1.29581840    -0.18593408     0.13294579
 c     -1.06799203     1.45222469     0.71320579
 c     -0.22562174     1.29273217    -0.35144376
 c      1.14196691     0.86192429    -0.32032482
 h     -0.29552010    -2.01968921    -0.05172783
 h     -1.98038004     2.04676503     0.39059237
 h     -0.66620306     1.40694392    -1.39034955
 h      1.87969752     1.57966391    -0.31818594
 o      2.40938487    -1.17752032     0.19461952
 h      3.12748047    -0.65902428     0.02172174
 c     -2.50435314    -0.59164777    -0.61509987
 h     -2.44267531    -0.61817540    -1.64621368
 h     -2.65235700    -1.58735357    -0.22647878
 h     -3.33687911    -0.16811235    -0.29692733
 h     -0.50107012     1.58568645     1.60305151
          17

 c      1.27914308    -0.41842510     0.06147085
 c     -0.10969693    -0.99010101     0.23967642
 c     -1.29540652    -0.18218055     0.13232923
 c     -1.08442749     1.45867783     0.71866083
 c     -0.20329511     1.28615014    -0.36955264
 c      1.13475316     0.85860998    -0.30076893
 h     -0.30105792    -2.05515347    -0.04604630
 h     -2.00489271     2.01870887     0.41029452
 h     -0.67362287     1.39004919    -1.39320329
 h      1.81019371     1.54386474    -0.30419853
 o      2.41543414    -1.18024770     0.18752663
 h      3.16352049    -0.63910961     0.04516531
 c     -2.50895566    -0.59512763    -0.61681244
 h     -2.45525429    -0.58205980    -1.61097566
 h     -2.61671129    -1.50772345    -0.21999800
 h     -3.38325002    -0.17605874    -0.30614896
 h     -0.50034545     1.57376494     1.58096782
          17

 c      1.28268682    -0.41668420     0.05515014
 c     -0.11059074    -0.98636670     0.24333847
 c     -1.29116875    -0.17725309     0.13221106
 c     -1.10150169     1.46506891     0.72185538
 c     -0.18393992     1.27914202    -0.38957058
 c      1.12592555     0.85242523    -0.28041948
 h     -0.30257910    -2.08685611    -0.03407724
 h     -2.02472041     1.98632471     0.44041602
 h     -0.67581660     1.37251420    -1.38930522
 h      1.78633622     1.54916720    -0.29177681
 o      2.41938323    -1.18314212     0.18071079
 h      3.21484264    -0.60891593     0.06564045
 c     -2.51200288    -0.59724921    -0.61601883
 h     -2.46219226    -0.54650570    -1.61668807
 h     -2.58701424    -1.47010146    -0.20568385
 h     -3.45381549    -0.16481430    -0.30614673
 h     -0.50054548     1.56174659     1.57975299
          17

 c      1.28610818    -0.41675992     0.04933235
 c     -0.11278041    -0.98338635     0.24526962
 c     -1.28335157    -0.17090043     0.13254327
 c     -1.11795882     1.47077103     0.72233908
 c     -0.16915640     1.27210225    -0.41032776
 c      1.11615064     0.84372508    -0.25955744
 h     -0.29914920    -2.10699019    -0.01445856
 h     -2.04405220     1.95375226     0.47819681
 h     -0.67261222     1.35437139    -1.38246610
 h      1.80937803     1.59683188    -0.28054648
 o      2.42249408    -1.18526077     0.17395505
 h      3.26035944    -0.58289941     0.08662033
 c     -2.51496070    -0.59572214    -0.61304689
 h     -2.46378031    -0.51231944    -1.65931959
 h     -2.56554708    -1.49263061    -0.17714887
 h     -3.52667787    -0.14493112    -0.30308617
 h     -0.50260866     1.55006856     1.59797380
          17

 c      1.28944399    -0.41928963     0.04426199
 c     -0.11603593    -0.98159935     0.24545765
 c     -1.27238320    -0.16298231     0.13322554
 c     -1.13237537     1.47522744     0.72041573
 c     -0.16000779     1.26538861    -0.43075441
 c      1.10802697     0.83513594    -0.23849744
 h     -0.29083429    -2.11164079     0.01298203
 h     -2.06863807     1.92532794     0.52042356
 h     -0.66526240     1.33587789    -1.37831504
 h      1.85525358     1.66166455    -0.26936168
 o      2.42557713    -1.18603762     0.16720014
 h      3.28663645    -0.56999353     0.10909624
 c     -2.51896414    -0.59111012    -0.60863398
 h     -2.46152490    -0.48158434    -1.71737477
 h     -2.55151702    -1.55937732    -0.14253173
 h     -3.58528191    -0.12456717    -0.30104621
 h     -0.51048115     1.53862418     1.62842089
          17

 c      1.29270443    -0.42475749     0.04012328
 c     -0.11996387    -0.98114372     0.24400494
 c     -1.25886131    -0.15348390     0.13410172
 c     -1.14363733     1.47805676     0.71665351
 c     -0.15693738     1.25926621    -0.44988518
 c      1.10366430     0.82909702    -0.21752651
 h     -0.27855773    -2.10059679     0.04745639
 h     -2.10257618     1.90384360     0.56449832
 h     -0.65605838     1.31741298    -1.38319189
 h      1.90168807     1.71999166    -0.25680131
 o      2.42897196    -1.18528609     0.16047924
 h      3.28813336    -0.57353955     0.13262142
 c     -2.52450339    -0.58530566    -0.60317619
 h     -2.45702245    -0.45673777    -1.76965523
 h     -2.54380503    -1.64012509    -0.11569335
 h     -3.62023121    -0.10859359    -0.30185834
 h     -0.52832402     1.52728487     1.66212524
          17

 c      1.29583799    -0.43333073     0.03700434
 c     -0.12404901    -0.98184559     0.24110439
 c     -1.24348065    -0.14247885     0.13497415
 c     -1.15138543     1.47915846     0.71153244
 c     -0.15985068     1.25385437    -0.46693986
 c      1.10396442     0.82697586    -0.19685957
 h     -0.26398021    -2.07742245     0.08743752
 h     -2.14479105     1.88919486     0.60895118
 h     -0.64719975     1.29933833    -1.40204897
 h      1.93641533     1.75889958    -0.24180209
 o      2.43264884    -1.18312561     0.15386245
 h      3.26560544    -0.59250295     0.15621356
 c     -2.53156492    -0.57973652    -0.59695443
 h     -2.45154321    -0.43945460    -1.80266332
 h     -2.54185252    -1.71237939    -0.10543430
 h     -3.62736716    -0.09948745    -0.30592254
 h     -0.55837698     1.51608185     1.69144325
          17

 c      1.29870196    -0.44477504     0.03488836
 c     -0.12770285    -0.98319432     0.23701499
 c     -1.22694980    -0.13008795     0.13562103
 c     -1.15604878     1.47868137     0.70536781
 c     -0.16832087     1.24911847    -0.48146760
 c      1.10896539     0.82928250    -0.17665924
 h     -0.24936908    -2.04968479     0.13094749
 h     -2.18884132     1.87886423     0.65276140
 h     -0.63935653     1.28190517    -1.43594777
 h      1.95392328     1.77281781    -0.22371103
 o      2.43618343    -1.17999928     0.14741953
 h      3.22656859    -0.62121921     0.17896059
 c     -2.53980936    -0.57518057    -0.59023127
 h     -2.44603179    -0.43051308    -1.80973555
 h     -2.54530431    -1.76362178    -0.11499024
 h     -3.60646391    -0.09797473    -0.31265013
 h     -0.60038781     1.50516658     1.71126490
          17

 c      1.30106248    -0.45846196     0.03366875
 c     -0.13032231    -0.98440592     0.23201851
 c     -1.20993321    -0.11646105     0.13580873
 c     -1.15850952     1.47687959     0.69835171
 c     -0.18176013     1.24489952    -0.49341414
 c      1.11819708     0.83591716    -0.15706759
 h     -0.23728554    -2.02809940     0.17610057
 h     -2.22633321     1.86970359     0.69442488
 h     -0.63119015     1.26533460    -1.48101909
 h      1.95243195     1.76023331    -0.20215922
 o      2.43863730    -1.17675702     0.14117145
 h      3.18725714    -0.64806965     0.20079886
 c     -2.54860275    -0.57209438    -0.58324322
 h     -2.44116383    -0.42998277    -1.78897563
 h     -2.55379797    -1.78758155    -0.14436853
 h     -3.56134701    -0.10298524    -0.32044951
 h     -0.65187457     1.49474586     1.71926423
          17

 c      1.30262895    -0.47344889     0.03317958
 c     -0.13136755    -0.98474109     0.22636170
 c     -1.19301917    -0.10177786     0.13530179
 c     -1.15975147     1.47399638     0.69056382
 c     -0.19946050     1.24096066    -0.50301254
 c      1.13083629     0.84627339    -0.13822472
 h     -0.22996685    -2.02267074     0.22180533
 h     -2.25042835     1.85932217     0.73174106
 h     -0.62038262     1.25000526    -1.52999334
 h      1.93301502     1.72279013    -0.17699562
 o      2.43874334    -1.17453353     0.13503746
 h      3.16972274    -0.65747246     0.22335209
 c     -2.55691585    -0.57089753    -0.57619228
 h     -2.43731366    -0.43729621    -1.74240098
 h     -2.56689679    -1.78165919    -0.19178019
 h     -3.50138646    -0.11085293    -0.32633038
 h     -0.70858951     1.48503846     1.71595568
          17

 c      1.30310658    -0.48860136     0.03323231
 c     -0.13044233    -0.98402083     0.22024607
 c     -1.17670210    -0.08625856     0.13387328
 c     -1.16066803     1.47022360     0.68195375
 c     -0.22057031     1.23704408    -0.51059233
 c      1.14565816     0.85920022    -0.12026986
 h     -0.22863353    -2.03650548     0.26784786
 h     -2.25748228     1.84654706     0.76214328
 h     -0.60510742     1.23654339    -1.57497873
 h      1.90076119     1.66663813    -0.14831663
 o      2.43602375    -1.17398471     0.12891486
 h      3.18413660    -0.64214364     0.24862894
 c     -2.56322140    -0.57212326    -0.56919907
 h     -2.43436599    -0.45108882    -1.67662545
 h     -2.58404021    -1.74634792    -0.25400478
 h     -3.44308166    -0.11419087    -0.32543713
 h     -0.76505858     1.47624384     1.70465669
          17

 c      1.30224950    -0.50273252     0.03365009
 c     -0.12733934    -0.98282453     0.21390058
 c     -1.16136750    -0.07019115     0.13131792
 c     -1.16196330     1.46570126     0.67236443
 c     -0.24409700     1.23292935    -0.51644539
 c      1.16080267     0.87280833    -0.10333250
 h     -0.23325647    -2.06333284     0.31389888
 h     -2.24737695     1.83138605     0.78311179
 h     -0.58481168     1.22576366    -1.60960501
 h      1.86798622     1.60582718    -0.11651020
 o      2.43157683    -1.17472607     0.12289302
 h      3.21620255    -0.61194666     0.27554143
 c     -2.56582257    -0.57622519    -0.56210167
 h     -2.43135727    -0.46881693    -1.60477507
 h     -2.60450669    -1.68676255    -0.32604718
 h     -3.40665283    -0.10289585    -0.31184707
 h     -0.81533923     1.46851783     1.69090061
          17

 c      1.29990904    -0.51476550     0.03429081
 c     -0.12203712    -0.98209501     0.20763645
 c     -1.14728102    -0.05397186     0.12746514
 c     -1.16405447     1.46051979     0.66165929
 c     -0.26895589     1.22847358    -0.52078086
 c      1.17360709     0.88438660    -0.08754628
 h     -0.24287669    -2.09195080     0.35868249
 h     -2.22350865     1.81492802     0.79254154
 h     -0.56022781     1.21854068    -1.63003896
 h      1.85680042     1.56441115    -0.08195181
 o      2.42696742    -1.17603830     0.11721090
 h      3.24429710    -0.58210892     0.30049794
 c     -2.56401510    -0.58265598    -0.55408085
 h     -2.42623054    -0.48639312    -1.54751013
 h     -2.62760512    -1.61677818    -0.40055439
 h     -3.40228606    -0.07117421    -0.28255346
 h     -0.85408392     1.46197811     1.68067690
          17

 c      1.29605765    -0.52389187     0.03505246
 c     -0.11467396    -0.98262892     0.20181417
 c     -1.13460412    -0.03813368     0.12218857
 c     -1.16697196     1.45471506     0.64993324
 c     -0.29404685     1.22361737    -0.52372940
 c      1.18158711     0.89153349    -0.07310402
 h     -0.25606122    -2.11208729     0.40023198
 h     -2.19274164     1.79930646     0.78912633
 h     -0.53302013     1.21569862    -1.63529272
 h      1.88828961     1.56422940    -0.04416700
 o      2.42325703    -1.17746866     0.11207794
 h      3.25430313    -0.56291658     0.32022907
 c     -2.55873366    -0.58883190    -0.54382436
 h     -2.41671207    -0.49872081    -1.52653660
 h     -2.65360765    -1.56368450    -0.46852556
 h     -3.42045593    -0.02461400    -0.24126229
 h     -0.87764788     1.45675687     1.67766485
          17

 c      1.29078981    -0.52966972     0.03586647
 c     -0.10551849    -0.98484726     0.19677942
 c     -1.12343003    -0.02332980     0.11541271
 c     -1.17034391     1.44827363     0.63766011
 c     -0.31833138     1.21836305    -0.52535201
 c      1.18466767     0.89433588    -0.06018202
 h     -0.27123126    -2.11713902     0.43657996
 h     -2.16484251     1.78755757     0.77270784
 h     -0.50537030     1.21795015    -1.62729138
 h      1.95686267     1.59999226    -0.00256721
 o      2.42091810    -1.17884522     0.10761040
 h      3.24056880    -0.55895746     0.33283002
 c     -2.55129363    -0.59110930    -0.53081128
 h     -2.40282990    -0.50192682    -1.54774993
 h     -2.68470697    -1.55940994    -0.52368397
 h     -3.44319525     0.02462779    -0.19561027
 h     -0.88471487     1.45307583     1.68121275
          17

 c      1.28432848    -0.53200240     0.03668942
 c     -0.09494175    -0.98877949     0.19281536
 c     -1.11379796    -0.01026915     0.10711783
 c     -1.17358582     1.44119117     0.62564685
 c     -0.34086331     1.21275228    -0.52563683
 c      1.18470017     0.89467188    -0.04876333
 h     -0.28687318    -2.10450673     0.46623800
 h     -2.15016968     1.78293586     0.74426767
 h     -0.47957365     1.22589180    -1.61075733
 h      2.03605807     1.64743669     0.04150016
 o      2.41994089    -1.18018696     0.10382614
 h      3.20397340    -0.57033366     0.33788656
 c     -2.54251767    -0.58814137    -0.51595824
 h     -2.38781696    -0.49512632    -1.59527945
 h     -2.72180060    -1.60781498    -0.56560823
 h     -3.45684869     0.06616740    -0.15234584
 h     -0.87619984     1.45128424     1.68682685
          17

 c      1.27702763    -0.53105428     0.03749678
 c     -0.08338851    -0.99410224     0.19010957
 c     -1.10569462     0.00034660     0.09733598
 c     -1.17633246     1.43360318     0.61486222
 c     -0.36079016     1.20685419    -0.52452644
 c      1.18330204     0.89412963    -0.03870674
 h     -0.30173891    -2.07538543     0.48848909
 h     -2.15496646     1.78738642     0.70533647
 h     -0.45762904     1.24005505    -1.59251186
 h      2.10369343     1.68728747     0.08552440
 o      2.41983156    -1.18172307     0.10062141
 h      3.15196912    -0.59239937     0.33689477
 c     -2.53309357    -0.58159197    -0.50088696
 h     -2.37568741    -0.47968105    -1.64668498
 h     -2.76055478    -1.67993267    -0.59475402
 h     -3.45426356     0.09387794    -0.11575095
 h     -0.85467614     1.45181959     1.68856234
          17

 c      1.26934343    -0.52717809     0.03827523
 c     -0.07133258    -1.00016458     0.18872438
 c     -1.09906825     0.00786318     0.08614167
 c     -1.17883351     1.42590024     0.60624827
 c     -0.37736952     1.20075538    -0.52203544
 c      1.18131736     0.89358265    -0.02986781
 h     -0.31512991    -2.03480801     0.50370403
 h     -2.17721652     1.80003430     0.65747613
 h     -0.44086840     1.26096611    -1.57959053
 h      2.14783972     1.70977949     0.12719897
 o      2.41953197    -1.18401232     0.09771702
 h      3.10016946    -0.61411627     0.33418309
 c     -2.52359500    -0.57345435    -0.48702710
 h     -2.36929589    -0.45774751    -1.68522221
 h     -2.79484233    -1.74644424    -0.61033586
 h     -3.43296972     0.10504074    -0.08800485
 h     -0.82365902     1.45511578     1.68137318
          17

 c      1.26178825    -0.52084842     0.03901685
 c     -0.05922013    -1.00601373     0.18857045
 c     -1.09384264     0.01171892     0.07364966
 c     -1.18188197     1.41867802     0.60051793
 c     -0.38999581     1.19456347    -0.51843570
 c      1.17908727     0.89347212    -0.02213271
 h     -0.32724931    -1.99167521     0.51366811
 h     -2.20784685     1.81738761     0.60262346
 h     -0.42981942     1.28904884    -1.57631103
 h      2.16329051     1.71105210     0.16475063
 o      2.41761755    -1.18788889     0.09467935
 h      3.06970039    -0.61939217     0.33661022
 c     -2.51431649    -0.56494612    -0.47530351
 h     -2.37013151    -0.43144863    -1.70150323
 h     -2.82013200    -1.79059455    -0.61187542
 h     -3.39389955     0.09952817    -0.06960813
 h     -0.78692696     1.46151271     1.66248595
          17

 c      1.25489139    -0.51259053     0.03971939
 c     -0.04743441    -1.01052708     0.18941800
 c     -1.08992212     0.01150628     0.06001598
 c     -1.18637040     1.41253715     0.59798375
 c     -0.39822306     1.18843263    -0.51435404
 c      1.17667641     0.89402247    -0.01541819
 h     -0.33930715    -1.95748377     0.52149016
 h     -2.23604738     1.83512422     0.54361714
 h     -0.42441142     1.32425717    -1.58211076
 h      2.14854700     1.69044409     0.19686623
 o      2.41332730    -1.19369787     0.09125684
 h      3.07131648    -0.59985566     0.34819055
 c     -2.50522673    -0.55679784    -0.46626837
 h     -2.37870728    -0.40260870    -1.69152202
 h     -2.83371933    -1.80486264    -0.59965842
 h     -3.34131167     0.07984330    -0.05930818
 h     -0.74796171     1.47121795     1.63194792
          17

 c      1.24917478    -0.50292404     0.04038803
 c     -0.03634209    -1.01278380     0.19100637
 c     -1.08718447     0.00703548     0.04543482
 c     -1.19292956     1.40789867     0.59848108
 c     -0.40179207     1.18258420    -0.51063241
 c      1.17393720     0.89529882    -0.00967828
 h     -0.35266125    -1.94217848     0.53035689
 h     -2.25344803     1.84968369     0.48406501
 h     -0.42428429     1.36568044    -1.59213107
 h      2.10485037     1.64968731     0.22271416
 o      2.40732594    -1.20060461     0.08771136
 h      3.09348670    -0.56624318     0.36478578
 c     -2.49593307    -0.54965547    -0.46028678
 h     -2.39486908    -0.37269970    -1.65521183
 h     -2.83410770    -1.78679459    -0.57456012
 h     -3.28354197     0.05181927    -0.05351072
 h     -0.70951119     1.48433604     1.59266155
          17

 c      1.24512439    -0.49233672     0.04102966
 c     -0.02642390    -1.01254983     0.19322664
 c     -1.08546481    -0.00162323     0.03012986
 c     -1.20180343     1.40491997     0.60139346
 c     -0.40066429     1.17728797    -0.50802747
 c      1.17043566     0.89712680    -0.00493834
 h     -0.36693107    -1.94856861     0.54138908
 h     -2.25549445     1.85890248     0.42778734
 h     -0.42891531     1.41151037    -1.59994107
 h      2.03713910     1.59369627     0.24234296
 o      2.40075373    -1.20735542     0.08450988
 h      3.11740404    -0.53628333     0.37901390
 c     -2.48568889    -0.54425419    -0.45758483
 h     -2.41791129    -0.34271336    -1.59650257
 h     -2.82065465    -1.73729563    -0.53795699
 h     -3.23320529     0.02491339    -0.04573404
 h     -0.67330120     1.50093617     1.54990974
          17

 c      1.24313767    -0.48128976     0.04164535
 c     -0.01831518    -1.01038914     0.19618896
 c     -1.08453941    -0.01412834     0.01433915
 c     -1.21284087     1.40349161     0.60579706
 c     -0.39504303     1.17280423    -0.50697245
 c      1.16521254     0.89888105    -0.00138942
 h     -0.37904133    -1.97093203     0.55282786
 h     -2.24140086     1.86210387     0.37824158
 h     -0.43759357     1.45940346    -1.60011082
 h      1.95711485     1.53299958     0.25785323
 o      2.39436982    -1.21304929     0.08198351
 h      3.13056058    -0.52224393     0.38572521
 c     -2.47369274    -0.54117102    -0.45798906
 h     -2.44664648    -0.31272733    -1.52491891
 h     -2.79373611    -1.66127015    -0.49181315
 h     -3.20348805     0.00944890    -0.02802246
 h     -0.64010222     1.52108894     1.51010943
          17

 c      1.24345810    -0.47024847     0.04222923
 c     -0.01263640    -1.00726138     0.20008817
 c     -1.08412165    -0.02989053    -0.00170484
 c     -1.22547500     1.40328154     0.61072262
 c     -0.38535933     1.16932057    -0.50750176
 c      1.15650012     0.89926113     0.00045148
 h     -0.38461234    -1.99945312     0.56157206
 h     -2.21396315     1.86013741     0.33796892
 h     -0.44940812     1.50696501    -1.58950475
 h      1.88683681     1.48652352     0.27538828
 o      2.38849150    -1.21721759     0.08028734
 h      3.12777612    -0.52957295     0.38268486
 c     -2.45973067    -0.54006768    -0.46032932
 h     -2.47983543    -0.28104146    -1.45761208
 h     -2.75567437    -1.57077642    -0.43869442
 h     -3.19923190     0.00977351     0.00400835
 h     -0.61042606     1.54476262     1.47880218
          17

 c      1.24611819    -0.45973924     0.04277411
 c     -0.00976952    -1.00407199     0.20504162
 c     -1.08387928    -0.04811438    -0.01779774
 c     -1.23867594     1.40379974     0.61544062
 c     -0.37223208     1.16690497    -0.50929749
 c      1.14227797     0.89676163    -0.00019813
 h     -0.37999291    -2.02518610     0.56506797
 h     -2.17954316     1.85550052     0.30798826
 h     -0.46331105     1.55217636    -1.56758376
 h      1.85240893     1.47647947     0.30449766
 o      2.38310652    -1.21973491     0.07943945
 h      3.10948313    -0.55833031     0.36996581
 c     -2.44429700    -0.53903650    -0.46240470
 h     -2.51734255    -0.24388087    -1.41673058
 h     -2.71244619    -1.49001969    -0.38093560
 h     -3.21266538     0.02096978     0.04735108
 h     -0.58560883     1.57155728     1.45881966
          17

 c      1.25090917    -0.45040078     0.04328123
 c     -0.00974150    -1.00147164     0.21102650
 c     -1.08345340    -0.06783957    -0.03377577
 c     -1.25099835     1.40446833     0.61961316
 c     -0.35642845     1.16548324    -0.51178933
 c      1.12248729     0.89149098    -0.00354562
 h     -0.36327451    -2.04223553     0.56210877
 h     -2.14761489     1.85227684     0.28730861
 h     -0.47824636     1.59373709    -1.53624112
 h      1.85810970     1.50734099     0.34817654
 o      2.37787806    -1.22081959     0.07932203
 h      3.08174060    -0.60327925     0.34991132
 c     -2.42797716    -0.53496949    -0.46261181
 h     -2.56050829    -0.19878434    -1.41539073
 h     -2.67349359    -1.45330172    -0.31844758
 h     -3.23071139     0.03431824     0.09478330
 h     -0.56829888     1.60047368     1.44993481
          17

 c      1.25740427    -0.44292728     0.04377220
 c     -0.01222107    -0.99982869     0.21788840
 c     -1.08244500    -0.08799080    -0.04950611
 c     -1.26087829     1.40473295     0.62322454
 c     -0.33882209     1.16485478    -0.51426958
 c      1.09948611     0.88557518    -0.00874124
 h     -0.33441586    -2.04806202     0.55284590
 h     -2.12846457     1.85515824     0.27326004
 h     -0.49331182     1.63128353    -1.49934536
 h      1.88126293     1.56054418     0.39712620
 o      2.37204098    -1.22111453     0.07964822
 h      3.05790905    -0.65279732     0.32759598
 c     -2.41171639    -0.52592588    -0.46129760
 h     -2.60933320    -0.14990004    -1.44524671
 h     -2.64407851    -1.47745588    -0.24994063
 h     -3.24271792     0.04302708     0.13966873
 h     -0.56175970     1.62994723     1.45007503
          17

 c      1.26502904    -0.43788744     0.04429420
 c     -0.01657758    -0.99924058     0.22536905
 c     -1.08041006    -0.10747287    -0.06487489
 c     -1.26717475     1.40426147     0.62632685
 c     -0.32034262     1.16475087    -0.51602259
 c      1.07579582     0.88120763    -0.01473226
 h     -0.29504787    -2.04339637     0.53860709
 h     -2.12842639     1.86704813     0.26334962
 h     -0.50788926     1.66535473    -1.46186744
 h      1.89892786     1.61579033     0.43998117
 o      2.36448008    -1.22158033     0.08001461
 h      3.05730243    -0.69087598     0.30987826
 c     -2.39729595    -0.51322295    -0.45943684
 h     -2.66049555    -0.10587624    -1.48639636
 h     -2.61993616    -1.53992280    -0.18033686
 h     -3.24226857     0.04347658     0.17749072
 h     -0.56861790     1.65811995     1.45690433
          17

 c      1.27312750    -0.43555069     0.04491047
 c     -0.02196813    -0.99953491     0.23313798
 c     -1.07692567    -0.12529631    -0.07978967
 c     -1.26960318     1.40311520     0.62878610
 c     -0.30194963     1.16491748    -0.51647964
 c      1.05318774     0.87967783    -0.02077745
 h     -0.24816902    -2.03226774     0.52173303
 h     -2.14593067     1.88678040     0.25744880
 h     -0.52162052     1.69694445    -1.42851022
 h      1.89867420     1.66084474     0.46962952
 o      2.35461417    -1.22276752     0.08022735
 h      3.09111240    -0.70905264     0.30011305
 c     -2.38648196    -0.49933842    -0.45753304
 h     -2.70921652    -0.07401982    -1.52197624
 h     -2.59545980    -1.60779352    -0.11886832
 h     -3.22638401     0.03441974     0.20560180
 h     -0.58998910     1.68317017     1.46883366
          17

 c      1.28099670    -0.43580693     0.04567828
 c     -0.02745297    -1.00029801     0.24083322
 c     -1.07168570    -0.14066253    -0.09418924
 c     -1.26864704     1.40168599     0.63026238
 c     -0.28464146     1.16520331    -0.51536073
 c      1.03293805     0.88145247    -0.02638428
 h     -0.19760126    -2.02166014     0.50527503
 h     -2.17292503     1.90959095     0.25770069
 h     -0.53415851     1.72668831    -1.40222559
 h      1.87564102     1.68983497     0.48271657
 o      2.34333782    -1.22425689     0.08054260
 h      3.14761625    -0.71550622     0.29431852
 c     -2.38039382    -0.48605991    -0.45580858
 h     -2.75130712    -0.05836672    -1.54203011
 h     -2.56848433    -1.66035688    -0.07259317
 h     -3.19488327     0.01633606     0.22305998
 h     -0.62528227     1.70356930     1.48533071
          17

 c      1.28790864    -0.43819861     0.04662608
 c     -0.03213487    -1.00103400     0.24812772
 c     -1.06458053    -0.15298887    -0.10806034
 c     -1.26511672     1.40045702     0.63038627
 c     -0.26946544     1.16561107    -0.51272727
 c      1.01611506     0.88642887    -0.03117443
 h     -0.14707666    -2.01958341     0.49227029
 h     -2.19985045     1.92977085     0.26646053
 h     -0.54485587     1.75418599    -1.38346781
 h      1.82908615     1.70055715     0.47815578
 o      2.33225760    -1.22537990     0.08133783
 h      3.20441521    -0.72342500     0.28649148
 c     -2.37942306    -0.47448098    -0.45444380
 h     -2.78386526    -0.06034596    -1.54198812
 h     -2.53928378    -1.68815827    -0.04525297
 h     -3.15046724    -0.00862840     0.23102454
 h     -0.67250943     1.71820515     1.50674299
          17

 c      1.29315593    -0.44202728     0.04774626
 c     -0.03528336    -1.00149318     0.25481508
 c     -1.05574227    -0.16189500    -0.12144926
 c     -1.25979356     1.39982090     0.62891901
 c     -0.25747969     1.16627472    -0.50890490
 c      1.00363562     0.89411549    -0.03484844
 h     -0.09936268    -2.03108243     0.48465195
 h     -2.21923390     1.94277109     0.28472853
 h     -0.55270686     1.77800384    -1.37068961
 h      1.76110767     1.69341408     0.45651540
 o      2.32266701    -1.22584449     0.08283069
 h      3.24455685    -0.74064862     0.27316667
 c     -2.38322169    -0.46539325    -0.45368779
 h     -2.80537408    -0.07960968    -1.52099339
 h     -2.50922704    -1.68790163    -0.03840733
 h     -3.09931867    -0.03634048     0.23369795
 h     -0.72887727     1.72631519     1.53375942
          17

 c      1.29612210    -0.44648537     0.04900814
 c     -0.03637534    -1.00193835     0.26085095
 c     -1.04553067    -0.16717314    -0.13445897
 c     -1.25327404     1.40002914     0.62584276
 c     -0.24963974     1.16736753    -0.50432587
 c      0.99608695     0.90368189    -0.03727329
 h     -0.05621560    -2.05483264     0.48259589
 h     -2.22679650     1.94592860     0.31177208
 h     -0.55663334     1.79632006    -1.36159401
 h      1.67734192     1.67219921     0.42051795
 o      2.31533702    -1.22571911     0.08508150
 h      3.25945906    -0.76947750     0.25340199
 c     -2.39071570    -0.45952941    -0.45389160
 h     -2.81587767    -0.11432464    -1.48147940
 h     -2.48016379    -1.65963814    -0.05230892
 h     -3.05127605    -0.06057063     0.23917005
 h     -0.79144887     1.72723836     1.56658044
          17

 c      1.29636671    -0.45077676     0.05038169
 c     -0.03507226    -1.00303329     0.26629426
 c     -1.03445765    -0.16876653    -0.14722294
 c     -1.24592623     1.40120639     0.62141349
 c     -0.24663645     1.16900028    -0.49937403
 c      0.99335082     0.91379636    -0.03869575
 h     -0.01902919    -2.08402541     0.48494860
 h     -2.22143769     1.93849560     0.34532171
 h     -0.55588786     1.80769115    -1.35430924
 h      1.58949222     1.64716430     0.37681902
 o      2.31057294    -1.22528164     0.08805259
 h      3.24740428    -0.80857948     0.22781524
 c     -2.40034230    -0.45753013    -0.45528117
 h     -2.81757989    -0.16092014    -1.43019042
 h     -2.45419064    -1.60626490    -0.08607519
 h     -3.01725514    -0.07447560     0.25774153
 h     -0.85757448     1.72011173     1.60404603
          17

 c      1.29370795    -0.45421512     0.05185948
 c     -0.03122099    -1.00546016     0.27120240
 c     -1.02308085    -0.16676545    -0.15986464
 c     -1.23789436     1.40335484     0.61617029
 c     -0.24875300     1.17115728    -0.49429217
 c      0.99425872     0.92232196    -0.03996900
 h      0.01082221    -2.11041740     0.49018680
 h     -2.20514036     1.92159573     0.38188017
 h     -0.55032649     1.81155449    -1.34805011
 h      1.51769892     1.63927461     0.33800826
 o      2.30816689    -1.22494299     0.09163693
 h      3.21362573    -0.85363439     0.19809086
 c     -2.41059335    -0.45954081    -0.45729468
 h     -2.81585389    -0.21363040    -1.38018932
 h     -2.43349549    -1.53516486    -0.13707629
 h     -3.00291871    -0.07448460     0.29519223
 h     -0.92485846     1.70379850     1.64328644
          17

 c      1.28827830    -0.45630894     0.05346436
 c     -0.02489107    -1.00961967     0.27556268
 c     -1.01192373    -0.16142010    -0.17245456
 c     -1.22913117     1.40632592     0.61087146
 c     -0.25581520     1.17369383    -0.48916970
 c      0.99716304     0.92684096    -0.04220123
 h      0.03215804    -2.12760719     0.49706919
 h     -2.18297882     1.89820974     0.41710176
 h     -0.54047188     1.80840472    -1.34329638
 h      1.48320271     1.67428567     0.31814139
 o      2.30720150    -1.22524596     0.09567190
 h      3.17292101    -0.89686198     0.16672655
 c     -2.42041244    -0.46458126    -0.45821006
 h     -2.81936019    -0.26494193    -1.35073235
 h     -2.42001318    -1.46242956    -0.19949829
 h     -3.00498169    -0.06318304     0.34656221
 h     -0.99079615     1.67718891     1.68023205
          17

 c      1.28052475    -0.45683245     0.05523863
 c     -0.01639876    -1.01553049     0.27927712
 c     -1.00144937    -0.15316330    -0.18497395
 c     -1.21947506     1.40980755     0.60636549
 c     -0.26723644     1.17638714    -0.48399187
 c      1.00175724     0.92710430    -0.04547898
 h      0.04424220    -2.13228728     0.50486283
 h     -2.16264178     1.87284126     0.44640154
 h     -0.52738742     1.79968370    -1.34159593
 h      1.48736131     1.75398063     0.31769096
 o      2.30601054    -1.22682683     0.09999770
 h      3.15026212    -0.92756707     0.13609397
 c     -2.42926838    -0.47006900    -0.45632106
 h     -2.83590361    -0.30849071    -1.35788636
 h     -2.41462116    -1.41748799    -0.26350866
 h     -3.01568854    -0.04727010     0.39969375
 h     -1.05248729     1.63967335     1.71068478
          17

 c      1.27115583    -0.45580362     0.05722629
 c     -0.00629602    -1.02283709     0.28217672
 c     -0.99206051    -0.14262879    -0.19729838
 c     -1.20883025     1.41341378     0.60343599
 c     -0.28206431     1.17901510    -0.47870990
 c      1.00899495     0.92548528    -0.04887875
 h      0.04689890    -2.12444085     0.51337323
 h     -2.15231211     1.85027244     0.46588455
 h     -0.51242089     1.78736633    -1.34499895
 h      1.51308434     1.85073094     0.32393450
 o      2.30318634    -1.23007098     0.10458409
 h      3.16539539    -0.93818349     0.10644017
 c     -2.43736170    -0.47275044    -0.45150324
 h     -2.86523033    -0.34219659    -1.39921654
 h     -2.41651983    -1.43253027    -0.31999678
 h     -3.02842570    -0.03371855     0.44302299
 h     -1.10673543     1.59146429     1.73135959
          17

 c      1.26105319    -0.45337941     0.05946280
 c      0.00467943    -1.03084823     0.28404242
 c     -0.98409764    -0.13063351    -0.20921403
 c     -1.19747206     1.41687496     0.60268055
 c     -0.29904234     1.18143042    -0.47334105
 c      1.01940399     0.92442271    -0.05170518
 h      0.04050131    -2.10728413     0.52295382
 h     -2.15662623     1.83355808     0.47328785
 h     -0.49689391     1.77331764    -1.35512599
 h      1.54520733     1.93720713     0.32606163
 o      2.29914468    -1.23468915     0.10950427
 h      3.20884998    -0.93172795     0.07633068
 c     -2.44535939    -0.47206638    -0.44471112
 h     -2.89962766    -0.36678110    -1.45585090
 h     -2.42445886    -1.50617085    -0.36828647
 h     -3.03933174    -0.02760482     0.46917750
 h     -1.15043511     1.53363700     1.74050610
          17

 c      1.25118044    -0.44978443     0.06197136
 c      0.01568585    -1.03861303     0.28462572
 c     -0.97784837    -0.11811324    -0.22045569
 c     -1.18625191     1.42016310     0.60445318
 c     -0.31674684     1.18361172    -0.46808659
 c      1.03274739     0.92539375    -0.05376667
 h      0.02584272    -2.08692743     0.53451137
 h     -2.17358415     1.82284737     0.46840065
 h     -0.48184461     1.75866694    -1.37213245
 h      1.57568509     1.99782387     0.31901226
 o      2.29540712    -1.24003116     0.11474233
 h      3.25373573    -0.91695119     0.04573828
 c     -2.45377075    -0.47045245    -0.43709235
 h     -2.93091348    -0.38305027    -1.50802648
 h     -2.43768973    -1.60337429    -0.41113547
 h     -3.04682604    -0.03158095     0.47502458
 h     -1.18102115     1.46796805     1.73814784
          17

 c      1.24249942    -0.44527845     0.06476264
 c      0.02587110    -1.04508870     0.28368143
 c     -0.97355823    -0.10603524    -0.23075025
 c     -1.17641941     1.42342905     0.60884244
 c     -0.33375310     1.18567186    -0.46337817
 c      1.04837875     0.92912966    -0.05514368
 h      0.00390167    -2.07095358     0.54931088
 h     -2.19582821     1.81626384     0.45285997
 h     -0.46799010     1.74359697    -1.39419623
 h      1.60091630     2.02549901     0.30122599
 o      2.29311039    -1.24554098     0.12018775
 h      3.27942256    -0.90085580     0.01614386
 c     -2.46275481    -0.47025785    -0.42979184
 h     -2.95380762    -0.39141806    -1.54262177
 h     -2.45525389    -1.69258626    -0.44870645
 h     -3.05110330    -0.04612559     0.46106565
 h     -1.19683848     1.39666386     1.72616451
          17

 c      1.23588690    -0.44011988     0.06783422
 c      0.03445088    -1.04943872     0.28103409
 c     -0.97142418    -0.09530777    -0.23985249
 c     -1.16919571     1.42685835     0.61565151
 c     -0.34877864     1.18781485    -0.45979168
 c      1.06552518     0.93587722    -0.05601397
 h     -0.02432478    -2.06525086     0.56830348
 h     -2.21478406     1.81164768     0.42964904
 h     -0.45589258     1.72770442    -1.41795272
 h      1.61957650     2.01796727     0.27285102
 o      2.29271486    -1.25083195     0.12571745
 h      3.27625208    -0.88741288    -0.01075294
 c     -2.47214253    -0.47278373    -0.42386009
 h     -2.96572976    -0.39219465    -1.55288503
 h     -2.47589851    -1.75689719    -0.47971443
 h     -3.05416883    -0.06972072     0.43139916
 h     -1.19733833     1.32201331     1.70826890
          17

 c      1.23205844    -0.43452468     0.07117063
 c      0.04074056    -1.05133925     0.27666303
 c     -0.97157580    -0.08670496    -0.24756627
 c     -1.16544082     1.43058785     0.62440963
 c     -0.36079019     1.19026335    -0.45786941
 c      1.08339810     0.94546329    -0.05659383
 h     -0.05762670    -2.07049805     0.59112046
 h     -2.22385847     1.80757391     0.40254246
 h     -0.44612985     1.71063346    -1.43961095
 h      1.63195375     1.97658675     0.23511539
 o      2.29417655    -1.25564854     0.13124166
 h      3.24298726    -0.87827204    -0.03375159
 c     -2.48146648    -0.47869776    -0.42029110
 h     -2.96595111    -0.38572011    -1.53669372
 h     -2.49832886    -1.78906528    -0.50286993
 h     -3.06015872    -0.09886462     0.39395994
 h     -1.18304935     1.24598294     1.68950133
          17

 c      1.23150219    -0.42864491     0.07474749
 c      0.04415704    -1.05101273     0.27073120
 c     -0.97405050    -0.08081385    -0.25375138
 c     -1.16552410     1.43467657     0.63448272
 c     -0.36906830     1.19319111    -0.45794627
 c      1.10115241     0.95716899    -0.05715969
 h     -0.09416146    -2.08165112     0.61562351
 h     -2.21966621     1.80355281     0.37558149
 h     -0.43933921     1.69255784    -1.45609612
 h      1.64064550     1.90765327     0.19050703
 o      2.29701721    -1.25987596     0.13673985
 h      3.18588438    -0.87273740    -0.05273170
 c     -2.49002043    -0.48839143    -0.41996335
 h     -2.95522549    -0.37231335    -1.49589739
 h     -2.52128992    -1.78683954    -0.51728762
 h     -3.07500603    -0.12858768     0.35960202
 h     -1.15533239     1.17004458     1.67469827
          17

 c      1.23441719    -0.42258023     0.07854135
 c      0.04425124    -1.04894146     0.26351620
 c     -0.97877117    -0.07800285    -0.25832157
 c     -1.16931052     1.43905359     0.64528420
 c     -0.37322436     1.19667868    -0.46004661
 c      1.11768196     0.96942256    -0.05811961
 h     -0.13143339    -2.09108141     0.63857737
 h     -2.20227058     1.79995663     0.35256982
 h     -0.43615923     1.67435383    -1.46580480
 h      1.65294348     1.82621688     0.14345559
 o      2.30024401    -1.26362349     0.14232315
 h      3.12016376    -0.86656903    -0.06968521
 c     -2.49706226    -0.50199488    -0.42321187
 h     -2.93610297    -0.35198872    -1.43722708
 h     -2.54352313    -1.75115552    -0.52259588
 h     -3.10387204    -0.15437489     0.33804781
 h     -1.11612188     1.09569073     1.66620145
          17

 c      1.24066562    -0.41641925     0.08254170
 c      0.04077584    -1.04554567     0.25530812
 c     -0.98553984    -0.07841224    -0.26124100
 c     -1.17616675     1.44343703     0.65645572
 c     -0.37317844     1.20069350    -0.46386526
 c      1.13134229     0.97959155    -0.06003554
 h     -0.16680165    -2.09216760     0.65678820
 h     -2.17526349     1.79798244     0.33652351
 h     -0.43714274     1.65754157    -1.46892652
 h      1.68402684     1.75921064     0.10038862
 o      2.30241143    -1.26728930     0.14829128
 h      3.06926137    -0.85115702    -0.08967891
 c     -2.50212005    -0.51915880    -0.42915441
 h     -2.91380507    -0.32371229    -1.37428381
 h     -2.56375067    -1.68681695    -0.51913270
 h     -3.14674957    -0.17479746     0.33207929
 h     -1.06794563     1.02538922     1.66247603
          17

 c      1.24976312    -0.41030089     0.08675634
 c      0.03373495    -1.04102886     0.24634721
 c     -0.99406009    -0.08196774    -0.26251800
 c     -1.18498532     1.44730423     0.66787510
 c     -0.36912521     1.20508947    -0.46882229
 c      1.14039465     0.98511808    -0.06332758
 h     -0.19806137    -2.08111758     0.66790898
 h     -2.14566522     1.79964645     0.32909289
 h     -0.44268366     1.64408369    -1.46736650
 h      1.75177278     1.73323817     0.06605654
 o      2.30249418    -1.27123447     0.15495816
 h      3.05115742    -0.81904075    -0.11811067
 c     -2.50506506    -0.53881322    -0.43559034
 h     -2.89642595    -0.28432691    -1.32735054
 h     -2.58094427    -1.60601257    -0.50836233
 h     -3.19713957    -0.19185541     0.33655733
 h     -1.01411152     0.96296223     1.65914612
          17

 c      1.26094006    -0.40446212     0.09120183
 c      0.02338870    -1.03536622     0.23680579
 c     -1.00397947    -0.08841429    -0.26219235
 c     -1.19432142     1.44998021     0.67951726
 c     -0.36150910     1.20962841    -0.47418138
 c      1.14490418     0.98611656    -0.06783206
 h     -0.22381708    -2.05736207     0.67080912
 h     -2.12280630     1.80756048     0.33029720
 h     -0.45296634     1.63604339    -1.46419116
 h      1.85446057     1.74502471     0.03828740
 o      2.30101968    -1.27510453     0.16220679
 h      3.06018760    -0.77495500    -0.15358034
 c     -2.50602873    -0.55871581    -0.44021573
 h     -2.89112549    -0.22963422    -1.31360911
 h     -2.59527908    -1.53486605    -0.49339930
 h     -3.24586435    -0.20864273     0.34354556
 h     -0.95858913     0.91285489     1.65159459
          17

 c      1.27327489    -0.39919353     0.09588231
 c      0.01022543    -1.02834676     0.22678627
 c     -1.01492467    -0.09735746    -0.26032856
 c     -1.20273600     1.45083397     0.69127485
 c     -0.35097935     1.21404381    -0.47921165
 c      1.14691989     0.98477187    -0.07313059
 h     -0.24366683    -2.02347983     0.66572800
 h     -2.11514941     1.82404796     0.33922560
 h     -0.46791844     1.63506344    -1.46248911
 h      1.96845002     1.76848562     0.01203017
 o      2.29939320    -1.27801474     0.16953031
 h      3.07701453    -0.73278430    -0.18843693
 c     -2.50552336    -0.57505053    -0.44236672
 h     -2.89734099    -0.16062825    -1.33139145
 h     -2.60941137    -1.51402477    -0.47866093
 h     -3.28513790    -0.22736519     0.34692365
 h     -0.90541953     0.87888802     1.63706971
          17

 c      1.28582383    -0.39473124     0.10077263
 c     -0.00508416    -1.01962651     0.21632162
 c     -1.02652645    -0.10829237    -0.25702835
 c     -1.20925730     1.44951219     0.70279372
 c     -0.33831757     1.21813855    -0.48335589
 c      1.14850701     0.98281827    -0.07898716
 h     -0.25825360    -1.98500784     0.65431351
 h     -2.12583353     1.84957383     0.35569968
 h     -0.48711063     1.64176272    -1.46390177
 h      2.07095690     1.78351156    -0.01535049
 o      2.29870952    -1.27924130     0.17645587
 h      3.08685368    -0.70432731    -0.21544523
 c     -2.50441792    -0.58496915    -0.44303366
 h     -2.90792066    -0.08651752    -1.36340560
 h     -2.62622683    -1.56618041    -0.46750699
 h     -3.31000367    -0.24884030     0.34356906
 h     -0.85794800     0.86330337     1.61552715
          17

 c      1.29769322    -0.39118978     0.10581334
 c     -0.02173855    -1.00881841     0.20539770
 c     -1.03845382    -0.12061100    -0.25244937
 c     -1.21362410     1.44607993     0.71341314
 c     -0.32437382     1.22185625    -0.48633935
 c      1.15099146     0.98103490    -0.08532233
 h     -0.26910633    -1.94977467     0.63939610
 h     -2.15068237     1.88169815     0.38123421
 h     -0.50957760     1.65537133    -1.46764091
 h      2.14852800     1.78121861    -0.04436488
 o      2.29951849    -1.27843184     0.18271035
 h      3.08304544    -0.69582780    -0.23041032
 c     -2.50380315    -0.58983764    -0.44351141
 h     -2.91603905    -0.01859341    -1.39303436
 h     -2.64362292    -1.66356383    -0.46124390
 h     -3.31822900    -0.27277063     0.33281760
 h     -0.81819463     0.86629549     1.58967587
          17

 c      1.30807459    -0.38854498     0.11091379
 c     -0.03887499    -0.99568353     0.19403181
 c     -1.05047257    -0.13362549    -0.24680689
 c     -1.21612195     1.44097284     0.72227267
 c     -0.31001470     1.22529018    -0.48815399
 c      1.15514038     0.97962545    -0.09211032
 h     -0.27804671    -1.92587865     0.62407211
 h     -2.18088462     1.91578672     0.41802696
 h     -0.53372216     1.67389786    -1.47080064
 h      2.19459779     1.75925337    -0.07465941
 o      2.30195676    -1.27555113     0.18821172
 h      3.06502137    -0.70881457    -0.23206012
 c     -2.50452706    -0.59247017    -0.44469651
 h     -2.91782019     0.03479310    -1.41054599
 h     -2.65734551    -1.76530233    -0.46060062
 h     -3.31004322    -0.29818591     0.31591277
 h     -0.78642727     0.88589168     1.56471797
          17

 c      1.31627082    -0.38665087     0.11595933
 c     -0.05565216    -0.98042578     0.18240881
 c     -1.06249906    -0.14659056    -0.24035635
 c     -1.21725285     1.43482311     0.72849059
 c     -0.29606557     1.22863658    -0.48893797
 c      1.16138460     0.97850917    -0.09933634
 h     -0.28619811    -1.91822278     0.61005705
 h     -2.20731781     1.94675534     0.46730604
 h     -0.55748173     1.69474665    -1.46972691
 h      2.20658529     1.71844952    -0.10561621
 o      2.30580159    -1.27084927     0.19307058
 h      3.03744008    -0.74057363    -0.22208822
 c     -2.50687307    -0.59469718    -0.44718700
 h     -2.91177319     0.06875312    -1.41173819
 h     -2.66489779    -1.84644335    -0.46602297
 h     -3.28832814    -0.32360184     0.29609120
 h     -0.76100953     0.91826109     1.54769418
          17

 c      1.32173134    -0.38527841     0.12082026
 c     -0.07130116    -0.96389118     0.17097186
 c     -1.07462273    -0.15872367    -0.23336557
 c     -1.21747709     1.42825334     0.73135341
 c     -0.28324670     1.23212967    -0.48883605
 c      1.16987583     0.97743040    -0.10698931
 h     -0.29332789    -1.92585278     0.59645784
 h     -2.22319717     1.97039085     0.52853168
 h     -0.57872172     1.71541960    -1.46148188
 h      2.18490941     1.66175001    -0.13657421
 o      2.31038601    -1.26490305     0.19765199
 h      3.01130745    -0.78339161    -0.20612672
 c     -2.51059734    -0.59747537    -0.45149587
 h     -2.89797838     0.08102765    -1.39592110
 h     -2.66554434    -1.89568752    -0.47762009
 h     -3.25889693    -0.34698864     0.27892391
 h     -0.73895527     0.95885279     1.54578747
          17

 c      1.32410578    -0.38416577     0.12535844
 c     -0.08511311    -0.94743336     0.16034938
 c     -1.08708204    -0.16924301    -0.22608442
 c     -1.21700336     1.42166788     0.73056277
 c     -0.27211805     1.23598533    -0.48790384
 c      1.18035305     0.97592740    -0.11505859
 h     -0.29821703    -1.94281978     0.58032418
 h     -2.22488908     1.98389832     0.59940983
 h     -0.59566744     1.73403310    -1.44475878
 h      2.13419852     1.59481725    -0.16700597
 o      2.31454873    -1.25859792     0.20261156
 h      3.00433186    -0.82469763    -0.19425591
 c     -2.51509145    -0.60138926    -0.45808011
 h     -2.87777487     0.07158177    -1.36509764
 h     -2.65946727    -1.90873041    -0.49527333
 h     -3.22975650    -0.36599489     0.27184801
 h     -0.71767824     1.00436834     1.56320167
          17

 c      1.32329957    -0.38306589     0.12942995
 c     -0.09642797    -0.93252627     0.15116849
 c     -1.10018268    -0.17743207    -0.21871549
 c     -1.21561489     1.41513333     0.72645560
 c     -0.26304569     1.24036039    -0.48606689
 c      1.19177310     0.97315902    -0.12350360
 h     -0.29956734    -1.96161114     0.55838836
 h     -2.21196029     1.98607877     0.67626062
 h     -0.60724303     1.74961534    -1.42023218
 h      2.06729994     1.52830333    -0.19697556
 o      2.31718527    -1.25269463     0.20857602
 h      3.03180758    -0.85386365    -0.19582996
 c     -2.51966857    -0.60690353    -0.46707066
 h     -2.85395285     0.04308079    -1.32441929
 h     -2.64727783    -1.88484938    -0.51874366
 h     -3.20810797    -0.37882483     0.28147389
 h     -0.69706370     1.05405660     1.59816143
          17

 c      1.31948401    -0.38178260     0.13289293
 c     -0.10469781    -0.92040041     0.14389565
 c     -1.11417316    -0.18271853    -0.21138556
 c     -1.21267583     1.40845869     0.71995355
 c     -0.25619791     1.24532452    -0.48312311
 c      1.20182913     0.96766992    -0.13216128
 h     -0.29657272    -1.97607841     0.52839322
 h     -2.18702616     1.97742779     0.75459669
 h     -0.61327407     1.76224202    -1.39054165
 h      2.01086280     1.48082295    -0.22826108
 o      2.31838361    -1.24718707     0.21549072
 h      3.08877549    -0.87240067    -0.20909881
 c     -2.52388105    -0.61442365    -0.47776789
 h     -2.83130413     0.00226132    -1.28363174
 h     -2.62988232    -1.82637405    -0.54771982
 h     -3.19621596    -0.38544090     0.30909865
 h     -0.67962675     1.10867740     1.64305631
          17

 c      1.31304094    -0.38021549     0.13563095
 c     -0.10960071    -0.91183558     0.13875738
 c     -1.12912451    -0.18474162    -0.20412375
 c     -1.20735361     1.40138282     0.71222640
 c     -0.25158259     1.25084540    -0.47878251
 c      1.20754525     0.95779446    -0.14068415
 h     -0.28902037    -1.98272275     0.48951554
 h     -2.15527523     1.96006196     0.82987584
 h     -0.61450455     1.77300234    -1.35996316
 h      1.99872433     1.47445364    -0.26505570
 o      2.31925588    -1.24160227     0.22274115
 h      3.15339133    -0.88908097    -0.22330319
 c     -2.52754370    -0.62418278    -0.48840016
 h     -2.81685013    -0.03900842    -1.25789013
 h     -2.60860303    -1.74084989    -0.58187918
 h     -3.19064770    -0.38783098     0.34878879
 h     -0.66849510     1.16829892     1.68786977
          17

 c      1.30448675    -0.37843825     0.13758233
 c     -0.11113086    -0.90708904     0.13572343
 c     -1.14485840    -0.18338299    -0.19685487
 c     -1.19890898     1.39370704     0.70434867
 c     -0.24912058     1.25679981    -0.47275271
 c      1.20835619     0.94360408    -0.14892287
 h     -0.27721095    -1.98098874     0.44227609
 h     -2.12327908     1.93718576     0.89819912
 h     -0.61233471     1.78365846    -1.33359700
 h      2.03621103     1.51230671    -0.30941231
 o      2.32080281    -1.23563090     0.22979810
 h      3.20557801    -0.90971493    -0.22913034
 c     -2.53055204    -0.63554830    -0.49675301
 h     -2.81780123    -0.06716586    -1.26291208
 h     -2.58542090    -1.64681682    -0.62135258
 h     -3.18592808    -0.38905222     0.39059851
 h     -0.66542288     1.23120236     1.72375872
          17

 c      1.29442549    -0.37674244     0.13875593
 c     -0.10961630    -0.90590293     0.13453170
 c     -1.16093433    -0.17875888    -0.18941309
 c     -1.18694854     1.38536298     0.69714138
 c     -0.24868976     1.26303336    -0.46486934
 c      1.20671088     0.92742522    -0.15731125
 h     -0.26187182    -1.97327649     0.38826793
 h     -2.09701140     1.91198705     0.95652680
 h     -0.60823851     1.79585812    -1.31594069
 h      2.09325912     1.57275859    -0.35671310
 o      2.32350057    -1.22921799     0.23642156
 h      3.23381224    -0.93559598    -0.22206320
 c     -2.53301114    -0.64568225    -0.50147056
 h     -2.83647866    -0.07692835    -1.30214648
 h     -2.56278106    -1.58070965    -0.66850224
 h     -3.17803449    -0.39227605     0.42508719
 h     -0.67007279     1.29422134     1.74490576
          17

 c      1.28352775    -0.37558010     0.13922514
 c     -0.10565803    -0.90757641     0.13475188
 c     -1.17668827    -0.17117865    -0.18157572
 c     -1.17158786     1.37646155     0.69119704
 c     -0.25012281     1.26945093    -0.45524031
 c      1.20489447     0.91177285    -0.16644021
 h     -0.24406321    -1.96470124     0.32973706
 h     -2.07989878     1.88647360     1.00223373
 h     -0.60306117     1.81009882    -1.30923618
 h      2.14171750     1.63332487    -0.40070245
 o      2.32736375    -1.22245716     0.24260218
 h      3.23409159    -0.96520718    -0.20148432
 c     -2.53546986    -0.65049142    -0.50257159
 h     -2.86827946    -0.07499836    -1.36203837
 h     -2.54186111    -1.58238147    -0.72895777
 h     -3.16543328    -0.40025604     0.44571373
 h     -0.68019919     1.35351773     1.74891348
          17

 c      1.27249968    -0.37544872     0.13910785
 c     -0.10002525    -0.91114455     0.13588441
 c     -1.19130934    -0.16108017    -0.17310158
 c     -1.15346416     1.36728308     0.68695881
 c     -0.25319958     1.27606923    -0.44432709
 c      1.20398818     0.89842199    -0.17672798
 h     -0.22500131    -1.96193830     0.26893119
 h     -2.07219045     1.86111391     1.03256693
 h     -0.59668119     1.82513005    -1.31259880
 h      2.16752129     1.68050121    -0.43722860
 o      2.33198659    -1.21553380     0.24852412
 h      3.20928675    -0.99524704    -0.17008336
 c     -2.53868224    -0.64952311    -0.50131342
 h     -2.90598324    -0.07131623    -1.42384232
 h     -2.52159742    -1.64616684    -0.80238121
 h     -3.14892375    -0.41475531     0.44958626
 h     -0.69214772     1.40529471     1.73668397
          17

 c      1.26204121    -0.37676377     0.13853567
 c     -0.09355189    -0.91569635     0.13746609
 c     -1.20396359    -0.14897466    -0.16377507
 c     -1.13360935     1.35818350     0.68473979
 c     -0.25762585     1.28297917    -0.43290751
 c      1.20430750     0.88849020    -0.18840424
 h     -0.20573767    -1.97046663     0.20741948
 h     -2.07186603     1.83544179     1.04475270
 h     -0.58833569     1.83835047    -1.32261137
 h      2.16565020     1.70744915    -0.46412276
 o      2.33642909    -1.20872575     0.25460871
 h      3.17105687    -1.02075678    -0.13453570
 c     -2.54305275    -0.64572940    -0.49981834
 h     -2.94356852    -0.07264581    -1.47322954
 h     -2.50162341    -1.73015273    -0.87753875
 h     -3.13135502    -0.43623666     0.43761710
 h     -0.70139798     1.44642462     1.71229480
          17

 c      1.25280448    -0.37973465     0.13761820
 c     -0.08706172    -0.92072113     0.13911748
 c     -1.21392934    -0.13540747    -0.15344462
 c     -1.11326878     1.34947766     0.68467754
 c     -0.26300499     1.29025477    -0.42194363
 c      1.20580097     0.88257512    -0.20154329
 h     -0.18685374    -1.99122533     0.14596481
 h     -2.07600936     1.80889775     1.03669348
 h     -0.57731356     1.84688069    -1.33488790
 h      2.13558850     1.71108824    -0.48045129
 o      2.33910877    -1.20240442     0.26155570
 h      3.14179136    -1.03531852    -0.10611974
 c     -2.54849883    -0.64154997    -0.50001966
 h     -2.97700702    -0.08218359    -1.50174678
 h     -2.48274871    -1.80266236    -0.94325050
 h     -3.11738351    -0.46407247     0.41447461
 h     -0.70312399     1.47496029     1.68278839
          17

 c      1.24534433    -0.38426989     0.13640781
 c     -0.08130368    -0.92622021     0.14050785
 c     -1.22068522    -0.12092248    -0.14204063
 c     -1.09372280     1.34136839     0.68671830
 c     -0.26883500     1.29787747    -0.41242510
 c      1.20818672     0.88077316    -0.21606529
 h     -0.16848923    -2.01963167     0.08521184
 h     -2.08170852     1.78131917     1.00767580
 h     -0.56350105     1.84855520    -1.34556363
 h      2.07975882     1.69103916    -0.48623029
 o      2.33845244    -1.19690474     0.27004805
 h      3.14470483    -1.03354967    -0.09592619
 c     -2.55458718    -0.63821450    -0.50332858
 h     -3.00390600    -0.10067160    -1.50554328
 h     -2.46579945    -1.84895017    -0.99306850
 h     -3.11295155    -0.49701311     0.38803798
 h     -0.69293177     1.49042191     1.65724325
          17

 c      1.24006009    -0.38994842     0.13487730
 c     -0.07688737    -0.93249318     0.14130369
 c     -1.22395135    -0.10604541    -0.12957722
 c     -1.07610141     1.33394827     0.69073611
 c     -0.27454194     1.30570686    -0.40522504
 c      1.21087765     0.88259190    -0.23170141
 h     -0.15069564    -2.04808563     0.02640965
 h     -2.08642203     1.75307514     0.95875307
 h     -0.54758578     1.84245716    -1.35221253
 h      2.00437153     1.65056697    -0.48276176
 o      2.33452366    -1.19226113     0.28004534
 h      3.17853375    -1.01575547    -0.10350634
 c     -2.56071362    -0.63628077    -0.51061377
 h     -3.02321448    -0.12705555    -1.48445412
 h     -2.45126796    -1.86353197    -1.02402689
 h     -3.12361201    -0.53392559     0.36693442
 h     -0.66799208     1.49357435     1.64418659
          17

 c      1.23716117    -0.39609741     0.13292502
 c     -0.07423391    -0.93982986     0.14116669
 c     -1.22369298    -0.09128545    -0.11614750
 c     -1.06117940     1.32726253     0.69676582
 c     -0.27953874     1.31348671    -0.40096774
 c      1.21270465     0.88671130    -0.24791338
 h     -0.13375510    -2.06942293    -0.02856878
 h     -2.08820139     1.72507011     0.89280579
 h     -0.53100947     1.82906269    -1.35429619
 h      1.92276320     1.60009428    -0.47374708
 o      2.32893017    -1.18824566     0.29084480
 h      3.21903275    -0.98724812    -0.11780597
 c     -2.56634161    -0.63602196    -0.52191224
 h     -3.03543913    -0.15837388    -1.44227451
 h     -2.43933548    -1.84517425    -1.03514111
 h     -3.15149224    -0.57445898     0.35583169
 h     -0.62844191     1.48560068     1.64767508
          17

 c      1.23666312    -0.40195957     0.13041002
 c     -0.07355069    -0.94831942     0.13978905
 c     -1.22009600    -0.07713742    -0.10191753
 c     -1.04922507     1.32136231     0.70510621
 c     -0.28329562     1.32086530    -0.39991196
 c      1.21156158     0.89066085    -0.26380640
 h     -0.11827357    -2.07898336    -0.07770423
 h     -2.08599366     1.69872334     0.81432844
 h     -0.51578897     1.81014125    -1.35331951
 h      1.85981329     1.56237764    -0.46671641
 o      2.32320800    -1.18462773     0.30178511
 h      3.24413968    -0.95365349    -0.12843471
 c     -2.57112196    -0.63767000    -0.53609522
 h     -3.04360020    -0.18894316    -1.38818061
 h     -2.42987917    -1.79523098    -1.02681445
 h     -3.19316970    -0.61876730     0.35230641
 h     -0.57811327     1.46740532     1.66507526
          17

 c      1.23838400    -0.40689104     0.12720657
 c     -0.07483160    -0.95778872     0.13693149
 c     -1.21352372    -0.06407539    -0.08711566
 c     -1.04002103     1.31628955     0.71610915
 c     -0.28540934     1.32742473    -0.40188686
 c      1.20501826     0.89147107    -0.27838210
 h     -0.10512667    -2.07524922    -0.11933794
 h     -2.07984068     1.67587197     0.72895566
 h     -0.50425844     1.78843084    -1.35262510
 h      1.84503103     1.56662856    -0.47063107
 o      2.31825467    -1.18125799     0.31248302
 h      3.24257002    -0.91908546    -0.12952931
 c     -2.57471477    -0.64151696    -0.55094738
 h     -3.05453470    -0.20954377    -1.33780378
 h     -2.42229822    -1.71841347    -1.00115853
 h     -3.24111346    -0.66648347     0.34921475
 h     -0.52358323     1.43981027     1.68905164
          17

 c      1.24193214    -0.41053229     0.12325993
 c     -0.07787084    -0.96780301     0.13245395
 c     -1.20446375    -0.05252457    -0.07200589
 c     -1.03306174     1.31203745     0.72985980
 c     -0.28566704     1.33272629    -0.40634658
 c      1.19301572     0.88859415    -0.29143242
 h     -0.09535684    -2.05989792    -0.15255941
 h     -2.07057273     1.65850570     0.64284482
 h     -0.49869930     1.76699927    -1.35648753
 h      1.88108267     1.61558862    -0.48592727
 o      2.31445319    -1.17805106     0.32277733
 h      3.21173118    -0.88618475    -0.11893070
 c     -2.57670255    -0.64750376    -0.56381727
 h     -3.07766207    -0.20930548    -1.30894207
 h     -2.41489937    -1.62638610    -0.96351312
 h     -3.28716044    -0.71627071     0.33956524
 h     -0.47209505     1.40417210     1.71164914
          17

 c      1.24673354    -0.41281295     0.11859608
 c     -0.08230429    -0.97768288     0.12634247
 c     -1.19346651    -0.04284111    -0.05684921
 c     -1.02779425     1.30855712     0.74602038
 c     -0.28406614     1.33639601    -0.41256681
 c      1.17814845     0.88430280    -0.30355227
 h     -0.09004807    -2.03770876    -0.17749718
 h     -2.05900970     1.64832606     0.56214171
 h     -0.50086949     1.74828185    -1.36831036
 h      1.94050021     1.68077282    -0.50451175
 o      2.31176522    -1.17498800     0.33268954
 h      3.15616810    -0.85597536    -0.09761202
 c     -2.57721876    -0.65398687    -0.57271488
 h     -3.11721766    -0.18317483    -1.30860677
 h     -2.40342738    -1.54470518    -0.92536680
 h     -3.32489402    -0.76620640     0.31928464
 h     -0.42977822     1.36260275     1.72710252
          17

 c      1.25209938    -0.41382224     0.11328719
 c     -0.08767393    -0.98655206     0.11872301
 c     -1.18109827    -0.03530021    -0.04187320
 c     -1.02377888     1.30579007     0.76386099
 c     -0.28079987     1.33821849    -0.41990291
 c      1.16291639     0.88069226    -0.31525958
 h     -0.09016732    -2.01609274    -0.19545032
 h     -2.04530559     1.64636692     0.49266191
 h     -0.51153910     1.73319976    -1.38860426
 h      1.99788126     1.73657600    -0.51981513
 o      2.30965951    -1.17218101     0.34246434
 h      3.08859826    -0.82677551    -0.07037218
 c     -2.57755741    -0.65714295    -0.57684466
 h     -3.16589336    -0.13758600    -1.32690814
 h     -2.37984034    -1.51380397    -0.90469454
 h     -3.35034097    -0.81427451     0.28754838
 h     -0.40075582     1.31775187     1.73272044
          17

 c      1.25728084    -0.41370495     0.10741784
 c     -0.09349131    -0.99349037     0.10983474
 c     -1.16792407    -0.03007457    -0.02726821
 c     -1.02073193     1.30368436     0.78237772
 c     -0.27623968     1.33816659    -0.42794739
 c      1.14889728     0.87875482    -0.32678487
 h     -0.09641659    -2.00344468    -0.20854645
 h     -2.02904419     1.65292210     0.43966089
 h     -0.53026657     1.72100827    -1.41425732
 h      2.03942295     1.77022779    -0.52892423
 o      2.30707504    -1.16997764     0.35261311
 h      3.03051063    -0.79261973    -0.04649280
 c     -2.57911584    -0.65437002    -0.57676404
 h     -3.21112570    -0.08476526    -1.34873108
 h     -2.33861556    -1.55401798    -0.91194277
 h     -3.36203514    -0.85863293     0.24630181
 h     -0.38684912     1.27243707     1.72880666
          17

 c      1.26152843    -0.41260699     0.10105626
 c     -0.09928440    -0.99783134     0.09994114
 c     -1.15451232    -0.02722003    -0.01320768
 c     -1.01850153     1.30219432     0.80042133
 c     -0.27089856     1.33635140    -0.43649973
 c      1.13707195     0.87876210    -0.33819106
 h     -0.10914842    -2.00583045    -0.21867498
 h     -2.00987260     1.66770763     0.40746139
 h     -0.55557653     1.70997533    -1.43979333
 h      2.05881369     1.77700960    -0.53098337
 o      2.30300296    -1.16882284     0.36364624
 h      3.00282584    -0.74570140    -0.03528998
 c     -2.58185741    -0.64755265    -0.57451658
 h     -3.24303738    -0.03501500    -1.36352885
 h     -2.28688449    -1.63402866    -0.93800617
 h     -3.36109669    -0.89795209     0.19983655
 h     -0.38749674     1.22927184     1.71838764
          17

 c      1.26419074    -0.41065674     0.09422935
 c     -0.10462536    -0.99947166     0.08922052
 c     -1.14145060    -0.02668075     0.00013110
 c     -1.01703840     1.30127762     0.81680690
 c     -0.26537299     1.33294366    -0.44543575
 c      1.12809877     0.88061993    -0.34946294
 h     -0.12831423    -2.02357823    -0.22624836
 h     -1.98806201     1.69008150     0.39900101
 h     -0.58543033     1.69829291    -1.45952368
 h      2.05361243     1.75620163    -0.52607092
 o      2.29765567    -1.16861142     0.37542980
 h      3.00668542    -0.68688910    -0.03561419
 c     -2.58482638    -0.63954004    -0.57216609
 h     -3.25611178     0.00532721    -1.36602460
 h     -2.23635525    -1.71392787    -0.97012228
 h     -3.35114211    -0.93198909     0.15426152
 h     -0.39982643     1.19031687     1.70687445
          17

 c      1.26481923    -0.40797794     0.08691910
 c     -0.10915026    -0.99891595     0.07774177
 c     -1.12933958    -0.02829221     0.01256435
 c     -1.01634046     1.30089671     0.83043246
 c     -0.26027692     1.32811763    -0.45459238
 c      1.12238564     0.88401170    -0.36053717
 h     -0.15336416    -2.05093822    -0.23001997
 h     -1.96479751     1.71924709     0.41547481
 h     -0.61773875     1.68467681    -1.46920259
 h      2.02400294     1.70966331    -0.51481615
 o      2.29227130    -1.16853430     0.38724077
 h      3.02552736    -0.62812482    -0.03663901
 c     -2.58698221    -0.63182356    -0.57107971
 h     -3.24817970     0.03305819    -1.35443314
 h     -2.19484480    -1.77155648    -1.00118430
 h     -3.33770502    -0.96192914     0.11664052
 h     -0.41918815     1.15681439     1.70121226
          17

 c      1.26320469    -0.40471656     0.07908265
 c     -0.11257065    -0.99700928     0.06554202
 c     -1.11877105    -0.03178582     0.02391403
 c     -1.01632079     1.30100279     0.84047033
 c     -0.25617594     1.32202362    -0.46371051
 c      1.11998591     0.88836721    -0.37129444
 h     -0.18317418    -2.07924027    -0.22815637
 h     -1.94228513     1.75445490     0.45613526
 h     -0.65076177     1.66859398    -1.46679479
 h      1.97364818     1.64250650    -0.49846687
 o      2.28791997    -1.16772660     0.39842861
 h      3.04349928    -0.58193707    -0.02853130
 c     -2.58742746    -0.62492308    -0.57199913
 h     -3.21955964     0.04732670    -1.32938091
 h     -2.16630521    -1.79775881    -1.02818975
 h     -3.32642141    -0.98983934     0.09319661
 h     -0.44064777     1.12921711     1.70780139
          17

 c      1.25934690    -0.40106121     0.07067673
 c     -0.11467858    -0.99461244     0.05270914
 c     -1.11029836    -0.03680885     0.03402423
 c     -1.01663711     1.30148557     0.84661105
 c     -0.25352418     1.31477978    -0.47241754
 c      1.12027041     0.89264707    -0.38152972
 h     -0.21613850    -2.10050645    -0.21938390
 h     -1.92361854     1.79515089     0.51834805
 h     -0.68339052     1.65028503    -1.45266189
 h      1.91313462     1.56595500    -0.47925023
 o      2.28511076    -1.16561066     0.40864357
 h      3.05191088    -0.55593403    -0.00626511
 c     -2.58551665    -0.61912018    -0.57502504
 h     -3.17299397     0.04968653    -1.29387655
 h     -2.15250874    -1.78944158    -1.05000956
 h     -3.32018225    -1.01705353     0.08683291
 h     -0.46114067     1.10771107     1.72942504
          17

 c      1.25341368    -0.39725980     0.06167829
 c     -0.11535068    -0.99240524     0.03940936
 c     -1.10440151    -0.04296031     0.04277541
 c     -1.01667726     1.30214630     0.84916599
 c     -0.25261341     1.30647737    -0.48023311
 c      1.12141573     0.89500918    -0.39094113
 h     -0.25038733    -2.10941950    -0.20346217
 h     -1.91193216     1.84079527     0.59814909
 h     -0.71534694     1.63070591    -1.42946330
 h      1.86564429     1.50157064    -0.46058500
 o      2.28390041    -1.16189260     0.41777028
 h      3.04793994    -0.55292036     0.03133422
 c     -2.58085848    -0.61494241    -0.57953203
 h     -3.11427540     0.04503971    -1.25409155
 h     -2.15398587    -1.74632918    -1.06634971
 h     -3.31755956    -1.04264247     0.09583617
 h     -0.48054839     1.09282942     1.76336590
          17

 c      1.24571119    -0.39364453     0.05210417
 c     -0.11455462    -0.99080902     0.02587698
 c     -1.10144918    -0.04983870     0.05009186
 c     -1.01583546     1.30279685     0.84888303
 c     -0.25356322     1.29719662    -0.48660751
 c      1.12068618     0.89317752    -0.39927428
 h     -0.28403041    -2.10391712    -0.18113526
 h     -1.90850252     1.88996820     0.69119234
 h     -0.74724330     1.61138254    -1.40171646
 h      1.86362835     1.47720819    -0.44555255
 o      2.28398323    -1.15654235     0.42586849
 h      3.03353830    -0.57134449     0.08251792
 c     -2.57314559    -0.61328990    -0.58423620
 h     -3.05269222     0.04280172    -1.21998382
 h     -2.17014481    -1.67043063    -1.07757147
 h     -3.31424550    -1.06355575     0.11509777
 h     -0.50053127     1.08539073     1.80265798
          17

 c      1.23666578    -0.39066526     0.04203340
 c     -0.11235229    -0.98996346     0.01239740
 c     -1.10166017    -0.05709285     0.05594034
 c     -1.01386599     1.30343633     0.84665842
 c     -0.25639048     1.28703102    -0.49101265
 c      1.11727585     0.88675801    -0.40661818
 h     -0.31541304    -2.08528473    -0.15389538
 h     -1.91098254     1.93919820     0.79317194
 h     -0.78029189     1.59410259    -1.37477187
 h      1.91572690     1.50002088    -0.43370631
 o      2.28464417    -1.14986098     0.43317366
 h      3.01637051    -0.60444505     0.14263697
 c     -2.56216366    -0.61500513    -0.58754537
 h     -2.99890768     0.05536435    -1.20286000
 h     -2.19850687    -1.56791379    -1.08546288
 h     -3.30581981    -1.07618233     0.13858459
 h     -0.52248304     1.08586622     1.83921177
          17

 c      1.22683684    -0.38885591     0.03161037
 c     -0.10889819    -0.98971914    -0.00071009
 c     -1.10506940    -0.06446877     0.06032002
 c     -1.01096373     1.30429950     0.84337428
 c     -0.26110085     1.27611989    -0.49308074
 c      1.11350380     0.87799488    -0.41327647
 h     -0.34339166    -2.05810306    -0.12371116
 h     -1.91398289     1.98311800     0.89930653
 h     -0.81549478     1.58037978    -1.35314644
 h      1.99288348     1.54747552    -0.42274710
 o      2.28465785    -1.14255853     0.44008554
 h      3.01143642    -0.63932583     0.20438724
 c     -2.54832280    -0.61963594    -0.58814810
 h     -2.95888750     0.09016214    -1.20742473
 h     -2.23276768    -1.45417781    -1.09598517
 h     -3.28944226    -1.07788606     0.16116261
 h     -0.54637259     1.09389226     1.86633461
          17

 c      1.21693637    -0.38871501     0.02101950
 c     -0.10443163    -0.98966759    -0.01312008
 c     -1.11151458    -0.07183363     0.06324377
 c     -1.00756451     1.30573228     0.83983615
 c     -0.26772994     1.26467747    -0.49273008
 c      1.11170844     0.86928485    -0.41947480
 h     -0.36753980    -2.02973743    -0.09268680
 h     -1.91175116     2.01615235     1.00384222
 h     -0.85257659     1.57086428    -1.33886574
 h      2.06460186     1.59606155    -0.41176259
 o      2.28261028    -1.13548384     0.44696307
 h      3.03601069    -0.66160626     0.26115169
 c     -2.53307730    -0.62424319    -0.58506403
 h     -2.93051602     0.14229770    -1.22631759
 h     -2.26082655    -1.35977820    -1.12471094
 h     -3.26416773    -1.06781147     0.17928988
 h     -0.57063439     1.10819331     1.87987765
          17

 c      1.20777325    -0.39059546     0.01045558
 c     -0.09926934    -0.98928944    -0.02453824
 c     -1.12065183    -0.07914634     0.06472116
 c     -1.00412271     1.30803124     0.83669985
 c     -0.27635021     1.25299041    -0.49018905
 c      1.11292596     0.86215440    -0.42535929
 h     -0.38803101    -2.00857968    -0.06262345
 h     -1.90048754     2.03427235     1.10049022
 h     -0.88945851     1.56512825    -1.33099733
 h      2.11427775     1.63260894    -0.40090641
 o      2.27809182    -1.12884225     0.45378384
 h      3.09131470    -0.66817505     0.31251882
 c     -2.51807039    -0.62489843    -0.57736055
 h     -2.90831735     0.19954803    -1.24639504
 h     -2.27035688    -1.31765716    -1.19406871
 h     -3.23087784    -1.04702506     0.19120080
 h     -0.59245953     1.12674223     1.87856137
          17

 c      1.20013188    -0.39462918     0.00009435
 c     -0.09382599    -0.98824137    -0.03472710
 c     -1.13196760    -0.08638724     0.06477245
 c     -1.00100287     1.31135360     0.83437980
 c     -0.28702581     1.24137579    -0.48589534
 c      1.11727446     0.85746142    -0.43102698
 h     -0.40495102    -2.00077443    -0.03471748
 h     -1.87913917     2.03580363     1.18338683
 h     -0.92281115     1.56200499    -1.32670422
 h      2.13493952     1.65109262    -0.39065527
 o      2.27210567    -1.12212261     0.46028913
 h      3.15702406    -0.66840408     0.36205552
 c     -2.50346301    -0.62084952    -0.56613226
 h     -2.88831490     0.25112683    -1.25685616
 h     -2.26389317    -1.32297992    -1.30248447
 h     -3.19261266    -1.01832508     0.19741946
 h     -0.60808083     1.14696778     1.86403874
          17

 c      1.19467471    -0.40068804    -0.00993413
 c     -0.08865239    -0.98661884    -0.04349949
 c     -1.14478929    -0.09351203     0.06345590
 c     -0.99845571     1.31569838     0.83298840
 c     -0.29973308     1.23012581    -0.48035302
 c      1.12439824     0.85561531    -0.43651491
 h     -0.41738560    -2.00724886    -0.00972054
 h     -1.84925935     2.02141320     1.24785586
 h     -0.94924334     1.56017579    -1.32286479
 h      2.12454336     1.64922148    -0.38155895
 o      2.26590351    -1.11486914     0.46635700
 h      3.21031073    -0.67159518     0.41136591
 c     -2.48836051    -0.61381084    -0.55470675
 h     -2.86867156     0.29022958    -1.25138538
 h     -2.25320683    -1.34472078    -1.42042082
 h     -3.15472109    -0.98592175     0.20110677
 h     -0.61302505     1.16595874     1.84076921
          17

 c      1.19189691    -0.40838878    -0.01956322
 c     -0.08440136    -0.98494870    -0.05069052
 c     -1.15830511    -0.10044560     0.06087617
 c     -0.99660488     1.32090263     0.83235059
 c     -0.31429856     1.21946908    -0.47403030
 c      1.13365691     0.85663660    -0.44178717
 h     -0.42327377    -2.02376610     0.01163411
 h     -1.81466346     1.99386411     1.29098600
 h     -0.96632915     1.55863901    -1.31727235
 h      2.08422087     1.62721216    -0.37415785
 o      2.26027686    -1.10697688     0.47203266
 h      3.23706069    -0.68192364     0.45956898
 c     -2.47211681    -0.60491478    -0.54590770
 h     -2.84889344     0.31331519    -1.22742980
 h     -2.24569293    -1.36197588    -1.52266531
 h     -3.12375383    -0.95464445     0.20705113
 h     -0.60254923     1.18075902     1.81521976
          17

 c      1.19210283    -0.41713567    -0.02879266
 c     -0.08169354    -0.98392696    -0.05614659
 c     -1.17158169    -0.10709389     0.05718973
 c     -0.99537721     1.32662162     0.83214356
 c     -0.33037517     1.20955727    -0.46731186
 c      1.14409176     0.86008939    -0.44674759
 h     -0.42030075    -2.04379482     0.02845381
 h     -1.78120722     1.95780642     1.31220781
 h     -0.97314424     1.55695363    -1.30919004
 h      2.01904172     1.58851396    -0.36882408
 o      2.25555209    -1.09860013     0.47743229
 h      3.23171173    -0.69964530     0.50480517
 c     -2.45464628    -0.59461061    -0.54121799
 h     -2.82940267     0.31965921    -1.18542049
 h     -2.24389236    -1.36620457    -1.59632839
 h     -3.10480146    -0.92839709     0.21891640
 h     -0.57262861     1.18889448     1.79363738
          17

 c      1.19538240    -0.42620083    -0.03767362
 c     -0.08096565    -0.98414736    -0.05974260
 c     -1.18359294    -0.11336042     0.05260937
 c     -0.99436754     1.33230109     0.83214114
 c     -0.34745229     1.20046650    -0.46048702
 c      1.15416821     0.86486556    -0.45129658
 h     -0.40694888    -2.06144015     0.03986629
 h     -1.75658654     1.91951818     1.31385087
 h     -0.97040268     1.55531658    -1.29948042
 h      1.94137160     1.54278107    -0.36528596
 o      2.25166321    -1.09006326     0.48267685
 h      3.19587240    -0.72234175     0.54525809
 c     -2.43643685    -0.58336488    -0.54095183
 h     -2.81162322     0.31175810    -1.12859200
 h     -2.24809548    -1.35465854    -1.63601364
 h     -3.09867764    -0.90874692     0.23619496
 h     -0.52167549     1.18910716     1.77868172
          17

 c      1.20159206    -0.43483083    -0.04627876
 c     -0.08237368    -0.98595696    -0.06140670
 c     -1.19327587    -0.11916339     0.04740044
 c     -0.99276163     1.33721479     0.83239035
 c     -0.36489507     1.19220523    -0.45375866
 c      1.16141087     0.86887166    -0.45544348
 h     -0.38302348    -2.07296832     0.04526931
 h     -1.74946746     1.88604726     1.30105869
 h     -0.96028486     1.55452139    -1.29044314
 h      1.87553356     1.51042110    -0.36165569
 o      2.24806556    -1.08185815     0.48783878
 h      3.13955641    -0.74480503     0.57996842
 c     -2.41838842    -0.57203782    -0.54454879
 h     -2.79849231     0.29644471    -1.06319786
 h     -2.25771754    -1.32680007    -1.63993643
 h     -3.10166951    -0.89503769     0.25400638
 h     -0.45223500     1.18191938     1.76751983
          17

 c      1.21034060    -0.44236856    -0.05466953
 c     -0.08575700    -0.98942029    -0.06113657
 c     -1.19962310    -0.12444380     0.04185598
 c     -0.98956225     1.34067481     0.83322224
 c     -0.38202083     1.18472528    -0.44728172
 c      1.16293721     0.86946610    -0.45936152
 h     -0.34969464    -2.07728105     0.04450385
 h     -1.76665259     1.86289547     1.27986141
 h     -0.94589664     1.55575588    -1.28524601
 h      1.85193014     1.51868667    -0.35424484
 o      2.24355061    -1.07469501     0.49286958
 h      3.08416833    -0.75816027     0.61002172
 c     -2.40146279    -0.56190362    -0.55096193
 h     -2.79498185     0.28559064    -0.99807399
 h     -2.27177990    -1.28319528    -1.60845785
 h     -3.10801541    -0.88576136     0.26599560
 h     -0.37108584     1.16954422     1.75369947
          17

 c      1.22098145    -0.44835424    -0.06287560
 c     -0.09066373    -0.99433849    -0.05900748
 c     -1.20180164    -0.12916482     0.03625748
 c     -0.98414502     1.34235910     0.83521157
 c     -0.39820790     1.17794652    -0.44124377
 c      1.15812411     0.86594837    -0.46308301
 h     -0.30929131    -2.07594375     0.03790222
 h     -1.80841411     1.85089348     1.25373175
 h     -0.93033506     1.56016149    -1.28679580
 h      1.87594209     1.57357002    -0.34172275
 o      2.23656449    -1.06940647     0.49757666
 h      3.05775832    -0.75156489     0.63912981
 c     -2.38646905    -0.55422538    -0.55906333
 h     -2.80699377     0.29289826    -0.94165457
 h     -2.28895926    -1.22595067    -1.54467852
 h     -3.11249361    -0.87975646     0.26723480
 h     -0.28732724     1.15510239     1.73102641
          17

 c      1.23264265    -0.45251886    -0.07091424
 c     -0.09642579    -1.00030292    -0.05517200
 c     -1.19927588    -0.13330484     0.03082724
 c     -0.97664568     1.34242680     0.83903399
 c     -0.41297368     1.17180744    -0.43595944
 c      1.14917588     0.86041837    -0.46629110
 h     -0.26490605    -2.07287653     0.02623870
 h     -1.86641648     1.84563904     1.22237840
 h     -0.91567215     1.56819806    -1.29629221
 h      1.92109879     1.65003750    -0.32781793
 o      2.22683638    -1.06639802     0.50188636
 h      3.06956563    -0.72131693     0.66984074
 c     -2.37425104    -0.54921958    -0.56783011
 h     -2.83691998     0.32447122    -0.89696891
 h     -2.30737797    -1.16096542    -1.45778047
 h     -3.11165528    -0.87664325     0.25540528
 h     -0.20983272     1.14170155     1.69620527
          17

 c      1.24433482    -0.45468995    -0.07881790
 c     -0.10226750    -1.00680773    -0.04984892
 c     -1.19190391    -0.13685801     0.02568795
 c     -0.96777073     1.34128550     0.84514922
 c     -0.42598456     1.16632023    -0.43190143
 c      1.13830967     0.85517645    -0.46868643
 h     -0.21980876    -2.07329022     0.01053568
 h     -1.92754375     1.84070061     1.18434886
 h     -0.90250380     1.57918159    -1.31234328
 h      1.96179364     1.72195354    -0.31672351
 o      2.21610548    -1.06532829     0.50612624
 h      3.09823007    -0.67597526     0.69914774
 c     -2.36590145    -0.54511707    -0.57571139
 h     -2.87995248     0.37284195    -0.86107411
 h     -2.32438151    -1.10298548    -1.37057943
 h     -3.10409148    -0.87674017     0.23082174
 h     -0.14546322     1.13182779     1.64947155
          17

 c      1.25509905    -0.45475787    -0.08661849
 c     -0.10740826    -1.01345113    -0.04329454
 c     -1.17997123    -0.13983812     0.02084170
 c     -0.95837400     1.33932166     0.85356374
 c     -0.43703001     1.16157712    -0.42962106
 c      1.12676718     0.85158619    -0.47015443
 h     -0.17683730    -2.08154818    -0.00819147
 h     -1.97943315     1.83090358     1.13966501
 h     -0.89037083     1.59140699    -1.33140910
 h      1.98460942     1.77463750    -0.31073702
 o      2.20638798    -1.06564127     0.51076238
 h      3.11820053    -0.62724120     0.72212098
 c     -2.36240970    -0.53840195    -0.57972035
 h     -2.92703519     0.42381739    -0.83007581
 h     -2.33718169    -1.07957239    -1.32495156
 h     -3.09049853    -0.88087582     0.19632568
 h     -0.09819901     1.12708519     1.59416353
          17

 c      1.26412376    -0.45270408    -0.09430832
 c     -0.11111769    -1.02014574    -0.03577519
 c     -1.16411788    -0.14226052     0.01619908
 c     -0.94922694     1.33680467     0.86380178
 c     -0.44597928     1.15770539    -0.42959629
 c      1.11516204     0.85031217    -0.47069948
 h     -0.13812068    -2.09877639    -0.02905746
 h     -2.01331881     1.81343019     1.09032829
 h     -0.87860399     1.60277052    -1.34924738
 h      1.98412601     1.80159869    -0.31078387
 o      2.19893924    -1.06691890     0.51611485
 h      3.11507146    -0.58351698     0.73568484
 c     -2.36409170    -0.52632835    -0.57784027
 h     -2.96994934     0.46550820    -0.80215069
 h     -2.34499240    -1.11021432    -1.35082815
 h     -3.07394196    -0.89046755     0.15751885
 h     -0.06870495     1.12812745     1.53611102
          17

 c      1.27080314    -0.44863896    -0.10180994
 c     -0.11272280    -1.02717516    -0.02756254
 c     -1.14522650    -0.14411403     0.01162883
 c     -0.94099840     1.33389995     0.87498964
 c     -0.45274031     1.15480965    -0.43209495
 c      1.10381942     0.85163445    -0.47037612
 h     -0.10525026    -2.12211079    -0.05116325
 h     -2.02451377     1.78759436     1.03970222
 h     -0.86696448     1.61146176    -1.36237541
 h      1.95890007     1.80068007    -0.31711877
 o      2.19428995    -1.06886679     0.52230045
 h      3.08434766    -0.54958575     0.73900324
 c     -2.37051324    -0.50991044    -0.57279173
 h     -3.00330142     0.49120381    -0.77707945
 h     -2.34911150    -1.17355825    -1.42207063
 h     -3.05974711    -0.90788974     0.12236556
 h     -0.05402884     1.13467812     1.48303371
          17

 c      1.27474688    -0.44282482    -0.10896555
 c     -0.11161954    -1.03503838    -0.01894769
 c     -1.12439105    -0.14537643     0.00695768
 c     -0.93426915     1.33068305     0.88599526
 c     -0.45722980     1.15292703    -0.43710869
 c      1.09290345     0.85557609    -0.46926167
 h     -0.07952061    -2.14628266    -0.07336278
 h     -2.01230136     1.75444749     0.99181263
 h     -0.85588474     1.61643731    -1.36895931
 h      1.90995008     1.77254562    -0.32961554
 o      2.19240771    -1.07127208     0.52924023
 h      3.02871988    -0.52708008     0.73314030
 c     -2.38083161    -0.49135394    -0.56827520
 h     -3.02431597     0.49845566    -0.75525902
 h     -2.35094456    -1.23737573    -1.49935572
 h     -3.05337901    -0.93608384     0.09842097
 h     -0.04784150     1.14568480     1.44356746
          17

 c      1.27575903    -0.43567292    -0.11554846
 c     -0.10732595    -1.04420428    -0.01024235
 c     -1.10284542    -0.14603783     0.00197654
 c     -0.92937678     1.32710549     0.89564809
 c     -0.45935473     1.15200002    -0.44434978
 c      1.08236895     0.86184895    -0.46746334
 h     -0.06191308    -2.16606084    -0.09422758
 h     -1.98028681     1.71666463     0.95081575
 h     -0.84644777     1.61764361    -1.36913610
 h      1.84129490     1.72133578    -0.34769890
 o      2.19271606    -1.07407070     0.53665793
 h      2.95804282    -0.51352439     0.72118520
 c     -2.39417362    -0.47209363    -0.56603437
 h     -3.03253743     0.48809275    -0.73733900
 h     -2.35166404    -1.28318290    -1.56144147
 h     -3.05660258    -0.97636069     0.08877625
 h     -0.04237225     1.15982406     1.42538179
          17

 c      1.27380586    -0.42771353    -0.12129305
 c     -0.09956220    -1.05491356    -0.00176190
 c     -1.08181195    -0.14611475    -0.00352388
 c     -0.92601468     1.32291770     0.90302620
 c     -0.45901206     1.15186923    -0.45328716
 c      1.07172282     0.86958897    -0.46515461
 h     -0.05291463    -2.17798034    -0.11222940
 h     -1.93739349     1.67866640     0.92048938
 h     -0.84023905     1.61602999    -1.36492284
 h      1.76269644     1.65780812    -0.36996671
 o      2.19406033    -1.07751379     0.54408599
 h      2.89041746    -0.50008722     0.70852413
 c     -2.40983680    -0.45330357    -0.56618212
 h     -3.03012729     0.46436136    -0.72420969
 h     -2.35225309    -1.30308531    -1.60006264
 h     -3.06566650    -1.02597264     0.09044304
 h     -0.03250985     1.17631332     1.43259168
          17

 c      1.26899738    -0.41954179    -0.12592997
 c     -0.08832274    -1.06706976     0.00619677
 c     -1.06235139    -0.14567020    -0.00971698
 c     -0.92290589     1.31764909     0.90767911
 c     -0.45611898     1.15229433    -0.46322267
 c      1.05963021     0.87691623    -0.46261593
 h     -0.05238054    -2.18108818    -0.12598785
 h     -1.89832299     1.64645512     0.90360810
 h     -0.83907917     1.61332352    -1.35968012
 h      1.69420541     1.60458439    -0.39380975
 o      2.19504203    -1.08213226     0.55098112
 h      2.84738578    -0.47281292     0.70149168
 c     -2.42708422    -0.43644334    -0.56806363
 h     -3.02260280     0.43585669    -0.71708993
 h     -2.35354232    -1.29412130    -1.61262763
 h     -3.07400194    -1.07850107     0.09702503
 h     -0.01930802     1.19530273     1.46408725
          17

 c      1.26159674    -0.41177414    -0.12920334
 c     -0.07390423    -1.08021094     0.01337547
 c     -1.04527348    -0.14482390    -0.01671410
 c     -0.91818959     1.31078440     0.90963601
 c     -0.45068912     1.15300569    -0.47342475
 c      1.04409602     0.88117031    -0.46015962
 h     -0.05952771    -2.17711955    -0.13446578
 h     -1.87976016     1.62604756     0.90147086
 h     -0.84455015     1.61148352    -1.35696405
 h      1.66398025     1.59369526    -0.41650125
 o      2.19508653    -1.08795488     0.55701562
 h      2.83717634    -0.42583737     0.70309581
 c     -2.44487702    -0.42326913    -0.57087015
 h     -3.01888041     0.41555550    -0.71746328
 h     -2.35624318    -1.25562060    -1.59894808
 h     -3.07606396    -1.12652005     0.10243323
 h     -0.00903436     1.21729075     1.51431335
          17

 c      1.25203660    -0.40505642    -0.13086200
 c     -0.05687584    -1.09356118     0.01957180
 c     -1.03111722    -0.14374875    -0.02454638
 c     -0.91064227     1.30212150     0.90922466
 c     -0.44294896     1.15378014    -0.48330556
 c      1.02470246     0.88152022    -0.45789783
 h     -0.07307706    -2.17025282    -0.13708299
 h     -1.88985650     1.62005596     0.91408916
 h     -0.85732717     1.61190117    -1.35893605
 h      1.68210113     1.63636392    -0.43819574
 o      2.19486791    -1.09391232     0.56219040
 h      2.84784308    -0.37141717     0.71129306
 c     -2.46204798    -0.41530644    -0.57392346
 h     -3.02805503     0.41633018    -0.72633961
 h     -2.36089503    -1.18870060    -1.56057429
 h     -3.06900551    -1.16385151     0.10271496
 h     -0.00894921     1.24223708     1.57567063
          17

 c      1.24090613    -0.40004792    -0.13066597
 c     -0.03800093    -1.10617656     0.02464473
 c     -1.02017626    -0.14264772    -0.03316325
 c     -0.90056683     1.29197782     0.90691603
 c     -0.43342695     1.15450756    -0.49256131
 c      1.00385003     0.88035565    -0.45585605
 h     -0.09150386    -2.16612843    -0.13366738
 h     -1.92080280     1.62562110     0.94042310
 h     -0.87660336     1.61477556    -1.36517698
 h      1.72629562     1.70649699    -0.46046987
 o      2.19530494    -1.09864204     0.56660526
 h      2.86311628    -0.32728443     0.72260604
 c     -2.47791121    -0.41286272    -0.57671142
 h     -3.05273804     0.44157151    -0.74267850
 h     -2.36761225    -1.09745248    -1.50223901
 h     -3.05257003    -1.18660623     0.09629105
 h     -0.02406250     1.26919625     1.64053570
          17

 c      1.22890779    -0.39729453    -0.12842804
 c     -0.01815847    -1.11719304     0.02849870
 c     -1.01254060    -0.14171753    -0.04245029
 c     -0.88929054     1.28098081     0.90329301
 c     -0.42293414     1.15520849    -0.50118145
 c      0.98430853     0.88032620    -0.45419982
 h     -0.11323800    -2.16976977    -0.12418816
 h     -1.95573424     1.63680761     0.97795861
 h     -0.90006503     1.61915370    -1.37285771
 h      1.77096501     1.77436218    -0.48307596
 o      2.19692515    -1.10120681     0.57031271
 h      2.87265538    -0.30519927     0.73451212
 c     -2.49255189    -0.41442360    -0.57852833
 h     -3.08677843     0.48182844    -0.76270528
 h     -2.37540940    -0.99218427    -1.43648472
 h     -3.02854705    -1.19359526     0.08369906
 h     -0.05623742     1.29647867     1.70227115
          17

 c      1.21679857    -0.39710219    -0.12405078
 c      0.00169994    -1.12611049     0.03105903
 c     -1.00814598    -0.14110131    -0.05225725
 c     -0.87823480     1.26973923     0.89900368
 c     -0.41246800     1.15597871    -0.50933881
 c      0.96797629     0.88282462    -0.45312975
 h     -0.13659295    -2.18299770    -0.10837721
 h     -1.97957184     1.64810157     1.02274224
 h     -0.92451556     1.62360315    -1.37813211
 h      1.80164560     1.82329341    -0.50469182
 o      2.19987939    -1.10116314     0.57331478
 h      2.87211180    -0.30986518     0.74561560
 c     -2.50647332    -0.41694231    -0.57762019
 h     -3.12095216     0.52288083    -0.78142972
 h     -2.38083516    -0.89362894    -1.39189921
 h     -3.00038547    -1.18665153     0.06733091
 h     -0.10449169     1.32206172     1.75572762
          17

 c      1.20534570    -0.39947249    -0.11753873
 c      0.02055745    -1.13293494     0.03227160
 c     -1.00681565    -0.14085172    -0.06242072
 c     -0.86851559     1.25869166     0.89465573
 c     -0.40307826     1.15690607    -0.51724848
 c      0.95608246     0.88825328    -0.45277237
 h     -0.15947416    -2.20326054    -0.08564260
 h     -1.98322479     1.65583630     1.07012993
 h     -0.94676705     1.62698893    -1.37769409
 h      1.81207124     1.84616646    -0.52399360
 o      2.20403997    -1.09848633     0.57557683
 h      2.86176141    -0.34015080     0.75549387
 c     -2.52015440    -0.41702456    -0.57132360
 h     -3.14828620     0.55367330    -0.79439544
 h     -2.37788066    -0.82641759    -1.40949042
 h     -2.97299775    -1.17101785     0.05130305
 h     -0.16551549     1.34392915     1.79757884
          17

 c      1.19530354    -0.40410596    -0.10898588
 c      0.03735611    -1.13807489     0.03213482
 c     -1.00828621    -0.14091770    -0.07277710
 c     -0.86091498     1.24809006     0.89071988
 c     -0.39572059     1.15800245    -0.52506440
 c      0.94943131     0.89644539    -0.45315624
 h     -0.17931851    -2.22497211    -0.05543306
 h     -1.96327966     1.65818325     1.11547602
 h     -0.96438484     1.62897895    -1.36975702
 h      1.80027839     1.84078564    -0.53995985
 o      2.20898185    -1.09358848     0.57700904
 h      2.84678919    -0.38879833     0.76494735
 c     -2.53333681    -0.41343310    -0.55998982
 h     -3.16521284     0.56835981    -0.79826324
 h     -2.36557331    -0.79139807    -1.49527721
 h     -2.95245651    -1.15535920     0.04134771
 h     -0.23413840     1.36028437     1.82662417
          17

 c      1.18739797    -0.41044907    -0.09855042
 c      0.05106899    -1.14210286     0.03072753
 c     -1.01224249    -0.14117218    -0.08318582
 c     -0.85590697     1.23800706     0.88745694
 c     -0.39110897     1.15916698    -0.53281998
 c      0.94841461     0.90688111    -0.45422214
 h     -0.19350118    -2.24209788    -0.01769552
 h     -1.92105990     1.65491110     1.15456667
 h     -0.97615282     1.63024400    -1.35442524
 h      1.76711680     1.80805715    -0.55192541
 o      2.21387494    -1.08739859     0.57741742
 h      2.83882715    -0.44115253     0.77668989
 c     -2.54490865    -0.40682121    -0.54783076
 h     -3.17077019     0.56527056    -0.79092530
 h     -2.35145259    -0.76993755    -1.60819445
 h     -2.94446404    -1.14949396     0.04316088
 h     -0.30383401     1.36972076     1.84400531
          17

 c      1.18229128    -0.41777080    -0.08642908
 c      0.06080459    -1.14554056     0.02820416
 c     -1.01835138    -0.14145537    -0.09355274
 c     -0.85362029     1.22832820     0.88487040
 c     -0.38958697     1.16017777    -0.54039889
 c      0.95283834     0.91869386    -0.45583262
 h     -0.19991528    -2.25014907     0.02695362
 h     -1.86245342     1.64743724     1.18404550
 h     -0.98231482     1.63247445    -1.33370785
 h      1.71699059     1.75269084    -0.55974350
 o      2.21759949    -1.08115702     0.57651333
 h      2.85399529    -0.47847922     0.79517390
 c     -2.55395694    -0.39792281    -0.53815479
 h     -3.16596369     0.54604295    -0.77172995
 h     -2.34245842    -0.75029279    -1.71199625
 h     -2.95123035    -1.15851015     0.05819071
 h     -0.36734981     1.37127528     1.85308024
          17

 c      1.18050011    -0.42525598    -0.07284777
 c      0.06591437    -1.14871296     0.02476576
 c     -1.02627089    -0.14160617    -0.10382257
 c     -0.85373226     1.21873941     0.88270556
 c     -0.39106115     1.16071382    -0.54753704
 c      0.96159047     0.93042834    -0.45775266
 h     -0.19739673    -2.24710404     0.07735488
 h     -1.79834726     1.63921611     1.20209545
 h     -0.98456215     1.63824457    -1.31121922
 h      1.66108509     1.68663318    -0.56432731
 o      2.21962174    -1.07549931     0.57419147
 h      2.89923754    -0.49260168     0.82234357
 c     -2.56013907    -0.38784556    -0.53199503
 h     -3.15402310     0.51610774    -0.74165000
 h     -2.34188197    -0.72868643    -1.78905099
 h     -2.96989082    -1.17870482     0.08129294
 h     -0.41756568     1.36429777     1.85860171
          17

 c      1.18227074    -0.43211802    -0.05806962
 c      0.06608811    -1.15165218     0.02062544
 c     -1.03565485    -0.14148846    -0.11395939
 c     -0.85541083     1.20873958     0.88053573
 c     -0.39505243     1.16041443    -0.55388689
 c      0.97227068     0.93964184    -0.45958431
 h     -0.18592607    -2.23366893     0.13210042
 h     -1.74418929     1.63601847     1.20922187
 h     -0.98552873     1.65058050    -1.29133574
 h      1.62214983     1.63414014    -0.56866903
 o      2.22072307    -1.06995729     0.57083056
 h      2.96132180    -0.49375474     0.85312870
 c     -2.56334017    -0.37828082    -0.52906459
 h     -3.14107087     0.48558743    -0.70316977
 h     -2.35081945    -0.70441133    -1.83242813
 h     -2.99463646    -1.20093894     0.10389147
 h     -0.44868273     1.34819657     1.86497964
          17

 c      1.18747499    -0.43772704    -0.04239847
 c      0.06141715    -1.15405582     0.01598124
 c     -1.04616446    -0.14101510    -0.12393128
 c     -0.85757870     1.19777619     0.87799572
 c     -0.40089105     1.15898185    -0.55916538
 c      0.98176413     0.94341875    -0.46080337
 h     -0.16663088    -2.21316878     0.18991415
 h     -1.71567292     1.64465056     1.20791833
 h     -0.98757414     1.67202679    -1.27763305
 h      1.62930915     1.62607419    -0.57756012
 o      2.22220125    -1.06385006     0.56704446
 h      3.01989328    -0.49611488     0.87947106
 c     -2.56337399    -0.37109344    -0.52874405
 h     -3.13558047     0.46810442    -0.65936374
 h     -2.36942999    -0.67762306    -1.83975737
 h     -3.01972428    -1.21654732     0.11849212
 h     -0.45751869     1.32226890     1.87410838
          17

 c      1.19557771    -0.44171338    -0.02616836
 c      0.05239034    -1.15534455     0.01100119
 c     -1.05747818    -0.14015995    -0.13369587
 c     -0.85962143     1.18558495     0.87514057
 c     -0.40797963     1.15629507    -0.56332838
 c      0.98905290     0.94119678    -0.46122257
 h     -0.14152767    -2.19080894     0.25000064
 h     -1.71968834     1.66879460     1.19997587
 h     -0.99127937     1.70339355    -1.27116715
 h      1.68684334     1.66699552    -0.59224237
 o      2.22504644    -1.05690314     0.56335211
 h      3.06058744    -0.50762191     0.89542252
 c     -2.56019778    -0.36757482    -0.53061744
 h     -3.14416284     0.47419075    -0.61197806
 h     -2.39742448    -0.64878326    -1.81079643
 h     -3.04085285    -1.22018333     0.12057940
 h     -0.44429786     1.28589392     1.88412341
          17

 c      1.20570882    -0.44394560    -0.00974108
 c      0.03979409    -1.15486337     0.00584005
 c     -1.06928214    -0.13895876    -0.14319706
 c     -0.86185494     1.17246581     0.87256936
 c     -0.41591069     1.15246905    -0.56662768
 c      0.99589745     0.93531631    -0.46118311
 h     -0.11295358    -2.17180745     0.31204076
 h     -1.74907453     1.70525263     1.18436040
 h     -0.99487053     1.74298442    -1.26990797
 h      1.76707474     1.72867655    -0.60811612
 o      2.22981687    -1.04921570     0.56010101
 h      3.07675464    -0.53027597     0.89812120
 c     -2.55441914    -0.36769185    -0.53453843
 h     -3.16555172     0.50264020    -0.56061822
 h     -2.43407414    -0.61873087    -1.74744204
 h     -3.05532833    -1.21003651     0.10857493
 h     -0.41241131     1.23904781     1.89015771
          17

 c      1.21681670    -0.44440821     0.00648728
 c      0.02455865    -1.15217587     0.00070763
 c     -1.08125536    -0.13749425    -0.15237865
 c     -0.86509957     1.15909061     0.87105084
 c     -0.42437815     1.14781397    -0.56948971
 c      1.00402265     0.92805156    -0.46105222
 h     -0.08296408    -2.15872204     0.37550232
 h     -1.78872643     1.74581245     1.15920864
 h     -0.99516889     1.78701516    -1.26989103
 h      1.84332476     1.78462657    -0.62049071
 o      2.23668056    -1.04113376     0.55747073
 h      3.06834914    -0.56199246     0.88747122
 c     -2.54727980    -0.37018353    -0.54020638
 h     -3.19103943     0.54155741    -0.50482295
 h     -2.47797457    -0.58908578    -1.65617946
 h     -3.06202885    -1.18734248     0.08344372
 h     -0.36727258     1.18270743     1.88651971
          17

 c      1.22782238    -0.44312036     0.02209772
 c      0.00764914    -1.14725657    -0.00404709
 c     -1.09308264    -0.13586810    -0.16120498
 c     -0.87003087     1.14610057     0.87108812
 c     -0.43305479     1.14272557    -0.57232966
 c      1.01413607     0.92064277    -0.46101391
 h     -0.05324072    -2.14991696     0.43862232
 h     -1.82450431     1.78190601     1.12449489
 h     -0.98913886     1.83088120    -1.26704891
 h      1.90116380     1.82107938    -0.62692381
 o      2.24533585    -1.03322088     0.55543880
 h      3.04271758    -0.59687823     0.86643693
 c     -2.54008267    -0.37328079    -0.54645659
 h     -3.21089022     0.57753047    -0.44588785
 h     -2.52690817    -0.56310611    -1.55437460
 h     -3.06161126    -1.15613101     0.04863631
 h     -0.31495481     1.11884720     1.86876800
          17

 c      1.23774110    -0.44011412     0.03667800
 c     -0.00997766    -1.14042386    -0.00792748
 c     -1.10448410    -0.13417952    -0.16969069
 c     -0.87694388     1.13390520     0.87277445
 c     -0.44153508     1.13757888    -0.57542371
 c      1.02627426     0.91366659    -0.46112378
 h     -0.02549853    -2.14077499     0.49814968
 h     -1.84693863     1.80716768     1.08239187
 h     -0.97493475     1.87039091    -1.25850372
 h      1.93428324     1.83241022    -0.62653183
 o      2.25481536    -1.02629961     0.55371132
 h      3.01727482    -0.62437885     0.84192675
 c     -2.53367590    -0.37507512    -0.55053169
 h     -3.21846572     0.60121451    -0.38651775
 h     -2.57896887    -0.54675144    -1.47915586
 h     -3.05690368    -1.12330238     0.01031399
 h     -0.26117268     1.05013492     1.83480179
          17

 c      1.24576634    -0.43543330     0.04985555
 c     -0.02740840    -1.13211805    -0.01038204
 c     -1.11522387    -0.13251288    -0.17792094
 c     -0.88579465     1.12267199     0.87584426
 c     -0.44934004     1.13265852    -0.57886356
 c      1.04014572     0.90737560    -0.46137380
 h     -0.00175259    -2.12640287     0.55020742
 h     -1.85121359     1.81786638     1.03650331
 h     -0.95225112     1.90256507    -1.24308003
 h      1.94054131     1.81704704    -0.61925090
 o      2.26363588    -1.02133306     0.55180741
 h      3.01685132    -0.63113621     0.82334785
 c     -2.52813122    -0.37379027    -0.54910347
 h     -3.21065902     0.60781983    -0.32974149
 h     -2.63572068    -0.54625837    -1.47584252
 h     -3.05289345    -1.09830037    -0.02296397
 h     -0.21072097     0.97956936     1.78505419
          17

 c      1.25131539    -0.42912761     0.06131703
 c     -0.04383023    -1.12272155    -0.01092507
 c     -1.12506031    -0.13091920    -0.18602197
 c     -0.89627281     1.11236251     0.87977164
 c     -0.45594707     1.12811907    -0.58256099
 c      1.05526329     0.90182410    -0.46172168
 h      0.01583820    -2.10363418     0.59146613
 h     -1.83646506     1.81278680     0.99117415
 h     -0.92227399     1.92609023    -1.22135938
 h      1.92047334     1.77599478    -0.60555083
 o      2.27112064    -1.01877489     0.54957814
 h      3.05271240    -0.61154299     0.81443070
 c     -2.52328563    -0.36870686    -0.54281991
 h     -3.18717398     0.59621377    -0.27810324
 h     -2.69867644    -0.55888252    -1.54246874
 h     -3.05499711    -1.09069218    -0.04278201
 h     -0.16722810     0.91021142     1.72224119
          17

 c      1.25405948    -0.42127367     0.07082976
 c     -0.05857866    -1.11248058    -0.00921709
 c     -1.13370374    -0.12940619    -0.19412155
 c     -0.90782254     1.10273273     0.88386755
 c     -0.46082027     1.12396478    -0.58628113
 c      1.07089963     0.89681948    -0.46208641
 h      0.02530335    -2.07173786     0.61992328
 h     -1.80568037     1.79346031     0.95103540
 h     -0.88746399     1.94158641    -1.19553767
 h      1.87789313     1.71348906    -0.58652268
 o      2.27833478    -1.01812808     0.54748608
 h      3.10755232    -0.57475148     0.80874882
 c     -2.51977255    -0.36046329    -0.53559424
 h     -3.15009165     0.56843222    -0.23334236
 h     -2.76194278    -0.57453406    -1.63405860
 h     -3.06491479    -1.10464137    -0.04582288
 h     -0.13304968     0.84494219     1.65087835
          17

 c      1.25395998    -0.41204462     0.07827588
 c     -0.07115705    -1.10147906    -0.00510213
 c     -1.14085028    -0.12795504    -0.20234998
 c     -0.91960312     1.09328332     0.88738586
 c     -0.46344207     1.12005455    -0.58969776
 c      1.08585603     0.89168256    -0.46231259
 h      0.02515125    -2.03249104     0.63529680
 h     -1.76632414     1.76492814     0.92056468
 h     -0.85117121     1.95161933    -1.16907435
 h      1.82276563     1.63994751    -0.56427236
 o      2.28670691    -1.01857419     0.54603973
 h      3.15671820    -0.53408137     0.79836653
 c     -2.51864461    -0.35054205    -0.52997502
 h     -3.10419756     0.53006136    -0.19603205
 h     -2.81828349    -0.58561003    -1.71599691
 h     -3.07817329    -1.13545359    -0.03589758
 h     -0.10922850     0.78618931     1.57658894
          17

 c      1.25126511    -0.40178141     0.08366996
 c     -0.08123985    -1.08961938     0.00137493
 c     -1.14624617    -0.12654778    -0.21085084
 c     -0.93044867     1.08320268     0.88963335
 c     -0.46336785     1.11615930    -0.59247603
 c      1.09808873     0.88486078    -0.46213759
 h      0.01457149    -1.99012403     0.63925560
 h     -1.73077012     1.73639429     0.90348600
 h     -0.81698452     1.96010370    -1.14595866
 h      1.77583724     1.57675056    -0.54231962
 o      2.29696535    -1.01945963     0.54544232
 h      3.18474765    -0.49875951     0.77923105
 c     -2.52061601    -0.34091068    -0.52684679
 h     -3.05769557     0.49119098    -0.16464187
 h     -2.86338053    -0.58834153    -1.77205247
 h     -3.08731931    -1.17326958    -0.02020514
 h     -0.09559134     0.73585045     1.50550605
          17

 c      1.24644680    -0.39103962     0.08716837
 c     -0.08866429    -1.07662469     0.00996175
 c     -1.14975426    -0.12517960    -0.21978107
 c     -0.93908555     1.07152743     0.89006229
 c     -0.46030840     1.11209543    -0.59437889
 c      1.10495391     0.87419096    -0.46129700
 h     -0.00646533    -1.95113237     0.63548405
 h     -1.71362748     1.71937400     0.90218077
 h     -0.78782034     1.97075674    -1.12951599
 h      1.76595602     1.55365777    -0.52455754
 o      2.30914827    -1.02032203     0.54563917
 h      3.18560150    -0.47350903     0.75058937
 c     -2.52573645    -0.33363781    -0.52655677
 h     -3.02152244     0.46570227    -0.13482485
 h     -2.89525110    -0.58107161    -1.79576228
 h     -3.08631043    -1.20860701    -0.00514850
 h     -0.09081023     0.69515184     1.44369945
          17

 c      1.24010113    -0.38064030     0.08908111
 c     -0.09340273    -1.06212416     0.02024916
 c     -1.15140159    -0.12384598    -0.22929674
 c     -0.94484153     1.05774005     0.88830302
 c     -0.45420901     1.10788733    -0.59535951
 c      1.10551055     0.85932400    -0.45986144
 h     -0.03732016    -1.92328176     0.62906383
 h     -1.72325058     1.72074044     0.91762070
 h     -0.76511402     1.98508744    -1.12120651
 h      1.80299976     1.58106622    -0.51180589
 o      2.32281191    -1.02086319     0.54642035
 h      3.16022873    -0.45940192     0.71372127
 c     -2.53369704    -0.33025874    -0.52932607
 h     -3.00478743     0.46499968    -0.10148086
 h     -2.91314941    -0.56320877    -1.78496368
 h     -3.07210741    -1.23484782     0.00510820
 h     -0.09243380     0.66444637     1.39671367
          17

 c      1.23286653    -0.37165894     0.08986869
 c     -0.09552471    -1.04589138     0.03183649
 c     -1.15138930    -0.12251509    -0.23953462
 c     -0.94823670     1.04231423     0.88416912
 c     -0.44525626     1.10384289    -0.59557765
 c      1.10169381     0.84302317    -0.45826584
 h     -0.07703274    -1.91291610     0.62450423
 h     -1.75447562     1.73616489     0.94942639
 h     -0.74865572     2.00140434    -1.12024609
 h      1.86391356     1.63505584    -0.50185835
 o      2.33709412    -1.02101854     0.54748049
 h      3.11644997    -0.45330084     0.67134854
 c     -2.54439692    -0.33099868    -0.53495111
 h     -3.00867864     0.48853219    -0.06407680
 h     -2.91709649    -0.53494152    -1.74004379
 h     -3.04440119    -1.24852346     0.00851970
 h     -0.09719934     0.64330827     1.36925196
          17

 c      1.22537645    -0.36526750     0.09008206
 c     -0.09519019    -1.02817392     0.04455814
 c     -1.15006316    -0.12110564    -0.25059875
 c     -0.95050182     1.02637363     0.87772890
 c     -0.43379995     1.10047194    -0.59532361
 c      1.09578430     0.82849094    -0.45697109
 h     -0.12450090    -1.92118853     0.62307200
 h     -1.79342137     1.75373364     0.99539678
 h     -0.73714372     2.01576014    -1.12432334
 h      1.92237660     1.68783778    -0.49306033
 o      2.35067472    -1.02110502     0.54846940
 h      3.07024434    -0.44601310     0.62710863
 c     -2.55791645    -0.33479931    -0.54258301
 h     -3.02708825     0.52400023    -0.02819908
 h     -2.90817473    -0.49739358    -1.66480967
 h     -3.00506510    -1.24916124     0.00485490
 h     -0.10215376     0.63103838     1.36449804
          17

 c      1.21821586    -0.36250417     0.09026014
 c     -0.09270237    -1.00982525     0.05854813
 c     -1.14785163    -0.11948024    -0.26254507
 c     -0.95267441     1.01095083     0.86935565
 c     -0.42026847     1.09831151    -0.59491166
 c      1.08915837     0.81786042    -0.45632760
 h     -0.17803264    -1.94255640     0.62208759
 h     -1.82694465     1.76207986     1.05157403
 h     -0.72894424     2.02392170    -1.13075906
 h      1.96351487     1.72347740    -0.48495283
 o      2.36202553    -1.02178540     0.54910879
 h      3.04225657    -0.42331554     0.58389941
 c     -2.57395305    -0.34007126    -0.55077120
 h     -3.05254345     0.55697340    -0.00094958
 h     -2.88989077    -0.45308225    -1.57054382
 h     -2.95782621    -1.23941765    -0.00434095
 h     -0.10630945     0.62737240     1.38314438
          17

 c      1.21189230    -0.36404836     0.09082401
 c     -0.08856351    -0.99205857     0.07405108
 c     -1.14517644    -0.11745988    -0.27536442
 c     -0.95521716     0.99665768     0.85969934
 c     -0.40512083     1.09777609    -0.59460451
 c      1.08255569     0.81224648    -0.45653594
 h     -0.23483905    -1.96754100     0.61722857
 h     -1.84665725     1.75398543     1.11305524
 h     -0.72262965     2.02297534    -1.13740035
 h      1.98087794     1.73506288    -0.47766648
 o      2.37041134    -1.02333721     0.54932324
 h      3.04207839    -0.37796285     0.54188731
 c     -2.59139273    -0.34514908    -0.55708105
 h     -3.07956603     0.57709463     0.01284827
 h     -2.87084874    -0.40625756    -1.48438724
 h     -2.90791630    -1.22537147    -0.01569026
 h     -0.11152766     0.63278017     1.42273342
          17

 c      1.20683620    -0.37006446     0.09199861
 c     -0.08345657    -0.97606345     0.09119613
 c     -1.14235331    -0.11485076    -0.28896376
 c     -0.95810812     0.98373456     0.84960961
 c     -0.38883071     1.09908004    -0.59457855
 c      1.07643717     0.81195399    -0.45760403
 h     -0.29127970    -1.98691244     0.60525049
 h     -1.84876836     1.72628409     1.17476425
 h     -0.71725301     2.01211458    -1.14308216
 h      1.97238074     1.72054953    -0.47156901
 o      2.37646971    -1.02496914     0.54912569
 h      3.05874038    -0.32075026     0.50028755
 c     -2.60838117    -0.34853754    -0.55785477
 h     -3.10487528     0.57884281     0.01141096
 h     -2.86541554    -0.36112251    -1.45256230
 h     -2.86121273    -1.21602558    -0.02447482
 h     -0.12172321     0.64796640     1.47781272
          17

 c      1.20340407    -0.38017286     0.09378457
 c     -0.07816727    -0.96276282     0.10990532
 c     -1.13951065    -0.11147038    -0.30314235
 c     -0.96105988     0.97219875     0.84001945
 c     -0.37188532     1.10221486    -0.59491070
 c      1.07113294     0.81657840    -0.45932956
 h     -0.34360454    -1.99418300     0.58511359
 h     -1.83317890     1.67904208     1.23199477
 h     -0.71247718     1.99283368    -1.14780016
 h      1.93871123     1.68106162    -0.46715011
 o      2.38124931    -1.02550153     0.54844290
 h      3.07547052    -0.26963075     0.46001748
 c     -2.62361440    -0.34938852    -0.55137355
 h     -3.12686807     0.56080301    -0.00422547
 h     -2.88135834    -0.31798577    -1.50108172
 h     -2.82269634    -1.22072435    -0.02635425
 h     -0.14094567     0.67296452     1.54093124
          17

 c      1.20185862    -0.39355351     0.09598960
 c     -0.07348865    -0.95272363     0.12990873
 c     -1.13659314    -0.10717319    -0.31759544
 c     -0.96367834     0.96192307     0.83177894
 c     -0.35478326     1.10696408    -0.59557651
 c      1.06678375     0.82503478    -0.46133581
 h     -0.38862715    -1.98631169     0.55787956
 h     -1.80314958     1.61515119     1.28094441
 h     -0.70862062     1.96872290    -1.15269910
 h      1.88403386     1.62146095    -0.46498752
 o      2.38544516    -1.02412346     0.54715109
 h      3.08160242    -0.23750449     0.42305093
 c     -2.63737816    -0.34755153    -0.54099244
 h     -3.14560484     0.52546531    -0.03039410
 h     -2.90923249    -0.27722347    -1.59549914
 h     -2.79492779    -1.24428292    -0.02016416
 h     -0.17152177     0.70659821     1.60421059
          17

 c      1.20233551    -0.40913347     0.09830616
 c     -0.07011890    -0.94612904     0.15078642
 c     -1.13346774    -0.10187309    -0.33196021
 c     -0.96551067     0.95263531     0.82548024
 c     -0.33802854     1.11296438    -0.59646883
 c      1.06304470     0.83547311    -0.46315390
 h     -0.42423123    -1.96379879     0.52628138
 h     -1.76560398     1.54034183     1.31951181
 h     -0.70654561     1.94476239    -1.15978765
 h      1.81924394     1.55324362    -0.46570909
 o      2.38936301    -1.02050009     0.54515039
 h      3.07315828    -0.23034784     0.39120420
 c     -2.65014815    -0.34368207    -0.53070803
 h     -3.16348660     0.47977849    -0.06101169
 h     -2.93768796    -0.24226042    -1.69141232
 h     -2.77786719    -1.28302608    -0.00962464
 h     -0.21303629     0.74642467     1.66070882
          17

 c      1.20481340    -0.42578924     0.10040131
 c     -0.06855322    -0.94274662     0.17200092
 c     -1.13001106    -0.09555574    -0.34585110
 c     -0.96602249     0.94391300     0.82131163
 c     -0.32214232     1.11982732    -0.59745490
 c      1.05863016     0.84510352    -0.46431927
 h     -0.44986661    -1.93087750     0.49435350
 h     -1.73142039     1.46297980     1.34826661
 h     -0.70722535     1.92593327    -1.17118125
 h      1.76701946     1.49869203    -0.46993487
 o      2.39302612    -1.01469534     0.54240274
 h      3.05118834    -0.24829763     0.36549897
 c     -2.66172639    -0.33938368    -0.52276369
 h     -3.18611310     0.43561051    -0.08780104
 h     -2.96103233    -0.21606202    -1.76473685
 h     -2.77022563    -1.32699392    -0.00120603
 h     -0.26217840     0.78902378     1.70539649
          17

 c      1.20909314    -0.44251295     0.10199147
 c     -0.06898315    -0.94189810     0.19293220
 c     -1.12614959    -0.08828257    -0.35887777
 c     -0.96466983     0.93526846     0.81902064
 c     -0.30771559     1.12729527    -0.59847434
 c      1.05165650     0.85075403    -0.46444264
 h     -0.46705930    -1.89571532     0.46704311
 h     -1.71403780     1.39242501     1.37048627
 h     -0.71097338     1.91543469    -1.18793921
 h      1.75772629     1.48592900    -0.47831457
 o      2.39617760    -1.00718067     0.53896994
 h      3.02170916    -0.28537297     0.34550564
 c     -2.67143499    -0.33655340    -0.51829722
 h     -3.22107394     0.40659867    -0.10216287
 h     -2.97713275    -0.20012434    -1.80568222
 h     -2.77062711    -1.36568456    -0.00064268
 h     -0.31318624     0.83066481     1.73587632
          17

 c      1.21478703    -0.45851068     0.10288400
 c     -0.07125775    -0.94254224     0.21294373
 c     -1.12187394    -0.08019315    -0.37066161
 c     -0.96123643     0.92640833     0.81817551
 c     -0.29547828     1.13534120    -0.59962692
 c      1.04226614     0.85132215    -0.46326832
 h     -0.47946195    -1.86948531     0.44945255
 h     -1.72442652     1.33527495     1.38932222
 h     -0.71678783     1.91357938    -1.20917411
 h      1.79874389     1.52078128    -0.49131275
 o      2.39818886    -0.99893251     0.53507903
 h      2.99711849    -0.32783311     0.32827407
 c     -2.67880696    -0.33628851    -0.51773167
 h     -3.27206851     0.39919774    -0.09992434
 h     -2.98529091    -0.19504903    -1.81097897
 h     -2.77785247    -1.39162506    -0.01135895
 h     -0.35888787     0.86804144     1.75249695
          17

 c      1.22135813    -0.47318197     0.10296540
 c     -0.07501594    -0.94361903     0.23149909
 c     -1.11723100    -0.07150614    -0.38086124
 c     -0.95624826     0.91745545     0.81861286
 c     -0.28624898     1.14413030    -0.60116920
 c      1.03351640     0.84843843    -0.46075943
 h     -0.49140369    -1.86249640     0.44548673
 h     -1.76463844     1.29221398     1.40333308
 h     -0.72246448     1.91825809    -1.23221190
 h      1.86349974     1.57879866    -0.50810708
 o      2.39813351    -0.99131344     0.53114891
 h      2.99493874    -0.35611815     0.30796842
 c     -2.68416046    -0.33832296    -0.52081117
 h     -3.33347539     0.40716290    -0.08423870
 h     -2.98536327    -0.20098814    -1.78046069
 h     -2.79072084    -1.40112801    -0.03451285
 h     -0.39226124     0.89890228     1.75782237
          17

 c      1.22821859    -0.48601992     0.10215758
 c     -0.07998585    -0.94458516     0.24828191
 c     -1.11230846    -0.06250797    -0.38920251
 c     -0.95091301     0.90881984     0.82053091
 c     -0.28070573     1.15386807    -0.60341126
 c      1.02840995     0.84390868    -0.45705639
 h     -0.50493414    -1.87805212     0.45649489
 h     -1.82687028     1.25934169     1.40645009
 h     -0.72546261     1.92647182    -1.25367301
 h      1.92436279     1.63504903    -0.52674197
 o      2.39557576    -0.98517185     0.52753814
 h      3.02517891    -0.35938421     0.28003296
 c     -2.68831774    -0.34160850    -0.52689230
 h     -3.39389123     0.41822890    -0.06209104
 h     -2.97768198    -0.21763954    -1.71661744
 h     -2.80804116    -1.39403599    -0.06934835
 h     -0.40802587     0.92236491     1.75559319
          17

 c      1.23480223    -0.49655721     0.10038917
 c     -0.08616033    -0.94564382     0.26321090
 c     -1.10723017    -0.05352821    -0.39549453
 c     -0.94659584     0.90090442     0.82418265
 c     -0.27915091     1.16463499    -0.60658581
 c      1.02852895     0.83874071    -0.45237558
 h     -0.51826802    -1.90992287     0.48112687
 h     -1.89857208     1.23194205     1.39263141
 h     -0.72383350     1.93574522    -1.27064644
 h      1.96635271     1.67562962    -0.54520570
 o      2.39140191    -0.98007176     0.52417859
 h      3.07711900    -0.34787527     0.24715491
 c     -2.69195495    -0.34505564    -0.53511656
 h     -3.44297529     0.42246203    -0.03978067
 h     -2.96365375    -0.24382501    -1.62683001
 h     -2.82870084    -1.37367588    -0.11329188
 h     -0.40366769     0.93872782     1.74943014
          17

 c      1.24058202    -0.50438402     0.09759650
 c     -0.09365975    -0.94739460     0.27634130
 c     -1.10215796    -0.04491448    -0.39963661
 c     -0.94437868     0.89397661     0.82967521
 c     -0.28140376     1.17628055    -0.61075329
 c      1.03425771     0.83345343    -0.44697140
 h     -0.52758030    -1.94665492     0.51645987
 h     -1.96737840     1.20662604     1.35914516
 h     -0.71674940     1.94487353    -1.28142740
 h      1.98343204     1.69421335    -0.56185462
 o      2.38710910    -0.97515621     0.52077384
 h      3.13052842    -0.33893526     0.21602933
 c     -2.69520330    -0.34776386    -0.54400975
 h     -3.47419034     0.41451440    -0.02154160
 h     -2.94731293    -0.27673287    -1.52944639
 h     -2.85184159    -1.34714584    -0.16188679
 h     -0.37969706     0.94893024     1.74158418
          17

 c      1.24507771    -0.50918675     0.09374182
 c     -0.10251422    -0.95035625     0.28775857
 c     -1.09729234    -0.03701293    -0.40162379
 c     -0.94489589     0.88819188     0.83699487
 c     -0.28684178     1.18839339    -0.61576169
 c      1.04518484     0.82838567    -0.44112984
 h     -0.52961213    -1.97737478     0.55920428
 h     -2.02332035     1.18162202     1.30683985
 h     -0.70463967     1.95412975    -1.28581179
 h      1.97428174     1.68837399    -0.57541713
 o      2.38387939    -0.96996832     0.51713137
 h      3.17010927    -0.34350287     0.19180669
 c     -2.69745568    -0.34899968    -0.55072974
 h     -3.48450852     0.39268534    -0.00990729
 h     -2.93752326    -0.31162410    -1.46193621
 h     -2.87701871    -1.32494709    -0.20911382
 h     -0.33938670     0.95401397     1.73217493
          17

 c      1.24788533    -0.51077517     0.08883267
 c     -0.11257409    -0.95474362     0.29752259
 c     -1.09285654    -0.03015003    -0.40153806
 c     -0.94832353     0.88363963     0.84605867
 c     -0.29454889     1.20033849    -0.62125853
 c      1.06037322     0.82378359    -0.43515559
 h     -0.52281916    -1.99460532     0.60636373
 h     -2.05950030     1.15648324     1.23926125
 h     -0.68904133     1.96512951    -1.28504625
 h      1.94067344     1.65823485    -0.58499623
 o      2.38239286    -0.96446909     0.51321632
 h      3.18804235    -0.36546397     0.17694650
 c     -2.69768660    -0.34815020    -0.55198698
 h     -3.47370585     0.35796478    -0.00601538
 h     -2.94508590    -0.34441154    -1.46811881
 h     -2.90402803    -1.31807497    -0.24895312
 h     -0.28819654     0.95484309     1.71942734
          17

 c      1.24872753    -0.50909778     0.08293797
 c     -0.12352462    -0.96044399     0.30565055
 c     -1.08905360    -0.02461101    -0.39952012
 c     -0.95441260     0.88035760     0.85668523
 c     -0.30350613     1.21135293    -0.62675294
 c      1.07846507     0.81969834    -0.42933277
 h     -0.50738011    -1.99469956     0.65552418
 h     -2.07247991     1.13183026     1.16187305
 h     -0.67217966     1.98031714    -1.28138136
 h      1.88808211     1.60717452    -0.59031493
 o      2.38287459    -0.95888083     0.50910976
 h      3.18269727    -0.40387807     0.17161451
 c     -2.69573251    -0.34502967    -0.54840221
 h     -3.44447698     0.31410053    -0.00913058
 h     -2.96872915    -0.37424294    -1.54434512
 h     -2.93202584    -1.33207952    -0.27809918
 h     -0.23290347     0.95212610     1.70086781
          17

 c      1.24750411    -0.50425930     0.07620425
 c     -0.13492901    -0.96704878     0.31210770
 c     -1.08604199    -0.02062016    -0.39575188
 c     -0.96252342     0.87831289     0.86852041
 c     -0.31277030     1.22069479    -0.63172938
 c      1.09757528     0.81569749    -0.42383977
 h     -0.48489461    -1.97762083     0.70507475
 h     -2.06300005     1.10926103     1.08154956
 h     -0.65628027     2.00192485    -1.27712275
 h      1.82847381     1.54476877    -0.59250017
 o      2.38505006    -0.95363283     0.50500747
 h      3.15882087    -0.45361704     0.17346783
 c     -2.69220190    -0.34063645    -0.54396095
 h     -3.40348695     0.26834685    -0.01569589
 h     -2.99634722    -0.39975749    -1.64566457
 h     -2.95849759    -1.36270783    -0.29734935
 h     -0.18052262     0.94657266     1.67472114
          17

 c      1.24432199    -0.49654104     0.06886809
 c     -0.14627016    -0.97388045     0.31679275
 c     -1.08394158    -0.01833646    -0.39045950
 c     -0.97162931     0.87736950     0.88100330
 c     -0.32159897     1.22781299    -0.63578495
 c      1.11506200     0.81048922    -0.41861676
 h     -0.45809474    -1.94679153     0.75452815
 h     -2.03718403     1.09138280     1.00600329
 h     -0.64282987     2.03059160    -1.27342435
 h      1.78397344     1.49103825    -0.59552591
 o      2.38797974    -0.94940310     0.50128564
 h      3.12987336    -0.50457089     0.17647833
 c     -2.68719485    -0.33693416    -0.54188292
 h     -3.36221266     0.23160554    -0.01863636
 h     -3.01881846    -0.41866904    -1.73729367
 h     -2.97966884    -1.39902480    -0.30980963
 h     -0.13721827     0.93901973     1.64081370
          17

 c      1.23947971    -0.48643693     0.06125933
 c     -0.15699506    -0.98004369     0.31952493
 c     -1.08284376    -0.01785772    -0.38390299
 c     -0.98034072     0.87727260     0.89343054
 c     -0.32949317     1.23245750    -0.63871775
 c      1.12799050     0.80231194    -0.41338700
 h     -0.43046032    -1.90869955     0.80485818
 h     -2.00729460     1.08177548     0.94265742
 h     -0.63221980     2.06444888    -1.26959344
 h      1.78182475     1.47229051    -0.60606888
 o      2.39007481    -0.94705692     0.49852861
 h      3.11799381    -0.54271950     0.17059077
 c     -2.68025433    -0.33589702    -0.54401095
 h     -3.33400660     0.21537293    -0.00912468
 h     -3.03200026    -0.42932602    -1.80247710
 h     -2.99205595    -1.43007427    -0.31842844
 h     -0.10733151     0.93046182     1.60083776
          17

 c      1.23339836    -0.47471640     0.05379372
 c     -0.16658329    -0.98458811     0.32007468
 c     -1.08282590    -0.01921928    -0.37635097
 c     -0.98718659     0.87768810     0.90509311
 c     -0.33616296     1.23465987    -0.64051103
 c      1.13532000     0.79125282    -0.40827526
 h     -0.40547411    -1.87128038     0.85832263
 h     -1.98919153     1.08440363     0.89698461
 h     -0.62399484     2.09945006    -1.26349683
 h      1.82858880     1.49489850    -0.62654641
 o      2.39008995    -0.94708236     0.49716377
 h      3.13904905    -0.55945814     0.14791062
 c     -2.67127086    -0.33854823    -0.55099773
 h     -3.32498055     0.22408195     0.01659541
 h     -3.03428934    -0.43090330    -1.83439390
 h     -2.99342624    -1.44842056    -0.32507379
 h     -0.09254434     0.92201620     1.55824426
          17

 c      1.22654770    -0.46243902     0.04694792
 c     -0.17464007    -0.98682238     0.31830364
 c     -1.08396633    -0.02237528    -0.36805690
 c     -0.99136056     0.87833425     0.91535115
 c     -0.34144724     1.23461564    -0.64124251
 c      1.13859127     0.78008986    -0.40420158
 h     -0.38552978    -1.84051920     0.91694511
 h     -1.99395785     1.10197807     0.87164191
 h     -0.61742691     2.13072326    -1.25269237
 h      1.90162261     1.53612729    -0.65062919
 o      2.38843758    -0.94902506     0.49689086
 h      3.18264069    -0.56093623     0.11216122
 c     -2.66103918    -0.34458806    -0.56231934
 h     -3.32879940     0.25090415     0.05207473
 h     -3.02509125    -0.42317734    -1.83089848
 h     -2.98293226    -1.45062359    -0.33060106
 h     -0.09117664     0.91485981     1.51804272
          17

 c      1.21940602    -0.45083714     0.04121403
 c     -0.18094669    -0.98660715     0.31438006
 c     -1.08635406    -0.02716834    -0.35924349
 c     -0.99340587     0.87913774     0.92357089
 c     -0.34524269     1.23256215    -0.64099286
 c      1.13962131     0.77185479    -0.40221251
 h     -0.37120554    -1.81721806     0.98001086
 h     -2.01969293     1.13411865     0.86747547
 h     -0.61197877     2.15401808    -1.23545144
 h      1.97583701     1.57192311    -0.67072584
 o      2.38639470    -0.95205306     0.49698159
 h      3.22496116    -0.55914203     0.07397287
 c     -2.65066357    -0.35294841    -0.57684089
 h     -3.33401761     0.28381166     0.08568638
 h     -3.00439486    -0.40637141    -1.79274362
 h     -2.96103801    -1.43692743    -0.33504440
 h     -0.09794984     0.91009728     1.48637145
          17

 c      1.21241775    -0.44110381     0.03703380
 c     -0.18540985    -0.98433532     0.30886081
 c     -1.09008604    -0.03331693    -0.35009699
 c     -0.99488436     0.88025033     0.92913086
 c     -0.34748061     1.22869885    -0.63979048
 c      1.13945135     0.76857422    -0.40302955
 h     -0.36164637    -1.79730898     1.04302246
 h     -2.05404982     1.17733011     0.88449208
 h     -0.60751940     2.16665234    -1.21128489
 h      2.03604685     1.58930541    -0.68245139
 o      2.38485433    -0.95556807     0.49683944
 h      3.24860770    -0.56211703     0.04188247
 c     -2.64083548    -0.36238363    -0.59334207
 h     -3.33201137     0.31256885     0.10767843
 h     -2.97312272    -0.38112538    -1.72439584
 h     -2.92954144    -1.41128750    -0.33764580
 h     -0.10531457     0.90856028     1.46935801
          17

 c      1.20594450    -0.43414836     0.03471576
 c     -0.18796407    -0.98063302     0.30253129
 c     -1.09524184    -0.04043322    -0.34077204
 c     -0.99732892     0.88193387     0.93163853
 c     -0.34812453     1.22314789    -0.63759347
 c      1.13855728     0.77127003    -0.40700921
 h     -0.35555723    -1.77528045     1.09940992
 h     -2.08323329     1.22670044     0.92150492
 h     -0.60438139     2.16795704    -1.18105707
 h      2.07462764     1.58344082    -0.68409582
 o      2.38413198    -0.95924901     0.49612032
 h      3.24572146    -0.57328389     0.02039594
 c     -2.63158896    -0.37161980    -0.61037479
 h     -3.31850811     0.33067334     0.11233186
 h     -2.93435901    -0.34844848    -1.63791558
 h     -2.89158205    -1.38158663    -0.33680782
 h     -0.10717710     0.91061443     1.47103014
          17

 c      1.20023110    -0.43039887     0.03436302
 c     -0.18851581    -0.97608975     0.29616982
 c     -1.10183996    -0.04806267    -0.33139548
 c     -1.00147872     0.88446168     0.93115876
 c     -0.34716683     1.21594336    -0.63429857
 c      1.13714161     0.78007188    -0.41416921
 h     -0.35186255    -1.74712009     1.14307325
 h     -2.09731580     1.27746554     0.97583848
 h     -0.60335741     2.15940483    -1.14687432
 h      2.08818965     1.55400277    -0.67552890
 o      2.38411470    -0.96296454     0.49469436
 h      3.21572147    -0.59292747     0.01064183
 c     -2.62225529    -0.37944487    -0.62558132
 h     -3.29234835     0.33478040     0.09740844
 h     -2.89557104    -0.30903761    -1.56025308
 h     -2.85124222    -1.35869070    -0.33038123
 h     -0.10307019     0.91603167     1.49123128
          17

 c      1.19539555    -0.42973685     0.03584868
 c     -0.18694583    -0.97114515     0.29039530
 c     -1.10978426    -0.05572848    -0.32205268
 c     -1.00719757     0.88807530     0.92822765
 c     -0.34462782     1.20705197    -0.62977073
 c      1.13523417     0.79427167    -0.42420483
 h     -0.34987536    -1.71133518     1.16994315
 h     -2.09108847     1.32571548     1.04359263
 h     -0.60564228     2.14440799    -1.11178674
 h      2.07640434     1.50381513    -0.65775608
 o      2.38429996    -0.96675305     0.49266016
 h      3.16477461    -0.61859931     0.01017950
 c     -2.61165439    -0.38516033    -0.63552174
 h     -3.25450020     0.32415169     0.06362297
 h     -2.86870651    -0.26126512    -1.53365385
 h     -2.81242600    -1.35254756    -0.31693178
 h     -0.09850690     0.92398937     1.52549483
          17

 c      1.19143776    -0.43159573     0.03885236
 c     -0.18313860    -0.96606482     0.28559981
 c     -1.11880830    -0.06297107    -0.31275402
 c     -1.01384636     0.89295650     0.92365833
 c     -0.34056884     1.19644485    -0.62389661
 c      1.13259342     0.81238222    -0.43651096
 h     -0.34926676    -1.66889956     1.17859338
 h     -2.06344293     1.36864472     1.12010362
 h     -0.61263814     2.12752011    -1.07921126
 h      2.04311144     1.43940900    -0.63307450
 o      2.38369823    -0.97087094     0.49044629
 h      3.10744940    -0.64442060     0.01139507
 c     -2.59914122    -0.38892957    -0.63864405
 h     -3.20817491     0.30098574     0.01504626
 h     -2.85940303    -0.20289798    -1.57914415
 h     -2.77760908    -1.36664894    -0.29761743
 h     -0.10114431     0.93321827     1.56707342
          17

 c      1.18826147    -0.43516619     0.04293705
 c     -0.17701528    -0.96093438     0.28191174
 c     -1.12845811    -0.06938253    -0.30342368
 c     -1.02065325     0.89919144     0.91831317
 c     -0.33512598     1.18423235    -0.61665925
 c      1.12840016     0.83220174    -0.45021936
 h     -0.35004961    -1.62304592     1.17056986
 h     -2.01677744     1.40469562     1.20044262
 h     -0.62552632     2.11283468    -1.05205540
 h      1.99986318     1.37286538    -0.60554366
 o      2.38089458    -0.97578536     0.48884971
 h      3.06589385    -0.66131361     0.00094232
 c     -2.58523314    -0.39128529    -0.63789383
 h     -3.16007151     0.27170422    -0.03996151
 h     -2.85876170    -0.13999092    -1.66607987
 h     -2.74761463    -1.39615535    -0.27659228
 h     -0.11685753     0.94222281     1.60921346
          17

 c      1.18570646    -0.43961798     0.04762922
 c     -0.16855794    -0.95565866     0.27916418
 c     -1.13814995    -0.07462834    -0.29392325
 c     -1.02690396     0.90673284     0.91293985
 c     -0.32856193     1.17081349    -0.60820622
 c      1.12094379     0.85100349    -0.46430602
 h     -0.35263281    -1.57913297     1.15071135
 h     -1.95647216     1.43375769     1.27996246
 h     -0.64465517     2.10210071    -1.03185524
 h      1.96962437     1.32248520    -0.58077201
 o      2.37494752    -0.98180300     0.48850793
 h      3.05572051    -0.66307893    -0.03173381
 c     -2.57031650    -0.39324318    -0.63720274
 h     -3.12158319     0.24813158    -0.08867508
 h     -2.85628813    -0.08310738    -1.75548453
 h     -2.72236533    -1.43130808    -0.25926312
 h     -0.14797550     0.94946196     1.64648781
          17

 c      1.18359262    -0.44425864     0.05247791
 c     -0.15782252    -0.94999706     0.27691213
 c     -1.14724404    -0.07845045    -0.28406829
 c     -1.03203231     0.91539227     0.90807329
 c     -0.32132981     1.15692271    -0.59885917
 c      1.10839029     0.86636017    -0.47790244
 h     -0.35787691    -1.54419045     1.12692884
 h     -1.89006382     1.45728398     1.35491279
 h     -0.66909020     2.09389646    -1.01849500
 h      1.97803513     1.30516746    -0.56305676
 o      2.36647235    -0.98857919     0.48904426
 h      3.06875603    -0.65429156    -0.08070456
 c     -2.55420700    -0.39625467    -0.63917279
 h     -3.10598822     0.24415555    -0.11802790
 h     -2.84665989    -0.03967180    -1.82564375
 h     -2.70166121    -1.46234783    -0.25023801
 h     -0.19301309     0.95343623     1.67538859
          17

 c      1.18176738    -0.44859347     0.05709236
 c     -0.14495998    -0.94370573     0.27460954
 c     -1.15510070    -0.08065532    -0.27363026
 c     -1.03571548     0.92488459     0.90399006
 c     -0.31412464     1.14351179    -0.58905161
 c      1.09120409     0.87746526    -0.49061415
 h     -0.36683728    -1.52529066     1.10807809
 h     -1.82586623     1.47790187     1.42262605
 h     -0.69670797     2.08463370    -1.01070809
 h      2.02548338     1.32154843    -0.55202253
 o      2.35686981    -0.99544113     0.48945863
 h      3.08495850    -0.64506087    -0.12983440
 c     -2.53709614    -0.40104373    -0.64474152
 h     -3.11842408     0.26420942    -0.12424151
 h     -2.82799942    -0.01351618    -1.86749797
 h     -2.68545310    -1.48241073    -0.25243922
 h     -0.24691556     0.95269438     1.69469012
          17

 c      1.18015239    -0.45227592     0.06115065
 c     -0.13029303    -0.93679897     0.27198694
 c     -1.16112981    -0.08109890    -0.26235162
 c     -1.03797602     0.93492076     0.90072218
 c     -0.30785786     1.13154885    -0.57923431
 c      1.07230504     0.88487499    -0.50229930
 h     -0.37979773    -1.52650666     1.09943897
 h     -1.77116289     1.49848544     1.48105720
 h     -0.72481306     2.07051237    -1.00691380
 h      2.08555804     1.35855592    -0.54523106
 o      2.34721055    -1.00189216     0.48896159
 h      3.08980544    -0.64287423    -0.16621370
 c     -2.52015481    -0.40693383    -0.65347035
 h     -3.15039590     0.29747601    -0.11602374
 h     -2.79991916    -0.00643411    -1.87801412
 h     -2.67380230    -1.48824787    -0.26712501
 h     -0.30165752     0.94581610     1.70574423
          17

 c      1.17877147    -0.45503705     0.06439174
 c     -0.11441606    -0.92974485     0.26934175
 c     -1.16484654    -0.07969073    -0.24997754
 c     -1.03918473     0.94530755     0.89814853
 c     -0.30352696     1.12184822    -0.56979662
 c      1.05467416     0.88926132    -0.51278458
 h     -0.39508557    -1.54653083     1.09920193
 h     -1.73075340     1.52110273     1.52793854
 h     -0.75089077     2.04909937    -1.00587746
 h      2.13265251     1.40351940    -0.54142892
 o      2.33806381    -1.00769142     0.48716141
 h      3.07690931    -0.65125655    -0.18326087
 c     -2.50483476    -0.41266773    -0.66454125
 h     -3.18830701     0.32843468    -0.10529782
 h     -2.76274963    -0.01903468    -1.85714714
 h     -2.66684795    -1.48001552    -0.29409977
 h     -0.34769153     0.93142196     1.71225857
          17

 c      1.17774398    -0.45665563     0.06660906
 c     -0.09818312    -0.92336331     0.26738510
 c     -1.16592897    -0.07642204    -0.23629698
 c     -1.03987527     0.95598965     0.89616629
 c     -0.30203436     1.11496678    -0.56102230
 c      1.04034178     0.89104064    -0.52187256
 h     -0.40913109    -1.57963770     1.10023035
 h     -1.70649327     1.54649861     1.56042209
 h     -0.77319033     2.02006536    -1.00706380
 h      2.15242756     1.44841864    -0.54043408
 o      2.32963063    -1.01279099     0.48398841
 h      3.04595613    -0.67076418    -0.17957299
 c     -2.49212590    -0.41717843    -0.67731427
 h     -3.22163061     0.34611373    -0.10034175
 h     -2.71751666    -0.05070294    -1.80760632
 h     -2.66486270    -1.46109272    -0.33179848
 h     -0.37661543     0.90829957     1.71872719
          17

 c      1.17725100    -0.45695444     0.06764894
 c     -0.08255979    -0.91852830     0.26683866
 c     -1.16426282    -0.07140130    -0.22118556
 c     -1.04044354     0.96700857     0.89490882
 c     -0.30400270     1.11115211    -0.55307342
 c      1.03047328     0.89049714    -0.52939746
 h     -0.41786157    -1.61883159     1.09482859
 h     -1.69769623     1.57421159     1.57555379
 h     -0.79108540     1.98531299    -1.01079644
 h      2.13897944     1.48852092    -0.54246289
 o      2.32178091    -1.01731494     0.47968136
 h      3.00218070    -0.69934654    -0.15874152
 c     -2.48236099    -0.41973845    -0.69111001
 h     -3.24429424     0.34511463    -0.10544206
 h     -2.66640390    -0.09865340    -1.73736022
 h     -2.66830871    -1.43795041    -0.37734558
 h     -0.38430540     0.87584237     1.72754073
          17

 c      1.17749185    -0.45580235     0.06741020
 c     -0.06845632    -0.91593343     0.26817782
 c     -1.15996348    -0.06487613    -0.20464390
 c     -1.04094527     0.97840702     0.89485504
 c     -0.30962898     1.11033050    -0.54598888
 c      1.02552119     0.88790372    -0.53524371
 h     -0.41801429    -1.65823091     1.07779857
 h     -1.70192352     1.60296106     1.57110852
 h     -0.80523236     1.94872092    -1.01830208
 h      2.09144082     1.52098880    -0.54783130
 o      2.31395420    -1.02159509     0.47488714
 h      2.95790026    -0.73180334    -0.13095057
 c     -2.47524785    -0.42004162    -0.70450790
 h     -3.25354587     0.32396267    -0.12237675
 h     -2.61351515    -0.15600156    -1.66584910
 h     -2.67773730    -1.41924206    -0.42690976
 h     -0.37247312     0.83484053     1.73696817
          17

 c      1.17864276    -0.45311591     0.06583820
 c     -0.05660505    -0.91598808     0.27157364
 c     -1.15336470    -0.05722738    -0.18681684
 c     -1.04112482     0.99014463     0.89667479
 c     -0.31863331     1.11215030    -0.53969688
 c      1.02524561     0.88354179    -0.53934512
 h     -0.40771344    -1.69398953     1.04710299
 h     -1.71590399     1.63111168     1.54628916
 h     -0.81741362     1.91539256    -1.03153514
 h      2.01288458     1.54456029    -0.55685598
 o      2.30514080    -1.02616246     0.47068636
 h      2.93265650    -0.75999214    -0.11329395
 c     -2.47003108    -0.41841609    -0.71463130
 h     -3.24909321     0.28398362    -0.15138130
 h     -2.56459006    -0.21080988    -1.63046769
 h     -2.69333610    -1.41311075    -0.47662166
 h     -0.34735672     0.78805914     1.74225156
          17

 c      1.18082441    -0.44885935     0.06291121
 c     -0.04747712    -0.91877663     0.27690717
 c     -1.14496172    -0.04893504    -0.16797517
 c     -1.04057889     1.00208307     0.90092879
 c     -0.33035036     1.11610469    -0.53405988
 c      1.02864895     0.87760207    -0.54167992
 h     -0.38660459    -1.72457480     1.00358734
 h     -1.73643133     1.65716689     1.50210587
 h     -0.82983400     1.89016227    -1.05252809
 h      1.91132178     1.56053931    -0.56983617
 o      2.29457279    -1.03143362     0.46795881
 h      2.94207041    -0.77796647    -0.11945785
 c     -2.46598938    -0.41556237    -0.71864887
 h     -3.23334908     0.22935300    -0.19102339
 h     -2.52243508    -0.25341971    -1.66783034
 h     -2.71415921    -1.42331522    -0.52373653
 h     -0.31684557     0.73997476     1.73860924
          17

 c      1.18406897    -0.44305513     0.05863669
 c     -0.04122733    -0.92402655     0.28378068
 c     -1.13533509    -0.04052620    -0.14846598
 c     -1.03890117     1.01403040     0.90786009
 c     -0.34394694     1.12171317    -0.52896475
 c      1.03390481     0.86995726    -0.54226006
 h     -0.35587687    -1.75108128     0.95066244
 h     -1.76104219     1.68019507     1.44138068
 h     -0.84389714     1.87560691    -1.08218616
 h      1.80177731     1.57531393    -0.58719384
 o      2.28285225    -1.03729363     0.46637470
 h      2.97986839    -0.78871276    -0.14350457
 c     -2.46268159    -0.41203374    -0.71801099
 h     -3.21317441     0.16828406    -0.23690917
 h     -2.48369852    -0.28644838    -1.76453677
 h     -2.73760565    -1.44707539    -0.56712279
 h     -0.28809393     0.69585910     1.72347526
          17

 c      1.18828688    -0.43582394     0.05308146
 c     -0.03767670    -0.93109277     0.29153913
 c     -1.12513090    -0.03252760    -0.12868015
 c     -1.03577508     1.02580094     0.91734740
 c     -0.35865384     1.12865452    -0.52441333
 c      1.03859037     0.85999513    -0.54110795
 h     -0.31815014    -1.77758038     0.89389694
 h     -1.78826801     1.69999196     1.36833045
 h     -0.85922266     1.87080150    -1.11915920
 h      1.70540649     1.60231229    -0.60989549
 o      2.27147904    -1.04337330     0.46487797
 h      3.02529640    -0.79955945    -0.16770051
 c     -2.45916640    -0.40899793    -0.71699805
 h     -3.20204418     0.11389061    -0.28066668
 h     -2.44571292    -0.31538260    -1.87611628
 h     -2.75977267    -1.47659207    -0.60670039
 h     -0.26628620     0.66080477     1.69719379
          17

 c      1.19325962    -0.42745535     0.04642408
 c     -0.03637542    -0.93903839     0.29937435
 c     -1.11505253    -0.02543198    -0.10902532
 c     -1.03105823     1.03728322     0.92895658
 c     -0.37388544     1.13675236    -0.52052733
 c      1.04077611     0.84725910    -0.53828689
 h     -0.27687174    -1.81057228     0.83980866
 h     -1.81729603     1.71680014     1.28781150
 h     -0.87381756     1.87196017    -1.15982663
 h      1.63842260     1.65467649    -0.63941994
 o      2.26170637    -1.04945514     0.46267652
 h      3.06111925    -0.81532202    -0.17862838
 c     -2.45396672    -0.40816050    -0.71882981
 h     -3.21695605     0.08033319    -0.31283175
 h     -2.40871733    -0.34166772    -1.97139513
 h     -2.77661626    -1.50312493    -0.64248066
 h     -0.25411618     0.63897401     1.66288306
          17

 c      1.19867341    -0.41847018     0.03898920
 c     -0.03676647    -0.94693655     0.30656493
 c     -1.10580290    -0.01966896    -0.08988953
 c     -1.02489176     1.04852324     0.94200682
 c     -0.38921193     1.14585996    -0.51745698
 c      1.04018765     0.83291138    -0.53410230
 h     -0.23499743    -1.85599492     0.79332889
 h     -1.84711045     1.73063348     1.20457602
 h     -0.88520578     1.87436419    -1.19949518
 h      1.59929033     1.72822140    -0.67571720
 o      2.25424277    -1.05549800     0.45942138
 h      3.07819133    -0.83759352    -0.17029792
 c     -2.44641047    -0.41044992    -0.72472595
 h     -3.26399230     0.07240101    -0.33112837
 h     -2.37370299    -0.36472804    -2.03606661
 h     -2.78500412    -1.52020986    -0.67408956
 h     -0.25144561     0.63300127     1.62613697
          17

 c      1.20419051    -0.40960407     0.03123241
 c     -0.03835514    -0.95432337     0.31272302
 c     -1.09800701    -0.01557692    -0.07161929
 c     -1.01779950     1.05979415     0.95560504
 c     -0.40425895     1.15575975    -0.51527347
 c      1.03753977     0.81956817    -0.52920750
 h     -0.19383245    -1.91440082     0.75535497
 h     -1.87571122     1.74070004     1.12295943
 h     -0.89153862     1.87407925    -1.23384918
 h      1.57640210     1.80299661    -0.71584027
 o      2.24933308    -1.06155776     0.45508144
 h      3.07401202    -0.86587650    -0.14221237
 c     -2.43745245    -0.41549692    -0.73437849
 h     -3.32959600     0.08205121    -0.34292466
 h     -2.34139037    -0.38363917    -2.06477058
 h     -2.78315677    -1.52464103    -0.70079517
 h     -0.25499378     0.64345052     1.59465969
          17

 c      1.20951492    -0.40169663     0.02367401
 c     -0.04073520    -0.96137406     0.31779488
 c     -1.09216438    -0.01337872    -0.05450770
 c     -1.01067228     1.07157195     0.96868146
 c     -0.41864109     1.16611821    -0.51390490
 c      1.03341214     0.80975769    -0.52438832
 h     -0.15343748    -1.97914648     0.72317442
 h     -1.90018200     1.74556607     1.04703653
 h     -0.89214151     1.86881809    -1.25991553
 h      1.56082642     1.86025048    -0.75579965
 o      2.24677395    -1.06775252     0.44989254
 h      3.05236699    -0.89814345    -0.09849582
 c     -2.42858692    -0.42239410    -0.74702748
 h     -3.39350853     0.09789801    -0.35712671
 h     -2.31217611    -0.39752419    -2.05628377
 h     -2.77075311    -1.51640947    -0.72166411
 h     -0.25854083     0.66860949     1.57738973
          17

 c      1.21441509    -0.39553457     0.01680622
 c     -0.04351286    -0.96859848     0.32184634
 c     -1.08862749    -0.01316826    -0.03877368
 c     -1.00452709     1.08435178     0.98013391
 c     -0.43195104     1.17647818    -0.51311422
 c      1.02805413     0.80520541    -0.52033710
 h     -0.11397039    -2.03999869     0.69325292
 h     -1.91767546     1.74403554     0.98079447
 h     -0.88760804     1.85817888    -1.27652741
 h      1.54839486     1.88910849    -0.79228845
 o      2.24578411    -1.07426900     0.44441384
 h      3.02538110    -0.93080921    -0.04866194
 c     -2.42080345    -0.43024435    -0.76200143
 h     -3.44087006     0.11185854    -0.37906168
 h     -2.28622952    -0.40555478    -2.01210494
 h     -2.74898270    -1.49874905    -0.73568578
 h     -0.25488605     0.70544973     1.58236975
          17

 c      1.21870850    -0.39168756     0.01099797
 c     -0.04627339    -0.97643902     0.32489562
 c     -1.08758783    -0.01491231    -0.02453933
 c     -1.00004207     1.09835691     0.98914358
 c     -0.44377047     1.18627486    -0.51250297
 c      1.02155330     0.80680403    -0.51754557
 h     -0.07632354    -2.08782079     0.66326518
 h     -1.92661664     1.73602047     0.92790379
 h     -0.87969229     1.84358568    -1.28450358
 h      1.53775977     1.88513040    -0.82304843
 o      2.24493996    -1.08135216     0.43952090
 h      3.01465947    -0.95905970    -0.00730180
 c     -2.41446308    -0.43817391    -0.77859571
 h     -3.46372014     0.11944432    -0.41076864
 h     -2.26335829    -0.40690948    -1.93760155
 h     -2.72051821    -1.47830328    -0.74185486
 h     -0.24022932     0.75200710     1.61322319
          17

 c      1.22222267    -0.39037669     0.00642279
 c     -0.04860720    -0.98507796     0.32687581
 c     -1.08907239    -0.01846352    -0.01182311
 c     -0.99718008     1.11337644     0.99546812
 c     -0.45369170     1.19487976    -0.51154291
 c      1.01395109     0.81466750    -0.51625614
 h     -0.04193746    -2.11685280     0.63247122
 h     -1.92744314     1.72291951     0.89124294
 h     -0.87106140     1.82798645    -1.28654904
 h      1.52909184     1.84837800    -0.84684022
 o      2.24294138    -1.08917028     0.43590173
 h      3.03947488    -0.97931589     0.01419733
 c     -2.40955760    -0.44529902    -0.79561615
 h     -3.45897241     0.11851839    -0.45232016
 h     -2.24231910    -0.40070795    -1.84611535
 h     -2.68907776    -1.46437190    -0.73927911
 h     -0.21784048     0.80892646     1.66646762
          17

 c      1.22475046    -0.39142445     0.00304091
 c     -0.05015161    -0.99440869     0.32765676
 c     -1.09295338    -0.02358267    -0.00055285
 c     -0.99528758     1.12891470     0.99940961
 c     -0.46136516     1.20168901    -0.50965431
 c      1.00525007     0.82811341    -0.51642658
 h     -0.01241026    -2.12511770     0.60136022
 h     -1.92273867     1.70752679     0.87252081
 h     -0.86479094     1.81511202    -1.28658750
 h      1.52398294     1.78328478    -0.86372638
 o      2.24008431    -1.09765475     0.43332412
 h      3.09390132    -0.99211178     0.01946403
 c     -2.40606675    -0.45097097    -0.81072473
 h     -3.42707897     0.10863051    -0.50249644
 h     -2.21910986    -0.38573598    -1.76584300
 h     -2.65819218    -1.46566627    -0.72754033
 h     -0.19644531     0.87793217     1.73280040
          17

 c      1.22604023    -0.39433261     0.00065710
 c     -0.05062249    -1.00404519     0.32707241
 c     -1.09896543    -0.02996245     0.00941670
 c     -0.99351044     1.14445223     1.00152775
 c     -0.46657588     1.20625946    -0.50635226
 c      0.99531073     0.84558771    -0.51767926
 h      0.01081758    -2.11441663     0.57128699
 h     -1.91683466     1.69357307     0.87210999
 h     -0.86350308     1.80816460    -1.28823866
 h      1.52653914     1.70035555    -0.87605894
 o      2.23785724    -1.10662113     0.43103734
 h      3.15333247    -1.00007945     0.02057360
 c     -2.40417421    -0.45527929    -0.82055836
 h     -3.37233544     0.09128549    -0.55871235
 h     -2.18564067    -0.36000623    -1.73788222
 h     -2.62965784    -1.48510824    -0.70750207
 h     -0.18521206     0.95937825     1.80123453
          17

 c      1.22584058    -0.39845715    -0.00097641
 c     -0.04984016    -1.01331391     0.32494056
 c     -1.10672765    -0.03724891     0.01828637
 c     -0.99113025     1.15961018     1.00240851
 c     -0.46932289     1.20844992    -0.50141448
 c      0.98367600     0.86468390    -0.51924468
 h      0.02672210    -2.09057458     0.54426636
 h     -1.91473550     1.68484558     0.88912208
 h     -0.86841063     1.80835402    -1.29289403
 h      1.54524212     1.61762825    -0.88992035
 o      2.23749323    -1.11591777     0.42849425
 h      3.19707132    -1.00513535     0.02619000
 c     -2.40353562    -0.45915545    -0.82387696
 h     -3.30510688     0.07129520    -0.61649103
 h     -2.13648818    -0.32313493    -1.77891767
 h     -2.60331212    -1.51764974    -0.68187787
 h     -0.19039106     1.05137552     1.86221261
          17

 c      1.22396014    -0.40320178    -0.00206523
 c     -0.04774938    -1.02125613     0.32108075
 c     -1.11578461    -0.04506453     0.02627595
 c     -0.98777375     1.17422075     1.00255364
 c     -0.46985540     1.20847460    -0.49495517
 c      0.96968742     0.88281462    -0.52013478
 h      0.03492016    -2.06354313     0.52281449
 h     -1.92019680     1.68393560     0.92170471
 h     -0.87890168     1.81431617    -1.29880809
 h      1.59147467     1.55476074    -0.91397144
 o      2.23955128    -1.12542201     0.42544675
 h      3.21456145    -1.00816719     0.03978964
 c     -2.40212755    -0.46383141    -0.82357438
 h     -3.24456214     0.05866129    -0.66964809
 h     -2.07838580    -0.28113847    -1.85758014
 h     -2.57838868    -1.55371245    -0.65453933
 h     -0.21456634     1.15029797     1.90883820
          17

 c      1.22030766    -0.40814939    -0.00272165
 c     -0.04441600    -1.02678017     0.31534895
 c     -1.12565778    -0.05303490     0.03358144
 c     -0.98356529     1.18834648     1.00233131
 c     -0.46866121     1.20682052    -0.48733821
 c      0.95351362     0.89871385    -0.51988395
 h      0.03569805    -2.04573698     0.50955090
 h     -1.93364669     1.69113835     0.96728510
 h     -0.89299485     1.82291933    -1.30207170
 h      1.66765442     1.51686628    -0.95132040
 o      2.24402444    -1.13501161     0.42183658
 h      3.20349449    -1.00935230     0.06133952
 c     -2.39716960    -0.47058759    -0.82293099
 h     -3.21434570     0.06678567    -0.71296484
 h     -2.02210041    -0.24260020    -1.93706418
 h     -2.55471397    -1.58392215    -0.62925772
 h     -0.25701609     1.25168207     1.93717801
          17

 c      1.21492179    -0.41306738    -0.00297558
 c     -0.03998847    -1.02911536     0.30771509
 c     -1.13586149    -0.06080486     0.04037307
 c     -0.97915023     1.20224214     1.00197528
 c     -0.46642023     1.20409318    -0.47900568
 c      0.93690592     0.91266007    -0.51898317
 h      0.02960952    -2.04677597     0.50627885
 h     -1.95166363     1.70435857     1.02245942
 h     -0.90825438     1.83072258    -1.29854967
 h      1.75865414     1.49238734    -0.99445294
 o      2.25038651    -1.14457178     0.41775059
 h      3.16909886    -1.00811183     0.08808358
 c     -2.38737990    -0.47994429    -0.82348925
 h     -3.22351567     0.10089089    -0.74592383
 h     -1.97456392    -0.21371604    -1.99726302
 h     -2.53288906    -1.60191373    -0.60896827
 h     -0.31413981     1.35089234     1.94627065
          17

 c      1.20800417    -0.41782707    -0.00282398
 c     -0.03466501    -1.02835398     0.29835855
 c     -1.14590121    -0.06804269     0.04681207
 c     -0.97552648     1.21621801     1.00157693
 c     -0.46390835     1.20088288    -0.47033959
 c      0.92215608     0.92506534    -0.51819902
 h      0.01697483    -2.06705204     0.51288031
 h     -1.96878690     1.72020194     1.08278465
 h     -0.92258519     1.83511712    -1.28540159
 h      1.84380641     1.46950298    -1.03301372
 o      2.25747476    -1.15404625     0.41345173
 h      3.12615196    -1.00250013     0.11419554
 c     -2.37385375    -0.49092963    -0.82560552
 h     -3.25657467     0.14989801    -0.77140152
 h     -1.93896657    -0.19804470    -2.02986977
 h     -2.51392483    -1.60517551    -0.59558327
 h     -0.37981801     1.44382205     1.93836555
          17

 c      1.19993424    -0.42232697    -0.00227487
 c     -0.02873767    -1.02547237     0.28768354
 c     -1.15528992    -0.07444357     0.05305344
 c     -0.97377512     1.23046623     1.00105143
 c     -0.46186968     1.19767999    -0.46159039
 c      0.91104905     0.93587198    -0.51801945
 h     -0.00190687    -2.09737018     0.52712137
 h     -1.98019770     1.73537670     1.14299180
 h     -0.93470246     1.83487121    -1.26176927
 h      1.90829399     1.44306807    -1.06017984
 o      2.26348737    -1.16351037     0.40937608
 h      3.09935666    -0.98838605     0.13104867
 c     -2.35842104    -0.50192866    -0.82932817
 h     -3.29149276     0.19728097    -0.79158935
 h     -1.91647041    -0.19748862    -2.03208517
 h     -2.49896834    -1.59489521    -0.58997712
 h     -0.44601939     1.52772891     1.91907366
          17

 c      1.19124724    -0.42644041    -0.00137422
 c     -0.02267099    -1.02178283     0.27622671
 c     -1.16356976    -0.07973973     0.05923771
 c     -0.97481482     1.24495637     1.00015127
 c     -0.46089249     1.19482267    -0.45285155
 c      0.90467399     0.94473893    -0.51863609
 h     -0.02613474    -2.12522878     0.54564893
 h     -1.98348583     1.74757376     1.19764351
 h     -0.94436359     1.83030682    -1.22893043
 h      1.94420451     1.41248836    -1.07283200
 o      2.26693296    -1.17309242     0.40583135
 h      3.10883529    -0.96117562     0.13230480
 c     -2.34239514    -0.51152589    -0.83468959
 h     -3.31349845     0.23123603    -0.80726852
 h     -1.90716286    -0.21286243    -2.00385751
 h     -2.48924587    -1.57559323    -0.59195332
 h     -0.50396288     1.60174171     1.89654209
          17

 c      1.18258858    -0.42999057    -0.00021552
 c     -0.01711355    -1.01842745     0.26454722
 c     -1.17032878    -0.08371678     0.06547753
 c     -0.97920624     1.25946079     0.99862061
 c     -0.46130870     1.19246503    -0.44406316
 c      0.90352037     0.95126061    -0.52005636
 h     -0.05408145    -2.14051016     0.56513927
 h     -1.97907582     1.75572186     1.24189147
 h     -0.95246248     1.82329842    -1.19018937
 h      1.94839220     1.37924541    -1.07019672
 o      2.26813609    -1.18261925     0.40255482
 h      3.14671348    -0.92178603     0.12114026
 c     -2.32652487    -0.51864584    -0.84164699
 h     -3.31545471     0.24568040    -0.81859919
 h     -1.91011803    -0.24390000    -1.94771656
 h     -2.48606117    -1.55442926    -0.60025399
 h     -0.54599260     1.66644365     1.87892119
          17

 c      1.17466337    -0.43277254     0.00107625
 c     -0.01282267    -1.01618164     0.25316106
 c     -1.17521796    -0.08623080     0.07184185
 c     -0.98702962     1.27370854     0.99644829
 c     -0.46313868     1.19057561    -0.43504967
 c      0.90752956     0.95505611    -0.52215471
 h     -0.08373857    -2.13745963     0.58292281
 h     -1.96977394     1.75989942     1.27208464
 h     -0.96090962     1.81702247    -1.15044141
 h      1.92129861     1.34589664    -1.05316280
 o      2.26858517    -1.19157678     0.39895818
 h      3.18740314    -0.87716665     0.10628819
 c     -2.31130790    -0.52260582    -0.84981813
 h     -3.29506655     0.23850205    -0.82564109
 h     -1.92250089    -0.28864992    -1.87099066
 h     -2.49064675    -1.53934260    -0.61285052
 h     -0.56748523     1.72224788     1.87078946
          17

 c      1.16816820    -0.43460635     0.00237240
 c     -0.01054337    -1.01542260     0.24250627
 c     -1.17797120    -0.08722128     0.07833796
 c     -0.99788887     1.28754213     0.99398552
 c     -0.46612048     1.18899562    -0.42560846
 c      0.91602997     0.95575723    -0.52463231
 h     -0.11312565    -2.11466906     0.59723612
 h     -1.95999158     1.76116618     1.28617223
 h     -0.97204688     1.81514786    -1.11509961
 h      1.86773277     1.31619272    -1.02466020
 o      2.26944455    -1.19943921     0.39458496
 h      3.21091915    -0.83474292     0.09457123
 c     -2.29733977    -0.52339180    -0.85793620
 h     -3.25330261     0.21048056    -0.82857044
 h     -1.93735751    -0.34232384    -1.79117697
 h     -2.50368008    -1.53572607    -0.62765914
 h     -0.56761735     1.76779006     1.87128774
          17

 c      1.16370167    -0.43538871     0.00356104
 c     -0.01087588    -1.01611036     0.23290958
 c     -1.17842482    -0.08671265     0.08489259
 c     -1.01103298     1.30092913     0.99179189
 c     -0.46984407     1.18757042    -0.41564795
 c      0.92752285     0.95290666    -0.52687387
 h     -0.14063895    -2.07488272     0.60744073
 h     -1.95495262     1.76140112     1.28388774
 h     -0.98745888     1.82030353    -1.08831886
 h      1.79998205     1.29613250    -0.99126051
 o      2.27123073    -1.20582635     0.38919195
 h      3.20788743    -0.79971236     0.08948060
 c     -2.28555419    -0.52191055    -0.86329465
 h     -3.19454961     0.16543920    -0.82775829
 h     -1.94117118    -0.39718639    -1.74156294
 h     -2.52460570    -1.54361913    -0.64325663
 h     -0.54876202     1.80001859     1.87562136
          17

 c      1.16167778    -0.43513073     0.00455670
 c     -0.01415209    -1.01774223     0.22454154
 c     -1.17652822    -0.08479760     0.09135147
 c     -1.02552595     1.31386940     0.99039153
 c     -0.47393660     1.18629099    -0.40530411
 c      0.93945693     0.94580086    -0.52777254
 h     -0.16540499    -2.02518680     0.61439702
 h     -1.95977775     1.76299651     1.26659843
 h     -1.00673178     1.83252716    -1.07139981
 h      1.74151386     1.29557946    -0.96520357
 o      2.27397664    -1.21051396     0.38269115
 h      3.17695460    -0.77480528     0.09205837
 c     -2.27659777    -0.51963272    -0.86302129
 h     -3.12861873     0.11170744    -0.82371579
 h     -1.91954767    -0.44776931    -1.75617125
 h     -2.55141125    -1.55828893    -0.65887839
 h     -0.51538893     1.81563104     1.87801207
          17

 c      1.16226260    -0.43398469     0.00530663
 c     -0.02034755    -1.01934984     0.21737732
 c     -1.17234734    -0.08160417     0.09751668
 c     -1.04044543     1.32634006     0.99014958
 c     -0.47818891     1.18532832    -0.39493174
 c      0.94893010     0.93361481    -0.52602278
 h     -0.18761914    -1.97694090     0.62083744
 h     -1.97806608     1.76816119     1.23667972
 h     -1.02723944     1.84901495    -1.06269571
 h      1.72000997     1.32668446    -0.96104163
 o      2.27731435    -1.21345560     0.37512491
 h      3.12358453    -0.75991578     0.10129337
 c     -2.26906365    -0.51809938    -0.85777823
 h     -3.07380526     0.06420290    -0.81694237
 h     -1.87483130    -0.49586075    -1.82683018
 h     -2.58113274    -1.57342332    -0.67387001
 h     -0.47311011     1.81237719     1.87376176
          17

 c      1.16535032    -0.43227015     0.00580663
 c     -0.02908432    -1.01971847     0.21123719
 c     -1.16608669    -0.07727062     0.10318014
 c     -1.05510814     1.33831819     0.99126138
 c     -0.48256060     1.18493769    -0.38497415
 c      0.95513435     0.91643950    -0.52141977
 h     -0.20848776    -1.94347515     0.63088981
 h     -2.01006229     1.77792354     1.19664932
 h     -1.04520630     1.86541823    -1.05904793
 h      1.73964749     1.39196086    -0.98061960
 o      2.28040479    -1.21488007     0.36669324
 h      3.06137282    -0.75057683     0.11371561
 c     -2.25996975    -0.51911841    -0.85081707
 h     -3.05382781     0.04174896    -0.80807862
 h     -1.82273546    -0.54310533    -1.91465109
 h     -2.61048973    -1.58360585    -0.68745562
 h     -0.42788868     1.78963394     1.86011450
          17

 c      1.17060409    -0.43046542     0.00611258
 c     -0.03978063    -1.01795770     0.20600342
 c     -1.15809778    -0.07193376     0.10813934
 c     -1.06922161     1.34981144     0.99374265
 c     -0.48707302     1.18533666    -0.37582396
 c      0.95979673     0.89594877    -0.51521613
 h     -0.22918233    -1.93394342     0.64760035
 h     -2.05166723     1.79151057     1.14877559
 h     -1.05710527     1.87749994    -1.05743510
 h      1.77620385     1.47685614    -1.00923178
 o      2.28191408    -1.21540230     0.35776856
 h      3.01259186    -0.73632275     0.12322163
 c     -2.24776913    -0.52370026    -0.84451150
 h     -3.07801236     0.05242560    -0.79863243
 h     -1.77574821    -0.58790745    -1.99044886
 h     -2.63643117    -1.58545629    -0.69877611
 h     -0.38526746     1.74848774     1.83653774
          17

 c      1.17754930    -0.42913089     0.00632387
 c     -0.05186436    -1.01405944     0.20189473
 c     -1.14885471    -0.06572051     0.11221166
 c     -1.08285395     1.36082627     0.99737844
 c     -0.49167863     1.18663772    -0.36774985
 c      0.96466874     0.87431632    -0.50876147
 h     -0.24937831    -1.94731542     0.66975545
 h     -2.09558299     1.80674881     1.09545764
 h     -1.06057557     1.88219777    -1.05594112
 h      1.80618452     1.56250408    -1.03176575
 o      2.28066451    -1.21573941     0.34869717
 h      2.99787582    -0.70548968     0.12436162
 c     -2.23365655    -0.53109432    -0.83988673
 h     -3.12852782     0.08493081    -0.79108717
 h     -1.74001728    -0.62799863    -2.04026609
 h     -2.65664737    -1.57796690    -0.70688940
 h     -0.34957009     1.69158501     1.80480162
          17

 c      1.18566405    -0.42881026     0.00655252
 c     -0.06484433    -1.00879822     0.19945142
 c     -1.13893289    -0.05874483     0.11524048
 c     -1.09627254     1.37129867     1.00168972
 c     -0.49619972     1.18883064    -0.36087408
 c      0.97054070     0.85336472    -0.50287686
 h     -0.26728734    -1.97389478     0.69200376
 h     -2.13392511     1.82115178     1.03971424
 h     -1.05479255     1.87806498    -1.05409596
 h      1.81790661     1.63526747    -1.03987186
 o      2.27689761    -1.21584700     0.33941921
 h      3.01596843    -0.65929939     0.11853595
 c     -2.21966469    -0.53988467    -0.83729916
 h     -3.18002823     0.12257379    -0.78758443
 h     -1.71795298    -0.66158255    -2.05858321
 h     -2.66996228    -1.56233781    -0.71076587
 h     -0.32320544     1.62277164     1.76885028
          17

 c      1.19442750    -0.42995598     0.00690017
 c     -0.07823025    -1.00315943     0.19925364
 c     -1.12898285    -0.05111450     0.11709812
 c     -1.10977717     1.38105491     1.00598068
 c     -0.50032108     1.19178256    -0.35517152
 c      0.97754398     0.83448262    -0.49797485
 h     -0.28105778    -2.00211890     0.70812378
 h     -2.16051468     1.83285660     0.98516906
 h     -1.04052405     1.86541311    -1.05294398
 h      1.80773903     1.68699927    -1.03023604
 o      2.27202545    -1.21491354     0.32958745
 h      3.04732732    -0.61212633     0.11214395
 c     -2.20713475    -0.54890603    -0.83686669
 h     -3.21554736     0.15402283    -0.78924353
 h     -1.71023109    -0.68735890    -2.04387710
 h     -2.67657410    -1.54177382    -0.70927327
 h     -0.30641974     1.54655091     1.73429825
          17

 c      1.20331857    -0.43286925     0.00743875
 c     -0.09147683    -0.99793909     0.20170603
 c     -1.11968582    -0.04294763     0.11768573
 c     -1.12355854     1.38984644     1.00948640
 c     -0.50360788     1.19524524    -0.35047577
 c      0.98550447     0.81871493    -0.49422861
 h     -0.28973984    -2.02316492     0.71356093
 h     -2.17206145     1.84105999     0.93561030
 h     -1.02000625     1.84627282    -1.05498566
 h      1.77605067     1.71314611    -1.00224560
 o      2.26737276    -1.21223011     0.31896588
 h      3.07397983    -0.57766268     0.11017287
 c     -2.19663529    -0.55729131    -0.83857235
 h     -3.22681308     0.17346091    -0.79643710
 h     -1.71651515    -0.70443666    -1.99717426
 h     -2.67805491    -1.52112951    -0.70116125
 h     -0.29790686     1.46726448     1.70719925
          17

 c      1.21178642    -0.43764390     0.00818987
 c     -0.10400300    -0.99363514     0.20697983
 c     -1.11169525    -0.03439013     0.11693397
 c     -1.13754048     1.39740420     1.01157406
 c     -0.50554999     1.19888922    -0.34650772
 c      0.99410397     0.80677967    -0.49163412
 h     -0.29339952    -2.03204233     0.70610997
 h     -2.16854949     1.84612430     0.89443178
 h     -0.99651409     1.82398558    -1.06379347
 h      1.72549772     1.71171271    -0.95692572
 o      2.26377959    -1.20753547     0.30752149
 h      3.08602800    -0.56337841     0.11466433
 c     -2.18832056    -0.56436083    -0.84217151
 h     -3.21088032     0.17839180    -0.80915750
 h     -1.73517002    -0.71246888    -1.92278610
 h     -2.67687885    -1.50588592    -0.68512358
 h     -0.29647083     1.38843417     1.69222288
          17

 c      1.21922917    -0.44412257     0.00910646
 c     -0.11524142    -0.99044469     0.21502392
 c     -1.10557566    -0.02563179     0.11480378
 c     -1.15124605     1.40343286     1.01188462
 c     -0.50565292     1.20239580    -0.34296389
 c      1.00288549     0.79896775    -0.48998280
 h     -0.29292236    -2.02739173     0.68577084
 h     -2.15329585     1.84958431     0.86413971
 h     -0.97340597     1.80209639    -1.08288424
 h      1.66111564     1.68375166    -0.89696815
 o      2.26170254    -1.20096011     0.29536470
 h      3.08023678    -0.57134120     0.12560881
 c     -2.18232142    -0.56963204    -0.84688453
 h     -3.16813524     0.16839324    -0.82718165
 h     -1.76183342    -0.71223682    -1.83151463
 h     -2.67532053    -1.50021866    -0.66009693
 h     -0.30273219     1.31292122     1.69136582
          17

 c      1.22500268    -0.45189392     0.01006883
 c     -0.12468008    -0.98824758     0.22557683
 c     -1.10175267    -0.01691271     0.11128834
 c     -1.16381500     1.40757652     1.01035952
 c     -0.50356301     1.20559313    -0.33967680
 c      1.01111044     0.79487869    -0.48876419
 h     -0.28984940    -2.01144189     0.65455811
 h     -2.13270824     1.85409871     0.84600572
 h     -0.95280323     1.78272885    -1.11380397
 h      1.59204153     1.63614168    -0.82771609
 o      2.26127366    -1.19296455     0.28270218
 h      3.05903956    -0.59901863     0.14161795
 c     -2.17910430    -0.57289124    -0.85084023
 h     -3.10215498     0.14514648    -0.85006408
 h     -1.78663433    -0.70689369    -1.74660152
 h     -2.67415023    -1.50495075    -0.62589749
 h     -0.31927012     1.24340825     1.70389644
          17

 c      1.22847283    -0.46035125     0.01090597
 c     -0.13189027    -0.98656355     0.23817437
 c     -1.10048203    -0.00851330     0.10641838
 c     -1.17421775     1.40942858     1.00715794
 c     -0.49915135     1.20853622    -0.33675117
 c      1.01748258     0.79295885    -0.48704701
 h     -0.28628062    -1.99033746     0.61633966
 h     -2.11512476     1.86307043     0.84001363
 h     -0.93478674     1.76558140    -1.15454446
 h      1.53462895     1.58725584    -0.75862290
 o      2.26219386    -1.18436411     0.26981608
 h      3.03180044    -0.63852225     0.16011670
 c     -2.17944759    -0.57429524    -0.85092985
 h     -3.02144518     0.11391195    -0.87706627
 h     -1.79313002    -0.70276650    -1.70488012
 h     -2.67220380    -1.51704305    -0.58386680
 h     -0.34922569     1.18260633     1.72735297
          17

 c      1.22911066    -0.46882198     0.01144690
 c     -0.13655190    -0.98457094     0.25220023
 c     -1.10184122    -0.00072496     0.10027584
 c     -1.18162360     1.40864626     1.00252498
 c     -0.49248976     1.21144124    -0.33454262
 c      1.02013298     0.79041442    -0.48363333
 h     -0.28468559    -1.97387418     0.57624044
 h     -2.10792448     1.87946113     0.84531529
 h     -0.91784719     1.74854746    -1.19982942
 h      1.51231850     1.56897528    -0.70181648
 o      2.26357900    -1.17634408     0.25702764
 h      3.01649042    -0.67587833     0.17773607
 c     -2.18308972    -0.57482710    -0.84512775
 h     -2.94273703     0.08657579    -0.90745699
 h     -1.77013122    -0.70543218    -1.72909478
 h     -2.66737005    -1.53120187    -0.53680657
 h     -0.39468356     1.13299427     1.75870503
          17

 c      1.22659404    -0.47674312     0.01159335
 c     -0.13849922    -0.98137606     0.26703414
 c     -1.10575058     0.00619160     0.09300364
 c     -1.18579439     1.40513801     0.99667166
 c     -0.48375952     1.21453168    -0.33349219
 c      1.01798305     0.78543919    -0.47795224
 h     -0.28734867    -1.97250955     0.53901467
 h     -2.11363764     1.90391055     0.86098747
 h     -0.90006791     1.72929794    -1.24309561
 h      1.53919973     1.60195848    -0.66230791
 o      2.26434110    -1.17008978     0.24457964
 h      3.03288388    -0.69653709     0.19202069
 c     -2.18733487    -0.57665287    -0.83507574
 h     -2.89075673     0.08265329    -0.94196993
 h     -1.72712362    -0.71425510    -1.79666529
 h     -2.65806258    -1.54210675    -0.48814051
 h     -0.45574981     1.09636359     1.79510937
          17

 c      1.22086994    -0.48376540     0.01136238
 c     -0.13779822    -0.97657749     0.28224347
 c     -1.11200597     0.01204441     0.08479524
 c     -1.18723276     1.39917365     0.98973181
 c     -0.47317846     1.21792641    -0.33395475
 c      1.01223773     0.77980918    -0.47051330
 h     -0.29539299    -1.99099355     0.50696733
 h     -2.12834570     1.93366254     0.88620333
 h     -0.88004811     1.70648465    -1.27855919
 h      1.60218762     1.66583838    -0.63328265
 o      2.26447801    -1.16593925     0.23252015
 h      3.08177637    -0.69868778     0.20317860
 c     -2.18946387    -0.58156185    -0.82346719
 h     -2.88189463     0.11617520    -0.98315367
 h     -1.68113058    -0.72625879    -1.87113547
 h     -2.64397068    -1.54587156    -0.44108940
 h     -0.53038304     1.07346609     1.83427880
          17

 c      1.21217279    -0.48970708     0.01085384
 c     -0.13479446    -0.97063087     0.29762303
 c     -1.12027565     0.01674326     0.07588829
 c     -1.18693847     1.39130231     0.98181279
 c     -0.46097622     1.22161149    -0.33610060
 c      1.00492465     0.77640569    -0.46193522
 h     -0.30808613    -2.02416515     0.47972316
 h     -2.14424503     1.96359802     0.91954773
 h     -0.85727128     1.68016630    -1.30243186
 h      1.67837701     1.72756694    -0.60737982
 o      2.26527121    -1.16337966     0.22080780
 h      3.14178073    -0.69301296     0.21231464
 c     -2.18942371    -0.58895788    -0.81220736
 h     -2.90571671     0.17640476    -1.03022662
 h     -1.64324710    -0.73987235    -1.92975218
 h     -2.62610191    -1.54093333    -0.39809717
 h     -0.61478847     1.06391801     1.87456520
          17

 c      1.20100749    -0.49448793     0.01019607
 c     -0.13006726    -0.96454443     0.31304664
 c     -1.13009468     0.02031240     0.06655741
 c     -1.18600469     1.38215450     0.97306747
 c     -0.44740476     1.22545707    -0.33987637
 c      0.99753567     0.77692174    -0.45250006
 h     -0.32324580    -2.06048088     0.45617803
 h     -2.15369477     1.98840919     0.95842655
 h     -0.83217275     1.65176722    -1.31344502
 h      1.75149492     1.76716937    -0.58138337
 o      2.26794661    -1.16184280     0.20942757
 h      3.19048025    -0.68954708     0.21952748
 c     -2.18854977    -0.59685009    -0.80269199
 h     -2.94025963     0.23951458    -1.07750665
 h     -1.61877814    -0.75471974    -1.96203549
 h     -2.60653978    -1.52827957    -0.36049518
 h     -0.70418690     1.06639371     1.91472777
          17

 c      1.18809971    -0.49809551     0.00950866
 c     -0.12432412    -0.95931241     0.32834353
 c     -1.14088018     0.02288388     0.05710753
 c     -1.18533284     1.37226863     0.96374034
 c     -0.43274962     1.22924435    -0.34499504
 c      0.99103062     0.78191379    -0.44226976
 h     -0.33827259    -2.08862067     0.43605262
 h     -2.15169456     2.00422428     0.99916809
 h     -0.80612836     1.62388317    -1.31308170
 h      1.81226877     1.77649323    -0.55449932
 o      2.27302694    -1.16098499     0.19837236
 h      3.21478901    -0.69302973     0.22427239
 c     -2.18782197    -0.60357405    -0.79591871
 h     -2.97027340     0.28773111    -1.11902955
 h     -1.60999686    -0.77086553    -1.96385381
 h     -2.58809895    -1.51097645    -0.32842353
 h     -0.79368214     1.07904294     1.95337814
          17

 c      1.17432237    -0.50055135     0.00888052
 c     -0.11830476    -0.95561205     0.34328629
 c     -1.15196156     0.02467818     0.04787187
 c     -1.18552159     1.36200184     0.95418336
 c     -0.41732852     1.23270093    -0.35094952
 c      0.98610501     0.79127191    -0.43120283
 h     -0.35091595    -2.10105024     0.42004673
 h     -2.13657813     2.00926419     1.03752259
 h     -0.78136798     1.60000021    -1.30556201
 h      1.85545386     1.75358905    -0.52688043
 o      2.28040096    -1.16062797     0.18761505
 h      3.21027608    -0.70411105     0.22599120
 c     -2.18767643    -0.60813838    -0.79253891
 h     -2.98846139     0.31205480    -1.15077711
 h     -1.61763495    -0.78847933    -1.93434946
 h     -2.57382107    -1.49313566    -0.30105116
 h     -0.87879227     1.09986147     1.98843109
          17

 c      1.16060459    -0.50188329     0.00836380
 c     -0.11270747    -0.95375711     0.35762238
 c     -1.16262533     0.02597560     0.03920307
 c     -1.18686151     1.35151085     0.94481675
 c     -0.40149533     1.23555593    -0.35708241
 c      0.98332685     0.80447991    -0.41920585
 h     -0.35960510    -2.09457710     0.40942438
 h     -2.10992555     2.00398963     1.06922204
 h     -0.76064551     1.58399382    -1.29713928
 h      1.87818153     1.69986997    -0.49905963
 o      2.28943999    -1.16073278     0.17710082
 h      3.17998653    -0.72025485     0.22444654
 c     -2.18832125    -0.61008051    -0.79286930
 h     -2.99210379     0.30906467    -1.17049439
 h     -1.64116488    -0.80782041    -1.87530537
 h     -2.56627667    -1.47835613    -0.27720567
 h     -0.95549040     1.12676191     2.01714516
          17

 c      1.14783337    -0.50211521     0.00798150
 c     -0.10812215    -0.95371612     0.37109917
 c     -1.17217047     0.02708020     0.03144950
 c     -1.18936030     1.34076609     0.93603078
 c     -0.38567061     1.23762124    -0.36276153
 c      0.98311876     0.82068557    -0.40615783
 h     -0.36361152    -2.07009642     0.40564542
 h     -2.07632257     1.99111270     1.09050380
 h     -0.74643266     1.57925428    -1.29405577
 h      1.87993039     1.61967839    -0.47181843
 o      2.29896059    -1.16147313     0.16673895
 h      3.13579009    -0.73507086     0.22003373
 c     -2.19002005    -0.60936376    -0.79672162
 h     -2.98100185     0.27867326    -1.17724255
 h     -1.67799563    -0.82957707    -1.79259195
 h     -2.56688435    -1.46815116    -0.25623883
 h     -1.02006821     1.15744888     2.03689161
          17

 c      1.13675787    -0.50127397     0.00774514
 c     -0.10496115    -0.95509457     0.38347558
 c     -1.17996748     0.02827725     0.02491550
 c     -1.19277334     1.32957898     0.92807914
 c     -0.37039148     1.23888087    -0.36763431
 c      0.98556306     0.83863225    -0.39192570
 h     -0.36325659    -2.03268324     0.41013841
 h     -2.04293272     1.97544567     1.09856986
 h     -0.73973385     1.58760286    -1.29947463
 h      1.86439604     1.52161203    -0.44624530
 o      2.30719889    -1.16332622     0.15639147
 h      3.09954111    -0.73734096     0.21410429
 c     -2.19329918    -0.60626830    -0.80300604
 h     -2.95712883     0.22369034    -1.17142033
 h     -1.72130428    -0.85600734    -1.70005900
 h     -2.57563596    -1.46136123    -0.23853015
 h     -1.06918370     1.18938192     2.04606983
          17

 c      1.12790768    -0.49940576     0.00767611
 c     -0.10339977    -0.95709022     0.39452801
 c     -1.18551241     0.02979022     0.01981164
 c     -1.19668703     1.31766867     0.92102693
 c     -0.35631646     1.23953289    -0.37178167
 c      0.98998055     0.85650907    -0.37637491
 h     -0.36016381    -1.99194991     0.42417571
 h     -2.01826260     1.96310314     1.09183191
 h     -0.73932692     1.60865522    -1.31158104
 h      1.84387448     1.42093330    -0.42388720
 o      2.31249657    -1.16682677     0.14591101
 h      3.09291785    -0.71540247     0.20847271
 c     -2.19901026    -0.60119236    -0.80929122
 h     -2.92588787     0.15110925    -1.15549491
 h     -1.75729916    -0.89338894    -1.62400418
 h     -2.59142043    -1.45503461    -0.22514466
 h     -1.10014795     1.21997663     2.04459628
          17

 c      1.12155114    -0.49660893     0.00782813
 c     -0.10336483    -0.95855754     0.40405625
 c     -1.18846678     0.03175271     0.01621799
 c     -1.20072658     1.30482139     0.91479146
 c     -0.34413608     1.23994198    -0.37562051
 c      0.99455037     0.87203225    -0.35938752
 h     -0.35716771    -1.96114316     0.44885971
 h     -2.00942649     1.95941687     1.06967463
 h     -0.74220577     1.64017380    -1.32474433
 h      1.84324901     1.33935904    -0.40680962
 o      2.31478049    -1.17178910     0.13526467
 h      3.11437981    -0.66980862     0.20347224
 c     -2.20766099    -0.59471998    -0.81244675
 h     -2.89917346     0.07497352    -1.13558949
 h     -1.76916533    -0.95227779    -1.59468869
 h     -2.61269454    -1.44606744    -0.21688329
 h     -1.11125666     1.24698763     2.03382964
          17

 c      1.11771914    -0.49308589     0.00830629
 c     -0.10462887    -0.95842147     0.41189570
 c     -1.18868264     0.03421066     0.01408649
 c     -1.20483660     1.29111233     0.90923702
 c     -0.33445637     1.24053862    -0.37966439
 c      0.99735485     0.88347303    -0.34093493
 h     -0.35711496    -1.95226423     0.48515626
 h     -2.01864059     1.96599599     1.03193535
 h     -0.74482000     1.67907989    -1.33247840
 h      1.88761571     1.29355385    -0.39692014
 o      2.31537805    -1.17722917     0.12454792
 h      3.14182945    -0.61441456     0.19764401
 c     -2.21766408    -0.58864302    -0.81130929
 h     -2.89780777     0.01763404    -1.12271272
 h     -1.75492812    -1.03538832    -1.61439275
 h     -2.63802481    -1.43255543    -0.21346509
 h     -1.10199474     1.26889674     2.01615452
          17

 c      1.11628037    -0.48916003     0.00926292
 c     -0.10699384    -0.95637859     0.41796399
 c     -1.18622056     0.03713558     0.01326333
 c     -1.20939598     1.27700251     0.90420880
 c     -0.32772977     1.24172929    -0.38433648
 c      0.99900465     0.89090452    -0.32121857
 h     -0.36069981    -1.96793073     0.53349764
 h     -2.04183854     1.97932445     0.97902588
 h     -0.74414629     1.72238338    -1.32976452
 h      1.97139917     1.28057244    -0.39421720
 o      2.31551695    -1.18213717     0.11386512
 h      3.15575649    -0.56377337     0.18954386
 c     -2.22601190    -0.58563598    -0.80725135
 h     -2.94093891    -0.00206158    -1.12777920
 h     -1.73003603    -1.12927877    -1.65598817
 h     -2.66619715    -1.41437042    -0.21343362
 h     -1.07305968     1.28511904     1.99446644
          17

 c      1.11703060    -0.48521384     0.01086067
 c     -0.11037175    -0.95313157     0.42234353
 c     -1.18132676     0.04042386     0.01351191
 c     -1.21502651     1.26319595     0.89949312
 c     -0.32416718     1.24382622    -0.38987831
 c      1.00204057     0.89537030    -0.30065703
 h     -0.36574495    -1.99871098     0.59277510
 h     -2.07100888     1.99252650     0.91282801
 h     -0.73824812     1.76769697    -1.31401695
 h      2.06472301     1.28740126    -0.39652221
 o      2.31582378    -1.18583812     0.10328133
 h      3.14669587    -0.52728768     0.17850401
 c     -2.23192528    -0.58639633    -0.80244260
 h     -3.02121117     0.01051139    -1.14990426
 h     -1.70906402    -1.21784839    -1.69513128
 h     -2.69623741    -1.39305420    -0.21454241
 h     -1.02625630     1.29593547     1.97155397
          17

 c      1.11973856    -0.48162695     0.01323859
 c     -0.11466881    -0.94981729     0.42529700
 c     -1.17438291     0.04389958     0.01452447
 c     -1.22228398     1.25040234     0.89484064
 c     -0.32362932     1.24697765    -0.39630893
 c      1.00836844     0.89775125    -0.27971898
 h     -0.36900899    -2.02990006     0.65997011
 h     -2.09788695     1.99851559     0.83715685
 h     -0.72647161     1.81351140    -1.28526098
 h      2.14256814     1.30419805    -0.40112526
 o      2.31645287    -1.18798115     0.09283187
 h      3.11299906    -0.50938883     0.16449454
 c     -2.23684566    -0.58981125    -0.79884575
 h     -3.11121397     0.03529570    -1.17891444
 h     -1.69955310    -1.29071425    -1.71924347
 h     -2.72754862    -1.37101819    -0.21429668
 h     -0.96437718     1.30221440     1.94920926
          17

 c      1.12412981    -0.47875703     0.01650081
 c     -0.11966257    -0.94737676     0.42718276
 c     -1.16586851     0.04733468     0.01592483
 c     -1.23144861     1.23917921     0.89008745
 c     -0.32559292     1.25110978    -0.40340868
 c      1.01864322     0.89867234    -0.25884084
 h     -0.36807307    -2.04896426     0.73099214
 h     -2.11634208     1.99215714     0.75724756
 h     -0.70944781     1.85948329    -1.24604315
 h      2.19172634     1.32544893    -0.40573773
 o      2.31720235    -1.18852098     0.08253116
 h      3.05909959    -0.50986645     0.14796530
 c     -2.24216099    -0.59478741    -0.79762580
 h     -3.18826750     0.05736564    -1.20617093
 h     -1.70446451    -1.34240388    -1.72310247
 h     -2.75980324    -1.35042208    -0.21056775
 h     -0.89123601     1.30505026     1.92726770
          17

 c      1.12985570    -0.47692585     0.02071149
 c     -0.12498900    -0.94633166     0.42836319
 c     -1.15632074     0.05048089     0.01728502
 c     -1.24243918     1.22987289     0.88524578
 c     -0.32922148     1.25590607    -0.41073788
 c      1.03266891     0.89865259    -0.23842420
 h     -0.36188359    -2.04820186     0.80172792
 h     -2.12320855     1.97106110     0.67882682
 h     -0.68891154     1.90668265    -1.20105646
 h      2.20679784     1.34799766    -0.40856603
 o      2.31748705    -1.18781067     0.07236897
 h      2.99619821    -0.52244160     0.12987304
 c     -2.24856901    -0.60072813    -0.79921174
 h     -3.24015378     0.06958334    -1.22713466
 h     -1.72454963    -1.37029401    -1.70516967
 h     -2.79251990    -1.33232932    -0.20208466
 h     -0.81184627     1.30548024     1.90340070
          17

 c      1.13648730    -0.47639092     0.02588964
 c     -0.13019318    -0.94680755     0.42915293
 c     -1.14628975     0.05310100     0.01815812
 c     -1.25481356     1.22259237     0.88046979
 c     -0.33351470     1.26085785    -0.41773383
 c      1.04977647     0.89815823    -0.21883836
 h     -0.35054963    -2.02452322     0.86870809
 h     -2.11839637     1.93570464     0.60726536
 h     -0.66716765     1.95735970    -1.15603645
 h      2.18691142     1.36989066    -0.40820988
 o      2.31628744    -1.18674260     0.06230779
 h      2.94327666    -0.53264263     0.11167671
 c     -2.25634901    -0.60736862    -0.80352762
 h     -3.26153065     0.06930163    -1.23995627
 h     -1.75929364    -1.37368340    -1.66619274
 h     -2.82465317    -1.31642711    -0.18866235
 h     -0.73235583     1.30441052     1.87419587
          17

 c      1.14355404    -0.47730007     0.03200588
 c     -0.13478898    -0.94859382     0.42978716
 c     -1.13629581     0.05498932     0.01811937
 c     -1.26782984     1.21717948     0.87595171
 c     -0.33749690     1.26542512    -0.42390545
 c      1.06897983     0.89756296    -0.20039925
 h     -0.33505952    -1.97881134     0.92956631
 h     -2.10490325     1.88942523     0.54683385
 h     -0.64612677     2.01360329    -1.11568870
 h      2.13490085     1.39020390    -0.40371810
 o      2.31254969    -1.18646325     0.05232094
 h      2.92072561    -0.52262169     0.09466590
 c     -2.26564737    -0.61453440    -0.81009277
 h     -3.25089846     0.05615072    -1.24427044
 h     -1.80677190    -1.35419236    -1.60948005
 h     -2.85455761    -1.30137552    -0.17107291
 h     -0.65939329     1.30271157     1.83685520
          17

 c      1.15062524    -0.47963779     0.03898192
 c     -0.13830893    -0.95116744     0.43037806
 c     -1.12679400     0.05597769     0.01680215
 c     -1.28053720     1.21319413     0.87185445
 c     -0.34037706     1.26926917    -0.42902938
 c      1.08891681     0.89703358    -0.18331760
 h     -0.31711187    -1.91573122     0.98363105
 h     -2.08880679     1.83829452     0.49996979
 h     -0.62640362     2.07513023    -1.08165970
 h      2.05857159     1.40984777    -0.39498002
 o      2.30628526    -1.18723021     0.04247174
 h      2.93256377    -0.48970378     0.07863492
 c     -2.27664191    -0.62185605    -0.81792889
 h     -3.20961911     0.03142246    -1.24080225
 h     -1.86244796    -1.31785631    -1.54284235
 h     -2.88035630    -1.28551858    -0.15065547
 h     -0.59904546     1.30132869     1.79044022
          17

 c      1.15738104    -0.48319922     0.04669294
 c     -0.14033592    -0.95370903     0.43084988
 c     -1.11815395     0.05593300     0.01392086
 c     -1.29190798     1.20996618     0.86829440
 c     -0.34160233     1.27238389    -0.43318152
 c      1.10765292     0.89633539    -0.16761706
 h     -0.29898305    -1.84365972     1.03273528
 h     -2.07865229     1.79033166     0.46677874
 h     -0.60729084     2.13810669    -1.05237597
 h      1.97333741     1.43356542    -0.38358322
 o      2.29872609    -1.18811439     0.03288966
 h      2.96348640    -0.45124175     0.06222351
 c     -2.28961424    -0.62843064    -0.82526069
 h     -3.14284250    -0.00116558    -1.23175929
 h     -1.91694061    -1.27924147    -1.48216695
 h     -2.90045601    -1.26753807    -0.12890210
 h     -0.55586734     1.30132252     1.73635637
          17

 c      1.16362579    -0.48761216     0.05497235
 c     -0.14053268    -0.95521612     0.43090704
 c     -1.11066230     0.05476377     0.00927368
 c     -1.30108626     1.20677759     0.86528228
 c     -0.34082302     1.27500465    -0.43658491
 c      1.12271225     0.89467402    -0.15307840
 h     -0.28321342    -1.77353530     1.08159582
 h     -2.08311710     1.75330840     0.44562032
 h     -0.58757766     2.19634465    -1.02485748
 h      1.90224540     1.47183950    -0.37347674
 o      2.29122040    -1.18815798     0.02367547
 h      2.99610036    -0.42592442     0.04443353
 c     -2.30471340    -0.63284716    -0.82937065
 h     -3.06238731    -0.03304779    -1.22221123
 h     -1.95552363    -1.26322504    -1.45203139
 h     -2.91398344    -1.24678824    -0.10717813
 h     -0.53204495     1.30382921     1.67835469
          17

 c      1.16925184    -0.49242007     0.06362570
 c     -0.13869103    -0.95484234     0.43018479
 c     -1.10454435     0.05244516     0.00274373
 c     -1.30777129     1.20313499     0.86255171
 c     -0.33784936     1.27740752    -0.43943991
 c      1.13210942     0.89117701    -0.13944684
 h     -0.27188754    -1.71505722     1.13604611
 h     -2.10684737     1.73150468     0.43525882
 h     -0.56634019     2.24367137    -0.99665518
 h      1.86425471     1.53580329    -0.36862667
 o      2.28469588    -1.18695000     0.01488112
 h      3.01940941    -0.42417336     0.02497674
 c     -2.32085244    -0.63484274    -0.82784931
 h     -2.98979432    -0.04743648    -1.22230605
 h     -1.96790116    -1.28871148    -1.46898058
 h     -2.92112219    -1.22332802    -0.08649551
 h     -0.52668442     1.31000586     1.62239388
          17

 c      1.17419570    -0.49718812     0.07245111
 c     -0.13478958    -0.95233915     0.42863532
 c     -1.09997690     0.04904305    -0.00569489
 c     -1.31247519     1.19892402     0.85942373
 c     -0.33263211     1.27975909    -0.44184005
 c      1.13583529     0.88620520    -0.12690190
 h     -0.26577806    -1.67162832     1.19846260
 h     -2.14748557     1.72391085     0.43676519
 h     -0.54325272     2.27568473    -0.96673977
 h      1.85701621     1.62251419    -0.36755600
 o      2.27968435    -1.18454912     0.00652847
 h      3.02841087    -0.44895786     0.00399368
 c     -2.33524069    -0.63698017    -0.82060298
 h     -2.94904123    -0.02328395    -1.24561237
 h     -1.96096653    -1.34484183    -1.51982423
 h     -2.92334554    -1.19786489    -0.06722907
 h     -0.53546172     1.32099849     1.57629721
          17

 c      1.17842428    -0.50154870     0.08125247
 c     -0.12899805    -0.94813021     0.42678357
 c     -1.09707089     0.04470429    -0.01597352
 c     -1.31632572     1.19429664     0.85496583
 c     -0.32523120     1.28205278    -0.44375760
 c      1.13526178     0.88141831    -0.11598923
 h     -0.26417152    -1.63945327     1.26461380
 h     -2.19714620     1.72574006     0.45273488
 h     -0.51860254     2.29054688    -0.93558233
 h      1.86372751     1.71420057    -0.36416487
 o      2.27637379    -1.18135790    -0.00137390
 h      3.02312456    -0.49746897    -0.01821207
 c     -2.34629315    -0.64138269    -0.80965285
 h     -2.94193155     0.04224063    -1.29480730
 h     -1.94892999    -1.40720408    -1.57869067
 h     -2.92335271    -1.17179921    -0.04883588
 h     -0.55152109     1.33785554     1.54852678
          17

 c      1.18195231    -0.50517888     0.08984314
 c     -0.12161626    -0.94292075     0.42550772
 c     -1.09585144     0.03962688    -0.02793506
 c     -1.32047310     1.18947710     0.84842719
 c     -0.31577480     1.28408923    -0.44505502
 c      1.13164289     0.87847144    -0.10714777
 h     -0.26555376    -1.61192529     1.32601313
 h     -2.24654694     1.73134096     0.48495083
 h     -0.49322856     2.28931451    -0.90498406
 h      1.87033275     1.79295333    -0.35330782
 o      2.27452525    -1.17811244    -0.00881227
 h      3.00961805    -0.56103784    -0.04144028
 c     -2.35462934    -0.64735856    -0.79796063
 h     -2.94819340     0.12659559    -1.35523467
 h     -1.94156810    -1.45895131    -1.62729906
 h     -2.92462387    -1.14711671    -0.02981744
 h     -0.56868460     1.36110446     1.54530701
          17

 c      1.18487153    -0.50776996     0.09804577
 c     -0.11301398    -0.93731908     0.42563925
 c     -1.09625927     0.03402719    -0.04135211
 c     -1.32550566     1.18470553     0.83966390
 c     -0.30443888     1.28547256    -0.44550353
 c      1.12574125     0.87837744    -0.10055890
 h     -0.26836574    -1.58382080     1.37441851
 h     -2.28807120     1.73605345     0.53301681
 h     -0.46843745     2.27609853    -0.87789058
 h      1.86960388     1.84756111    -0.33257690
 o      2.27331766    -1.17590175    -0.01573627
 h      3.00210182    -0.62466263    -0.06604278
 c     -2.36102723    -0.65338451    -0.78792498
 h     -2.95100185     0.20587232    -1.41051320
 h     -1.94366660    -1.49201897    -1.65612732
 h     -2.93042176    -1.12560826    -0.00855650
 h     -0.58565031     1.38982746     1.56707353
          17

 c      1.18737145    -0.50900793     0.10568892
 c     -0.10360105    -0.93170567     0.42774337
 c     -1.09815249     0.02810799    -0.05594031
 c     -1.33131375     1.18026557     0.82923443
 c     -0.29145511     1.28564650    -0.44481962
 c      1.11802079     0.88155198    -0.09620888
 h     -0.27137229    -1.55259900     1.40434499
 h     -2.31688491     1.73677704     0.59434824
 h     -0.44585046     2.25775321    -0.85808250
 h      1.85879668     1.87261322    -0.30151978
 o      2.27157266    -1.17586134    -0.02203526
 h      3.01917856    -0.67189089    -0.09326317
 c     -2.36581600    -0.65845718    -0.78085093
 h     -2.94326712     0.26595399    -1.45076924
 h     -1.95715840    -1.50332377    -1.66089443
 h     -2.94247627    -1.10782835     0.01517913
 h     -0.60666463     1.42101514     1.60759787
          17

 c      1.18971975    -0.50856584     0.11260548
 c     -0.09381046    -0.92623847     0.43207090
 c     -1.10131159     0.02203600    -0.07136592
 c     -1.33740537     1.17644053     0.81811118
 c     -0.27715200     1.28404198    -0.44274532
 c      1.10882721     0.88796271    -0.09394829
 h     -0.27377863    -1.51814551     1.41366601
 h     -2.33107226     1.73199041     0.66476396
 h     -0.42707664     2.24222878    -0.84941395
 h      1.83767209     1.86666071    -0.26080714
 o      2.26890156    -1.17834246    -0.02762270
 h      3.06595742    -0.69820330    -0.12392576
 c     -2.36919370    -0.66212326    -0.77715595
 h     -2.92344099     0.30021382    -1.47138976
 h     -1.98236914    -1.49252407    -1.64043599
 h     -2.96023283    -1.09269613     0.03928376
 h     -0.63766009     1.45022256     1.65705064
          17

 c      1.19220301    -0.50612779     0.11863733
 c     -0.08406658    -0.92087454     0.43854969
 c     -1.10544953     0.01593743    -0.08725150
 c     -1.34323737     1.17340602     0.80730885
 c     -0.26202571     1.28036909    -0.43918060
 c      1.09846597     0.89717776    -0.09350871
 h     -0.27532133    -1.48239782     1.40373720
 h     -2.33156527     1.72168569     0.73918582
 h     -0.41317785     2.23516270    -0.85442802
 h      1.80798904     1.83170919    -0.21186759
 o      2.26629301    -1.18275772    -0.03257149
 h      3.12524820    -0.71345233    -0.15635003
 c     -2.37144139    -0.66417655    -0.77663983
 h     -2.89236649     0.30614508    -1.47075652
 h     -2.01828468    -1.46165889    -1.59633789
 h     -2.98128137    -1.07806574     0.05985954
 h     -0.68237839     1.47295099     1.70584626
          17

 c      1.19507906    -0.50145176     0.12364269
 c     -0.07472592    -0.91537133     0.44674944
 c     -1.11022200     0.00990908    -0.10318471
 c     -1.34834149     1.17116099     0.79765743
 c     -0.24680932     1.27488852    -0.43430784
 c      1.08717145     0.90828402    -0.09449970
 h     -0.27645550    -1.44929753     1.37975704
 h     -2.32198569     1.70727196     0.81232680
 h     -0.40417948     2.23663124    -0.87299388
 h      1.77437930     1.77436394    -0.15678844
 o      2.26500185    -1.18839912    -0.03704935
 h      3.17528360    -0.72849068    -0.18737972
 c     -2.37297067    -0.66432879    -0.77858745
 h     -2.85213457     0.28386717    -1.44920100
 h     -2.06202435    -1.41656641    -1.53428447
 h     -3.00252264    -1.06169091     0.07275552
 h     -0.74104763     1.48556331     1.74671491
          17

 c      1.19855712    -0.49444015     0.12750078
 c     -0.06601167    -0.90928752     0.45585593
 c     -1.11523600     0.00403440    -0.11873405
 c     -1.35234515     1.16952998     0.78969989
 c     -0.23249155     1.26838605    -0.42860259
 c      1.07495889     0.91972394    -0.09643070
 h     -0.27858091    -1.42478629     1.35097274
 h     -2.30809001     1.69126384     0.87931391
 h     -0.39906855     2.24133383    -0.90218428
 h      1.74638591     1.70812473    -0.09797384
 o      2.26574124    -1.19481304    -0.04119211
 h      3.20233918    -0.74889059    -0.21433921
 c     -2.37432578    -0.66189245    -0.78160167
 h     -2.80617851     0.23649999    -1.40923720
 h     -2.10766972    -1.37029975    -1.46716677
 h     -3.02124988    -1.04192016     0.07497770
 h     -0.81072661     1.48561954     1.77534124
          17

 c      1.20278725    -0.48519619     0.13011475
 c     -0.05799495    -0.90206580     0.46480958
 c     -1.12006344    -0.00160375    -0.13347003
 c     -1.35501833     1.16822678     0.78364937
 c     -0.22026686     1.26186877    -0.42271711
 c      1.06155415     0.92936844    -0.09882345
 h     -0.28388478    -1.41587449     1.32896614
 h     -2.29646475     1.67657269     0.93608081
 h     -0.39631903     2.24201413    -0.93754223
 h      1.73921452     1.65312337    -0.03683893
 o      2.26864538    -1.20173819    -0.04505832
 h      3.20126047    -0.77590433    -0.23569755
 c     -2.37606101    -0.65572932    -0.78336438
 h     -2.76037737     0.17273355    -1.35728074
 h     -2.14591577    -1.34601156    -1.41697756
 h     -3.03583407    -1.01798276     0.06552723
 h     -0.88608089     1.47195897     1.79054642
          17

 c      1.20785064    -0.47405823     0.13141605
 c     -0.05069135    -0.89330049     0.47277339
 c     -1.12426663    -0.00691081    -0.14698221
 c     -1.35636646     1.16695543     0.77938821
 c     -0.21145030     1.25627080    -0.41732987
 c      1.04705398     0.93550757    -0.10133238
 h     -0.29409636    -1.42762590     1.32212008
 h     -2.29255133     1.66549755     0.97933576
 h     -0.39451261     2.23274144    -0.97461744
 h      1.76552202     1.62515773     0.02737343
 o      2.27336965    -1.20903770    -0.04861595
 h      3.17407512    -0.80776225    -0.25126873
 c     -2.37810907    -0.64556036    -0.78132517
 h     -2.72509954     0.11190589    -1.30714441
 h     -2.16907077    -1.36649092    -1.40360898
 h     -3.04616348    -0.99005847     0.04588344
 h     -0.96022498     1.44468461     1.79444013
          17

 c      1.21375782    -0.46158588     0.13137190
 c     -0.04423148    -0.88307505     0.47965774
 c     -1.12743781    -0.01176672    -0.15888904
 c     -1.35668458     1.16549903     0.77651405
 c     -0.20736370     1.25230478    -0.41302488
 c      1.03312960     0.93814449    -0.10353406
 h     -0.30856986    -1.45935144     1.32950777
 h     -2.29887354     1.65894485     1.00624015
 h     -0.39273256     2.21035017    -1.00998178
 h      1.82019954     1.62100632     0.09454997
 o      2.27906494    -1.21672531    -0.05171151
 h      3.13076625    -0.83961320    -0.26276386
 c     -2.37904634    -0.63431798    -0.77449252
 h     -2.71550044     0.08550353    -1.28153346
 h     -2.17912126    -1.42783808    -1.42236760
 h     -3.05395239    -0.95936894     0.02027163
 h     -1.02577729     1.40502157     1.79234011
          17

 c      1.22046079    -0.44847697     0.12999267
 c     -0.03889417    -0.87198428     0.48604317
 c     -1.12924394    -0.01603084    -0.16886336
 c     -1.35648435     1.16376402     0.77444637
 c     -0.20912624     1.25038815    -0.41019067
 c      1.02253692     0.93841220    -0.10472310
 h     -0.32400274    -1.50436967     1.34195045
 h     -2.31449322     1.65637506     1.01434502
 h     -0.39075023     2.17464727    -1.04176992
 h      1.88378377     1.62565841     0.16052917
 o      2.28430142    -1.22503349    -0.05402244
 h      3.09085782    -0.86290131    -0.27467451
 c     -2.37731767    -0.62579731    -0.76403860
 h     -2.74085168     0.11369514    -1.29646183
 h     -2.18360710    -1.50400662    -1.45184590
 h     -3.06271000    -0.92825019    -0.00469481
 h     -1.07626423     1.35487664     1.79170392
          17

 c      1.22786097    -0.43546437     0.12733638
 c     -0.03496010    -0.86080859     0.49261177
 c     -1.12944686    -0.01956461    -0.17667052
 c     -1.35630954     1.16180055     0.77263624
 c     -0.21736079     1.25057089    -0.40892060
 c      1.01746918     0.93734160    -0.10419830
 h     -0.33625696    -1.55370095     1.34886615
 h     -2.33574818     1.65631522     1.00205392
 h     -0.38912139     2.12825621    -1.07005099
 h      1.93845207     1.62728310     0.21974257
 o      2.28748004    -1.23429448    -0.05512422
 h      3.07725357    -0.86781528    -0.29335196
 c     -2.37309160    -0.62016841    -0.75311604
 h     -2.79084864     0.17688884    -1.34000594
 h     -2.18792634    -1.57231580    -1.47532005
 h     -3.07686184    -0.89954216    -0.02173106
 h     -1.10765335     1.29609464     1.79927839
          17

 c      1.23580446    -0.42324877     0.12350853
 c     -0.03258311    -0.85021774     0.49975443
 c     -1.12790229    -0.02225456    -0.18219502
 c     -1.35655795     1.15979431     0.77084785
 c     -0.23197578     1.25248779    -0.40894058
 c      1.01885227     0.93564303    -0.10153464
 h     -0.34205156    -1.59944279     1.34295091
 h     -2.35756751     1.65692895     0.96923004
 h     -0.38917954     2.07631452    -1.09711125
 h      1.97376547     1.62035057     0.26794616
 o      2.28816034    -1.24440696    -0.05486615
 h      3.09545976    -0.85229031    -0.32113252
 c     -2.36754035    -0.61586230    -0.74475982
 h     -2.84753786     0.24344500    -1.38996831
 h     -2.19447090    -1.62010357    -1.48438070
 h     -3.09917414    -0.87500196    -0.02632234
 h     -1.11930286     1.23001960     1.81721054
          17

 c      1.24408492    -0.41248288     0.11865617
 c     -0.03175440    -0.84065945     0.50749972
 c     -1.12455035    -0.02403597    -0.18543759
 c     -1.35740294     1.15798349     0.76928066
 c     -0.25217260     1.25542235    -0.40962840
 c      1.02647614     0.93390323    -0.09661852
 h     -0.33952989    -1.63607718     1.32099722
 h     -2.37482942     1.65642362     0.91749925
 h     -0.39277255     2.02555691    -1.12724126
 h      1.98517011     1.60343586     0.30264441
 o      2.28744520    -1.25462017    -0.05359067
 h      3.12740412    -0.82554868    -0.35283245
 c     -2.36187560    -0.61198376    -0.74040918
 h     -2.89825645     0.29437336    -1.43205252
 h     -2.20392988    -1.64150273    -1.47577339
 h     -3.12799319    -0.85426923    -0.01927725
 h     -1.11371877     1.15806721     1.84129858
          17

 c      1.25245407    -0.40378073     0.11295955
 c     -0.03230837    -0.83235057     0.51556794
 c     -1.11941745    -0.02491726    -0.18649139
 c     -1.35880844     1.15653643     0.76837788
 c     -0.27667599     1.25855170    -0.41020003
 c      1.03936449     0.93267367    -0.08958351
 h     -0.32822871    -1.66070942     1.28322751
 h     -2.38354408     1.65336904     0.85014065
 h     -0.40162595     1.98208976    -1.16515184
 h      1.97213335     1.57757414     0.32281627
 o      2.28665237    -1.26407864    -0.05178403
 h      3.15215536    -0.79915303    -0.38119825
 c     -2.35720522    -0.60833406    -0.74021656
 h     -2.93607244     0.32166714    -1.45966626
 h     -2.21615923    -1.63458291    -1.44913326
 h     -3.15757793    -0.83553947    -0.00558050
 h     -1.09538908     1.08274823     1.86334480
          17

 c      1.26062518    -0.39770223     0.10662331
 c     -0.03393570    -0.82527934     0.52342298
 c     -1.11263258    -0.02499976    -0.18551701
 c     -1.36058118     1.15548909     0.76852199
 c     -0.30403974     1.26129436    -0.41005386
 c      1.05607807     0.93238928    -0.08075697
 h     -0.30896877    -1.67326457     1.23269427
 h     -2.38171821     1.64698115     0.77167440
 h     -0.41660208     1.94841163    -1.21284461
 h      1.93785146     1.54606003     0.32901280
 o      2.28656456    -1.27218249    -0.04979860
 h      3.15760370    -0.78104930    -0.40124745
 c     -2.35443444    -0.60488034    -0.74368585
 h     -2.95736721     0.32276908    -1.47030499
 h     -2.23052194    -1.60053292    -1.40629569
 h     -3.18114557    -0.81694238     0.00887344
 h     -1.06950407     1.00794375     1.87518888
          17

 c      1.26827785    -0.39469689     0.09986506
 c     -0.03619770    -0.81918351     0.53030487
 c     -1.10443900    -0.02448575    -0.18272633
 c     -1.36242740     1.15476228     0.76986445
 c     -0.33286181     1.26349211    -0.40904533
 c      1.07481459     0.93316321    -0.07067328
 h     -0.28379231    -1.67697711     1.17498398
 h     -2.36975775     1.63731278     0.68729916
 h     -0.43748452     1.92233271    -1.26725479
 h      1.89063562     1.51549154     0.32419520
 o      2.28746722    -1.27860504    -0.04782318
 h      3.13983840    -0.77527156    -0.41071527
 c     -2.35415639    -0.60133822    -0.74998085
 h     -2.96036191     0.29774912    -1.46355557
 h     -2.24587700    -1.54488353    -1.35193119
 h     -3.19349066    -0.79733971     0.01959786
 h     -1.04106233     0.93833304     1.87135929
          17

 c      1.27507567    -0.39502452     0.09290315
 c     -0.03855643    -0.81354091     0.53529149
 c     -1.09518845    -0.02366676    -0.17837725
 c     -1.36401787     1.15421931     0.77230701
 c     -0.36186491     1.26528440    -0.40744819
 c      1.09335011     0.93454146    -0.06014454
 h     -0.25574693    -1.67870981     1.11768493
 h     -2.35028674     1.62524637     0.60231809
 h     -0.46342137     1.89912092    -1.32131268
 h      1.84594028     1.49738068     0.31501345
 o      2.28927525    -1.28326257    -0.04590075
 h      3.10118849    -0.78250712    -0.40976372
 c     -2.35662407    -0.59682621    -0.75787828
 h     -2.94475957     0.24869774    -1.44062726
 h     -2.26029812    -1.48090337    -1.29533044
 h     -3.19198411    -0.77645601     0.02425322
 h     -1.01436770     0.87859770     1.84992202
          17

 c      1.28070041    -0.39869324     0.08594774
 c     -0.04045209    -0.80770517     0.53747561
 c     -1.08531875    -0.02288823    -0.17277266
 c     -1.36507907     1.15374364     0.77553292
 c     -0.38991651     1.26687478    -0.40570300
 c      1.10927077     0.93553769    -0.05018272
 h     -0.22812524    -1.68752833     1.06861508
 h     -2.32732726     1.61219390     0.52168051
 h     -0.49344434     1.87446642    -1.36719742
 h      1.82398198     1.50690862     0.31101362
 o      2.29152566    -1.28635008    -0.04390114
 h      3.05036956    -0.79958871    -0.40141212
 c     -2.36172512    -0.58970901    -0.76559933
 h     -2.91251607     0.18093021    -1.40523682
 h     -2.27077622    -1.43298959    -1.25162746
 h     -3.17664021    -0.75473973     0.02266591
 h     -0.99268681     0.83271914     1.81252135
          17

 c      1.28488651    -0.40545276     0.07919353
 c     -0.04142363    -0.80131254     0.53627572
 c     -1.07532620    -0.02248987    -0.16625387
 c     -1.36550740     1.15332886     0.77900841
 c     -0.41604485     1.26839473    -0.40420602
 c      1.12115746     0.93551483    -0.04141682
 h     -0.20317409    -1.71003073     1.03258537
 h     -2.30504005     1.59958126     0.44978382
 h     -0.52668901     1.84595928    -1.39886352
 h      1.83553943     1.55246595     0.31759889
 o      2.29329268    -1.28842757    -0.04145489
 h      3.00382321    -0.81815566    -0.39256185
 c     -2.36875020    -0.57862752    -0.77109271
 h     -2.87027152     0.10648586    -1.36644310
 h     -2.27406312    -1.42844942    -1.23576866
 h     -3.14999710    -0.73317750     0.01679944
 h     -0.97784385     0.80330896     1.76439067
          17

 c      1.28744790    -0.41483813     0.07280316
 c     -0.04118007    -0.79471408     0.53166245
 c     -1.06573941    -0.02273646    -0.15918523
 c     -1.36545773     1.15314901     0.78194330
 c     -0.43944554     1.26987066    -0.40320882
 c      1.12952944     0.93516643    -0.03359198
 h     -0.18138788    -1.74520622     1.00918214
 h     -2.28665215     1.58844098     0.39056001
 h     -0.56241446     1.81322526    -1.41307768
 h      1.87030821     1.62463182     0.32991940
 o      2.29338761    -1.29033086    -0.03801437
 h      2.98242065    -0.82611581    -0.39294800
 c     -2.37587100    -0.56522035    -0.77290342
 h     -2.83313657     0.04896925    -1.34347912
 h     -2.26961742    -1.47049285    -1.24761787
 h     -3.11700596    -0.71311751     0.01075604
 h     -0.96970133     0.79091784     1.71445698
          17

 c      1.28830220    -0.42619899     0.06688009
 c     -0.03955634    -0.78890974     0.52405865
 c     -1.05708655    -0.02378351    -0.15193381
 c     -1.36534302     1.15356169     0.78330533
 c     -0.45946841     1.27123265    -0.40276915
 c      1.13574647     0.93586373    -0.02610759
 h     -0.16223959    -1.78491350     0.99421883
 h     -2.27414405     1.57932598     0.34749733
 h     -0.60000414     1.77762475    -1.40971540
 h      1.90927177     1.70431465     0.33923832
 o      2.29133504    -1.29254340    -0.03333027
 h      2.99571792    -0.81772096    -0.40744743
 c     -2.38042717    -0.55393595    -0.77031787
 h     -2.82121403     0.03756278    -1.36295204
 h     -2.26047057    -1.53470403    -1.27268525
 h     -3.08450248    -0.69606816     0.01024606
 h     -0.96586891     0.79367758     1.67478872
          17

 c      1.28748587    -0.43872300     0.06145273
 c     -0.03644636    -0.78505849     0.51406384
 c     -1.04983681    -0.02568066    -0.14482367
 c     -1.36568685     1.15497609     0.78206621
 c     -0.47559925     1.27232171    -0.40271082
 c      1.14079515     0.93859266    -0.01860650
 h     -0.14526460    -1.81920004     0.98292101
 h     -2.26862053     1.57247873     0.32329526
 h     -0.63903675     1.74199646    -1.39197551
 h      1.93854796     1.77551719     0.33991015
 o      2.28803598    -1.29472477    -0.02784295
 h      3.03120085    -0.80103998    -0.42975926
 c     -2.38127384    -0.54712717    -0.76442113
 h     -2.83654771     0.07520936    -1.42967046
 h     -2.25026339    -1.59574462    -1.29723947
 h     -3.05963474    -0.68330864     0.02087968
 h     -0.96259478     0.80824467     1.65766789
          17

 c      1.28514571    -0.45148977     0.05648313
 c     -0.03180211    -0.78408805     0.50226201
 c     -1.04435620    -0.02838485    -0.13809018
 c     -1.36682165     1.15758608     0.77774460
 c     -0.48743666     1.27289432    -0.40260579
 c      1.14511599     0.94371430    -0.01103162
 h     -0.13043780    -1.84052393     0.97177519
 h     -2.27084808     1.56806428     0.31933774
 h     -0.67944040     1.71039833    -1.36643929
 h      1.95113094     1.82849440     0.32993401
 o      2.28484574    -1.29629668    -0.02224058
 h      3.06883678    -0.78834377    -0.44940287
 c     -2.37941335    -0.54382336    -0.75823548
 h     -2.86026256     0.13478003    -1.51694571
 h     -2.24146563    -1.63857748    -1.31334284
 h     -3.04704448    -0.67523861     0.04503087
 h     -0.95753422     0.83247907     1.66951552
          17

 c      1.28152102    -0.46354813     0.05188933
 c     -0.02567977    -0.78656338     0.48914432
 c     -1.04090357    -0.03178119    -0.13186940
 c     -1.36865485     1.16120721     0.77083831
 c     -0.49467291     1.27266568    -0.40185519
 c      1.14878918     0.95113310    -0.00351556
 h     -0.11805555    -1.84509369     0.95886984
 h     -2.28147232     1.56627946     0.33539885
 h     -0.72159470     1.68742955    -1.34204290
 h      1.94452549     1.85831246     0.30951950
 o      2.28273328    -1.29695985    -0.01700721
 h      3.09444634    -0.78744768    -0.45895335
 c     -2.37610677    -0.54274167    -0.75394466
 h     -2.87689626     0.19226725    -1.59841784
 h     -2.23544002    -1.65610282    -1.31725335
 h     -3.04648132    -0.67100977     0.07918585
 h     -0.95221770     0.86732351     1.70614454
          17

 c      1.27693562    -0.47399039     0.04756623
 c     -0.01828036    -0.79267326     0.47508206
 c     -1.03962124    -0.03571326    -0.12620255
 c     -1.37079180     1.16545112     0.76261600
 c     -0.49712034     1.27143150    -0.39996415
 c      1.15166464     0.96045553     0.00369562
 h     -0.10856429    -1.83289910     0.94376312
 h     -2.30070399     1.56723508     0.36981075
 h     -0.76592358     1.67673083    -1.32677419
 h      1.91911964     1.86352169     0.28013760
 o      2.28218249    -1.29670263    -0.01236462
 h      3.10124986    -0.80117998    -0.45503944
 c     -2.37228661    -0.54325012    -0.75215341
 h     -2.87985029     0.23550175    -1.65964284
 h     -2.23282896    -1.64596679    -1.30776742
 h     -3.05364356    -0.66899884     0.11518647
 h     -0.95091632     0.91509208     1.75528450
          17

 c      1.27180117    -0.48201322     0.04340069
 c     -0.00996156    -0.80222183     0.46030473
 c     -1.04051851    -0.04001609    -0.12104987
 c     -1.37286581     1.17001835     0.75452734
 c     -0.49481127     1.26921954    -0.39691367
 c      1.15337712     0.97102439     0.01026844
 h     -0.10248356    -1.80772709     0.92746938
 h     -2.32762568     1.57067203     0.41994780
 h     -0.81169084     1.67914711    -1.32315175
 h      1.87799983     1.84614833     0.24424639
 o      2.28326912    -1.29570117    -0.00832057
 h      3.08849803    -0.82865487    -0.43762658
 c     -2.36861788    -0.54499850    -0.75259578
 h     -2.86737823     0.25937421    -1.69416086
 h     -2.23373658    -1.60939357    -1.28559489
 h     -3.06319525    -0.66759244     0.14414196
 h     -0.95752244     0.97661309     1.80327955
          17

 c      1.26661806    -0.48696707     0.03928284
 c     -0.00121498    -0.81461014     0.44487484
 c     -1.04346482    -0.04453513    -0.11631200
 c     -1.37475133     1.17482670     0.74779252
 c     -0.48808528     1.26631841    -0.39325044
 c      1.15325568     0.98181278     0.01577669
 h     -0.10041321    -1.77732493     0.91262223
 h     -2.35959707     1.57572645     0.48264548
 h     -0.85597827     1.69224506    -1.32688803
 h      1.82808871     1.81320403     0.20541206
 o      2.28563123    -1.29429259    -0.00466639
 h      3.06173753    -0.86545641    -0.41008096
 c     -2.36555292    -0.54748899    -0.75468484
 h     -2.83979311     0.26203669    -1.69949129
 h     -2.23764539    -1.55201864    -1.25369519
 h     -3.07097488    -0.66562308     0.15932159
 h     -0.97380997     1.05029648     1.83951007
          17

 c      1.26195821    -0.48839697     0.03511467
 c      0.00738450    -0.82889427     0.42869589
 c     -1.04820009    -0.04912430    -0.11185386
 c     -1.37658418     1.17998145     0.74327373
 c     -0.47754769     1.26313260    -0.38975937
 c      1.15018503     0.99124534     0.01970335
 h     -0.10303124    -1.75265802     0.90336311
 h     -2.39235830     1.58099129     0.55427961
 h     -0.89419595     1.71180484    -1.33038339
 h      1.78190560     1.77903144     0.16833450
 o      2.28833260    -1.29301473    -0.00092254
 h      3.03484994    -0.90290484    -0.38004924
 c     -2.36338839    -0.54971414    -0.75763112
 h     -2.79846172     0.24341228    -1.67541298
 h     -2.24305168    -1.48658981    -1.21849765
 h     -3.07469200    -0.66243531     0.15707695
 h     -0.99932533     1.13270128     1.85759222
          17

 c      1.25841433    -0.48607006     0.03081533
 c      0.01522988    -0.84408360     0.41163583
 c     -1.05436622    -0.05363108    -0.10752207
 c     -1.37865856     1.18567912     0.74147009
 c     -0.46394343     1.26000789    -0.38707700
 c      1.14272801     0.99734547     0.02154231
 h     -0.11083536    -1.74436766     0.90392037
 h     -2.42102844     1.58489506     0.63061644
 h     -0.92160350     1.73369540    -1.32696940
 h      1.75631877     1.76391288     0.13770148
 o      2.28994356    -1.29253978     0.00360054
 h      3.02888731    -0.92928634    -0.35849573
 c     -2.36229432    -0.54996038    -0.76034717
 h     -2.74584229     0.20535290    -1.62405862
 h     -2.24706097    -1.43549396    -1.19094745
 h     -3.07395183    -0.65780486     0.13683347
 h     -1.03181334     1.21943050     1.85526532
          17

 c      1.25650751    -0.47999033     0.02632533
 c      0.02170304    -0.85965332     0.39378324
 c     -1.06155030    -0.05788204    -0.10314803
 c     -1.38128690     1.19209974     0.74251729
 c     -0.44806152     1.25714293    -0.38551992
 c      1.13004797     0.99890829     0.02104190
 h     -0.12341987    -1.75673958     0.91557741
 h     -2.44154388     1.58617373     0.70677609
 h     -0.93448880     1.75488308    -1.31285338
 h      1.76194314     1.78068306     0.11542210
 o      2.28952719    -1.29319714     0.00930529
 h      3.05690146    -0.93789896    -0.35181923
 c     -2.36217455    -0.54654410    -0.76157172
 h     -2.68635342     0.15360521    -1.55201806
 h     -2.24615239    -1.42404914    -1.18299553
 h     -3.07032368    -0.65185369     0.10108913
 h     -1.06759884     1.30596338     1.83424722
          17

 c      1.25657447    -0.47040380     0.02161878
 c      0.02620531    -0.87577534     0.37560008
 c     -1.06932075    -0.06168340    -0.09853889
 c     -1.38469087     1.19931432     0.74616651
 c     -0.43069238     1.25457910    -0.38508723
 c      1.11289115     0.99671958     0.01829253
 h     -0.13887270    -1.78495445     0.93472192
 h     -2.45184308     1.58420322     0.77751818
 h     -0.93067891     1.77369874    -1.28728722
 h      1.79187865     1.82058893     0.09977314
 o      2.28771420    -1.29456212     0.01583698
 h      3.10747013    -0.93397509    -0.35443975
 c     -2.36225375    -0.54007719    -0.76036116
 h     -2.62805462     0.10240431    -1.47548316
 h     -2.23917875    -1.45818168    -1.19695134
 h     -3.06764669    -0.64504853     0.05561973
 h     -1.10185832     1.38843606     1.80028046
          17

 c      1.25868921    -0.45779199     0.01672451
 c      0.02827183    -0.89295859     0.35775057
 c     -1.07725086    -0.06484666    -0.09347636
 c     -1.38894332     1.20721712     0.75179543
 c     -0.41259495     1.25221846    -0.38551910
 c      1.09296126     0.99267239     0.01350696
 h     -0.15425310    -1.81923294     0.95462759
 h     -2.45241860     1.57909489     0.83778726
 h     -0.90974728     1.78989164    -1.25225524
 h      1.82934642     1.86341778     0.08816835
 o      2.28588178    -1.29591866     0.02253596
 h      3.15788165    -0.92723976    -0.35604525
 c     -2.36090621    -0.53440235    -0.75583057
 h     -2.58332672     0.07895650    -1.42553098
 h     -2.22860553    -1.51762482    -1.22302616
 h     -3.07209967    -0.63830651     0.00917669
 h     -1.12899992     1.46443928     1.76279273
          17

 c      1.26264282    -0.44285159     0.01173855
 c      0.02771005    -0.91155974     0.34081572
 c     -1.08493313    -0.06721813    -0.08773379
 c     -1.39393646     1.21551117     0.75856671
 c     -0.39445227     1.24983300    -0.38635206
 c      1.07187173     0.98838573     0.00688403
 h     -0.16671789    -1.85051006     0.96872641
 h     -2.44618899     1.57159051     0.88335060
 h     -0.87319661     1.80477831    -1.21225927
 h      1.86018093     1.89318276     0.07887665
 o      2.28504664    -1.29672090     0.02894126
 h      3.19152293    -0.92432047    -0.34962870
 c     -2.35662811    -0.53352712    -0.74746042
 h     -2.56136552     0.10852151    -1.43156293
 h     -2.21771922    -1.57761056    -1.24993740
 h     -3.09086462    -0.63287608    -0.02871958
 h     -1.14350396     1.53345948     1.73285164
          17

 c      1.26797896    -0.42645740     0.00681527
 c      0.02464961    -0.93156694     0.32515025
 c     -1.09198422    -0.06868554    -0.08110877
 c     -1.39934413     1.22381238     0.76579790
 c     -0.37683646     1.24706790    -0.38697238
 c      1.05088695     0.98487000    -0.00137603
 h     -0.17426573    -1.87302352     0.97245098
 h     -2.43778135     1.56286846     0.91135829
 h     -0.82452227     1.82139447    -1.17402095
 h      1.87594120     1.90150306     0.07091181
 o      2.28567354    -1.29663056     0.03484417
 h      3.20075522    -0.92809990    -0.33233230
 c     -2.34947850    -0.53760954    -0.73751084
 h     -2.55703424     0.17877188    -1.48214290
 h     -2.20863246    -1.62202996    -1.27049720
 h     -3.12824480    -0.62957891    -0.05243639
 h     -1.14137452     1.59604769     1.71866766
          17

 c      1.27407168    -0.40960826     0.00214308
 c      0.01949249    -0.95260159     0.31087089
 c     -1.09807481    -0.06917040    -0.07347563
 c     -1.40460973     1.23185127     0.77332141
 c     -0.36024550     1.24349147    -0.38673400
 c      1.03103683     0.98266753    -0.01103762
 h     -0.17593227    -1.88456565     0.96365429
 h     -2.43234873     1.55433414     0.92063536
 h     -0.76857130     1.84407263    -1.14526792
 h      1.87254940     1.88550935     0.06365813
 o      2.28777960    -1.29546123     0.04022160
 h      3.18518229    -0.93873111    -0.30435178
 c     -2.34069551    -0.54453597    -0.72908075
 h     -2.56001071     0.25702679    -1.54434975
 h     -2.20222348    -1.64288464    -1.28101062
 h     -3.18090930    -0.62801948    -0.06412183
 h     -1.12162102     1.65177110     1.72128549
          17

 c      1.28022233    -0.39335929    -0.00208422
 c      0.01281596    -0.97397618     0.29788195
 c     -1.10295509    -0.06863128    -0.06481099
 c     -1.40903342     1.23958821     0.78146673
 c     -0.34525705     1.23877628    -0.38521164
 c      1.01321422     0.98196665    -0.02181600
 h     -0.17175065    -1.88622166     0.94260021
 h     -2.43409697     1.54737826     0.91156268
 h     -0.70972425     1.87649043    -1.13176237
 h      1.84908387     1.84612780     0.05669222
 o      2.29093874    -1.29318170     0.04521760
 h      3.15155810    -0.95378605    -0.26859658
 c     -2.33180560    -0.55274474    -0.72362682
 h     -2.56398898     0.32132540    -1.59663422
 h     -2.19857408    -1.63732081    -1.28003382
 h     -3.23852227    -0.62698900    -0.07126358
 h     -1.08668945     1.69810189     1.73488589
          17

 c      1.28574672    -0.37874314    -0.00569351
 c      0.00528126    -0.99473661     0.28589205
 c     -1.10646643    -0.06707836    -0.05518071
 c     -1.41196981     1.24714653     0.79072207
 c     -0.33268443     1.23297182    -0.38248366
 c      0.99814607     0.98258971    -0.03338779
 h     -0.16267849    -1.88234084     0.91202158
 h     -2.44475477     1.54305101     0.88561664
 h     -0.64999608     1.91857882    -1.13382985
 h      1.80789040     1.78792964     0.04979317
 o      2.29416287    -1.28997700     0.05016760
 h      3.11567025    -0.96753494    -0.23102368
 c     -2.32415212    -0.56134240    -0.72139921
 h     -2.56606973     0.36164305    -1.62961095
 h     -2.19724867    -1.60633063    -1.26794339
 h     -3.28949002    -0.62543335    -0.08106828
 h     -1.04152716     1.73147572     1.75107518
          17

 c      1.29004040    -0.36669008    -0.00855376
 c     -0.00244286    -1.01371157     0.27443738
 c     -1.10855328    -0.06458728    -0.04471980
 c     -1.41303105     1.25468956     0.80143186
 c     -0.32351358     1.22659941    -0.37913613
 c      0.98619198     0.98386688    -0.04543367
 h     -0.15043337    -1.88039793     0.87701147
 h     -2.46253951     1.54176279     0.84493287
 h     -0.58931954     1.96534095    -1.14604089
 h      1.75629610     1.72054675     0.04317211
 o      2.29598994    -1.28623993     0.05553549
 h      3.10094407    -0.97139547    -0.19957627
 c     -2.31867742    -0.56951869    -0.72214151
 h     -2.56494922     0.37411811    -1.63998698
 h     -2.19731099    -1.55533493    -1.24735511
 h     -3.32514892    -0.62286524    -0.09776955
 h     -0.99207224     1.74896684     1.76271315
          17

 c      1.29262077    -0.35795502    -0.01059183
 c     -0.00975884    -1.02967454     0.26298814
 c     -1.10927064    -0.06129926    -0.03361774
 c     -1.41216516     1.26233761     0.81365521
 c     -0.31863972     1.22043136    -0.37593684
 c      0.97701178     0.98448032    -0.05771386
 h     -0.13701727    -1.88945745     0.84383592
 h     -2.48239081     1.54327021     0.79225076
 h     -0.52760426     2.00920796    -1.16066039
 h      1.70928853     1.66068049     0.03795593
 o      2.29548839    -1.28221913     0.06156075
 h      3.12253599    -0.95989064    -0.17851942
 c     -2.31592688    -0.57608818    -0.72526628
 h     -2.56002798     0.35775665    -1.62721764
 h     -2.19707342    -1.49627772    -1.22431058
 h     -3.34075165    -0.61932037    -0.12268694
 h     -0.94397971     1.74919789     1.76549973
          17

 c      1.29314907    -0.35307492    -0.01179858
 c     -0.01622357    -1.04172101     0.25120145
 c     -1.10878265    -0.05740432    -0.02210448
 c     -1.40958265     1.27011198     0.82711893
 c     -0.31864691     1.21519300    -0.37350353
 c      0.96957738     0.98269141    -0.07011867
 h     -0.12390274    -1.91601756     0.81692728
 h     -2.49758629     1.54701084     0.73111308
 h     -0.46604062     2.04329106    -1.17119076
 h      1.68792347     1.62969652     0.03639335
 o      2.29337898    -1.27761210     0.06797411
 h      3.16955011    -0.93732772    -0.16388940
 c     -2.31612765    -0.57930788    -0.72981983
 h     -2.55112836     0.31349789    -1.59251244
 h     -2.19376663    -1.44904126    -1.20912003
 h     -3.33523989    -0.61522627    -0.15485639
 h     -0.90177612     1.73256440     1.75824212
          17

 c      1.29143507    -0.35237190    -0.01222149
 c     -0.02158029    -1.04967873     0.23916831
 c     -1.10735312    -0.05311143    -0.01043108
 c     -1.40562428     1.27789111     0.84121635
 c     -0.32373339     1.21140845    -0.37216508
 c      0.96338562     0.97758542    -0.08253925
 h     -0.11152609    -1.95935201     0.79587883
 h     -2.50180333     1.55252838     0.66588100
 h     -0.40706525     2.06305545    -1.17381840
 h      1.70394968     1.63910436     0.04006481
 o      2.29119868    -1.27188139     0.07434378
 h      3.21818805    -0.91266223    -0.14899393
 c     -2.31914868    -0.57753541    -0.73471766
 h     -2.53863941     0.24515716    -1.53958159
 h     -2.18409430    -1.43486677    -1.21280174
 h     -3.31131566    -0.61132343    -0.19122586
 h     -0.86825520     1.70122163     1.74283001
          17

 c      1.28742583    -0.35597165    -0.01194610
 c     -0.02570207    -1.05410654     0.22735939
 c     -1.10532708    -0.04861714     0.00114729
 c     -1.40067170     1.28539049     0.85503788
 c     -0.33370114     1.20936531    -0.37195499
 c      0.95959266     0.97009662    -0.09465406
 h     -0.09970384    -2.01149227     0.77598253
 h     -2.49065040     1.55974035     0.60139922
 h     -0.35384711     2.06661105    -1.16744259
 h      1.74568382     1.67844268     0.04718079
 o      2.29011398    -1.26468565     0.08040786
 h      3.25044540    -0.89242239    -0.12972144
 c     -2.32418289    -0.57101789    -0.73936149
 h     -2.52425639     0.16274291    -1.47775891
 h     -2.16681811    -1.45866072    -1.23715590
 h     -3.27622122    -0.60868735    -0.22633582
 h     -0.84392839     1.65899159     1.72426462
          17

 c      1.28118617    -0.36379793    -0.01107838
 c     -0.02852076    -1.05587908     0.21632816
 c     -1.10310563    -0.04409238     0.01236354
 c     -1.39510767     1.29219660     0.86745194
 c     -0.34793395     1.20910093    -0.37263396
 c      0.95979786     0.96194153    -0.10604883
 h     -0.08835591    -2.06190945     0.75164050
 h     -2.46244331     1.56900966     0.54245210
 h     -0.30978705     2.05462799    -1.15339626
 h      1.79172224     1.72773706     0.05393065
 o      2.29070011    -1.25594535     0.08608552
 h      3.25754448    -0.87952239    -0.10475867
 c     -2.32943331    -0.56278139    -0.74334688
 h     -2.51254058     0.08823613    -1.42829634
 h     -2.14451465    -1.50421878    -1.27206142
 h     -3.24224780    -0.60884699    -0.25220898
 h     -0.82673664     1.61092094     1.71035327
          17

 c      1.27287672    -0.37556541    -0.00973555
 c     -0.03000814    -1.05580778     0.20648969
 c     -1.10111053    -0.03968781     0.02291812
 c     -1.38922643     1.29787779     0.87731767
 c     -0.36542827     1.21038215    -0.37371309
 c      0.96472459     0.95442784    -0.11642940
 h     -0.07777024    -2.10177279     0.71890709
 h     -2.41853310     1.58113025     0.49312543
 h     -0.27806935     2.03032547    -1.13530250
 h      1.82662969     1.77145750     0.05716057
 o      2.29305386    -1.24579081     0.09141322
 h      3.23812793    -0.87401373    -0.07460718
 c     -2.33250774    -0.55716460    -0.74537901
 h     -2.51128169     0.05486000    -1.42553983
 h     -2.12143658    -1.55105354    -1.30522064
 h     -3.22386893    -0.61364616    -0.26021741
 h     -0.81288745     1.56205293     1.70993062
          17

 c      1.26274000    -0.39078300    -0.00804281
 c     -0.03019411    -1.05449144     0.19806839
 c     -1.09971505    -0.03554424     0.03249274
 c     -1.38300047     1.30213561     0.88388763
[truncated: 34,518 more chars]
