# Supplementary material for: Photochemical permutation of meta-substituted phenols
Source: Nat Commun. 2025 Aug 13;16:7502. doi: 10.1038/s41467-025-62549-5 (PMC12350626; doi:10.1038/s41467-025-62549-5)
Supplement: Supplementary file 3 — Source Data [file 41467_2025_62549_MOESM3_ESM.zip › Source data/NAMD_trajectories/trajectory003.xyz]

          17

 c      1.19010705    -0.37925428    -0.02427928
 c     -0.05502911    -1.01572793    -0.13460819
 c     -1.18317393    -0.28180598     0.05369765
 c     -1.09228674     1.19006412     0.05781605
 c      0.14604288     1.77950649    -0.05328373
 c      1.25549234     1.00640042    -0.00736262
 h     -0.07222765    -2.05357205    -0.27409908
 h     -1.53994258     1.80355638    -0.80598494
 h      0.32105749     2.86979751     0.12109186
 h      2.16046153     1.42224984    -0.32877236
 o      2.18619344    -1.21491851     0.07632361
 h      3.11660504    -0.82428414     0.17488705
 c     -2.61232107    -0.82222439     0.03988179
 h     -2.47633579    -1.96334570    -0.00621086
 h     -3.32733044    -0.40636182     0.74209649
 h     -3.11616361    -0.57778256    -0.88107170
 h     -1.75039542     1.41431415     0.85853546
          17

 c      1.18797264    -0.38374206    -0.02979188
 c     -0.04942659    -1.01064560    -0.13304244
 c     -1.18726142    -0.28608498     0.04956463
 c     -1.08922714     1.19623478     0.06103388
 c      0.15012419     1.78553599    -0.05394743
 c      1.25704618     1.01049905    -0.00994560
 h     -0.09351071    -2.08454743    -0.26427087
 h     -1.55717074     1.80185693    -0.78009770
 h      0.32672514     2.86215659     0.11145315
 h      2.15829329     1.43695044    -0.33407340
 o      2.18533565    -1.21653167     0.07988863
 h      3.07165293    -0.84121838     0.18380744
 c     -2.60913392    -0.82755213     0.03679946
 h     -2.48791416    -1.96305407    -0.01216066
 h     -3.34702900    -0.42445617     0.76082088
 h     -3.11207479    -0.59578957    -0.87397766
 h     -1.76383371     1.43145025     0.88573836
          17

 c      1.18643124    -0.38829378    -0.03482723
 c     -0.04429824    -1.00643970    -0.13125612
 c     -1.19359512    -0.28959610     0.04441809
 c     -1.08930698     1.20267431     0.06362274
 c      0.15608406     1.79293802    -0.05268112
 c      1.25939243     1.01367396    -0.01351659
 h     -0.11374946    -2.11884542    -0.25600274
 h     -1.58581029     1.79059221    -0.75461644
 h      0.32805426     2.85321050     0.09685474
 h      2.17276019     1.45924759    -0.33921132
 o      2.18529950    -1.21879234     0.08341719
 h      3.02612123    -0.85522666     0.19229325
 c     -2.60402551    -0.83452710     0.03430317
 h     -2.50630212    -1.95202380    -0.01257963
 h     -3.36160658    -0.44422044     0.78326358
 h     -3.11130424    -0.60729270    -0.88211473
 h     -1.77861874     1.46009440     0.91974732
          17

 c      1.18570301    -0.39264459    -0.03937049
 c     -0.04019224    -1.00415766    -0.12937846
 c     -1.20183625    -0.29206144     0.03841019
 c     -1.09283398     1.20933843     0.06629710
 c      0.16350659     1.80112756    -0.04966184
 c      1.26302323     1.01601313    -0.01820921
 h     -0.13121495    -2.14508076    -0.24802590
 h     -1.62533188     1.77177885    -0.73125380
 h      0.32603487     2.84859237     0.07814159
 h      2.19787222     1.48551136    -0.34218221
 o      2.18470392    -1.22224125     0.08673425
 h      3.00234336    -0.85711102     0.20315351
 c     -2.59766099    -0.84263224     0.03258718
 h     -2.52948575    -1.93518420    -0.00782361
 h     -3.36673555    -0.46670671     0.80439689
 h     -3.11356806    -0.61218766    -0.90312597
 h     -1.78848947     1.49640671     0.95357684
          17

 c      1.18596583    -0.39653874    -0.04342320
 c     -0.03764549    -1.00439420    -0.12747944
 c     -1.21153983    -0.29328873     0.03172277
 c     -1.09982829     1.21621060     0.06958042
 c      0.17185405     1.80945890    -0.04512772
 c      1.26852319     1.01774924    -0.02416507
 h     -0.14439509    -2.15626284    -0.23970602
 h     -1.67458181     1.74754349    -0.71133723
 h      0.32187654     2.85367607     0.05622856
 h      2.22569635     1.51101599    -0.34050264
 o      2.18283078    -1.22716712     0.08972607
 h      3.01216719    -0.84185178     0.21825770
 c     -2.59081825    -0.85111095     0.03142335
 h     -2.55518666    -1.92012180     0.00135254
 h     -3.35987408    -0.49186736     0.82048187
 h     -3.11645963    -0.61155674    -0.93046895
 h     -1.78913809     1.53665637     0.98210033
          17

 c      1.18731574    -0.39972610    -0.04700681
 c     -0.03709858    -1.00727228    -0.12558163
 c     -1.22218566    -0.29318086     0.02456060
 c     -1.11008219     1.22330977     0.07376513
 c      0.18056646     1.81746551    -0.03934667
 c      1.27628523     1.01912588    -0.03144305
 h     -0.15229421    -2.14996166    -0.23091270
 h     -1.73151072     1.71974964    -0.69542378
 h      0.31654076     2.87090993     0.03176802
 h      2.24960313     1.53160307    -0.33237679
 o      2.18047942    -1.23322003     0.09249701
 h      3.04349126    -0.81501537     0.23605748
 c     -2.58418877    -0.85918653     0.03038339
 h     -2.58127157    -1.91505845     0.01388269
 h     -3.34053300    -0.51859746     0.82955286
 h     -3.11707269    -0.60705179    -0.95663208
 h     -1.77839382     1.57754486     1.00230598
          17

 c      1.18975325    -0.40200018    -0.05016068
 c     -0.03882264    -1.01246228    -0.12367150
 c     -1.23321496    -0.29173183     0.01714378
 c     -1.12325823     1.23069134     0.07892813
 c      0.18914718     1.82502482    -0.03260576
 c      1.28639623     1.02033036    -0.03999219
 h     -0.15459955    -2.12807684    -0.22189028
 h     -1.79305355     1.68980684    -0.68311256
 h      0.31050064     2.89807908     0.00514044
 h      2.26565108     1.54450181    -0.31710248
 o      2.17904049    -1.23974796     0.09526999
 h      3.07470251    -0.78714245     0.25312891
 c     -2.57824280    -0.86641220     0.02901043
 h     -2.60599563    -1.92509944     0.02854876
 h     -3.31028440    -0.54489434     0.83163802
 h     -3.11326966    -0.60036549    -0.97555242
 h     -1.75590564     1.61631835     1.01299313
          17

 c      1.19318798    -0.40324279    -0.05293667
 c     -0.04287324    -1.01916642    -0.12170439
 c     -1.24406555    -0.28901435     0.00969993
 c     -1.13894231     1.23841696     0.08495919
 c      0.19720309     1.83230184    -0.02522550
 c      1.29862623     1.02146942    -0.04966075
 h     -0.15180579    -2.09705705    -0.21320818
 h     -1.85538587     1.65878462    -0.67323594
 h      0.30392053     2.92917980    -0.02320718
 h      2.27283338     1.54857463    -0.29502064
 o      2.17947683    -1.24622504     0.09822205
 h      3.09055364    -0.76649357     0.26673377
 c     -2.57320072    -0.87293995     0.02687547
 h     -2.62784422    -1.94915281     0.04405784
 h     -3.27267592    -0.56807300     0.82889303
 h     -3.10414869    -0.59294703    -0.98349331
 h     -1.72290948     1.65087350     1.01459655
          17

 c      1.19745744    -0.40344187    -0.05539258
 c     -0.04908781    -1.02612493    -0.11960895
 c     -1.25420446    -0.28516561     0.00245738
 c     -1.15663953     1.24649774     0.09158063
 c      0.20445221     1.83953699    -0.01757039
 c      1.31244407     1.02255334    -0.06021393
 h     -0.14522700    -2.06795560    -0.20572625
 h     -1.91452366     1.62771032    -0.66431817
 h      0.29699123     2.95713106    -0.05247939
 h      2.27304972     1.54440370    -0.26733083
 o      2.18216377    -1.25233177     0.10143970
 h      3.08458246    -0.75750833     0.27550386
 c     -2.56906882    -0.87943659     0.02359676
 h     -2.64527759    -1.98072096     0.05901901
 h     -3.23284207    -0.58511911     0.82544477
 h     -3.09008220    -0.58586758    -0.97910048
 h     -1.68217835     1.67996744     1.00933025
          17

 c      1.20235911    -0.40267947    -0.05758663
 c     -0.05714109    -1.03183881    -0.11730550
 c     -1.26316152    -0.28037318    -0.00435981
 c     -1.17575262     1.25483360     0.09835164
 c      0.21072042     1.84686108    -0.01003608
 c      1.32704724     1.02348011    -0.07135622
 h     -0.13662857    -2.05409050    -0.20039505
 h     -1.96698536     1.59781959    -0.65501254
 h      0.29010193     2.97620540    -0.08156334
 h      2.27098787     1.53430211    -0.23582881
 o      2.18699413    -1.25792529     0.10492421
 h      3.05746279    -0.76121909     0.27935721
 c     -2.56570777    -0.88672430     0.01891236
 h     -2.65682332    -2.01161307     0.07201154
 h     -3.19636204    -0.59329945     0.82637037
 h     -3.07269298    -0.57971390    -0.96333630
 h     -1.63795342     1.70352155     1.00149066
          17

 c      1.20768580    -0.40110492    -0.05957426
 c     -0.06664627    -1.03518257    -0.11474991
 c     -1.27056387    -0.27485682    -0.01053610
 c     -1.19559960     1.26318370     0.10469453
 c      0.21593229     1.85421574    -0.00302103
 c      1.34145202     1.02404991    -0.08276888
 h     -0.12741680    -2.06426069    -0.19773962
 h     -2.01026518     1.57064480    -0.64434993
 h      0.28382115     2.98324193    -0.10926331
 h      2.27337474     1.52193938    -0.20246208
 o      2.19339959    -1.26306006     0.10858613
 h      3.01674003    -0.77497822     0.27959996
 c     -2.56294624    -0.89544669     0.01285440
 h     -2.66138609    -2.03508729     0.08176974
 h     -3.16726630    -0.59104474     0.83543423
 h     -3.05487418    -0.57443979    -0.93951482
 h     -1.59545676     1.72275640     0.99733146
          17

 c      1.21324880    -0.39890623    -0.06140834
 c     -0.07722018    -1.03602619    -0.11197391
 c     -1.27616940    -0.26884725    -0.01587161
 c     -1.21550180     1.27121556     0.11003047
 c      0.22009243     1.86134623     0.00310552
 c      1.35471367     1.02405667    -0.09416326
 h     -0.11817375    -2.09589238    -0.19736361
 h     -2.04304939     1.54795670    -0.63184666
 h      0.27880081     2.97798112    -0.13457072
 h      2.28670251     1.51108836    -0.16871377
 o      2.20029426    -1.26806446     0.11222458
 h      2.97782221    -0.79138808     0.27927354
 c     -2.56068589    -0.90589526     0.00592404
 h     -2.65845447    -2.04716206     0.08734700
 h     -3.14633516    -0.57875110     0.85267354
 h     -3.04070016    -0.56922735    -0.91315981
 h     -1.55965086     1.73959157     1.00354001
          17

 c      1.21889173    -0.39628574    -0.06313887
 c     -0.08845923    -1.03511218    -0.10906871
 c     -1.27989214    -0.26257055    -0.02019593
 c     -1.23489617     1.27864833     0.11405360
 c      0.22325755     1.86781860     0.00803595
 c      1.36624604     1.02344253    -0.10531679
 h     -0.10916779    -2.13683841    -0.19812087
 h     -2.06531936     1.53165561    -0.61761191
 h      0.27568107     2.96302162    -0.15689973
 h      2.31365812     1.50368970    -0.13524123
 o      2.20625770    -1.27349233     0.11555533
 h      2.96115595    -0.79933960     0.28271994
 c     -2.55890129    -0.91796238    -0.00097770
 h     -2.64815021    -2.04691762     0.08821270
 h     -3.13131491    -0.55885972     0.87410383
 h     -3.03483234    -0.56262233    -0.89095133
 h     -1.53365712     1.75506761     1.02408872
          17

 c      1.22450218    -0.39343400    -0.06480977
 c     -0.09990784    -1.03339085    -0.10613256
 c     -1.28181329    -0.25623934    -0.02338639
 c     -1.25335991     1.28538617     0.11696210
 c      0.22550590     1.87305271     0.01155393
 c      1.37600377     1.02238100    -0.11605151
 h     -0.10095588    -2.17335355    -0.19873988
 h     -2.07837243     1.52362130    -0.60247663
 h      0.27501542     2.94347201    -0.17625945
 h      2.35099699     1.49880533    -0.10224828
 o      2.21043266    -1.27962062     0.11840145
 h      2.97803269    -0.79235763     0.29254552
 c     -2.55758880    -0.93112857    -0.00694159
 h     -2.63119245    -2.03665617     0.08431925
 h     -3.11877693    -0.53508239     0.89389348
 h     -3.04106850    -0.55332762    -0.87819144
 h     -1.51812215     1.76795225     1.05762737
          17

 c      1.23002061    -0.39051366    -0.06645402
 c     -0.11107468    -1.03156724    -0.10323865
 c     -1.28217209    -0.25004225    -0.02538392
 c     -1.27052209     1.29150061     0.11940384
 c      0.22691322     1.87640662     0.01354860
 c      1.38433740     1.02118778    -0.12618401
 h     -0.09441341    -2.19539666    -0.19823257
 h     -2.08469527     1.52553641    -0.58802075
 h      0.27720985     2.92591693    -0.19325824
 h      2.39121633     1.49362095    -0.07020515
 o      2.21329547    -1.28596017     0.12087867
 h      3.01839362    -0.77659665     0.30666007
 c     -2.55678060    -0.94443644    -0.01149274
 h     -2.60878527    -2.02203170     0.07613508
 h     -3.10583388    -0.51139617     0.90686145
 h     -3.06054538    -0.54149937    -0.87592423
 h     -1.51204591     1.77514239     1.09815329
          17

 c      1.23542884    -0.38766577    -0.06809258
 c     -0.12146435    -1.02999463    -0.10042983
 c     -1.28133306    -0.24412793    -0.02620043
 c     -1.28598750     1.29710228     0.12219095
 c      0.22754221     1.87735031     0.01399424
 c      1.39168975     1.02015621    -0.13550871
 h     -0.09051018    -2.19774899    -0.19598357
 h     -2.08747077     1.53866463    -0.57628217
 h      0.28245656     2.91629026    -0.20877653
 h      2.42620054     1.48532202    -0.04011270
 o      2.21592939    -1.29168749     0.12324685
 h      3.06243405    -0.76389118     0.32063271
 c     -2.55657820    -0.95656938    -0.01472569
 h     -2.58237124    -2.01136017     0.06454567
 h     -3.09085949    -0.49134424     0.90978227
 h     -3.09109268    -0.52937185    -0.88044355
 h     -1.51396246     1.77336827     1.13811867
          17

 c      1.24072230    -0.38502120    -0.06973876
 c     -0.13060703    -1.02869333    -0.09772137
 c     -1.27973232    -0.23858934    -0.02591624
 c     -1.29937077     1.30225011     0.12601621
 c      0.22744901     1.87568420     0.01289719
 c      1.39838501     1.01945406    -0.14381886
 h     -0.09011883    -2.17964029    -0.19172334
 h     -2.08957626     1.56355742    -0.56901450
 h      0.29064578     2.91722334    -0.22333999
 h      2.44981551     1.47226138    -0.01325567
 o      2.21912992    -1.29619924     0.12570379
 h      3.09499219    -0.76277592     0.33099353
 c     -2.55711668    -0.96620766    -0.01709446
 h     -2.55327934    -2.01279416     0.05052116
 h     -3.07354663    -0.47765311     0.90168950
 h     -3.12837301    -0.52043245    -0.88577707
 h     -1.52252081     1.76050813     1.17108567
          17

 c      1.24588639    -0.38270176    -0.07140365
 c     -0.13808930    -1.02734974    -0.09510116
 c     -1.27781496    -0.23345713    -0.02467009
 c     -1.31040415     1.30694756     0.13127527
 c      0.22669904     1.87164252     0.01025117
 c      1.40455229     1.01910004    -0.15093477
 h     -0.09386810    -2.14460073    -0.18551784
 h     -2.09235570     1.59970608    -0.56670458
 h      0.30128495     2.92670421    -0.23664783
 h      2.45885039     1.45424940     0.00916107
 o      2.22323284    -1.29921210     0.12833943
 h      3.10848084    -0.77684917     0.33599849
 c     -2.55847875    -0.97258077    -0.01914245
 h     -2.52257060    -2.02961605     0.03471086
 h     -3.05479332    -0.47195979     0.88386652
 h     -3.16762622    -0.51800108    -0.88657872
 h     -1.53655987     1.73598602     1.19288425
          17

 c      1.25088568    -0.38081591    -0.07309936
 c     -0.14358414    -1.02527473    -0.09252669
 c     -1.27598050    -0.22870705    -0.02264608
 c     -1.31901146     1.31118013     0.13799473
 c      0.22537606     1.86577592     0.00604217
 c      1.41010925     1.01897742    -0.15672478
 h     -0.10201291    -2.10084906    -0.17779322
 h     -2.09496212     1.64529001    -0.56799519
 h      0.31351405     2.93932778    -0.24771533
 h      2.45317498     1.43247228     0.02630105
 o      2.22819300    -1.30070467     0.13115120
 h      3.10173389    -0.80572614     0.33540531
 c     -2.56060372    -0.97579720    -0.02138999
 h     -2.49135256    -2.05758004     0.01740302
 h     -3.03661267    -0.47454391     0.85987656
 h     -3.20483452    -0.52430402    -0.87957043
 h     -1.55505769     1.70068247     1.20190155
          17

 c      1.25566699    -0.37945654    -0.07483845
 c     -0.14686903    -1.02141879    -0.08992746
 c     -1.27455081    -0.22427649    -0.02006047
 c     -1.32527634     1.31493891     0.14585129
 c      0.22357529     1.85871509     0.00028948
 c      1.41475170     1.01885427    -0.16112143
 h     -0.11437982    -2.06109316    -0.16930145
 h     -2.09485475     1.69726457    -0.57004162
 h      0.32624676     2.94893625    -0.25545342
 h      2.43579396     1.40936244     0.03792373
 o      2.23358820    -1.30089771     0.13404483
 h      3.07991319    -0.84536951     0.33045509
 c     -2.56323538    -0.97666066    -0.02434754
 h     -2.46112981    -2.08747670    -0.00111378
 h     -3.02197868    -0.48417820     0.83549142
 h     -3.23721660    -0.54019749    -0.86377557
 h     -1.57715837     1.65674774     1.19920243
          17

 c      1.26017416    -0.37870034    -0.07662981
 c     -0.14781604    -1.01467259    -0.08723053
 c     -1.27376585    -0.22007721    -0.01714975
 c     -1.32933065     1.31821374     0.15424794
 c      0.22138491     1.85098113    -0.00691947
 c      1.41795256     1.01840776    -0.16413405
 h     -0.13053258    -2.03908839    -0.16082207
 h     -2.08906603     1.75185655    -0.56955510
 h      0.33836653     2.95073970    -0.25917306
 h      2.41279214     1.38841668     0.04455125
 o      2.23852418    -1.30027652     0.13681465
 h      3.05589503    -0.88772370     0.32416373
 c     -2.56595001    -0.97622373    -0.02849287
 h     -2.43366507    -2.10997106    -0.02029193
 h     -3.01430566    -0.49846130     0.81791233
 h     -3.26343774    -0.56519964    -0.84034393
 h     -1.60231764     1.60737779     1.18864738
          17

 c      1.26437052    -0.37859978    -0.07847252
 c     -0.14636659    -1.00455160    -0.08441103
 c     -1.27380150    -0.21599931    -0.01416054
 c     -1.33124646     1.32098442     0.16242694
 c      0.21886501     1.84289600    -0.01541847
 c      1.41903309     1.01727345    -0.16584559
 h     -0.15004594    -2.04174653    -0.15257218
 h     -2.07535817     1.80524208    -0.56382461
 h      0.34889957     2.94231217    -0.25879971
 h      2.39243546     1.37370191     0.04741162
 o      2.24170496    -1.29951271     0.13916481
 h      3.04904415    -0.92201173     0.32096675
 c     -2.56826144    -0.97541393    -0.03410332
 h     -2.41054062    -2.11865509    -0.03938241
 h     -3.01625484    -0.51501862     0.81358138
 h     -3.28380317    -0.59758444    -0.81235125
 h     -1.63046281     1.55638284     1.17655901
          17

 c      1.26825304    -0.37916665    -0.08035137
 c     -0.14254964    -0.99167466    -0.08151581
 c     -1.27478814    -0.21191829    -0.01134134
 c     -1.33099915     1.32323999     0.16965906
 c      0.21603233     1.83455828    -0.02496945
 c      1.41739338     1.01514697    -0.16637012
 h     -0.17233299    -2.06357810    -0.14393441
 h     -2.05283543     1.85413621    -0.55131800
 h      0.35714567     2.92387505    -0.25488349
 h      2.38240015     1.36873000     0.04787831
 o      2.24222005    -1.29906009     0.14089350
 h      3.07277113    -0.94133032     0.32381145
 c     -2.56975846    -0.97480245    -0.04100882
 h     -2.39278153    -2.11092520    -0.05761841
 h     -3.02819203    -0.53313657     0.82508806
 h     -3.30039054    -0.63454122    -0.78448280
 h     -1.66185253     1.50741837     1.17007257
          17

 c      1.27184494    -0.38036212    -0.08223706
 c     -0.13654097    -0.97737934    -0.07862107
 c     -1.27680921    -0.20771304    -0.00893457
 c     -1.32852386     1.32500746     0.17552891
 c      0.21285413     1.82584778    -0.03527902
 c      1.41285865     1.01191783    -0.16577583
 h     -0.19614368    -2.09109274    -0.13395876
 h     -2.02210796     1.89620242    -0.53190023
 h      0.36277858     2.89826889    -0.24851586
 h      2.38568928     1.37493852     0.04649809
 o      2.24052585    -1.29878059     0.14210661
 h      3.11919084    -0.94875930     0.33082213
 c     -2.57020174    -0.97451662    -0.04852058
 h     -2.38060426    -2.08801998    -0.07435961
 h     -3.04757190    -0.55428403     0.84962668
 h     -3.31671306    -0.67259713    -0.76219440
 h     -1.69631777     1.46315164     1.17397058
          17

 c      1.27517381    -0.38210997    -0.08408915
 c     -0.12868012    -0.96299368    -0.07578085
 c     -1.27987908    -0.20328486    -0.00716641
 c     -1.32381120     1.32633176     0.18015470
 c      0.20925264     1.81645922    -0.04602259
 c      1.40585299     1.00773468    -0.16404463
 h     -0.21956537    -2.11109607    -0.12197342
 h     -1.98524091     1.93033971    -0.50683505
 h      0.36589629     2.87057696    -0.24117038
 h      2.39866477     1.39093879     0.04250118
 o      2.23793471    -1.29827007     0.14308735
 h      3.16740873    -0.95209181     0.33740667
 c     -2.56957239    -0.97426985    -0.05570098
 h     -2.37323310    -2.05504206    -0.08918145
 h     -3.07000479    -0.58086770     0.88062967
 h     -3.33634711    -0.70844250    -0.75003049
 h     -1.73226700     1.42502991     1.18806434
          17

 c      1.27825536    -0.38432161    -0.08585800
 c     -0.11943354    -0.94946078    -0.07301350
 c     -1.28391901    -0.19856428    -0.00623326
 c     -1.31693823     1.32720003     0.18412079
 c      0.20512238     1.80599909    -0.05687571
 c      1.39720570     1.00293470    -0.16111968
 h     -0.24047321    -2.11486134    -0.10776213
 h     -1.94557913     1.95686695    -0.47863046
 h      0.36694082     2.84698872    -0.23441989
 h      2.41342303     1.41330778     0.03440275
 o      2.23556859    -1.29727561     0.14406302
 h      3.20010898    -0.95691619     0.33994465
 c     -2.56813352    -0.97343562    -0.06177740
 h     -2.36883355    -2.02076199    -0.10195963
 h     -3.09098541    -0.61463219     0.91081681
 h     -3.36073909    -0.73982768    -0.74965979
 h     -1.76654319     1.39379378     1.20779464
          17

 c      1.28108491    -0.38691204    -0.08748688
 c     -0.10934066    -0.93729254    -0.07031245
 c     -1.28874703    -0.19350725    -0.00628847
 c     -1.30802101     1.32749000     0.18818443
 c      0.20036326     1.79417375    -0.06755153
 c      1.38780810     0.99790873    -0.15698267
 h     -0.25694886    -2.09856351    -0.09146756
 h     -1.90735086     1.97746301    -0.45064246
 h      0.36640293     2.83259341    -0.22953090
 h      2.42186836     1.43809841     0.02097445
 o      2.23405013    -1.29575268     0.14514563
 h      3.20836133    -0.96548359     0.33670145
 c     -2.56644223    -0.97122506    -0.06637134
 h     -2.36483198    -1.99594881    -0.11294640
 h     -3.10700627    -0.65594730     0.93428298
 h     -3.38787523    -0.76582814    -0.75917137
 h     -1.79537094     1.37001636     1.22726116
          17

 c      1.28363360    -0.38980404    -0.08891497
 c     -0.09895762    -0.92661129    -0.06766012
 c     -1.29408535    -0.18809087    -0.00743435
 c     -1.29718724     1.32700721     0.19299527
 c      0.19492069     1.78100056    -0.07783024
 c      1.37839334     0.99299933    -0.15169220
 h     -0.26756117    -2.06281273    -0.07344542
 h     -1.87487875     1.99459435    -0.42629385
 h      0.36441580     2.82891413    -0.22713822
 h      2.41826940     1.46194374     0.00175259
 o      2.23355713    -1.29380281     0.14635140
 h      3.19066014    -0.97758853     0.32749725
 c     -2.56518041    -0.96709534    -0.06946127
 h     -2.35889894    -1.98895811    -0.12271095
 h     -3.11589542    -0.70386179     0.94724296
 h     -3.41317753    -0.78634866    -0.77434086
 h     -1.81543497     1.35422446     1.24175925
          17

 c      1.28584839    -0.39292714    -0.09008100
 c     -0.08879760    -0.91715719    -0.06503920
 c     -1.29958280    -0.18231463    -0.00972007
 c     -1.28462530     1.32560149     0.19892913
 c      0.18880778     1.76688003    -0.08756056
 c      1.36946244     0.98845261    -0.14538247
 h     -0.27164239    -2.01266674    -0.05411884
 h     -1.85144002     2.01032842    -0.40796373
 h      0.36057112     2.83307608    -0.22726922
 h      2.40002406     1.48255398    -0.02293800
 o      2.23383165    -1.29164718     0.14761074
 h      3.15270007    -0.99093080     0.31353621
 c     -2.56488147    -0.96120589    -0.07124900
 h     -2.35015850    -2.00059734    -0.13186949
 h     -3.11681528    -0.75642972     0.94814414
 h     -3.43163229    -0.80149887    -0.79062586
 h     -1.82440537     1.34679699     1.24869302
          17

 c      1.28765700    -0.39621239    -0.09092689
 c     -0.07927180    -0.90826128    -0.06244535
 c     -1.30484944    -0.17620855    -0.01314314
 c     -1.27065729     1.32329005     0.20602583
 c      0.18209613     1.75245960    -0.09663733
 c      1.36126666     0.98439842    -0.13824646
 h     -0.26963289    -1.95806343    -0.03379037
 h     -1.83829097     2.02507544    -0.39608724
 h      0.35414322     2.83940967    -0.22967996
 h      2.36768913     1.49893150    -0.05215918
 o      2.23408127    -1.28964929     0.14876029
 h      3.10888353    -1.00074780     0.29752933
 c     -2.56576604    -0.95444652    -0.07207232
 h     -2.33943593    -2.02366918    -0.14085190
 h     -3.11023622    -0.81107591     0.93770880
 h     -3.43943454    -0.81128874    -0.80450304
 h     -1.82101581     1.34787418     1.24750753
          17

 c      1.28897903    -0.39957619    -0.09140221
 c     -0.07065907    -0.89891176    -0.05990342
 c     -1.30949957    -0.16984339    -0.01765177
 c     -1.25575052     1.32029190     0.21402180
 c      0.17489426     1.73841327    -0.10498110
 c      1.35379121     0.98083787    -0.13051572
 h     -0.26323810    -1.91312976    -0.01239505
 h     -1.83452227     2.03724244    -0.38916155
 h      0.34449049     2.84202723    -0.23418816
 h      2.32493230     1.51155899    -0.08459254
 o      2.23304239    -1.28830819     0.14957131
 h      3.08130782    -1.00004241     0.28326257
 c     -2.56773744    -0.94799375    -0.07237173
 h     -2.32834601    -2.04779682    -0.14994185
 h     -3.09795542    -0.86497672     0.91906170
 h     -3.43470063    -0.81558895    -0.81396964
 h     -1.80502372     1.35733002     1.23941617
          17

 c      1.28974352    -0.40288871    -0.09146990
 c     -0.06316636    -0.88816099    -0.05747064
 c     -1.31319469    -0.16333511    -0.02314590
 c     -1.24044814     1.31694794     0.22244703
 c      0.16733594     1.72528104    -0.11253393
 c      1.34675349     0.97763991    -0.12243475
 h     -0.25468799    -1.89143263     0.01058853
 h     -1.83780324     2.04408343    -0.38465571
 h      0.33133862     2.83669834    -0.24082364
 h      2.27831805     1.52252884    -0.11884560
 o      2.22982780    -1.28802221     0.14990710
 h      3.08637186    -0.98364371     0.27314540
 c     -2.57043166    -0.94286161    -0.07266716
 h     -2.31832295    -2.06418949    -0.15944419
 h     -3.08302688    -0.91548827     0.89770201
 h     -3.41766328    -0.81416616    -0.81864539
 h     -1.77722951     1.37479038     1.22725687
          17

 c      1.28991123    -0.40595383    -0.09110985
 c     -0.05708077    -0.87585169    -0.05519079
 c     -1.31567471    -0.15683947    -0.02947535
 c     -1.22527437     1.31359568     0.23072799
 c      0.15957821     1.71339824    -0.11926599
 c      1.33968969     0.97458178    -0.11422839
 h     -0.24499494    -1.89740956     0.03562734
 h     -1.84539959     2.04296787    -0.38008652
 h      0.31488170     2.82168376    -0.24985087
 h      2.23615509     1.53517054    -0.15382520
 o      2.22504444    -1.28872167     0.14987674
 h      3.11701332    -0.95426528     0.26579712
 c     -2.57327715    -0.93969780    -0.07347875
 h     -2.31020748    -2.06755318    -0.16979241
 h     -3.06926167    -0.96057941     0.88066117
 h     -3.39071027    -0.80669308    -0.81979076
 h     -1.73950883     1.39968732     1.21541151
          17

 c      1.28948811    -0.40854312    -0.09031517
 c     -0.05282390    -0.86290434    -0.05302396
 c     -1.31677028    -0.15053905    -0.03643734
 c     -1.21068061     1.31047444     0.23828047
 c      0.15179874     1.70287833    -0.12518291
 c      1.33219961     0.97148243    -0.10608059
 h     -0.23320353    -1.92287716     0.06230772
 h     -1.85491972     2.03225638    -0.37366565
 h      0.29577269     2.79795577    -0.26177064
 h      2.20565368     1.55255002    -0.18893301
 o      2.22022757    -1.28999063     0.14969928
 h      3.15139405    -0.92031359     0.25813223
 c     -2.57560785    -0.93876038    -0.07513925
 h     -2.30419316    -2.05619335    -0.18158555
 h     -3.06002264    -0.99902389     0.87421583
 h     -3.35825259    -0.79272585    -0.82023048
 h     -1.69460664     1.43132981     1.20937468
          17

 c      1.28851409    -0.41046758    -0.08908435
 c     -0.05080600    -0.85074465    -0.05084480
 c     -1.31639831    -0.14462730    -0.04377777
 c     -1.19706832     1.30768971     0.24463936
 c      0.14419203     1.69362246    -0.13033096
 c      1.32425084     0.96839598    -0.09815587
 h     -0.21776922    -1.95360294     0.08929006
 h     -1.86468302     2.01161460    -0.36447213
 h      0.27505324     2.76909930    -0.27733656
 h      2.18945448     1.57519117    -0.22370571
 o      2.21663939    -1.29143285     0.14952235
 h      3.17159622    -0.88952790     0.24812709
 c     -2.57684854    -0.93996847    -0.07758072
 h     -2.29983897    -2.03176276    -0.19560011
 h     -3.05674142    -1.03009476     0.88085384
 h     -3.32602980    -0.77171602    -0.82382309
 h     -1.64539626     1.46889166     1.21438813
          17

 c      1.28703125    -0.41163064    -0.08741561
 c     -0.05126275    -0.84062551    -0.04850217
 c     -1.31454880    -0.13929355    -0.05120037
 c     -1.18486209     1.30523761     0.24964700
 c      0.13697047     1.68536608    -0.13480127
 c      1.31626500     0.96568808    -0.09064779
 h     -0.19801986    -1.97713040     0.11497563
 h     -1.87386458     1.98200116    -0.35237881
 h      0.25400575     2.74073346    -0.29755511
 h      2.18467452     1.60008194    -0.25711838
 o      2.21493088    -1.29278925     0.14939487
 h      3.16879172    -0.86672057     0.23518019
 c     -2.57671217    -0.94294056    -0.08033770
 h     -2.29604663    -1.99920569    -0.21281069
 h     -3.05838379    -1.05305217     0.89793613
 h     -3.29942405    -0.74321908    -0.83399195
 h     -1.59375789     1.51114133     1.23313890
          17

 c      1.28505328    -0.41203637    -0.08530473
 c     -0.05419472    -0.83336796    -0.04586749
 c     -1.31127222    -0.13471408    -0.05838318
 c     -1.17453478     1.30306691     0.25358894
 c      0.13036594     1.67780215    -0.13873609
 c      1.30890264     0.96389032    -0.08378815
 h     -0.17447522    -1.98576045     0.13804205
 h     -1.88255862     1.94554320    -0.33791806
 h      0.23389107     2.71897136    -0.32356400
 h      2.18545495     1.62217285    -0.28738719
 o      2.21522864    -1.29392218     0.14929527
 h      3.14184157    -0.85389583     0.21964797
 c     -2.57531920    -0.94698069    -0.08285566
 h     -2.29109074    -1.96655320    -0.23442598
 h     -3.06234285    -1.06705916     0.91935443
 h     -3.28122202    -0.70744338    -0.85157355
 h     -1.54001504     1.55598508     1.26400272
          17

 c      1.28254624    -0.41176680    -0.08274504
 c     -0.05937284    -0.82936761    -0.04285382
 c     -1.30667179    -0.13104859    -0.06499959
 c     -1.16651714     1.30112430     0.25712626
 c      0.12461960     1.67078485    -0.14234281
 c      1.30278950     0.96347771    -0.07780495
 h     -0.14857718    -1.97648916     0.15765266
 h     -1.89178649     1.90534713    -0.32214107
 h      0.21561965     2.70787801    -0.35626357
 h      2.18619591     1.63673059    -0.31245156
 o      2.21718487    -1.29482617     0.14915311
 h      3.09659530    -0.85012917     0.20252687
 c     -2.57314803    -0.95113186    -0.08482477
 h     -2.28300591    -1.94335685    -0.26181982
 h     -3.06576636    -1.07155897     0.93840204
 h     -3.27055747    -0.66587155    -0.87367408
 h     -1.48361906     1.60035041     1.30162697
          17

 c      1.27942580    -0.41094620    -0.07972861
 c     -0.06636965    -0.82863897    -0.03942382
 c     -1.30089833    -0.12843844    -0.07074049
 c     -1.16106817     1.29936039     0.26106110
 c      0.11995124     1.66449897    -0.14591274
 c      1.29836998     0.96472821    -0.07287631
 h     -0.12237942    -1.95052116     0.17355772
 h     -1.90332720     1.86513697    -0.30640307
 h      0.19955478     2.70729119    -0.39576980
 h      2.18328295     1.64076009    -0.33057149
 o      2.21992451    -1.29570088     0.14886537
 h      3.04686698    -0.85057032     0.18524146
 c     -2.57077774    -0.95448601    -0.08627982
 h     -2.27067674    -1.93666320    -0.29602880
 h     -3.06639429    -1.06662789     0.94976042
 h     -3.26408582    -0.62129551    -0.89486793
 h     -1.42435059     1.64070077     1.33935978
          17

 c      1.27557737    -0.40970347    -0.07624871
 c     -0.07461019    -0.83081089    -0.03560246
 c     -1.29414402    -0.12700377    -0.07533412
 c     -1.15822527     1.29773782     0.26610537
 c      0.11651336     1.65943615    -0.14981893
 c      1.29586119     0.96767944    -0.06910501
 h     -0.09827439    -1.91333063     0.18626807
 h     -1.91916542     1.82859712    -0.29195298
 h      0.18560550     2.71290711    -0.44108720
 h      2.17553334     1.63342250    -0.34071029
 o      2.22211945    -1.29698720     0.14832960
 h      3.01336407    -0.84615502     0.16917696
 c     -2.56857425    -0.95661466    -0.08754674
 h     -2.25515473    -1.94654823    -0.33674076
 h     -3.06289189    -1.05305327     0.95031910
 h     -3.25810687    -0.57711888    -0.90959638
 h     -1.36296227     1.67374665     1.37143717
          17

 c      1.27090199    -0.40813975    -0.07230241
 c     -0.08344835    -0.83510083    -0.03149493
 c     -1.28663450    -0.12683780    -0.07856113
 c     -1.15785946     1.29626836     0.27274256
 c      0.11435459     1.65618790    -0.15447425
 c      1.29522880     0.97213412    -0.06650689
 h     -0.07863133    -1.87492470     0.19729258
 h     -1.94053966     1.79852840    -0.27934369
 h      0.17349156     2.71855984    -0.49032378
 h      2.16423707     1.61605080    -0.34275392
 o      2.22270502    -1.29905377     0.14749752
 h      3.01230417    -0.82897880     0.15488321
 c     -2.56655682    -0.95765822    -0.08916857
 h     -2.23972296    -1.96604426    -0.38168709
 h     -3.05497636    -1.03222340     0.93944623
 h     -3.24997583    -0.53650150    -0.91389213
 h     -1.30112824     1.69688115     1.39393249
          17

 c      1.26537226    -0.40631729    -0.06789161
 c     -0.09225642    -0.84041587    -0.02728219
 c     -1.27862156    -0.12799576    -0.08026398
 c     -1.15977039     1.29504529     0.28117585
 c      0.11341273     1.65522780    -0.16026812
 c      1.29616233     0.97768386    -0.06500416
 h     -0.06529724    -1.84860532     0.20909153
 h     -1.96704871     1.77624101    -0.26797460
 h      0.16295091     2.71872750    -0.54127221
 h      2.15316047     1.59205367    -0.33763952
 o      2.22187595    -1.30162049     0.14637968
 h      3.03947758    -0.80175005     0.14203685
 c     -2.56447579    -0.95801223    -0.09180936
 h     -2.22844023    -1.98562604    -0.42726878
 h     -3.04348086    -1.00595933     0.91911626
 h     -3.23855092    -0.50178479    -0.90600906
 h     -1.24111228     1.70831062     1.40485830
          17

 c      1.25906190    -0.40427990    -0.06302101
 c     -0.10048250    -0.84578855    -0.02313724
 c     -1.27037902    -0.13047595    -0.08035104
 c     -1.16374086     1.29422518     0.29133706
 c      0.11353317     1.65679618    -0.16751122
 c      1.29809513     0.98376220    -0.06443295
 h     -0.05925911    -1.84582957     0.22406626
 h     -1.99649092     1.76157484    -0.25614935
 h      0.15381279     2.70995032    -0.59198946
 h      2.14818871     1.56647433    -0.32727066
 o      2.22071754    -1.30389744     0.14498573
 h      3.07599768    -0.77556283     0.13038999
 c     -2.56193912    -0.95802038    -0.09613977
 h     -2.22465771    -1.99740417    -0.46976202
 h     -3.03030333    -0.97631157     0.89382782
 h     -3.22419256    -0.47416938    -0.88648817
 h     -1.18543159     1.70707551     1.40406950
          17

 c      1.25213564    -0.40208364    -0.05769420
 c     -0.10764541    -0.85100771    -0.01907195
 c     -1.26220057    -0.13419975    -0.07879523
 c     -1.16952904     1.29395805     0.30292149
 c      0.11449521     1.66087729    -0.17639882
 c      1.30034901     0.98976942    -0.06458902
 h     -0.06086445    -1.86882180     0.24269636
 h     -2.02558466     1.75345677    -0.24164579
 h      0.14598418     2.69125876    -0.64121811
 h      2.15573376     1.54464169    -0.31393805
 o      2.22016963    -1.30517941     0.14330523
 h      3.10484741    -0.76027259     0.12006308
 c     -2.55850050    -0.95788037    -0.10270362
 h     -2.23037730    -1.99675812    -0.50618863
 h     -3.01802289    -0.94531182     0.86982422
 h     -3.20869779    -0.45347019    -0.85808691
 h     -1.13654793     1.69311867     1.39334451
          17

 c      1.24481973    -0.39981253    -0.05191010
 c     -0.11331971    -0.85675297    -0.01488127
 c     -1.25439205    -0.13900604    -0.07562805
 c     -1.17683988     1.29430304     0.31540981
 c      0.11603471     1.66721872    -0.18698638
 c      1.30242953     0.99527260    -0.06531567
 h     -0.07016592    -1.90902884     0.26282049
 h     -2.05104510     1.75056127    -0.22240741
 h      0.13940443     2.66413347    -0.68868635
 h      2.17949152     1.52987414    -0.29923163
 o      2.22068353    -1.30506399     0.14132395
 h      3.11655968    -0.76094281     0.11127944
 c     -2.55374677    -0.95766427    -0.11173047
 h     -2.24616937    -1.98247931    -0.53475461
 h     -3.00896180    -0.91476692     0.85308447
 h     -3.19520105    -0.43793565    -0.82555450
 h     -1.09651886     1.66743688     1.37672231
          17

 c      1.23737613    -0.39757506    -0.04566207
 c     -0.11717331    -0.86405567    -0.01026402
 c     -1.24725139    -0.14466861    -0.07093142
 c     -1.18531599     1.29517135     0.32807767
 c      0.11786103     1.67536647    -0.19917117
 c      1.30429499     1.00014947    -0.06656796
 h     -0.08678049    -1.95346109     0.28102655
 h     -2.07046225     1.75177381    -0.19703420
 h      0.13399355     2.63221690    -0.73531078
 h      2.21750936     1.52183146    -0.28327220
 o      2.22228092    -1.30342314     0.13903672
 h      3.10846968    -0.77831177     0.10416467
 c     -2.54742481    -0.95730156    -0.12294627
 h     -2.27121539    -1.95675477    -0.55515556
 h     -3.00396124    -0.88627942     0.84658678
 h     -3.18773403    -0.42441502    -0.79484108
 h     -1.06657369     1.63216861     1.36079019
          17

 c      1.23008466    -0.39548552    -0.03894045
 c     -0.11901653    -0.87375502    -0.00496331
 c     -1.24104006    -0.15093202    -0.06483188
 c     -1.19454458     1.29633473     0.34006882
 c      0.11967375     1.68472672    -0.21269044
 c      1.30632770     1.00452674    -0.06838041
 h     -0.10968646    -1.99102303     0.29430325
 h     -2.08282644     1.75642907    -0.16503619
 h      0.12960088     2.60058957    -0.78315412
 h      2.26268424     1.51729014    -0.26514087
 o      2.22459275    -1.30037938     0.13645585
 h      3.08420701    -0.80922901     0.09861969
 c     -2.53957954    -0.95645307    -0.13557486
 h     -2.30337719    -1.92539421    -0.56890675
 h     -3.00183172    -0.86146454     0.84886675
 h     -3.18996506    -0.40936372    -0.77131845
 h     -1.04675889     1.59026449     1.35403481
          17

 c      1.22322932    -0.39364119    -0.03173734
 c     -0.11882144    -0.88629150     0.00117591
 c     -1.23595258    -0.15755360    -0.05749853
 c     -1.20404115     1.29751453     0.35064049
 c      0.12118203     1.69468560    -0.22716776
 c      1.30904572     1.00859197    -0.07078303
 h     -0.13731658    -2.01480824     0.30072031
 h     -2.08877658     1.76441176    -0.12693559
 h      0.12596723     2.57427246    -0.83480248
 h      2.30621426     1.51241449    -0.24395207
 o      2.22679059    -1.29633579     0.13362194
 h      3.05485151    -0.84625894     0.09416358
 c     -2.53062870    -0.95436716    -0.14861964
 h     -2.33954315    -1.89764686    -0.57944397
 h     -3.00006192    -0.84200631     0.85522742
 h     -3.20323045    -0.39064652    -0.75756388
 h     -1.03606100     1.54446845     1.36407642
          17

 c      1.21708645    -0.39210300    -0.02405205
 c     -0.11671821    -0.90168864     0.00820257
 c     -1.23208693    -0.16433589    -0.04914086
 c     -1.21319441     1.29849041     0.35953875
 c      0.12212520     1.70477727    -0.24222651
 c      1.31283359     1.01245866    -0.07375318
 h     -0.16778586    -2.02213420     0.29948394
 h     -2.09058556     1.77616231    -0.08422811
 h      0.12272403     2.55615743    -0.89201362
 h      2.34073459     1.50439965    -0.21949750
 o      2.22759313    -1.29195099     0.13061149
 h      3.03890714    -0.87822209     0.08983514
 c     -2.52128431    -0.94999943    -0.16123655
 h     -2.37661922    -1.88382524    -0.59116696
 h     -2.99609977    -0.82938279     0.86030536
 h     -3.22529878    -0.36879830    -0.75249492
 h     -1.03325208     1.49620300     1.39329704
          17

 c      1.21190920    -0.39088330    -0.01589585
 c     -0.11297578    -0.91955543     0.01606371
 c     -1.22941953    -0.17113531    -0.03999994
 c     -1.22125992     1.29911568     0.36716759
 c      0.12229417     1.71479781    -0.25761832
 c      1.31781573     1.01612956    -0.07721631
 h     -0.19912925    -2.01435875     0.29088850
 h     -2.09167578     1.79249826    -0.03906994
 h      0.11943997     2.54564823    -0.95430825
 h      2.36171024     1.49197110    -0.19229179
 o      2.22588121    -1.28779490     0.12751258
 h      3.05270845    -0.89588691     0.08461192
 c     -2.51231877    -0.94257247    -0.17301015
 h     -2.41280577    -1.88971228    -0.60686546
 h     -2.98825319    -0.82450989     0.86002141
 h     -3.25119758    -0.34645209    -0.75269168
 h     -1.03769355     1.44568412     1.43669249
          17

 c      1.20790220    -0.38993842    -0.00729636
 c     -0.10796369    -0.93906279     0.02460406
 c     -1.22779317    -0.17784831    -0.03033150
 c     -1.22750186     1.29926097     0.37431883
 c      0.12155025     1.72476191    -0.27326421
 c      1.32382444     1.01950629    -0.08106442
 h     -0.22960560    -1.99713210     0.27633234
 h     -2.09541284     1.81407264     0.00639522
 h      0.11567501     2.53922028    -1.01870967
 h      2.36774379     1.47532578    -0.16336204
 o      2.22180585    -1.28384587     0.12436559
 h      3.09314727    -0.90018141     0.07837766
 c     -2.50437538    -0.93213700    -0.18404641
 h     -2.44770481    -1.91191490    -0.62548365
 h     -2.97598948    -0.82757040     0.85238932
 h     -3.27528207    -0.32666537    -0.75444908
 h     -1.04914771     1.39317810     1.48458517
          17

 c      1.20519408    -0.38917961     0.00170098
 c     -0.10208552    -0.95895266     0.03357645
 c     -1.22692901    -0.18439218    -0.02038797
 c     -1.23141738     1.29881956     0.38173628
 c      0.11983659     1.73474365    -0.28918062
 c      1.33040081     1.02240331    -0.08517492
 h     -0.25812164    -1.98047827     0.25821670
 h     -2.10345655     1.84051398     0.05078726
 h      0.11100569     2.53237098    -1.08086858
 h      2.36064760     1.45599602    -0.13399473
 o      2.21663897    -1.27966904     0.12116058
 h      3.14026253    -0.89931588     0.07193790
 c     -2.49794611    -0.91949855    -0.19480153
 h     -2.48105466    -1.94005200    -0.64310856
 h     -2.95988233    -0.83807924     0.83760868
 h     -3.29289467    -0.31163933    -0.75503295
 h     -1.06704068     1.33985716     1.52719944
          17

 c      1.20382771    -0.38849609     0.01103340
 c     -0.09571447    -0.97774161     0.04270114
 c     -1.22646551    -0.19069639    -0.01040668
 c     -1.23287180     1.29777587     0.38987341
 c      0.11717576     1.74473446    -0.30536898
 c      1.33681235     1.02455865    -0.08942858
 h     -0.28449219    -1.97676441     0.23927714
 h     -2.11475460     1.86980494     0.09373815
 h      0.10502362     2.52138814    -1.13659199
 h      2.34547911     1.43672618    -0.10546642
 o      2.21165465    -1.27493343     0.11788831
 h      3.17494362    -0.90028028     0.06614623
 c     -2.49338260    -0.90571495    -0.20580200
 h     -2.51188541    -1.96294995    -0.65580655
 h     -2.94142870    -0.85509093     0.81785508
 h     -3.30114150    -0.30222167    -0.75304889
 h     -1.09006554     1.28771650     1.55741684
          17

 c      1.20377094    -0.38777118     0.02062050
 c     -0.08921110    -0.99425703     0.05178637
 c     -1.22601439    -0.19670653    -0.00060532
 c     -1.23205622     1.29623205     0.39888267
 c      0.11365201     1.75458201    -0.32173912
 c      1.34212789     1.02566405    -0.09373014
 h     -0.30878269    -1.99479649     0.22119748
 h     -2.12606735     1.89852473     0.13544212
 h      0.09732960     2.50418872    -1.18291989
 h      2.32996676     1.42113515    -0.07874282
 o      2.20764643    -1.26955514     0.11456290
 h      3.18638685    -0.90629866     0.06149532
 c     -2.49085934    -0.89173385    -0.21746691
 h     -2.53869580    -1.97259229    -0.66132286
 h     -2.92276192    -0.87744464     0.79680841
 h     -3.29917827    -0.29781496    -0.74842735
 h     -1.11622861     1.23911617     1.57144818
          17

 c      1.20493304    -0.38688861     0.03036437
 c     -0.08302527    -1.00819366     0.06080874
 c     -1.22521647    -0.20239644     0.00881816
 c     -1.22933209     1.29436218     0.40868690
 c      0.10938366     1.76398847    -0.33807357
 c      1.34543563     1.02544764    -0.09802462
 h     -0.32978851    -2.03356864     0.20370606
 h     -2.13355141     1.92283780     0.17598103
 h      0.08753366     2.48046721    -1.21866278
 h      2.32223303     1.41276270    -0.05425263
 o      2.20494212    -1.26363831     0.11122048
 h      3.17164528    -0.91760293     0.05811621
 c     -2.49033463    -0.87828170    -0.23001187
 h     -2.55991879    -1.96500794    -0.65934392
 h     -2.90617275    -0.90396204     0.77869088
 h     -3.28836875    -0.29636473    -0.74234375
 h     -1.14305233     1.19636882     1.56870467
          17

 c      1.20717104    -0.38574449     0.04015289
 c     -0.07771088    -1.02005143     0.06984403
 c     -1.22378525    -0.20778077     0.01768508
 c     -1.22507747     1.29234715     0.41901643
 c      0.10449502     1.77253147    -0.35401368
 c      1.34620092     1.02380737    -0.10228774
 h     -0.34461836    -2.08311086     0.18543367
 h     -2.13423682     1.93953551     0.21492784
 h      0.07526002     2.45155533    -1.24462295
 h      2.32677203     1.41351215    -0.03201222
 o      2.20343077    -1.25743133     0.10791799
 h      3.13503152    -0.93201530     0.05578377
 c     -2.49154966    -0.86585730    -0.24334852
 h     -2.57424901    -1.94005970    -0.65128249
 h     -2.89345202    -0.93348502     0.76675619
 h     -3.27231888    -0.29440779    -0.73709006
 h     -1.16777571     1.16141566     1.55173324
          17

 c      1.21028472    -0.38426311     0.04986515
 c     -0.07378819    -1.03056926     0.07894557
 c     -1.22153432    -0.21291652     0.02583825
 c     -1.21958682     1.29033526     0.42939589
 c      0.09909646     1.77969543    -0.36906206
 c      1.34451310     1.02089919    -0.10648618
 h     -0.35006917    -2.13113947     0.16536314
 h     -2.12684075     1.94669322     0.25129344
 h      0.06014801     2.42012895    -1.26359509
 h      2.34159292     1.42257344    -0.01213418
 o      2.20247494    -1.25133577     0.10473927
 h      3.08940189    -0.94472617     0.05381409
 c     -2.49408183    -0.85470748    -0.25700797
 h     -2.58085316    -1.90141246    -0.64012932
 h     -2.88535945    -0.96469228     0.76185318
 h     -3.25636147    -0.28747569    -0.73565749
 h     -1.18755461     1.13551287     1.52636471
          17

 c      1.21401027    -0.38240032     0.05937712
 c     -0.07160743    -1.04029838     0.08809674
 c     -1.21838784    -0.21788579     0.03314914
 c     -1.21301328     1.28842584     0.43914041
 c      0.09327748     1.78492569    -0.38262372
 c      1.34095600     1.01708571    -0.11055094
 h     -0.34398979    -2.16804801     0.14336405
 h     -2.11204668     1.94395647     0.28365709
 h      0.04185412     2.38963030    -1.27991339
 h      2.35963780     1.43695359     0.00481403
 o      2.20090522    -1.24590489     0.10179864
 h      3.05621609    -0.94836579     0.05100913
 c     -2.49747214    -0.84472127    -0.27020213
 h     -2.57954195    -1.85681007    -0.63039322
 h     -2.88160466    -0.99586898     0.76209376
 h     -3.24586792    -0.27132466    -0.74070414
 h     -1.19971649     1.11895982     1.50155658
          17

 c      1.21802499    -0.38011878     0.06856453
 c     -0.07130248    -1.04948529     0.09722330
 c     -1.21437505    -0.22276368     0.03953043
 c     -1.20533711     1.28664473     0.44747516
 c      0.08710422     1.78772535    -0.39412214
 c      1.33625062     1.01279515    -0.11439127
 h     -0.32571196    -2.18831947     0.12000110
 h     -2.09249171     1.93258358     0.31036833
 h      0.02008774     2.36321968    -1.29817042
 h      2.37281017     1.45302151     0.01796933
 o      2.19770462    -1.24163914     0.09920588
 h      3.05473186    -0.93652682     0.04622264
 c     -2.50141506    -0.83530912    -0.28206235
 h     -2.57083850    -1.81760650    -0.62775253
 h     -2.88131968    -1.02493834     0.76386866
 h     -3.24361291    -0.24394252    -0.75307850
 h     -1.20205684     1.11112648     1.48772621
          17

 c      1.22196065    -0.37736536     0.07730769
 c     -0.07279392    -1.05809038     0.10621901
 c     -1.20961566    -0.22758025     0.04495033
 c     -1.19637258     1.28488788     0.45385643
 c      0.08061597     1.78777617    -0.40318219
 c      1.33098302     1.00841338    -0.11792559
 h     -0.29595464    -2.19039099     0.09619522
 h     -2.07246692     1.91523002     0.32980886
 h     -0.00525065     2.34248530    -1.32118848
 h      2.37497555     1.46773370     0.02653665
 o      2.19324418    -1.23858971     0.09699071
 h      3.08240109    -0.91034740     0.03955847
 c     -2.50589058    -0.82556416    -0.29194541
 h     -2.55572119    -1.79528337    -0.63770666
 h     -2.88359487    -1.04980841     0.76332603
 h     -3.24818221    -0.20696098    -0.77103545
 h     -1.19305441     1.11110167     1.49266197
          17

 c      1.22543271    -0.37408741     0.08549916
 c     -0.07580110    -1.06580689     0.11496903
 c     -1.20430293    -0.23229495     0.04944038
 c     -1.18583834     1.28288903     0.45832680
 c      0.07381535     1.78501033    -0.40977443
 c      1.32550466     1.00423834    -0.12110247
 h     -0.25661995    -2.17652793     0.07292793
 h     -2.05704422     1.89527522     0.34073086
 h     -0.03384674     2.32671806    -1.34843559
 h      2.36303125     1.47916365     0.03003149
 o      2.18904860    -1.23639703     0.09510453
 h      3.11827799    -0.87772806     0.03231337
 c     -2.51110348    -0.81488136    -0.29966671
 h     -2.53515163    -1.79448372    -0.66307957
 h     -2.88778460    -1.06878944     0.75742251
 h     -3.25508726    -0.16499834    -0.79103956
 h     -1.17196568     1.11862698     1.51699141
          17

 c      1.22807714    -0.37028021     0.09305103
 c     -0.07986598    -1.07205464     0.12337446
 c     -1.19868771    -0.23679949     0.05308936
 c     -1.17349552     1.28031911     0.46152834
 c      0.06666306     1.77957289    -0.41419803
 c      1.31992307     1.00046516    -0.12390980
 h     -0.21052038    -2.15296470     0.05095038
 h     -2.05038124     1.87557823     0.34262473
 h     -0.06484118     2.31339514    -1.37626879
 h      2.33701573     1.48667328     0.02838221
 o      2.18651304    -1.23467542     0.09349285
 h      3.14289261    -0.84664023     0.02579504
 c     -2.51726479    -0.80345541    -0.30554930
 h     -2.51011559    -1.80892315    -0.70231405
 h     -2.89362163    -1.08087489     0.74441593
 h     -3.25931611    -0.12355829    -0.80936218
 h     -1.13896278     1.13422869     1.55370270
          17

 c      1.22958323    -0.36602527     0.09989931
 c     -0.08441355    -1.07602362     0.13137788
 c     -1.19306615    -0.24094571     0.05602452
 c     -1.15931317     1.27698414     0.46434047
 c      0.05909113     1.77171196    -0.41692290
 c      1.31410677     0.99717600    -0.12637984
 h     -0.16084941    -2.12943014     0.03049832
 h     -2.05372052     1.85715513     0.33597668
 h     -0.09694171     2.29944240    -1.39976082
 h      2.30006204     1.49104006     0.02197767
 o      2.18640487    -1.23316368     0.09212901
 h      3.14582385    -0.82222046     0.02077668
 c     -2.52438655    -0.79203077    -0.31024668
 h     -2.48216874    -1.82590783    -0.75059858
 h     -2.90126566    -1.08587117     0.72408251
 h     -3.25716549    -0.08723057    -0.82321654
 h     -1.09525132     1.15840888     1.59225519
          17

 c      1.22972128    -0.36150041     0.10600470
 c     -0.08884948    -1.07692172     0.13896879
 c     -1.18776811    -0.24457415     0.05839079
 c     -1.14356008     1.27293681     0.46751734
 c      0.05102894     1.76168062    -0.41842221
 c      1.30769548     0.99432910    -0.12859025
 h     -0.11035176    -2.11628731     0.01126060
 h     -2.06451817     1.83882757     0.32227888
 h     -0.12870630     2.28233503    -1.41463203
 h      2.25827294     1.49456847     0.01167719
 o      2.18891925    -1.23170718     0.09101519
 h      3.12469564    -0.80680892     0.01748926
 c     -2.53221459    -0.78135026    -0.31450460
 h     -2.45352193    -1.83355463    -0.80234993
 h     -2.91134522    -1.08444167     0.69784886
 h     -3.24687944    -0.05884446    -0.83117978
 h     -1.04291906     1.19091034     1.62296098
          17

 c      1.22836223    -0.35697004     0.11135257
 c     -0.09263273    -1.07444970     0.14613608
 c     -1.18314199    -0.24752735     0.06033730
 c     -1.12674491     1.26841925     0.47154035
 c      0.04242886     1.74968580    -0.41907511
 c      1.30017058     0.99177733    -0.13065366
 h     -0.06083704    -2.11899253    -0.00701590
 h     -2.07755166     1.81822591     0.30377914
 h     -0.15882439     2.26063832    -1.41838686
 h      2.21986747     1.50084129    -0.00132616
 o      2.19374537    -1.23025571     0.09018281
 h      3.08415466    -0.79995892     0.01562206
 c     -2.54026735    -0.77189054    -0.31901605
 h     -2.42661109    -1.82417411    -0.85281066
 h     -2.92495530    -1.07806813     0.66874622
 h     -3.22866340    -0.03920955    -0.83325674
 h     -0.98457254     1.23056039     1.63907575
          17

 c      1.22548752    -0.35276319     0.11595147
 c     -0.09526010    -1.06910801     0.15279553
 c     -1.17953468    -0.24965276     0.06201462
 c     -1.10946661     1.26372811     0.47662276
 c      0.03328492     1.73587381    -0.41913141
 c      1.29106799     0.98936381    -0.13268398
 h     -0.01375912    -2.13444031    -0.02363323
 h     -2.08706581     1.79324768     0.28309428
 h     -0.18633031     2.23415002    -1.41077241
 h      2.19263607     1.51349593    -0.01591253
 o      2.20002390    -1.22893015     0.08970250
 h      3.03667907    -0.79752744     0.01416802
 c     -2.54790701    -0.76387628    -0.32433897
 h     -2.40367170    -1.79440640    -0.89855875
 h     -2.94348896    -1.06883796     0.64088407
 h     -3.20452075    -0.02703255    -0.83084585
 h     -0.92297861     1.27546520     1.63721376
          17

 c      1.22118780    -0.34924163     0.11983134
 c     -0.09623926    -1.06194873     0.15878515
 c     -1.17725970    -0.25081296     0.06358019
 c     -1.09229104     1.25910600     0.48275063
 c      0.02364938     1.72033119    -0.41870598
 c      1.28029515     0.98709792    -0.13475285
 h      0.02897075    -2.15365419    -0.03688198
 h     -2.08852475     1.76299738     0.26284162
 h     -0.21076196     2.20388731    -1.39390533
 h      2.18013222     1.53403014    -0.03156973
 o      2.20637978    -1.22808627     0.08969119
 h      3.00226255    -0.79099132     0.01130977
 c     -2.55443420    -0.75737203    -0.33079167
 h     -2.38646343    -1.74458943    -0.93764974
 h     -2.96817600    -1.05896253     0.61816837
 h     -3.17795346    -0.01896938    -0.82659023
 h     -0.86077544     1.32330309     1.61728626
          17

 c      1.21566040    -0.34675104     0.12304042
 c     -0.09514897    -1.05407107     0.16393084
 c     -1.17655078    -0.25091064     0.06520524
 c     -1.07569894     1.25468279     0.48970718
 c      0.01364810     1.70309346    -0.41779200
 c      1.26828815     0.98526762    -0.13687843
 h      0.06506791    -2.16734215    -0.04485046
 h     -2.07950739     1.72806018     0.24535871
 h     -0.23226990     2.17198589    -1.37215989
 h      2.17970024     1.56034014    -0.04853306
 o      2.21154515    -1.22808577     0.09026526
 h      2.99874267    -0.77158623     0.00516900
 c     -2.55923429    -0.75231082    -0.33832298
 h     -2.37602580    -1.67854486    -0.96992409
 h     -2.99937474    -1.05012825     0.60253779
 h     -3.15326336    -0.01016909    -0.82385447
 h     -0.80018384     1.37165722     1.58251856
          17

 c      1.20921109    -0.34555989     0.12563743
 c     -0.09174366    -1.04630587     0.16810283
 c     -1.17751088    -0.24992005     0.06707607
 c     -1.06008292     1.25044625     0.49709442
 c      0.00348088     1.68417004    -0.41631552
 c      1.25582850     0.98434017    -0.13905726
 h      0.09247435    -2.16921378    -0.04615145
 h     -2.06004485     1.69041181     0.23248515
 h     -0.25159129     2.14136741    -1.35152691
 h      2.18454243     1.58766395    -0.06735217
 o      2.21544573    -1.22871726     0.09142550
 h      3.02471267    -0.73999010    -0.00433921
 c     -2.56197242    -0.74838021    -0.34645308
 h     -2.37236327    -1.60383790    -0.99767849
 h     -3.03600442    -1.04307517     0.59281766
 h     -3.13420010     0.00421220    -0.82556683
 h     -0.74266909     1.41842049     1.53942575
          17

 c      1.20224960    -0.34580723     0.12767923
 c     -0.08602545    -1.03912950     0.17123340
 c     -1.18007341    -0.24791192     0.06938461
 c     -1.04575116     1.24623515     0.50441584
 c     -0.00661718     1.66360040    -0.41426706
 c      1.24373065     0.98473591    -0.14129372
 h      0.10978862    -2.15674631    -0.04019574
 h     -2.03272713     1.65319888     0.22536327
 h     -0.26971905     2.11494557    -1.33798980
 h      2.18747633     1.61087534    -0.08840778
 o      2.21905947    -1.22919679     0.09304245
 h      3.06186019    -0.70649831    -0.01523918
 c     -2.56274954    -0.74483882    -0.35437286
 h     -2.37419948    -1.53159279    -1.02632711
 h     -3.07560151    -1.03772612     0.58518691
 h     -3.12236539     0.02679638    -0.83276260
 h     -0.68869497     1.46219724     1.49704629
          17

 c      1.19526481    -0.34747759     0.12920889
 c     -0.07826298    -1.03266732     0.17331807
 c     -1.18399661    -0.24505970     0.07230968
 c     -1.03289781     1.24177579     0.51128328
 c     -0.01645052     1.64154071    -0.41188969
 c      1.23265487     0.98665653    -0.14360147
 h      0.11645200    -2.13110796    -0.02721795
 h     -2.00257306     1.62041745     0.22428180
 h     -0.28725713     2.09445493    -1.33511104
 h      2.18333736     1.62615589    -0.11174671
 o      2.22333779    -1.22876339     0.09496659
 h      3.09224795    -0.68149493    -0.02522878
 c     -2.56206470    -0.74058400    -0.36121708
 h     -2.37937356    -1.47385442    -1.06340006
 h     -3.11501192    -1.03367410     0.57489008
 h     -3.11658621     0.05665597    -0.84395228
 h     -0.63801124     1.50234799     1.46458657
          17

 c      1.18878932    -0.35040541     0.13024905
 c     -0.06897249    -1.02670165     0.17441983
 c     -1.18889311    -0.24162345     0.07599475
 c     -1.02154645     1.23679779     0.51768874
 c     -0.02592976     1.61832115    -0.40978860
 c      1.22305482     0.99002689    -0.14599288
 h      0.11283892    -2.09719798    -0.00824655
 h     -1.97623903     1.59635261     0.22872480
 h     -0.30388339     2.07962511    -1.34233731
 h      2.16972366     1.63162235    -0.13715146
 o      2.22876218    -1.22696133     0.09709384
 h      3.10557790    -0.67088260    -0.03272891
 c     -2.56053791    -0.73468830    -0.36652775
 h     -2.38631353    -1.43762542    -1.11386358
 h     -3.15125827    -1.03058162     0.55797194
 h     -3.11385596     0.09011283    -0.85595190
 h     -0.59076948     1.53831629     1.44789734
          17

 c      1.18336761    -0.35430588     0.13079966
 c     -0.05886485    -1.02069416     0.17467106
 c     -1.19428694    -0.23790967     0.08053146
 c     -1.01158393     1.23119546     0.52409878
 c     -0.03507999     1.59441247    -0.40883221
 c      1.21516681     0.99450729    -0.14847167
 h      0.10024180    -2.06360838     0.01501853
 h     -1.96000283     1.58464036     0.23786052
 h     -0.31845980     2.06843041    -1.35557961
 h      2.14706888     1.62745239    -0.16427798
 o      2.23538640    -1.22363093     0.09937456
 h      3.09868430    -0.67619256    -0.03703753
 c     -2.55862169    -0.72691479    -0.37065899
 h     -2.39525004    -1.42064642    -1.17482765
 h     -3.18217283    -1.02833609     0.53228796
 h     -3.11088193     0.12272813    -0.86535637
 h     -0.54863549     1.56868762     1.44739641
          17

 c      1.17952844    -0.35882162     0.13084029
 c     -0.04874722    -1.01393246     0.17424830
 c     -1.19968569    -0.23421167     0.08595370
 c     -1.00297596     1.22512296     0.53123247
 c     -0.04399572     1.57032445    -0.40990775
 c      1.20898680     0.99953109    -0.15103058
 h      0.08051908    -2.04113599     0.04064835
 h     -1.95684603     1.58712307     0.25139000
 h     -0.32967654     2.05815771    -1.36947471
 h      2.11866828     1.61591762    -0.19281397
 o      2.24289009    -1.21888400     0.10181762
 h      3.07475955    -0.69497249    -0.03839924
 c     -2.55654899    -0.71758879    -0.37461063
 h     -2.40740700    -1.41455458    -1.23676321
 h     -3.20669717    -1.02708958     0.49776353
 h     -3.10512365     0.15087312    -0.86959452
 h     -0.51458137     1.59106308     1.45928170
          17

 c      1.17776644    -0.36356742     0.13033511
 c     -0.03939345    -1.00593255     0.17330864
 c     -1.20464440    -0.23075346     0.09223714
 c     -0.99597798     1.21897486     0.53974253
 c     -0.05279465     1.54650079    -0.41369698
 c      1.20425446     1.00435945    -0.15364543
 h      0.05530602    -2.03819678     0.06732111
 h     -1.96469782     1.60314457     0.27003462
 h     -0.33667817     2.04643298    -1.37952486
 h      2.09053250     1.60125780    -0.22267646
 o      2.25052188    -1.21313978     0.10451169
 h      3.04426122    -0.72021093    -0.03833684
 c     -2.55441340    -0.70716578    -0.37948589
 h     -2.42348222    -1.41080828    -1.28939103
 h     -3.22495538    -1.02729603     0.45619805
 h     -3.09518287     0.17247351    -0.86735391
 h     -0.49159909     1.60283307     1.47834613
          17

 c      1.17851924    -0.36816353     0.12924013
 c     -0.03144559    -0.99692563     0.17194178
 c     -1.20881285    -0.22765390     0.09930453
 c     -0.99109523     1.21327652     0.55005377
 c     -0.06159850     1.52326007    -0.42055186
 c      1.20052523     1.00818504    -0.15626977
 h      0.02551065    -2.05505684     0.09487417
 h     -1.97760629     1.62986799     0.29510357
 h     -0.33938131     2.03177954    -1.38324844
 h      2.07023086     1.58885516    -0.25415459
 o      2.25708834    -1.20713155     0.10764461
 h      3.02512925    -0.74031612    -0.03993911
 c     -2.55220504    -0.69601845    -0.38613590
 h     -2.44313022    -1.40349888    -1.32547335
 h     -3.23814829    -1.02971348     0.41081831
 h     -3.08087243     0.18727901    -0.85863161
 h     -0.48161614     1.60199377     1.49998714
          17

 c      1.18212476    -0.37225756     0.12751276
 c     -0.02541201    -0.98789106     0.17020731
 c     -1.21195341    -0.22492229     0.10703062
 c     -0.98885123     1.20855415     0.56235278
 c     -0.07053375     1.50076330    -0.43044522
 c      1.19740696     1.01033449    -0.15885204
 h     -0.00813781    -2.08316923     0.12376452
 h     -1.98870092     1.66333481     0.32762337
 h     -0.33855271     2.01384222    -1.38057274
 h      2.06385129     1.58316921    -0.28775793
 o      2.26149201    -1.20158271     0.11142365
 h      3.03441115    -0.74447346    -0.04656584
 c     -2.54981837    -0.68443978    -0.39504983
 h     -2.46517226    -1.38950412    -1.34155887
 h     -3.24817665    -1.03526833     0.36556960
 h     -3.06320263     0.19696544    -0.84463834
 h     -0.48508793     1.58755616     1.52099899
          17

 c      1.18873675    -0.37555419     0.12511931
 c     -0.02165935    -0.98004662     0.16820349
 c     -1.21394779    -0.22246295     0.11524859
 c     -0.98959880     1.20522207     0.57661348
 c     -0.07973404     1.47900679    -0.44297140
 c      1.19486188     1.01049082    -0.16139444
 h     -0.04431707    -2.11067368     0.15412264
 h     -1.99259331     1.69953496     0.36779774
 h     -0.33576768     1.99345781    -1.37385065
 h      2.07229127     1.58530142    -0.32354217
 o      2.26383042    -1.19658338     0.11585918
 h      3.07116791    -0.73283418    -0.05836834
 c     -2.54708976    -0.67269696    -0.40631536
 h     -2.48790100    -1.36805781    -1.33773288
 h     -3.25689080    -1.04469149     0.32413558
 h     -3.04428913     0.20505714    -0.82757374
 h     -0.50097408     1.55967416     1.53981049
          17

 c      1.19821452    -0.37787812     0.12203796
 c     -0.02029439    -0.97434362     0.16608441
 c     -1.21481119    -0.22005590     0.12375417
 c     -0.99346748     1.20349985     0.59261800
 c     -0.08933854     1.45783474    -0.45740843
 c      1.19326597     1.00874004    -0.16401730
 h     -0.08110719    -2.12779894     0.18547097
 h     -1.98641875     1.73511754     0.41493560
 h     -0.33324163     1.97257553    -1.36747514
 h      2.09046351     1.59254685    -0.36037861
 o      2.26538465    -1.19165814     0.12073535
 h      3.11699096    -0.71553116    -0.07176565
 c     -2.54387674    -0.66102574    -0.41958105
 h     -2.50930613    -1.34068206    -1.31764262
 h     -3.26516342    -1.05799299     0.28897858
 h     -3.02700008     0.21633339    -0.81013497
 h     -0.52679779     1.51967241     1.55667918
          17

 c      1.20996244    -0.37935807     0.11826585
 c     -0.02087693    -0.97125144     0.16404147
 c     -1.21475492    -0.21723108     0.13230744
 c     -1.00042089     1.20331787     0.61003443
 c     -0.09948934     1.43699201    -0.47292211
 c      1.19310969     1.00543708    -0.16699136
 h     -0.11643107    -2.12895309     0.21709565
 h     -1.96999921     1.76787170     0.46763398
 h     -0.33340932     1.95384364    -1.36659212
 h      2.11043987     1.60049407    -0.39585667
 o      2.26756008    -1.18639935     0.12583024
 h      3.15321313    -0.70250050    -0.08283281
 c     -2.54013073    -0.64949469    -0.43407531
 h     -2.52732886    -1.31157887    -1.28895683
 h     -3.27231459    -1.07407784     0.26096107
 h     -3.01412809     0.23529421    -0.79465669
 h     -0.55883109     1.46998921     1.57385399
          17

 c      1.22226406    -0.38133655     0.11383536
 c     -0.02114022    -0.97067271     0.16231576
 c     -1.21455337    -0.21235931     0.14056793
 c     -1.01049598     1.20400022     0.62898261
 c     -0.11048134     1.41613748    -0.48929838
 c      1.19445552     1.00121612    -0.17090314
 h     -0.14836819    -2.11284253     0.24945022
 h     -1.94546106     1.79744236     0.52421531
 h     -0.33815356     1.93988844    -1.37397293
 h      2.12536981     1.60584382    -0.42568495
 o      2.27157567    -1.18075227     0.13110008
 h      3.16866427    -0.69963826    -0.08950012
 c     -2.53581867    -0.63775691    -0.44889915
 h     -2.54047679    -1.28783245    -1.26336301
 h     -3.27597833    -1.09079884     0.24009793
 h     -3.00732912     0.26392320    -0.78211413
 h     -0.59302907     1.41419155     1.59540836
          17

 c      1.23712710    -0.38084627     0.10902029
 c     -0.02504199    -0.97374785     0.16111255
 c     -1.21409652    -0.20856308     0.14906508
 c     -1.02222710     1.20512952     0.64533890
 c     -0.12124544     1.39720801    -0.50416994
 c      1.19776147     0.99579894    -0.17536494
 h     -0.17584837    -2.08174847     0.27575589
 h     -1.91915310     1.82638550     0.58368477
 h     -0.34799381     1.93253498    -1.39364754
 h      2.13120591     1.60532362    -0.45310949
 o      2.27694531    -1.17466117     0.13645495
 h      3.16310471    -0.70621006    -0.09205511
 c     -2.53139735    -0.62507039    -0.46168778
 h     -2.54628121    -1.27927465    -1.25340230
 h     -3.27776871    -1.10751260     0.22269431
 h     -3.00592346     0.30042801    -0.77259541
 h     -0.62141848     1.35462005     1.63054250
          17

 c      1.25350174    -0.37767576     0.10339816
 c     -0.03173475    -0.97931146     0.16047636
 c     -1.21342081    -0.20535262     0.15714250
 c     -1.03470842     1.20710395     0.65936785
 c     -0.13273531     1.37984769    -0.51711595
 c      1.20323502     0.98874798    -0.18037523
 h     -0.19870951    -2.04338780     0.29692940
 h     -1.89684824     1.85542702     0.64444935
 h     -0.36411022     1.92681791    -1.42365465
 h      2.12587758     1.59938481    -0.47435685
 o      2.28399827    -1.16864921     0.14200754
 h      3.13921590    -0.72091124    -0.09093500
 c     -2.52718156    -0.61094244    -0.47200231
 h     -2.54470173    -1.28875889    -1.26510725
 h     -3.27562501    -1.12179318     0.20774968
 h     -3.00806633     0.33950267    -0.76515678
 h     -0.64229765     1.29210822     1.67784624
          17

 c      1.26289443    -0.38640542     0.10145111
 c     -0.02949872    -0.98566990     0.16155000
 c     -1.21779522    -0.19752840     0.16683739
 c     -1.05100916     1.20364426     0.67551794
 c     -0.13747085     1.36390277    -0.53316387
 c      1.20539122     0.98961097    -0.19100119
 h     -0.21432369    -2.00267516     0.31485114
 h     -1.87629707     1.89035238     0.70171497
 h     -0.37474471     1.94267223    -1.43960613
 h      2.11534919     1.58621566    -0.49385170
 o      2.29162691    -1.16126987     0.14728776
 h      3.10144510    -0.73777988    -0.09004323
 c     -2.52220000    -0.59531561    -0.48152710
 h     -2.53856494    -1.31475447    -1.29546133
 h     -3.26521326    -1.12914517     0.19625479
 h     -3.01147088     0.37667530    -0.75713798
 h     -0.65786393     1.23366795     1.72286723
          17

 c      1.26588913    -0.38894982     0.08675177
 c     -0.01239562    -0.98308535     0.16253137
 c     -1.21897258    -0.17131082     0.16117307
 c     -1.06151720     1.21695103     0.70113936
 c     -0.17697901     1.33658698    -0.54902504
 c      1.21790033     0.96665738    -0.19656216
 h     -0.22542897    -1.99101361     0.36328018
 h     -1.86939061     1.92066560     0.77273511
 h     -0.41615047     1.88722728    -1.47133448
 h      2.09693813     1.60770164    -0.42308156
 o      2.30877189    -1.16068326     0.15674089
 h      3.05258034    -0.76455078    -0.09778420
 c     -2.51929018    -0.57871694    -0.49274698
 h     -2.52941319    -1.33398608    -1.33814329
 h     -3.23748857    -1.13066331     0.19240681
 h     -3.01430889     0.39981996    -0.75244270
 h     -0.67876462     1.17334704     1.78019768
          17

 c      1.27157010    -0.39088331     0.07290053
 c      0.00675592    -0.97533058     0.16582809
 c     -1.22364960    -0.14615310     0.15513372
 c     -1.07354075     1.23357770     0.72666313
 c     -0.21437258     1.30584919    -0.56121905
 c      1.23137289     0.94256471    -0.20435589
 h     -0.24597825    -1.98558798     0.38934139
 h     -1.87138230     1.94855787     0.84335635
 h     -0.46381129     1.82581911    -1.50064078
 h      2.08387107     1.63931573    -0.34148930
 o      2.32376736    -1.16276406     0.16672392
 h      3.03221628    -0.77352340    -0.12481877
 c     -2.51698201    -0.56222093    -0.50374823
 h     -2.52027077    -1.36060988    -1.38215064
 h     -3.20701808    -1.12271907     0.18546018
 h     -3.01365002     0.41347205    -0.74811106
 h     -0.69350980     1.11612810     1.82135436
          17

 c      1.27800198    -0.39220149     0.05839568
 c      0.02262747    -0.96624043     0.16975162
 c     -1.22582562    -0.12137947     0.14672117
 c     -1.08410980     1.25149719     0.75298202
 c     -0.25236853     1.27461373    -0.57022662
 c      1.24390428     0.91813414    -0.21309930
 h     -0.26084867    -1.99374107     0.41184850
 h     -1.88390931     1.97470717     0.90865983
 h     -0.51606853     1.75865506    -1.52740958
 h      2.06605972     1.66873580    -0.25487332
 o      2.33566480    -1.16743213     0.17858234
 h      3.07342941    -0.75032291    -0.17552474
 c     -2.51562051    -0.54683324    -0.51514860
 h     -2.50501014    -1.36862114    -1.41452938
 h     -3.17222213    -1.10820946     0.17981365
 h     -3.01308878     0.41791008    -0.74660519
 h     -0.70412991     1.06420147     1.84484853
          17

 c      1.28556595    -0.39411219     0.04358914
 c      0.03452249    -0.95666032     0.17446482
 c     -1.22516197    -0.09687630     0.13580592
 c     -1.09340622     1.27030188     0.78011607
 c     -0.29028558     1.24277114    -0.57593064
 c      1.25454612     0.89497329    -0.22296753
 h     -0.26707992    -2.00669428     0.42958261
 h     -1.90382778     1.99705262     0.96773912
 h     -0.57200775     1.68728449    -1.54988620
 h      2.04309157     1.69348468    -0.16542339
 o      2.34677556    -1.17324177     0.19133744
 h      3.13798191    -0.71623268    -0.23524968
 c     -2.51473728    -0.53291038    -0.52727642
 h     -2.48465523    -1.35444521    -1.43152633
 h     -3.13633930    -1.08939851     0.17711695
 h     -3.01431793     0.41576857    -0.74915965
 h     -0.71023507     1.02053454     1.84972933
          17

 c      1.29454675    -0.39776620     0.02881417
 c      0.04192455    -0.94741024     0.18009798
 c     -1.22146793    -0.07261300     0.12232095
 c     -1.10172734     1.28967584     0.80781967
 c     -0.32761295     1.21035639    -0.57828863
 c      1.26266448     0.87470915    -0.23399526
 h     -0.26233856    -2.01657081     0.44163326
 h     -1.92727952     2.01307544     1.01959320
 h     -0.63055153     1.61339424    -1.56651948
 h      2.01410700     1.71042178    -0.07607284
 o      2.35911319    -1.17888315     0.20385004
 h      3.19210464    -0.69069088    -0.28684651
 c     -2.51376564    -0.52059564    -0.54022258
 h     -2.46033909    -1.31775660    -1.43243497
 h     -3.10292676    -1.06914783     0.17941754
 h     -3.01938214     0.41086426    -0.75689824
 h     -0.71094542     0.98737682     1.83778642
          17

 c      1.30502814    -0.40418322     0.01436984
 c      0.04466805    -0.93908353     0.18669986
 c     -1.21470456    -0.04864395     0.10626754
 c     -1.10939288     1.30935312     0.83559300
 c     -0.36397742     1.17754804    -0.57735702
 c      1.26782888     0.85874160    -0.24607218
 h     -0.24570076    -2.01835221     0.44802947
 h     -1.95086073     2.02086217     1.06342873
 h     -0.69046799     1.53890033    -1.57605634
 h      1.97860898     1.71675626     0.00966018
 o      2.37347560    -1.18370688     0.21545781
 h      3.22117329    -0.68258367    -0.32086691
 c     -2.51219147    -0.50980381    -0.55380455
 h     -2.43314741    -1.26134984    -1.41947661
 h     -3.07478686    -1.04998940     0.18815415
 h     -3.03006357     0.40697076    -0.77051289
 h     -0.70481712     0.96584400     1.81356749
          17

 c      1.31684704    -0.41407463     0.00049145
 c      0.04298835    -0.93200207     0.19421752
 c     -1.20500075    -0.02515899     0.08775394
 c     -1.11669626     1.32911317     0.86269541
 c     -0.39907859     1.14470095    -0.57331220
 c      1.26971653     0.84797206    -0.25895432
 h     -0.21784322    -2.01021309     0.44991090
 h     -1.97230084     2.01965841     1.09893525
 h     -0.75041760     1.46600396    -1.57772639
 h      1.93703484     1.71103329     0.08812352
 o      2.38999883    -1.18743922     0.22582776
 h      3.22111150    -0.69481062    -0.33322466
 c     -2.50972605    -0.50009959    -0.56741049
 h     -2.40381899    -1.19201489    -1.39889041
 h     -3.05302563    -1.03322290     0.20292337
 h     -3.04708478     0.40635311    -0.78992942
 h     -0.68973902     0.95554290     1.78415925
          17

 c      1.32960043    -0.42767318    -0.01267642
 c      0.03749289    -0.92621959     0.20248711
 c     -1.19268951    -0.00257716     0.06706850
 c     -1.12385969     1.34877015     0.88825109
 c     -0.43259782     1.11241625    -0.56648851
 c      1.26806235     0.84260970    -0.27229742
 h     -0.18095650    -1.99347252     0.44951113
 h     -1.99077439     2.01001743     1.12643469
 h     -0.80903330     1.39718662    -1.57144664
 h      1.89092199     1.69373044     0.15614082
 o      2.40847263    -1.19001857     0.23483547
 h      3.19349373    -0.72700391    -0.32323361
 c     -2.50642058    -0.49055769    -0.57984752
 h     -2.37218006    -1.12153543    -1.38250873
 h     -3.03688271    -1.01872335     0.22093973
 h     -3.06956217     0.40891764    -0.81415417
 h     -0.66315324     0.95462741     1.75790995
          17

 c      1.34268661    -0.44466980    -0.02508432
 c      0.02907567    -0.92153628     0.21123581
 c     -1.17836697     0.01832162     0.04478232
 c     -1.13093012     1.36808949     0.91149901
 c     -0.46408204     1.08164899    -0.55743924
 c      1.26265224     0.84213530    -0.28571624
 h     -0.13847832    -1.97249069     0.45002308
 h     -2.00701880     1.99370822     1.14689537
 h     -0.86502401     1.33513355    -1.55795849
 h      1.84278373     1.66740903     0.21160840
 o      2.42831796    -1.19161158     0.24261747
 h      3.14593286    -0.77531423    -0.29440965
 c     -2.50264224    -0.47991734    -0.58952797
 h     -2.33673208    -1.06463962    -1.38626529
 h     -3.02443627    -1.00560378     0.23777424
 h     -3.09515299     0.41264900    -0.84145278
 h     -0.62316704     0.96090292     1.74148894
          17

 c      1.35537374    -0.46429281    -0.03675664
 c      0.01878717    -0.91756528     0.22011233
 c     -1.16296676     0.03624794     0.02185388
 c     -1.13762422     1.38666006     0.93207338
 c     -0.49281571     1.05383889    -0.54700803
 c      1.25333989     0.84543859    -0.29886420
 h     -0.09452656    -1.95392425     0.45522326
 h     -2.02321765     1.97338781     1.16179812
 h     -0.91727750     1.28261328    -1.53884120
 h      1.79581390     1.63645658     0.25394651
 o      2.44825531    -1.19279288     0.24985200
 h      3.09728231    -0.82954098    -0.25890571
 c     -2.49881980    -0.46734703    -0.59542760
 h     -2.29612580    -1.03038944    -1.42006248
 h     -3.01362510    -0.99310500     0.24892836
 h     -3.12081053     0.41494233    -0.86975995
 h     -0.57050701     0.97366455     1.73665279
          17

 c      1.36690187    -0.48547792    -0.04776537
 c      0.00767901    -0.91393023     0.22876462
 c     -1.14780681     0.04930865    -0.00033544
 c     -1.14329004     1.40389226     0.95004953
 c     -0.51773344     1.03099835    -0.53635979
 c      1.24006513     0.85107884    -0.31150277
 h     -0.05304967    -1.94437031     0.46868556
 h     -2.04234802     1.95191051     1.17283176
 h     -0.96493267     1.24232836    -1.51634847
 h      1.75343306     1.60636325     0.28419768
 o      2.46597559    -1.19469683     0.25810005
 h      3.08265834    -0.87079545    -0.24280487
 c     -2.49505732    -0.45310011    -0.59807956
 h     -2.25237411    -1.01508145    -1.47690689
 h     -3.00301810    -0.98113038     0.25126679
 h     -3.14359866     0.41380080    -0.89707455
 h     -0.50962562     0.99440162     1.73988311
          17

 c      1.37660385    -0.50705150    -0.05821861
 c     -0.00332284    -0.91056768     0.23694772
 c     -1.13449707     0.05513708    -0.02012241
 c     -1.14713346     1.41921137     0.96572171
 c     -0.53748618     1.01559757    -0.52687286
 c      1.22286550     0.85759304    -0.32351712
 h     -0.01718225    -1.94672899     0.49272439
 h     -2.06675710     1.93132309     1.18145099
 h     -1.00739461     1.21672872    -1.49305112
 h      1.71862654     1.58247297     0.30450448
 o      2.47972157    -1.19810563     0.26866004
 h      3.12812999    -0.88623388    -0.26764442
 c     -2.49109069    -0.43804197    -0.59905573
 h     -2.21064003    -1.00829214    -1.53921199
 h     -2.99214320    -0.97038198     0.24365290
 h     -3.16118453     0.40837730    -0.92172558
 h     -0.44747309     1.02549001     1.74531382
          17

 c      1.38398283    -0.52788729    -0.06824813
 c     -0.01345839    -0.90789433     0.24459594
 c     -1.12457610     0.05145977    -0.03594578
 c     -1.14856784     1.43226576     0.97936128
 c     -0.55077833     1.01004090    -0.51980438
 c      1.20189651     0.86376622    -0.33485337
 h      0.01072632    -1.95817937     0.52768152
 h     -2.09648260     1.91207665     1.18849446
 h     -1.04425230     1.20778670    -1.47133537
 h      1.69315682     1.56847245     0.31690393
 o      2.49091046    -1.20222576     0.28035607
 h      3.20903338    -0.88853925    -0.31512069
 c     -2.48654723    -0.42295134    -0.59986536
 h     -2.17601150    -1.00146593    -1.59146680
 h     -2.98150801    -0.96229874     0.22685739
 h     -3.17208518     0.39909679    -0.94252871
 h     -0.39107988     1.06847695     1.74784750
          17

 c      1.38871559    -0.54703580    -0.07796476
 c     -0.02210251    -0.90666277     0.25180986
 c     -1.11893058     0.03707860    -0.04688705
 c     -1.14741980     1.44297406     0.99109352
 c     -0.55692774     1.01574126    -0.51579313
 c      1.17746506     0.86878283    -0.34541597
 h      0.02881310    -1.97192714     0.57206772
 h     -2.12856876     1.89313272     1.19413596
 h     -1.07511653     1.21673163    -1.45287214
 h      1.67705199     1.56536051     0.32200147
 o      2.50167029    -1.20608952     0.29140840
 h      3.28889276    -0.89305897    -0.35711129
 c     -2.48110755    -0.40837600    -0.60154879
 h     -2.15183781    -0.98997910    -1.62448053
 h     -2.97242707    -0.95885344     0.20303708
 h     -3.17580933     0.38763311    -0.95885916
 h     -0.34577423     1.12335053     1.74457393
          17

 c      1.39062397    -0.56378718    -0.08741461
 c     -0.02874395    -0.90766676     0.25878449
 c     -1.11740073     0.01267415    -0.05300227
 c     -1.14390769     1.45143070     1.00085445
 c     -0.55626203     1.03235792    -0.51455619
 c      1.15002945     0.87223316    -0.35501876
 h      0.03572380    -1.98072978     0.62330833
 h     -2.15803552     1.87289954     1.19818316
 h     -1.09943063     1.24379997    -1.43820890
 h      1.66870812     1.57152555     0.31852601
 o      2.51305795    -1.20925605     0.30086589
 h      3.34763615    -0.90613891    -0.37886941
 c     -2.47455213    -0.39475448    -0.60470645
 h     -2.13976910    -0.97208789    -1.63432078
 h     -2.96662751    -0.96211220     0.17486902
 h     -3.17289119     0.37676343    -0.97063861
 h     -0.31437231     1.18866079     1.73496262
          17

 c      1.38965058    -0.57766874    -0.09656929
 c     -0.03298969    -0.91153094     0.26573771
 c     -1.11893848    -0.01928926    -0.05514312
 c     -1.13850134     1.45778791     1.00838679
 c     -0.54998491     1.05789197    -0.51508090
 c      1.12016260     0.87401590    -0.36342774
 h      0.03085236    -1.97933441     0.67851464
 h     -2.17971063     1.85021270     1.20042104
 h     -1.11633595     1.28809731    -1.42665148
 h      1.66554623     1.58376836     0.30406647
 o      2.52534999    -1.21156232     0.30835723
 h      3.37704020    -0.92897639    -0.37523039
 c     -2.46680870    -0.38252613    -0.60955274
 h     -2.14010537    -0.94792756    -1.62088096
 h     -2.96562794    -0.97350354     0.14445688
 h     -3.16473652     0.37001795    -0.97820331
 h     -0.29689609     1.26194967     1.72066874
          17

 c      1.38584095    -0.58841215    -0.10534138
 c     -0.03457650    -0.91862130     0.27286307
 c     -1.12214756    -0.05547146    -0.05444639
 c     -1.13178390     1.46218038     1.01326989
 c     -0.53966393     1.08954480    -0.51613039
 c      1.08850993     0.87421300    -0.37044322
 h      0.01449663    -1.96534059     0.73503549
 h     -2.18979070     1.82480856     1.20077209
 h     -1.12470574     1.34764459    -1.41652835
 h      1.66482210     1.59851320     0.27627326
 o      2.53840876    -1.21294728     0.31380180
 h      3.37503840    -0.96056341    -0.34594116
 c     -2.45803386    -0.37213976    -0.61590269
 h     -2.15185440    -0.91926721    -1.58759414
 h     -2.97010538    -0.99302174     0.11247361
 h     -3.15316994     0.37102263    -0.98200841
 h     -0.29058218     1.34027260     1.70522926
          17

 c      1.37933099    -0.59591948    -0.11360431
 c     -0.03338503    -0.92900919     0.28029610
 c     -1.12574869    -0.09262852    -0.05190759
 c     -1.12432282     1.46468107     1.01499663
 c     -0.52678031     1.12460486    -0.51664855
 c      1.05575933     0.87298793    -0.37596139
 h     -0.01213853    -1.93928145     0.79086782
 h     -2.18675441     1.79734134     1.19929961
 h     -1.12338491     1.41961432    -1.40575623
 h      1.66425264     1.61266295     0.23375848
 o      2.55175465    -1.21342072     0.31736529
 h      3.34471793    -0.99837052    -0.29483064
 c     -2.44869620    -0.36392534    -0.62312209
 h     -2.17243789    -0.89000527    -1.54242325
 h     -2.97963029    -1.01886109     0.07814037
 h     -3.13968230     0.38254785    -0.98221505
 h     -0.29050738     1.42083511     1.69339319
          17

 c      1.37034165    -0.60023710    -0.12120822
 c     -0.02945140    -0.94245460     0.28808139
 c     -1.12877174    -0.12815573    -0.04821871
 c     -1.11648133     1.46527507     1.01312140
 c     -0.51254427     1.16089669    -0.51590069
 c      1.02262263     0.87051677    -0.37999748
 h     -0.04707305    -1.90443392     0.84503884
 h     -2.17180226     1.76920691     1.19616832
 h     -1.11153510     1.50070141    -1.39247412
 h      1.66238485     1.62402740     0.17647689
 o      2.56432864    -1.21311975     0.31964828
 h      3.29821262    -1.03761070    -0.23270817
 c     -2.43959691    -0.35786981    -0.63008714
 h     -2.19737780    -0.86700050    -1.49935547
 h     -2.99294643    -1.04779997     0.04009283
 h     -3.12466241     0.40554944    -0.97838636
 h     -0.29145460     1.50158587     1.68961837
          17

 c      1.35917726    -0.60153145    -0.12799483
 c     -0.02296577    -0.95843103     0.29615033
 c     -1.13056119    -0.16022756    -0.04379587
 c     -1.10818336     1.46388417     1.00745691
 c     -0.49790287     1.19685000    -0.51344320
 c      0.98982299     0.86694532    -0.38268117
 h     -0.08782611    -1.86624580     0.89786587
 h     -2.14893317     1.74231856     1.19162305
 h     -1.08892841     1.58753270    -1.37551204
 h      1.65877769     1.63146515     0.10570959
 o      2.57399625    -1.21239380     0.32204910
 h      3.26472951    -1.07007605    -0.18301275
 c     -2.43172527    -0.35352998    -0.63536504
 h     -2.22106696    -0.85936083    -1.47698029
 h     -3.00856323    -1.07610279    -0.00251213
 h     -3.10712535     0.43870062    -0.96956986
 h     -0.29072339     1.58119270     1.69592241
          17

 c      1.34621306    -0.60005439    -0.13381837
 c     -0.01425888    -0.97623520     0.30434623
 c     -1.13071978    -0.18771297    -0.03887623
 c     -1.09884175     1.46046099     0.99819238
 c     -0.48361532     1.23138600    -0.50904064
 c      0.95808415     0.86236881    -0.38423594
 h     -0.13176474    -1.83091681     0.95068687
 h     -2.12435489     1.71880846     1.18595411
 h     -1.05607969     1.67703852    -1.35458610
 h      1.65402019     1.63482371     0.02377093
 o      2.57806066    -1.21161765     0.32635586
 h      3.28284162    -1.08744872    -0.17513127
 c     -2.42588213    -0.35044580    -0.63803308
 h     -2.23974059    -0.87282350    -1.48864483
 h     -3.02529299    -1.10043435    -0.04931987
 h     -3.08520433     0.47873697    -0.95476339
 h     -0.28969426     1.65818895     1.71063773
          17

 c      1.33185425    -0.59610153    -0.13856568
 c     -0.00379421    -0.99518349     0.31252758
 c     -1.12905580    -0.21001339    -0.03360166
 c     -1.08764272     1.45508667     0.98584100
 c     -0.47032330     1.26377227    -0.50259828
 c      0.92812937     0.85683676    -0.38494535
 h     -0.17627140    -1.80312113     1.00465694
 h     -2.10466058     1.70056092     1.17932646
 h     -1.01417866     1.76672455    -1.33021785
 h      1.64950710     1.63465064    -0.06650136
 o      2.57662939    -1.21057881     0.33235342
 h      3.34792957    -1.09145746    -0.20621271
 c     -2.42236408    -0.34877446    -0.63861114
 h     -2.25381298    -0.90268897    -1.53072456
 h     -3.04251540    -1.11844041    -0.09875712
 h     -3.05705982     0.52139533    -0.93342142
 h     -0.29245485     1.73016389     1.72930593
          17

 c      1.31651721    -0.58999538    -0.14215499
 c      0.00782901    -1.01478352     0.32070475
 c     -1.12555294    -0.22690976    -0.02806484
 c     -1.07404072     1.44799735     0.97110384
 c     -0.45858516     1.29350858    -0.49413140
 c      0.90070316     0.85038750    -0.38510983
 h     -0.21854595    -1.78421823     1.05914273
 h     -2.09395157     1.68861126     1.17140519
 h     -0.96482640     1.85480244    -1.30343874
 h      1.64688755     1.63162408    -0.16238793
 o      2.57221404    -1.20876271     0.33822847
 h      3.41878308    -1.08930455    -0.24771399
 c     -2.42107223    -0.34913582    -0.63861815
 h     -2.26570987    -0.93668912    -1.58722515
 h     -3.06016973    -1.12895283    -0.14846252
 h     -3.02163489     0.56240004    -0.90571743
 h     -0.30301252     1.79386815     1.74677985
          17

 c      1.30064385    -0.58209733    -0.14452098
 c      0.01989650    -1.03473608     0.32907835
 c     -1.12035382    -0.23844836    -0.02232281
 c     -1.05810424     1.43952848     0.95476408
 c     -0.44886449     1.32025715    -0.48376687
 c      0.87659246     0.84311145    -0.38502177
 h     -0.25539928    -1.77253146     1.11124932
 h     -2.09172412     1.68275582     1.16102254
 h     -0.90964914     1.94011270    -1.27534992
 h      1.64725570     1.62581889    -0.26175045
 o      2.56657841    -1.20586119     0.34275015
 h      3.46705082    -1.08517837    -0.28028097
 c     -2.42172267    -0.35199140    -0.63946287
 h     -2.27706908    -0.96334543    -1.64262131
 h     -3.07864974    -1.13197227    -0.19575164
 h     -2.97902987     0.59818443    -0.87254980
 h     -0.32351671     1.84604127     1.75891724
          17

 c      1.28469914    -0.57282835    -0.14559938
 c      0.03166038    -1.05479780     0.33793275
 c     -1.11374087    -0.24485974    -0.01639058
 c     -1.04051522     1.43002159     0.93762789
 c     -0.44147430     1.34381312    -0.47176197
 c      0.85659197     0.83521026    -0.38498497
 h     -0.28354954    -1.76519577     1.15699378
 h     -2.09345607     1.68170750     1.14631647
 h     -0.84994518     2.02183630    -1.24665632
 h      1.65051256     1.61626295    -0.36303026
 o      2.56048303    -1.20173000     0.34538786
 h      3.48083584    -1.08070237    -0.29571974
 c     -2.42389845    -0.35741287    -0.64201572
 h     -2.28832379    -0.97543060    -1.68698244
 h     -3.09870692    -1.12853285    -0.23790786
 h     -2.93055356     0.62632547    -0.83540382
 h     -0.35390109     1.88414608     1.76325219
          17

 c      1.26914255    -0.56269299    -0.14530846
 c      0.04246218    -1.07465840     0.34748942
 c     -1.10610502    -0.24650133    -0.01022990
 c     -1.02233373     1.41973285     0.92047371
 c     -0.43649248     1.36410320    -0.45852399
 c      0.84139894     0.82701495    -0.38536006
 h     -0.30026453    -1.75983254     1.19292275
 h     -2.09326786     1.68363300     1.12533782
 h     -0.78654296     2.09908993    -1.21736354
 h      1.65530888     1.60112699    -0.46490529
 o      2.55416481    -1.19629660     0.34597041
 h      3.45688051    -1.07637000    -0.29156816
 c     -2.42706260    -0.36516986    -0.64669043
 h     -2.29922967    -0.96945306    -1.71522018
 h     -3.12128240    -1.12040070    -0.27238338
 h     -2.87853860     0.64572970    -0.79614501
 h     -0.39218991     1.90676544     1.75909088
          17

 c      1.25438755    -0.55230341    -0.14352484
 c      0.05183931    -1.09389834     0.35781030
 c     -1.09789951    -0.24381441    -0.00374296
 c     -1.00475360     1.40876277     0.90399512
 c     -0.43368002     1.38119457    -0.44461602
 c      0.83147852     0.81896081    -0.38659269
 h     -0.30386968    -1.75532711     1.21713529
 h     -2.08644693     1.68667413     1.09667074
 h     -0.71997734     2.17057968    -1.18678557
 h      1.65954953     1.57840533    -0.56593801
 o      2.54753330    -1.18953058     0.34455338
 h      3.39736547    -1.07202693    -0.26898391
 c     -2.43061605    -0.37486700    -0.65358879
 h     -2.30926749    -0.94454376    -1.72553895
 h     -3.14714573    -1.10953999    -0.29703547
 h     -2.82601881     0.65659061    -0.75677813
 h     -0.43491926     1.91386405     1.74756353
          17

 c      1.24076971    -0.54238400    -0.14006222
 c      0.05957480    -1.11199826     0.36875812
 c     -1.08958204    -0.23729180     0.00322276
 c     -0.98894436     1.39702246     0.88874423
 c     -0.43244450     1.39529433    -0.43073586
 c      0.82696958     0.81153362    -0.38919510
 h     -0.29397345    -1.75202893     1.22968552
 h     -2.07074976     1.68928656     1.05975839
 h     -0.65092292     2.23450498    -1.15388086
 h      1.66113041     1.54666333    -0.66446585
 o      2.54004989    -1.18145951     0.34150671
 h      3.31177991    -1.06660604    -0.23419988
 c     -2.43399836    -0.38603007    -0.66254751
 h     -2.31779359    -0.90193599    -1.71886095
 h     -3.17634437    -1.09743840    -0.31043411
 h     -2.77635875     0.66012155    -0.71922501
 h     -0.47753237     1.90691690     1.73173561
          17

 c      1.22853349    -0.53373627    -0.13466911
 c      0.06568465    -1.12835884     0.37999197
 c     -1.08156072    -0.22745280     0.01085510
 c     -0.97594320     1.38423718     0.87509674
 c     -0.43187753     1.40671666    -0.41766673
 c      0.82767202     0.80519891    -0.39368913
 h     -0.27150138    -1.75173554     1.23269060
 h     -2.04676539     1.69048231     1.01497388
 h     -0.58059847     2.28884073    -1.11775706
 h      1.65857552     1.50554170    -0.75875190
 o      2.53030734    -1.17223947     0.33784535
 h      3.22364162    -1.05701912    -0.20384377
 c     -2.43680086    -0.39811248    -0.67306399
 h     -2.32400578    -0.84510574    -1.69952581
 h     -3.20767151    -1.08460463    -0.31218610
 h     -2.73285655     0.65808365    -0.68515579
 h     -0.51490198     1.88877302     1.71653435
          17

 c      1.21782708    -0.52715582    -0.12705644
 c      0.07035906    -1.14232577     0.39099409
 c     -1.07416293    -0.21482034     0.01934935
 c     -0.96654327     1.36999833     0.86328091
 c     -0.43085383     1.41582708    -0.40620415
 c      0.83309739     0.80032234    -0.40053710
 h     -0.23856173    -1.75749721     1.23018542
 h     -2.01779683     1.69005470     0.96354858
 h     -0.51091576     2.33185076    -1.07810231
 h      1.65144966     1.45595877    -0.84730353
 o      2.51592834    -1.16222608     0.33541424
 h      3.17239571    -1.03719957    -0.20782398
 c     -2.43884337    -0.41043595    -0.68413378
 h     -2.32679168    -0.78016042    -1.67702988
 h     -3.23849958    -1.07058440    -0.30316627
 h     -2.69839392     0.65223269    -0.65586871
 h     -0.54225467     1.86297162     1.70788025
          17

 c      1.20869388    -0.52331711    -0.11694949
 c      0.07386462    -1.15325483     0.40115769
 c     -1.06763282    -0.19990130     0.02888648
 c     -0.96118311     1.35387595     0.85349980
 c     -0.42815659     1.42299091    -0.39706226
 c      0.84253600     0.79709237    -0.41007962
 h     -0.19796741    -1.77293959     1.22727555
 h     -1.98931233     1.68872992     0.90739893
 h     -0.44434249     2.36262935    -1.03543435
 h      1.64054917     1.40007626    -0.92929838
 o      2.49601578    -1.15163104     0.33508274
 h      3.17510887    -1.00392314    -0.26042022
 c     -2.44016385    -0.42218625    -0.69418467
 h     -2.32465960    -0.71522359    -1.66677695
 h     -3.26518677    -1.05451259    -0.28552259
 h     -2.67523126     0.64396099    -0.63222925
 h     -0.55648709     1.83238036     1.71055854
          17

 c      1.20109087    -0.52266367    -0.10414900
 c      0.07642069    -1.16065604     0.40997976
 c     -1.06214333    -0.18317569     0.03962166
 c     -0.95991081     1.33556102     0.84607460
 c     -0.42260921     1.42852925    -0.39076447
 c      0.85513139     0.79546652    -0.42248672
 h     -0.15235059    -1.80078129     1.22808925
 h     -1.96761231     1.68803837     0.84885786
 h     -0.38357347     2.38155252    -0.99118186
 h      1.62784457     1.34103554    -1.00496235
 o      2.47285161    -1.14009298     0.33512775
 h      3.19962143    -0.96381930    -0.33434447
 c     -2.44088848    -0.43264185    -0.70159363
 h     -2.31634245    -0.65716523    -1.68426854
 h     -3.28396150    -1.03586662    -0.26231130
 h     -2.66492068     0.63428839    -0.61467071
 h     -0.55726895     1.79782231     1.72568221
          17

 c      1.19493225    -0.52534383    -0.08857921
 c      0.07811336    -1.16438089     0.41730055
 c     -1.05781063    -0.16509931     0.05168001
 c     -0.96250951     1.31495227     0.84143594
 c     -0.41320010     1.43268031    -0.38753724
 c      0.86996629     0.79517328    -0.43773461
 h     -0.10339288    -1.84090302     1.23322204
 h     -1.95749179     1.68967901     0.79040291
 h     -0.33113096     2.39056164    -0.94762249
 h      1.61609332     1.28241999    -1.07568532
 o      2.44870801    -1.12720890     0.33373618
 h      3.21455864    -0.92480518    -0.40036140
 c     -2.44100556    -0.44145935    -0.70586737
 h     -2.30234292    -0.60792378    -1.73177631
 h     -3.29194859    -1.01505483    -0.23675190
 h     -2.66825642     0.62401221    -0.60327764
 h     -0.54709568     1.75796475     1.74988022
          17

 c      1.19010389    -0.53117577    -0.07032532
 c      0.07889815    -1.16470879     0.42338717
 c     -1.05471388    -0.14611837     0.06514305
 c     -0.96872487     1.29216661     0.83990937
 c     -0.39919125     1.43556530    -0.38724247
 c      0.88616336     0.79577232    -0.45562923
 h     -0.05200592    -1.88947811     1.23899179
 h     -1.95983838     1.69453762     0.73458904
 h     -0.28902081     2.39317645    -0.90766476
 h      1.60804595     1.22747048    -1.14358749
 o      2.42480045    -1.11282756     0.33004148
 h      3.20579124    -0.89141542    -0.44368690
 c     -2.44024979    -0.44852168    -0.70799343
 h     -2.28546903    -0.56613261    -1.79476477
 h     -3.28791136    -0.99364659    -0.21142946
 h     -2.68521620     0.61370584    -0.59796715
 h     -0.53022543     1.71059262     1.77703776
          17

 c      1.18643761    -0.53965039    -0.04965687
 c      0.07867089    -1.16224019     0.42877112
 c     -1.05291474    -0.12669638     0.08002420
 c     -0.97838747     1.26750957     0.84148006
 c     -0.38018205     1.43718503    -0.38939576
 c      0.90298588     0.79675694    -0.47588469
 h      0.00075480    -1.94017723     1.23948318
 h     -1.97112482     1.70208011     0.68416225
 h     -0.25854304     2.39406305    -0.87441561
 h      1.60542350     1.17832205    -1.21050454
 o      2.40177467    -1.09700319     0.32379723
 h      3.16913366    -0.86573240    -0.45871983
 c     -2.43821767    -0.45360765    -0.70941806
 h     -2.26918413    -0.53098585    -1.85421161
 h     -3.27243618    -0.97424326    -0.18784156
 h     -2.71491801     0.60357402    -0.59864188
 h     -0.51128926     1.65400756     1.80090446
          17

 c      1.18366080    -0.54996833    -0.02703194
 c      0.07732020    -1.15768838     0.43400923
 c     -1.05246854    -0.10734242     0.09623902
 c     -0.99134107     1.24142629     0.84574091
 c     -0.35610741     1.43747299    -0.39329340
 c      0.91990814     0.79765027    -0.49822113
 h      0.05307325    -1.98641025     1.22939764
 h     -1.98534691     1.71064702     0.64199207
 h     -0.24035130     2.39792457    -0.85049353
 h      1.60820418     1.13568113    -1.27685563
 o      2.38004994    -1.07995109     0.31512351
 h      3.10558871    -0.84835442    -0.44496371
 c     -2.43452073    -0.45634361    -0.71122867
 h     -2.25606714    -0.50304242    -1.89624268
 h     -3.24759655    -0.96010137    -0.16636159
 h     -2.75565307     0.59338248    -0.60518462
 h     -0.49428137     1.58769280     1.81684446
          17

 c      1.18133611    -0.56110848    -0.00307161
 c      0.07473534    -1.15171140     0.43953877
 c     -1.05342698    -0.08863572     0.11357836
 c     -1.00732043     1.21444768     0.85202945
 c     -0.32717615     1.43641748    -0.39820970
 c      0.93661661     0.79805603    -0.52241682
 h      0.10242107    -2.02302055     1.20568978
 h     -1.99661025     1.71826623     0.61070147
 h     -0.23471065     2.40777547    -0.83722328
 h      1.61475311     1.09914579    -1.34122724
 o      2.35986159    -1.06206606     0.30451094
 h      3.02136024    -0.83826432    -0.40718447
 c     -2.42887639    -0.45631331    -0.71402249
 h     -2.24745220    -0.48346206    -1.91346909
 h     -3.21617843    -0.95456352    -0.14656714
 h     -2.80501695     0.58251209    -0.61732521
 h     -0.48204738     1.51237340     1.82249231
          17

 c      1.17882254    -0.57191582     0.02149378
 c      0.07079519    -1.14482156     0.44563540
 c     -1.05583572    -0.07124517     0.13168451
 c     -1.02591265     1.18715551     0.85962638
 c     -0.29379994     1.43419510    -0.40357332
 c      0.95295600     0.79766325    -0.54828748
 h      0.14592570    -2.04709201     1.16791699
 h     -2.00074316     1.72335204     0.59226064
 h     -0.24166479     2.42337961    -0.83410859
 h      1.62268748     1.06785955    -1.40097074
 o      2.34099670    -1.04402093     0.29311393
 h      2.93239143    -0.83117710    -0.36035485
 c     -2.42118238    -0.45317051    -0.71798159
 h     -2.24356133    -0.47344518    -1.90360906
 h     -3.18058222    -0.96032733    -0.12792467
 h     -2.86010401     0.57007529    -0.63448166
 h     -0.47606406     1.42984673     1.81784416
          17

 c      1.17530015    -0.58118809     0.04588301
 c      0.06535363    -1.13734097     0.45241465
 c     -1.05972910    -0.05593990     0.15003364
 c     -1.04659633     1.16017007     0.86791548
 c     -0.25656410     1.43121586    -0.40904248
 c      0.96886825     0.79622457    -0.57562758
 h      0.18076270    -2.05830011     1.11801930
 h     -1.99587000     1.72512845     0.58773138
 h     -0.26083121     2.44102739    -0.83897239
 h      1.62986324     1.04103067    -1.45330182
 o      2.32240002    -1.02691742     0.28318953
 h      2.87027455    -0.81681610    -0.33694448
 c     -2.41158534    -0.44672902    -0.72287207
 h     -2.24357923    -0.47401709    -1.86881977
 h     -3.14180895    -0.97870369    -0.11063232
 h     -2.91773594     0.55507712    -0.65567262
 h     -0.47633415     1.34273644     1.80516348
          17

 c      1.16988201    -0.58774499     0.06928514
 c      0.05821337    -1.12937329     0.45984197
 c     -1.06512514    -0.04358612     0.16793601
 c     -1.06878995     1.13414033     0.87648041
 c     -0.21623309     1.42805444    -0.41447469
 c      0.98434183     0.79352824    -0.60415806
 h      0.20451353    -2.05916078     1.05994481
 h     -1.98252239     1.72393205     0.59713788
 h     -0.29097797     2.45492915    -0.84868681
 h      1.63503843     1.01814247    -1.49626996
 o      2.30328385    -1.01191968     0.27691707
 h      2.86355523    -0.78437272    -0.36810969
 c     -2.40049695    -0.43701789    -0.72793599
 h     -2.24553635    -0.48599910    -1.81651301
 h     -3.09914654    -1.00915673    -0.09612400
 h     -2.97475475     0.53662553    -0.67957411
 h     -0.48142207     1.25415624     1.78868511
          17

 c      1.16180550    -0.59049442     0.09085566
 c      0.04909264    -1.12078977     0.46775808
 c     -1.07202565    -0.03511346     0.18456740
 c     -1.09185203     1.10970913     0.88516767
 c     -0.17374807     1.42533265    -0.41984719
 c      0.99936704     0.78938022    -0.63349704
 h      0.21550694    -2.05509748     0.99905303
 h     -1.96361879     1.72150505     0.61940050
 h     -0.32981655     2.45923909    -0.86002927
 h      1.63816540     0.99894848    -1.52936122
 o      2.28576985    -0.99914016     0.27331355
 h      2.89399790    -0.73980760    -0.43437343
 c     -2.38853161    -0.42426962    -0.73176961
 h     -2.24614354    -0.51022432    -1.76100523
 h     -3.05081500    -1.04936866    -0.08680196
 h     -3.02830365     0.51413196    -0.70469431
 h     -0.48887154     1.16727149     1.77380891
          17

 c      1.15068416    -0.58856699     0.10980026
 c      0.03764694    -1.11127710     0.47594754
 c     -1.08042650    -0.03142477     0.19904304
 c     -1.11502923     1.08743540     0.89413952
 c     -0.13018152     1.42362178    -0.42517854
 c      1.01391547     0.78360226    -0.66316291
 h      0.21301584    -2.05364705     0.94096159
 h     -1.94418477     1.72114366     0.65239362
 h     -0.37417863     2.44960485    -0.87030987
 h      1.64041798     0.98336509    -1.55372465
 o      2.27272067    -0.98817965     0.27028836
 h      2.92768677    -0.69605544    -0.49878711
 c     -2.37637142    -0.40883678    -0.73250081
 h     -2.24115789    -0.54808873    -1.72231386
 h     -2.99513095    -1.09580415    -0.08511042
 h     -3.07595993     0.48745872    -0.72956751
 h     -0.49621344     1.08487827     1.76554906
          17

 c      1.13671201    -0.58147686     0.12551183
 c      0.02356009    -1.10052685     0.48425449
 c     -1.09033603    -0.03322802     0.21054385
 c     -1.13743847     1.06769384     0.90386971
 c     -0.08665461     1.42338113    -0.43047516
 c      1.02793712     0.77603574    -0.69260403
 h      0.19707291    -2.06187611     0.88977910
 h     -1.93025649     1.72721231     0.69334711
 h     -0.42045681     2.42393880    -0.87770749
 h      1.64400394     0.97135322    -1.57204405
 o      2.26558404    -0.97880198     0.26673898
 h      2.94587790    -0.66077215    -0.54127175
 c     -2.36453088    -0.39116924    -0.72880203
 h     -2.22716570    -0.60122370    -1.71524365
 h     -2.93148346    -1.14450594    -0.09253091
 h     -3.11587117     0.45703915    -0.75289914
 h     -0.50225343     1.00923767     1.76673262
          17

 c      1.12068213    -0.56920892     0.13764216
 c      0.00667719    -1.08853371     0.49267744
 c     -1.10179284    -0.04082629     0.21847624
 c     -1.15821135     1.05063551     0.91498704
 c     -0.04423322     1.42491821    -0.43570452
 c      1.04136114     0.76655863    -0.72125400
 h      0.16794248    -2.08253525     0.84663605
 h     -1.92642965     1.74334561     0.73972069
 h     -0.46514112     2.38266131    -0.88141963
 h      1.65167966     0.96279884    -1.58795880
 o      2.26453535    -0.97083611     0.26225902
 h      2.94148943    -0.63725655    -0.55435735
 c     -2.35312327    -0.37205848    -0.72116468
 h     -2.20383249    -0.66810163    -1.73495727
 h     -2.86071427    -1.19179498    -0.10910541
 h     -3.14703489     0.42395591    -0.77362976
 h     -0.50772093     0.94224299     1.77719869
          17

 c      1.10379147    -0.55220642     0.14609473
 c     -0.01289326    -1.07575406     0.50133403
 c     -1.11487205    -0.05395712     0.22260364
 c     -1.17676166     1.03626271     0.92801026
 c     -0.00381620     1.42835460    -0.44078808
 c      1.05411482     0.75512332    -0.74862200
 h      0.12590204    -2.11202824     0.80992729
 h     -1.93315438     1.76982711     0.78997203
 h     -0.50539234     2.32866013    -0.88172407
 h      1.66589529     0.95733428    -1.60491155
 o      2.26891918    -0.96407648     0.25675978
 h      2.91345184    -0.62645376    -0.53681385
 c     -2.34189836    -0.35280246    -0.71146316
 h     -2.17356133    -0.74168028    -1.76209328
 h     -2.78493374    -1.23467552    -0.13368606
 h     -3.16950493     0.38989154    -0.79093155
 h     -0.51474353     0.88560726     1.79459270
          17

 c      1.08733395    -0.53129484     0.15098642
 c     -0.03476184    -1.06294557     0.51031144
 c     -1.12967058    -0.07175613     0.22309934
 c     -1.19291300     1.02449990     0.94316848
 c      0.03396204     1.43360712    -0.44561022
 c      1.06616360     0.74180750    -0.77439735
 h      0.07169128    -2.14237641     0.77710892
 h     -1.94641988     1.80254690     0.84335844
 h     -0.53962422     2.26695224    -0.87993649
 h      1.68777561     0.95410632    -1.62472705
 o      2.27750347    -0.95833569     0.25044645
 h      2.86564865    -0.62703948    -0.49274764
 c     -2.33047154    -0.33489156    -0.70153766
 h     -2.13934981    -0.81260119    -1.77910975
 h     -2.70710562    -1.27104622    -0.16448074
 h     -3.18433807     0.35689642    -0.80419482
 h     -0.52570889     0.84077877     1.81586916
          17

 c      1.07241992    -0.50757974     0.15261328
 c     -0.05829511    -1.05085979     0.51954670
 c     -1.14626995    -0.09286683     0.22052071
 c     -1.20677555     1.01515393     0.96038351
 c      0.06878332     1.44041024    -0.45004371
 c      1.07753766     0.72685655    -0.79850419
 h      0.00698205    -2.16506771     0.74628609
 h     -1.96024177     1.83483844     0.89908619
 h     -0.56782456     2.20392037    -0.87816741
 h      1.71650296     0.95162922    -1.64679106
 o      2.28847095    -0.95364564     0.24412621
 h      2.81018144    -0.63314042    -0.43614019
 c     -2.31849537    -0.31963195    -0.69263701
 h     -2.10360548    -0.87288424    -1.77653331
 h     -2.63065744    -1.29987063    -0.19944435
 h     -3.19328084     0.32698631    -0.81302677
 h     -0.54234601     0.80868766     1.83844380
          17

 c      1.05981629    -0.48233311     0.15141308
 c     -0.08268046    -1.04003242     0.52880838
 c     -1.16467974    -0.11564628     0.21572975
 c     -1.21856248     1.00786538     0.97933215
 c      0.10061536     1.44840279    -0.45399428
 c      1.08830418     0.71068957    -0.82105344
 h     -0.06562035    -2.17382781     0.71671946
 h     -1.96940636     1.86029017     0.95583108
 h     -0.59122860     2.14597582    -0.87878428
 h      1.74957738     0.94790408    -1.66850488
 o      2.29925012    -0.95057845     0.23971013
 h      2.77244932    -0.63002135    -0.39856310
 c     -2.30576217    -0.30797750    -0.68554264
 h     -2.06801045    -0.91705344    -1.75144879
 h     -2.55915427    -1.32130848    -0.23644325
 h     -3.19820794     0.30166383    -0.81722483
 h     -0.56525705     0.78950776     1.86076661
          17

 c      1.04991281    -0.45686838     0.14790390
 c     -0.10702862    -1.03071075     0.53774577
 c     -1.18476821    -0.13839686     0.20979903
 c     -1.22849595     1.00215041     0.99951496
 c      0.12958778     1.45725720    -0.45746185
 c      1.09848850     0.69386649    -0.84222404
 h     -0.14288483    -2.16574869     0.68862180
 h     -1.97081011     1.87450514     1.01182908
 h     -0.61114151     2.09797547    -0.88357283
 h      1.78374236     0.94081056    -1.68664509
 o      2.30742091    -0.94993744     0.23930927
 h      2.77845996    -0.59980752    -0.41446832
 c     -2.29228933    -0.30049036    -0.68078030
 h     -2.03365942    -0.94195774    -1.70515823
 h     -2.49599543    -1.33671497    -0.27331172
 h     -3.20048368     0.28156348    -0.81671691
 h     -0.59375327     0.78250152     1.88253080
          17

 c      1.04279432    -0.43242979     0.14262011
 c     -0.13049674    -1.02284255     0.54595526
 c     -1.20619695    -0.15956215     0.20393406
 c     -1.23678289     0.99749113     1.02031652
 c      0.15583755     1.46676715    -0.46058620
 c      1.10799304     0.67703789    -0.86215638
 h     -0.22132475    -2.14159407     0.66276850
 h     -1.96370814     1.87570063     1.06515033
 h     -0.62752898     2.06229423    -0.89300986
 h      1.81594844     0.92855150    -1.69866310
 o      2.31313604    -0.95107065     0.24198209
 h      2.81715549    -0.54891693    -0.46925951
 c     -2.27838557    -0.29734663    -0.67871703
 h     -2.00108769    -0.94660003    -1.64215636
 h     -2.44414040    -1.34841998    -0.30791722
 h     -3.20056902     0.26638676    -0.81153786
 h     -0.62587383     0.78597235     1.90468725
          17

 c      1.03836563    -0.41014532     0.13608959
 c     -0.15235249    -1.01607877     0.55302973
 c     -1.22839305    -0.17782767     0.19941279
 c     -1.24359745     0.99338391     1.04106783
 c      0.17942599     1.47682979    -0.46363223
 c      1.11659214     0.66087490    -0.88089969
 h     -0.29759441    -2.10586482     0.64023954
 h     -1.94960486     1.86479610     1.11394458
 h     -0.63856164     2.03913466    -0.90620047
 h      1.84401377     0.90997198    -1.70339325
 o      2.31777192    -0.95245990     0.24529497
 h      2.86089408    -0.49852698    -0.52426003
 c     -2.26467365    -0.29835030    -0.67951467
 h     -1.96999265    -0.93256059    -1.57052536
 h     -2.40591138    -1.35921029    -0.33827668
 h     -3.19808489     0.25514363    -0.80191029
 h     -0.65863699     0.79740227     1.92919535
          17

 c      1.03643309    -0.39100736     0.12883296
 c     -0.17198190    -1.00980934     0.55859221
 c     -1.25057955    -0.19214873     0.19752716
 c     -1.24903213     0.98932641     1.06112832
 c      0.20037475     1.48736123    -0.46692746
 c      1.12397564     0.64600561    -0.89840257
 h     -0.36892919    -2.06642885     0.62221285
 h     -1.93210354     1.84536794     1.15664654
 h     -0.64145995     2.02760925    -0.92143256
 h      1.86695929     0.88468700    -1.70122802
 o      2.32206059    -0.95309715     0.24783131
 h      2.89392219    -0.46224707    -0.55691796
 c     -2.25207643    -0.30293436    -0.68295777
 h     -1.93845350    -0.90511766    -1.50331031
 h     -2.38291487    -1.37155330    -0.36275242
 h     -3.19227544     0.24657525    -0.78841535
 h     -0.68867118     0.81382076     1.95829506
          17

 c      1.03673709    -0.37584786     0.12134681
 c     -0.18886997    -1.00330764     0.56232625
 c     -1.27187208    -0.20173898     0.19949216
 c     -1.25304446     0.98478991     1.08000091
 c      0.21875245     1.49822946    -0.47079643
 c      1.12978301     0.63297066    -0.91451927
 h     -0.43346047    -2.03284319     0.60972788
 h     -1.91649463     1.82324364     1.19214742
 h     -0.63381831     2.02669713    -0.93685471
 h      1.88512254     0.85307918    -1.69399319
 o      2.32619251    -0.95248941     0.24904744
 h      2.91023390    -0.44590300    -0.55866961
 c     -2.24176491    -0.31020804    -0.68830476
 h     -1.90191639    -0.87393566    -1.45890500
 h     -2.37600200    -1.38676495    -0.38041684
 h     -3.18262859     0.23961191    -0.77214953
 h     -0.71318502     0.83234730     1.99325017
          17

 c      1.03896845    -0.36530802     0.11407498
 c     -0.20260619    -0.99602484     0.56400326
 c     -1.29142828    -0.20607302     0.20629967
 c     -1.25547606     0.97927907     1.09744403
 c      0.23473838     1.50923233    -0.47551661
 c      1.13363533     0.62219651    -0.92902505
 h     -0.48994170    -2.01281417     0.60345747
 h     -1.90855991     1.80507101     1.21985224
 h     -0.61456745     2.03574158    -0.95095621
 h      1.90002910     0.81616546    -1.68459617
 o      2.33011789    -0.95044494     0.24883884
 h      2.90854911    -0.45098914    -0.52804201
 c     -2.23491167    -0.31933573    -0.69459628
 h     -1.85423709    -0.84940282    -1.45524080
 h     -2.38510457    -1.40442085    -0.39159838
 h     -3.16947524     0.23378957    -0.75474116
 h     -0.73082994     0.85067137     2.03314531
          17

 c      1.04278130    -0.35981930     0.10738322
 c     -0.21293096    -0.98788607     0.56349730
 c     -1.30860492    -0.20491053     0.21853838
 c     -1.25621198     0.97253195     1.11351562
 c      0.24863931     1.52010839    -0.48129473
 c      1.13519080     0.61398362    -0.94165401
 h     -0.53683317    -2.00851486     0.60363036
 h     -1.91237581     1.79557262     1.23947320
 h     -0.58435757     2.05460208    -0.96280783
 h      1.91389475     0.77533085    -1.67635844
 o      2.33361207    -0.94702118     0.24742446
 h      2.89105021    -0.47553380    -0.46880415
 c     -2.23205699    -0.33031417    -0.70162202
 h     -1.79358622    -0.83336770    -1.49622213
 h     -2.40901078    -1.42238299    -0.39814810
 h     -3.15439925     0.22953477    -0.73816274
 h     -0.74185983     0.86722602     2.07467883
          17

 c      1.04780634    -0.35959784     0.10154238
 c     -0.21975855    -0.97931514     0.56078601
 c     -1.32306063    -0.19832110     0.23624593
 c     -1.25539149     0.96473326     1.12851737
 c      0.26086767     1.53056223    -0.48825903
 c      1.13423634     0.60850692    -0.95216968
 h     -0.57175008    -2.01604502     0.61006440
 h     -1.92824131     1.79498298     1.25069552
 h     -0.54543854     2.08363455    -0.97210154
 h      1.92863964     0.73198085    -1.67199588
 o      2.33610053    -0.94265659     0.24552985
 h      2.86589906    -0.51197875    -0.39288835
 c     -2.23267818    -0.34404131    -0.71022820
 h     -1.72670731    -0.81729917    -1.56725305
 h     -2.44550427    -1.43757822    -0.40287502
 h     -3.14003447     0.22807246    -0.72443581
 h     -0.74754526     0.88107717     2.11319548
          17

 c      1.05366828    -0.36464314     0.09671453
 c     -0.22313237    -0.97097304     0.55594173
 c     -1.33476499    -0.18669395     0.25887109
 c     -1.25347088     0.95651849     1.14286810
 c      0.27188360     1.54030193    -0.49646985
 c      1.13078715     0.60581593    -0.96044735
 h     -0.59202213    -2.02832564     0.62219196
 h     -1.95258688     1.79910530     1.25318791
 h     -0.50105163     2.12351318    -0.97895698
 h      1.94469008     0.68731055    -1.67260301
 o      2.33625724    -0.93845534     0.24477913
 h      2.85343055    -0.54264550    -0.32655086
 c     -2.23564988    -0.36137735    -0.72131340
 h     -1.66405172    -0.79184126    -1.64779633
 h     -2.49183104    -1.44706146    -0.40865980
 h     -3.12892607     0.23075495    -0.71539797
 h     -0.74936609     0.89174253     2.14419142
          17

 c      1.06000509    -0.37472841     0.09293203
 c     -0.22317203    -0.96346986     0.54911903
 c     -1.34391136    -0.17074561     0.28537276
 c     -1.25109484     0.94876956     1.15697445
 c      0.28209950     1.54909823    -0.50595184
 c      1.12511901     0.60582358    -0.96651324
 h     -0.59567524    -2.03841112     0.63907476
 h     -1.97990936     1.80192283     1.24702178
 h     -0.45433604     2.17477819    -0.98345119
 h      1.96030113     0.64238121    -1.67731468
 o      2.33223176    -0.93590941     0.24721813
 h      2.88274735    -0.54433485    -0.30255239
 c     -2.23989570    -0.38252749    -0.73510494
 h     -1.61409854    -0.75248221    -1.72170582
 h     -2.54506805    -1.44893280    -0.41790886
 h     -3.12204167     0.23808064    -0.71259634
 h     -0.74842351     0.89907589     2.16448740
          17

 c      1.06646040    -0.38938371     0.09008687
 c     -0.22007243    -0.95720882     0.54054009
 c     -1.35078020    -0.15152856     0.31439972
 c     -1.24892472     0.94240302     1.17115318
 c      0.29177243     1.55686720    -0.51673645
 c      1.11769816     0.60829042    -0.97051862
 h     -0.58199295    -2.04130834     0.65945933
 h     -2.00493039     1.79829008     1.23302966
 h     -0.40707704     2.23706776    -0.98499879
 h      1.97199294     0.59838564    -1.68396345
 o      2.32418907    -0.93500963     0.25261707
 h      2.95222921    -0.51866894    -0.31703405
 c     -2.24466733    -0.40699842    -0.75122043
 h     -1.58205066    -0.69900068    -1.77879658
 h     -2.60238435    -1.44296480    -0.43230567
 h     -3.11806287     0.24904710    -0.71726841
 h     -0.74513656     0.90322855     2.17286374
          17

 c      1.07265468    -0.40791249     0.08795329
 c     -0.21410474    -0.95233992     0.53047598
 c     -1.35562776    -0.13040170     0.34446926
 c     -1.24753500     0.93825187     1.18560897
 c      0.30094124     1.56374718    -0.52888265
 c      1.10908417     0.61281321    -0.97267672
 h     -0.55161532    -2.03458516     0.68196949
 h     -2.02384307     1.78528763     1.21285049
 h     -0.35905671     2.30835088    -0.98201792
 h      1.97586166     0.55674810    -1.69016960
 o      2.31437422    -0.93449625     0.25901379
 h      3.02891825    -0.48801943    -0.33821798
 c     -2.24953877    -0.43375528    -0.76898438
 h     -1.57048844    -0.63376534    -1.81331223
 h     -2.66128493    -1.43086791    -0.45269764
 h     -3.11401649     0.26132854    -0.73029092
 h     -0.73910548     0.90465438     2.17031452
          17

 c      1.07817662    -0.42945368     0.08622995
 c     -0.20558195    -0.94876086     0.51922417
 c     -1.35863678    -0.10893454     0.37410806
 c     -1.24737348     0.93700015     1.20043996
 c      0.30945166     1.57012380    -0.54244998
 c      1.09985179     0.61883753    -0.97320718
 h     -0.50644923    -2.01853665     0.70543146
 h     -2.03478976     1.76256354     1.18875585
 h     -0.30852129     2.38475128    -0.97225106
 h      1.96893625     0.51897007    -1.69418897
 o      2.30459887    -0.93361174     0.26520046
 h      3.08805748    -0.46721449    -0.34621994
 c     -2.25429740    -0.46142271    -0.78767131
 h     -1.57994008    -0.56071616    -1.82273552
 h     -2.71986293    -1.41611486    -0.47908062
 h     -3.10664955     0.27209499    -0.75202138
 h     -0.72909422     0.90411543     2.15997842
          17

 c      1.08259730    -0.45305098     0.08457796
 c     -0.19482321    -0.94613718     0.50708670
 c     -1.35991441    -0.08875927     0.40196035
 c     -1.24872948     0.93911505     1.21565828
 c      0.31704812     1.57657575    -0.55743993
 c      1.09052792     0.62570539    -0.97231050
 h     -0.44950113    -1.99621710     0.72920973
 h     -2.03807886     1.73235389     1.16338394
 h     -0.25335325     2.46121496    -0.95355639
 h      1.94996158     0.48639325    -1.69535890
 o      2.29589959    -0.93218026     0.27078080
 h      3.11819130    -0.46199500    -0.33413233
 c     -2.25887037    -0.48851184    -0.80658204
 h     -1.60882322    -0.48482230    -1.80770022
 h     -2.77690881    -1.40314427    -0.51078800
 h     -3.09362708     0.27889614    -0.78209805
 h     -0.71323830     0.90265527     2.14656208
          17

 c      1.08549613    -0.47771462     0.08264914
 c     -0.18213821    -0.94396107     0.49435122
 c     -1.35951405    -0.07138897     0.42687175
 c     -1.25167012     0.94475711     1.23124579
 c      0.32347163     1.58376858    -0.57375041
 c      1.08154117     0.63272171    -0.97015397
 h     -0.38452946    -1.97305429     0.75349257
 h     -2.03635751     1.69940835     1.13939389
 h     -0.19215184     2.53260090    -0.92462541
 h      1.91962316     0.45999883    -1.69425559
 o      2.28889216    -0.93031380     0.27574074
 h      3.11533120    -0.47357552    -0.30123696
 c     -2.26335909    -0.51368062    -0.82494416
 h     -1.65270527    -0.41143096    -1.77298600
 h     -2.83158799    -1.39594500    -0.54696304
 h     -3.07420622     0.28026545    -0.81930175
 h     -0.68968807     0.90153769     2.13496093
          17

 c      1.08651529    -0.50247272     0.08010933
 c     -0.16786412    -0.94170457     0.48129396
 c     -1.35746166    -0.05803331     0.44796614
 c     -1.25596051     0.95370154     1.24723727
 c      0.32853148     1.59233050    -0.59117185
 c      1.07317684     0.63923463    -0.96685240
 h     -0.31538086    -1.95531045     0.77926939
 h     -2.03449284     1.67051214     1.11905569
 h     -0.12476359     2.59469509    -0.88529245
 h      1.88045441     0.44024025    -1.69272731
 o      2.28390809    -0.92828661     0.28026979
 h      3.08042097    -0.50048989    -0.25021624
 c     -2.26815448    -0.53601409    -0.84170944
 h     -1.70320083    -0.34499891    -1.72914387
 h     -2.88272666    -1.39661200    -0.58709607
 h     -3.04953494     0.27605483    -0.86153466
 h     -0.65771082     0.90218738     2.12831125
          17

 c      1.08545849    -0.52641915     0.07665240
 c     -0.15243896    -0.93908087     0.46823047
 c     -1.35378561    -0.04944785     0.46471088
 c     -1.26107711     0.96535563     1.26374871
 c      0.33215138     1.60273570    -0.60941860
 c      1.06554534     0.64471747    -0.96244388
 h     -0.24524459    -1.94719466     0.80768375
 h     -2.03839218     1.65292305     1.10395150
 h     -0.05231113     2.64492728    -0.83647590
 h      1.83649037     0.42692779    -1.69377529
 o      2.28080889    -0.92657518     0.28481198
 h      3.02153473    -0.53764212    -0.18810813
 c     -2.27395483    -0.55524600    -0.85548416
 h     -1.74797980    -0.28719051    -1.69259820
 h     -2.92829734    -1.40484880    -0.63118042
 h     -3.02270720     0.26758171    -0.90595305
 h     -0.61868927     0.90613681     2.12666603
          17

 c      1.08241978    -0.54874869     0.07199580
 c     -0.13646073    -0.93626593     0.45559891
 c     -1.34855071    -0.04586064     0.47695026
 c     -1.26642873     0.97893386     1.28086020
 c      0.33439027     1.61521449    -0.62817324
 c      1.05859848     0.64882611    -0.95689338
 h     -0.17643847    -1.94834144     0.83895099
 h     -2.05226201     1.65154834     1.09516430
 h      0.02310521     2.68277228    -0.77990544
 h      1.79246389     0.41926625    -1.70105044
 o      2.27843202    -0.92607606     0.29033607
 h      2.96168867    -0.57248805    -0.13073723
 c     -2.28140402    -0.57169580    -0.86500734
 h     -1.77490553    -0.23657150    -1.67951050
 h     -2.96568677    -1.41873870    -0.67933896
 h     -2.99836295     0.25744917    -0.94933527
 h     -0.57612830     0.91490879     2.12743883
          17

 c      1.07786760    -0.56875913     0.06585110
 c     -0.12069723    -0.93386701     0.44399167
 c     -1.34188837    -0.04700491     0.48488348
 c     -1.27167184     0.99369276     1.29842236
 c      0.33543045     1.62971259    -0.64712252
 c      1.05222003     0.65139859    -0.95016802
 h     -0.11085527    -1.95412101     0.87181178
 h     -2.07580865     1.66650769     1.09391258
 h      0.09889882     2.70982307    -0.71776052
 h      1.75235570     0.41621533    -1.71766243
 o      2.27432790    -0.92820682     0.29843350
 h      2.94255570    -0.58340318    -0.10414444
 c     -2.29046688    -0.58570997    -0.87008289
 h     -1.77955425    -0.19294116    -1.69425176
 h     -2.99252049    -1.43604226    -0.73128635
 h     -2.98152148     0.24875985    -0.98867363
 h     -0.53455897     0.92978903     2.12714052
          17

 c      1.07258574    -0.58581055     0.05788268
 c     -0.10607399    -0.93266769     0.43409007
 c     -1.33400381    -0.05224289     0.48898874
 c     -1.27682275     1.00902225     1.31597211
 c      0.33553439     1.64592136    -0.66598024
 c      1.04634768     0.65241047    -0.94238027
 h     -0.05041657    -1.95843542     0.90399711
 h     -2.10418300     1.69339889     1.10180226
 h      0.17261645     2.72927105    -0.65226265
 h      1.71782654     0.41708817    -1.74455452
 o      2.26752819    -0.93355738     0.30970129
 h      2.98146168    -0.56161787    -0.11837630
 c     -2.30038371    -0.59714837    -0.87171972
 h     -1.76676624    -0.16098797    -1.72715856
 h     -3.00726189    -1.45506545    -0.78609503
 h     -2.97585147     0.24376143    -1.02166532
 h     -0.49820910     0.95159924     2.12292767
          17

 c      1.06751401    -0.59932368     0.04771557
 c     -0.09359663    -0.93337090     0.42654803
 c     -1.32516723    -0.06072378     0.48990258
 c     -1.28210781     1.02438246     1.33282392
 c      0.33498778     1.66338674    -0.68450145
 c      1.04103205     0.65192778    -0.93387968
 h      0.00290598    -1.95635791     0.93321318
 h     -2.13069399     1.72585213     1.12028024
 h      0.24244208     2.74465479    -0.58535421
 h      1.68778753     0.42193848    -1.77955540
 o      2.26052382    -0.94093021     0.32269908
 h      3.04082664    -0.52673669    -0.15069438
 c     -2.31027514    -0.60552309    -0.87127334
 h     -1.74468953    -0.14707733    -1.76434099
 h     -3.00925646    -1.47485396    -0.84230733
 h     -2.98237979     0.24264888    -1.04677789
 h     -0.47011600     0.98058096     2.11332186
          17

 c      1.06359449    -0.60884692     0.03501840
 c     -0.08416341    -0.93645661     0.42188816
 c     -1.31570534    -0.07152450     0.48829747
 c     -1.28777107     1.03923957     1.34822606
 c      0.33405599     1.68165906    -0.70247431
 c      1.03639481     0.65008730    -0.92519329
 h      0.04730461    -1.94530692     0.95795499
 h     -2.14956466     1.75793149     1.14995240
 h      0.30737556     2.75823022    -0.51871848
 h      1.65954773     0.43139482    -1.81804337
 o      2.25556905    -0.94915285     0.33607879
 h      3.08590933    -0.49747394    -0.17997625
 c     -2.31954013    -0.61033915    -0.86983568
 h     -1.72027012    -0.15524650    -1.79490203
 h     -2.99851189    -1.49500349    -0.89814072
 h     -2.99952015     0.24348782    -1.06301220
 h     -0.45172544     1.01640491     2.09831331
          17

 c      1.06155871    -0.61412783     0.01961119
 c     -0.07833223    -0.94211669     0.42041609
 c     -1.30599363    -0.08374950     0.48479502
 c     -1.29397678     1.05306270     1.36147879
 c      0.33297780     1.70039381    -0.71968509
 c      1.03252867     0.64711106    -0.91688280
 h      0.08135797    -1.92518849     0.97792761
 h     -2.15730074     1.78529892     1.19029700
 h      0.36699629     2.76997657    -0.45416004
 h      1.63048020     0.44615202    -1.85467158
 o      2.25358369    -0.95761336     0.34914876
 h      3.10164509    -0.48283841    -0.19624276
 c     -2.32786455    -0.61127830    -0.86814184
 h     -1.69833597    -0.18634201    -1.81207176
 h     -2.97547729    -1.51534934    -0.95162897
 h     -3.02413741     0.24324751    -1.06976900
 h     -0.44278736     1.05824937     2.07918025
          17

 c      1.06172109    -0.61516452     0.00155795
 c     -0.07614272    -0.95021562     0.42214544
 c     -1.29644807    -0.09658287     0.47992533
 c     -1.30077850     1.06533737     1.37199925
 c      0.33198202     1.71933337    -0.73588762
 c      1.02942670     0.64332576    -0.90942992
 h      0.10422283    -1.89824333     0.99422219
 h     -2.15307675     1.80555341     1.23971452
 h      0.42104730     2.77802373    -0.39392461
 h      1.59908457     0.46656202    -1.88491738
 o      2.25470580    -0.96600048     0.36154358
 h      3.08406702    -0.48629167    -0.19560428
 c     -2.33510606    -0.60828341    -0.86663468
 h     -1.68191370    -0.23858540    -1.81236400
 h     -2.94091030    -1.53566160    -1.00067449
 h     -3.05274309     0.23906973    -1.06692231
 h     -0.44147469     1.10491199     2.05814291
          17

 c      1.06389856    -0.61224454    -0.01877405
 c     -0.07708538    -0.96027418     0.42674969
 c     -1.28751494    -0.10930269     0.47412002
 c     -1.30808791     1.07555854     1.37935998
 c      0.33129226     1.73821340    -0.75081182
 c      1.02696694     0.63916690    -0.90318555
 h      0.11584199    -1.86882192     1.00938459
 h     -2.13880260     1.81832574     1.29573460
 h      0.46920002     2.78004896    -0.34056424
 h      1.56528718     0.49248259    -1.90591920
 o      2.25863288    -0.97415490     0.37304515
 h      3.03532898    -0.50820060    -0.17742282
 c     -2.34121020    -0.60160339    -0.86550051
 h     -1.67239790    -0.30809510    -1.79506640
 h     -2.89588140    -1.55544444    -1.04303653
 h     -3.08230859     0.22912440    -1.05496054
 h     -0.44481883     1.15492593     2.03782317
          17

 c      1.06749891    -0.60596241    -0.04070533
 c     -0.08024407    -0.97151343     0.43358136
 c     -1.27965494    -0.12127738     0.46772418
 c     -1.31562179     1.08321206     1.38331614
 c      0.33110870     1.75668514    -0.76420488
 c      1.02493303     0.63516700    -0.89836408
 h      0.11709537    -1.84279596     1.02720015
 h     -2.11900799     1.82527316     1.35535900
 h      0.51110260     2.77459693    -0.29642736
 h      1.53031965     0.52329693    -1.91675563
 o      2.26460968    -0.98210273     0.38363084
 h      2.96432373    -0.54531800    -0.14503919
 c     -2.34618473    -0.59180160    -0.86464436
 h     -1.66924759    -0.38916746    -1.76248281
 h     -2.84192218    -1.57391858    -1.07631320
 h     -3.11068842     0.21297534    -1.03507940
 h     -0.44956863     1.20662516     2.02049297
          17

 c      1.07171206    -0.59719329    -0.06329768
 c     -0.08453043    -0.98301140     0.44179857
 c     -1.27331937    -0.13196179     0.46101389
 c     -1.32288068     1.08779808     1.38381351
 c      0.33158086     1.77429535    -0.77587686
 c      1.02304705     0.63192968    -0.89505210
 h      0.10965209    -1.82603672     1.05175720
 h     -2.10010278     1.82960819     1.41557876
 h      0.54656551     2.76177266    -0.26311522
 h      1.49645723     0.55801553    -1.91845243
 o      2.27112012    -0.99027971     0.39377008
 h      2.89201798    -0.58725994    -0.11035334
 c     -2.35011278    -0.57970354    -0.86363360
 h     -1.66937068    -0.47471399    -1.72054746
 h     -2.78124452    -1.59021952    -1.09799217
 h     -3.13681009     0.19160259    -1.00918149
 h     -0.45329401     1.25809922     2.00729539
          17

 c      1.07570688    -0.58700179    -0.08547191
 c     -0.08888865    -0.99396780     0.45059685
 c     -1.26891802    -0.14090187     0.45421072
 c     -1.32925719     1.08895395     1.38096478
 c      0.33278359     1.79051035    -0.78573221
 c      1.02100295     0.63008652    -0.89322070
 h      0.09535878    -1.82192142     1.08558138
 h     -2.08843034     1.83456856     1.47388062
 h      0.57574862     2.74339360    -0.24110835
 h      1.46669645     0.59543309    -1.91379245
 o      2.27571544    -0.99973557     0.40474751
 h      2.85461824    -0.61355332    -0.09851846
 c     -2.35314267    -0.56625288    -0.86171363
 h     -1.66706507    -0.55739028    -1.67856228
 h     -2.71684699    -1.60371760    -1.10562340
 h     -3.16071534     0.16715906    -0.97974062
 h     -0.45516275     1.30707704     1.99783672
          17

 c      1.07879074    -0.57649813    -0.10616363
 c     -0.09242746    -1.00393149     0.45943721
 c     -1.26678160    -0.14774746     0.44748961
 c     -1.33427545     1.08664243     1.37501540
 c      0.33470122     1.80476226    -0.79378403
 c      1.01849655     0.63023508    -0.89275253
 h      0.07556834    -1.82936489     1.12780677
 h     -2.08758389     1.84109266     1.52825004
 h      0.59928308     2.72280908    -0.22961297
 h      1.44432435     0.63433112    -1.90676495
 o      2.27681431    -1.01107635     0.41741362
 h      2.87516561    -0.61102628    -0.12734944
 c     -2.35533918    -0.55231319    -0.85805261
 h     -1.65614470    -0.63119509    -1.64622907
 h     -2.65230736    -1.61421913    -1.09710710
 h     -3.18342368     0.14244249    -0.94949276
 h     -0.45589638     1.35092062     1.99042218
          17

 c      1.08051803    -0.56670427    -0.12444798
 c     -0.09450681    -1.01280351     0.46810785
 c     -1.26712767    -0.15226041     0.44098054
 c     -1.33777366     1.08122859     1.36632214
 c      0.33722686     1.81650698    -0.80014982
 c      1.01526809     0.63286464    -0.89349865
 h      0.05110015    -1.84334115     1.17411473
 h     -2.09703298     1.84658700     1.57658525
 h      0.61827303     2.70443478    -0.22668330
 h      1.43232412     0.67368143    -1.90145315
 o      2.27577663    -1.02307624     0.43024210
 h      2.93021000    -0.59624143    -0.17600660
 c     -2.35641377    -0.53856761    -0.85216412
 h     -1.63422076    -0.69198791    -1.62865597
 h     -2.59124577    -1.62183375    -1.07101826
 h     -3.20644952     0.12008330    -0.92098951
 h     -0.45704320     1.38685857     1.98276287
          17

 c      1.08069899    -0.55847850    -0.13959174
 c     -0.09477676    -1.02064043     0.47660374
 c     -1.27003917    -0.15431092     0.43476712
 c     -1.33987833     1.07333140     1.35531311
 c      0.34018934     1.82529525    -0.80501530
 c      1.01117231     0.63829105    -0.89536193
 h      0.02274517    -1.85746830     1.21857580
 h     -2.11329339     1.84617233     1.61632218
 h      0.63408585     2.69290411    -0.22975892
 h      1.43267630     0.71274064    -1.90050855
 o      2.27440772    -1.03432285     0.44132992
 h      2.98886443    -0.58920191    -0.21689936
 c     -2.35568013    -0.52556545    -0.84407764
 h     -1.60487126    -0.73647881    -1.62441979
 h     -2.53673223    -1.62659061    -1.02686750
 h     -3.23085354     0.10163758    -0.89619861
 h     -0.46010683     1.41238042     1.97274709
          17

 c      1.07931829    -0.55246862    -0.15106969
 c     -0.09316708    -1.02745672     0.48496062
 c     -1.27545338    -0.15386646     0.42889020
 c     -1.34086382     1.06358564     1.34241062
 c      0.34340247     1.83087383    -0.80855559
 c      1.00623430     0.64661715    -0.89836353
 h     -0.00833745    -1.86640137     1.25573626
 h     -2.13216446     1.83504175     1.64476455
 h      0.64787713     2.69180383    -0.23664531
 h      1.44582751     0.75094719    -1.90399729
 o      2.27361548    -1.04409376     0.44965428
 h      3.03430015    -0.59927548    -0.23582384
 c     -2.35239647    -0.51373906    -0.83409462
 h     -1.57512382    -0.76183710    -1.62853037
 h     -2.49092521    -1.62814107    -0.96525126
 h     -3.25620381     0.08703246    -0.87633646
 h     -0.46592949     1.42560086     1.95897679
          17

 c      1.07645818    -0.54907749    -0.15857004
 c     -0.08983885    -1.03313447     0.49314839
 c     -1.28316056    -0.15098142     0.42335514
 c     -1.34104743     1.05248442     1.32795873
 c      0.34671584     1.83329852    -0.81084893
 c      1.00065948     0.65770379    -0.90262543
 h     -0.04058364    -1.86692325     1.28183055
 h     -2.15026653     1.81006571     1.65969147
 h      0.66000545     2.70238913    -0.24653766
 h      1.47060628     0.78775115    -1.90943657
 o      2.27372195    -1.05211339     0.45480979
 h      3.05916681    -0.62908619    -0.22780625
 c     -2.34611319    -0.50335926    -0.82250761
 h     -1.55189402    -0.76640395    -1.63584751
 h     -2.45502355    -1.62579275    -0.88788827
 h     -3.28021891     0.07476790    -0.86191252
 h     -0.47436169     1.42551436     1.94105183
          17

 c      1.07226199    -0.54845285    -0.16198699
 c     -0.08511847    -1.03741554     0.50102802
 c     -1.29281277    -0.14578778     0.41813761
 c     -1.34074753     1.04033198     1.31218806
 c      0.35003235     1.83299129    -0.81183948
 c      0.99480775     0.67114508    -0.90828204
 h     -0.07219981    -1.85814480     1.29522179
 h     -2.16562068     1.77030400     1.65978407
 h      0.66972683     2.72309678    -0.26037351
 h      1.50460336     0.82254151    -1.91295554
 o      2.27475147    -1.05834302     0.45673823
 h      3.06109629    -0.67790061    -0.19278274
 c     -2.33676121    -0.49453759    -0.80950195
 h     -1.54028921    -0.75019925    -1.64239622
 h     -2.42940330    -1.61879074    -0.79755670
 h     -3.29942271     0.06275249    -0.85284692
 h     -0.48415997     1.41212362     1.91966068
          17

 c      1.06693449    -0.55050863    -0.16139924
 c     -0.07943357    -1.03992387     0.50834173
 c     -1.30393890    -0.13849090     0.41318160
 c     -1.34026022     1.02725847     1.29521732
 c      0.35327651     1.83069803    -0.81137780
 c      0.98915203     0.68626217    -0.91539283
 h     -0.10139946    -1.84142346     1.29651810
 h     -2.17780704     1.71700552     1.64484713
 h      0.67541716     2.75025566    -0.28019495
 h      1.54477679     0.85468932    -1.91070852
 o      2.27644548    -1.06293561     0.45568956
 h      3.04226125    -0.74233560    -0.13499144
 c     -2.32457641    -0.48727722    -0.79516472
 h     -1.54327651    -0.71491254    -1.64547859
 h     -2.41377969    -1.60659849    -0.69794754
 h     -3.31032023     0.04921808    -0.84857643
 h     -0.49310015     1.38643130     1.89651527
          17

 c      1.06076922    -0.55497027    -0.15704257
 c     -0.07325989    -1.04019573     0.51472116
 c     -1.31596276    -0.12937371     0.40838968
 c     -1.33981109     1.01326631     1.27708625
 c      0.35633848     1.82737164    -0.80929954
 c      0.98423307     0.70213763    -0.92390542
 h     -0.12666643    -1.82023008     1.28856096
 h     -2.18808904     1.65349888     1.61594031
 h      0.67513833     2.77947946    -0.30803947
 h      1.58803052     0.88361674    -1.89984246
 o      2.27799069    -1.06629926     0.45238992
 h      3.01332529    -0.81529027    -0.06568310
 c     -2.31001296    -0.48152186    -0.77950083
 h     -1.56160192    -0.66371683    -1.64373555
 h     -2.40734218    -1.58905228    -0.59345830
 h     -3.31043843     0.03330260    -0.84813977
 h     -0.49842286     1.35024385     1.87406318
          17

 c      1.05418353    -0.56142732    -0.14928949
 c     -0.06708524    -1.03773453     0.51973087
 c     -1.32822018    -0.11881366     0.40360686
 c     -1.33947208     0.99831357     1.25782980
 c      0.35903628     1.82402969    -0.80549141
 c      0.98060698     0.71769821    -0.93366028
 h     -0.14701647    -1.79971219     1.27604985
 h     -2.19947500     1.58494524     1.57539945
 h      0.66717540     2.80695041    -0.34505632
 h      1.63165918     0.90884332    -1.87892801
 o      2.27753280    -1.06914110     0.44828538
 h      3.00087820    -0.88519507    -0.00699494
 c     -2.29369975    -0.47718503    -0.76242099
 h     -1.59355011    -0.60105175    -1.63755767
 h     -2.40886246    -1.56640801    -0.48894614
 h     -3.29899045     0.01527062    -0.85024904
 h     -0.49775198     1.30575298     1.85487563
          17

 c      1.04772355    -0.56937438    -0.13864348
 c     -0.06140748    -1.03212901     0.52298104
 c     -1.33997749    -0.10730927     0.39860353
 c     -1.33909896     0.98245265     1.23760131
 c      0.36112241     1.82159997    -0.79992485
 c      0.97877503     0.73184700    -0.94440887
 h     -0.16212595    -1.78547641     1.26432750
 h     -2.21620960     1.51757992     1.52653364
 h      0.65035977     2.83023188    -0.39112659
 h      1.67367248     0.93001523    -1.84804495
 o      2.27278093    -1.07203485     0.44493842
 h      3.03814937    -0.94289982     0.01771696
 c     -2.27641158    -0.47417296    -0.74372031
 h     -1.63479772    -0.53222959    -1.62963764
 h     -2.41679334    -1.53940132    -0.38943310
 h     -3.27722519    -0.00349373    -0.85335403
 h     -0.49032382     1.25503221     1.84079137
          17

 c      1.04199812    -0.57823834    -0.12573847
 c     -0.05677479    -1.02324092     0.52431662
 c     -1.35045042    -0.09550996     0.39306522
 c     -1.33840685     0.96601220     1.21681527
 c      0.36233565     1.82074975    -0.79266710
 c      0.97909571     0.74363575    -0.95582411
 h     -0.17213601    -1.78142083     1.25717558
 h     -2.24199106     1.45716588     1.47281512
 h      0.62418383     2.84867740    -0.44489842
 h      1.71305648     0.94693817    -1.80872058
 o      2.26412285    -1.07476631     0.44219937
 h      3.11679471    -0.99220056     0.01303655
 c     -2.25898633    -0.47241852    -0.72312494
 h     -1.67911916    -0.46268368    -1.62479069
 h     -2.42940694    -1.50938431    -0.29972497
 h     -3.24850348    -0.02063575    -0.85571664
 h     -0.47781865     1.19977747     1.83225723
          17

 c      1.03761726    -0.58741573    -0.11131010
 c     -0.05381863    -1.01136205     0.52397530
 c     -1.35882872    -0.08422362     0.38660469
 c     -1.33721241     0.94973369     1.19622502
 c      0.36248439     1.82172553    -0.78388454
 c      0.98169775     0.75243553    -0.96749427
 h     -0.17720903    -1.78776034     1.25488086
 h     -2.27724948     1.40726250     1.41692022
 h      0.58874371     2.86353110    -0.50410318
 h      1.74996674     0.95963222    -1.76374866
 o      2.25406220    -1.07701038     0.43896866
 h      3.19649974    -1.03903032    -0.00081239
 c     -2.24215662    -0.47190995    -0.70051539
 h     -1.72053524    -0.39713163    -1.62780651
 h     -2.44499612    -1.47846681    -0.22392971
 h     -3.21789485    -0.03315597    -0.85551178
 h     -0.46404318     1.14147574     1.82836057
          17

 c      1.03517369    -0.59632274    -0.09613346
 c     -0.05322056    -0.99718755     0.52255147
 c     -1.36430373    -0.07437384     0.37881302
 c     -1.33563667     0.93473676     1.17684590
 c      0.36152532     1.82428581    -0.77383186
 c      0.98643085     0.75803654    -0.97891956
 h     -0.17730617    -1.80097716     1.25436366
 h     -2.31779388     1.36871562     1.36049715
 h      0.54450897     2.87754059    -0.56610386
 h      1.78573273     0.96838469    -1.71679474
 o      2.24440276    -1.07876636     0.43468107
 h      3.24920979    -1.08432486    -0.01194075
 c     -2.22642605    -0.47265495    -0.67627512
 h     -1.75578956    -0.33941947    -1.63983895
 h     -2.46211186    -1.44948898    -0.16497729
 h     -3.19093770    -0.03802287    -0.85094716
 h     -0.45359718     1.08176746     1.82751131
          17

 c      1.03518878    -0.60443944    -0.08094879
 c     -0.05559994    -0.98160272     0.52076997
 c     -1.36608959    -0.06688613     0.36936085
 c     -1.33406547     0.92229353     1.15973910
 c      0.35960155     1.82780663    -0.76281565
 c      0.99289905     0.76063827    -0.98954682
 h     -0.17241939    -1.81573437     1.25122110
 h     -2.35648035     1.34070357     1.30478699
 h      0.49195746     2.89373661    -0.62857174
 h      1.82243740     0.97373088    -1.67165033
 o      2.23599173    -1.08017696     0.42925630
 h      3.26275307    -1.12682338    -0.01626341
 c     -2.21219326    -0.47458853    -0.65144656
 h     -1.78474020    -0.29305368    -1.65690182
 h     -2.47974150    -1.42572301    -0.12434126
 h     -3.17166195    -0.03303169    -0.84032779
 h     -0.45042879     1.02265709     1.82826289
          17

 c      1.03799844    -0.61134410    -0.06638710
 c     -0.06135441    -0.96544202     0.51923815
 c     -1.36343659    -0.06251240     0.35813454
 c     -1.33296623     0.91353025     1.14576311
 c      0.35701997     1.83154749    -0.75114878
 c      1.00059280     0.76074455    -0.99885001
 h     -0.16293163    -1.82703835     1.24182002
 h     -2.38623689     1.32208530     1.25122964
 h      0.43129411     2.91347732    -0.68996094
 h      1.86192392     0.97630818    -1.63121873
 o      2.22915573    -1.08141323     0.42282895
 h      3.23380831    -1.16494254    -0.01329863
 c     -2.20002567    -0.47754072    -0.62751631
 h     -1.80869914    -0.26131743    -1.67228375
 h     -2.49733826    -1.41034179    -0.10211169
 h     -3.16096868    -0.01752649    -0.82204795
 h     -0.45692481     0.96648069     1.82990070
          17

 c      1.04362246    -0.61673042    -0.05290966
 c     -0.07050958    -0.94934017     0.51829466
 c     -1.35565556    -0.06164654     0.34535689
 c     -1.33275475     0.90917660     1.13537312
 c      0.35416585     1.83492567    -0.73912694
 c      1.00906983     0.75902514    -1.00641999
 h     -0.14979213    -1.83153106     1.22434773
 h     -2.40210064     1.31211031     1.20156513
 h      0.36258773     2.93488017    -0.74941485
 h      1.90456629     0.97661447    -1.59670771
 o      2.22387200    -1.08263490     0.41565710
 h      3.16522605    -1.19745880    -0.00476038
 c     -2.19077150    -0.48130236    -0.60605010
 h     -1.82898278    -0.24675246    -1.67989184
 h     -2.51467981    -1.40578656    -0.09738242
 h     -3.15660858     0.00746964    -0.79468815
 h     -0.47358702     0.91571570     1.83273538
          17

 c      1.05168129    -0.62039868    -0.04078310
 c     -0.08262752    -0.93368842     0.51796594
 c     -1.34219393    -0.06421496     0.33161356
 c     -1.33374009     0.90942782     1.12851421
 c      0.35138833     1.83762406    -0.72703454
 c      1.01808067     0.75619089    -1.01200118
 h     -0.13448530    -1.82799944     1.19902246
 h     -2.40190904     1.31058061     1.15760840
 h      0.28631616     2.95301128    -0.80622851
 h      1.94863512     0.97485288    -1.56758960
 o      2.21958420    -1.08393118     0.40820521
 h      3.06900924    -1.22445809     0.00407421
 c     -2.18542847    -0.48571056    -0.58838389
 h     -1.84649211    -0.25069866    -1.67598496
 h     -2.53160297    -1.41316656    -0.10875488
 h     -3.15462284     0.03971043    -0.75732564
 h     -0.49913141     0.87272109     1.83814461
          17

 c      1.06139888    -0.62221673    -0.03010999
 c     -0.09680437    -0.91866569     0.51800672
 c     -1.32279262    -0.06969866     0.31773090
 c     -1.33607228     0.91394217     1.12464703
 c      0.34891598     1.83951261    -0.71515044
 c      1.02757312     0.75290540    -1.01545958
 h     -0.11887588    -1.81751592     1.16790363
 h     -2.38638677     1.31783631     1.12093995
 h      0.20383728     2.96170347    -0.85942588
 h      1.99078727     0.97098409    -1.54233984
 o      2.21469420    -1.08516527     0.40143580
 h      2.97453265    -1.24984363    -0.00019884
 c     -2.18490193    -0.49068443    -0.57538022
 h     -1.86176997    -0.27313446    -1.65964041
 h     -2.54773356    -1.43184518    -0.13471017
 h     -3.15100716     0.07634866    -0.70988188
 h     -0.53096264     0.83948020     1.84832288
          17

 c      1.07167324    -0.62205732    -0.02090999
 c     -0.11175936    -0.90431942     0.51800099
 c     -1.29770245    -0.07726229     0.30454090
 c     -1.33964568     0.92194729     1.12291081
 c      0.34683677     1.84050735    -0.70373696
 c      1.03760301     0.74974191    -1.01672700
 h     -0.10496848    -1.80332423     1.13443880
 h     -2.35915967     1.33476653     1.09259081
 h      0.11741168     2.95555810    -0.90774000
 h      2.02727813     0.96490494    -1.51936683
 o      2.20678604    -1.08584658     0.39692416
 h      2.92559433    -1.28362016    -0.04057628
 c     -2.18977597    -0.49620122    -0.56723846
 h     -1.87503971    -0.31265380    -1.63298203
 h     -2.56238005    -1.45940802    -0.17365662
 h     -3.14276101     0.11439387    -0.65331794
 h     -0.56603837     0.81743368     1.86564210
          17

 c      1.08118165    -0.61973520    -0.01321264
 c     -0.12597904    -0.89069325     0.51750587
 c     -1.26787595    -0.08589783     0.29265102
 c     -1.34400004     0.93239703     1.12236885
 c      0.34512754     1.84047107    -0.69302081
 c      1.04822426     0.74717681    -1.01576462
 h     -0.09460714    -1.79019657     1.10263099
 h     -2.32655317     1.36282479     1.07275014
 h      0.02984965     2.93114054    -0.94984506
 h      2.05512012     0.95661036    -1.49762512
 o      2.19596730    -1.08586199     0.39523204
 h      2.92838808    -1.33076003    -0.12329063
 c     -2.20016331    -0.50224784    -0.56340726
 h     -1.88610462    -0.36650904    -1.60150027
 h     -2.57469719    -1.49212307    -0.22366043
 h     -3.12832770     0.15098168    -0.58967260
 h     -0.60194200     0.80747105     1.89167165
          17

 c      1.08860367    -0.61500428    -0.00708909
 c     -0.13783509    -0.87800923     0.51622015
 c     -1.23503300    -0.09450241     0.28232420
 c     -1.34834841     0.94414598     1.12223701
 c      0.34369836     1.83917727    -0.68317434
 c      1.05941299     0.74558224    -1.01253854
 h     -0.08922872    -1.78294858     1.07581995
 h     -2.29633472     1.40375158     1.06060319
 h     -0.05597150     2.88739160    -0.98464323
 h      2.07282795     0.94628984    -1.47686381
 o      2.18538059    -1.08608269     0.39497647
 h      2.94259691    -1.38141227    -0.22314498
 c     -2.21566840    -0.50878513    -0.56268661
 h     -1.89426882    -0.43088219    -1.57378959
 h     -2.58405203    -1.52578505    -0.28207937
 h     -3.10772287     0.18358562    -0.52197230
 h     -0.63764894     0.81003563     1.92626986
          17

 c      1.09293447    -0.60763225    -0.00259916
 c     -0.14565692    -0.86684732     0.51412457
 c     -1.20153553    -0.10189682     0.27349223
 c     -1.35184744     0.95616443     1.12200127
 c      0.34243456     1.83631508    -0.67429879
 c      1.07103545     0.74520224    -1.00699357
 h     -0.08979700    -1.78446567     1.05551843
 h     -2.27465592     1.45850693     1.05451917
 h     -0.13760448     2.82561835    -1.01152949
 h      2.08077579     0.93436940    -1.45766753
 o      2.17737278    -1.08739174     0.39480968
 h      2.93932665    -1.42526851    -0.31602974
 c     -2.23544545    -0.51573188    -0.56361629
 h     -1.89872795    -0.50152606    -1.55912768
 h     -2.59038628    -1.55665295    -0.34536779
 h     -3.08248550     0.21026374    -0.45393491
 h     -0.67350249     0.82517171     1.96729607
          17

 c      1.09368573    -0.59748343     0.00027145
 c     -0.14784920    -0.85817886     0.51151100
 c     -1.17007619    -0.10686537     0.26586000
 c     -1.35399304     0.96778193     1.12140217
 c      0.34123391     1.83151659    -0.66641212
 c      1.08284487     0.74613345    -0.99903737
 h     -0.09684021    -1.79447877     1.04105170
 h     -2.26255079     1.52552578     1.05259579
 h     -0.21350585     2.74924837    -1.03059299
 h      2.08122681     0.92151247    -1.44138791
 o      2.17289086    -1.09027943     0.39398654
 h      2.90865077    -1.45707159    -0.38892201
 c     -2.25827745    -0.52298047    -0.56509145
 h     -1.89978847    -0.57429273    -1.56250259
 h     -2.59436527    -1.58216623    -0.40921580
 h     -3.05545073     0.22991169    -0.38948423
 h     -0.71049993     0.85241655     2.01108292
          17

 c      1.09093376    -0.58457073     0.00163355
 c     -0.14313961    -0.85314510     0.50886991
 c     -1.14322950    -0.10829650     0.25904627
 c     -1.35478385     0.97881125     1.12035564
 c      0.34003104     1.82440754    -0.65944496
 c      1.09451425     0.74832087    -0.98854631
 h     -0.11039081    -1.81004232     1.03029014
 h     -2.25548650     1.59988759     1.05310587
 h     -0.28338554     2.66329503    -1.04270801
 h      2.07795095     0.90856254    -1.42993812
 o      2.17206893    -1.09493527     0.39206546
 h      2.84978973    -1.47476135    -0.43549470
 c     -2.28268220    -0.53046933    -0.56677312
 h     -1.89994639    -0.64481652    -1.58124887
 h     -2.59724621    -1.60122801    -0.46900932
 h     -3.03036150     0.24237439    -0.33221588
 h     -0.74944985     0.89064863     2.05331325
          17

 c      1.08526920    -0.56906747     0.00167614
 c     -0.13095705    -0.85265130     0.50669698
 c     -1.12295299    -0.10542550     0.25273226
 c     -1.35453772     0.98944114     1.11888126
 c      0.33878870     1.81469406    -0.65325522
 c      1.10572471     0.75157134    -0.97540147
 h     -0.12981751    -1.82715578     1.02085933
 h     -2.24663252     1.67460080     1.05451426
 h     -0.34818605     2.57338104    -1.04939013
 h      2.07521394     0.89638478    -1.42535179
 o      2.17457953    -1.10133650     0.38872952
 h      2.76616706    -1.47810886    -0.45311381
 c     -2.30713985    -0.53822685    -0.56892172
 h     -1.90319707    -0.70812616    -1.60755499
 h     -2.60056383    -1.61407067    -0.52039340
 h     -3.01122354     0.24827098    -0.28493657
 h     -0.79042412     0.93805526     2.08988205
          17

 c      1.07771021    -0.55128134     0.00063388
 c     -0.11178279    -0.85700218     0.50532863
 c     -1.11021249    -0.09806729     0.24678107
 c     -1.35363344     1.00001722     1.11704479
 c      0.33743200     1.80227564    -0.64766875
 c      1.11630753     0.75558436    -0.95955924
 h     -0.15373086    -1.84230133     1.01103411
 h     -2.23039243     1.74278984     1.05531132
 h     -0.40937837     2.48441167    -1.05232463
 h      2.07615121     0.88562672    -1.42905358
 o      2.17974129    -1.10924638     0.38384324
 h      2.66487893    -1.46906003    -0.44338582
 c     -2.33035363    -0.54629650    -0.57194884
 h     -1.91326174    -0.75927086    -1.63350145
 h     -2.60579397    -1.62192842    -0.55969204
 h     -3.00156013     0.24853106    -0.24956203
 h     -0.83255736     0.99225413     2.11756429
          17

 c      1.06959588    -0.53159591    -0.00124034
 c     -0.08723284    -0.86579236     0.50488888
 c     -1.10491391    -0.08667796     0.24127396
 c     -1.35237840     1.01087353     1.11490436
 c      0.33573964     1.78733027    -0.64253461
 c      1.12637463     0.75999110    -0.94113330
 h     -0.18007545    -1.85331821     1.00007136
 h     -2.20394687     1.79920947     1.05395325
 h     -0.46768714     2.39949019    -1.05272298
 h      2.08125779     0.87654135    -1.44106798
 o      2.18648319    -1.11810525     0.37778125
 h      2.55856714    -1.45398279    -0.41699278
 c     -2.35139113    -0.55462448    -0.57614028
 h     -1.93253714    -0.79428910    -1.65372712
 h     -2.61409268    -1.62669325    -0.58410951
 h     -3.00383363     0.24385628    -0.22729168
 h     -0.87408810     1.05051384     2.13446967
          17

 c      1.06243491    -0.51039736    -0.00369677
 c     -0.05976059    -0.87808650     0.50534461
 c     -1.10616833    -0.07219044     0.23644878
 c     -1.35097630     1.02224821     1.11246748
 c      0.33327280     1.77030416    -0.63775994
 c      1.13633469     0.76439216    -0.92043755
 h     -0.20639841    -1.85969462     0.98814801
 h     -2.16733551     1.84087947     1.04889436
 h     -0.52212045     2.31980859    -1.05096655
 h      2.08814116     0.86902592    -1.45966942
 o      2.19337256    -1.12686710     0.37195734
 h      2.46613794    -1.44690911    -0.40156041
 c     -2.36969940    -0.56301368    -0.58159560
 h     -1.96201961    -0.81070889    -1.66560781
 h     -2.62612204    -1.63053290    -0.59176550
 h     -3.01917552     0.23440705    -0.21879910
 h     -0.91254220     1.11000641     2.14029192
          17

 c      1.05770293    -0.48803987    -0.00650441
 c     -0.03210743    -0.89272288     0.50658836
 c     -1.11270981    -0.05573746     0.23259109
 c     -1.34951906     1.03424082     1.10967031
 c      0.32941615     1.75180053    -0.63330225
 c      1.14676330     0.76840259    -0.89795884
 h     -0.23022902    -1.86248414     0.97611454
 h     -2.12312167     1.86734038     1.03861664
 h     -0.57013443     2.24550143    -1.04683076
 h      2.09280255     0.86283843    -1.48177123
 o      2.19929730    -1.13432927     0.36826162
 h      2.40260285    -1.46480066    -0.43187090
 c     -2.38506473    -0.57115763    -0.58824714
 h     -2.00155328    -0.80765200    -1.66871307
 h     -2.64192571    -1.63535688    -0.58166539
 h     -3.04740420     0.21982749    -0.22429790
 h     -0.94500485     1.16804746     2.13633099
          17

 c      1.05662679    -0.46491657    -0.00944030
 c     -0.00673554    -0.90854039     0.50846996
 c     -1.12324500    -0.03841921     0.22994282
 c     -1.34796850     1.04677769     1.10638641
 c      0.32351864     1.73243307    -0.62913470
 c      1.15821139     0.77171552    -0.87428005
 h     -0.24946042    -1.86393273     0.96516322
 h     -2.07608476     1.88087588     1.02163952
 h     -0.60878495     2.17668117    -1.04006815
 h      2.09142386     0.85781318    -1.50378880
 o      2.20440123    -1.14039378     0.36615809
 h      2.36409418    -1.50741117    -0.50284404
 c     -2.39757158    -0.57871892    -0.59586396
 h     -2.04996468    -0.78586746    -1.66457688
 h     -2.66081628    -1.64210573    -0.55372687
 h     -3.08719825     0.19950932    -0.24346372
 h     -0.96847397     1.22230856     2.12522890
          17

 c      1.05998686    -0.44159702    -0.01222309
 c      0.01458007    -0.92446149     0.51077134
 c     -1.13664238    -0.02118101     0.22865242
 c     -1.34614222     1.05959409     1.10247085
 c      0.31505846     1.71270320    -0.62521409
 c      1.17105510     0.77417670    -0.84999511
 h     -0.26258071    -1.86685653     0.95650278
 h     -2.03277298     1.88653086     0.99654456
 h     -0.63605904     2.11403549    -1.03095084
 h      2.08163217     0.85396689    -1.52250703
 o      2.20926488    -1.14588005     0.36320813
 h      2.34030051    -1.55979164    -0.57750979
 c     -2.40757152    -0.58540935    -0.60401062
 h     -2.10503578    -0.74778215    -1.65696840
 h     -2.68129636    -1.65009856    -0.50896113
 h     -3.13631004     0.17292603    -0.27528789
 h     -0.98029932     1.27098166     2.11033954
          17

 c      1.06798302    -0.41890849    -0.01441746
 c      0.03090416    -0.93949425     0.51317623
 c     -1.15198898    -0.00478852     0.22875653
 c     -1.34375663     1.07230396     1.09782876
 c      0.30377669     1.69291808    -0.62146162
 c      1.18541149     0.77585518    -0.82564826
 h     -0.26865493    -1.87384066     0.95106246
 h     -2.00031936     1.89116185     0.96211757
 h     -0.65182750     2.05895750    -1.02058333
 h      2.06302506     0.85151428    -1.53570883
 o      2.21418726    -1.15142958     0.35771625
 h      2.32574866    -1.60972589    -0.62940017
 c     -2.41563351    -0.59104263    -0.61200341
 h     -2.16358081    -0.69733450    -1.65209232
 h     -2.70111775    -1.65687504    -0.44977606
 h     -3.19180523     0.13992221    -0.31794482
 h     -0.97867586     1.31284606     2.09474060
          17

 c      1.08026642    -0.39792589    -0.01540343
 c      0.04203650    -0.95274090     0.51528894
 c     -1.16857337     0.01014194     0.23018258
 c     -1.34057918     1.08463097     1.09246268
 c      0.28975464     1.67315647    -0.61775065
 c      1.20110002     0.77708110    -0.80169862
 h     -0.26710131    -1.88643148     0.94922393
 h     -1.98404208     1.90069742     0.91781503
 h     -0.65828270     2.01342091    -1.01099615
 h      2.03721015     0.85085366    -1.54257320
 o      2.21928945    -1.15735147     0.34898277
 h      2.31823916    -1.65053661    -0.64705819
 c     -2.42242921    -0.59555326    -0.61900769
 h     -2.22206170    -0.63927927    -1.65722294
 h     -2.71758749    -1.65884394    -0.38014539
 h     -3.25036309     0.10091877    -0.36873468
 h     -0.96307690     1.34721399     2.08017925
          17

 c      1.09611643    -0.37988097    -0.01444764
 c      0.04826497    -0.96344836     0.51670637
 c     -1.18584390     0.02310350     0.23276808
 c     -1.33662191     1.09670241     1.08644059
 c      0.27340662     1.65328995    -0.61390162
 c      1.21764982     0.77841918    -0.77849544
 h     -0.25743831    -1.90456740     0.95065833
 h     -1.98480259     1.91664326     0.86464858
 h     -0.65972424     1.97972755    -1.00502228
 h      2.00755883     0.85254768    -1.54388857
 o      2.22463980    -1.16376195     0.33688629
 h      2.31677886    -1.67904784    -0.62766314
 c     -2.42856492    -0.59897071    -0.62439646
 h     -2.27766747    -0.57826573    -1.67664273
 h     -2.72808949    -1.65255089    -0.30531959
 h     -3.30862970     0.05700259    -0.42418168
 h     -0.93444084     1.37380986     2.06649876
          17

 c      1.11464880    -0.36600945    -0.01083431
 c      0.05012261    -0.97107080     0.51709775
 c     -1.20336871     0.03368328     0.23629319
 c     -1.33217719     1.10909886     1.07980185
 c      0.25534976     1.63306183    -0.60970372
 c      1.23436667     0.78056776    -0.75625821
 h     -0.23921002    -1.92648668     0.95436717
 h     -1.99858231     1.93525550     0.80585041
 h     -0.66131233     1.96007338    -1.00581193
 h      1.97863295     0.85729029    -1.54196607
 o      2.23029104    -1.17063149     0.32170820
 h      2.32081363    -1.69481923    -0.57432726
 c     -2.43447920    -0.60131907    -0.62812532
 h     -2.32872653    -0.51865724    -1.70774976
 h     -2.73062111    -1.63593976    -0.23102966
 h     -3.36354535     0.00986008    -0.48036214
 h     -0.89499381     1.39268473     2.05191429
          17

 c      1.13497445    -0.35737734    -0.00400252
 c      0.04823143    -0.97529952     0.51625058
 c     -1.22080345     0.04157708     0.24051704
 c     -1.32764449     1.12256660     1.07249518
 c      0.23615061     1.61220837    -0.60498104
 c      1.25046463     0.78420873    -0.73508068
 h     -0.21216180    -1.94914902     0.95892810
 h     -2.01884402     1.95043649     0.74639233
 h     -0.66665631     1.95585625    -1.01585994
 h      1.95513447     0.86582557    -1.53996417
 o      2.23626676    -1.17766930     0.30425304
 h      2.33023203    -1.70182691    -0.49802524
 c     -2.44046812    -0.60250576    -0.63067414
 h     -2.37395952    -0.46492439    -1.74229768
 h     -2.72413465    -1.60905299    -0.16253765
 h     -3.41255859    -0.03842031    -0.53338205
 h     -0.84778008     1.40420926     2.03392531
          17

 c      1.15628595    -0.35472878     0.00634081
 c      0.04323494    -0.97604779     0.51407632
 c     -1.23786334     0.04661820     0.24520769
 c     -1.32333602     1.13768130     1.06437932
 c      0.21607042     1.59058049    -0.59968027
 c      1.26523350     0.78985797    -0.71498184
 h     -0.17654925    -1.96896666     0.96283210
 h     -2.03929839     1.95713525     0.69165218
 h     -0.67541596     1.96689251    -1.03586836
 h      1.94048616     0.87878929    -1.54049008
 o      2.24250312    -1.18400261     0.28619555
 h      2.34611115    -1.71333024    -0.42307994
 c     -2.44673103    -0.60231385    -0.63266032
 h     -2.41181241    -0.42144333    -1.77128418
 h     -2.70862465    -1.57409453    -0.10393270
 h     -3.45377383    -0.08556192    -0.57978389
 h     -0.79610987     1.40910841     2.01029920
          17

 c      1.17786871    -0.35837999     0.02014843
 c      0.03577964    -0.97340582     0.51059307
 c     -1.25429706     0.04879831     0.25016178
 c     -1.31939375     1.15468266     1.05524493
 c      0.19500950     1.56820514    -0.59391106
 c      1.27816828     0.79776639    -0.69598209
 h     -0.13340210    -1.98256104     0.96477265
 h     -2.05536108     1.95291068     0.64625654
 h     -0.68304400     1.99105496    -1.06425367
 h      1.93569766     0.89650869    -1.54405294
 o      2.24881666    -1.18805841     0.26991053
 h      2.37136928    -1.75365967    -0.38437709
 c     -2.45336773    -0.60047100    -0.63456119
 h     -2.44052926    -0.39181874    -1.78834631
 h     -2.68502790    -1.53511319    -0.05777208
 h     -3.48610579    -0.12925336    -0.61675692
 h     -0.74310193     1.40847887     1.97971779
          17

 c      1.19903288    -0.36815039     0.03702371
 c      0.02650538    -0.96758499     0.50590080
 c     -1.26986468     0.04826792     0.25521389
 c     -1.31579007     1.17345454     1.04483825
 c      0.17269073     1.54525806    -0.58790232
 c      1.28898721     0.80789704    -0.67813392
 h     -0.08463299    -1.98736611     0.96383010
 h     -2.06455200     1.93807560     0.61346103
 h     -0.68305688     2.02468729    -1.09770930
 h      1.93930354     0.91888601    -1.54852170
 o      2.25524607    -1.18920980     0.25620596
 h      2.40620637    -1.83259031    -0.39135531
 c     -2.46036573    -0.59671805    -0.63664586
 h     -2.45847304    -0.37844600    -1.79053187
 h     -2.65498735    -1.49746102    -0.02501582
 h     -3.50940762    -0.16726318    -0.64219448
 h     -0.69137835     1.40375172     1.94201376
          17

 c      1.21903065    -0.38334006     0.05629463
 c      0.01603652    -0.95887224     0.50015400
 c     -1.28432508     0.04531859     0.26023164
 c     -1.31234233     1.19355901     1.03290039
 c      0.14890142     1.52198673    -0.58191953
 c      1.29755012     0.81996833    -0.66147437
 h     -0.03295753    -1.98204510     0.95960187
 h     -2.06660692     1.91544377     0.59482771
 h     -0.66980695     2.06349661    -1.13228515
 h      1.94836062     0.94546094    -1.55004733
 o      2.26241566    -1.18908660     0.24353206
 h      2.44319112    -1.92542059    -0.41572988
 c     -2.46761276    -0.59087207    -0.63897399
 h     -2.46433307    -0.38239520    -1.77803007
 h     -2.62049578    -1.46695448    -0.00529986
 h     -3.52448187    -0.19755928    -0.65468825
 h     -0.64289766     1.39660207     1.89810413
          17

 c      1.23705983    -0.40281354     0.07714053
 c      0.00497643    -0.94760132     0.49353703
 c     -1.29743635     0.04034971     0.26509668
 c     -1.30870332     1.21427905     1.01922780
 c      0.12363512     1.49864411    -0.57619880
 c      1.30375925     0.83353183    -0.64595210
 h      0.01834033    -1.96672626     0.95229724
 h     -2.06370399     1.89011620     0.58996813
 h     -0.64006522     2.10338216    -1.16428688
 h      1.95969754     0.97559675    -1.54464006
 o      2.27107618    -1.18955604     0.23054877
 h      2.47418693    -2.00520685    -0.43275612
 c     -2.47493035    -0.58290537    -0.64134686
 h     -2.45722126    -0.40339849    -1.75404571
 h     -2.58350820    -1.44866731     0.00236881
 h     -3.53291770    -0.21845173    -0.65353333
 h     -0.59891509     1.38883631     1.84976923
          17

 c      1.25233171    -0.42516808     0.09870953
 c     -0.00610692    -0.93413368     0.48624760
 c     -1.30896817     0.03382566     0.26968278
 c     -1.30434554     1.23468263     1.00372784
 c      0.09711826     1.47546020    -0.57091466
 c      1.30749683     0.84805409    -0.63138956
 h      0.06570665    -1.94304615     0.94275347
 h     -2.06062260     1.86909402     0.59647128
 h     -0.59334749     2.14094624    -1.19076394
 h      1.97077352     1.00867253    -1.52939570
 o      2.28178598    -1.19174230     0.21677481
 h      2.49445075    -2.05779000    -0.43192680
 c     -2.48211079    -0.57302347    -0.64321081
 h     -2.43671805    -0.43988964    -1.72494825
 h     -2.54571541    -1.44558207    -0.00130697
 h     -3.53672320    -0.22876244    -0.63879371
 h     -0.56005057     1.38226068     1.79936045
          17

 c      1.26416143    -0.44891964     0.12020275
 c     -0.01670162    -0.91885212     0.47848782
 c     -1.31872200     0.02623235     0.27383935
 c     -1.29862450     1.25376814     0.98641050
 c      0.06976811     1.45263859    -0.56616630
 c      1.30860403     0.86297756    -0.61748541
 h      0.10562001    -1.91394825     0.93235082
 h     -2.06389109     1.85997070     0.61059292
 h     -0.53156941     2.17377533    -1.20974415
 h      1.98007952     1.04422450    -1.50307407
 o      2.29489312    -1.19620330     0.20217343
 h      2.50190968    -2.07815092    -0.41060377
 c     -2.48894632    -0.56167882    -0.64365145
 h     -2.40286691    -0.48931639    -1.69968942
 h     -2.50862062    -1.45768344    -0.01643894
 h     -3.53777289    -0.22800511    -0.61142526
 h     -0.52640077     1.37851756     1.74947557
          17

 c      1.27207452    -0.47266891     0.14092451
 c     -0.02637200    -0.90217321     0.47046304
 c     -1.32655193     0.01804036     0.27738930
 c     -1.29102727     1.27073711     0.96727059
 c      0.04212278     1.43035950    -0.56197307
 c      1.30688337     0.87775183    -0.60383651
 h      0.13485265    -1.88319521     0.92280602
 h     -2.07872207     1.86809665     0.62915914
 h     -0.45842338     2.20061653    -1.22035298
 h      1.98725652     1.08203350    -1.46619454
 o      2.31052285    -1.20307094     0.18690884
 h      2.49627524    -2.06722943    -0.37022266
 c     -2.49523651    -0.54947857    -0.64169889
 h     -2.35626243    -0.54883401    -1.68649593
 h     -2.47381484    -1.48202699    -0.04358486
 h     -3.53723490    -0.21652630    -0.57337080
 h     -0.49765551     1.37892457     1.70265738
          17

 c      1.27592222    -0.49522807     0.16029779
 c     -0.03477471    -0.88457707     0.46239127
 c     -1.33238134     0.00968203     0.28014378
 c     -1.28151244     1.28527792     0.94616426
 c      0.01476428     1.40879504    -0.55828874
 c      1.30211476     0.89183852    -0.58997069
 h      0.15065114    -1.85462754     0.91585092
 h     -2.10482997     1.89353988     0.65143101
 h     -0.37866113     2.22133880    -1.22272662
 h      1.99303464     1.12217331    -1.42078723
 o      2.32849865    -1.21189980     0.17137187
 h      2.47917765    -2.03346164    -0.31659108
 c     -2.50073400    -0.53707671    -0.63691889
 h     -2.29874164    -0.61554817    -1.68700915
 h     -2.44315629    -1.51371582    -0.08280372
 h     -3.53527940    -0.19552438    -0.52747736
 h     -0.47327358     1.38437063     1.66112156
          17

 c      1.27595086    -0.51568756     0.17785233
 c     -0.04167241    -0.86663924     0.45452043
 c     -1.33621005     0.00154271     0.28192386
 c     -1.27056675     1.29759897     0.92287714
 c     -0.01175930     1.38813450    -0.55503108
 c      1.29409058     0.90470916    -0.57540184
 h      0.15083677    -1.83131964     0.91284039
 h     -2.13551897     1.93094698     0.67859800
 h     -0.29732145     2.23664952    -1.21770484
 h      1.99892133     1.16497985    -1.36977930
 o      2.34826014    -1.22120294     0.15640619
 h      2.45490822    -1.99978918    -0.26315448
 c     -2.50505210    -0.52516797    -0.62969727
 h     -2.23441103    -0.68551918    -1.69409134
 h     -2.41867763    -1.54720954    -0.13295381
 h     -3.53122769    -0.16689494    -0.47716925
 h     -0.45280749     1.39526043     1.62645031
          17

 c      1.27275469    -0.53341191     0.19320582
 c     -0.04695264    -0.84904193     0.44714143
 c     -1.33810789    -0.00604403     0.28257831
 c     -1.25887431     1.30818722     0.89733029
 c     -0.03699024     1.36862290    -0.55212135
 c      1.28268267     0.91586131    -0.55971743
 h      0.13389623    -1.81487983     0.91438979
 h     -2.16135234     1.97256369     0.71153381
 h     -0.21915885     2.24754816    -1.20635576
 h      2.00650010     1.21085141    -1.31598735
 o      2.36901279    -1.22827410     0.14330174
 h      2.42882496    -2.00695072    -0.23049513
 c     -2.50768879    -0.51447337    -0.62084530
 h     -2.16927385    -0.75317439    -1.69708023
 h     -2.40229833    -1.57744778    -0.19160529
 h     -3.52394479    -0.13296990    -0.42602620
 h     -0.43631483     1.41147862     1.59927940
          17

 c      1.26712241    -0.54798888     0.20605732
 c     -0.05065833    -0.83255067     0.44058694
 c     -1.33819456    -0.01280484     0.28199702
 c     -1.24697059     1.31755381     0.86969449
 c     -0.06058369     1.35058821    -0.54951245
 c      1.26793360     0.92486603    -0.54267733
 h      0.09914431    -1.80512720     0.92016178
 h     -2.17425046     2.01129251     0.74944326
 h     -0.14838752     2.25483192    -1.18961740
 h      2.01641664     1.25983281    -1.26099401
 o      2.39027820    -1.23164207     0.13246410
 h      2.40059126    -2.07556566    -0.22497690
 c     -2.50817646    -0.50561394    -0.61107699
 h     -2.10941605    -0.81237975    -1.68796948
 h     -2.39553143    -1.60060488    -0.25532897
 h     -3.51222478    -0.09625287    -0.37747726
 h     -0.42456647     1.43237580     1.57916638
          17

 c      1.25992317    -0.55919799     0.21618905
 c     -0.05300382    -0.81796484     0.43521573
 c     -1.33661639    -0.01852793     0.28011938
 c     -1.23512080     1.32610966     0.84036361
 c     -0.08230958     1.33442863    -0.54718865
 c      1.25012734     0.93141881    -0.52426402
 h      0.04694983    -1.80025187     0.92889239
 h     -2.16931213     2.04206930     0.78994516
 h     -0.08858940     2.25896740    -1.16825627
 h      2.02758143     1.31114478    -1.20457159
 o      2.41178842    -1.23328327     0.12274389
 h      2.36701718    -2.17155436    -0.22807858
 c     -2.50619633    -0.49898392    -0.60081739
 h     -2.05954906    -0.85779323    -1.66345354
 h     -2.39931516    -1.61453350    -0.32004759
 h     -3.49512840    -0.05916892    -0.33463738
 h     -0.41883045     1.45680642     1.56476694
          17

 c      1.25207932    -0.56699614     0.22346529
 c     -0.05434985    -0.80605873     0.43138767
 c     -1.33352867    -0.02305340     0.27693580
 c     -1.22335601     1.33412909     0.80987068
 c     -0.10204555     1.32056464    -0.54514540
 c      1.22978468     0.93535316    -0.50464330
 h     -0.02108660    -1.79737657     0.93866466
 h     -2.14501823     2.06208894     0.82969995
 h     -0.04268037     2.26029162    -1.14306097
 h      2.03722832     1.36299901    -1.14511053
 o      2.43298394    -1.23544923     0.11316014
 h      2.32967150    -2.25637009    -0.22382845
 c     -2.50160137    -0.49470472    -0.59023990
 h     -2.02251095    -0.88549756    -1.62430688
 h     -2.41398580    -1.61899392    -0.38136528
 h     -3.47228868    -0.02380668    -0.30018482
 h     -0.42031260     1.48323123     1.55425258
          17

 c      1.24450006    -0.57147187     0.22782466
 c     -0.05515811    -0.79751664     0.42943343
 c     -1.32907806    -0.02626357     0.27249061
 c     -1.21154392     1.34173281     0.77880363
 c     -0.11976920     1.30937758    -0.54336864
 c      1.20757832     0.93661653    -0.48406750
 h     -0.10211139    -1.79332229     0.94733989
 h     -2.10304329     2.07078126     0.86501872
 h     -0.01281693     2.25936912    -1.11508332
 h      2.04182512     1.41287962    -1.08069112
 o      2.45316663    -1.23921168     0.10336166
 h      2.29249557    -2.31022952    -0.20621563
 c     -2.49440137    -0.49263991    -0.57933770
 h     -1.99923615    -0.89314010    -1.57441521
 h     -2.43934492    -1.61565636    -0.43491737
 h     -3.44412309     0.00833910    -0.27623079
 h     -0.42953684     1.50985783     1.54579369
          17

 c      1.23797308    -0.57279716     0.22927294
 c     -0.05593030    -0.79287040     0.42962183
 c     -1.32338148    -0.02807260     0.26688765
 c     -1.19943446     1.34885873     0.74773385
 c     -0.13555010     1.30115475    -0.54182704
 c      1.18422360     0.93522974    -0.46278638
 h     -0.19219523    -1.78537341     0.95301907
 h     -2.04820177     2.06994535     0.89241944
 h     -0.00025798     2.25727992    -1.08578458
 h      2.03821661     1.45811354    -1.01003687
 o      2.47168707    -1.24488765     0.09332677
 h      2.25940455    -2.32562759    -0.17450484
 c     -2.48476084    -0.49244323    -0.56794987
 h     -1.98871162    -0.88002673    -1.52032629
 h     -2.47478949    -1.60774299    -0.47679245
 h     -3.41188850     0.03659007    -0.26418894
 h     -0.44589993     1.53480479     1.53798168
          17

 c      1.23306911    -0.57120221     0.22788230
 c     -0.05712871    -0.79244964     0.43212925
 c     -1.31650543    -0.02841313     0.26029307
 c     -1.18668408     1.35523223     0.71715806
 c     -0.14953471     1.29604896    -0.54047981
 c      1.16039447     0.93125290    -0.44100198
 h     -0.28667697    -1.77188502     0.95442313
 h     -1.98838335     2.06394653     0.90921880
 h     -0.00525756     2.25571183    -1.05703895
 h      2.02445429     1.49643162    -0.93295614
 o      2.48801148    -1.25240461     0.08317274
 h      2.23362238    -2.30164858    -0.13029085
 c     -2.47302625    -0.49363910    -0.55574437
 h     -1.98780458    -0.84735591    -1.47125147
 h     -2.51942028    -1.59910767    -0.50400996
 h     -3.37757360     0.06122564    -0.26466256
 h     -0.46751595     1.55628542     1.53013305
          17

 c      1.23008414    -0.56697008     0.22379522
 c     -0.05909082    -0.79635015     0.43701560
 c     -1.30845204    -0.02722227     0.25292441
 c     -1.17291659     1.36039438     0.68747180
 c     -0.16192197     1.29405739    -0.53929874
 c      1.13667169     0.92476767    -0.41886212
 h     -0.38060648    -1.75264902     0.95114275
 h     -1.93370979     2.05932974     0.91402903
 h     -0.02704574     2.25679062    -1.03098421
 h      2.00023499     1.52639842    -0.85035962
 o      2.50175717    -1.26133906     0.07309841
 h      2.21714725    -2.24335804    -0.07663837
 c     -2.45974981    -0.49575998    -0.54223012
 h     -1.99143734    -0.79825765    -1.43864426
 h     -2.57196405    -1.59272819    -0.51494703
 h     -3.34364075     0.08347700    -0.27737132
 h     -0.49142504     1.57279900     1.52240882
          17

 c      1.22902642    -0.56043974     0.21722882
 c     -0.06196122    -0.80442383     0.44420953
 c     -1.29916135    -0.02443630     0.24502228
 c     -1.15790257     1.36387868     0.65902619
 c     -0.17292183     1.29503177    -0.53830706
 c      1.11351181     0.91587592    -0.39647552
 h     -0.46922708    -1.72902036     0.94373966
 h     -1.89389245     2.06281552     0.90661187
 h     -0.06392312     2.26258721    -1.00971110
 h      1.96705467     1.54769816    -0.76406298
 o      2.51278644    -1.27065021     0.06337839
 h      2.20905586    -2.16602678    -0.01798578
 c     -2.44561343    -0.49855212    -0.52697107
 h     -1.99426339    -0.73674509    -1.43328622
 h     -2.63044784    -1.58923459    -0.50957373
 h     -3.31259831     0.10527062    -0.30114475
 h     -0.51420656     1.58329556     1.51564039
          17

 c      1.22964165    -0.55201512     0.20847283
 c     -0.06565928    -0.81629013     0.45350692
 c     -1.28853393    -0.01999804     0.23680115
 c     -1.14182874     1.36553160     0.63229389
 c     -0.18270870     1.29872656    -0.53763064
 c      1.09123370     0.90470631    -0.37393594
 h     -0.54844450    -1.70379269     0.93370572
 h     -1.87419845     2.07771805     0.88675054
 h     -0.11345352     2.27431627    -0.99483052
 h      1.92815097     1.56129421    -0.67646724
 o      2.52142879    -1.27822528     0.05429473
 h      2.20181835    -2.10235588     0.04100149
 c     -2.43119894    -0.50213176    -0.51011035
 h     -1.99421267    -0.66569966    -1.45865113
 h     -2.69191293    -1.58656844    -0.48934082
 h     -3.28633334     0.12859969    -0.33402115
 h     -0.53288173     1.58727584     1.51083095
          17

 c      1.23147476    -0.54219457     0.19788030
 c     -0.06990005    -0.83136600     0.46458539
 c     -1.27647086    -0.01388511     0.22840456
 c     -1.12541786     1.36572384     0.60801395
 c     -0.19138300     1.30487269    -0.53754658
 c      1.07003272     0.89143937    -0.35135249
 h     -0.61520505    -1.68082864     0.92324129
 h     -1.87319142     2.10162283     0.85328593
 h     -0.17265266     2.29151564    -0.98707060
 h      1.88808673     1.56931979    -0.59012301
 o      2.52844308    -1.28144894     0.04586111
 h      2.18190776    -2.09327105     0.09990116
 c     -2.41687036    -0.50680050    -0.49273456
 h     -1.99432295    -0.58689493    -1.50619389
 h     -2.75253639    -1.58113890    -0.45676112
 h     -3.26524337     0.15454938    -0.37347284
 h     -0.54572645     1.58481227     1.50852997
          17

 c      1.23396525    -0.53163154     0.18585365
 c     -0.07426543    -0.84891213     0.47703518
 c     -1.26291583    -0.00614758     0.21988289
 c     -1.10973082     1.36522620     0.58714763
 c     -0.19897425     1.31322186    -0.53849273
 c      1.05004289     0.87636387    -0.32888005
 h     -0.66766619    -1.66440909     0.91487360
 h     -1.88453225     2.12788902     0.80479577
 h     -0.23809294     2.31177122    -0.98616627
 h      1.85177802     1.57448117    -0.50719767
 o      2.53381386    -1.28026901     0.03783618
 h      2.14897627    -2.13877802     0.16236806
 c     -2.40298697    -0.51259865    -0.47646992
 h     -1.99971353    -0.50348213    -1.56007103
 h     -2.80821220    -1.56958811    -0.41484512
 h     -3.24771068     0.18247887    -0.41662979
 h     -0.55257396     1.57653242     1.50848290
          17

 c      1.23655552    -0.52116501     0.17283645
 c     -0.07829318    -0.86810413     0.49040075
 c     -1.24788578     0.00306043     0.21119028
 c     -1.09583724     1.36491214     0.57069136
 c     -0.20548808     1.32351784    -0.54100994
 c      1.03144331     0.85996177    -0.30673577
 h     -0.70508012    -1.65835390     0.91099456
 h     -1.90059952     2.14908002     0.74107260
 h     -0.30598343     2.33131200    -0.99115603
 h      1.82304867     1.57891611    -0.42903146
 o      2.53654045    -1.27705166     0.03032457
 h      2.11900547    -2.19986249     0.22647233
 c     -2.39006927    -0.51911019    -0.46278512
 h     -2.01386226    -0.42082558    -1.60571541
 h     -2.85531081    -1.55007235    -0.36659424
 h     -3.23065528     0.21012269    -0.46036029
 h     -0.55451813     1.56361082     1.50980442
          17

 c      1.23877553    -0.51176368     0.15929298
 c     -0.08156848    -0.88811689     0.50422075
 c     -1.23147816     0.01346621     0.20218921
 c     -1.08458005     1.36554976     0.55949251
 c     -0.21097440     1.33541433    -0.54562653
 c      1.01454379     0.84297289    -0.28517787
 h     -0.72739472    -1.66516915     0.91344364
 h     -1.91498686     2.15933452     0.66385811
 h     -0.37238253     2.34613871    -1.00092121
 h      1.80344373     1.58306624    -0.35607488
 o      2.53588443    -1.27358572     0.02365070
 h      2.10425834    -2.24626444     0.28662789
 c     -2.37867088    -0.52559956    -0.45267852
 h     -2.03777737    -0.34523527    -1.63384767
 h     -2.89130971    -1.52270696    -0.31467911
 h     -3.21095071     0.23461283    -0.50134319
 h     -0.55332368     1.54775326     1.51152710
          17

 c      1.24029588    -0.50443043     0.14567171
 c     -0.08381440    -0.90819162     0.51805340
 c     -1.21385059     0.02467931     0.19266707
 c     -1.07645943     1.36772453     0.55411497
 c     -0.21558109     1.34840181    -0.55272454
 c      0.99977259     0.82637263    -0.26445067
 h     -0.73476750    -1.68549229     0.92322765
 h     -1.92347023     2.15521127     0.57670079
 h     -0.43355844     2.35304287    -1.01467638
 h      1.79215235     1.58544475    -0.28822447
 o      2.53160368    -1.27064629     0.01807762
 h      2.10949191    -2.26388769     0.33811695
 c     -2.36916623    -0.53121795    -0.44669951
 h     -2.07079439    -0.28274670    -1.64026462
 h     -2.91517577    -1.48941894    -0.26126871
 h     -3.18670812     0.25364715    -0.53628068
 h     -0.55089369     1.53112386     1.51316248
          17

 c      1.24094873    -0.50011041     0.13236699
 c     -0.08494810    -0.92767253     0.53148284
 c     -1.19518049     0.03620960     0.18236516
 c     -1.07158534     1.37182025     0.55474917
 c     -0.21957475     1.36177990    -0.56242514
 c      0.98757937     0.81124369    -0.24473180
 h     -0.72724203    -1.71797951     0.94043504
 h     -1.92423895     2.13582745     0.48443987
 h     -0.48638274     2.35018266    -1.03226512
 h      1.78700685     1.58349317    -0.22519810
 o      2.52375017    -1.26844226     0.01376332
 h      2.13511653    -2.24796296     0.37788696
 c     -2.36164525    -0.53515649    -0.44504762
 h     -2.11130792    -0.23860617    -1.62457170
 h     -2.92745968    -1.45346184    -0.20792365
 h     -3.15790258     0.26626500    -0.56213966
 h     -0.54894323     1.51618916     1.51502983
          17

 c      1.24071433    -0.49959814     0.11968573
 c     -0.08508042    -0.94601659     0.54411375
 c     -1.17561920     0.04750014     0.17100998
 c     -1.06967485     1.37801603     0.56117386
 c     -0.22332569     1.37467554    -0.57451605
 c      0.97833952     0.79859029    -0.22610750
 h     -0.70472841    -1.75963239     0.96433530
 h     -1.91792932     2.10281222     0.39254486
 h     -0.52869798     2.33727163    -1.05430471
 h      1.78570037     1.57482006    -0.16663876
 o      2.51255386    -1.26684273     0.01075976
 h      2.17896010    -2.19951324     0.40464617
 c     -2.35593786    -0.53677156    -0.44761446
 h     -2.15702391    -0.21704019    -1.58950586
 h     -2.93001669    -1.41862499    -0.15556052
 h     -3.12646017     0.27322365    -0.57630254
 h     -0.54886686     1.50547077     1.51830875
          17

 c      1.23966536    -0.50345287     0.10783229
 c     -0.08444786    -0.96279749     0.55557362
 c     -1.15527771     0.05796716     0.15835625
 c     -1.07011849     1.38628235     0.57276802
 c     -0.22722661     1.38611404    -0.58842847
 c      0.97230657     0.78916966    -0.20859278
 h     -0.66723332    -1.80640288     0.99355184
 h     -1.90750033     2.06007112     0.30635097
 h     -0.55960680     2.31555242    -1.08223317
 h      1.78655626     1.55810502    -0.11204121
 o      2.49841680    -1.26530873     0.00893705
 h      2.23624672    -2.12638867     0.42008771
 c     -2.35172552    -0.53572030    -0.45390275
 h     -2.20487141    -0.22077330    -1.54140864
 h     -2.92525774    -1.38816104    -0.10461966
 h     -3.09598608     0.27706993    -0.57666876
 h     -0.55170544     1.50121542     1.52482582
          17

 c      1.23787411    -0.51195808     0.09692692
 c     -0.08327390    -0.97772152     0.56554037
 c     -1.13427875     0.06707951     0.14424335
 c     -1.07215402     1.39636904     0.58858105
 c     -0.23153822     1.39512758    -0.60327593
 c      0.96958533     0.78339628    -0.19219677
 h     -0.61521368    -1.85385287     1.02624804
 h     -1.89758453     2.01306443     0.23035844
 h     -0.57952994     2.28760276    -1.11816543
 h      1.78885734     1.53351718    -0.06077409
 o      2.48195687    -1.26255859     0.00775378
 h      2.29882151    -2.04849080     0.43244971
 c     -2.34867934    -0.53208443    -0.46281480
 h     -2.25099787    -0.25004353    -1.49200850
 h     -2.91512440    -1.36376384    -0.05549771
 h     -3.07101533     0.28172359    -0.56181485
 h     -0.55814000     1.50510432     1.53656928
          17

 c      1.23531691    -0.52513329     0.08705188
 c     -0.08161812    -0.99063573     0.57377660
 c     -1.11283110     0.07449524     0.12863026
 c     -1.07511220     1.40782606     0.60747970
 c     -0.23625939     1.40085504    -0.61798593
 c      0.97009835     0.78132781    -0.17698474
 h     -0.54989678    -1.89768923     1.06039149
 h     -1.89296064     1.96735727     0.16789183
 h     -0.58986929     2.25674052    -1.16433085
 h      1.79300204     1.50277382    -0.01223895
 o      2.46389332    -1.25642355     0.00601451
 h      2.35716088    -2.00008184     0.46015904
 c     -2.34656667    -0.52636040    -0.47246958
 h     -2.29153400    -0.30182256    -1.46017527
 h     -2.90039460    -1.34518851    -0.00896285
 h     -3.05551287     0.29116884    -0.53128779
 h     -0.56853870     1.51816138     1.55503599
          17

 c      1.23183668    -0.54270810     0.07827354
 c     -0.07934677    -1.00149074     0.58012994
 c     -1.09122909     0.08012091     0.11157231
 c     -1.07856722     1.42012799     0.62828159
 c     -0.24118561     1.40265206    -0.63149070
 c      0.97359319     0.78265897    -0.16306711
 h     -0.47342888    -1.93417107     1.09406834
 h     -1.89673609     1.92713901     0.12153853
 h     -0.59236040     2.22563105    -1.22214231
 h      1.80044825     1.46891611     0.03418551
 o      2.44453683    -1.24565351     0.00272076
 h      2.40918644    -2.00158461     0.51813264
 c     -2.34527613    -0.51910368    -0.48059535
 h     -2.32439062    -0.37150656    -1.46718527
 h     -2.88083103    -1.33084124     0.03388419
 h     -3.05093901     0.30731116    -0.48614651
 h     -0.58313386     1.54072594     1.58068848
          17

 c      1.22714739    -0.56406450     0.07063446
 c     -0.07619552    -1.01029475     0.58451653
 c     -1.06981165     0.08406015     0.09319988
 c     -1.08234099     1.43279660     0.64983668
 c     -0.24606246     1.40022452    -0.64291224
 c      0.97969651     0.78675879    -0.15056218
 h     -0.38882998    -1.96041658     1.12570944
 h     -1.90948697     1.89474397     0.09376836
 h     -0.58826514     2.19465121    -1.29106270
 h      1.81322771     1.43569268     0.07927808
 o      2.42391743    -1.23195677    -0.00138553
 h      2.45909588    -2.02802632     0.59330113
 c     -2.34478036    -0.51037802    -0.48606601
 h     -2.35035853    -0.45699094    -1.51877108
 h     -2.85587896    -1.31889611     0.07209131
 h     -3.05535340     0.32840530    -0.42954427
 h     -0.60221203     1.57239486     1.61261117
          17

 c      1.22087886    -0.58823798     0.06413025
 c     -0.07185113    -1.01708817     0.58690566
 c     -1.04893076     0.08653747     0.07371818
 c     -1.08641054     1.44545010     0.67111691
 c     -0.25068913     1.39366903    -0.65168305
 c      0.98800886     0.79279818    -0.13956666
 h     -0.29979786    -1.97462619     1.15422902
 h     -1.92971718     1.87107357     0.08686249
 h     -0.57794417     2.16137249    -1.36784949
 h      1.83292782     1.40649671     0.12385344
 o      2.40247594    -1.21764972    -0.00496351
 h      2.50655016    -2.04667586     0.66300858
 c     -2.34515847    -0.49990832    -0.48984235
 h     -2.37133571    -0.55709664    -1.59486474
 h     -2.82520023    -1.30801932     0.10517389
 h     -3.06458517     0.34977335    -0.36655299
 h     -0.62615844     1.61201639     1.64847570
          17

 c      1.21264044    -0.61399806     0.05869764
 c     -0.06603428    -1.02192943     0.58731004
 c     -1.02894935     0.08784012     0.05339350
 c     -1.09080476     1.45779484     0.69130194
 c     -0.25492345     1.38336043    -0.65755259
 c      0.99820988     0.79992972    -0.13012879
 h     -0.21041875    -1.97620218     1.17911248
 h     -1.95496241     1.85626503     0.10231612
 h     -0.56117238     2.12177611    -1.44693313
 h      1.85947123     1.38325575     0.16832741
 o      2.38095042    -1.20413583    -0.00720842
 h      2.54825462    -2.04095572     0.71326648
 c     -2.34654402    -0.48771375    -0.49354535
 h     -2.38853500    -0.66649922    -1.66758146
 h     -2.78883024    -1.29742274     0.13295717
 h     -3.07431258     0.36613508    -0.30315581
 h     -0.65528211     1.65778395     1.68491368
          17

 c      1.20209274    -0.63996333     0.05420917
 c     -0.05858138    -1.02488483     0.58578374
 c     -1.01024656     0.08827373     0.03252625
 c     -1.09554722     1.46960950     0.70981512
 c     -0.25863749     1.36978115    -0.66049590
 c      1.01011254     0.80741657    -0.12222571
 h     -0.12485926    -1.96576125     1.20046676
 h     -1.98273816     1.85009927     0.14025437
 h     -0.53781686     2.07214020    -1.52179660
 h      1.89050642     1.36600336     0.21229621
 o      2.36015931    -1.19216255    -0.00779341
 h      2.58108839    -2.00584969     0.73793051
 c     -2.34897320    -0.47419467    -0.49814210
 h     -2.40259398    -0.77691365    -1.71771581
 h     -2.74719735    -1.28671015     0.15538385
 h     -3.08149480     0.37360390    -0.24505386
 h     -0.68949869     1.70740132     1.71820973
          17

 c      1.18903817    -0.66471187     0.05046290
 c     -0.04952008    -1.02602622     0.58242964
 c     -0.99321102     0.08812561     0.01143513
 c     -1.10063775     1.48073301     0.72630466
 c     -0.26168379     1.35340799    -0.66060086
 c      1.02362149     0.81465708    -0.11576775
 h     -0.04706506    -1.94502368     1.21901506
 h     -2.01112319     1.85212200     0.19911808
 h     -0.50829660     2.01029157    -1.58644894
 h      1.92199179     1.35340977     0.25451623
 o      2.34091250    -1.18213555    -0.00666415
 h      2.60291718    -1.94227151     0.73547982
 c     -2.35231217    -0.45994313    -0.50388850
 h     -2.41399386    -0.88017626    -1.73605641
 h     -2.70110139    -1.27576921     0.17252884
 h     -3.08477283     0.37045521    -0.19690056
 h     -0.72802462     1.75829870     1.74508000
          17

 c      1.17354504    -0.68687636     0.04716432
 c     -0.03913674    -1.02544168     0.57741912
 c     -0.97822570     0.08763568    -0.00954277
 c     -1.10604884     1.49104812     0.74059226
 c     -0.26388899     1.33467960    -0.65798774
 c      1.03862899     0.82114663    -0.11063379
 h      0.01950387    -1.91655695     1.23599704
 h     -2.03907426     1.86164742     0.27564057
 h     -0.47366093     1.93595847    -1.63640062
 h      1.94955776     1.34374142     0.29330856
 o      2.32390854    -1.17416526    -0.00400404
 h      2.61314294    -1.85561603     0.70852059
 c     -2.35626137    -0.44563449    -0.51066584
 h     -2.42321025    -0.96949571    -1.71979053
 h     -2.65165788    -1.26467963     0.18471869
 h     -3.08439586     0.35710621    -0.16195103
 h     -0.76919198     1.80788143     1.76331295
          17

 c      1.15609983    -0.70522885     0.04390712
 c     -0.02803091    -1.02325775     0.57102243
 c     -0.96565290     0.08697290    -0.03004390
 c     -1.11173316     1.50046409     0.75260418
 c     -0.26505985     1.31400904    -0.65276383
 c      1.05492110     0.82644172    -0.10671330
 h      0.07207077    -1.88337276     1.25294360
 h     -2.06647254     1.87772214     0.36513381
 h     -0.43544795     1.85061534    -1.66918088
 h      1.96974757     1.33559817     0.32709031
 o      2.30952024    -1.16787590    -0.00043318
 h      2.61458282    -1.75807031     0.66699350
 c     -2.36037964    -0.43199919    -0.51822917
 h     -2.43072913    -1.03956564    -1.66984554
 h     -2.60021380    -1.25359956     0.19265285
 h     -3.08210562     0.33589817    -0.14186464
 h     -0.81041673     1.85378372     1.77217726
          17

 c      1.13772180    -0.71875716     0.04017473
 c     -0.01714127    -1.01966354     0.56364199
 c     -0.95582328     0.08621383    -0.04966885
 c     -1.11765776     1.50890939     0.76229542
 c     -0.26498748     1.29180852    -0.64499872
 c      1.07213089     0.83015076    -0.10393258
 h      0.10865837    -1.84840333     1.27131765
 h     -2.09372986     1.89902723     0.46209762
 h     -0.39548762     1.75718149    -1.68463013
 h      1.98071580     1.32824645     0.35478027
 o      2.29745089    -1.16209097     0.00255581
 h      2.61757823    -1.67302666     0.63498069
 c     -2.36411045    -0.41979508    -0.52630374
 h     -2.43704812    -1.08661280    -1.58992884
 h     -2.54826697    -1.24262991     0.19748360
 h     -3.08101486     0.31077549    -0.13658497
 h     -0.84831973     1.89408925     1.77255429
          17

 c      1.11992917    -0.72671756     0.03539034
 c     -0.00771469    -1.01491963     0.55583128
 c     -0.94902636     0.08532197    -0.06797973
 c     -1.12386510     1.51634114     0.76959138
 c     -0.26345022     1.26851582    -0.63471058
 c      1.08973196     0.83193792    -0.10226131
 h      0.12811831    -1.81396011     1.29207659
 h     -2.12095373     1.92374591     0.56097492
 h     -0.35570835     1.65967102    -1.68507358
 h      1.98245314     1.32168351     0.37602876
 o      2.28675689    -1.15527394     0.00284561
 h      2.63951442    -1.62791158     0.64633305
 c     -2.36682722    -0.40969707    -0.53453273
 h     -2.44270831    -1.10909410    -1.48705286
 h     -2.49742049    -1.23169088     0.20085111
 h     -3.08520411     0.28661754    -0.14445879
 h     -0.87900318     1.92746566     1.76674763
          17

 c      1.10448245    -0.72864415     0.02901638
 c     -0.00117760    -1.00933572     0.54826732
 c     -0.94550012     0.08413405    -0.08450822
 c     -1.13051480     1.52276099     0.77438750
 c     -0.26022488     1.24462515    -0.62187190
 c      1.10705894     0.83152428    -0.10170592
 h      0.13008836    -1.78134316     1.31529002
 h     -2.14717456     1.94952729     0.65665660
 h     -0.31793337     1.56271953    -1.67520916
 h      1.97670897     1.31658460     0.39130155
 o      2.27736004    -1.14765054     0.00030343
 h      2.68230665    -1.62093520     0.70271079
 c     -2.36792822    -0.40201025    -0.54224934
 h     -2.44842116    -1.10981684    -1.37350677
 h     -2.44937169    -1.22044623     0.20484326
 h     -3.09860238     0.26794039    -0.16289572
 h     -0.89848032     1.95313627     1.75789394
          17

 c      1.09302366    -0.72434375     0.02066209
 c      0.00112545    -1.00321637     0.54164398
 c     -0.94541913     0.08236674    -0.09877574
 c     -1.13784724     1.52822627     0.77661902
 c     -0.25511044     1.22071853    -0.60646374
 c      1.12336149     0.82868196    -0.10229640
 h      0.11492182    -1.75080937     1.33998609
 h     -2.17032148     1.97367556     0.74456413
 h     -0.28365253     1.47091653    -1.66127413
 h      1.96663584     1.31415438     0.40178970
 o      2.27044888    -1.14087941    -0.00305300
 h      2.72708993    -1.62677280     0.77101750
 c     -2.36697129    -0.39618839    -0.54812605
 h     -2.45542101    -1.09995652    -1.26956690
 h     -2.40590753    -1.20829024     0.21179030
 h     -3.12314963     0.25722527    -0.18954898
 h     -0.90320109     1.97064190     1.74902787
          17

 c      1.08673680    -0.71390878     0.01019326
 c     -0.00172780    -0.99678369     0.53649613
 c     -0.94887374     0.07965672    -0.11032382
 c     -1.14607290     1.53284941     0.77634979
 c     -0.24796158     1.19747901    -0.58859840
 c      1.13789957     0.82324325    -0.10406034
 h      0.08362502    -1.72192210     1.36432470
 h     -2.18799162     1.99358677     0.82063595
 h     -0.25385123     1.38807168    -1.64917216
 h      1.95603793     1.31580237     0.40903306
 o      2.26695808    -1.13604674    -0.00568291
 h      2.75814418    -1.62852737     0.82566628
 c     -2.36377155    -0.39058957    -0.55019115
 h     -2.46588073    -1.10106928    -1.20187924
 h     -2.36889689    -1.19438031     0.22378427
 h     -3.15737444     0.25403382    -0.22319850
 h     -0.89058898     1.97945801     1.74205233
          17

 c      1.08608686    -0.69773305    -0.00216831
 c     -0.00997669    -0.99010277     0.53303011
 c     -0.95582651     0.07564389    -0.11874695
 c     -1.15525156     1.53678273     0.77381463
 c     -0.23872795     1.17565504    -0.56865949
 c      1.15007099     0.81515324    -0.10697440
 h      0.03780250    -1.69407534     1.38604774
 h     -2.19833162     2.00727023     0.88155600
 h     -0.22902526     1.31678339    -1.64215579
 h      1.94816865     1.32256166     0.41420596
 o      2.26723151    -1.13355525    -0.00691147
 h      2.76820199    -1.61967463     0.85511958
 c     -2.35850615    -0.38370442    -0.54714739
 h     -2.48165712    -1.13131937    -1.18739490
 h     -2.34029367    -1.17776092     0.24199050
 h     -3.19673111     0.25579520    -0.26353120
 h     -0.85952157     1.97867950     1.73702151
          17

 c      1.09077665    -0.67652042    -0.01583096
 c     -0.02314035    -0.98305177     0.53105806
 c     -0.96604907     0.07008284    -0.12372602
 c     -1.16520754     1.54018917     0.76940013
 c     -0.22750025     1.15596098    -0.54733501
 c      1.15953620     0.80455951    -0.11090815
 h     -0.02042297    -1.66695730     1.40302020
 h     -2.20053892     2.01367488     0.92505406
 h     -0.20934877     1.25856606    -1.63968797
 h      1.94452688     1.33440568     0.41731716
 o      2.27123929    -1.13346862    -0.00653386
 h      2.75514562    -1.59873628     0.85569148
 c     -2.35190382    -0.37615497    -0.53982871
 h     -2.50085825    -1.18322160    -1.21652494
 h     -2.32213103    -1.15765145     0.26611678
 h     -3.23522566     0.25939289    -0.31030737
 h     -0.81070279     1.96699999     1.73205349
          17

 c      1.09996281    -0.65128874    -0.02993958
 c     -0.04021764    -0.97535807     0.53007403
 c     -0.97907726     0.06293616    -0.12507137
 c     -1.17548237     1.54318792     0.76357456
 c     -0.21456643     1.13895524    -0.52549217
 c      1.16627597     0.79189768    -0.11560156
 h     -0.08853489    -1.64080802     1.41366294
 h     -2.19511250     2.01284501     0.95010756
 h     -0.19482339     1.21427770    -1.63837168
 h      1.94446714     1.34991282     0.41689690
 o      2.27867898    -1.13564352    -0.00464828
 h      2.72031406    -1.56711359     0.82886713
 c     -2.34508208    -0.36983718    -0.53011869
 h     -2.51851767    -1.23450689    -1.26661160
 h     -2.31642334    -1.13377002     0.29452586
 h     -3.26688598     0.26219160    -0.36287022
 h     -0.74686226     1.94304318     1.72389897
          17

 c      1.11259344    -0.62337860    -0.04354996
 c     -0.05999689    -0.96668580     0.52942238
 c     -0.99420724     0.05441955    -0.12275328
 c     -1.18531674     1.54578345     0.75679373
 c     -0.20045742     1.12496391    -0.50399725
 c      1.17055473     0.77793782    -0.12070241
 h     -0.16377985    -1.61643417     1.41715281
 h     -2.18409217     2.00602601     0.95705094
 h     -0.18534484     1.18442098    -1.63394287
 h      1.94592063     1.36660324     0.41048613
 o      2.28889987    -1.13965646    -0.00180691
 h      2.66946807    -1.53000040     0.78364936
 c     -2.33915759    -0.36619077    -0.51954512
 h     -2.53016652    -1.26867536    -1.31946152
 h     -2.32492184    -1.10655520     0.32502667
 h     -3.28680303     0.26249359    -0.42002317
 h     -0.67266524     1.90589822     1.70891075
          17

 c      1.12767758    -0.59446194    -0.05578583
 c     -0.08132187    -0.95674009     0.52847569
 c     -1.01053825     0.04498934    -0.11689943
 c     -1.19367277     1.54780892     0.74941578
 c     -0.18594916     1.11408159    -0.48359726
 c      1.17282856     0.76379042    -0.12584119
 h     -0.24332590    -1.59501567     1.41335549
 h     -2.17124432     1.99568325     0.94756463
 h     -0.18074829     1.16921889    -1.62289594
 h      1.94662856     1.38175126     0.39557553
 o      2.30073583    -1.14458138     0.00051081
 h      2.61553386    -1.49973345     0.74400004
 c     -2.33506828    -0.36592198    -0.50911583
 h     -2.53303768    -1.27823005    -1.36402308
 h     -2.34883051    -1.07716126     0.35567899
 h     -3.29185665     0.25975601    -0.48008270
 h     -0.59426550     1.85563530     1.68406971
          17

 c      1.14438429    -0.56651210    -0.06592503
 c     -0.10323848    -0.94535806     0.52676639
 c     -1.02706650     0.03527755    -0.10777020
 c     -1.19933852     1.54892133     0.74165257
 c     -0.17200670     1.10623424    -0.46488025
 c      1.17364403     0.75087684    -0.13070252
 h     -0.32438353    -1.57778167     1.40254380
 h     -2.16170304     1.98520611     0.92440663
 h     -0.18086894     1.16859627    -1.60331249
 h      1.94513593     1.39321888     0.37042175
 o      2.31273243    -1.14903651    -0.00015141
 h      2.57588716    -1.49529833     0.74947584
 c     -2.33352824    -0.36929016    -0.49953172
 h     -2.52572953    -1.26136924    -1.39396393
 h     -2.38862391    -1.04717891     0.38510790
 h     -3.28111880     0.25468161    -0.54108577
 h     -0.51854775     1.79361230     1.64782650
          17

 c      1.16202152    -0.54168017    -0.07341032
 c     -0.12503127    -0.93257133     0.52405436
 c     -1.04282157     0.02600003    -0.09573108
 c     -1.20117079     1.54868400     0.73357522
 c     -0.15968066     1.10126576    -0.44827040
 c      1.17353664     0.74083102    -0.13507483
 h     -0.40426480    -1.56568831     1.38505782
 h     -2.16032610     1.97800205     0.89075757
 h     -0.18560419     1.18217000    -1.57517918
 h      1.94129847     1.40004969     0.33448960
 o      2.32446064    -1.15252815    -0.00453733
 h      2.55284708    -1.52171653     0.81226628
 c     -2.33498892    -0.37632853    -0.49129620
 h     -2.50777360    -1.21958368    -1.40582986
 h     -2.44397943    -1.01818743     0.41231220
 h     -3.25600001     0.24926029    -0.60110234
 h     -0.45213771     1.72245084     1.60067629
          17

 c      1.18003222    -0.52205659    -0.07782815
 c     -0.14618131    -0.91863459     0.52033328
 c     -1.05701916     0.01787084    -0.08123372
 c     -1.19844366     1.54671012     0.72515595
 c     -0.14998542     1.09900880    -0.43402070
 c      1.17293745     0.73525961    -0.13887886
 h     -0.48039161    -1.55925788     1.36107014
 h     -2.16882694     1.97608470     0.84938683
 h     -0.19494561     1.20927799    -1.54049620
 h      1.93648938     1.40284643     0.28855261
 o      2.33657273    -1.15602659    -0.01028827
 h      2.53301483    -1.56126545     0.89498699
 c     -2.33959133    -0.38691282    -0.48467244
 h     -2.47947252    -1.15701718    -1.39861519
 h     -2.51376704    -0.99130829     0.43616818
 h     -3.22009493     0.24673353    -0.65857945
 h     -0.40037957     1.64583529     1.54548108
          17

 c      1.19801162    -0.50929918    -0.07891146
 c     -0.16628029    -0.90401972     0.51579101
 c     -1.06918981     0.01154039    -0.06480619
 c     -1.19110746     1.54278522     0.71628787
 c     -0.14378683     1.09932061    -0.42220604
 c      1.17211216     0.73533758    -0.14216920
 h     -0.55031166    -1.55864142     1.33055838
 h     -2.18380323     1.97912837     0.80232525
 h     -0.20897411     1.24905391    -1.50314074
 h      1.93360273     1.40393131     0.23448815
 o      2.34941630    -1.16042370    -0.01519315
 h      2.50841634    -1.59777377     0.96255495
 c     -2.34716066    -0.40067713    -0.47951530
 h     -2.44198024    -1.08122908    -1.37488536
 h     -2.59604203    -0.96695558     0.45493459
 h     -3.17844076     0.25124044    -0.71259236
 h     -0.36639762     1.56812862     1.48755933
          17

 c      1.21565413    -0.50420539    -0.07655679
 c     -0.18494123    -0.88937999     0.51074402
 c     -1.07924605     0.00756105    -0.04703885
 c     -1.17975845     1.53689948     0.70677489
 c     -0.14171532     1.10208938    -0.41276180
 c      1.17115935     0.74139921    -0.14509672
 h     -0.61177766    -1.56378264     1.29345311
 h     -2.19790025     1.98492295     0.75129414
 h     -0.22783091     1.30051390    -1.46812438
 h      1.93661716     1.40702941     0.17475207
 o      2.36292087    -1.16610396    -0.01816437
 h      2.47799412    -1.62349150     0.99807769
 c     -2.35731392    -0.41678122    -0.47501236
 h     -2.39737001    -1.00479487    -1.34367848
 h     -2.68804535    -0.94491713     0.46607578
 h     -3.13588947     0.26671741    -0.76276886
 h     -0.35042188     1.49368171     1.43436021
          17

 c      1.23265847    -0.50646866    -0.07083155
 c     -0.20173227    -0.87549102     0.50556520
 c     -1.08746555     0.00637216    -0.02855092
 c     -1.16537640     1.52920152     0.69634064
 c     -0.14411274     1.10723172    -0.40560079
 c      1.17010333     0.75279830    -0.14782929
 h     -0.66288311    -1.57456982     1.24984690
 h     -2.20307899     1.99071521     0.69819986
 h     -0.25160476     1.36249213    -1.43992594
 h      1.94929343     1.41606303     0.11151828
 o      2.37685715    -1.17316721    -0.01877293
 h      2.44366946    -1.63580029     0.99567856
 c     -2.36970960    -0.43372753    -0.46953970
 h     -2.34794461    -0.94537468    -1.32317268
 h     -2.78628208    -0.92474524     0.46661330
 h     -3.09508179     0.29498705    -0.80874623
 h     -0.34976110     1.42616808     1.39469288
          17

 c      1.24865218    -0.51478283    -0.06197408
 c     -0.21615014    -0.86317624     0.50061596
 c     -1.09439777     0.00828330    -0.00993604
 c     -1.14901723     1.51995566     0.68472209
 c     -0.15101384     1.11470587    -0.40077037
 c      1.16906803     0.76818211    -0.15046949
 h     -0.70220272    -1.59092176     1.20016153
 h     -2.19331187     1.99430339     0.64517546
 h     -0.28008853     1.43324408    -1.42040809
 h      1.97301291     1.43314793     0.04586696
 o      2.39096186    -1.18156982    -0.01694775
 h      2.40855692    -1.63517527     0.95580764
 c     -2.38430553    -0.44982183    -0.46141173
 h     -2.29456206    -0.91847892    -1.33345461
 h     -2.88681431    -0.90620240     0.45401600
 h     -3.05559158     0.33413919    -0.84954534
 h     -0.35989256     1.36813990     1.37728823
          17

 c      1.26317167    -0.52721692    -0.05038747
 c     -0.22764296    -0.85321862     0.49618309
 c     -1.10073304     0.01343156     0.00829584
 c     -1.13152028     1.50950629     0.67186715
 c     -0.16214478     1.12453001    -0.39852261
 c      1.16840111     0.78598442    -0.15304206
 h     -0.72889436    -1.61280605     1.14521125
 h     -2.16579111     1.99454555     0.59431281
 h     -0.31254753     1.50992183    -1.40787072
 h      2.00511755     1.45713775    -0.02219104
 o      2.40497447    -1.19110290    -0.01300302
 h      2.37638948    -1.62560296     0.88573806
 c     -2.40118093    -0.46423467    -0.45076527
 h     -2.23779381    -0.92506738    -1.37527483
 h     -2.98583887    -0.88945435     0.42727778
 h     -3.01515064     0.37874621    -0.88352710
 h     -0.37692591     1.32107022     1.38837260
          17

 c      1.27569854    -0.54164206    -0.03661369
 c     -0.23567706    -0.84625990     0.49242302
 c     -1.10718067     0.02171424     0.02575775
 c     -1.11328898     1.49820067     0.65817079
 c     -0.17691445     1.13675439    -0.39922460
 c      1.16860334     0.80478846    -0.15556694
 h     -0.74273829    -1.64019261     1.08615381
 h     -2.12126056     1.99157962     0.54733841
 h     -0.34775353     1.58853216    -1.39818798
 h      2.03950867     1.48417122    -0.09274930
 o      2.41867491    -1.20119711    -0.00798197
 h      2.35069814    -1.61759166     0.80498646
 c     -2.42000929    -0.47698941    -0.43970967
 h     -2.18188590    -0.95368080    -1.42790749
 h     -3.08027840    -0.87496743     0.38740058
 h     -2.97169674     0.42175678    -0.90897694
 h     -0.40022251     1.28610253     1.42887571
          17

 c      1.28573461    -0.55606303    -0.02126161
 c     -0.23982661    -0.84270346     0.48932306
 c     -1.11435587     0.03273131     0.04220723
 c     -1.09430357     1.48632157     0.64461841
 c     -0.19440375     1.15137000    -0.40321575
 c      1.17011515     0.82344524    -0.15813413
 h     -0.74409642    -1.67293787     1.02435672
 h     -2.06406093     1.98702033     0.50533086
 h     -0.38429021     1.66461616    -1.38697472
 h      2.06909346     1.50963068    -0.16510841
 o      2.43200895    -1.21067025    -0.00400567
 h      2.33239489    -1.63182693     0.75041266
 c     -2.44005084    -0.48814586    -0.43045228
 h     -2.13335576    -0.99250223    -1.47006251
 h     -3.16806521    -0.86329811     0.33697830
 h     -2.92465399     0.45659183    -0.92481539
 h     -0.43263838     1.26473419     1.49308496
          17

 c      1.29290574    -0.56885010    -0.00488111
 c     -0.23985518    -0.84264557     0.48669721
 c     -1.12267762     0.04576962     0.05755222
 c     -1.07439407     1.47410718     0.63271922
 c     -0.21339273     1.16820942    -0.41074045
 c      1.17314330     0.84106278    -0.16091737
 h     -0.73379723    -1.71061274     0.96122016
 h     -2.00179153     1.98406423     0.46854033
 h     -0.42088897     1.73419140    -1.37122408
 h      2.08807333     1.52979500    -0.23764673
 o      2.44509237    -1.21837585    -0.00282327
 h      2.31909567    -1.68802675     0.75216792
 c     -2.46044169    -0.49758674    -0.42439574
 h     -2.09768529    -1.03368532    -1.48937782
 h     -3.24807719    -0.85490789     0.27941193
 h     -2.87516405     0.47851605    -0.93105788
 h     -0.47785532     1.25852754     1.57016518
          17

 c      1.29705635    -0.57888307     0.01214090
 c     -0.23575608    -0.84587130     0.48422505
 c     -1.13231218     0.05984831     0.07182608
 c     -1.05358511     1.46183921     0.62424945
 c     -0.23246197     1.18689724    -0.42194898
 c      1.17761505     0.85696149    -0.16414375
 h     -0.71296901    -1.75230435     0.89800271
 h     -1.94377996     1.98701007     0.43647812
 h     -0.45661063     1.79447809    -1.34999187
 h      2.09308009     1.54252951    -0.30823563
 o      2.45770909    -1.22490479    -0.00308865
 h      2.31247559    -1.77677436     0.78957428
 c     -2.48036138    -0.50518079    -0.42221493
 h     -2.07839128    -1.07246235    -1.48070423
 h     -3.31979366    -0.85000165     0.21817305
 h     -2.82575038     0.48525501    -0.92899527
 h     -0.53748891     1.26828760     1.64765887
          17

 c      1.29826383    -0.58553642     0.02956576
 c     -0.22772857    -0.85193741     0.48151590
 c     -1.14317551     0.07383286     0.08513380
 c     -1.03236491     1.44996827     0.62091657
 c     -0.25016840     1.20686152    -0.43687372
 c      1.18322204     0.87060977    -0.16805743
 h     -0.68284204    -1.79647547     0.83571959
 h     -1.89770121     1.99955790     0.40851760
 h     -0.49089750     1.84433924    -1.32449799
 h      2.08346776     1.54737279    -0.37478155
 o      2.46938279    -1.23170608    -0.00248074
 h      2.31689687    -1.87308977     0.82514581
 c     -2.49911377    -0.51094377    -0.42405505
 h     -2.07726157    -1.10590844    -1.44322433
 h     -3.38282424    -0.84838223     0.15630298
 h     -2.77983716     0.47729815    -0.92127252
 h     -0.61007417     1.29353621     1.71466099
          17

 c      1.29678811    -0.58855364     0.04722982
 c     -0.21611024    -0.86029699     0.47817643
 c     -1.15498733     0.08659451     0.09758609
 c     -1.01177640     1.43922428     0.62400931
 c     -0.26526182     1.22738202    -0.45532195
 c      1.18947341     0.88156215    -0.17288927
 h     -0.64461491    -1.84099839     0.77516960
 h     -1.86594196     2.02240639     0.38486057
 h     -0.52361129     1.88452718    -1.29795959
 h      2.06127696     1.54545340    -0.43569384
 o      2.47973877    -1.23970360     0.00024967
 h      2.33398307    -1.95897667     0.83800735
 c     -2.51619066    -0.51511290    -0.42961512
 h     -2.09446501    -1.13252189    -1.37923903
 h     -3.43656278    -0.84938381     0.09628785
 h     -2.74125493     0.45814995    -0.91195711
 h     -0.69157848     1.33245860     1.76355544
          17

 c      1.29301612    -0.58793713     0.06500175
 c     -0.20130594    -0.87040185     0.47386378
 c     -1.16734645     0.09717719     0.10925188
 c     -0.99317781     1.43054731     0.63408933
 c     -0.27688128     1.24765311    -0.47671975
 c      1.19573199     0.88942055    -0.17882962
 h     -0.59945110    -1.88343357     0.71704490
 h     -1.84525152     2.05238792     0.36696608
 h     -0.55505827     1.91766016    -1.27509206
 h      2.03102680     1.53936742    -0.49025111
 o      2.48851858    -1.24925607     0.00551439
 h      2.36292479    -2.02466235     0.82064034
 c     -2.53134298    -0.51809263    -0.43812270
 h     -2.12806510    -1.15282385    -1.29466562
 h     -3.48021203    -0.85191662     0.04026272
 h     -2.71368507     0.43428001    -0.90645855
 h     -0.77645898     1.38230204     1.79071971
          17

 c      1.28741350    -0.58388326     0.08277391
 c     -0.18373676    -0.88175621     0.46831499
 c     -1.17980302     0.10493033     0.12014477
 c     -0.97779019     1.42482461     0.65083618
 c     -0.28465401     1.26686427    -0.50005084
 c      1.20126251     0.89383452    -0.18600741
 h     -0.54855388    -1.92148180     0.66202614
 h     -1.82996725     2.08415305     0.35689980
 h     -0.58584496     1.94756363    -1.26094538
 h      1.99906654     1.53282179    -0.53877923
 o      2.49554259    -1.26037755     0.01330463
 h      2.40160045    -2.06538445     0.77228044
 c     -2.54467547    -0.52017200    -0.44825102
 h     -2.17285181    -1.17131082    -1.20086049
 h     -3.51319584    -0.85459975    -0.00965272
 h     -2.69996973     0.41386325    -0.91090058
 h     -0.85866265     1.43987629     1.79673691
          17

 c      1.28048838    -0.57675055     0.10046422
 c     -0.16381851    -0.89392745     0.46135653
 c     -1.19191648     0.10957482     0.13023980
 c     -0.96638977     1.42262390     0.67308237
 c     -0.28867015     1.28432311    -0.52402515
 c      1.20534432     0.89456945    -0.19450062
 h     -0.49323766    -1.95345343     0.61080380
 h     -1.81527070     2.11255066     0.35629017
 h     -0.61634992     1.97767410    -1.25899521
 h      1.97205126     1.52966022    -0.58234996
 o      2.50071086    -1.27280111     0.02332511
 h      2.44694894    -2.08044926     0.69666137
 c     -2.55670622    -0.52099308    -0.45817139
 h     -2.21939757    -1.19919245    -1.11570558
 h     -3.53574464    -0.85593601    -0.05108869
 h     -2.70138906     0.40341728    -0.93056126
 h     -0.93250464     1.50208514     1.78659905
          17

 c      1.27277482    -0.56704858     0.11801532
 c     -0.14196765    -0.90653234     0.45290338
 c     -1.20329249     0.11119330     0.13950582
 c     -0.95925856     1.42405412     0.69901298
 c     -0.28937800     1.29959204    -0.54740545
 c      1.20744727     0.89164239    -0.20439744
 h     -0.43494721    -1.97860889     0.56404078
 h     -1.79850995     2.13400809     0.36564844
 h     -0.64592760     2.00912727    -1.26940188
 h      1.95468164     1.53222901    -0.62179365
 o      2.50400984    -1.28581332     0.03491198
 h      2.49502242    -2.07580267     0.60321952
 c     -2.56810163    -0.51939347    -0.46624489
 h     -2.25694185    -1.25202510    -1.05743063
 h     -3.54931791    -0.85449156    -0.08137898
 h     -2.71725699     0.40377400    -0.96785333
 h     -0.99350167     1.56657509     1.76967348
          17

 c      1.26483288    -0.55542804     0.13538493
 c     -0.11862627    -0.91921706     0.44295420
 c     -1.21359827     0.11015831     0.14793054
 c     -0.95626251     1.42875448     0.72652511
 c     -0.28744026     1.31252946    -0.56924704
 c      1.20736357     0.88543985    -0.21586915
 h     -0.37522599    -1.99731478     0.52231649
 h     -1.77922623     2.14691027     0.38413327
 h     -0.67253631     2.04010217    -1.28891720
 h      1.94803833     1.53999542    -0.65657945
 o      2.50546983    -1.29783423     0.04685704
 h      2.54169558    -2.07066673     0.50988351
 c     -2.57897220    -0.51463493    -0.47233694
 h     -2.28170881    -1.33422293    -1.02973958
 h     -3.55645870    -0.84906759    -0.09787140
 h     -2.74514287     0.40937569    -1.02133697
 h     -1.03898982     1.63228032     1.75820811
          17

 c      1.25724309    -0.54265045     0.15252587
 c     -0.09429249    -0.93164751     0.43158577
 c     -1.22256514     0.10702739     0.15551549
 c     -0.95697330     1.43600252     0.75376778
 c     -0.28357357     1.32318546    -0.58892581
 c      1.20517662     0.87670336    -0.22916844
 h     -0.31564595    -2.01097550     0.48609339
 h     -1.75887228     2.15155757     0.40958997
 h     -0.69326752     2.06702173    -1.31253626
 h      1.94991588     1.54968238    -0.68469515
 o      2.50502883    -1.30635780     0.05768049
 h      2.58504043    -2.09871838     0.43888726
 c     -2.58876267    -0.50742781    -0.47780779
 h     -2.29863034    -1.43012978    -1.02060075
 h     -3.55986087    -0.83882209    -0.09858411
 h     -2.78154802     0.41169558    -1.08644391
 h     -1.06796652     1.69917672     1.76302037
          17

 c      1.25057242    -0.52950134     0.16935884
 c     -0.06954852    -0.94351911     0.41894676
 c     -1.22998528     0.10243190     0.16225031
 c     -0.96082244     1.44494135     0.77968394
 c     -0.27841334     1.33165355    -0.60603885
 c      1.20110655     0.86638225    -0.24454246
 h     -0.25771741    -2.02172992     0.45568818
 h     -1.74057786     2.15001268     0.43881309
 h     -0.70533989     2.08636350    -1.33541723
 h      1.95663355     1.55677662    -0.70367761
 o      2.50260752    -1.31016044     0.06703967
 h      2.62481882    -2.17386817     0.39467876
 c     -2.59694469    -0.49899783    -0.48409347
 h     -2.31378985    -1.51887858    -1.01695006
 h     -3.56117525    -0.82322764    -0.08280722
 h     -2.82259473     0.40307406    -1.15707214
 h     -1.07995500     1.76672724     1.78795756
          17

 c      1.24534559    -0.51667958     0.18575851
 c     -0.04506743    -0.95459314     0.40524803
 c     -1.23569770     0.09699447     0.16809684
 c     -0.96721595     1.45480056     0.80412652
 c     -0.27244039     1.33797629    -0.62029895
 c      1.19536561     0.85545185    -0.26213888
 h     -0.20278537    -2.03190204     0.43125055
 h     -1.72876773     2.14575924     0.46806813
 h     -0.70685361     2.09585074    -1.35400214
 h      1.96475101     1.55715620    -0.71180901
 o      2.49851060    -1.31085613     0.07586141
 h      2.65652202    -2.26643065     0.36200360
 c     -2.60336338    -0.49026935    -0.49203030
 h     -2.33067865    -1.58612560    -1.01113757
 h     -3.56035594    -0.80185753    -0.05131839
 h     -2.86454518     0.37863295    -1.22709144
 h     -1.07413898     1.83234163     1.82836011
          17

 c      1.24205485    -0.50474082     0.20156061
 c     -0.02158595    -0.96474988     0.39074562
 c     -1.23957272     0.09128393     0.17298705
 c     -0.97557193     1.46497472     0.82745887
 c     -0.26596330     1.34211111    -0.63146423
 c      1.18809185     0.84476674    -0.28195490
 h     -0.15194485    -2.04331058     0.41277122
 h     -1.72816216     2.14281237     0.49390881
 h     -0.69711401     2.09489279    -1.36640757
 h      1.97196932     1.54807754    -0.70876942
 o      2.49321294    -1.31033572     0.08483553
 h      2.67417196    -2.34369570     0.32978097
 c     -2.60817387    -0.48186671    -0.50190099
 h     -2.35068793    -1.62445298    -0.99961571
 h     -3.55575369    -0.77419564    -0.00632270
 h     -2.90416186     0.33657989    -1.29134116
 h     -1.04983913     1.89171365     1.87494889
          17

 c      1.24115292    -0.49409095     0.21657177
 c      0.00015337    -0.97402485     0.37572010
 c     -1.24150447     0.08579774     0.17682463
 c     -0.98538896     1.47503782     0.85006994
 c     -0.25913112     1.34392674    -0.63929938
 c      1.17933730     0.83496647    -0.30381859
 h     -0.10602338    -2.05668404     0.40010895
 h     -1.74193997     2.14408805     0.51420809
 h     -0.67669883     2.08465227    -1.37250547
 h      1.97744165     1.52858970    -0.69578564
 o      2.48706816    -1.30956880     0.09418228
 h      2.67419342    -2.38845143     0.29471053
 c     -2.61168919    -0.47427955    -0.51357626
 h     -2.37405459    -1.63096677    -0.98098280
 h     -3.54478099    -0.73966206     0.04873869
 h     -2.93895721     0.27788001    -1.34619161
 h     -1.00739774     1.94037015     1.91838591
          17

 c      1.24300345    -0.48499906     0.23057605
 c      0.01947931    -0.98259684     0.36045748
 c     -1.24140957     0.08095730     0.17948604
 c     -0.99636601     1.48477846     0.87210861
 c     -0.25196238     1.34321337    -0.64355757
 c      1.16908033     0.82642065    -0.32738456
 h     -0.06564560    -2.07147772     0.39300853
 h     -1.76988186     2.14981199     0.52896697
 h     -0.64740335     2.06795718    -1.37389326
 h      1.98184324     1.49964382    -0.67550337
 o      2.48029237    -1.30887701     0.10391556
 h      2.65527707    -2.39430136     0.25701072
 c     -2.61424598    -0.46791338    -0.52659124
 h     -2.40028732    -1.60601155    -0.95503410
 h     -3.52483385    -0.69783343     0.10949744
 h     -2.96739590     0.20588453    -1.38990513
 h     -0.94846633     1.97480240     1.95142182
          17

 c      1.24780692    -0.47762638     0.24333728
 c      0.03587733    -0.99072289     0.34523592
 c     -1.23922716     0.07710903     0.18082315
 c     -1.00843593     1.49416910     0.89344022
 c     -0.24439423     1.33971557    -0.64399164
 c      1.15725890     0.81921499    -0.35214598
 h     -0.03134035    -2.08619431     0.39110716
 h     -1.80808472     2.15743222     0.54026165
 h     -0.61199246     2.04895309    -1.37361640
 h      1.98724649     1.46392469    -0.65164980
 o      2.47300019    -1.30819495     0.11398061
 h      2.61765894    -2.36136556     0.21816901
 c     -2.61611115    -0.46299585    -0.54016464
 h     -2.42815229    -1.55361997    -0.92262311
 h     -3.49412459    -0.64869837     0.17108795
 h     -2.98911438     0.12601192    -1.42297173
 h     -0.87577899     1.99283922     1.96928136
          17

 c      1.25553423    -0.47206338     0.25459924
 c      0.04905974    -0.99864432     0.33031989
 c     -1.23491736     0.07452729     0.18066977
 c     -1.02165457     1.50322515     0.91372434
 c     -0.23636886     1.33321849    -0.64042313
 c      1.14385031     0.81319763    -0.37747590
 h     -0.00363431    -2.09902821     0.39394023
 h     -1.85058730     2.16318845     0.55129342
 h     -0.57359046     2.03214799    -1.37526967
 h      1.99649719     1.42518059    -0.62843565
 o      2.46521106    -1.30703509     0.12429596
 h      2.56298995    -2.29686053     0.18023739
 c     -2.61744589    -0.45931056    -0.55318883
 h     -2.45533809    -1.48393440    -0.88612947
 h     -3.45221657    -0.59282068     0.22865738
 h     -3.00508592     0.04524494    -1.44829356
 h     -0.79275840     1.99367248     1.96955181
          17

 c      1.26588898    -0.46835601     0.26408983
 c      0.05899812    -1.00650145     0.31596047
 c     -1.22845833     0.07341769     0.17885342
 c     -1.03605362     1.51185256     0.93251117
 c     -0.22795291     1.32369538    -0.63287937
 c      1.12901997     0.80809022    -0.40269746
 h      0.01690990    -2.10853060     0.40096591
 h     -1.89146906     2.16389406     0.56527193
 h     -0.53476409     2.02075073    -1.38131482
 h      2.01177678     1.38695333    -0.60977765
 o      2.45685576    -1.30413370     0.13478176
 h      2.49434991    -2.22094000     0.14532720
 c     -2.61833679    -0.45576469    -0.56426271
 h     -2.47803682    -1.41720019    -0.85020615
 h     -3.40022824    -0.53136459     0.27790001
 h     -3.01743020    -0.02894443    -1.47066966
 h     -0.70308550     1.97782528     1.95208762
          17

 c      1.27829809    -0.46649994     0.27153791
 c      0.06590612    -1.01428363     0.30239628
 c     -1.21984434     0.07392015     0.17521219
 c     -1.05155549     1.51976910     0.94931280
 c     -0.21943447     1.31144268    -0.62172547
 c      1.11328890     0.80360646    -0.42715251
 h      0.02971869    -2.11404231     0.41161592
 h     -1.92622769     2.15791276     0.58470085
 h     -0.49688210     2.01515976    -1.39143167
 h      2.03283894     1.35130700    -0.59872882
 o      2.44792263    -1.29714683     0.14546050
 h      2.41437882    -2.17200613     0.11387930
 c     -2.61883203    -0.45026812    -0.57197151
 h     -2.49145924    -1.38354650    -0.82103170
 h     -3.34080429    -0.46598463     0.31560572
 h     -3.02848449    -0.09035841    -1.49493133
 h     -0.61024774     1.94708533     1.91888863
          17

 c      1.29192247    -0.46638997     0.27670625
 c      0.07017501    -1.02182122     0.28984918
 c     -1.20908500     0.07611608     0.16961492
 c     -1.06794254     1.52650660     0.96367431
 c     -0.21133211     1.29708480    -0.60766189
 c      1.09758467     0.79949103    -0.45023940
 h      0.03428133    -2.11581568     0.42536054
 h     -1.95241353     2.14542622     0.61106198
 h     -0.46033788     2.01292300    -1.40235150
 h      2.05635452     1.31856540    -0.59742720
 o      2.43874922    -1.28437301     0.15655738
 h      2.32153384    -2.18017406     0.08283435
 c     -2.61881113    -0.44119703    -0.57563748
 h     -2.49299002    -1.40423439    -0.80096194
 h     -3.27801111    -0.39858873     0.34026475
 h     -3.03936035    -0.13572235    -1.52319464
 h     -0.51716557     1.90423892     1.87360683
          17

 c      1.30571133    -0.46777693     0.27942604
 c      0.07227877    -1.02881442     0.27851329
 c     -1.19621034     0.08003447     0.16197634
 c     -1.08481499     1.53146635     0.97528364
 c     -0.20432111     1.28143383    -0.59156547
 c      1.08310982     0.79547351    -0.47143067
 h      0.03024503    -2.11483440     0.44175781
 h     -1.96995153     2.12840534     0.64468685
 h     -0.42535397     2.01024105    -1.40941531
 h      2.07710942     1.28816025    -0.60734391
 o      2.42962555    -1.26766638     0.16815466
 h      2.21706946    -2.22153836     0.05089112
 c     -2.61781571    -0.42943559    -0.57585562
 h     -2.48527487    -1.46751479    -0.78437158
 h     -3.21712428    -0.33101544     0.35259825
 h     -3.04911469    -0.16492179    -1.55334036
 h     -0.42628180     1.85249537     1.82038081
          17

 c      1.31852387    -0.47029636     0.27960374
 c      0.07268081    -1.03489367     0.26854660
 c     -1.18129250     0.08564751     0.15225936
 c     -1.10150442     1.53399457     0.98408986
 c     -0.19912583     1.26530767    -0.57429519
 c      1.07111748     0.79122331    -0.49029515
 h      0.01753050    -2.11242303     0.46044947
 h     -1.98131407     2.11043621     0.68475063
 h     -0.39260225     2.00370360    -1.40849919
 h      2.08999570     1.25964432    -0.62943679
 o      2.42039149    -1.25004665     0.18000907
 h      2.11103020    -2.25552593     0.02142880
 c     -2.61525279    -0.41726042    -0.57387198
 h     -2.47366837    -1.54334423    -0.76387315
 h     -3.16402953    -0.26474650     0.35553098
 h     -3.05528655    -0.17980290    -1.58014774
 h     -0.34038873     1.79479134     1.76240421
          17

 c      1.32924429    -0.47349932     0.27720892
 c      0.07176379    -1.03969699     0.26007104
 c     -1.16447617     0.09286323     0.14047254
 c     -1.11703294     1.53343882     0.99031369
 c     -0.19640220     1.24939385    -0.55656742
 c      1.06269178     0.78636097    -0.50651925
 h     -0.00356259    -2.10971019     0.48109475
 h     -1.99117347     2.09620628     0.72956092
 h     -0.36337285     1.99132125    -1.39721591
 h      2.09148872     1.23319095    -0.66415584
 o      2.41087103    -1.23341315     0.19183084
 h      2.01468745    -2.26047958    -0.00172817
 c     -2.61064685    -0.40641060    -0.57082823
 h     -2.46266984    -1.60786944    -0.73558260
 h     -3.12417080    -0.20072929     0.35321351
 h     -3.05517314    -0.18275476    -1.59796054
 h     -0.26349800     1.73361654     1.70143834
          17

 c      1.33684836    -0.47685099     0.27225742
 c      0.06978458    -1.04294073     0.25318108
 c     -1.14600559     0.10152121     0.12667313
 c     -1.13028016     1.52922249     0.99429774
 c     -0.19661101     1.23417191    -0.53891030
 c      1.05856457     0.78051265    -0.51990732
 h     -0.03230728    -2.10710835     0.50327169
 h     -2.00473584     2.09024029     0.77732474
 h     -0.33947254     1.97288119    -1.37536154
 h      2.08032890     1.20964103    -0.71144624
 o      2.40109334    -1.21875786     0.20339946
 h      1.93672689    -2.23001033    -0.01597799
 c     -2.60370979    -0.39776821    -0.56745602
 h     -2.45514820    -1.64790088    -0.69866462
 h     -3.10124265    -0.13947562     0.34911168
 h     -3.04679805    -0.17593390    -1.60283822
 h     -0.20058501     1.67134792     1.63869686
          17

 c      1.34044814    -0.47972792     0.26479644
 c      0.06685479    -1.04446617     0.24795872
 c     -1.12624698     0.11137899     0.11098089
 c     -1.14037149     1.52098870     0.99631497
 c     -0.19989378     1.21988600    -0.52167066
 c      1.05897725     0.77337327    -0.53036215
 h     -0.06755294    -2.10399796     0.52638374
 h     -2.02464531     2.09487698     0.82708604
 h     -0.32302387     1.94998705    -1.34497369
 h      2.05769287     1.19035877    -0.77085162
 o      2.39127087    -1.20661841     0.21456575
 h      1.88329809    -2.16562836    -0.01985119
 c     -2.59434560    -0.39163435    -0.56395962
 h     -2.45273893    -1.65734114    -0.65386098
 h     -3.09618444    -0.08158666     0.34412057
 h     -3.02929006    -0.16106680    -1.59353153
 h     -0.15616929     1.61046817     1.57599957
          17

 c      1.33936358    -0.48143912     0.25489206
 c      0.06293383    -1.04424359     0.24448943
 c     -1.10570409     0.12208174     0.09359242
 c     -1.14701168     1.50872373     0.99647735
 c     -0.20600918     1.20657271    -0.50505234
 c      1.06363587     0.76475280    -0.53785669
 h     -0.10776911    -2.09882149     0.54961399
 h     -2.04855765     2.10872465     0.87890414
 h     -0.31621563     1.92589484    -1.31013532
 h      2.02692455     1.17699133    -0.84166465
 o      2.38175388    -1.19719888     0.22526498
 h      1.85802333    -2.07442674    -0.01312748
 c     -2.58261956    -0.38792430    -0.56003001
 h     -2.45622807    -1.63437626    -0.60270512
 h     -3.10708226    -0.02829273     0.33622706
 h     -3.00294196    -0.13946028    -1.57174723
 h     -0.13282149     1.55358690     1.51648133
          17

 c      1.33323321    -0.48129691     0.24263652
 c      0.05784620    -1.04233510     0.24286449
 c     -1.08502929     0.13311709     0.07479911
 c     -1.15049816     1.49274147     0.99480020
 c     -0.21435185     1.19416768    -0.48919358
 c      1.07181157     0.75462323    -0.54243329
 h     -0.15112721    -2.08959278     0.57197587
 h     -2.06999846     2.12712663     0.93296408
 h     -0.32096536     1.90493916    -1.27628573
 h      1.99242450     1.17096542    -0.92296216
 o      2.37307172    -1.19016674     0.23558463
 h      1.85999494    -1.97152778     0.00211779
 c     -2.56869862    -0.38622914    -0.55500099
 h     -2.46569114    -1.58082215    -0.54721745
 h     -3.12994953     0.01858999     0.32196420
 h     -2.96912999    -0.11201680    -1.54203054
 h     -0.13017873     1.50313040     1.46455060
          17

 c      1.32212957    -0.47875340     0.22817791
 c      0.05132800    -1.03882859     0.24316227
 c     -1.06502382     0.14376919     0.05500302
 c     -1.15148639     1.47353938     0.99128504
 c     -0.22405552     1.18270013    -0.47429329
 c      1.08259867     0.74319008    -0.54426803
 h     -0.19562011    -2.07463263     0.59246166
 h     -2.08161794     2.14418586     0.98866393
 h     -0.33850914     1.89120001    -1.24868991
 h      1.95753138     1.17259670    -1.01310249
 o      2.36616453    -1.18417381     0.24591245
 h      1.87841759    -1.88645721     0.01913016
 c     -2.55280762    -0.38573153    -0.54809084
 h     -2.48043942    -1.50367227    -0.48966681
 h     -3.15985171     0.05726279     0.29834955
 h     -2.93000080    -0.07931173    -1.51103859
 h     -0.14451747     1.46099851     1.42559436
          17

 c      1.30661907    -0.47363714     0.21174848
 c      0.04308303    -1.03375848     0.24541511
 c     -1.04662381     0.15309185     0.03472904
 c     -1.15076306     1.45166374     0.98594528
 c     -0.23412811     1.17252501    -0.46076230
 c      1.09518621     0.73098054    -0.54379685
 h     -0.23926781    -2.05325251     0.61026999
 h     -2.07790098     2.15459820     1.04444084
 h     -0.36899981     1.88662527    -1.23033437
 h      1.92261522     1.18018648    -1.10863074
 o      2.36245262    -1.17680512     0.25698823
 h      1.89044289    -1.86204720     0.02573781
 c     -2.53523090    -0.38491872    -0.53871713
 h     -2.49899646    -1.41879673    -0.43188908
 h     -3.19190786     0.08666005     0.26413158
 h     -2.88773564    -0.04200887    -1.48569002
 h     -0.16888239     1.42825196     1.40552640
          17

 c      1.28774608    -0.46645300     0.19366686
 c      0.03280040    -1.02702809     0.24958255
 c     -1.03085264     0.15993717     0.01462072
 c     -1.14905559     1.42764172     0.97882197
 c     -0.24358108     1.16444455    -0.44928182
 c      1.10892842     0.71886868    -0.54180044
 h     -0.28040217    -2.02616084     0.62502605
 h     -2.05628842     2.15457174     1.09808638
 h     -0.41124419     1.88986880    -1.22063877
 h      1.88543291     1.19004229    -1.20365189
 o      2.36219352    -1.16702619     0.26911716
 h      1.88754391    -1.91334324     0.01711695
 c     -2.51629634    -0.38133369    -0.52687504
 h     -2.51974211    -1.35354302    -0.37377209
 h     -3.22203285     0.10697561     0.22016879
 h     -2.84360237    -0.00176133    -1.47050652
 h     -0.19450466     1.40486863     1.40987531
          17

 c      1.26689611    -0.45840019     0.17435761
 c      0.02018740    -1.01840145     0.25554256
 c     -1.01870909     0.16308204    -0.00460673
 c     -1.14673388     1.40193646     0.97005897
 c     -0.25154657     1.15958575    -0.44066009
 c      1.12322397     0.70797904    -0.53933648
 h     -0.31792966    -1.99546320     0.63689921
 h     -2.01740740     2.14222393     1.14716305
 h     -0.46272538     1.89700171    -1.21619140
 h      1.84347857     1.19769855    -1.29079698
 o      2.36359211    -1.15674077     0.28158599
 h      1.89086240    -2.00324709     0.00491516
 c     -2.49625175    -0.37250447    -0.51327517
 h     -2.54248729    -1.33539398    -0.31288874
 h     -3.24746653     0.11991467     0.16924921
 h     -2.79759901     0.03808206    -1.46607650
 h     -0.21439592     1.38972565     1.44203637
          17

 c      1.24553874    -0.45100024     0.15438196
 c      0.00505523    -1.00759893     0.26310230
 c     -1.01098271     0.16146333    -0.02226264
 c     -1.14345791     1.37489542     0.96004183
 c     -0.25739135     1.15906878    -0.43556349
 c      1.13741353     0.69951409    -0.53755325
 h     -0.35144294    -1.96424919     0.64658844
 h     -1.96508162     2.11790082     1.18942725
 h     -0.51998052     1.90349205    -1.21278672
 h      1.79596002     1.19938839    -1.36314576
 o      2.36505040    -1.14786273     0.29367044
 h      1.91693297    -2.09245892     0.00062609
 c     -2.47526922    -0.35831890    -0.49877661
 h     -2.56791444    -1.36436193    -0.24964612
 h     -3.26707357     0.12851531     0.11555042
 h     -2.74904354     0.07296820    -1.47002837
 h     -0.22765879     1.38078428     1.50093488
          17

 c      1.22500175    -0.44573197     0.13439312
 c     -0.01263628    -0.99441231     0.27202344
 c     -1.00805664     0.15445737    -0.03779351
 c     -1.13815479     1.34672295     0.94946674
 c     -0.26082999     1.16362583    -0.43429561
 c      1.15078642     0.69456805    -0.53748876
 h     -0.38109822    -1.93588841     0.65516091
 h     -1.90617322     2.08448041     1.22333076
 h     -0.57920058     1.90593523    -1.20716112
 h      1.74430103     1.19290760    -1.41577323
 o      2.36577488    -1.14126809     0.30500657
 h      1.96941804    -2.15878335     0.00943716
 c     -2.45368869    -0.34100159    -0.48388367
 h     -2.59442116    -1.41400393    -0.19038282
 h     -3.28117512     0.13638876     0.06374490
 h     -2.69734769     0.09837519    -1.47896006
 h     -0.23988936     1.37520538     1.57987851
          17

 c      1.20633962    -0.44379386     0.11501917
 c     -0.03277351    -0.97880839     0.28205866
 c     -1.00978808     0.14209171    -0.05085812
 c     -1.12946216     1.31750125     0.93920007
 c     -0.26198751     1.17333513    -0.43671768
 c      1.16263358     0.69393159    -0.53989203
 h     -0.40727169    -1.91313151     0.66373763
 h     -1.84975539     2.04719010     1.24847488
 h     -0.63681666     1.90286850    -1.19777807
 h      1.69181311     1.17791265    -1.44659394
 o      2.36543510    -1.13719867     0.31545164
 h      2.04545085    -2.19156110     0.03260885
 c     -2.43202854    -0.32282504    -0.46900394
 h     -2.61862034    -1.45867810    -0.14202550
 h     -3.29080523     0.14677251     0.01794605
 h     -2.64242243     0.11070406    -1.48963248
 h     -0.25858736     1.36952008     1.66830360
          17

 c      1.19028403    -0.44593797     0.09673315
 c     -0.05508890    -0.96101636     0.29299207
 c     -1.01551790     0.12509511    -0.06132760
 c     -1.11627138     1.28728178     0.93004070
 c     -0.26134066     1.18757150    -0.44229668
 c      1.17227601     0.69789379    -0.54505918
 h     -0.43014032    -1.89724346     0.67312819
 h     -1.80505559     2.01212200     1.26548178
 h     -0.68998110     1.89486498    -1.18491991
 h      1.64331423     1.15604222    -1.45695772
 o      2.36395127    -1.13556565     0.32498160
 h      2.13939914    -2.18675344     0.06936093
 c     -2.41091435    -0.30523987    -0.45462693
 h     -2.63745773    -1.48364344    -0.10864234
 h     -3.29668135     0.16190358    -0.01911850
 h     -2.58482425     0.10765295    -1.49948932
 h     -0.28864112     1.36025133     1.75524774
          17

 c      1.17725719    -0.45238248     0.07977080
 c     -0.07915016    -0.94157165     0.30466971
 c     -1.02420199     0.10476769    -0.06922741
 c     -1.09808463     1.25629349     0.92264742
 c     -0.25954215     1.20517141    -0.45023165
 c      1.17905374     0.70610296    -0.55270176
 h     -0.44944792    -1.88757331     0.68361514
 h     -1.77843251     1.98328434     1.27481287
 h     -0.73692556     1.88421135    -1.17041644
 h      1.60492934     1.13104539    -1.45235810
 o      2.36142189    -1.13596547     0.33367454
 h      2.24403449    -2.14632717     0.11731369
 c     -2.39111973    -0.28909361    -0.44126047
 h     -2.64888620    -1.48232786    -0.09173979
 h     -3.29845075     0.18285441    -0.04639104
 h     -2.52577458     0.08826962    -1.50685983
 h     -0.33105039     1.34448722     1.83175623
          17

 c      1.16741857    -0.46284833     0.06413030
 c     -0.10433089    -0.92129489     0.31700701
 c     -1.03460466     0.08275122    -0.07467230
 c     -1.07512619     1.22513080     0.91760675
 c     -0.25721465     1.22471506    -0.45960291
 c      1.18231667     0.71758382    -0.56192667
 h     -0.46462915    -1.88185747     0.69504093
 h     -1.77122802     1.96013815     1.27536031
 h     -0.77710287     1.87427426    -1.15709691
 h      1.58376368     1.10858300    -1.44269134
 o      2.35807216    -1.13741482     0.34174960
 h      2.35116134    -2.08206292     0.17196414
 c     -2.37359747    -0.27492338    -0.42936756
 h     -2.65178080    -1.45287812    -0.09118099
 h     -3.29469712     0.20977264    -0.06422183
 h     -2.46708635     0.05284641    -1.51102298
 h     -0.38369542     1.32010264     1.89166110
          17

 c      1.16071680    -0.47670861     0.04964453
 c     -0.12978277    -0.90121269     0.32997784
 c     -1.04548701     0.06080476    -0.07782832
 c     -1.04820353     1.19468817     0.91541371
 c     -0.25482088     1.24480826    -0.46951261
 c      1.18150688     0.73099047    -0.57150541
 h     -0.47518558    -1.87709891     0.70712280
 h     -1.78022069     1.93809160     1.26451237
 h     -0.81094615     1.86857597    -1.14793750
 h      1.58663193     1.09475632    -1.43983981
 o      2.35406861    -1.13792104     0.34959147
 h      2.45433948    -2.02210012     0.22633438
 c     -2.35940785    -0.26306833    -0.41936166
 h     -2.64593915    -1.39681678    -0.10558266
 h     -3.28363386     0.24230619    -0.07388587
 h     -2.41099972     0.00276731    -1.51218702
 h     -0.44247018     1.28590555     1.93165847
          17

 c      1.15691783    -0.49315447     0.03607293
 c     -0.15444300    -0.88244872     0.34359550
 c     -1.05576384     0.04063632    -0.07891293
 c     -1.01845024     1.16590250     0.91631534
 c     -0.25265694     1.26429259    -0.47920531
 c      1.17640111     0.74505609    -0.58055040
 h     -0.48105548    -1.87057006     0.71979680
 h     -1.79982098     1.91125056     1.23968092
 h     -0.83919039     1.86971070    -1.14498424
 h      1.61712132     1.09296388    -1.45067644
 o      2.34918157    -1.13500617     0.35755360
 h      2.55435202    -2.00278789     0.27418344
 c     -2.34953855    -0.25357968    -0.41164246
 h     -2.63250369    -1.31985672    -0.13207730
 h     -3.26396853     0.27995850    -0.07718056
 h     -2.35993185    -0.05964979    -1.51134171
 h     -0.50208967     1.24172153     1.95141003
          17

 c      1.15559850    -0.51128710     0.02316088
 c     -0.17709721    -0.86610791     0.35788808
 c     -1.06462913     0.02378288    -0.07821884
 c     -0.98712844     1.13953174     0.92013345
 c     -0.25092967     1.28234988    -0.48814501
 c      1.16737157     0.75893004    -0.58910700
 h     -0.48280681    -1.86057127     0.73345948
 h     -1.82400431     1.87481204     1.19974886
 h     -0.86203394     1.87855392    -1.14850252
 h      1.67256050     1.10173523    -1.47086865
 o      2.34318221    -1.12842430     0.36561587
 h      2.65359044    -2.02630728     0.31565488
 c     -2.34463395    -0.24591677    -0.40666898
 h     -2.61501503    -1.23494939    -0.16549511
 h     -3.23552512     0.32224901    -0.07617403
 h     -2.31616984    -0.13130382    -1.50993278
 h     -0.55653324     1.18841095     1.95402224
          17

 c      1.15616776    -0.53017168     0.01066529
 c     -0.19649585    -0.85315460     0.37286445
 c     -1.07163073     0.01150066    -0.07613186
 c     -0.95552147     1.11606842     0.92616175
 c     -0.24982645     1.29849497    -0.49602268
 c      1.15535167     0.77210752    -0.59791280
 h     -0.48162331    -1.84682937     0.74907112
 h     -1.84726635     1.82605094     1.14566299
 h     -0.87871423     1.89423019    -1.15689098
 h      1.74449495     1.11650373    -1.48817280
 o      2.33663602    -1.12023590     0.37364631
 h      2.74379308    -2.05984142     0.35321138
 c     -2.34470686    -0.23856003    -0.40503421
 h     -2.60075090    -1.16614260    -0.19756109
 h     -3.19950438     0.36870058    -0.07303228
 h     -2.28158108    -0.20845931    -1.50940968
 h     -0.59947766     1.12774806     1.94669364
          17

 c      1.15795151    -0.54891759    -0.00162896
 c     -0.21150546    -0.84428603     0.38846514
 c     -1.07665141     0.00464560    -0.07311208
 c     -0.92483275     1.09576671     0.93323952
 c     -0.24951603     1.31249164    -0.50270323
 c      1.14152340     0.78418546    -0.60771607
 h     -0.47912233    -1.83054943     0.76811786
 h     -1.86500897     1.76439694     1.08037227
 h     -0.88781192     1.91478406    -1.16737553
 h      1.82232281     1.13281039    -1.49067623
 o      2.33036618    -1.11215036     0.38168171
 h      2.81392400    -2.07717163     0.38700013
 c     -2.34913755    -0.22938120    -0.40734842
 h     -2.59940721    -1.14347966    -0.21861322
 h     -3.15844425     0.41878187    -0.06984750
 h     -2.25745172    -0.28697355    -1.51078732
 h     -0.62522031     1.06199371     1.94018076
          17

 c      1.16027864    -0.56675820    -0.01389086
 c     -0.22125974    -0.83982905     0.40450255
 c     -1.07978661     0.00357180    -0.06963177
 c     -0.89603165     1.07871121     0.94014566
 c     -0.25009740     1.32424931    -0.50815621
 c      1.12703028     0.79475564    -0.61892095
 h     -0.47707898    -1.81408793     0.79243873
 h     -1.87384981     1.69129212     1.00849069
 h     -0.88797652     1.93806394    -1.17697749
 h      1.89637717     1.14773129    -1.47105675
 o      2.32496985    -1.10495753     0.38984332
 h      2.85707173    -2.06702628     0.41593253
 c     -2.35731480    -0.21784350    -0.41377875
 h     -2.61537535    -1.17646292    -0.22372758
 h     -3.11595468     0.47195832    -0.06845866
 h     -2.24452552    -0.36266301    -1.51431389
 h     -0.63024270     0.99333571     1.94492942
          17

 c      1.16254199    -0.58309390    -0.02622846
 c     -0.22527379    -0.83971167     0.42062113
 c     -1.08120503     0.00808312    -0.06611372
 c     -0.86969904     1.06482771     0.94621064
 c     -0.25155127     1.33373711    -0.51240415
 c      1.11283903     0.80341435    -0.63157541
 h     -0.47709964    -1.80016722     0.82389600
 h     -1.87208616     1.61013201     0.93591994
 h     -0.87856934     1.96239733    -1.18327259
 h      1.95915688     1.15982372    -1.42666152
 o      2.32078139    -1.09887993     0.39824877
 h      2.87045991    -2.02712374     0.43883937
 c     -2.36903365    -0.20607630    -0.42389830
 h     -2.64381939    -1.24111035    -0.21502725
 h     -3.07609921     0.52765559    -0.07038456
 h     -2.24316895    -0.43167842    -1.51924354
 h     -0.61451778     0.92398100     1.96459060
          17

 c      1.16423724    -0.59750221    -0.03867771
 c     -0.22348609    -0.84354458     0.43631332
 c     -1.08107389     0.01746181    -0.06290596
 c     -0.84599275     1.05383596     0.95158867
 c     -0.25372307     1.34092591    -0.51549243
 c      1.09968795     0.80978832    -0.64545179
 h     -0.48026064    -1.79067491     0.86386697
 h     -1.86025454     1.52614366     0.86933875
 h     -0.85997891     1.98695649    -1.18479144
 h      2.00558413     1.16874814    -1.35840080
 o      2.31786732    -1.09373985     0.40697080
 h      2.85512643    -1.96135445     0.45491225
 c     -2.38401448    -0.19658086    -0.43708423
 h     -2.67784694    -1.30689125    -0.19666638
 h     -3.04235396     0.58469597    -0.07707116
 h     -2.25346408    -0.49072667    -1.52401648
 h     -0.58121591     0.85700035     1.99343520
          17

 c      1.16499561    -0.60972271    -0.05119977
 c     -0.21622816    -0.85077523     0.45099781
 c     -1.07952719     0.03057299    -0.06029279
 c     -0.82474263     1.04528780     0.95691422
 c     -0.25633779     1.34575784    -0.51746801
 c      1.08805330     0.81353574    -0.66010390
 h     -0.48678112    -1.78552120     0.91264721
 h     -1.84140659     1.44591154     0.81542667
 h     -0.83361828     2.01185216    -1.18110127
 h      2.03320081     1.17505829    -1.26986943
 o      2.31587080    -1.08878628     0.41600424
 h      2.81809670    -1.88243509     0.46407153
 c     -2.40169098    -0.19072890    -0.45268381
 h     -2.71301185    -1.35418638    -0.17187924
 h     -3.01674321     0.64057383    -0.09024165
 h     -2.27511257    -0.53721272    -1.52708815
 h     -0.53506365     0.79642710     2.02098079
          17

 c      1.16459870    -0.61963077    -0.06369277
 c     -0.20414656    -0.86082452     0.46412125
 c     -1.07666832     0.04602666    -0.05852603
 c     -0.80558163     1.03870473     0.96283228
 c     -0.25904203     1.34814242    -0.51837006
 c      1.07810089     0.81432459    -0.67489761
 h     -0.49585485    -1.78229448     0.96905138
 h     -1.82064118     1.37642796     0.78013456
 h     -0.80166437     2.03798416    -1.17263024
 h      2.04272860     1.18024336    -1.16680954
 o      2.31370284    -1.08222960     0.42523302
 h      2.77728671    -1.81925032     0.46748345
 c     -2.42136407    -0.18885545    -0.46996785
 h     -2.74704159    -1.37331355    -0.14294745
 h     -2.99987214     0.69153612    -0.11179946
 h     -2.30727258    -0.56945330    -1.52788339
 h     -0.48080480     0.74624004     2.03783473
          17

 c      1.16294242    -0.62720743    -0.07602545
 c     -0.18810327    -0.87314360     0.47522960
 c     -1.07260491     0.06236763    -0.05784864
 c     -0.78809303     1.03371706     0.96978960
 c     -0.26147075     1.34798232    -0.51824322
 c      1.06963007     0.81181165    -0.68906264
 h     -0.50574697    -1.77705907     1.03049220
 h     -1.80371056     1.32372847     0.76805437
 h     -0.76657942     2.06662124    -1.16024627
 h      2.03880160     1.18689957    -1.05642400
 o      2.30979148    -1.07152201     0.43448551
 h      2.75827821    -1.81255254     0.46698637
 c     -2.44234494    -0.19067010    -0.48810358
 h     -2.77883902    -1.36034245    -0.11165819
 h     -2.99149021     0.73341837    -0.14334765
 h     -2.34847971    -0.58694880    -1.52741122
 h     -0.42237423     0.70941819     2.03819518
          17

 c      1.15996124    -0.63250095    -0.08808802
 c     -0.16908287    -0.88720244     0.48398764
 c     -1.06749898     0.07825787    -0.05848672
 c     -0.77197036     1.03011930     0.97798877
 c     -0.26333009     1.34522932    -0.51716873
 c      1.06210902     0.80565734    -0.70182649
 h     -0.51413544    -1.76576650     1.09351698
 h     -1.79499338     1.29177003     0.78214135
 h     -0.73051997     2.09870998    -1.14465570
 h      2.02966033     1.19860543    -0.94587010
 o      2.30414028    -1.05644309     0.44376813
 h      2.76294692    -1.86639783     0.46196911
 c     -2.46401414    -0.19553327    -0.50618563
 h     -2.80797073    -1.31478984    -0.07953780
 h     -2.99098280     0.76268548    -0.18568218
 h     -2.39670889    -0.59059266    -1.52842321
 h     -0.36255880     0.68758502     2.01994752
          17

 c      1.15564137    -0.63561756    -0.09979491
 c     -0.14810909    -0.90246161     0.49016473
 c     -1.06161255     0.09261005    -0.06060726
 c     -0.75715231     1.02784578     0.98736130
 c     -0.26446187     1.33995539    -0.51529750
 c      1.05497138     0.79563314    -0.71261091
 h     -0.51854776    -1.74545598     1.15451783
 h     -1.79566549     1.28197660     0.82368713
 h     -0.69486611     2.13411899    -1.12587859
 h      2.02382398     1.21872411    -0.84009518
 o      2.29844477    -1.03960039     0.45318238
 h      2.76748318    -1.94022002     0.45070653
 c     -2.48582081    -0.20257090    -0.52333418
 h     -2.83463986    -1.23926829    -0.04770640
 h     -2.99757025     0.77721983    -0.23849120
 h     -2.44959336    -0.58264580    -1.53492912
 h     -0.30278529     0.68096569     1.98426553
          17

 c      1.15012467    -0.63672649    -0.11103701
 c     -0.12617731    -0.91835428     0.49361668
 c     -1.05533185     0.10464353    -0.06426839
 c     -0.74389155     1.02692442     0.99754725
 c     -0.26485622     1.33239954    -0.51285920
 c      1.04811125     0.78182238    -0.72111093
 h     -0.51676262    -1.71487405     1.21035283
 h     -1.80290276     1.29340750     0.89222545
 h     -0.66013774     2.17121172    -1.10314395
 h      2.02440938     1.24804507    -0.74104409
 o      2.29391531    -1.02314182     0.46268523
 h      2.75534227    -2.00072159     0.43349591
 c     -2.50722397    -0.21067645    -0.53891100
 h     -2.86014038    -1.14064816    -0.01607383
 h     -3.01040608     0.77682592    -0.30031066
 h     -2.50476115    -0.56630200    -1.55072845
 h     -0.24280703     0.68835532     1.93545983
          17

 c      1.14374903    -0.63604371    -0.12165544
 c     -0.10420863    -0.93428658     0.49427045
 c     -1.04916170     0.11387219    -0.06938326
 c     -0.73273979     1.02744481     1.00793279
 c     -0.26460057     1.32295692    -0.51013915
 c      1.04204541     0.76474172    -0.72714638
 h     -0.50711843    -1.67457400     1.25877507
 h     -1.81052748     1.32327343     0.98535220
 h     -0.62632399     2.20706825    -1.07531476
 h      2.02710778     1.28339878    -0.64957342
 o      2.29096948    -1.00812483     0.47210710
 h      2.72132952    -2.03193675     0.41199407
 c     -2.52758192    -0.21847181    -0.55286722
 h     -2.88781727    -1.03182699     0.01840607
 h     -3.02872724     0.76363015    -0.36872110
 h     -2.56012131    -0.54496747    -1.57712927
 h     -0.18033051     0.70711652     1.88070596
          17

 c      1.13701631    -0.63380875    -0.13145244
 c     -0.08302573    -0.94964842     0.49211022
 c     -1.04369476     0.12005119    -0.07571843
 c     -0.72441378     1.02951290     1.01782592
 c     -0.26379614     1.31211182    -0.50743917
 c      1.03753005     0.74523177    -0.73050472
 h     -0.48872891    -1.62671170     1.29870691
 h     -1.81078461     1.36753228     1.09871614
 h     -0.59335345     2.23826053    -1.04156152
 h      2.02439040     1.31902232    -0.56745838
 o      2.28959005    -0.99499426     0.48121415
 h      2.66609368    -2.02785019     0.38832237
 c     -2.54609016    -0.22446476    -0.56598024
 h     -2.92358409    -0.93057720     0.06315276
 h     -3.05201835     0.74228432    -0.44081678
 h     -2.61390048    -0.52182167    -1.61135754
 h     -0.11125585     0.73365498     1.82849266
          17

 c      1.13053673    -0.63027123    -0.14021651
 c     -0.06334589    -0.96383421     0.48716362
 c     -1.03956186     0.12311652    -0.08292958
 c     -0.71949014     1.03314206     1.02681719
 c     -0.26248902     1.30034743    -0.50504394
 c      1.03512542     0.72425807    -0.73095631
 h     -0.46158756    -1.57466841     1.33038460
 h     -1.79638111     1.42144150     1.22626543
 h     -0.56142625     2.26178220    -1.00189235
 h      2.01035552     1.34900285    -0.49736115
 o      2.28952582    -0.98383047     0.48975216
 h      2.59340012    -1.98863181     0.36465338
 c     -2.56204883    -0.22778968    -0.57936222
 h     -2.97281071    -0.85014372     0.12555084
 h     -3.08002514     0.71953388    -0.51381203
 h     -2.66448212    -0.49994149    -1.64742695
 h     -0.03186199     0.76481795     1.78484761
          17

 c      1.12497227    -0.62568319    -0.14774365
 c     -0.04578677    -0.97628199     0.47949254
 c     -1.03737341     0.12314023    -0.09061778
 c     -0.71799243     1.03814473     1.03510939
 c     -0.26064636     1.28806101    -0.50319649
 c      1.03503623     0.70279352    -0.72834708
 h     -0.42650454    -1.52252260     1.35530236
 h     -1.76205001     1.48010180     1.36079629
 h     -0.53112875     2.27579579    -0.95736303
 h      1.98251035     1.36877225    -0.44189221
 o      2.29033465    -0.97426862     0.49749891
 h      2.50985738    -1.92210611     0.34265236
 c     -2.57542511    -0.22886411    -0.59325591
 h     -3.03401554    -0.78937406     0.20204501
 h     -3.11235049     0.70239639    -0.58554262
 h     -2.71028553    -0.48246391    -1.67891421
 h      0.05722814     0.79932161     1.74959010
          17

 c      1.12097524    -0.62029088    -0.15384970
 c     -0.03088437    -0.98653171     0.46920232
 c     -1.03766046     0.12029376    -0.09838216
 c     -0.71921708     1.04417456     1.04341422
 c     -0.25818094     1.27550021    -0.50207446
 c      1.03713514     0.68177984    -0.72266996
 h     -0.38480585    -1.47435575     1.37577843
 h     -1.70534125     1.53894755     1.49468124
 h     -0.50339323     2.28008943    -0.91001481
 h      1.94161337     1.37562827    -0.40291705
 o      2.29138873    -0.96513786     0.50437642
 h      2.42521715    -1.84974441     0.32195386
 c     -2.58688841    -0.22863438    -0.60681872
 h     -3.09910518    -0.73886586     0.27794557
 h     -3.14759780     0.69537578    -0.65439797
 h     -2.74980467    -0.47241276    -1.70115596
 h      0.14929418     0.83737162     1.71724074
          17

 c      1.11911539    -0.61433292    -0.15837993
 c     -0.01911898    -0.99428672     0.45648132
 c     -1.04082174     0.11482632    -0.10584901
 c     -0.72200012     1.05087437     1.05250915
 c     -0.25500173     1.26272971    -0.50177010
 c      1.04101538     0.66210146    -0.71410988
 h     -0.33786017    -1.43350714     1.39404879
 h     -1.62665292     1.59411416     1.62064491
 h     -0.47936905     2.27620520    -0.86262133
 h      1.89128606     1.36902311    -0.38116261
 o      2.29207455    -0.95433743     0.51059868
 h      2.34967027    -1.80881793     0.29814180
 c     -2.59731888    -0.22756782    -0.61902216
 h     -3.15959886    -0.69138378     0.33838298
 h     -3.18271381     0.69880405    -0.71889961
 h     -2.78177088    -0.47239424    -1.71182247
 h      0.23444182     0.87899656     1.68166010
          17

 c      1.11982176    -0.60807543    -0.16120898
 c     -0.01093201    -0.99944623     0.44165476
 c     -1.04708397     0.10705493    -0.11268742
 c     -0.72510169     1.05795540     1.06291571
 c     -0.25106713     1.24964149    -0.50228946
 c      1.04600931     0.64451960    -0.70308181
 h     -0.28668262    -1.40202856     1.41112865
 h     -1.52887085     1.64268677     1.73244287
 h     -0.46024756     2.26717059    -0.81829664
 h      1.83804626     1.35112980    -0.37583405
 o      2.29224578    -0.94067532     0.51639110
 h      2.28697097    -1.82290432     0.26750194
 c     -2.60749065    -0.22555946    -0.62916596
 h     -3.20975214    -0.64390078     0.37391747
 h     -3.21339464     0.70972986    -0.77743930
 h     -2.80533197    -0.48440654    -1.71062076
 h      0.30367209     0.92314057     1.63921790
          17

 c      1.12337563    -0.60188893    -0.16221885
 c     -0.00670653    -1.00208560     0.42520402
 c     -1.05648000     0.09735410    -0.11861310
 c     -0.72743215     1.06518439     1.07482590
 c     -0.24642524     1.23602515    -0.50357846
 c      1.05118634     0.62955928    -0.69025392
 h     -0.23193839    -1.38061506     1.42611096
 h     -1.41684291     1.68288326     1.82540035
 h     -0.44703267     2.25668388    -0.78000916
 h      1.79155808     1.32767906    -0.38426302
 o      2.29204393    -0.92582385     0.52136326
 h      2.23690881    -1.86984402     0.23690601
 c     -2.61797067    -0.22224979    -0.63686168
 h     -3.24638453    -0.59599010     0.38015338
 h     -3.23529328     0.72413092    -0.82849695
 h     -2.82017008    -0.50979478    -1.69883051
 h      0.35099542     0.96777541     1.58914746
          17

 c      1.12990076    -0.59627943    -0.16127631
 c     -0.00669439    -1.00240318     0.40772386
 c     -1.06885077     0.08613923    -0.12338955
 c     -0.72814003     1.07234366     1.08813854
 c     -0.24123691     1.22169579    -0.50556575
 c      1.05543787     0.61744225    -0.67649767
 h     -0.17434841    -1.36896448     1.43641380
 h     -1.29680396     1.71414274     1.89678721
 h     -0.44028493     2.24778443    -0.75010856
 h      1.76388251     1.30795801    -0.40218714
 o      2.29147311    -0.91208639     0.52493797
 h      2.20142507    -1.91634476     0.21664335
 c     -2.62908626    -0.21726266    -0.64192385
 h     -3.26818703    -0.54855515     0.35639752
 h     -3.24503390     0.73854311    -0.87108544
 h     -2.82650198    -0.54928022    -1.67877173
 h      0.37390484     1.01030553     1.53278353
          17

 c      1.13930297    -0.59180750    -0.15824655
 c     -0.01092751    -1.00066633     0.38982990
 c     -1.08386751     0.07384504    -0.12682453
 c     -0.72667064     1.07920014     1.10249568
 c     -0.23578055     1.20663091    -0.50819330
 c      1.05783085     0.60829444    -0.66268910
 h     -0.11517451    -1.36627676     1.43878403
 h     -1.17579894     1.73719459     1.94608834
 h     -0.43993399     2.24154768    -0.73005402
 h      1.76544341     1.30132873    -0.42566451
 o      2.29051807    -0.90082751     0.52683076
 h      2.18273963    -1.94306164     0.21269431
 c     -2.64090119    -0.21029830    -0.64438977
 h     -3.27566481    -0.50338406     0.30540099
 h     -3.24063513     0.75068041    -0.90506612
 h     -2.82492633    -0.60290973    -1.65300021
 h      0.37352801     1.04785908     1.47283666
          17

 c      1.15120992    -0.58895106    -0.15303957
 c     -0.01916622    -0.99717469     0.37206607
 c     -1.10106752     0.06090528    -0.12876308
 c     -0.72285653     1.08548820     1.11731319
 c     -0.23044385     1.19103638    -0.51142308
 c      1.05820046     0.60263672    -0.64943863
 h     -0.05647183    -1.37165478     1.43043448
 h     -1.06107427     1.75407508     1.97511694
 h     -0.44526264     2.23664703    -0.72044935
 h      1.79809795     1.31018810    -0.45373207
 o      2.28925440    -0.89265691     0.52702807
 h      2.18197627    -1.94226135     0.22717522
 c     -2.65314228    -0.20116334    -0.64471669
 h     -3.27211691    -0.46326796     0.23465133
 h     -3.22159678     0.75956589    -0.93128399
 h     -2.81615470    -0.66971447    -1.62316116
 h      0.35517981     1.07747325     1.41285288
          17

 c      1.16495169    -0.58795786    -0.14568349
 c     -0.03090428    -0.99224279     0.35485075
 c     -1.11989741     0.04773863    -0.12908094
 c     -0.71703090     1.09090625     1.13183333
 c     -0.22570654     1.17530788    -0.51522927
 c      1.05736330     0.60147138    -0.63705700
 h     -0.00103720    -1.38435237     1.40984909
 h     -0.95936807     1.76796239     1.98780944
 h     -0.45508757     2.23010413    -0.72128014
 h      1.85275503     1.32748831    -0.48805352
 o      2.28786758    -0.88773635     0.52569802
 h      2.19916379    -1.91331865     0.25987882
 c     -2.66502547    -0.18979531    -0.64407856
 h     -3.26579147    -0.43246065     0.15893413
 h     -3.18892096     0.76562665    -0.95159033
 h     -2.80080635    -0.74706852    -1.58905202
 h      0.32916852     1.09629541     1.35674541
          17

 c      1.17958583    -0.58872020    -0.13640698
 c     -0.04542131    -0.98619599     0.33846386
 c     -1.13975566     0.03473978    -0.12768477
 c     -0.71004244     1.09513668     1.14523398
 c     -0.22210859     1.15992657    -0.51958750
 c      1.05663727     0.60565219    -0.62574058
 h      0.04785184    -1.40391717     1.37715085
 h     -0.87610273     1.78265946     1.98945166
 h     -0.46806068     2.21865331    -0.73216813
 h      1.91524319     1.34282889    -0.52988963
 o      2.28665637    -0.88580546     0.52317076
 h      2.23327984    -1.86232291     0.30866468
 c     -2.67512583    -0.17631043    -0.64439552
 h     -3.27130274    -0.41670897     0.10081502
 h     -3.14510835     0.77083665    -0.96877278
 h     -2.77946049    -0.83025321    -1.54883464
 h      0.31033425     1.10190051     1.30827528
          17

 c      1.19396493    -0.59075235    -0.12568117
 c     -0.06186662    -0.97937185     0.32306021
 c     -1.16002139     0.02227447    -0.12452026
 c     -0.70288278     1.09791139     1.15684529
 c     -0.22019857     1.14534860    -0.52446840
 c      1.05729884     0.61533448    -0.61566116
 h      0.08680028    -1.43026880     1.33407156
 h     -0.81469473     1.80160574     1.98520348
 h     -0.48298153     2.19993848    -0.75255379
 h      1.97279924     1.34854533    -0.57862334
 o      2.28602063    -0.88592618     0.51995966
 h      2.28227690    -1.80574597     0.36906662
 c     -2.68195293    -0.16120755    -0.64731663
 h     -3.30285443    -0.42034481     0.07980473
 h     -3.09394928     0.77864264    -0.98633071
 h     -2.75287317    -0.91290425    -1.50047146
 h      0.31302140     1.09262019     1.27009520
          17

 c      1.20685494    -0.59332244    -0.11417640
 c     -0.07935904    -0.97212025     0.30869301
 c     -1.18006196     0.01067942    -0.11958131
 c     -0.69589938     1.09910605     1.16634785
 c     -0.22045979     1.13191884    -0.52982689
 c      1.06034331     0.62993555    -0.60694598
 h      0.11268455    -1.46371080     1.28356530
 h     -0.77636522     1.82668618     1.97841114
 h     -0.49904966     2.17319286    -0.78182390
 h      2.01652752     1.34122353    -0.63227701
 o      2.28636529    -0.88625227     0.51669097
 h      2.34411478    -1.77330458     0.43511343
 c     -2.68531338    -0.14570793    -0.65256741
 h     -3.35882757    -0.44024052     0.09368336
 h     -3.03984261     0.79310464    -1.00794001
 h     -2.72211968    -0.98822596    -1.44315995
 h      0.34153909     1.06778673     1.24323313
          17

 c      1.21708447    -0.59566262    -0.10263668
 c     -0.09708147    -0.96480426     0.29534150
 c     -1.19924460     0.00026271    -0.11291101
 c     -0.68843499     1.09876710     1.17374290
 c     -0.22322754     1.11981565    -0.53558336
 c      1.06639433     0.64837905    -0.59966883
 h      0.12298196    -1.50481762     1.22910842
 h     -0.76056083     1.85748831     1.96971778
 h     -0.51602691     2.13942681    -0.81941527
 h      2.04146155     1.32094340    -0.68839844
 o      2.28796361    -0.88518697     0.51377573
 h      2.41834277    -1.78895303     0.50405873
 c     -2.68631151    -0.13143205    -0.65838265
 h     -3.42301950    -0.46623839     0.12318132
 h     -2.98659320     0.81663693    -1.03642159
 h     -2.68862978    -1.05019270    -1.37779478
 h      0.38630292     1.02827039     1.22826937
          17

 c      1.22366382    -0.59710046    -0.09173696
 c     -0.11434195    -0.95781099     0.28295386
 c     -1.21696469    -0.00869683    -0.10459885
 c     -0.67938746     1.09705999     1.17918892
 c     -0.22862676     1.10904117    -0.54160771
 c      1.07561317     0.66936312    -0.59385657
 h      0.11596832    -1.55412297     1.17379008
 h     -0.76562464     1.89146636     1.95751426
 h     -0.53427583     2.10115478    -0.86488624
 h      2.04631079     1.29041794    -0.74469326
 o      2.29124059    -0.88357665     0.51136758
 h      2.50131476    -1.83651842     0.57662779
 c     -2.68613516    -0.11951880    -0.66318786
 h     -3.47993934    -0.48811426     0.15075903
 h     -2.93641326     0.84738095    -1.07257290
 h     -2.65413160    -1.09444447    -1.30680376
 h      0.43131422     0.97682413     1.22643502
          17

 c      1.22589771    -0.59708969    -0.08196205
 c     -0.13058887    -0.95157207     0.27151098
 c     -1.23267739    -0.01594727    -0.09478131
 c     -0.66788614     1.09422134     1.18287879
 c     -0.23655139     1.09947216    -0.54771607
 c      1.08759767     0.69152863    -0.58946076
 h      0.09076379    -1.61160346     1.11941582
 h     -0.78927637     1.92481625     1.93921830
 h     -0.55460101     2.06161808    -0.91787335
 h      2.03372748     1.25459070    -0.79959482
 o      2.29691366    -0.88340338     0.50976888
 h      2.58320798    -1.88147041     0.64997898
 c     -2.68554962    -0.11026486    -0.66613762
 h     -3.52061499    -0.49897445     0.16651856
 h     -2.89008467     0.87894746    -1.11484486
 h     -2.62046969    -1.11894324    -1.23388651
 h      0.46290712     0.91744402     1.23915765
          17

 c      1.22351929    -0.59523801    -0.07351348
 c     -0.14540275    -0.94657909     0.26107181
 c     -1.24592192    -0.02125537    -0.08363692
 c     -0.65355163     1.09053209     1.18496793
 c     -0.24669770     1.09096870    -0.55369207
 c      1.10131534     0.71351915    -0.58629169
 h      0.04730980    -1.67609907     1.06600758
 h     -0.82878247     1.95345069     1.91246246
 h     -0.57783891     2.02355361    -0.97779197
 h      2.01095697     1.22044224    -0.85299168
 o      2.30550497    -0.88583105     0.50931162
 h      2.65431862    -1.90226557     0.71880422
 c     -2.68494569    -0.10333897    -0.66688935
 h     -3.54115261    -0.49494763     0.16616377
 h     -2.84791923     0.90307431    -1.16019391
 h     -2.58935087    -1.12442416    -1.16373476
 h      0.47304845     0.85433596     1.26712258
          17

 c      1.21675792    -0.59134425    -0.06628361
 c     -0.15849404    -0.94337688     0.25176595
 c     -1.25633328    -0.02439961    -0.07137149
 c     -0.63651150     1.08629969     1.18552944
 c     -0.25864630     1.08349266    -0.55933518
 c      1.11519291     0.73402907    -0.58396074
 h     -0.01356701    -1.74498226     1.01196830
 h     -0.88095983     1.97367115     1.87575953
 h     -0.60431313     1.98799737    -1.04327714
 h      1.98939531     1.19613668    -0.90688421
 o      2.31709354    -0.89115028     0.51013888
 h      2.70813814    -1.89096143     0.77843370
 c     -2.68446151    -0.09809690    -0.66533131
 h     -3.54080031    -0.47421608     0.14872206
 h     -2.81040343     0.91265657    -1.20530733
 h     -2.56206728    -1.11464372    -1.10168713
 h      0.45932037     0.79121284     1.30984935
          17

 c      1.20629156    -0.58541204    -0.05991413
 c     -0.16972206    -0.94252853     0.24374273
 c     -1.26364107    -0.02517523    -0.05820310
 c     -0.61737689     1.08185937     1.18452715
 c     -0.27195886     1.07715589    -0.56451159
 c      1.12757586     0.75198871    -0.58194697
 h     -0.08994889    -1.81427327     0.95481853
 h     -0.94220165     1.98253933     1.82871715
 h     -0.63348314     1.95394140    -1.11170482
 h      1.98026841     1.18834297    -0.96466726
 o      2.33135820    -0.89913060     0.51217284
 h      2.74106028    -1.84742966     0.82571394
 c     -2.68404497    -0.09376172    -0.66147707
 h     -3.52129662    -0.43653527     0.11570484
 h     -2.77824343     0.90332401    -1.24744651
 h     -2.53924674    -1.09620682    -1.05320860
 h      0.42438509     0.73079001     1.36592456
          17

 c      1.19311771    -0.57763510    -0.05390249
 c     -0.17912280    -0.94455183     0.23710609
 c     -1.26766035    -0.02341785    -0.04435880
 c     -0.59719969     1.07760100     1.18179503
 c     -0.28623794     1.07216113    -0.56916820
 c      1.13747352     0.76685663    -0.57989340
 h     -0.17865828    -1.87923229     0.89214449
 h     -1.00864636     1.97811567     1.77201490
 h     -0.66403983     1.91916032    -1.17925197
 h      1.98697303     1.19851847    -1.02775394
 o      2.34765758    -0.90913751     0.51512829
 h      2.75237190    -1.77757942     0.85961907
 c     -2.68340052    -0.08953297    -0.65553897
 h     -3.48763864    -0.38338985     0.07165861
 h     -2.75214875     0.87382834    -1.28487297
 h     -2.52079806    -1.07734046    -1.02301008
 h      0.37542674     0.67420409     1.43375167
          17

 c      1.17839838    -0.56836240    -0.04770766
 c     -0.18691456    -0.94983551     0.23186114
 c     -1.26828319    -0.01904204    -0.03008417
 c     -0.57729464     1.07397488     1.17703256
 c     -0.30112341     1.06868768    -0.57330102
 c      1.14483055     0.77867350    -0.57787521
 h     -0.27536262    -1.93527153     0.82237509
 h     -1.07651454     1.95967638     1.70728538
 h     -0.69435016     1.88156645    -1.24155707
 h      2.00264505     1.22224927    -1.09255699
 o      2.36500682    -0.91996233     0.51842968
 h      2.74609138    -1.69632699     0.88343356
 c     -2.68178148    -0.08475899    -0.64814003
 h     -3.45019953    -0.31856976     0.02587085
 h     -2.73259930     0.82607357    -1.31716444
 h     -2.50634204    -1.06511483    -1.01375650
 h      0.32225879     0.62080101     1.51239867
          17

 c      1.16330573    -0.55804826    -0.04083535
 c     -0.19347086    -0.95856238     0.22788600
 c     -1.26547697    -0.01207781    -0.01565596
 c     -0.55881877     1.07136812     1.16989795
 c     -0.31624668     1.06680153    -0.57690918
 c      1.15002676     0.78777727    -0.57628377
 h     -0.37493914    -1.97882863     0.74522175
 h     -1.14255597     1.92791016     1.63695214
 h     -0.72295481     1.84024262    -1.29461389
 h      2.01640814     1.25263713    -1.15204955
 o      2.38196159    -0.92949894     0.52096846
 h      2.73422807    -1.63305298     0.90933076
 c     -2.67778360    -0.07921397    -0.64046122
 h     -3.42637797    -0.24801853    -0.00658526
 h     -2.71964410     0.76514919    -1.34565882
 h     -2.49609436    -1.06221345    -1.02477777
 h      0.27273513     0.56946513     1.60137370
          17

 c      1.14887169    -0.54719680    -0.03289999
 c     -0.19925641    -0.97065394     0.22493355
 c     -1.25928587    -0.00268737    -0.00138793
 c     -0.54234111     1.06985769     1.16026099
 c     -0.33118885     1.06642242    -0.57996249
 c      1.15335038     0.79452484    -0.57553638
 h     -0.47207307    -2.00801003     0.66171905
 h     -1.20446189     1.88497451     1.56403642
 h     -0.74892914     1.79584129    -1.33552230
 h      2.01965689     1.28352428    -1.19934863
 o      2.39699388    -0.93537041     0.52121889
 h      2.73228738    -1.62202362     0.95716960
 c     -2.66984113    -0.07340476    -0.63372552
 h     -3.43434858    -0.17673726    -0.01083789
 h     -2.71275331     0.69902552    -1.37389842
 h     -2.49138583    -1.06607690    -1.05173428
 h      0.22810117     0.52149041     1.69835411
          17

 c      1.13587765    -0.53631179    -0.02365955
 c     -0.20473976    -0.98574987     0.22265749
 c     -1.24982829     0.00883445     0.01237494
 c     -0.52789572     1.06913898     1.14840499
 c     -0.34546422     1.06733733    -0.58237946
 c      1.15484359     0.79918671    -0.57591631
 h     -0.56190594    -2.02287883     0.57396194
 h     -1.26102588     1.83419238     1.49186096
 h     -0.77208315     1.75050809    -1.36296637
 h      2.00785075     1.31058737    -1.22965286
 o      2.40991587    -0.93758426     0.51882815
 h      2.73775831    -1.66059007     1.02971193
 c     -2.65776264    -0.06852471    -0.62792703
 h     -3.47555517    -0.10526288     0.01324915
 h     -2.71086488     0.63692851    -1.40711347
 h     -2.49407248    -1.07141330    -1.08780761
 h      0.18388989     0.48167184     1.79723092
          17

 c      1.12486544    -0.52586945    -0.01300577
 c     -0.21029702    -1.00322209     0.22065527
 c     -1.23730179     0.02205506     0.02527278
 c     -0.51541689     1.06877085     1.13493095
 c     -0.35852387     1.06924119    -0.58401725
 c      1.15434391     0.80192850    -0.57753092
 h     -0.64058987    -2.02545525     0.48470577
 h     -1.31190116     1.77941511     1.42367651
 h     -0.79301495     1.70755594    -1.37741265
 h      1.98001321     1.33132050    -1.24060744
 o      2.42159244    -0.93821738     0.51497397
 h      2.73409814    -1.71415789     1.10677189
 c     -2.64306871    -0.06560687    -0.62186583
 h     -3.53169207    -0.03295279     0.05020377
 h     -2.71264811     0.58581230    -1.44923485
 h     -2.50543189    -1.07343965    -1.12557882
 h      0.13504845     0.45593748     1.88949743
          17

 c      1.11622053    -0.51630242    -0.00093198
 c     -0.21613072    -1.02222293     0.21851912
 c     -1.22200002     0.03639171     0.03695627
 c     -0.50503767     1.06845409     1.12052401
 c     -0.36977200     1.07179265    -0.58468110
 c      1.15153394     0.80279711    -0.58029359
 h     -0.70570089    -2.01948454     0.39690566
 h     -1.35704756     1.72438775     1.36236897
 h     -0.81301338     1.67099039    -1.38098353
 h      1.93814567     1.34496728    -1.23230116
 o      2.43253067    -0.93884938     0.51075869
 h      2.71158080    -1.75667292     1.17020270
 c     -2.62755927    -0.06482691    -0.61466195
 h     -3.58225372     0.03839658     0.08395683
 h     -2.71655662     0.54740095    -1.49877238
 h     -2.52558807    -1.06950179    -1.15840871
 h      0.07918451     0.44864058     1.96705230
          17

 c      1.11022558    -0.50798639     0.01248498
 c     -0.22223143    -1.04176776     0.21588033
 c     -1.20432483     0.05111221     0.04711460
 c     -0.49712742     1.06813667     1.10580616
 c     -0.37860092     1.07468621    -0.58416828
 c      1.14594145     0.80168867    -0.58389179
 h     -0.75639280    -2.00989059     0.31327100
 h     -1.39622480     1.67240104     1.31027419
 h     -0.83374143     1.64484347    -1.37685511
 h      1.88719482     1.35280788    -1.20749730
 o      2.44275159    -0.94021814     0.50677300
 h      2.66840783    -1.77593901     1.21054129
 c     -2.61251517    -0.06566822    -0.60634795
 h     -3.61410150     0.10560746     0.10495500
 h     -2.72068139     0.51924439    -1.54850224
 h     -2.55360758    -1.05919282    -1.18110721
 h      0.01676975     0.46165080     2.02386571
          17

 c      1.10707338    -0.50123443     0.02709244
 c     -0.22838984    -1.06084714     0.21244386
 c     -1.18478978     0.06536000     0.05549457
 c     -0.49220989     1.06798723     1.09128000
 c     -0.38445736     1.07773905    -0.58235672
 c      1.13692261     0.79830465    -0.58775368
 h     -0.79318438    -2.00189646     0.23591694
 h     -1.42885610     1.62627991     1.26904553
 h     -0.85661508     1.63228334    -1.36807981
 h      1.83527046     1.35872252    -1.17194441
 o      2.45202437    -0.94259486     0.50328022
 h      2.60674135    -1.76755975     1.22399218
 c     -2.59871441    -0.06737176    -0.59743173
 h     -3.62076890     0.16563217     0.10907583
 h     -2.72293300     0.49805592    -1.58951891
 h     -2.58788204    -1.04393848    -1.19019110
 h     -0.04969115     0.49457625     2.05646562
          17

 c      1.10686306    -0.49629661     0.04266964
 c     -0.23425764    -1.07855549     0.20800602
 c     -1.16401734     0.07820295     0.06191071
 c     -0.49086350     1.06833091     1.07728414
 c     -0.38693595     1.08096879    -0.57930605
 c      1.12374252     0.79217191    -0.59110957
 h     -0.81734540    -1.99992101     0.16622445
 h     -1.45430699     1.58855722     1.23955704
 h     -0.88199103     1.63471949    -1.35619653
 h      1.79284306     1.36912194    -1.13364903
 o      2.45999582    -0.94596738     0.50032609
 h      2.53070652    -1.73198539     1.21067315
 c     -2.58657685    -0.06919216    -0.58840860
 h     -3.60004210     0.21611244     0.09549831
 h     -2.72138649     0.48166004    -1.61491987
 h     -2.62653768    -1.02660449    -1.18396221
 h     -0.11630004     0.54510727     2.06419346
          17

 c      1.10959153    -0.49336105     0.05893676
 c     -0.23943342    -1.09420799     0.20244732
 c     -1.14272489     0.08870158     0.06625059
 c     -0.49363837     1.06960270     1.06391268
 c     -0.38586706     1.08461641    -0.57529507
 c      1.10592061     0.78289588    -0.59328866
 h     -0.83007287    -2.00657010     0.10499742
 h     -1.47235728     1.56160004     1.22180807
 h     -0.90861618     1.65137768    -1.34054236
 h      1.76894170     1.39023274    -1.09946697
 o      2.46624872    -0.94999691     0.49767417
 h      2.44560480    -1.67528591     1.17570985
 c     -2.57621902    -0.07046929    -0.57958501
 h     -3.55281043     0.25560607     0.06571532
 h     -2.71447299     0.46914190    -1.62104860
 h     -2.66779545    -1.01115734    -1.16244516
 h     -0.17804843     0.60910339     2.04989851
          17

 c      1.11513678    -0.49254200     0.07555420
 c     -0.24353268    -1.10740438     0.19570859
 c     -1.12169532     0.09599194     0.06847635
 c     -0.50100297     1.07232349     1.05089256
 c     -0.38136128     1.08908901    -0.57074358
 c      1.08375156     0.77063134    -0.59412186
 h     -0.83190014    -2.02217233     0.05281052
 h     -1.48357129     1.54754903     1.21486302
 h     -0.93378023     1.67962648    -1.31886021
 h      1.76538218     1.42271824    -1.07051382
 o      2.47040587    -0.95381224     0.49458221
 h      2.35651203    -1.61265450     1.13298630
 c     -2.56739279    -0.07068607    -0.57114121
 h     -3.48351647     0.28408630     0.02377829
 h     -2.70103586     0.46037344    -1.60740260
 h     -2.71024658    -1.00211293    -1.12706384
 h     -0.22894355     0.68057816     2.02115984
          17

 c      1.12322728    -0.49384126     0.09210364
 c     -0.24620985    -1.11802131     0.18776998
 c     -1.10173330     0.09937880     0.06862179
 c     -0.51330603     1.07704425     1.03751559
 c     -0.37380566     1.09484755    -0.56606690
 c      1.05843282     0.75624127    -0.59394504
 h     -0.82267693    -2.04506986     0.01027969
 h     -1.48938681     1.54810546     1.21691660
 h     -0.95408040     1.71583106    -1.28871123
 h      1.77559820     1.45964997    -1.04228460
 o      2.47238137    -0.95601124     0.48974738
 h      2.26477871    -1.56872894     1.10633987
 c     -2.55930904    -0.06964295    -0.56333025
 h     -3.40219813     0.30419993    -0.02236128
 h     -2.68034903     0.45564650    -1.57642433
 h     -2.75293854    -1.00344700    -1.07991709
 h     -0.26236018     0.75227160     1.99087943
          17

 c      1.13341044    -0.49710959     0.10807668
 c     -0.24714299    -1.12615026     0.17864599
 c     -1.08361074     0.09842391     0.06677749
 c     -0.53070996     1.08417273     1.02291917
 c     -0.36383465     1.10228693    -0.56155448
 c      1.03164129     0.74087922    -0.59319700
 h     -0.80201683    -2.07241228    -0.02190959
 h     -1.49184569     1.56423483     1.22553072
 h     -0.96632417     1.75627570    -1.24872562
 h      1.78979867     1.49093614    -1.00946939
 o      2.47237286    -0.95584671     0.48243067
 h      2.16878641    -1.55891241     1.11183056
 c     -2.55045380    -0.06776307    -0.55668677
 h     -3.32693361     0.32326885    -0.05930917
 h     -2.65216649     0.45561126    -1.53360007
 h     -2.79515415    -1.01699543    -1.02281015
 h     -0.27222014     0.81784787     1.97383148
          17

 c      1.14507586    -0.50207430     0.12292325
 c     -0.24601282    -1.13201544     0.16839319
 c     -1.06800988     0.09300632     0.06306334
 c     -0.55305854     1.09373924     1.00690201
 c     -0.35228674     1.11164209    -0.55731464
 c      1.00511684     0.72552322    -0.59213993
 h     -0.76986020    -2.10103770    -0.04316983
 h     -1.49298128     1.59585047     1.23797845
 h     -0.96823285     1.79788236    -1.19923356
 h      1.79983474     1.50821841    -0.96919476
 o      2.47011483    -0.95433636     0.47367994
 h      2.07583685    -1.57112095     1.13768058
 c     -2.53893999    -0.06620007    -0.55186159
 h     -3.28022302     0.35301742    -0.07071009
 h     -2.61681781     0.46143658    -1.48752950
 h     -2.83595849    -1.04113993    -0.95670324
 h     -0.25536322     0.87502205     1.97698260
          17

 c      1.15751363    -0.50840398     0.13612774
 c     -0.24248818    -1.13590558     0.15712188
 c     -1.05546673     0.08334222     0.05760801
 c     -0.57976574     1.10541066     0.99049149
 c     -0.34013735     1.12293181    -0.55327261
 c      0.98049946     0.71079491    -0.59082485
 h     -0.72685120    -2.12816899    -0.05320854
 h     -1.49409665     1.64156467     1.25155087
 h     -0.95889669     1.83871503    -1.14236095
 h      1.80078477     1.50659624    -0.92125787
 o      2.46498693    -0.95289595     0.46503583
 h      1.99989041    -1.58654168     1.16382243
 c     -2.52405029    -0.06607333    -0.54869551
 h     -3.27127391     0.40058529    -0.04897668
 h     -2.57532091     0.47474256    -1.44882417
 h     -2.87383143    -1.07089735    -0.88213645
 h     -0.21378760     0.92574939     1.99272425
          17

 c      1.16994241    -0.51573199     0.14723638
 c     -0.23622244    -1.13813282     0.14500360
 c     -1.04633267     0.06997279     0.05055933
 c     -0.60990050     1.11877574     0.97537880
 c     -0.32839732     1.13593920    -0.54919561
 c      0.95925936     0.69696568    -0.58914212
 h     -0.67444228    -2.15184838    -0.05214990
 h     -1.49536733     1.69862637     1.26373888
 h     -0.93901808     1.87833066    -1.08179115
 h      1.79088730     1.48453180    -0.86734569
 o      2.45665049    -0.95237025     0.45747018
 h      1.95119748    -1.59479160     1.17839762
 c     -2.50714498    -0.06748289    -0.54579166
 h     -3.28547202     0.45955191    -0.00306508
 h     -2.52941691     0.49639580    -1.42649911
 h     -2.90667449    -1.09947531    -0.80018211
 h     -0.15424036     0.97293718     2.00525917
          17

 c      1.18150591    -0.52364625     0.15584198
 c     -0.22687043    -1.13900866     0.13226924
 c     -1.04077129     0.05372312     0.04211017
 c     -0.64240358     1.13351779     0.96301901
 c     -0.31798101     1.15022235    -0.54474020
 c      0.94257720     0.68401073    -0.58686532
 h     -0.61478812    -2.17114112    -0.04055170
 h     -1.49606779     1.76316977     1.27235227
 h     -0.91085643     1.91789631    -1.02225340
 h      1.77144658     1.44362820    -0.81039672
 o      2.44516350    -0.95315083     0.45145143
 h      1.93465036    -1.59244380     1.17697330
 c     -2.49019042    -0.06978963    -0.54173735
 h     -3.30154000     0.51756493     0.05189616
 h     -2.48151263     0.52415647    -1.42316624
 h     -2.93224618    -1.12025443    -0.71299860
 h     -0.08558559     1.01819599     2.00073842
          17

 c      1.19127383    -0.53168716     0.16156949
 c     -0.21412720    -1.13882556     0.11919611
 c     -1.03877006     0.03562267     0.03250664
 c     -0.67622946     1.14939440     0.95425933
 c     -0.30958518     1.16516221    -0.53953120
 c      0.93115165     0.67164843    -0.58367967
 h     -0.55050214    -2.18611086    -0.01932404
 h     -1.49525100     1.83077000     1.27568964
 h     -0.87768307     1.95979459    -0.96870678
 h      1.74728324     1.38888746    -0.75422208
 o      2.43090325    -0.95538299     0.44714388
 h      1.95125840    -1.58016671     1.15970892
 c     -2.47454957    -0.07218405    -0.53599038
 h     -3.30529446     0.56545169     0.10428654
 h     -2.43465125     0.55185617    -1.43405828
 h     -2.94878920    -1.12836924    -0.62372428
 h     -0.01653994     1.06179671     1.97122173
          17

 c      1.19827812    -0.53937847     0.16408956
 c     -0.19778404    -1.13784696     0.10608779
 c     -1.04014874     0.01679071     0.02203286
 c     -0.71037934     1.16617477     0.94936389
 c     -0.30363842     1.18007275    -0.53326735
 c      0.92500438     0.65937565    -0.57922117
 h     -0.48433855    -2.19754823     0.01040946
 h     -1.49242128     1.89712106     1.27274660
 h     -0.84264512     2.00640533    -0.92528911
 h      1.72739841     1.32907338    -0.70308959
 o      2.41453711    -0.95899805     0.44443729
 h      1.99857020    -1.56226482     1.13094195
 c     -2.46092950    -0.07391677    -0.52865485
 h     -3.28996829     0.59844725     0.14713983
 h     -2.39230179     0.57172678    -1.45106633
 h     -2.95553194    -1.12153425    -0.53599465
 h      0.04536385     1.10327076     1.91423533
          17

 c      1.20160833    -0.54631791     0.16318306
 c     -0.17779417    -1.13631264     0.09325207
 c     -1.04455687    -0.00168561     0.01099002
 c     -0.74390846     1.18360326     0.94813660
 c     -0.30033298     1.19436394    -0.52581882
 c      0.92347286     0.64661622    -0.57316386
 h     -0.41886003    -2.20644778     0.04745420
 h     -1.48788034     1.95862494     1.26335616
 h     -0.80747216     2.05832001    -0.89442183
 h      1.72407210     1.27557103    -0.66090632
 o      2.39704812    -0.96356891     0.44279412
 h      2.06964885    -1.54836657     1.10115713
 c     -2.44964037    -0.07439640    -0.52002598
 h     -3.25333774     0.61476666     0.17663664
 h     -2.35784556     0.57729798    -1.46698602
 h     -2.95297247    -1.10027188    -0.45340011
 h      0.09416750     1.14186671     1.83149964
          17

 c      1.20058000    -0.55231641     0.15885459
 c     -0.15434393    -1.13445720     0.08098169
 c     -1.05146472    -0.01885055    -0.00031882
 c     -0.77596462     1.20138769     0.95002713
 c     -0.29967794     1.20766657    -0.51726323
 c      0.92566775     0.63315320    -0.56534917
 h     -0.35618781    -2.21341897     0.09059914
 h     -1.48274555     2.01279106     1.24819926
 h     -0.77197202     2.11314605    -0.87660697
 h      1.74733199     1.23752274    -0.63009499
 o      2.37963721    -0.96815719     0.44110730
 h      2.15337805    -1.55462789     1.08830247
 c     -2.44076975    -0.07320675    -0.51038568
 h     -3.19596798     0.61465083     0.19101916
 h     -2.33410024     0.56468658    -1.47724562
 h     -2.94300704    -1.06789836    -0.37899995
 h      0.12588087     1.17681490     1.72813790
          17

 c      1.19492598    -0.55751165     0.15142681
 c     -0.12791958    -1.13253268     0.06953982
 c     -1.06015916    -0.03393561    -0.01159695
 c     -0.80588208     1.21919069     0.95421689
 c     -0.30151435     1.21982388    -0.50785835
 c      0.93119691     0.61963196    -0.55586450
 h     -0.29787795    -2.21828043     0.13858279
 h     -1.47873687     2.05842296     1.22865997
 h     -0.73473377     2.16597798    -0.87095005
 h      1.79688367     1.21586484    -0.61119195
 o      2.36317934    -0.97189148     0.43838990
 h      2.24183468    -1.59357220     1.10616517
 c     -2.43422686    -0.07011421    -0.50001350
 h     -3.12086074     0.60039372     0.19046811
 h     -2.32308190     0.53264400    -1.48004245
 h     -2.92889473    -1.03030733    -0.31487582
 h      0.13922008     1.20754011     1.61232762
          17

 c      1.18492253    -0.56231549     0.14150459
 c     -0.09936041    -1.13083113     0.05915026
 c     -1.06975950    -0.04637426    -0.02256212
 c     -0.83331496     1.23662557     0.95971146
 c     -0.30550562     1.23077907    -0.49799169
 c      0.94026066     0.60747973    -0.54501308
 h     -0.24492000    -2.22008071     0.19002067
 h     -1.47785254     2.09556939     1.20654639
 h     -0.69433422     2.21108465    -0.87589231
 h      1.86171015     1.20399392    -0.60351920
 o      2.34793469    -0.97523083     0.43514649
 h      2.33454345    -1.65458296     1.14327457
 c     -2.42969625    -0.06518691    -0.48930426
 h     -3.03424586     0.57743682     0.17811780
 h     -2.32591625     0.48228984    -1.47620763
 h     -2.91487681    -0.99515958    -0.26179128
 h      0.13664480     1.23387251     1.49487857
          17

 c      1.17144355    -0.56722351     0.12983622
 c     -0.06989597    -1.12970872     0.04999429
 c     -1.07926533    -0.05579681    -0.03296159
 c     -0.85833808     1.25327752     0.96548907
 c     -0.31115016     1.24046704    -0.48814009
 c      0.95308129     0.59833603    -0.53324532
 h     -0.19782648    -2.21750047     0.24336747
 h     -1.48200666     2.12521969     1.18373456
 h     -0.65016919     2.24355536    -0.88973173
 h      1.92791175     1.19380472    -0.60582682
 o      2.33420350    -0.97941003     0.43267894
 h      2.42834804    -1.71419719     1.17531805
 c     -2.42656795    -0.05909667    -0.47893076
 h     -2.94704128     0.55644558     0.16223525
 h     -2.34280763     0.41686568    -1.46925431
 h     -2.90519329    -0.96989552    -0.21919601
 h      0.12494424     1.25612091     1.38800481
          17

 c      1.15598049    -0.57263358     0.11719368
 c     -0.04116386    -1.12960808     0.04221113
 c     -1.08763455    -0.06201592    -0.04259157
 c     -0.88135199     1.26873669     0.97070214
 c     -0.31782718     1.24876741    -0.47882227
 c      0.96952702     0.59363187    -0.52108201
 h     -0.15678851    -2.20943281     0.29696306
 h     -1.49268385     2.14878730     1.16182515
 h     -0.60268300     2.26025490    -0.91090422
 h      1.98462341     1.17952142    -0.61654518
 o      2.32242552    -0.98523633     0.43179782
 h      2.51589670    -1.75601236     1.18630859
 c     -2.42404073    -0.05337679    -0.46988462
 h     -2.87452309     0.55414521     0.15731263
 h     -2.37312153     0.34123856    -1.46524675
 h     -2.90265413    -0.95882148    -0.18573072
 h      0.11364853     1.27512213     1.30298276
          17

 c      1.14057084    -0.57870203     0.10428731
 c     -0.01517043    -1.13106627     0.03589680
 c     -1.09387793    -0.06499972    -0.05131105
 c     -0.90269014     1.28264865     0.97484727
 c     -0.32485420     1.25550477    -0.47051911
 c      0.98913125     0.59440611    -0.50902243
 h     -0.12185866    -2.19551387     0.34918249
 h     -1.51070774     2.16751760     1.14191023
 h     -0.55325133     2.26016130    -0.93816279
 h      2.02530295     1.15829708    -0.63394447
 o      2.31292971    -0.99295818     0.43272658
 h      2.58988960    -1.77288556     1.17010740
 c     -2.42176430    -0.04982795    -0.46288261
 h     -2.82893648     0.58561453     0.17627492
 h     -2.41568454     0.26063113    -1.47132167
 h     -2.90767174    -0.96119568    -0.15987603
 h      0.11018244     1.29216709     1.24758377
          17

 c      1.12758009    -0.58524314     0.09168559
 c      0.00586934    -1.13467081     0.03110240
 c     -1.09716578    -0.06482709    -0.05904453
 c     -0.92221482     1.29478472     0.97777922
 c     -0.33154325     1.26046527    -0.46358326
 c      1.01122623     0.60119248    -0.49744436
 h     -0.09313070    -2.17649442     0.39866055
 h     -1.53611660     2.18197932     1.12451504
 h     -0.50394637     2.24433444    -0.97073057
 h      2.04728369     1.12981735    -0.65630865
 o      2.30586130    -1.00247068     0.43533745
 h      2.64487684    -1.76364812     1.12653644
 c     -2.42056834    -0.04900480    -0.45737326
 h     -2.80969061     0.64875604     0.21490093
 h     -2.46909308     0.17878250    -1.49178956
 h     -2.91853815    -0.97214047    -0.14018489
 h      0.11518355     1.30858979     1.22502573
          17

 c      1.11931244    -0.59174697     0.07974665
 c      0.01987642    -1.14091598     0.02783932
 c     -1.09694919    -0.06164425    -0.06578541
 c     -0.93934280     1.30508363     0.97954875
 c     -0.33724233     1.26341621    -0.45817290
 c      1.03499173     0.61392967    -0.48653012
 h     -0.07087819    -2.15440580     0.44453279
 h     -1.56809939     2.19180267     1.10972289
 h     -0.45725980     2.21561066    -1.00840245
 h      2.05158304     1.09605836    -0.68218940
 o      2.30117153    -1.01338772     0.43924478
 h      2.67810294    -1.73201941     1.05987852
 c     -2.42190837    -0.05008732    -0.45216594
 h     -2.80807220     0.72586442     0.25489049
 h     -2.53135954     0.09724880    -1.52383283
 h     -2.93252770    -0.98533782    -0.12514013
 h      0.12286659     1.32541884     1.23502363
          17

 c      1.11749081    -0.59757664     0.06859385
 c      0.02541153    -1.14996226     0.02609417
 c     -1.09305284    -0.05565144    -0.07160176
 c     -0.95339913     1.31365167     0.98025972
 c     -0.34136658     1.26414674    -0.45424750
 c      1.05939983     0.63193543    -0.47623656
 h     -0.05560643    -2.13245186     0.48660845
 h     -1.60506270     2.19578301     1.09740374
 h     -0.41578579     2.17791672    -1.05148190
 h      2.04337805     1.06128453    -0.71083324
 o      2.29850421    -1.02488195     0.44369955
 h      2.69180723    -1.68925199     0.98061920
 c     -2.42692335    -0.05210796    -0.44673818
 h     -2.81683199     0.79905385     0.28004388
 h     -2.59916521     0.01684821    -1.55805976
 h     -2.94695105    -0.99529391    -0.11301528
 h      0.12505734     1.34312083     1.27497304
          17

 c      1.12277718    -0.60226655     0.05815421
 c      0.02212856    -1.16141790     0.02584115
 c     -1.08569840    -0.04711725    -0.07662398
 c     -0.96389950     1.32072237     0.98001855
 c     -0.34341846     1.26254379    -0.45163061
 c      1.08315477     0.65400093    -0.46630767
 h     -0.04797663    -2.11448162     0.52535116
 h     -1.64490820     2.19229338     1.08740898
 h     -0.38188357     2.13513860    -1.10037670
 h      2.03235929     1.03175925    -0.74276688
 o      2.29692061    -1.03531508     0.44737381
 h      2.69812238    -1.66007446     0.90896522
 c     -2.43616542    -0.05451291    -0.44124114
 h     -2.83198248     0.85666933     0.28166158
 h     -2.66807628    -0.06076286    -1.58380941
 h     -2.95978049    -0.99843897    -0.10187344
 h      0.11450311     1.36152975     1.34057784
          17

 c      1.13457135    -0.60571544     0.04823567
 c      0.01087719    -1.17432715     0.02704510
 c     -1.07545930    -0.03640430    -0.08100673
 c     -0.97064287     1.32659505     0.97893608
 c     -0.34299762     1.25868228    -0.45011250
 c      1.10485221     0.67865208    -0.45634778
 h     -0.04861744    -2.10393646     0.56151674
 h     -1.68545462     2.17979570     1.07963384
 h     -0.35742495     2.08988866    -1.15484133
 h      2.03064581     1.01421593    -0.77990722
 o      2.29503748    -1.04253258     0.44878534
 h      2.71800334    -1.67813374     0.86831002
 c     -2.44964651    -0.05704886    -0.43600561
 h     -2.85140401     0.89238200     0.25664311
 h     -2.73357139    -0.13301690    -1.59339456
 h     -2.96990840    -0.99343486    -0.08959037
 h      0.08622773     1.37996366     1.42623859
          17

 c      1.15118788    -0.60813174     0.03859419
 c     -0.00663825    -1.18742292     0.02966735
 c     -1.06316501    -0.02398684    -0.08488232
 c     -0.97370261     1.33157043     0.97713183
 c     -0.33980187     1.25286511    -0.44954552
 c      1.12353182     0.70454473    -0.44603019
 h     -0.05791864    -2.10255587     0.59546174
 h     -1.72485601     2.15726547     1.07394775
 h     -0.34369410     2.04289459    -1.21324252
 h      2.04620647     1.01287733    -0.82383529
 o      2.29281757    -1.04636235     0.44812313
 h      2.75447549    -1.74664363     0.85663435
 c     -2.46694309    -0.05955625    -0.43130803
 h     -2.87384366     0.90351580     0.20532397
 h     -2.79187261    -0.19715945    -1.58317805
 h     -2.97721818    -0.98113908    -0.07381079
 h      0.03783770     1.39745624     1.52553124
          17

 c      1.17036626    -0.60983164     0.02898219
 c     -0.02839762    -1.19947894     0.03368957
 c     -1.04978428    -0.01044796    -0.08832639
 c     -0.97338033     1.33590006     0.97473558
 c     -0.33362535     1.24557636    -0.44989044
 c      1.13921447     0.73073361    -0.43537267
 h     -0.07592754    -2.10960083     0.62651088
 h     -1.76190954     2.12444692     1.07004322
 h     -0.34134104     1.99344307    -1.27242038
 h      2.07658318     1.02753225    -0.87273064
 o      2.29192638    -1.04892573     0.44695363
 h      2.78685788    -1.83339794     0.85110068
 c     -2.48730652    -0.06190672    -0.42737139
 h     -2.89868604     0.89063296     0.13066348
 h     -2.84028685    -0.25092508    -1.55313766
 h     -2.98251353    -0.96431106    -0.05189618
 h     -0.03059518     1.41291833     1.63173670
          17

 c      1.18986783    -0.61106247     0.01918891
 c     -0.05249716    -1.20953464     0.03912983
 c     -1.03631459     0.00354622    -0.09134657
 c     -0.97013953     1.33975845     0.97189468
 c     -0.32435922     1.23737974    -0.45119964
 c      1.15270595     0.75659679    -0.42476147
 h     -0.10236727    -2.12219818     0.65289258
 h     -1.79621864     2.08195253     1.06728000
 h     -0.35031453     1.94046504    -1.32829548
 h      2.11125775     1.05495970    -0.92087214
 o      2.29382195    -1.05204246     0.44638464
 h      2.79867140    -1.91136532     0.83647983
 c     -2.50974201    -0.06413585    -0.42442631
 h     -2.92642326     0.85866467     0.03848442
 h     -2.87730892    -0.29308604    -1.50646474
 h     -2.98719140    -0.94682909    -0.02104095
 h     -0.11691104     1.42520362     1.73828037
          17

 c      1.20787095    -0.61192108     0.00906945
 c     -0.07736491    -1.21692566     0.04601803
 c     -1.02369533     0.01729331    -0.09388914
 c     -0.96452994     1.34322902     0.96876648
 c     -0.31199403     1.22882380    -0.45355352
 c      1.16495417     0.78162703    -0.41470071
 h     -0.13669537    -2.13652028     0.67231690
 h     -1.82815084     2.03120007     1.06459741
 h     -0.36983460     1.88350305    -1.37681283
 h      2.13906712     1.09145105    -0.96139725
 o      2.29923873    -1.05665821     0.44688641
 h      2.78345887    -1.96723043     0.80726569
 c     -2.53302474    -0.06674002    -0.42269508
 h     -2.95983010     0.81922731    -0.06213623
 h     -2.90278054    -0.32409940    -1.44975340
 h     -2.99256674    -0.93217036     0.02121724
 h     -0.21745394     1.43328145     1.83916175
          17

 c      1.22314231    -0.61236741    -0.00142782
 c     -0.10180557    -1.22120609     0.05435219
 c     -1.01274693     0.03011157    -0.09585966
 c     -0.95713066     1.34632168     0.96552821
 c     -0.29662842     1.22038138    -0.45699931
 c      1.17666893     0.80532499    -0.40559870
 h     -0.17815046    -2.14901057     0.68274374
 h     -1.85852355     1.97418812     1.06053866
 h     -0.39847466     1.82318965    -1.41476316
 h      2.15241386     1.13399271    -0.98876801
 o      2.30834261    -1.06315181     0.44855825
 h      2.74076255    -1.99610656     0.76288794
 c     -2.55571310    -0.07083605    -0.42214164
 h     -3.00481576     0.79112422    -0.16036912
 h     -2.91818333    -0.34693864    -1.39358024
 h     -2.99909317    -0.92152498     0.07604475
 h     -0.32765932     1.43630355     1.92910486
          17

 c      1.23506144    -0.61228148    -0.01224048
 c     -0.12495926    -1.22205668     0.06406682
 c     -1.00412359     0.04138935    -0.09715241
 c     -0.94853465     1.34900715     0.96237664
 c     -0.27848094     1.21241545    -0.46150602
 c      1.18825601     0.82718247    -0.39769969
 h     -0.22579177    -2.15717630     0.68293003
 h     -1.88805089     1.91317143     1.05338108
 h     -0.43435032     1.76128622    -1.44029987
 h      2.14777353     1.18039734    -0.99957408
 o      2.32082767    -1.07147124     0.45124565
 h      2.67389837    -1.99913927     0.70551311
 c     -2.57648024    -0.07745398    -0.42198200
 h     -3.06704521     0.79129675    -0.24895775
 h     -2.92668479    -0.36755602    -1.35205464
 h     -3.00607459    -0.91285013     0.14235020
 h     -0.44247090     1.43364431     2.00368023
          17

 c      1.24354443    -0.61150981    -0.02319015
 c     -0.14623030    -1.21921875     0.07502197
 c     -0.99826820     0.05061904    -0.09767508
 c     -0.93936173     1.35124496     0.95949901
 c     -0.25790257     1.20515995    -0.46693125
 c      1.19984329     0.84668798    -0.39108360
 h     -0.27855053    -2.15991815     0.67265113
 h     -1.91676959     1.85034329     1.04130827
 h     -0.47537101     1.70045007    -1.45315221
 h      2.12517330     1.22924173    -0.99256487
 o      2.33594049    -1.08099117     0.45455626
 h      2.58982190    -1.98586695     0.63977178
 c     -2.59488849    -0.08623658    -0.42075120
 h     -3.14376969     0.81895197    -0.32775895
 h     -2.93184509    -0.39341838    -1.33825627
 h     -3.01211577    -0.90182098     0.21654238
 h     -0.55661092     1.42499490     2.05954235
          17

 c      1.24890186    -0.60986886    -0.03401356
 c     -0.16522272    -1.21246286     0.08700815
 c     -0.99538800     0.05742525    -0.09736210
 c     -0.93026736     1.35299372     0.95701717
 c     -0.23538572     1.19871583    -0.47300543
 c      1.21128488     0.86332067    -0.38566345
 h     -0.33529694    -2.15752040     0.65265839
 h     -1.94374887     1.78772686     1.02261075
 h     -0.51949451     1.64384701    -1.45453612
 h      2.08801961     1.28002385    -0.96871644
 o      2.35259513    -1.09024684     0.45791657
 h      2.49843899    -1.97902690     0.57225111
 c     -2.61159017    -0.09575973    -0.41751568
 h     -3.22348498     0.85758219    -0.39890770
 h     -2.93473545    -0.42952236    -1.35537693
 h     -3.01584956    -0.88383454     0.29327560
 h     -0.66481739     1.41042011     2.09478189
          17

 c      1.25166733    -0.60711332    -0.04441948
 c     -0.18169698    -1.20159599     0.09976471
 c     -0.99546671     0.06158812    -0.09618604
 c     -0.92191379     1.35420039     0.95492185
 c     -0.21156729     1.19307111    -0.47934436
 c      1.22213728     0.87652444    -0.38116659
 h     -0.39489592    -2.15133575     0.62441333
 h     -1.96724190     1.72732948     0.99595752
 h     -0.56488844     1.59467687    -1.44673377
 h      2.04333658     1.33366015    -0.93147710
 o      2.36984236    -1.09750434     0.46086668
 h      2.40685649    -2.00642559     0.50752599
 c     -2.62762304    -0.10493309    -0.41262282
 h     -3.29438921     0.89053403    -0.46276261
 h     -2.93293590    -0.47558890    -1.39303702
 h     -3.01648308    -0.85562765     0.36674272
 h     -0.76215822     1.39034937     2.10924213
          17

 c      1.25246414    -0.60294411    -0.05412943
 c     -0.19554420    -1.18650831     0.11301370
 c     -0.99831089     0.06305268    -0.09416788
 c     -0.91490395     1.35478842     0.95302289
 c     -0.18722560     1.18814567    -0.48549955
 c      1.23169932     0.88568311    -0.37715415
 h     -0.45618655    -2.14311810     0.58961355
 h     -1.98521340     1.67134047     0.96065456
 h     -0.60990923     1.55567525    -1.43237533
 h      2.00138234     1.39301808    -0.88652740
 o      2.38720132    -1.10293618     0.46329733
 h      2.31544077    -2.06678193     0.44492241
 c     -2.64375778    -0.11335404    -0.40713340
 h     -3.34869480     0.90760680    -0.51837494
 h     -2.92331870    -0.52775247    -1.43461622
 h     -3.01404974    -0.81597576     0.43188786
 h     -0.84437886     1.36550673     2.10470130
          17

 c      1.25195827    -0.59709983    -0.06287647
 c     -0.20677024    -1.16725220     0.12650271
 c     -1.00361770     0.06192414    -0.09138184
 c     -0.90970685     1.35466089     0.95092023
 c     -0.16327314     1.18384849    -0.49103294
 c      1.23929917     0.89019872    -0.37319316
 h     -0.51781568    -2.13409520     0.54965670
 h     -1.99595649     1.62219852     0.91679914
 h     -0.65289399     1.52868251    -1.41362884
 h      1.97257557     1.46208207    -0.83961718
 o      2.40407234    -1.10853517     0.46506552
 h      2.22723236    -2.13023667     0.38458022
 c     -2.66029127    -0.12096549    -0.40207434
 h     -3.38227208     0.90406101    -0.56457955
 h     -2.90453677    -0.58168204    -1.46570332
 h     -3.00941297    -0.76568982     0.48522327
 h     -0.90822570     1.33678826     2.08495943
          17

 c      1.25082008    -0.58943747    -0.07039899
 c     -0.21548523    -1.14412603     0.14003119
 c     -1.01104465     0.05845769    -0.08795395
 c     -0.90660259     1.35372097     0.94799897
 c     -0.14073633     1.18012587    -0.49557721
 c      1.24482543     0.88981648    -0.36917169
 h     -0.57794975    -2.12415637     0.50535890
 h     -1.99851354     1.58248203     0.86531974
 h     -0.69190571     1.51443857    -1.39170317
 h      1.96156015     1.54208346    -0.79263264
 o      2.41961634    -1.11589183     0.46585375
 h      2.14967982    -2.17268992     0.32955986
 c     -2.67711957    -0.12779792    -0.39818183
 h     -3.39351964     0.87871938    -0.60052655
 h     -2.87725049    -0.63409869    -1.47696217
 h     -3.00412076    -0.70728196     0.52526878
 h     -0.95169315     1.30509402     2.05580426
          17

 c      1.24966371    -0.57994362    -0.07645076
 c     -0.22188673    -1.11770927     0.15343816
 c     -1.02026919     0.05304665    -0.08405568
 c     -0.90565747     1.35190392     0.94347038
 c     -0.12069291     1.17698671    -0.49884966
 c      1.24896438     0.88496241    -0.36538826
 h     -0.63408755    -2.11171278     0.45715747
 h     -1.99286046     1.55470512     0.80792471
 h     -0.72466566     1.51267912    -1.36696962
 h      1.96433142     1.62750637    -0.74241186
 o      2.43307203    -1.12568284     0.46534423
 h      2.08981287    -2.18379458     0.28319003
 c     -2.69384927    -0.13392469    -0.39592629
 h     -3.38285803     0.83322032    -0.62597590
 h     -2.84343922    -0.68301857    -1.46367615
 h     -3.00018972    -0.64449856     0.55272254
 h     -0.97415049     1.27114001     2.02457987
          17

 c      1.24900598    -0.56871080    -0.08081111
 c     -0.22621986    -1.08881750     0.16656486
 c     -1.03103285     0.04620506    -0.07989445
 c     -0.90673432     1.34920510     0.93650147
 c     -0.10415319     1.17450359    -0.50062395
 c      1.25278401     0.87660744    -0.36224068
 h     -0.68321382    -2.09440178     0.40561730
 h     -1.97991462     1.54108976     0.74698185
 h     -0.74881893     1.52243436    -1.33953665
 h      1.97251631     1.70773245    -0.68444284
 o      2.44387556    -1.13800838     0.46329994
 h      2.05253428    -2.16188480     0.24791820
 c     -2.70983040    -0.13956541    -0.39553192
 h     -3.35316928     0.77267043    -0.64178635
 h     -2.80579839    -0.72773523    -1.42488114
 h     -2.99982708    -0.58171947     0.57031556
 h     -0.97623002     1.23535445     1.99880350
          17

 c      1.24925363    -0.55591812    -0.08328673
 c     -0.22871540    -1.05840481     0.17922510
 c     -1.04317059     0.03854349    -0.07570022
 c     -0.90953475     1.34567894     0.92645336
 c     -0.09192313     1.17279263    -0.50069105
 c      1.25719679     0.86585256    -0.35994210
 h     -0.72225878    -2.07017135     0.35183379
 h     -1.96143378     1.54335106     0.68534136
 h     -0.76240250     1.54238050    -1.30987115
 h      1.97880816     1.77207104    -0.61635066
 o      2.45167071    -1.15260371     0.45958138
 h      2.04043557    -2.11088960     0.22508097
 c     -2.72409425    -0.14529853    -0.39686064
 h     -3.31121222     0.70770551    -0.65087351
 h     -2.76736436    -0.76904258    -1.36311862
 h     -3.00507258    -0.52316771     0.58211500
 h     -0.95943448     1.19806151     1.98356082
          17

 c      1.25070387    -0.54183064    -0.08370852
 c     -0.22952899    -1.02745715     0.19119958
 c     -1.05662429     0.03073446    -0.07170604
 c     -0.91364785     1.34139919     0.91312692
 c     -0.08449797     1.17198000    -0.49883420
 c      1.26273126     0.85369566    -0.35848843
 h     -0.74862991    -2.03818889     0.29751298
 h     -1.93979485     1.56251130     0.62608902
 h     -0.76428815     1.57115201    -1.27917091
 h      1.97889472     1.81274367    -0.53842534
 o      2.45636187    -1.16877781     0.45418656
 h      2.05281125    -2.04142421     0.21423670
 c     -2.73529206    -0.15225183    -0.39917308
 h     -3.26900027     0.65665088    -0.65944196
 h     -2.73119662    -0.80985142    -1.28475701
 h     -3.01741182    -0.47202503     0.59216954
 h     -0.92575858     1.16002299     1.97885182
          17

 c      1.25355097    -0.52682796    -0.08192520
 c     -0.22870251    -0.99689326     0.20224695
 c     -1.07143307     0.02346175    -0.06812058
 c     -0.91858244     1.33641698     0.89681323
 c     -0.08201160     1.17216611    -0.49482965
 c      1.26952679     0.84100942    -0.35773501
 h     -0.76062322    -1.99934649     0.24477594
 h     -1.91754518     1.59874668     0.57226943
 h     -0.75444844     1.60757363    -1.24942521
 h      1.97116279     1.82539220    -0.45278962
 o      2.45829872    -1.18505889     0.44737613
 h      2.08251371    -1.97625175     0.21109368
 c     -2.74202401    -0.16172165    -0.40106858
 h     -3.24061445     0.64125295    -0.67632215
 h     -2.69993981    -0.85588574    -1.19996610
 h     -3.03749644    -0.42978951     0.60298003
 h     -0.87774747     1.12293120     1.97928727
          17

 c      1.25790478    -0.51147510    -0.07779265
 c     -0.22616175    -0.96747178     0.21211585
 c     -1.08769645     0.01735606    -0.06509696
 c     -0.92381321     1.33077263     0.87809245
 c     -0.08424853     1.17340098    -0.48847669
 c      1.27739217     0.82857169    -0.35746548
 h     -0.75766966    -1.95640994     0.19582984
 h     -1.89663693     1.65123753     0.52673189
 h     -0.73393298     1.65075031    -1.22317402
 h      1.95612266     1.80887811    -0.36257597
 o      2.45845973    -1.19886515     0.43983016
 h      2.11275949    -1.95489366     0.20489390
 c     -2.74384595    -0.17372178    -0.40112051
 h     -3.23077618     0.66883197    -0.70706726
 h     -2.67544246    -0.91496170    -1.12047335
 h     -3.06505796    -0.39624735     0.61475634
 h     -0.81877355     1.08930479     1.97673648
          17

 c      1.26381479    -0.49660103    -0.07116464
 c     -0.22175378    -0.93971223     0.22054980
 c     -1.10552382     0.01293262    -0.06271125
 c     -0.92887253     1.32456425     0.85756897
 c     -0.09071393     1.17568731    -0.47965891
 c      1.28585626     0.81704628    -0.35744034
 h     -0.74042142    -1.91385746     0.15261508
 h     -1.87758780     1.71798723     0.49214545
 h     -0.70448680     1.69991100    -1.20294956
 h      1.93627154     1.76545666    -0.27129564
 o      2.45764290    -1.20814372     0.43219211
 h      2.12976465    -2.00687491     0.18557631
 c     -2.74161907    -0.18647434    -0.39879837
 h     -3.23039128     0.72221870    -0.74901292
 h     -2.65899739    -0.99248398    -1.05397614
 h     -3.09896036    -0.36998864     0.62579182
 h     -0.75294054     1.06187018     1.96367604
          17

 c      1.27125438    -0.48325628    -0.06191325
 c     -0.21531995    -0.91386904     0.22729310
 c     -1.12498176     0.01053325    -0.06095948
 c     -0.93344094     1.31802327     0.83572692
 c     -0.10073953     1.17902504    -0.46843152
 c      1.29419801     0.80687824    -0.35745047
 h     -0.71059706    -1.87728714     0.11650590
 h     -1.85914541     1.79566184     0.47099002
 h     -0.66788014     1.75394282    -1.19046623
 h      1.91642196     1.70152898    -0.18208767
 o      2.45519848    -1.21431522     0.42410304
 h      2.14308338    -2.10520314     0.15928646
 c     -2.73647549    -0.19831442    -0.39455053
 h     -3.22783986     0.77668970    -0.79556284
 h     -2.65204410    -1.08521508    -0.99971125
 h     -3.13734234    -0.34906073     0.63339672
 h     -0.68457419     1.04293919     1.93520289
          17

 c      1.28007328    -0.47251967    -0.04998180
 c     -0.20679249    -0.89000428     0.23210474
 c     -1.14603229     0.01026942    -0.05976335
 c     -0.93737850     1.31155379     0.81293097
 c     -0.11357505     1.18348478    -0.45511401
 c      1.30149129     0.79816145    -0.35739302
 h     -0.67045919    -1.85218304     0.08819281
 h     -1.83877196     1.87960080     0.46530570
 h     -0.62531104     1.81075355    -1.18587022
 h      1.90395822     1.62814490    -0.09656297
 o      2.45032300    -1.21990991     0.41492830
 h      2.16542234    -2.20504574     0.13709978
 c     -2.72919324    -0.20885333    -0.38920603
 h     -3.21627512     0.81454965    -0.84112142
 h     -2.65598711    -1.18156997    -0.95150017
 h     -3.17786620    -0.33150551     0.63488057
 h     -0.61763930     1.03404015     1.88963666
          17

 c      1.28998163    -0.46531472    -0.03542429
 c     -0.19628882    -0.86814320     0.23476401
 c     -1.16847219     0.01199612    -0.05897802
 c     -0.94071649     1.30572325     0.78950860
 c     -0.12841736     1.18925069    -0.44034808
 c      1.30676533     0.79071815    -0.35732863
 h     -0.62205013    -1.84212648     0.06789655
 h     -1.81362781     1.96421997     0.47622811
 h     -0.57736121     1.86695020    -1.18754220
 h      1.90752199     1.55884887    -0.01388649
 o      2.44285579    -1.22637027     0.40442209
 h      2.20010901    -2.27951319     0.12449497
 c     -2.72030830    -0.21849473    -0.38345511
 h     -3.19316390     0.82634530    -0.88208732
 h     -2.67119123    -1.26828480    -0.90368225
 h     -3.21803880    -0.31567477     0.62831317
 h     -0.55524351     1.03574123     1.82849675
          17

 c      1.30057219    -0.46229668    -0.01842369
 c     -0.18415648    -0.84843770     0.23506981
 c     -1.19189478     0.01533674    -0.05840189
 c     -0.94365027     1.30121380     0.76583618
 c     -0.14438006     1.19658673    -0.42509068
 c      1.30941033     0.78456331    -0.35733731
 h     -0.56667583    -1.84721031     0.05578591
 h     -1.78153681     2.04378020     0.50360711
 h     -0.52454660     1.91824709    -1.19266823
 h      1.93252004     1.50305588     0.06763563
 o      2.43302398    -1.23425278     0.39262922
 h      2.24510565    -2.31673335     0.12278486
 c     -2.71030465    -0.22779158    -0.37773618
 h     -3.15846002     0.80814700    -0.91642676
 h     -2.69656907    -1.33528260    -0.85346657
 h     -3.25555192    -0.30031258     0.61300236
 h     -0.49920908     1.04754473     1.75637086
          17

 c      1.31134963    -0.46375998     0.00069689
 c     -0.17092216    -0.83123674     0.23286057
 c     -1.21567744     0.01975883    -0.05779420
 c     -0.94654548     1.29874748     0.74239837
 c     -0.16046121     1.20574592    -0.41056326
 c      1.30958069     0.78026454    -0.35715438
 h     -0.50510859    -1.86379127     0.05222265
 h     -1.74163732     2.11324285     0.54595289
 h     -0.46798911     1.96039179    -1.19820361
 h      1.97642269     1.46061529     0.14633713
 o      2.42123147    -1.24365600     0.37974063
 h      2.29638037    -2.31308626     0.13128069
 c     -2.69967575    -0.23721672    -0.37232219
 h     -3.11362850     0.75972366    -0.94340975
 h     -2.72988806    -1.37668859    -0.80049646
 h     -3.28860339    -0.28447153     0.58970004
 h     -0.44970647     1.06786663     1.68061246
          17

 c      1.32175830    -0.46954207     0.02146760
 c     -0.15717261    -0.81702402     0.22805940
 c     -1.23899430     0.02467101    -0.05689180
 c     -0.94992405     1.29899546     0.71985302
 c     -0.17555556     1.21687672    -0.39816687
 c      1.30806038     0.77854726    -0.35606932
 h     -0.43833038    -1.88587549     0.05759998
 h     -1.69465595     2.16894924     0.60059651
 h     -0.40970859     1.99014759    -1.20181124
 h      2.03023385     1.42530283     0.21614478
 o      2.40798783    -1.25434576     0.36604463
 h      2.34908834    -2.27128810     0.14795534
 c     -2.68889656    -0.24719766    -0.36737135
 h     -3.06150924     0.68427672    -0.96393992
 h     -2.76823890    -1.39038524    -0.74595542
 h     -3.31616239    -0.26733997     0.56056207
 h     -0.40521551     1.09425749     1.61026973
          17

 c      1.33120372    -0.47898958     0.04328095
 c     -0.14344045    -0.80628867     0.22071731
 c     -1.26085699     0.02951812    -0.05542034
 c     -0.95435163     1.30246249     0.69912515
 c     -0.18852168     1.22996273    -0.38934715
 c      1.30577831     0.77969207    -0.35321880
 h     -0.36814716    -1.90718160     0.07197992
 h     -1.64294546     2.20912041     0.66400505
 h     -0.35243498     2.00601245    -1.20251381
 h      2.08403336     1.39154738     0.27012144
 o      2.39386887    -1.26554726     0.35195095
 h      2.39817195    -2.20383133     0.16893376
 c     -2.67835055    -0.25824228    -0.36285375
 h     -3.00668630     0.58942487    -0.98171726
 h     -2.80842277    -1.37784363    -0.69200716
 h     -3.33812160    -0.24802632     0.52884851
 h     -0.36343931     1.12399076     1.55367017
          17

 c      1.33906804    -0.49104422     0.06542886
 c     -0.13014073    -0.79941174     0.21102903
 c     -1.28018618     0.03385807    -0.05310408
 c     -0.96019650     1.30935995     0.68144336
 c     -0.19829972     1.24480552    -0.38538498
 c      1.30350942     0.78339860    -0.34785350
 h     -0.29730777    -1.92278350     0.09485275
 h     -1.59038600     2.23423624     0.73227200
 h     -0.29922389     2.00856573    -1.20104491
 h      2.13031845     1.35698100     0.30339332
 o      2.37940111    -1.27540889     0.33805477
 h      2.44011591    -2.14162753     0.18734739
 c     -2.66824748    -0.27100787    -0.35836186
 h     -2.95578935     0.48841601    -1.00504395
 h     -2.84736422    -1.34482172    -0.64152185
 h     -3.35524906    -0.22534875     0.49829839
 h     -0.32323915     1.15475355     1.51536095
          17

 c      1.34470221    -0.50440715     0.08715359
 c     -0.11755247    -0.79659607     0.19932123
 c     -1.29591032     0.03741144    -0.04968560
 c     -0.96739977     1.31954214     0.66814400
 c     -0.20407065     1.26103532    -0.38711946
 c      1.30180679     0.78898581    -0.33943542
 h     -0.22925120    -1.92997585     0.12513218
 h     -1.54203395     2.24715252     0.80175771
 h     -0.25303363     2.00053992    -1.20004607
 h      2.16451692     1.32193514     0.31374044
 o      2.36484307    -1.28114413     0.32503709
 h      2.47666298    -2.13194697     0.19492233
 c     -2.65863999    -0.28600083    -0.35303224
 h     -2.91626071     0.39777596    -1.04676932
 h     -2.88280625    -1.30277643    -0.59784906
 h     -3.36884086    -0.19773779     0.47217583
 h     -0.28608874     1.18488455     1.49477308
          17

 c      1.34738233    -0.51768672     0.10768991
 c     -0.10583659    -0.79782297     0.18602616
 c     -1.30707882     0.04007280    -0.04496065
 c     -0.97544076     1.33255545     0.66024614
 c     -0.20541318     1.27814083    -0.39469428
 c      1.30099394     0.79563618    -0.32766830
 h     -0.16770501    -1.92856661     0.16130548
 h     -1.50339353     2.25258783     0.86969442
 h     -0.21631294     1.98657940    -1.20404257
 h      2.18462671     1.28849803     0.30124837
 o      2.35046918    -1.28236085     0.31310546
 h      2.51123822    -2.18607282     0.19106798
 c     -2.64966178    -0.30267173    -0.34613279
 h     -2.89221159     0.32719725    -1.11638782
 h     -2.91431360    -1.26930873    -0.56429430
 h     -3.38010036    -0.16344540     0.45226742
 h     -0.25547719     1.21310237     1.48778519
          17

 c      1.34631877    -0.52952612     0.12631889
 c     -0.09507823    -0.80283853     0.17164674
 c     -1.31295891     0.04188685    -0.03881754
 c     -0.98349835     1.34778589     0.65810279
 c     -0.20238294     1.29553892    -0.40749343
 c      1.30113271     0.80254664    -0.31251778
 h     -0.11624944    -1.92077524     0.20166260
 h     -1.47933556     2.25573399     0.93441526
 h     -0.19067253     1.97234314    -1.21875400
 h      2.19117939     1.25999379     0.26803969
 o      2.33721367    -1.28215169     0.30199254
 h      2.53895756    -2.26187094     0.18281990
 c     -2.64175646    -0.31912809    -0.33805674
 h     -2.88134292     0.27176490    -1.20849925
 h     -2.94339511    -1.26309780    -0.54280545
 h     -3.38947354    -0.12115790     0.43830935
 h     -0.23504414     1.23824489     1.48936267
          17

 c      1.34083711    -0.53877558     0.14244836
 c     -0.08534129    -0.81118473     0.15671367
 c     -1.31309387     0.04299933    -0.03126192
 c     -0.99068199     1.36465503     0.66137886
 c     -0.19545828     1.31271476    -0.42437482
 c      1.30195224     0.80896915    -0.29422504
 h     -0.07791117    -1.91070333     0.24455404
 h     -1.47299304     2.26030019     0.99490665
 h     -0.17678762     1.96260146    -1.24915848
 h      2.18784691     1.24082771     0.21825224
 o      2.32613754    -1.28325494     0.29152444
 h      2.55297074    -2.32288356     0.17519267
 c     -2.63563477    -0.33375867    -0.33018920
 h     -2.87802610     0.22022423    -1.30622252
 h     -2.97067791    -1.29188885    -0.53201800
 h     -3.39627616    -0.07077116     0.42807995
 h     -0.22716259     1.25927712     1.49529305
          17

 c      1.33062186    -0.54464576     0.15567631
 c     -0.07672154    -0.82228088     0.14174385
 c     -1.30733436     0.04359957    -0.02242091
 c     -0.99623572     1.38276354     0.66928792
 c     -0.18538315     1.32939095    -0.44410774
 c      1.30277574     0.81420102    -0.27329528
 h     -0.05486183    -1.90324192     0.28858521
 h     -1.48517340     2.26712105     1.04994200
 h     -0.17456592     1.95895326    -1.29666520
 h      2.18219525     1.23633853     0.15783633
 o      2.31792804    -1.28701217     0.28164969
 h      2.54955392    -2.35263763     0.17020104
 c     -2.63212521    -0.34648688    -0.32397382
 h     -2.87739468     0.16479633    -1.39332854
 h     -2.99297126    -1.34671466    -0.52698960
 h     -3.39893260    -0.01382056     0.41812206
 h     -0.23241385     1.27543003     1.50281934
          17

 c      1.31589601    -0.54678128     0.16581476
 c     -0.06939155    -0.83555162     0.12721767
 c     -1.29585935     0.04386403    -0.01253471
 c     -0.99966665     1.40190242     0.68085145
 c     -0.17300648     1.34557846    -0.46571834
 c      1.30262088     0.81762507    -0.25037491
 h     -0.04826146    -1.90244847     0.33256658
 h     -1.51451245     2.27427476     1.09754734
 h     -0.18328963     1.95903981    -1.35750990
 h      2.18455294     1.25186238     0.09304171
 o      2.31280370    -1.29380491     0.27233262
 h      2.52763603    -2.34629149     0.16845593
 c     -2.63183296    -0.35811764    -0.32037909
 h     -2.87639605     0.10245678    -1.45925483
 h     -3.00526045    -1.41086707    -0.52171106
 h     -3.39573966     0.04673079     0.40480347
 h     -0.24952512     1.28631044     1.51078301
          17

 c      1.29747277    -0.54526816     0.17287611
 c     -0.06362956    -0.85055884     0.11358673
 c     -1.27916097     0.04392205    -0.00194038
 c     -1.00079202     1.42195969     0.69503898
 c     -0.15919116     1.36143499    -0.48852895
 c      1.30071644     0.81893346    -0.22599304
 h     -0.05820943    -1.90993419     0.37516588
 h     -1.55811043     2.27841029     1.13519650
 h     -0.20152595     1.95818944    -1.42409838
 h      2.20214285     1.28989107     0.02733291
 o      2.31052735    -1.30329789     0.26352854
 h      2.48808004    -2.30649757     0.16982859
 c     -2.63484589    -0.36939084    -0.31986093
 h     -2.87332683     0.03308704    -1.49840737
 h     -3.00404656    -1.46985400    -0.51135168
 h     -3.38567983     0.10717498     0.38526614
 h     -0.27543991     1.29192997     1.51968515
          17

 c      1.27666070    -0.54059033     0.17703698
 c     -0.05983533    -0.86705711     0.10129248
 c     -1.25797714     0.04384947     0.00895343
 c     -0.99971908     1.44282010     0.71080575
 c     -0.14476623     1.37706721    -0.51198693
 c      1.29715025     0.81845535    -0.20046404
 h     -0.08372419    -1.92425048     0.41448576
 h     -1.61222891     2.27619026     1.16041973
 h     -0.22710174     1.95185799    -1.48800627
 h      2.23178099     1.34650617    -0.03970989
 o      2.31045992    -1.31431031     0.25522275
 h      2.43384659    -2.24629518     0.17327148
 c     -2.64072619    -0.38069350    -0.32250809
 h     -2.86731308    -0.04190099    -1.50868003
 h     -2.98829531    -1.51439062    -0.49274303
 h     -3.36889694     0.16382909     0.35795054
 h     -0.30559049     1.29265208     1.53162596
          17

 c      1.25504564    -0.53351871     0.17858924
 c     -0.05851855    -0.88493506     0.09075610
 c     -1.23319301     0.04366963     0.01970006
 c     -0.99675612     1.46431748     0.72711720
 c     -0.13047411     1.39242868    -0.53549378
 c      1.29277176     0.81715745    -0.17415898
 h     -0.12278351    -1.94174230     0.44798785
 h     -1.67283977     2.26518070     1.17136347
 h     -0.25739008     1.93705658    -1.54234444
 h      2.26138412     1.41182174    -0.10889166
 o      2.31170364    -1.32440156     0.24749267
 h      2.36982395    -2.19736992     0.17624049
 c     -2.64865913    -0.39214240    -0.32814016
 h     -2.85806509    -0.12011681    -1.49098981
 h     -2.95897971    -1.53985858    -0.46401842
 h     -3.34678867     0.21363971     0.32272019
 h     -0.33471502     1.28910817     1.54970929
          17

 c      1.23420008    -0.52494663     0.17788382
 c     -0.06022854    -0.90409080     0.08233515
 c     -1.20574737     0.04336529     0.02984835
 c     -0.99225388     1.48622030     0.74304337
 c     -0.11692295     1.40731696    -0.55832823
 c      1.28848640     0.81626289    -0.14771798
 h     -0.17252917    -1.95820562     0.47293487
 h     -1.73600409     2.24416670     1.16710805
 h     -0.28976465     1.91264118    -1.58280768
 h      2.27852374     1.47461771    -0.17838569
 o      2.31353545    -1.33039522     0.24047030
 h      2.29852542    -2.20380288     0.17556503
 c     -2.65760201    -0.40371056    -0.33626962
 h     -2.84590593    -0.19827801    -1.45023911
 h     -2.91851840    -1.54552041    -0.42417920
 h     -3.32182741     0.25458475     0.28073920
 h     -0.35842364     1.28224856     1.57651397
          17

 c      1.21542309    -0.51573255     0.17527883
 c     -0.06543204    -0.92431661     0.07627294
 c     -1.17657021     0.04289708     0.03897522
 c     -0.98643964     1.50821743     0.75789867
 c     -0.10455730     1.42141549    -0.57963511
 c      1.28483008     0.81690493    -0.12195938
 h     -0.22965246    -1.97034024     0.48703856
 h     -1.79815557     2.21314672     1.14776670
 h     -0.32203646     1.87907445    -1.60792603
 h      2.27551780     1.52598923    -0.24425175
 o      2.31573787    -1.33194817     0.23407271
 h      2.21683160    -2.26701427     0.17182199
 c     -2.66638190    -0.41527829    -0.34590982
 h     -2.83202563    -0.27225267    -1.39781891
 h     -2.87039767    -1.53438779    -0.37275094
 h     -3.29720585     0.28589682     0.23419785
 h     -0.37485142     1.27361075     1.61211872
          17

 c      1.19964268    -0.50664734     0.17110043
 c     -0.07437347    -0.94523665     0.07267273
 c     -1.14655241     0.04222976     0.04671516
 c     -0.97935930     1.52990942     0.77129952
 c     -0.09364945     1.43433894    -0.59843954
 c      1.28196058     0.81996674    -0.09770198
 h     -0.29085794    -1.97655934     0.48896420
 h     -1.85631095     2.17316704     1.11442287
 h     -0.35278983     1.83808209    -1.61904529
 h      2.24966829     1.56026251    -0.30204920
 o      2.31790363    -1.33180323     0.22804078
 h      2.12692592    -2.34161302     0.16860407
 c     -2.67377471    -0.42657898    -0.35536067
 h     -2.81869346    -0.33774660    -1.35421084
 h     -2.81876930    -1.51335912    -0.30944507
 h     -3.27636213     0.30808624     0.18590423
 h     -0.38505916     1.26552652     1.65327694
          17

 c      1.18743276    -0.49836362     0.16561717
 c     -0.08697299    -0.96629274     0.07149783
 c     -1.11653288     0.04135562     0.05278561
 c     -0.97096003     1.55084442     0.78306928
 c     -0.08430867     1.44567650    -0.61367231
 c      1.27977526     0.82600232    -0.07565079
 h     -0.35328742    -1.97729518     0.47856904
 h     -1.90815788     2.12603481     1.06893299
 h     -0.38161452     1.79224216    -1.62011392
 h      2.20211392     1.57470630    -0.34787973
 o      2.31932388    -1.33209359     0.22220976
 h      2.03689940    -2.39305084     0.16806974
 c     -2.67867394    -0.43709081    -0.36256522
 h     -2.80847232    -0.39240165    -1.34472144
 h     -2.76775250    -1.49224160    -0.23381676
 h     -3.26246413     0.32275017     0.13876452
 h     -0.39183937     1.26085328     1.69459383
          17

 c      1.17904968    -0.49141511     0.15903271
 c     -0.10279707    -0.98676235     0.07258380
 c     -1.08729395     0.04031006     0.05700535
 c     -0.96122186     1.57059216     0.79308101
 c     -0.07651520     1.45504567    -0.62423996
 c      1.27797080     0.83516057    -0.05633792
 h     -0.41484682    -1.97498526     0.45691369
 h     -1.95194376     2.07396935     1.01366967
 h     -0.40912322     1.74438131    -1.61687738
 h      2.13727217     1.56941053    -0.37898896
 o      2.31932876    -1.33373124     0.21651567
 h      1.95481927    -2.40681137     0.17078766
 c     -2.68039071    -0.44614841    -0.36664990
 h     -2.80185978    -0.43782248    -1.38067289
 h     -2.72055904    -1.47986438    -0.14540101
 h     -3.25794237     0.33215410     0.09523997
 h     -0.39810440     1.26233122     1.73057757
          17

 c      1.17449156    -0.48614753     0.15149590
 c     -0.12110373    -1.00582001     0.07566528
 c     -1.05956617     0.03917226     0.05929483
 c     -0.95024627     1.58881166     0.80114705
 c     -0.07019552     1.46216141    -0.62918515
 c      1.27600228     0.84707650    -0.04006105
 h     -0.47439390    -1.97366424     0.42599673
 h     -1.98622548     2.01928920     0.95128909
 h     -0.43646660     1.69678146    -1.61498048
 h      2.06337611     1.54797396    -0.39452025
 o      2.31738970    -1.33696372     0.21094040
 h      1.88707389    -2.37940006     0.17660448
 c     -2.67875897    -0.45349380    -0.36881512
 h     -2.79652124    -0.47782732    -1.44693200
 h     -2.67917996    -1.47827414    -0.04515129
 h     -3.26403675     0.33845675     0.05682042
 h     -0.40588962     1.27201090     1.75714807
          17

 c      1.17357485    -0.48268585     0.14312207
 c     -0.14094631    -1.02267096     0.08042895
 c     -1.03403943     0.03805762     0.05965364
 c     -0.93828372     1.60528109     0.80697298
 c     -0.06533469     1.46688613    -0.62790916
 c      1.27296331     0.86074233    -0.02678078
 h     -0.53158539    -1.97785841     0.38814275
 h     -2.00967013     1.96426028     0.88457837
 h     -0.46427081     1.65058348    -1.61734173
 h      1.99384435     1.51903590    -0.39683571
 o      2.31313166    -1.34167357     0.20548574
 h      1.83821949    -2.31359106     0.18506236
 c     -2.67388303    -0.45956415    -0.37078781
 h     -2.78972333    -0.51535330    -1.51792528
 h     -2.64503606    -1.48103553     0.06267492
 h     -3.28032661     0.34262610     0.02361813
 h     -0.41602307     1.29096074     1.77232263
          17

 c      1.17600393    -0.48092761     0.13401566
 c     -0.16132324    -1.03675249     0.08658203
 c     -1.01136547     0.03710455     0.05813655
 c     -0.92571390     1.61989128     0.81013688
 c     -0.06205545     1.46921825    -0.62029912
 c      1.26756118     0.87451499    -0.01603921
 h     -0.58621400    -1.99072397     0.34519174
 h     -2.02111355     1.91111378     0.81641375
 h     -0.49166819     1.60592309    -1.62261504
 h      1.94739787     1.49683135    -0.39263797
 o      2.30640700    -1.34735066     0.20016422
 h      1.80980871    -2.21900615     0.19555277
 c     -2.66595494    -0.46504794    -0.37344848
 h     -2.77985912    -0.55189535    -1.57413920
 h     -2.61952441    -1.47822472     0.17076970
 h     -3.30455394     0.34383054    -0.00554998
 h     -0.42810801     1.31918968     1.77643913
          17

 c      1.18140103    -0.48058017     0.12428617
 c     -0.18132300    -1.04791662     0.09389504
 c     -0.99214631     0.03646844     0.05483825
 c     -0.91299564     1.63262315     0.81009251
 c     -0.06058808     1.46922165    -0.60664284
 c      1.25865994     0.88671599    -0.00721438
 h     -0.63730451    -2.01226905     0.29803741
 h     -2.01991139     1.86208855     0.74966254
 h     -0.51632616     1.56268426    -1.62617250
 h      1.94133129     1.49529112    -0.39012021
 o      2.29755982    -1.35276081     0.19498489
 h      1.79621854    -2.11760165     0.20756907
 c     -2.65524426    -0.47039764    -0.37684521
 h     -2.76627949    -0.58811738    -1.60472399
 h     -2.60378620    -1.46198936     0.27103711
 h     -3.33305279     0.33993925    -0.03254562
 h     -0.44063027     1.35571755     1.77217377
          17

 c      1.18929643    -0.48122986     0.11404879
 c     -0.20020262    -1.05645169     0.10217997
 c     -0.97691839     0.03630776     0.04988749
 c     -0.90059354     1.64351319     0.80621379
 c     -0.06115610     1.46696618    -0.58742522
 c      1.24643974     0.89679297    -0.00022671
 h     -0.68271056    -2.03903967     0.24695790
 h     -2.00646894     1.81947865     0.68701302
 h     -0.53539852     1.52112619    -1.62258707
 h      1.97750782     1.51541055    -0.39061653
 o      2.28786889    -1.35558436     0.18989978
 h      1.77778865    -2.04951904     0.22163919
 c     -2.64209615    -0.47572417    -0.38062137
 h     -2.74882991    -0.62435732    -1.60504103
 h     -2.59830569    -1.42847978     0.35654464
 h     -3.36161315     0.32872810    -0.05919349
 h     -0.45125612     1.39883129     1.76419415
          17

 c      1.19911397    -0.48243923     0.10341375
 c     -0.21738792    -1.06289083     0.11123049
 c     -0.96613037     0.03674881     0.04344356
 c     -0.88888032     1.65261361     0.79792916
 c     -0.06387771     1.46251772    -0.56318159
 c      1.23257628     0.90541430     0.00434724
 h     -0.71964152    -2.06557926     0.19240115
 h     -1.98276024     1.78558490     0.63074195
 h     -0.54655442     1.48201541    -1.60767775
 h      2.04011600     1.54443870    -0.38707966
 o      2.27888626    -1.35380865     0.18475487
 h      1.73173295    -2.05053569     0.24018458
 c     -2.62689147    -0.48089891    -0.38427805
 h     -2.72759322    -0.66094449    -1.57482661
 h     -2.60273548    -1.37743471     0.42237359
 h     -3.38635168     0.30895980    -0.08684534
 h     -0.45752827     1.44662436     1.75793892
          17

 c      1.21017990    -0.48385972     0.09248840
 c     -0.23244801    -1.06773502     0.12078239
 c     -0.96011497     0.03783039     0.03569246
 c     -0.87803022     1.65995826     0.78496896
 c     -0.06872547     1.45595877    -0.53446005
 c      1.21910691     0.91336298     0.00597668
 h     -0.74561747    -2.08647697     0.13549173
 h     -1.95261751     1.76255134     0.58243491
 h     -0.54858766     1.44645442    -1.57947375
 h      2.10916881     1.56857482    -0.37218076
 o      2.27003101    -1.34873575     0.17952341
 h      1.67077104    -2.10323653     0.26371909
 c     -2.60999230    -0.48564373    -0.38722001
 h     -2.70283730    -0.69855346    -1.51806955
 h     -2.61592287    -1.31138983     0.46594396
 h     -3.40434952     0.28096961    -0.11627707
 h     -0.45797119     1.49769024     1.75728342
          17

 c      1.22173146    -0.48524540     0.08139152
 c     -0.24505233    -1.07128310     0.13051715
 c     -0.95906052     0.03945908     0.02684419
 c     -0.86797242     1.66556511     0.76762784
 c     -0.07551446     1.44740257    -0.50184805
 c      1.20768920     0.92093380     0.00454259
 h     -0.75913201    -2.09779147     0.07799528
 h     -1.92155889     1.75218898     0.54278153
 h     -0.54163728     1.41564732    -1.53852651
 h      2.16946971     1.57961551    -0.34259037
 o      2.25981297    -1.34295276     0.17439985
 h      1.62353723    -2.16863490     0.28914583
 c     -2.59168435    -0.48952804    -0.38866222
 h     -2.67510828    -0.73886611    -1.44447417
 h     -2.63606291    -1.23528003     0.48749415
 h     -3.41405858     0.24683592    -0.14780693
 h     -0.45302537     1.55142941     1.76221949
          17

 c      1.23291789    -0.48635606     0.07025451
 c     -0.25493153    -1.07358457     0.14008902
 c     -0.96299531     0.04139278     0.01713498
 c     -0.85850778     1.66950245     0.74685579
 c     -0.08387251     1.43698505    -0.46602332
 c      1.19952241     0.92797419     0.00026860
 h     -0.75984994    -2.09764322     0.02198047
 h     -1.89584459     1.75582901     0.51160234
 h     -0.52720330     1.39069013    -1.48800833
 h      2.21150178     1.57438953    -0.29831272
 o      2.24763174    -1.33810081     0.16958145
 h      1.60561657    -2.22226661     0.31318442
 c     -2.57211928    -0.49187336    -0.38754517
 h     -2.64534822    -0.78569075    -1.37115418
 h     -2.66102141    -1.15638943     0.49103228
 h     -3.41553928     0.21026928    -0.18154754
 h     -0.44496196     1.60758496     1.76860653
          17

 c      1.24282521    -0.48689814     0.05921359
 c     -0.26186150    -1.07444431     0.14915502
 c     -0.97178878     0.04325525     0.00683467
 c     -0.84960752     1.67198576     0.72414033
 c     -0.09317724     1.42483212    -0.42782869
 c      1.19542368     0.93406623    -0.00642533
 h     -0.74856005    -2.08633173    -0.03057734
 h     -1.88056652     1.77419359     0.48819666
 h     -0.50798811     1.37240577    -1.43362658
 h      2.23008972     1.55296777    -0.24125624
 o      2.23364008    -1.33502862     0.16519858
 h      1.62137978    -2.25251603     0.33356209
 c     -2.55129041    -0.49170279    -0.38287326
 h     -2.61465919    -0.84543046    -1.31933868
 h     -2.68893700    -1.08410340     0.48538156
 h     -3.41046856     0.17620648    -0.21774244
 h     -0.43681177     1.66547971     1.77033689
          17

 c      1.25053139    -0.48654836     0.04840518
 c     -0.26565617    -1.07345526     0.15740332
 c     -0.98515519     0.04457728    -0.00374527
 c     -0.84176226     1.67345780     0.70133676
 c     -0.10248676     1.41100303    -0.38839869
 c      1.19582521     0.93864765    -0.01502300
 h     -0.72704984    -2.06624017    -0.07815528
 h     -1.87737995     1.80719533     0.47184912
 h     -0.48739377     1.36126073    -1.38289692
 h      2.22373066     1.51776382    -0.17439931
 o      2.21838207    -1.33416139     0.16132646
 h      1.66928158    -2.25482008     0.34887121
 c     -2.52910379    -0.48813344    -0.37483276
 h     -2.58341220    -0.92322352    -1.30007485
 h     -2.71898292    -1.02833024     0.48341282
 h     -3.40167987     0.14997951    -0.25708613
 h     -0.43122192     1.72369051     1.76203969
          17

 c      1.25518638    -0.48503146     0.03796636
 c     -0.26616262    -1.07006305     0.16457882
 c     -1.00264380     0.04486333    -0.01425339
 c     -0.83616705     1.67463772     0.68055668
 c     -0.11052405     1.39541947    -0.34934568
 c      1.20065071     0.94104620    -0.02497342
 h     -0.69786224    -2.04153497    -0.11995855
 h     -1.88350905     1.85364644     0.46205477
 h     -0.46853121     1.35740125    -1.34313283
 h      2.19531702     1.47362786    -0.10134677
 o      2.20264402    -1.33555382     0.15797605
 h      1.74352185    -2.23028289     0.35867767
 c     -2.50555224    -0.48120493    -0.36525084
 h     -2.55092395    -1.01587586    -1.30313022
 h     -2.75130781    -0.99550799     0.49639834
 h     -3.39195749     0.13597427    -0.30082395
 h     -0.42985545     1.78027063     1.74082083
          17

 c      1.25611154    -0.48222789     0.02803939
 c     -0.26327593    -1.06367577     0.17049358
 c     -1.02361039     0.04367456    -0.02431525
 c     -0.83459250     1.67651521     0.66402113
 c     -0.11578134     1.37782210    -0.31287957
 c      1.20910155     0.94044814    -0.03575647
 h     -0.66382254    -2.01738816    -0.15597914
 h     -1.89309835     1.91110112     0.45826263
 h     -0.45307959     1.36073539    -1.31845734
 h      2.15420616     1.42858543    -0.02566606
 o      2.18745556    -1.33861233     0.15501781
 h      1.83310520    -2.18919187     0.36461880
 c     -2.48098640    -0.47205060    -0.35597232
 h     -2.51652421    -1.11263757    -1.30856928
 h     -2.78510726    -0.98450724     0.52589459
 h     -3.38229748     0.13611930    -0.35040308
 h     -0.43326067     1.83321216     1.70702311
          17

 c      1.25289388    -0.47828730     0.01877832
 c     -0.25698476    -1.05382236     0.17500366
 c     -1.04717940     0.04071658    -0.03355026
 c     -0.83893708     1.68022104     0.65366245
 c     -0.11681143     1.35783697    -0.28155449
 c      1.21955189     0.93590453    -0.04701149
 h     -0.62731898    -1.99852869    -0.18664567
 h     -1.89990770     1.97612494     0.45951210
 h     -0.44085793     1.37085602    -1.30794915
 h      2.11757838     1.39401014     0.05072744
 o      2.17408241    -1.34158028     0.15201959
 h      1.92117513    -2.15832672     0.37283198
 c     -2.45632677    -0.46220049    -0.34766600
 h     -2.48021112    -1.20210940    -1.30135756
 h     -2.81715726    -0.98762286     0.56338078
 h     -3.37084284     0.14917135    -0.40670734
 h     -0.44089470     1.88094746     1.66454741
          17

 c      1.24542482    -0.47369452     0.01035403
 c     -0.24742774    -1.04032026     0.17795533
 c     -1.07221849     0.03591893    -0.04157270
 c     -0.85057579     1.68672004     0.65044600
 c     -0.11272801     1.33521107    -0.25751000
 c      1.23013794     0.92665905    -0.05867205
 h     -0.58960291    -1.98751997    -0.21210312
 h     -1.89956323     2.04498282     0.46434729
 h     -0.43045194     1.38681048    -1.30672827
 h      2.10422060     1.38102452     0.12936106
 o      2.16352253    -1.34198179     0.14827840
 h      1.99302526    -2.17382485     0.39337587
 c     -2.43294422    -0.45294893    -0.34027986
 h     -2.44250299    -1.27590320    -1.27417411
 h     -2.84322819    -0.99551810     0.59777485
 h     -3.35358469     0.17141125    -0.46939646
 h     -0.45111434     1.92283277     1.62088764
          17

 c      1.23385874    -0.46921063     0.00294776
 c     -0.23491217    -1.02337304     0.17914637
 c     -1.09734076     0.02948644    -0.04798229
 c     -0.86976520     1.69643358     0.65384695
 c     -0.10372214     1.31012560    -0.24166968
 c      1.24022136     0.91288604    -0.07074467
 h     -0.55062182    -1.98383647    -0.23161333
 h     -1.89062712     2.11443268     0.47094822
 h     -0.42017004     1.40702244    -1.30877563
 h      2.11820873     1.39214524     0.21262850
 o      2.15571046    -1.33963456     0.14364124
 h      2.04966342    -2.23472896     0.42736149
 c     -2.41237322    -0.44520768    -0.33371116
 h     -2.40422438    -1.32886217    -1.22506973
 h     -2.86009677    -1.00060310     0.62093113
 h     -3.32625559     0.19813690    -0.53684862
 h     -0.46129196     1.95940994     1.58619861
          17

 c      1.21859196    -0.46574263    -0.00325863
 c     -0.21987957    -1.00354676     0.17834732
 c     -1.12094438     0.02189771    -0.05236196
 c     -0.89544231     1.70906906     0.66210142
 c     -0.09116653     1.28336133    -0.23357047
 c      1.25079101     0.89590640    -0.08282461
 h     -0.50954988    -1.98444686    -0.24361902
 h     -1.87475658     2.18233369     0.47726967
 h     -0.40861297     1.42950573    -1.30916461
 h      2.14477562     1.41870151     0.29782672
 o      2.15021291    -1.33674510     0.13870358
 h      2.09712849    -2.30281385     0.46406312
 c     -2.39609609    -0.43961023    -0.32802913
 h     -2.36639517    -1.35852767    -1.15539001
 h     -2.86629852    -0.99778270     0.62870307
 h     -3.28600616     0.22495472    -0.60664697
 h     -0.46866118     1.99192499     1.57019347
          17

 c      1.20030390    -0.46425275    -0.00808671
 c     -0.20286765    -0.98165044     0.17537157
 c     -1.14132504     0.01384573    -0.05429681
 c     -0.92549374     1.72381852     0.67318970
 c     -0.07715093     1.25617714    -0.23186824
 c      1.26312951     0.87747660    -0.09417138
 h     -0.46560077    -1.98539227    -0.24640932
 h     -1.85622302     2.24800494     0.48114922
 h     -0.39484261     1.45221430    -1.30497300
 h      2.16599457     1.44858911     0.37780229
 o      2.14683519    -1.33500308     0.13399002
 h      2.13634353    -2.34862906     0.49402867
 c     -2.38538097    -0.43657357    -0.32342065
 h     -2.33015161    -1.36514065    -1.06901181
 h     -2.86214049    -0.98416518     0.62037798
 h     -3.23222283     0.24847408    -0.67623904
 h     -0.47220350     2.02087382     1.57732456
          17

 c      1.17997857    -0.46563906    -0.01137835
 c     -0.18451389    -0.95860979     0.17014649
 c     -1.15688687     0.00613206    -0.05341720
 c     -0.95731526     1.73972875     0.68569689
 c     -0.06380482     1.23000824    -0.23498550
 c      1.27791239     0.85918139    -0.10409274
 h     -0.41862201    -1.98328094    -0.23881322
 h     -1.84056213     2.31213195     0.48050990
 h     -0.37843419     1.47337138    -1.29538558
 h      2.17091219     1.47240613     0.44545212
 o      2.14544148    -1.33507186     0.12973877
 h      2.16588147    -2.35936272     0.51254616
 c     -2.38108058    -0.43618619    -0.32004808
 h     -2.29660055    -1.35269830    -0.97270652
 h     -2.84975286    -0.95880609     0.59835824
 h     -3.16666350     0.26655836    -0.74353544
 h     -0.47412090     2.04487265     1.60432079
          17

 c      1.15891862    -0.47054758    -0.01302910
 c     -0.16560261    -0.93539856     0.16276032
 c     -1.16642436    -0.00046143    -0.04946117
 c     -0.98846999     1.75596609     0.69892556
 c     -0.05281305     1.20618779    -0.24148696
 c      1.29516820     0.84223779    -0.11210396
 h     -0.36932814    -1.97620406    -0.22056082
 h     -1.83221654     2.37575128     0.47380772
 h     -0.35954017     1.49175735    -1.28151665
 h      2.15543810     1.48439267     0.49572146
 o      2.14583204    -1.33701260     0.12600134
 h      2.18429306    -2.33227300     0.51812232
 c     -2.38339733    -0.43791726    -0.31792081
 h     -2.26636970    -1.33115950    -0.87700736
 h     -2.83347805    -0.92280084     0.56859175
 h     -3.09316618     0.27833910    -0.80738094
 h     -0.47901643     2.06131160     1.64285688
          17

 c      1.13876924    -0.47917937    -0.01302744
 c     -0.14711778    -0.91302154     0.15348174
 c     -1.16937115    -0.00528496    -0.04233911
 c     -1.01720298     1.77196105     0.71254829
 c     -0.04522413     1.18577738    -0.25017207
 c      1.31443706     0.82743764    -0.11792098
 h     -0.31928438    -1.96411842    -0.19229240
 h     -1.83229575     2.43851844     0.46063304
 h     -0.33893936     1.50694899    -1.26614933
 h      2.12000089     1.48169477     0.52571979
 o      2.14772949    -1.34046460     0.12267920
 h      2.19082011    -2.27208806     0.51195573
 c     -2.39173934    -0.44036683    -0.31692403
 h     -2.23879222    -1.31787016    -0.79571780
 h     -2.82035659    -0.87951241     0.54132858
 h     -3.01699214     0.28406753    -0.86782939
 h     -0.49168842     2.06787458     1.68406490
          17

 c      1.12152327    -0.49117686    -0.01148199
 c     -0.13025744    -0.89250650     0.14275363
 c     -1.16589198    -0.00788376    -0.03217341
 c     -1.04256985     1.78745573     0.72629284
 c     -0.04147624     1.16950806    -0.26003716
 c      1.33485667     0.81509997    -0.12144795
 h     -0.27076343    -1.94888157    -0.15536415
 h     -1.83830970     2.49768732     0.44202452
 h     -0.31797189     1.51944099    -1.25329003
 h      2.06832802     1.46402322     0.53476895
 o      2.15078587    -1.34445294     0.11941406
 h      2.18578127    -2.19426764     0.49971008
 c     -2.40479114    -0.44174552    -0.31717002
 h     -2.21192281    -1.33156191    -0.74053386
 h     -2.81955478    -0.83389584     0.53018134
 h     -2.94382451     0.28479002    -0.92604851
 h     -0.51557297     2.06338968     1.72117644
          17

 c      1.10941144    -0.50565544    -0.00862144
 c     -0.11635431    -0.87486681     0.13115423
 c     -1.15678814    -0.00799668    -0.01929578
 c     -1.06423472     1.80241539     0.73980668
 c     -0.04153990     1.15780404    -0.27024307
 c      1.35517092     0.80502605    -0.12284102
 h     -0.22651346    -1.93396411    -0.11154560
 h     -1.84600167     2.54885102     0.42016090
 h     -0.29826098     1.53047632    -1.24727497
 h      2.00760196     1.43429735     0.52527505
 o      2.15461495    -1.34698429     0.11534577
 h      2.17072289    -2.13164295     0.49537959
 c     -2.42078072    -0.44140238    -0.31922628
 h     -2.18550863    -1.37678981    -0.71278128
 h     -2.83891193    -0.78948849     0.54592855
 h     -2.87863151     0.28185519    -0.98373195
 h     -0.55225260     2.04789968     1.75022410
          17

 c      1.10456987    -0.52138179    -0.00476212
 c     -0.10665556    -0.86103158     0.11931581
 c     -1.14330980    -0.00551125    -0.00420410
 c     -1.08220083     1.81686720     0.75262594
 c     -0.04509874     1.15086153    -0.28014802
 c      1.37371499     0.79645439    -0.12267153
 h     -0.18944628    -1.92363596    -0.06264421
 h     -1.85146526     2.58760047     0.39766323
 h     -0.28123888     1.54146034    -1.25133395
 h      1.94941711     1.40029386     0.50465006
 o      2.15895634    -1.34579064     0.10932990
 h      2.14690225    -2.12301641     0.51788899
 c     -2.43798214    -0.44046265    -0.32336958
 h     -2.16354286    -1.43961445    -0.70416138
 h     -2.87982554    -0.74500824     0.58700514
 h     -2.82470879     0.27616490    -1.04206380
 h     -0.60147703     2.02243646     1.77005777
          17

 c      1.10849787    -0.53704568    -0.00024993
 c     -0.10196462    -0.85177894     0.10781779
 c     -1.12696112    -0.00040349     0.01250381
 c     -1.09663322     1.83077473     0.76416542
 c     -0.05171271     1.14874592    -0.28937250
 c      1.38852736     0.78810486    -0.12204853
 h     -0.16226294    -1.92151099    -0.01015837
 h     -1.85228926     2.61080652     0.37694645
 h     -0.26771459     1.55315967    -1.26612472
 h      1.90954715     1.37568886     0.48662597
 o      2.16381787    -1.34148723     0.10151006
 h      2.11425725    -2.16343194     0.56618004
 c     -2.45519069    -0.44052909    -0.32898692
 h     -2.15166728    -1.50145980    -0.70497000
 h     -2.93667761    -0.69596762     0.63908319
 h     -2.78332386     0.26740137    -1.10062413
 h     -0.66131938     1.98874527     1.78237239
          17

 c      1.12156797    -0.55154034     0.00460093
 c     -0.10227879    -0.84771525     0.09711037
 c     -1.10931351     0.00731374     0.03019886
 c     -1.10775674     1.84398691     0.77372420
 c     -0.06092223     1.15145069    -0.29780625
 c      1.39794322     0.77872640    -0.12217507
 h     -0.14710899    -1.92894259     0.04481574
 h     -1.84786267     2.61721493     0.35977132
 h     -0.25779538     1.56525477    -1.28923642
 h      1.90199157     1.37480958     0.48578545
 o      2.16923748    -1.33696215     0.09331733
 h      2.07527531    -2.21343519     0.61911652
 c     -2.47171208    -0.44253685    -0.33512027
 h     -2.15402471    -1.54895104    -0.70822247
 h     -3.00133502    -0.63915401     0.68493565
 h     -2.75414567     0.25398712    -1.15704136
 h     -0.72852647     1.94892401     1.79163465
          17

 c      1.14284553    -0.56411386     0.00952853
 c     -0.10667522    -0.84927375     0.08751525
 c     -1.09183072     0.01760524     0.04827650
 c     -1.11575509     1.85624244     0.78058206
 c     -0.07228124     1.15888680    -0.30551476
 c      1.40157464     0.76827266    -0.12319416
 h     -0.14535817    -1.94430946     0.10132328
 h     -1.83938087     2.60767571     0.34691603
 h     -0.25119944     1.57661453    -1.31610519
 h      1.92798085     1.39934768     0.50368773
 o      2.17526739    -1.33439037     0.08592239
 h      2.03457792    -2.24575510     0.65990883
 c     -2.48715500    -0.44665162    -0.34104709
 h     -2.17254282    -1.57482026    -0.70955887
 h     -3.06669707    -0.57424417     0.71164830
 h     -2.73604071     0.23393551    -1.20774492
 h     -0.79938213     1.90491179     1.80403830
          17

 c      1.17030541    -0.57431448     0.01430182
 c     -0.11359631    -0.85666514     0.07927996
 c     -1.07571976     0.03036878     0.06619197
 c     -1.12064425     1.86718624     0.78426633
 c     -0.08533526     1.17083692    -0.31259641
 c      1.40032411     0.75808906    -0.12404011
 h     -0.15751429    -1.96374696     0.15817090
 h     -1.82986623     2.58525749     0.33787895
 h     -0.24765875     1.58599148    -1.34165706
 h      1.97560929     1.43604061     0.52706109
 o      2.18209861    -1.33495674     0.07995866
 h      1.99659845    -2.24948712     0.68040364
 c     -2.50131947    -0.45256047    -0.34637274
 h     -2.20729122    -1.57636391    -0.70633399
 h     -3.12757311    -0.50304907     0.71180105
 h     -2.72766818     0.20588442    -1.24922709
 h     -0.87105849     1.85806237     1.82454120
          17

 c      1.20132084    -0.58183380     0.01869516
 c     -0.12137518    -0.86977644     0.07262546
 c     -1.06182166     0.04534760     0.08347203
 c     -1.12221022     1.87636233     0.78487932
 c     -0.09959647     1.18692281    -0.31906989
 c      1.39541640     0.74976885    -0.12356808
 h     -0.18318481    -1.98270186     0.21378000
 h     -1.82404952     2.55504781     0.33074969
 h     -0.24713794     1.59262924    -1.36171768
 h      2.03065857     1.46948801     0.54133061
 o      2.19007494    -1.33931130     0.07572290
 h      1.96496640    -2.22276346     0.67779870
 c     -2.51416467    -0.45966484    -0.35090553
 h     -2.25676228    -1.55472657    -0.69713331
 h     -3.18045598    -0.42848066     0.68239060
 h     -2.72771610     0.16972570    -1.27908539
 h     -0.94243042     1.80936825     1.85308220
          17

 c      1.23318748    -0.58639452     0.02247747
 c     -0.12868907    -0.88807947     0.06776203
 c     -1.05056899     0.06205224     0.09970988
 c     -1.12015002     1.88323295     0.78313083
 c     -0.11454439     1.20660638    -0.32482463
 c      1.38784373     0.74444347    -0.12113907
 h     -0.22114793    -1.99733101     0.26633756
 h     -1.82750058     2.52303783     0.32270119
 h     -0.24984978     1.59656323    -1.37381808
 h      2.08260839     1.48965437     0.53775708
 o      2.19963587    -1.34773300     0.07326422
 h      1.94235697    -2.16969575     0.65316355
 c     -2.52579208    -0.46707954    -0.35452276
 h     -2.31784969    -1.51570163    -0.68186085
 h     -3.22332462    -0.35382648     0.62393676
 h     -2.73491926     0.12681174    -1.29668545
 h     -1.01327079     1.76028662     1.88371640
          17

 c      1.26353531    -0.58775403     0.02541576
 c     -0.13475236    -0.91061379     0.06488237
 c     -1.04203392     0.07974552     0.11455421
 c     -1.11438836     1.88734056     0.77993881
 c     -0.12964507     1.22921642    -0.32961825
 c      1.37832253     0.74272912    -0.11655400
 h     -0.26951945    -2.00530537     0.31408240
 h     -1.84437636     2.49375029     0.31152746
 h     -0.25617030     1.59865818    -1.37751705
 h      2.12483175     1.49181601     0.51283016
 o      2.21126205    -1.35995271     0.07229044
 h      1.92946460    -2.10208684     0.61289774
 c     -2.53638974    -0.47349970    -0.35708054
 h     -2.38584614    -1.47174532    -0.66225322
 h     -3.25587402    -0.28214401     0.54033565
 h     -2.74799898     0.07989141    -1.30357591
 h     -1.08273384     1.71312739     1.90785970
          17

 c      1.29059838    -0.58580992     0.02729490
 c     -0.13927472    -0.93606123     0.06414236
 c     -1.03604711     0.09750479     0.12770403
 c     -1.10536220     1.88853774     0.77595068
 c     -0.14437264     1.25399003    -0.33310094
 c      1.36736825     0.74482993    -0.10988813
 h     -0.32598607    -2.00610183     0.35558879
 h     -1.87463922     2.46798132     0.29748449
 h     -0.26653780     1.60047370    -1.37439412
 h      2.15356418     1.47496343     0.46639379
 o      2.22553562    -1.37472543     0.07190244
 h      1.92182167    -2.04451897     0.57284563
 c     -2.54606278    -0.47718958    -0.35842129
 h     -2.45535127    -1.44259004    -0.64199394
 h     -3.28028585    -0.21545423     0.43927026
 h     -2.76556876     0.03278895    -1.30369046
 h     -1.14872955     1.67056952     1.91820787
          17

 c      1.31331901    -0.58076034     0.02796644
 c     -0.14229895    -0.96288007     0.06563602
 c     -1.03233473     0.11434059     0.13891132
 c     -1.09404341     1.88702896     0.77137250
 c     -0.15822556     1.28012229    -0.33486862
 c      1.35531621     0.75060358    -0.10141191
 h     -0.38805876    -2.00092793     0.38998833
 h     -1.91338054     2.44305110     0.28351684
 h     -0.28135650     1.60397505    -1.36766481
 h      2.16754373     1.44103330     0.40068541
 o      2.24320247    -1.38988091     0.07063140
 h      1.90740661    -2.03174584     0.55731699
 c     -2.55453358    -0.47668304    -0.35860846
 h     -2.52273057    -1.44741199    -0.62434246
 h     -3.30221449    -0.15361621     0.33229939
 h     -2.78599079    -0.01035599    -1.30303729
 h     -1.20827311     1.63496017     1.91068847
          17

 c      1.33127876    -0.57323479     0.02742012
 c     -0.14403431    -0.98945436     0.06937284
 c     -1.03062501     0.12932370     0.14798761
 c     -1.08168320     1.88320193     0.76610373
 c     -0.17073751     1.30682442    -0.33455844
 c      1.34224755     0.75956379    -0.09159023
 h     -0.45332309    -1.99227112     0.41704870
 h     -1.95311054     2.41527840     0.27352107
 h     -0.30088418     1.61107693    -1.36122621
 h      2.16876141     1.39517696     0.32022016
 o      2.26433349    -1.40440889     0.06797008
 h      1.88029966    -2.07453207     0.57416845
 c     -2.56108318    -0.47212921    -0.35822575
 h     -2.58743157    -1.48836397    -0.60777214
 h     -3.33031461    -0.09373249     0.23267979
 h     -2.80716189    -0.04636988    -1.30834256
 h     -1.25814868     1.60788112     1.88478095
          17

 c      1.34453129    -0.56426266     0.02580357
 c     -0.14474396    -1.01426001     0.07527970
 c     -1.03070010     0.14167741     0.15480772
 c     -1.06950687     1.87746167     0.75991974
 c     -0.18148577     1.33338403    -0.33199067
 c      1.32783906     0.77083299    -0.08108080
 h     -0.51959124    -1.98302035     0.43700257
 h     -1.98670537     2.38209734     0.27047542
 h     -0.32506078     1.62310114    -1.35813080
 h      2.16419891     1.34647338     0.23168855
 o      2.28761377    -1.41944338     0.06510815
 h      1.85335664    -2.14451192     0.60301077
 c     -2.56519099    -0.46522401    -0.35805981
 h     -2.64939035    -1.54814570    -0.58661292
 h     -3.37148434    -0.03222171     0.14976243
 h     -2.82629773    -0.07436527    -1.32452089
 h     -1.29553228     1.58994115     1.84338610
          17

 c      1.35341261    -0.55504147     0.02336605
 c     -0.14469632    -1.03603797     0.08324013
 c     -1.03239610     0.15081133     0.15930650
 c     -1.05852159     1.87017406     0.75255015
 c     -0.19010434     1.35920709    -0.32730377
 c      1.31132631     0.78321004    -0.07060331
 h     -0.58477618    -1.97538011     0.45013166
 h     -2.00913409     2.34274122     0.27561788
 h     -0.35329746     1.64037091    -1.35911618
 h      2.16640542     1.30707962     0.14233231
 o      2.31153662    -1.43597811     0.06315646
 h      1.84068379    -2.21265997     0.62400831
 c     -2.56725939    -0.45751102    -0.35851693
 h     -2.70711156    -1.60558130    -0.55609396
 h     -3.42417804     0.03093014     0.08483865
 h     -2.83998897    -0.09606831    -1.35231033
 h     -1.31853494     1.58064297     1.79284222
          17

 c      1.35837386    -0.54668372     0.02039904
 c     -0.14417298    -1.05389526     0.09313626
 c     -1.03558515     0.15631048     0.16147710
 c     -1.04943001     1.86167152     0.74368700
 c     -0.19629752     1.38382230    -0.32099357
 c      1.29204764     0.79563911    -0.06062840
 h     -0.64656686    -1.97014618     0.45640105
 h     -2.01807369     2.29809303     0.28841527
 h     -0.38434840     1.66218346    -1.36221640
 h      2.18722450     1.28679283     0.05618205
 o      2.33503050    -1.45415031     0.06256613
 h      1.84910583    -2.26325655     0.62772506
 c     -2.56847278    -0.44954504    -0.35970693
 h     -2.75834158    -1.64566231    -0.51437770
 h     -3.47887650     0.09133415     0.03406350
 h     -2.84476361    -0.11474785    -1.38810302
 h     -1.32663806     1.57832074     1.74290387
          17

 c      1.35987681    -0.54006880     0.01720423
 c     -0.14348805    -1.06729617     0.10485709
 c     -1.04016402     0.15790805     0.16137141
 c     -1.04261017     1.85224256     0.73305059
 c     -0.19984405     1.40685423    -0.31382178
 c      1.27047190     0.80779877    -0.05125931
 h     -0.70225435    -1.96675260     0.45543634
 h     -2.01415563     2.25038251     0.30678766
 h     -0.41638599     1.68714271    -1.36379498
 h      2.22567794     1.28619212    -0.02729316
 o      2.35739980    -1.47360726     0.06338287
 h      1.88016230    -2.28966464     0.61135798
 c     -2.57008451    -0.44124725    -0.36174788
 h     -2.80096879    -1.66014425    -0.46181022
 h     -3.52476880     0.14356697    -0.00661392
 h     -2.83789863    -0.13369354    -1.42598519
 h     -1.32068549     1.58043029     1.70563612
          17

 c      1.35835095    -0.53577958     0.01407135
 c     -0.14297838    -1.07597516     0.11827306
 c     -1.04604403     0.15546207     0.15909892
 c     -1.03817179     1.84205266     0.72065385
 c     -0.20058514     1.42799056    -0.30665610
 c      1.24822890     0.81994185    -0.04257330
 h     -0.74890702    -1.96394337     0.44682851
 h     -2.00122274     2.20293852     0.32738613
 h     -0.44726978     1.71359597    -1.36021675
 h      2.26747721     1.29833631    -0.10889639
 o      2.37824519    -1.49374185     0.06541877
 h      1.93183959    -2.29113132     0.57607992
 c     -2.57296292    -0.43236794    -0.36479335
 h     -2.83341169    -1.64561471    -0.39990889
 h     -3.55407800     0.18381565    -0.03976278
 h     -2.81796704    -0.15530295    -1.46010591
 h     -1.30187011     1.58462360     1.69173381
          17

 c      1.35418364    -0.53409506     0.01126290
 c     -0.14296836    -1.07983245     0.13320238
 c     -1.05313816     0.14893950     0.15482396
 c     -1.03607226     1.83103429     0.70720266
 c     -0.19840645     1.44696441    -0.30032038
 c      1.22709821     0.83228318    -0.03483699
 h     -0.78381817    -1.96058558     0.43049844
 h     -1.98634688     2.15984717     0.34606657
 h     -0.47488951     1.73997129    -1.34919332
 h      2.29684205     1.31573019    -0.18691889
 o      2.39749434    -1.51362842     0.06823315
 h      1.99810031    -2.27375408     0.52734401
 c     -2.57750849    -0.42265510    -0.36893359
 h     -2.85478705    -1.60229029    -0.33077007
 h     -3.56267322     0.21044711    -0.06678399
 h     -2.78494555    -0.18091138    -1.48611170
 h     -1.27009993     1.59028958     1.70484636
          17

 c      1.34771754    -0.53504390     0.00901124
 c     -0.14372701    -1.07885907     0.14939250
 c     -1.06134998     0.13841619     0.14875799
 c     -1.03619211     1.81890159     0.69419077
 c     -0.19324781     1.46355363    -0.29547640
 c      1.20841300     0.84474669    -0.02840745
 h     -0.80498019    -1.95623346     0.40690666
 h     -1.97856656     2.12521356     0.35886983
 h     -0.49746783     1.76499045    -1.33047369
 h      2.30349836     1.33344475    -0.25822696
 o      2.41553433    -1.53167687     0.07096764
 h      2.06661635    -2.25568826     0.47747346
 c     -2.58368557    -0.41182789    -0.37413685
 h     -2.86515832    -1.53409592    -0.25667633
 h     -3.54956853     0.22387228    -0.08842107
 h     -2.74006223    -0.21100221    -1.50170494
 h     -1.22383632     1.59894187     1.73880172
          17

 c      1.33925006    -0.53847862     0.00752265
 c     -0.14543789    -1.07309986     0.16652083
 c     -1.07056906     0.12408655     0.14114843
 c     -1.03840130     1.80535561     0.68339413
 c     -0.18515036     1.47759552    -0.29252230
 c      1.19304164     0.85702220    -0.02361240
 h     -0.81142050    -1.95136859     0.37706154
 h     -1.98523791     2.10187545     0.36356415
 h     -0.51379096     1.78781280    -1.30599781
 h      2.28284279     1.34890563    -0.31968887
 o      2.43317860    -1.54547644     0.07235751
 h      2.11923837    -2.26943422     0.44545276
 c     -2.59101424    -0.39947878    -0.38026973
 h     -2.86598541    -1.44979534    -0.17949202
 h     -3.51685340     0.22668353    -0.10498316
 h     -2.68556654    -0.24552229    -1.50677114
 h     -1.16206746     1.61279393     1.78111562
          17

 c      1.32903788    -0.54412421     0.00697449
 c     -0.14818363    -1.06265166     0.18421260
 c     -1.08067471     0.10628640     0.13226690
 c     -1.04270890     1.79029878     0.67618571
 c     -0.17432692     1.48900407    -0.29151712
 c      1.18148795     0.86867512    -0.02069702
 h     -0.80333799    -1.94737105     0.34237980
 h     -2.00749055     2.09018780     0.36087918
 h     -0.52335976     1.80812186    -1.27963663
 h      2.23455656     1.36115731    -0.36882564
 o      2.45073553    -1.55359575     0.07179711
 h      2.14695803    -2.33346882     0.44006072
 c     -2.59850966    -0.38504490    -0.38720825
 h     -2.86051617    -1.36384867    -0.09952540
 h     -3.47039932     0.22434383    -0.11626952
 h     -2.62447103    -0.28421371    -1.50327125
 h     -1.08600747     1.63317286     1.81883973
          17

 c      1.31732121    -0.55158216     0.00750209
 c     -0.15194733    -1.04770689     0.20207328
 c     -1.09154285     0.08551520     0.12240059
 c     -1.04926219     1.77387691     0.67319453
 c     -0.16122272     1.49778213    -0.29217084
 c      1.17390980     0.87919900    -0.01979014
 h     -0.78194643    -1.94619297     0.30444433
 h     -2.03935306     2.08803461     0.35414583
 h     -0.52639619     1.82608602    -1.25645481
 h      2.16213364     1.37061129    -0.40423919
 o      2.46735289    -1.55751577     0.07013299
 h      2.16029379    -2.42188957     0.44739033
 c     -2.60470613    -0.36813161    -0.39496764
 h     -2.85311593    -1.29321036    -0.01469755
 h     -3.42072987     0.22600079    -0.12130778
 h     -2.56023641    -0.32690432    -1.49478702
 h     -0.99915568     1.65995983     1.84215838
          17

 c      1.30437605    -0.56034104     0.00919038
 c     -0.15663223    -1.02864480     0.21972586
 c     -1.10305407     0.06244544     0.11184423
 c     -1.05807789     1.75637808     0.67434300
 c     -0.14654574     1.50402543    -0.29393830
 c      1.17003402     0.88798382    -0.02084423
 h     -0.74898130    -1.94967184     0.26476666
 h     -2.07159106     2.09205363     0.34763929
 h     -0.52357435     1.84208841    -1.24141224
 h      2.07377879     1.37950465    -0.42638509
 o      2.48211014    -1.55932564     0.06833971
 h      2.17137870    -2.50067810     0.45188439
 c     -2.60802824    -0.34925695    -0.40355858
 h     -2.84679615    -1.24734793     0.07692878
 h     -3.38159199     0.24351753    -0.11848979
 h     -2.49644974    -0.37362088    -1.48554694
 h     -0.90646485     1.69178778     1.84542988
          17

 c      1.29056076    -0.56980113     0.01207329
 c     -0.16209452    -1.00613900     0.23683621
 c     -1.11511053     0.03790670     0.10089170
 c     -1.06880889     1.73812780     0.67903079
 c     -0.13125080     1.50792128    -0.29620888
 c      1.16901430     0.89421466    -0.02352683
 h     -0.70604153    -1.95853300     0.22469974
 h     -2.09600432     2.09889132     0.34513922
 h     -0.51548567     1.85623712    -1.23775114
 h      1.98403396     1.39304668    -0.43890594
 o      2.49448560    -1.56022883     0.06690345
 h      2.18606125    -2.55080579     0.44604077
 c     -2.60756045    -0.32994506    -0.41251025
 h     -2.84154903    -1.22136081     0.17187951
 h     -3.36285038     0.28583712    -0.10743001
 h     -2.43661861    -0.42442951    -1.47897068
 h     -0.81342336     1.72647156     1.82708009
          17

 c      1.27633013    -0.57929956     0.01613439
 c     -0.16815727    -0.98122798     0.25311955
 c     -1.12766730     0.01284515     0.08982699
 c     -1.08074208     1.71943631     0.68631914
 c     -0.11646705     1.50973822    -0.29850469
 c      1.16950045     0.89682150    -0.02716382
 h     -0.65422855    -1.97152021     0.18557204
 h     -2.10744100     2.10586990     0.34931902
 h     -0.50214629     1.86792230    -1.24585448
 h      1.91289966     1.41998529    -0.44928477
 o      2.50420973    -1.56073221     0.06599231
 h      2.20615040    -2.56478473     0.42762012
 c     -2.60359475    -0.31152806    -0.42075083
 h     -2.83608210    -1.20281652     0.26133646
 h     -3.36226496     0.35157996    -0.09191593
 h     -2.38417336    -0.47905968    -1.47624458
 h     -0.72523594     1.76145749     1.78922812
          17

 c      1.26221240    -0.58814620     0.02131069
 c     -0.17458166    -0.95528593     0.26833324
 c     -1.14076470    -0.01172889     0.07891516
 c     -1.09294363     1.70056916     0.69509474
 c     -0.10335948     1.50979493    -0.30058467
 c      1.17041929     0.89485611    -0.03107190
 h     -0.59443637    -1.98533545     0.14891458
 h     -2.10412430     2.11125823     0.36161557
 h     -0.48296518     1.87577624    -1.26333315
 h      1.87646970     1.46828821    -0.46482910
 o      2.51115358    -1.56092413     0.06560968
 h      2.23131364    -2.54199891     0.39715195
 c     -2.59720876    -0.29444279    -0.42712543
 h     -2.82986207    -1.18117251     0.33618011
 h     -3.36824634     0.42994690    -0.07929096
 h     -2.34253920    -0.53649541    -1.47586092
 h     -0.64606390     1.79426070     1.73716976
          17

 c      1.24876604    -0.59568329     0.02750407
 c     -0.18102028    -0.92986895     0.28227296
 c     -1.15452519    -0.03479832     0.06839557
 c     -1.10441313     1.68170722     0.70423357
 c     -0.09293945     1.50840725    -0.30243397
 c      1.17200716     0.88832457    -0.03522361
 h     -0.52804614    -1.99564438     0.11652206
 h     -2.08750656     2.11446574     0.38218686
 h     -0.45721251     1.87808420    -1.28620310
 h      1.87425358     1.53563594    -0.48472192
 o      2.51531994    -1.56048035     0.06562159
 h      2.25933820    -2.48846549     0.35746323
 c     -2.58946063    -0.27864442    -0.43091392
 h     -2.82341570    -1.15053760     0.39010989
 h     -3.36916949     0.50836073    -0.07654214
 h     -2.31496068    -0.59481639    -1.47450342
 h     -0.57841066     1.82286743     1.67848232
          17

 c      1.23654234    -0.60133398     0.03459810
 c     -0.18701364    -0.90648959     0.29477971
 c     -1.16908096    -0.05541402     0.05848125
 c     -1.11416108     1.66290276     0.71276858
 c     -0.08588855     1.50583537    -0.30418414
 c      1.17543620     0.87825343    -0.04019232
 h     -0.45742636    -1.99854110     0.09023215
 h     -2.06213782     2.11625917     0.40986311
 h     -0.42460773     1.87333300    -1.31029100
 h      1.89280826     1.60889039    -0.50074294
 o      2.51691190    -1.55837584     0.06569128
 h      2.28507709    -2.42135238     0.31468233
 c     -2.58109529    -0.26405423    -0.43192295
 h     -2.81794074    -1.10876844     0.42002142
 h     -3.35775737     0.57723215    -0.08805725
 h     -2.30404864    -0.65144456    -1.46855949
 h     -0.52296994     1.84596801     1.62156387
          17

 c      1.22606364    -0.60462278     0.04247241
 c     -0.19205922    -0.88640295     0.30574295
 c     -1.18444500    -0.07277585     0.04936903
 c     -1.12122289     1.64406748     0.72002766
 c     -0.08248411     1.50224500    -0.30601555
 c      1.18168358     0.86588005    -0.04649983
 h     -0.38593488    -1.99173673     0.07158329
 h     -2.03520789     2.11884548     0.44229166
 h     -0.38568387     1.86062059    -1.33223709
 h      1.91862866     1.67373537    -0.50516865
 o      2.51641404    -1.55252028     0.06522674
 h      2.29919279    -2.37481078     0.27902912
 c     -2.57263930    -0.25066217    -0.43035237
 h     -2.81505253    -1.05635121     0.42566524
 h     -3.33084572     0.63068283    -0.11565227
 h     -2.31132949    -0.70365018    -1.45531215
 h     -0.47914879     1.86286018     1.57383443
          17

 c      1.21779765    -0.60518152     0.05101184
 c     -0.19572672    -0.87045592     0.31508970
 c     -1.20037307    -0.08629915     0.04126033
 c     -1.12472473     1.62503982     0.72566410
 c     -0.08263508     1.49768556    -0.30807469
 c      1.19112529     0.85219412    -0.05434635
 h     -0.31754302    -1.97520117     0.06152777
 h     -2.01479672     2.12529918     0.47663828
 h     -0.34186809     1.83985361    -1.35000558
 h      1.94312183     1.72016239    -0.49409532
 o      2.51430997    -1.54081928     0.06375349
 h      2.29287643    -2.38335187     0.25886707
 c     -2.56452776    -0.23846386    -0.42669824
 h     -2.81682923    -0.99604664     0.40973656
 h     -3.28826605     0.66606649    -0.15922327
 h     -2.33700896    -0.74904742    -1.43349953
 h     -0.44603259     1.87305760     1.54035965
          17

 c      1.21212713    -0.60276652     0.06011104
 c     -0.19775383    -0.85901711     0.32276833
 c     -1.21627398    -0.09563855     0.03438030
 c     -1.12411122     1.60575601     0.72955394
 c     -0.08597373     1.49208262    -0.31042575
 c      1.20364980     0.83795023    -0.06367587
 h     -0.25634164    -1.95135896     0.06028203
 h     -2.00635242     2.13779167     0.51085333
 h     -0.29536946     1.81175888    -1.36305412
 h      1.96184923     1.74245197    -0.46670259
 o      2.51034495    -1.52410484     0.06159423
 h      2.26986735    -2.43556833     0.24990054
 c     -2.55712697    -0.22737945    -0.42176392
 h     -2.82615168    -0.93323794     0.37866424
 h     -3.23230813     0.68388082    -0.21722739
 h     -2.37994427    -0.78597363    -1.40346242
 h     -0.42314029     1.87590453     1.52348666
          17

 c      1.20933405    -0.59728649     0.06967733
 c     -0.19808442    -0.85199435     0.32873945
 c     -1.23121484    -0.10068260     0.02898567
 c     -1.11939522     1.58643542     0.73167029
 c     -0.09194991     1.48525337    -0.31304194
 c      1.21884219     0.82376935    -0.07427963
 h     -0.20603095    -1.92496155     0.06730958
 h     -2.00951137     2.15544872     0.54450805
 h     -0.24892539     1.77775617    -1.37224195
 h      1.97311154     1.73794219    -0.42404526
 o      2.50383878    -1.50499491     0.05938862
 h      2.24139094    -2.49208178     0.24278544
 c     -2.55064835    -0.21723625    -0.41669988
 h     -2.84721011    -0.87626285     0.34346875
 h     -3.16781541     0.68843957    -0.28700584
 h     -2.43773035    -0.81380331    -1.36715136
 h     -0.41058323     1.87043594     1.52329546
          17

 c      1.20958597    -0.58883702     0.07963010
 c     -0.19683222    -0.84892770     0.33297632
 c     -1.24404215    -0.10152510     0.02535434
 c     -1.11113279     1.56758859     0.73206979
 c     -0.09991223     1.47694387    -0.31584031
 c      1.23609735     0.81016544    -0.08584942
 h     -0.16947547    -1.90252121     0.08146316
 h     -2.01860653     2.17406339     0.57822983
 h     -0.20546095     1.73970678    -1.37944038
 h      1.97734915     1.70653899    -0.36842861
 o      2.49434450    -1.48532807     0.05751449
 h      2.21539939    -2.52590059     0.23232329
 c     -2.54506106    -0.20794611    -0.41282648
 h     -2.88540382    -0.83461796     0.31818449
 h     -3.10227186     0.68875753    -0.36535962
 h     -2.50690336    -0.83320796    -1.32802141
 h     -0.40879647     1.85549299     1.53826987
          17

 c      1.21291418    -0.57772659     0.08989611
 c     -0.19420143    -0.84915181     0.33546583
 c     -1.25358159    -0.09842858     0.02375704
 c     -1.10014079     1.54982781     0.73095179
 c     -0.10915814     1.46688586    -0.31875115
 c      1.25463048     0.79747225    -0.09799034
 h     -0.14843646    -1.89095377     0.10133959
 h     -2.02626875     2.18805423     0.61248276
 h     -0.16775262     1.69959651    -1.38678712
 h      1.97746842     1.65137723    -0.30326802
 o      2.48169532    -1.46598076     0.05612721
 h      2.19572532    -2.52512813     0.21686144
 c     -2.54029716    -0.19990004    -0.41097437
 h     -2.94478572    -0.81280176     0.31281914
 h     -3.04437737     0.69734441    -0.44972012
 h     -2.58330008    -0.84623344    -1.29058180
 h     -0.41814216     1.82996047     1.56581110
          17

 c      1.21918731    -0.56449821     0.10040364
 c     -0.19039409    -0.85202533     0.33619457
 c     -1.25884623    -0.09177039     0.02441444
 c     -1.08724081     1.53366136     0.72868813
 c     -0.11895416     1.45485576    -0.32179851
 c      1.27338863     0.78568170    -0.11023389
 h     -0.14356440    -1.89525401     0.12582925
 h     -2.02655602     2.19263625     0.64694638
 h     -0.13819391     1.65923658    -1.39578229
 h      1.98007369     1.58057492    -0.23296481
 o      2.46590948    -1.44725719     0.05527542
 h      2.18366739    -2.48674315     0.19648909
 c     -2.53684899    -0.19394016    -0.41088286
 h     -3.02351165    -0.80474259     0.32607602
 h     -2.99981844     0.72365869    -0.53898555
 h     -2.66255457    -0.85587950    -1.25927215
 h     -0.43855810     1.79302930     1.60257468
          17

 c      1.22809964    -0.54993888     0.11107765
 c     -0.18555298    -0.85715788     0.33513389
 c     -1.25920072    -0.08198912     0.02744470
 c     -1.07314537     1.51939007     0.72580321
 c     -0.12853491     1.44071462    -0.32514540
 c      1.29095417     0.77434339    -0.12212665
 h     -0.15457780    -1.91606030     0.15454462
 h     -2.01619287     2.18490186     0.68055968
 h     -0.11870356     1.62011130    -1.40666414
 h      1.99660705     1.50842292    -0.16196437
 o      2.44716067    -1.42903143     0.05494701
 h      2.17858070    -2.41443502     0.17234654
 c     -2.53600537    -0.19047497    -0.41170344
 h     -3.11334362    -0.79782383     0.34845764
 h     -2.96754051     0.76589718    -0.63192428
 h     -2.74048891    -0.86495449    -1.23680565
 h     -0.46931335     1.74441359     1.64473192
          17

 c      1.23917951    -0.53507864     0.12183918
 c     -0.17976597    -0.86449183     0.33225880
 c     -1.25446513    -0.06955003     0.03281529
 c     -1.05842323     1.50707956     0.72292802
 c     -0.13711547     1.42441373    -0.32907350
 c      1.30582850     0.76298651    -0.13343238
 h     -0.18034095    -1.94893033     0.18769105
 h     -1.99472513     2.16412226     0.71178935
 h     -0.11071095     1.58339351    -1.41842018
 h      2.04002312     1.45070073    -0.09258286
 o      2.42583421    -1.41057039     0.05506690
 h      2.17712050    -2.32162844     0.14669553
 c     -2.53921295    -0.18906986    -0.41292659
 h     -3.20411869    -0.78090991     0.37039041
 h     -2.94202265     0.81238299    -0.72488741
 h     -2.81313782    -0.87481163    -1.22307931
 h     -0.50889918     1.68449244     1.68824252
          17

 c      1.25181165    -0.52115125     0.13261382
 c     -0.17312209    -0.87417655     0.32760121
 c     -1.24493016    -0.05494117     0.04032107
 c     -1.04346699     1.49655504     0.72073591
 c     -0.14394931     1.40597392    -0.33390464
 c      1.31742804     0.75218541    -0.14418450
 h     -0.21876288    -1.98611080     0.22543031
 h     -1.96450800     2.13185135     0.73891755
 h     -0.11512324     1.55005249    -1.42937091
 h      2.11321668     1.41234744    -0.02470249
 o      2.40265905    -1.39010809     0.05548534
 h      2.17139211    -2.23863208     0.12310916
 c     -2.54735798    -0.18896107    -0.41454673
 h     -3.28729548    -0.74741395     0.38568023
 h     -2.91816906     0.85035325    -0.81250580
 h     -2.87665012    -0.88513509    -1.21567530
 h     -0.55505011     1.61437460     1.72917038
          17

 c      1.26526046    -0.50943828     0.14334017
 c     -0.16576751    -0.88634440     0.32129332
 c     -1.23126492    -0.03869303     0.04960073
 c     -1.02843984     1.48740355     0.71986064
 c     -0.14841414     1.38546609    -0.33990154
 c      1.32659312     0.74374754    -0.15437162
 h     -0.26681108    -2.01938898     0.26730563
 h     -1.93079134     2.09200448     0.76034197
 h     -0.13226985     1.52094140    -1.43793697
 h      2.20304639     1.38441089     0.04036222
 o      2.37865174    -1.36520678     0.05607057
 h      2.15043099    -2.20753742     0.10492252
 c     -2.56057536    -0.18947516    -0.41674164
 h     -3.35682347    -0.69456578     0.39114514
 h     -2.89330822     0.87117052    -0.88973957
 h     -2.92752841    -0.89485342    -1.21140181
 h     -0.60486417     1.53590713     1.76403967
          17

 c      1.27866672    -0.50097803     0.15395731
 c     -0.15792186    -0.90093335     0.31357393
 c     -1.21435451    -0.02139668     0.06018336
 c     -1.01324973     1.47901479     0.72080982
 c     -0.15007513     1.36300876    -0.34718731
 c      1.33465004     0.73952165    -0.16380356
 h     -0.32081787    -2.04227979     0.31211058
 h     -1.90138662     2.05054389     0.77488959
 h     -0.16187746     1.49680160    -1.44320638
 h      2.29099290     1.35583601     0.09862631
 o      2.35437385    -1.33581014     0.05692854
 h      2.11308377    -2.23464307     0.09156135
 c     -2.57839742    -0.19007687    -0.41963462
 h     -3.40890192    -0.62213393     0.38560991
 h     -2.86682606     0.87071796    -0.95296575
 h     -2.96313383    -0.90322158    -1.20759463
 h     -0.65501824     1.45163021     1.79019632
          17

 c      1.29101388    -0.49625523     0.16436559
 c     -0.14986001    -0.91761850     0.30476569
 c     -1.19512838    -0.00371030     0.07154383
 c     -0.99766512     1.47072765     0.72390524
 c     -0.14870863     1.33878056    -0.35570619
 c      1.34253775     0.74054857    -0.17225566
 h     -0.37694945    -2.05103466     0.35811926
 h     -1.88469569     2.01400641     0.78199494
 h     -0.20309282     1.47821456    -1.44512679
 h      2.36307175     1.32079542     0.14587764
 o      2.32983769    -1.30493402     0.05826489
 h      2.07045583    -2.28026198     0.08052341
 c     -2.59995085    -0.19030138    -0.42324818
 h     -3.44183175    -0.53170109     0.36943768
 h     -2.83937967     0.84838964    -1.00023259
 h     -2.98210963    -0.91046209    -1.20266062
 h     -0.70206847     1.36465414     1.80611423
          17

 c      1.30109737    -0.49501250     0.17438647
 c     -0.14187830    -0.93583047     0.29524208
 c     -1.17442969     0.01365213     0.08314640
 c     -0.98162974     1.46209107     0.72927724
 c     -0.14429699     1.31303783    -0.36523827
 c      1.35068098     0.74695361    -0.17953649
 h     -0.43163953    -2.04483668     0.40344323
 h     -1.88554412     1.98674717     0.78155673
 h     -0.25454062     1.46553991    -1.44428548
 h      2.41132201     1.27832623     0.17919949
 o      2.30539105    -1.27545308     0.06015281
 h      2.03207414    -2.31008833     0.07089350
 c     -2.62407365    -0.18973113    -0.42755836
 h     -3.45641005    -0.42642029     0.34474304
 h     -2.81233624     0.80652090    -1.03143994
 h     -2.98458102    -0.91795485    -1.19604131
 h     -0.74278336     1.27843816     1.81158772
          17

 c      1.30751642    -0.49625563     0.18376231
 c     -0.13426284    -0.95480700     0.28539258
 c     -1.15294882     0.02994980     0.09446867
 c     -0.96554598     1.45306138     0.73688444
 c     -0.13701163     1.28613329    -0.37546449
 c      1.35913587     0.75812519    -0.18547606
 h     -0.48195562    -2.02561713     0.44638703
 h     -1.90158375     1.96891235     0.77373181
 h     -0.31436377     1.45884068    -1.44131034
 h      2.43229304     1.23045577     0.19712871
 o      2.28189896    -1.24928247     0.06255242
 h      2.00276097    -2.30818343     0.06288269
 c     -2.64933938    -0.18807234    -0.43256408
 h     -3.45682570    -0.31078368     0.31611709
 h     -2.78738124     0.75064583    -1.04889717
 h     -2.97214084    -0.92808205    -1.18783474
 h     -0.77443751     1.19647937     1.80779178
          17

 c      1.30874185    -0.49845963     0.19219801
 c     -0.12725877    -0.97365899     0.27558852
 c     -1.13121355     0.04446407     0.10500914
 c     -0.95017831     1.44393747     0.74650728
 c     -0.12720385     1.25853132    -0.38605644
 c      1.36768922     0.77295230    -0.18993287
 h     -0.52591765    -1.99764161     0.48576819
 h     -1.92436036     1.95736674     0.75914271
 h     -0.38015032     1.45778801    -1.43611421
 h      2.42607568     1.18112542     0.19953606
 o      2.26055342    -1.22774921     0.06535778
 h      1.98463146    -2.27026100     0.05702496
 c     -2.67409464    -0.18535910    -0.43828641
 h     -3.45110227    -0.18973002     0.29102987
 h     -2.76608940     0.69028468    -1.05834523
 h     -2.94761146    -0.94370092    -1.17817105
 h     -0.79501591     1.12196583     1.79721203
          17

 c      1.30334650    -0.49993195     0.19940773
 c     -0.12105106    -0.99146031     0.26615485
 c     -1.10961072     0.05655664     0.11428694
 c     -0.93627958     1.43513773     0.75774252
 c     -0.11540298     1.23081189    -0.39674689
 c      1.37583223     0.79003697    -0.19284870
 h     -0.56265532    -1.96674865     0.52111989
 h     -1.94386953     1.94828299     0.73921406
 h     -0.44875875     1.46158316    -1.42747788
 h      2.39669923     1.13585386     0.18777985
 o      2.24263387    -1.21167972     0.06843500
 h      1.97813655    -2.20003800     0.05382674
 c     -2.69673778    -0.18216459    -0.44457888
 h     -3.44873982    -0.06706940     0.27776145
 h     -2.74929979     0.63887334    -1.06963884
 h     -2.91458874    -0.96722805    -1.16649662
 h     -0.80331260     1.05746199     1.78339893
          17

 c      1.29041444    -0.49925572     0.20512863
 c     -0.11577206    -1.00737000     0.25735980
 c     -1.08841845     0.06572005     0.12184193
 c     -0.92431645     1.42703037     0.77005399
 c     -0.10229971     1.20365090    -0.40734556
 c      1.38260890     0.80784696    -0.19434090
 h     -0.59219807    -1.93910911     0.55264460
 h     -1.95218454     1.93887653     0.71613081
 h     -0.51626483     1.46899654    -1.41337787
 h      2.35385335     1.10166735     0.16526764
 o      2.22925325    -1.20101483     0.07168241
 h      1.98140610    -2.11166568     0.05350619
 c     -2.71630138    -0.17935991    -0.45086461
 h     -3.45468223     0.05480150     0.27984939
 h     -2.73649766     0.60969100    -1.09444309
 h     -2.87689900    -0.99960835    -1.15116180
 h     -0.79891861     1.00474061     1.77047245
          17

 c      1.26996058    -0.49567814     0.20911121
 c     -0.11154586    -1.02076837     0.24943223
 c     -1.06784199     0.07161521     0.12724763
 c     -0.91440371     1.41984998     0.78287453
 c     -0.08870285     1.17777107    -0.41770751
 c      1.38646148     0.82484029    -0.19478020
 h     -0.61481166    -1.91967541     0.58083379
 h     -1.94478423     1.92787854     0.69249105
 h     -0.57823900     1.47859262    -1.39190969
 h      2.31458636     1.08664111     0.13796315
 o      2.22121037    -1.19409741     0.07510363
 h      1.98791745    -2.03731319     0.05564700
 c     -2.73273411    -0.17719659    -0.45641384
 h     -3.46582215     0.17244695     0.29259881
 h     -2.72606084     0.60706068    -1.13904154
 h     -2.83816112    -1.03969520    -1.12962958
 h     -0.78213054     0.96486472     1.76235561
          17

 c      1.24307750    -0.48928635     0.21112843
 c     -0.10855503    -1.03135049     0.24259634
 c     -1.04805401     0.07410318     0.13013767
 c     -0.90633957     1.41364041     0.79572217
 c     -0.07548108     1.15387441    -0.42769565
 c      1.38553933     0.83967069    -0.19467989
 h     -0.63018732    -1.91096794     0.60591902
 h     -1.92071065     1.91552421     0.67090804
 h     -0.63036864     1.48908734    -1.36221780
 h      2.29964773     1.09794637     0.11284380
 o      2.21888864    -1.18785420     0.07882567
 h      1.98676879    -2.02266010     0.05921360
 c     -2.74642785    -0.17482896    -0.46103771
 h     -3.47500136     0.28005841     0.30685823
 h     -2.71669881     0.62238651    -1.19915149
 h     -2.80156746    -1.08434109    -1.09915279
 h     -0.75383487     0.93852514     1.76188739
          17

 c      1.21169522    -0.48090088     0.21102148
 c     -0.10708163    -1.03913281     0.23709472
 c     -1.02923418     0.07327779     0.13022935
 c     -0.89964265     1.40819886     0.80829685
 c     -0.06351230     1.13257372    -0.43716965
 c      1.37896003     0.85155572    -0.19425948
 h     -0.63708220    -1.91286499     0.62756608
 h     -1.88257256     1.90357853     0.65361984
 h     -0.66920555     1.49973123    -1.32498841
 h      2.31879924     1.13781065     0.09268232
 o      2.22161707    -1.18118274     0.08297605
 h      1.97604401    -2.07480703     0.06403574
 c     -2.75766870    -0.17100038    -0.46512582
 h     -3.47626246     0.37126447     0.31455473
 h     -2.70836050     0.64144746    -1.26430703
 h     -2.76985786    -1.12911360    -1.05750952
 h     -0.71542499     0.92643822     1.77014024
          17

 c      1.17819007    -0.47175681     0.20874841
 c     -0.10746921    -1.04440465     0.23317785
 c     -1.01160223     0.06948642     0.12733908
 c     -0.89357071     1.40304367     0.82052883
 c     -0.05363134     1.11433697    -0.44599010
 c      1.36775900     0.86051711    -0.19321434
 h     -0.63368372    -1.92336911     0.64500631
 h     -1.83653927     1.89543881     0.64207814
 h     -0.69276140     1.51065665    -1.28254341
 h      2.36001618     1.20078652     0.07343059
 o      2.22771812    -1.17593331     0.08761308
 h      1.96631484    -2.15033436     0.07115291
 c     -2.76650508    -0.16478601    -0.46920901
 h     -3.46654546     0.44105624     0.31085623
 h     -2.70177740     0.65244390    -1.32470570
 h     -2.74532858    -1.16932830    -1.00351383
 h     -0.66874687     0.92950670     1.78624859
          17

 c      1.14503380    -0.46313962     0.20440185
 c     -0.11002132    -1.04766678     0.23106928
 c     -0.99544716     0.06331675     0.12139638
 c     -0.88718975     1.39745665     0.83255837
 c     -0.04654081     1.09945082    -0.45401493
 c      1.35391802     0.86711962    -0.19113414
 h     -0.61837752    -1.93971470     0.65741180
 h     -1.79154277     1.89593135     0.63664062
 h     -0.70089058     1.52313373    -1.23869313
 h      2.40123877     1.27668321     0.04936146
 o      2.23563325    -1.17353850     0.09279289
 h      1.96573253    -2.21231077     0.08117101
 c     -2.77282981    -0.15576563    -0.47370649
 h     -3.44526824     0.48650398     0.29401597
 h     -2.69775390     0.64825606    -1.37386140
 h     -2.72977760    -1.20096706    -0.93718682
 h     -0.61600364     0.94858654     1.80781805
          17

 c      1.11450615    -0.45614657     0.19818943
 c     -0.11490065    -1.04955556     0.23092842
 c     -0.98115463     0.05554911     0.11244941
 c     -0.87962072     1.39066247     0.84463479
[truncated: 34,518 more chars]
