# Supplementary material for: Photochemical permutation of meta-substituted phenols
Source: Nat Commun. 2025 Aug 13;16:7502. doi: 10.1038/s41467-025-62549-5 (PMC12350626; doi:10.1038/s41467-025-62549-5)
Supplement: Supplementary file 3 — Source Data [file 41467_2025_62549_MOESM3_ESM.zip › Source data/NAMD_trajectories/trajectory004.xyz]

          17

 c      1.17409375    -0.36648802     0.05036818
 c     -0.11409817    -1.00857892    -0.06847615
 c     -1.27217115    -0.23661128    -0.02239247
 c     -1.13341062     1.22964898    -0.05642806
 c      0.22803657     1.81755456     0.07265630
 c      1.30235896     0.99521856     0.01533593
 h     -0.05843058    -2.14078788    -0.02709749
 h     -1.40851108     1.83910945    -0.99711036
 h      0.33824318     2.74399642    -0.15961891
 h      2.41157549     1.42389771    -0.08243359
 o      2.25538907    -1.21766265    -0.01066919
 h      3.10238369    -0.82833735    -0.01045652
 c     -2.64995249    -0.92574510     0.01916454
 h     -2.69314674    -2.02936472     0.21776589
 h     -3.04046062    -0.61895497     1.11198580
 h     -3.12328808    -0.57050419    -0.60746696
 h     -1.95283017     1.57494112     0.60190121
          17

 c      1.17268907    -0.37185623     0.04442000
 c     -0.10806127    -1.00437849    -0.06659920
 c     -1.27542467    -0.24180588    -0.02608081
 c     -1.12954346     1.23661174    -0.05289464
 c      0.23035161     1.82009261     0.07122998
 c      1.30516123     1.00004941     0.01314507
 h     -0.08157821    -2.15821166    -0.01667370
 h     -1.42344894     1.83726716    -0.97116834
 h      0.34922799     2.76994108    -0.17099023
 h      2.38960768     1.43082421    -0.08700954
 o      2.25254698    -1.21916762    -0.00707681
 h      3.07367508    -0.83710428    -0.00027562
 c     -2.64395898    -0.93213787     0.02171269
 h     -2.69817919    -2.03257194     0.20453213
 h     -3.05906570    -0.63686953     1.11725263
 h     -3.16324494    -0.56247632    -0.64671616
 h     -1.96125567     1.58829918     0.62459469
          17

 c      1.17322153    -0.37868388     0.03805515
 c     -0.10148188    -1.00177532    -0.06399962
 c     -1.27922264    -0.24824323    -0.03025204
 c     -1.12708577     1.24496294    -0.04950944
 c      0.23132251     1.81900875     0.07028773
 c      1.31081772     1.00528568     0.01116069
 h     -0.10744685    -2.15899149    -0.00861707
 h     -1.44547242     1.82548850    -0.94641307
 h      0.36407877     2.84146837    -0.18684574
 h      2.34902589     1.43203928    -0.08978121
 o      2.24670258    -1.22147748    -0.00344873
 h      3.07572128    -0.82687726     0.01069913
 c     -2.63302623    -0.94049875     0.03172909
 h     -2.69761944    -2.03113288     0.18234549
 h     -3.07460732    -0.65355230     1.10403656
 h     -3.25998127    -0.52069239    -0.74849234
 h     -1.96321764     1.60569499     0.64877706
          17

 c      1.17566865    -0.38647260     0.03135119
 c     -0.09482347    -1.00094285    -0.06076487
 c     -1.28333637    -0.25553539    -0.03481803
 c     -1.12633504     1.25431572    -0.04576720
 c      0.23128748     1.81715977     0.06913451
 c      1.31848915     1.01035037     0.00941174
 h     -0.13421407    -2.14234516    -0.00293843
 h     -1.47482299     1.80675710    -0.92648576
 h      0.37866093     2.92478176    -0.19937237
 h      2.29928126     1.43050805    -0.09137922
 o      2.23850985    -1.22444123     0.00018800
 h      3.10100957    -0.80151531     0.02251787
 c     -2.62141145    -0.94782873     0.04386716
 h     -2.69094057    -2.02914077     0.15211756
 h     -3.08702662    -0.66801960     1.07421781
 h     -3.36357771    -0.47825630    -0.85186083
 h     -1.95567612     1.62508177     0.67226582
          17

 c      1.17989366    -0.39463665     0.02439692
 c     -0.08856823    -1.00168365    -0.05702257
 c     -1.28751731    -0.26326406    -0.03969590
 c     -1.12744062     1.26420899    -0.04125222
 c      0.23058182     1.81658807     0.06728269
 c      1.32670274     1.01450771     0.00796976
 h     -0.16008802    -2.11171926     0.00055015
 h     -1.51157962     1.78425536    -0.91479782
 h      0.38984704     2.99501958    -0.20339009
 h      2.25601420     1.43194084    -0.09306891
 o      2.22955584    -1.22753435     0.00383801
 h      3.12845764    -0.77180337     0.03471229
 c     -2.61081031    -0.95299199     0.05579440
 h     -2.67818541    -2.03070700     0.11456224
 h     -3.09769108    -0.67878499     1.03205744
 h     -3.45250757    -0.44705010    -0.93357016
 h     -1.93712756     1.64491448     0.69381212
          17

 c      1.18564049    -0.40257272     0.01727779
 c     -0.08315649    -1.00340891    -0.05292532
 c     -1.29148398    -0.27098960    -0.04478380
 c     -1.13042906     1.27421213    -0.03576765
 c      0.22948776     1.81825165     0.06449336
 c      1.33368420     1.01699547     0.00693155
 h     -0.18363520    -2.07492068     0.00230336
 h     -1.55513739     1.76038291    -0.91303476
 h      0.39603425     3.03934682    -0.19693906
 h      2.23725166     1.44351451    -0.09646917
 o      2.22121492    -1.23035843     0.00752275
 h      3.14122277    -0.74711117     0.04658620
 c     -2.60150970    -0.95591937     0.06645744
 h     -2.65986421    -2.03790957     0.07030611
 h     -3.10970108    -0.68390360     0.98470105
 h     -3.52002476    -0.42932936    -0.98837623
 h     -1.90768426     1.66422288     0.71313171
          17

 c      1.19253693    -0.40973106     0.01007018
 c     -0.07892200    -1.00519291    -0.04863555
 c     -1.29493608    -0.27826040    -0.04994042
 c     -1.13524870     1.28398980    -0.02944599
 c      0.22823647     1.82243320     0.06066299
 c      1.33840167     1.01745231     0.00631685
 h     -0.20410425    -2.04344367     0.00301692
 h     -1.60367382     1.73613410    -0.91998572
 h      0.39660777     3.05239444    -0.17989146
 h      2.25172507     1.46874239    -0.10231888
 o      2.21433591    -1.23277624     0.01126126
 h      3.13133086    -0.73285273     0.05755119
 c     -2.59324944    -0.95711456     0.07502468
 h     -2.63679961    -2.04951224     0.02035068
 h     -3.12771795    -0.68123543     0.94153730
 h     -3.56442420    -0.42454969    -1.01657123
 h     -1.86909699     1.68264978     0.73094580
          17

 c      1.20011166    -0.41565902     0.00284090
 c     -0.07606447    -1.00606692    -0.04430438
 c     -1.29758660    -0.28462678    -0.05498069
 c     -1.14177947     1.29328327    -0.02274305
 c      0.22699675     1.82901301     0.05576122
 c      1.34129531     1.01626296     0.00598045
 h     -0.22140035    -2.02902313     0.00341545
 h     -1.65417314     1.71142722    -0.93177283
 h      0.39156979     3.03332328    -0.15308844
 h      2.29090283     1.50313480    -0.10943706
 o      2.20930918    -1.23486885     0.01506177
 h      3.09831141    -0.73084392     0.06727830
 c     -2.58567914    -0.95733473     0.08076241
 h     -2.61009593    -2.06145156    -0.03344065
 h     -3.15620003    -0.66936753     0.91079898
 h     -3.58541102    -0.43158031    -1.01971382
 h     -1.82469229     1.70048743     0.74903821
          17

 c      1.20783087    -0.42001045    -0.00435224
 c     -0.07470043    -1.00555613    -0.04004481
 c     -1.29919359    -0.28966051    -0.05968688
 c     -1.14981397     1.30185136    -0.01630318
 c      0.22586255     1.83750268     0.04982330
 c      1.34357922     1.01425179     0.00568534
 h     -0.23531493    -2.03730798     0.00390165
 h     -1.70312641     1.68599693    -0.94330703
 h      0.38152226     2.98550231    -0.11810703
 h      2.33747021     1.53761246    -0.11559492
 o      2.20608151    -1.23692010     0.01891417
 h      3.04868194    -0.73927596     0.07583628
 c     -2.57874525    -0.95723004     0.08333032
 h     -2.58114268    -2.06878673    -0.08827982
 h     -3.19596805    -0.64910870     0.89472791
 h     -3.58284499    -0.44933993    -0.99933373
 h     -1.77890725     1.71857639     0.77005866
          17

 c      1.21514774    -0.42253914    -0.01146027
 c     -0.07493250    -1.00400294    -0.03592063
 c     -1.29958302    -0.29298189    -0.06382809
 c     -1.15907900     1.30945762    -0.01076012
 c      0.22482813     1.84685295     0.04297296
 c      1.34627566     1.01218760     0.00521907
 h     -0.24468523    -2.06400836     0.00439802
 h     -1.74738393     1.66006555    -0.94983261
 h      0.36800381     2.91877802    -0.07738697
 h      2.37669287     1.56418349    -0.11890553
 o      2.20406556    -1.23946411     0.02277522
 h      2.99704470    -0.75172423     0.08393106
 c     -2.57287214    -0.95710449     0.08287833
 h     -2.55151232    -2.06769761    -0.14087862
 h     -3.24238714    -0.62402612     0.88867465
 h     -3.55637589    -0.47692437    -0.95664476
 h     -1.73619724     1.73784967     0.79668411
          17

 c      1.22155810    -0.42309537    -0.01844338
 c     -0.07682417    -1.00227760    -0.03196521
 c     -1.29866828    -0.29428943    -0.06717844
 c     -1.16931477     1.31592853    -0.00653210
 c      0.22374128     1.85509487     0.03542969
 c      1.34992201     1.01060013     0.00443089
 h     -0.24773501    -2.09826600     0.00456615
 h     -1.78468903     1.63452028    -0.94785151
 h      0.35406434     2.85382403    -0.03417175
 h      2.39978768     1.57796987    -0.11827291
 o      2.20220529    -1.24326261     0.02656008
 h      2.96460034    -0.75738893     0.09302927
 c     -2.56875881    -0.95693115     0.07975205
 h     -2.52276094    -2.05662479    -0.18800920
 h     -3.28765893    -0.59907098     0.88546364
 h     -3.50555303    -0.51349627    -0.89273813
 h     -1.69961701     1.75850195     0.83009934
          17

 c      1.22666924    -0.42161989    -0.02526845
 c     -0.08032185    -1.00124934    -0.02820536
 c     -1.29646940    -0.29338495    -0.06952969
 c     -1.18032925     1.32121413    -0.00368381
 c      0.22230586     1.85936590     0.02739929
 c      1.35464516     1.00978560     0.00322186
 h     -0.24313588    -2.12888569     0.00409728
 h     -1.81388936     1.61080622    -0.93552262
 h      0.34415524     2.82218154     0.00890755
 h      2.40302238     1.57692631    -0.11327292
 o      2.19973664    -1.24886232     0.03019301
 h      2.96652341    -0.74820478     0.10449987
 c     -2.56701172    -0.95649474     0.07423998
 h     -2.49620802    -2.03662609    -0.22693165
 h     -3.32437809    -0.57878025     0.87974171
 h     -3.43057385    -0.55786963    -0.80943504
 h     -1.67006649     1.77931954     0.86875009
          17

 c      1.23026366    -0.41814996    -0.03190226
 c     -0.08521238    -1.00148804    -0.02467093
 c     -1.29312715    -0.29018798    -0.07069969
 c     -1.19196136     1.32536932    -0.00192627
 c      0.22031141     1.85771520     0.01886991
 c      1.36026396     1.00981661     0.00153242
 h     -0.23060611    -2.14788076     0.00282800
 h     -1.83505369     1.59077085    -0.91288913
 h      0.34127177     2.84549798     0.05226945
 h      2.38665540     1.56134186    -0.10398853
 o      2.19712596    -1.25597080     0.03370595
 h      2.99652152    -0.72880430     0.11795984
 c     -2.56778751    -0.95555730     0.06669245
 h     -2.47271973    -2.01131286    -0.25566032
 h     -3.34739399    -0.56641161     0.86943859
 h     -3.33469185    -0.60733332    -0.71184528
 h     -1.64681084     1.79784782     0.90859946
          17

 c      1.23231545    -0.41284947    -0.03830324
 c     -0.09113184    -1.00319786    -0.02139579
 c     -1.28889997    -0.28473922    -0.07053983
 c     -1.20398075     1.32846887    -0.00072205
 c      0.21789393     1.85135859     0.00977002
 c      1.36630377     1.01051802    -0.00065690
 h     -0.21091268    -2.15126188     0.00073468
 h     -1.84964164     1.57654189    -0.88209129
 h      0.34374936     2.90923163     0.09734464
 h      2.35498432     1.53388055    -0.09096111
 o      2.19553566    -1.26373708     0.03721692
 h      3.03507859    -0.71183158     0.13153947
 c     -2.57019829    -0.95416088     0.05816500
 h     -2.45255104    -1.98634740    -0.27310742
 h     -3.35407964    -0.56387300     0.85537982
 h     -3.23109375    -0.65451142    -0.61541412
 h     -1.62861419     1.81125822     0.94469051
          17

 c      1.23294987    -0.40603076    -0.04441527
 c     -0.09760570    -1.00622452    -0.01841841
 c     -1.28413116    -0.27719094    -0.06894927
 c     -1.21599628     1.33054307     0.00059818
 c      0.21532934     1.84310746     0.00028219
 c      1.37189972     1.01144781    -0.00331980
 h     -0.18564574    -2.13894550    -0.00209841
 h     -1.86066266     1.57039157    -0.84744378
 h      0.34783257     2.98092348     0.14262291
 h      2.31739868     1.50010794    -0.07518662
 o      2.19581112    -1.27138998     0.04082928
 h      3.06578600    -0.70750455     0.14343968
 c     -2.57120619    -0.95322562     0.05167694
 h     -2.43543000    -1.96809876    -0.27909280
 h     -3.34404230    -0.57189612     0.84018938
 h     -3.15631967    -0.68137113    -0.55963760
 h     -1.61454458     1.81720144     0.97275475
          17

 c      1.23239109    -0.39813275    -0.05016656
 c     -0.10411132    -1.01005306    -0.01578852
 c     -1.27918048    -0.26778066    -0.06588852
 c     -1.22744857     1.33156037     0.00272072
 c      0.21278344     1.83509033    -0.00926664
 c      1.37573996     1.01192507    -0.00639780
 h     -0.15695351    -2.11478895    -0.00550113
 h     -1.87240476     1.57446654    -0.81485670
 h      0.35087261     3.03658224     0.18488588
 h      2.28885946     1.46856668    -0.05791602
 o      2.19822807    -1.27842143     0.04459004
 h      3.07991325    -0.72072649     0.15258016
 c     -2.56668721    -0.95427116     0.05132835
 h     -2.42100902    -1.96156228    -0.27419014
 h     -3.31890787    -0.59010381     0.82697186
 h     -3.15777615    -0.66471568    -0.59620148
 h     -1.60420345     1.81425528     0.99012846
          17

 c      1.23092426    -0.38967493    -0.05547410
 c     -0.11014791    -1.01381195    -0.01358084
 c     -1.27433792    -0.25679525    -0.06138030
 c     -1.23773260     1.33144898     0.00616680
 c      0.21030042     1.82844599    -0.01856274
 c      1.37645146     1.01126785    -0.00985210
 h     -0.12720480    -2.08659575    -0.00923821
 h     -1.88908961     1.59024276    -0.78993703
 h      0.35160444     3.06406430     0.22113811
 h      2.28536000     1.44812729    -0.04001971
 o      2.20259430    -1.28455679     0.04848996
 h      3.07535603    -0.75188568     0.15860893
 c     -2.55805558    -0.95643689     0.05527970
 h     -2.40928374    -1.96887403    -0.25950809
 h     -3.28260353    -0.61675615     0.81878687
 h     -3.21490198    -0.61378481    -0.70495046
 h     -1.59764365     1.80206556     0.99612211
          17

 c      1.22885451    -0.38123739    -0.06025325
 c     -0.11530444    -1.01638682    -0.01188168
 c     -1.26985068    -0.24458277    -0.05552295
 c     -1.24641474     1.33016126     0.01103757
 c      0.20784818     1.82370095    -0.02733605
 c      1.37360008     1.00930459    -0.01371124
 h     -0.09853297    -2.06487128    -0.01309808
 h     -1.91256388     1.61769964    -0.77516556
 h      0.34956926     3.05866417     0.24909405
 h      2.31231968     1.44211260    -0.02142277
 o      2.20830412    -1.28975447     0.05246476
 h      3.05624485    -0.79729051     0.16194011
 c     -2.54874712    -0.95796221     0.05883254
 h     -2.40068434    -1.98820505    -0.23627772
 h     -3.24145633    -0.64867979     0.81900309
 h     -3.28029012    -0.55365032    -0.83128792
 h     -1.59526986     1.78139745     0.99218344
          17

 c      1.22648373    -0.37343355    -0.06442496
 c     -0.11930211    -1.01677537    -0.01076463
 c     -1.26594803    -0.23156634    -0.04849206
 c     -1.25336655     1.32774074     0.01687654
 c      0.20534271     1.82102544    -0.03535037
 c      1.36818377     1.00657343    -0.01802098
 h     -0.07248895    -2.05880343    -0.01698051
 h     -1.94088337     1.65472023    -0.76848027
 h      0.34474935     3.02010935     0.26716904
 h      2.35880968     1.44601140    -0.00174251
 o      2.21427878    -1.29425806     0.05638465
 h      3.03422618    -0.84877817     0.16397914
 c     -2.53987667    -0.95837611     0.05946453
 h     -2.39573216    -2.01432567    -0.20565830
 h     -3.20307441    -0.68190062     0.83135933
 h     -3.33236307    -0.49778749    -0.94650086
 h     -1.59782458     1.75415059     0.98196866
          17

 c      1.22411715    -0.36684464    -0.06791830
 c     -0.12197604    -1.01457600    -0.01028158
 c     -1.26280943    -0.21822193    -0.04052160
 c     -1.25868293     1.32433349     0.02281739
 c      0.20265916     1.82026244    -0.04241573
 c      1.36180731     1.00388324    -0.02276778
 h     -0.05021852    -2.07073189    -0.02086590
 h     -1.96938435     1.69740307    -0.76485259
 h      0.33750785     2.95207927     0.27465968
 h      2.40704142     1.45242355     0.01872265
 o      2.21900639    -1.29856154     0.06005744
 h      3.02803544    -0.89467744     0.16710823
 c     -2.53141395    -0.95793384     0.05633311
 h     -2.39457709    -2.04081446    -0.16899833
 h     -3.17339806    -0.71309084     0.85807992
 h     -3.36512292    -0.45134580    -1.03992127
 h     -1.60637420     1.72320262     0.97105543
          17

 c      1.22206565    -0.36194898    -0.07067465
 c     -0.12321537    -1.01014465    -0.01046413
 c     -1.26054325    -0.20504513    -0.03188374
 c     -1.26251319     1.32016774     0.02792207
 c      0.19962951     1.82074390    -0.04845993
 c      1.35577885     1.00188955    -0.02788519
 h     -0.03295750    -2.09452636    -0.02469886
 h     -1.99303806     1.74113329    -0.75909580
 h      0.32882025     2.86418687     0.27254265
 h      2.44262879     1.45570758     0.03901517
 o      2.22124301    -1.30302327     0.06332178
 h      3.05262176    -0.92631051     0.17325562
 c     -2.52335724    -0.95694244     0.04961124
 h     -2.39680972    -2.06202819    -0.12815539
 h     -3.15363999    -0.74078497     0.89678264
 h     -3.37778434    -0.41623746    -1.10780629
 h     -1.62204857     1.69181476     0.96569817
          17

 c      1.22062170    -0.35907364    -0.07265789
 c     -0.12293725    -1.00424735    -0.01132413
 c     -1.25918877    -0.19252748    -0.02286641
 c     -1.26499878     1.31556556     0.03153482
 c      0.19601579     1.82092234    -0.05368575
 c      1.35086420     1.00098189    -0.03329225
 h     -0.02207093    -2.11982112    -0.02832992
 h     -2.00806895     1.78162256    -0.74760715
 h      0.32082240     2.77621754     0.26521721
 h      2.45723065     1.45295178     0.05799311
 o      2.22109622    -1.30740740     0.06619439
 h      3.10232377    -0.94549889     0.18163736
 c     -2.51604390    -0.95552708     0.04010707
 h     -2.40151395    -2.07417082    -0.08551256
 h     -3.14054134    -0.76497536     0.94012760
 h     -3.37090782    -0.39337407    -1.14863335
 h     -1.64530188     1.66255774     0.97038389
          17

 c      1.22002579    -0.35838103    -0.07386663
 c     -0.12110157    -0.99762809    -0.01284836
 c     -1.25872885    -0.18114137    -0.01374774
 c     -1.26632366     1.31095815     0.03351557
 c      0.19148507     1.81823064    -0.05870670
 c      1.34737247     1.00129849    -0.03891280
 h     -0.01865490    -2.13715372    -0.03154574
 h     -2.01241961     1.81550069    -0.72875371
 h      0.31722072     2.71985062     0.26193275
 h      2.44761447     1.44344496     0.07464909
 o      2.21970649    -1.31116209     0.06882821
 h      3.15618822    -0.96005479     0.18949208
 c     -2.50997715    -0.95363714     0.02879700
 h     -2.40742537    -2.07565390    -0.04371657
 h     -3.12946406    -0.78582637     0.97912657
 h     -3.34518975    -0.38354648    -1.16131032
 h     -1.67500054     1.63642161     0.98547851
          17

 c      1.22044950    -0.35987917    -0.07433993
 c     -0.11772750    -0.99079644    -0.01499281
 c     -1.25909878    -0.17132172    -0.00477131
 c     -1.26674891     1.30681641     0.03422664
 c      0.18576598     1.81055211    -0.06413425
 c      1.34525638     1.00272848    -0.04468130
 h     -0.02323860    -2.14044150    -0.03411715
 h     -2.00568478     1.84058477    -0.70267284
 h      0.32137603     2.72158847     0.27166728
 h      2.41482474     1.42825725     0.08828908
 o      2.21814091    -1.31390396     0.07136420
 h      3.19553707    -0.97583217     0.19445374
 c     -2.50562320    -0.95107758     0.01644958
 h     -2.41311819    -2.06709187    -0.00533915
 h     -3.11685203    -0.80300985     1.00651385
 h     -3.30120169    -0.38775666    -1.14456587
 h     -1.70821980     1.61294997     1.00717397
          17

 c      1.22199734    -0.36343766    -0.07415199
 c     -0.11290793    -0.98398100    -0.01768111
 c     -1.26017818    -0.16343908     0.00386972
 c     -1.26655498     1.30350356     0.03431384
 c      0.17900671     1.79877935    -0.06962792
 c      1.34411052     1.00488598    -0.05055482
 h     -0.03572899    -2.12744321    -0.03583500
 h     -1.98906218     1.85608205    -0.67107362
 h      0.33197481     2.77278965     0.29162649
 h      2.36452880     1.41032255     0.09875839
 o      2.21699649    -1.31550889     0.07388006
 h      3.21014269    -0.99509987     0.19534030
 c     -2.50332266    -0.94753180     0.00349365
 h     -2.41718992    -2.05107407     0.02740296
 h     -3.10091093    -0.81576521     1.01807446
 h     -3.23960719    -0.40721709    -1.09704506
 h     -1.74109746     1.59118876     1.02984627
          17

 c      1.22471436    -0.36880520    -0.07339893
 c     -0.10682716    -0.97712733    -0.02080788
 c     -1.26176392    -0.15776539     0.01203033
 c     -1.26592551     1.30115859     0.03448919
 c      0.17169211     1.78577618    -0.07418271
 c      1.34306158     1.00710906    -0.05654482
 h     -0.05547495    -2.09970443    -0.03655021
 h     -1.96547806     1.86283938    -0.63719735
 h      0.34408736     2.84169229     0.31056966
 h      2.30822737     1.39486264     0.10685575
 o      2.21644218    -1.31604209     0.07639793
 h      3.19739976    -1.01753140     0.19197437
 c     -2.50323307    -0.94263635    -0.00989996
 h     -2.41841722    -2.03162518     0.05282688
 h     -3.08141624    -0.82315346     1.01257644
 h     -3.16193395    -0.44288963    -1.01830458
 h     -1.76999313     1.57050473     1.04858533
          17

 c      1.22859402    -0.37563830    -0.07218576
 c     -0.09976308    -0.96989736    -0.02424754
 c     -1.26355832    -0.15444273     0.01959878
 c     -1.26486352     1.29965584     0.03542969
 c      0.16428644     1.77386926    -0.07704245
 c      1.34077019     1.00853059    -0.06275106
 h     -0.08139460    -2.06258433    -0.03621015
 h     -1.93968227     1.86352889    -0.60577868
 h      0.35347556     2.90259862     0.31973946
 h      2.26298755     1.38925466     0.11469149
 o      2.21624259    -1.31571473     0.07889080
 h      3.16181825    -1.04079317     0.18503273
 c     -2.50516343    -0.93619195    -0.02351119
 h     -2.41587265    -2.01318134     0.06985693
 h     -3.05944416    -0.82424718     0.99138217
 h     -3.07266004    -0.49390248    -0.91195950
 h     -1.79218409     1.55086266     1.06037572
          17

 c      1.23357830    -0.38354929    -0.07061825
 c     -0.09205517    -0.96171418    -0.02786648
 c     -1.26519896    -0.15346281     0.02647650
 c     -1.26321151     1.29864315     0.03773250
 c      0.15712250     1.76434366    -0.07787160
 c      1.33600545     1.00835207    -0.06930128
 h     -0.11220846    -2.02486325    -0.03486137
 h     -1.91772970     1.86231472    -0.58251606
 h      0.35774231     2.94169817     0.31505052
 h      2.24465523     1.40032794     0.12485305
 o      2.21566309    -1.31488848     0.08127746
 h      3.11649510    -1.06041767     0.17610901
 c     -2.50806283    -0.92867629    -0.03623096
 h     -2.40904569    -1.99918711     0.07795782
 h     -3.03723720    -0.81824751     0.95823720
 h     -2.98508522    -0.55274388    -0.79515028
 h     -1.80602850     1.53276503     1.06412019
          17

 c      1.23954606    -0.39214524    -0.06880031
 c     -0.08405433    -0.95196413    -0.03153712
 c     -1.26633213    -0.15466258     0.03254700
 c     -1.26080625     1.29769296     0.04181856
 c      0.15042057     1.75780372    -0.07659733
 c      1.32870882     1.00631931    -0.07614010
 h     -0.14672151    -1.99657344    -0.03260593
 h     -1.90515725     1.86333265    -0.57243216
 h      0.35578844     2.95292577     0.29533698
 h      2.25543989     1.42905552     0.13776323
 o      2.21346178    -1.31407104     0.08343227
 h      3.08335733    -1.06996103     0.16756893
 c     -2.50890518    -0.92220893    -0.04422256
 h     -2.39798390    -1.99104855     0.07694786
 h     -3.01815588    -0.80454579     0.91921971
 h     -2.93396862    -0.59467053    -0.71983572
 h     -1.81086327     1.51711140     1.06022144
          17

 c      1.24630506    -0.40101325    -0.06683328
 c     -0.07610290    -0.94040510    -0.03515756
 c     -1.26668543    -0.15774840     0.03765004
 c     -1.25770249     1.29653687     0.04777446
 c      0.14431595     1.75445245    -0.07329275
 c      1.32014830     1.00284984    -0.08293874
 h     -0.18378784    -1.98430267    -0.02955112
 h     -1.90429647     1.86825927    -0.57747118
 h      0.34731099     2.93475711     0.26100205
 h      2.28212354     1.46906726     0.15049784
 o      2.20859839    -1.31374519     0.08527058
 h      3.08215542    -1.06402650     0.16122753
 c     -2.50355643    -0.91980061    -0.04217463
 h     -2.38321038    -1.98861149     0.06695568
 h     -3.00670064    -0.78264778     0.88271926
 h     -2.96482292    -0.58607037    -0.75743707
 h     -1.80689163     1.50508857     1.05021638
          17

 c      1.25358720    -0.40967751    -0.06481528
 c     -0.06856319    -0.92750459    -0.03867058
 c     -1.26604550    -0.16232633     0.04160499
 c     -1.25425248     1.29519944     0.05527530
 c      0.13887486     1.75414436    -0.06814604
 c      1.31188986     0.99862768    -0.08928785
 h     -0.22167090    -1.98703367    -0.02581782
 h     -1.91303178     1.87508877    -0.59532883
 h      0.33269608     2.88949618     0.21360358
 h      2.30793092     1.51138362     0.15903878
 o      2.20152757    -1.31405020     0.08686192
 h      3.11015276    -1.04368565     0.15658120
 c     -2.49374194    -0.92004511    -0.03408277
 h     -2.36533140    -1.99193460     0.04869588
 h     -3.00833157    -0.75193365     0.85851840
 h     -3.05218083    -0.54622552    -0.86981744
 h     -1.79518030     1.49810472     1.03663594
          17

 c      1.26104346    -0.41760013    -0.06284249
 c     -0.06185162    -0.91432230    -0.04204803
 c     -1.26427832    -0.16794997     0.04424462
 c     -1.25093806     1.29389214     0.06368952
 c      0.13408423     1.75622112    -0.06148797
 c      1.30504306     0.99425706    -0.09487338
 h     -0.25752184    -1.99722777    -0.02162687
 h     -1.92639074     1.87955313    -0.62080619
 h      0.31333629     2.82502706     0.15606512
 h      2.32102675     1.54862285     0.16042074
 o      2.19396409    -1.31482488     0.08837044
 h      3.14566366    -1.01573581     0.15175116
 c     -2.48308204    -0.92061295    -0.02608970
 h     -2.34541182    -2.00020335     0.02332884
 h     -3.02670936    -0.71227580     0.85194700
 h     -3.14888159    -0.50588140    -0.98891262
 h     -1.77773539     1.49769346     1.02298903
          17

 c      1.26825308    -0.42423844    -0.06100328
 c     -0.05638457    -0.90205103    -0.04527044
 c     -1.26134281    -0.17416047     0.04546361
 c     -1.24813416     1.29281584     0.07227377
 c      0.12980105     1.75915284    -0.05382872
 c      1.30015852     0.99018593    -0.09950448
 h     -0.28783465    -2.00582981    -0.01731943
 h     -1.93914983     1.87751771    -0.64816867
 h      0.29231481     2.75890452     0.09295914
 h      2.31554769     1.57606099     0.15314889
 o      2.18754777    -1.31591871     0.08992724
 h      3.16865003    -0.98716148     0.14543431
 c     -2.47336596    -0.92080767    -0.02019263
 h     -2.32523681    -2.01073821    -0.00769358
 h     -3.06013147    -0.66550820     0.85886155
 h     -3.23348245    -0.47601881    -1.08700902
 h     -1.75743934     1.50531286     1.01354305
          17

 c      1.27475756    -0.42911024    -0.05936796
 c     -0.05248187    -0.89165615    -0.04832033
 c     -1.25727094    -0.18050409     0.04526264
 c     -1.24602408     1.29205816     0.08035803
 c      0.12572892     1.76036651    -0.04576464
 c      1.29735765     0.98672247    -0.10308225
 h     -0.30939709    -2.00614778    -0.01329189
 h     -1.94736613     1.86633661    -0.67264178
 h      0.27462410     2.72042948     0.02925728
 h      2.29028146     1.59136707     0.13689073
 o      2.18331205    -1.31729677     0.09160019
 h      3.16848456    -0.96272693     0.13727773
 c     -2.46552107    -0.92056771    -0.01620539
 h     -2.30697942    -2.01985643    -0.04264139
 h     -3.10203087    -0.61573688     0.86884024
 h     -3.29889185    -0.45848163    -1.15695640
 h     -1.73751390     1.52198576     1.01241259
          17

 c      1.28011277    -0.43185029    -0.05798301
 c     -0.05030088    -0.88375150    -0.05118046
 c     -1.25216648    -0.18654101     0.04375278
 c     -1.24469108     1.29160217     0.08752291
 c      0.12163807     1.75759839    -0.03764158
 c      1.29644178     0.98401502    -0.10557904
 h     -0.31996716    -1.99512966    -0.00992352
 h     -1.94869903     1.84505921    -0.69086210
 h      0.26441891     2.73507631    -0.03367722
 h      2.24788829     1.59445107     0.11223494
 o      2.18171449    -1.31900010     0.09340850
 h      3.14288008    -0.94497576     0.12755713
 c     -2.46014199    -0.91991667    -0.01349636
 h     -2.29275407    -2.02421649    -0.07961916
 h     -3.14463958    -0.56792390     0.87180932
 h     -3.34306426    -0.45261465    -1.19804305
 h     -1.72044440     1.54779855     1.02183485
          17

 c      1.28394193    -0.43226133    -0.05687168
 c     -0.04980376    -0.87859330    -0.05383363
 c     -1.24622069    -0.19186259     0.04113058
 c     -1.24424374     1.29138230     0.09372951
 c      0.11772958     1.75144090    -0.02953234
 c      1.29690571     0.98197445    -0.10704697
 h     -0.31858675    -1.97338926    -0.00751769
 h     -1.94227948     1.81420713    -0.70091053
 h      0.26058252     2.79492074    -0.09808197
 h      2.19519888     1.58791669     0.08069885
 o      2.18267417    -1.32111819     0.09533424
 h      3.09684627    -0.93417995     0.11691980
 c     -2.45759517    -0.91882884    -0.01165641
 h     -2.28429105    -2.02176352    -0.11672066
 h     -3.18162799    -0.52645554     0.86138740
 h     -3.36545173    -0.45738175    -1.21110118
 h     -1.70704139     1.58146187     1.04066635
          17

 c      1.28597741    -0.43034774    -0.05603692
 c     -0.05075251    -0.87608474    -0.05626449
 c     -1.23972029    -0.19611754     0.03764278
 c     -1.24481446     1.29133483     0.09930817
 c      0.11445250     1.74452153    -0.02172601
 c      1.29786402     0.98020016    -0.10763037
 h     -0.30572177    -1.94512551    -0.00624123
 h     -1.92864333     1.77558041    -0.70237389
 h      0.25884053     2.86835254    -0.16353687
 h      2.14399555     1.57795692     0.04475038
 o      2.18549823    -1.32382680     0.09733033
 h      3.04357188    -0.92742066     0.10619904
 c     -2.45806684    -0.91719581    -0.01060902
 h     -2.28275976    -2.01212857    -0.15216330
 h     -3.20882647    -0.49455425     0.83502768
 h     -3.36577795    -0.47191885    -1.19704048
 h     -1.69651282     1.62029684     1.06458909
          17

 c      1.28608930    -0.42632089    -0.05546244
 c     -0.05273477    -0.87577975    -0.05846377
 c     -1.23303400    -0.19904257     0.03355824
 c     -1.24644086     1.29140095     0.10482732
 c      0.11212970     1.73899448    -0.01473206
 c      1.29811355     0.97803311    -0.10752225
 h     -0.28325376    -1.91799378    -0.00605592
 h     -1.90984560     1.73219250    -0.69658466
 h      0.25609547     2.92937501    -0.22664680
 h      2.10987193     1.57408256     0.00720945
 o      2.18889671    -1.32744152     0.09933943
 h      3.00408761    -0.91774439     0.09609362
 c     -2.46159622    -0.91482593    -0.01055812
 h     -2.28868901    -1.99664757    -0.18439140
 h     -3.22418843    -0.47415271     0.79332966
 h     -3.34368496    -0.49558239    -1.15656632
 h     -1.68741582     1.66077846     1.08796284
          17

 c      1.28430513    -0.42057863    -0.05511396
 c     -0.05523653    -0.87697673    -0.06043050
 c     -1.22658602    -0.20049181     0.02915194
 c     -1.24895716     1.29149263     0.11096398
 c      0.11089344     1.73596350    -0.00903904
 c      1.29670475     0.97497736    -0.10683756
 h     -0.25406591    -1.90188402    -0.00669853
 h     -1.88958248     1.68815642    -0.68690571
 h      0.25104823     2.96430238    -0.28386050
 h      2.10522538     1.58442575    -0.03030860
 o      2.19162125    -1.33222097     0.10132127
 h      2.99716885    -0.89772485     0.08677355
 c     -2.46806481    -0.91148809    -0.01192787
 h     -2.30194705    -1.97811024    -0.21212633
 h     -3.22787319    -0.46574339     0.73973782
 h     -3.29883441    -0.52777292    -1.09049889
 h     -1.67858700     1.69929308     1.10576847
          17

 c      1.28082182    -0.41366892    -0.05494326
 c     -0.05777210    -0.87903131    -0.06216299
 c     -1.22081932    -0.20045625     0.02469662
 c     -1.25198557     1.29148505     0.11840769
 c      0.11074818     1.73584419    -0.00502788
 c      1.29375929     0.97134973    -0.10554737
 h     -0.22100471    -1.90513688    -0.00781813
 h     -1.87283999     1.64818912    -0.67850192
 h      0.24342364     2.96757806    -0.33255432
 h      2.12948438     1.60820837    -0.06817422
 o      2.19357954    -1.33783680     0.10324026
 h      3.02174372    -0.86850253     0.07815888
 c     -2.47710149    -0.90702600    -0.01529375
 h     -2.32176983    -1.96022711    -0.23432006
 h     -3.22276302    -0.46796945     0.68085295
 h     -3.23162652    -0.56748276    -1.00093892
 h     -1.66957456     1.73271483     1.11465407
          17

 c      1.27599367    -0.40624101    -0.05489361
 c     -0.06000520    -0.88179633    -0.06363938
 c     -1.21614883    -0.19906487     0.02045752
 c     -1.25506145     1.29127179     0.12770477
 c      0.11162912     1.73866987    -0.00297469
 c      1.29038577     0.96825964    -0.10361287
 h     -0.18585657    -1.92927373    -0.00925351
 h     -1.86444609     1.61648063    -0.67671712
 h      0.23344374     2.93824978    -0.37107273
 h      2.16999777     1.63585293    -0.10705606
 o      2.19568769    -1.34338135     0.10502794
 h      3.05944632    -0.84008733     0.07059502
 c     -2.48783882    -0.90156339    -0.02115438
 h     -2.34684300    -1.94682682    -0.24999421
 h     -3.21514633    -0.47711596     0.62688851
 h     -3.14551014    -0.61216555    -0.89459181
 h     -1.66068379     1.75872056     1.11323258
          17

 c      1.27027674    -0.39897434    -0.05490386
 c     -0.06176002    -0.88574862    -0.06481063
 c     -1.21291189    -0.19656771     0.01668542
 c     -1.25784305     1.29084274     0.13900106
 c      0.11343565     1.74418203    -0.00304717
 c      1.28781638     0.96691981    -0.10110262
 h     -0.14949879    -1.96741755    -0.01116306
 h     -1.86675294     1.59531712    -0.68411312
 h      0.22168410     2.87891560    -0.39877762
 h      2.21213916     1.65662539    -0.14641931
 o      2.19879602    -1.34795102     0.10659643
 h      3.09217810    -0.82236903     0.06470367
 c     -2.49841461    -0.89579853    -0.02909794
 h     -2.37547004    -1.94090212    -0.25806464
 h     -3.21410302    -0.48747439     0.59058066
 h     -3.05349829    -0.65486416    -0.79172480
 h     -1.65289240     1.77598547     1.10213964
          17

 c      1.26414735    -0.39249614    -0.05490825
 c     -0.06294814    -0.89162556    -0.06561845
 c     -1.21132458    -0.19330240     0.01360655
 c     -1.26022623     1.29028688     0.15185816
 c      0.11602993     1.75172421    -0.00524266
 c      1.28688676     0.96818216    -0.09816621
 h     -0.11286226    -2.00854245    -0.01386904
 h     -1.87831035     1.58456472    -0.69850485
 h      0.20917436     2.79697974    -0.41669993
 h      2.24542305     1.66342948    -0.18481312
 o      2.20327385    -1.35093666     0.10786760
 h      3.10937856    -0.82082975     0.06098112
 c     -2.50536044    -0.89126370    -0.03598052
 h     -2.40585795    -1.94369700    -0.25740812
 h     -3.22714223    -0.49408164     0.58205921
 h     -2.98969067    -0.67941533    -0.74253077
 h     -1.64779082     1.78439416     1.08411430
          17

 c      1.25803108    -0.38730211    -0.05482944
 c     -0.06351424    -0.89998786    -0.06602173
 c     -1.21144040    -0.18965066     0.01142111
 c     -1.26224003     1.28969662     0.16533982
 c      0.11919807     1.75994690    -0.00922630
 c      1.28799959     0.97244361    -0.09497524
 h     -0.07739642    -2.04270943    -0.01768233
 h     -1.89495789     1.58247352    -0.71419909
 h      0.19763448     2.70819428    -0.42933666
 h      2.26408074     1.65319572    -0.22063600
 o      2.20907505    -1.35203080     0.10878542
 h      3.10749672    -0.83674236     0.05964638
 c     -2.50565592    -0.88939409    -0.03719007
 h     -2.43638435    -1.95428850    -0.24732577
 h     -3.25396867    -0.49635886     0.60169621
 h     -2.99121065    -0.66860184    -0.80428193
 h     -1.64754054     1.78523743     1.06399686
          17

 c      1.25226247    -0.38370115    -0.05456906
 c     -0.06342231    -0.91102262    -0.06601423
 c     -1.21313495    -0.18600066     0.01030409
 c     -1.26386078     1.28908785     0.17829694
 c      0.12261289     1.76654690    -0.01411236
 c      1.29122648     0.97967103    -0.09168872
 h     -0.04489700    -2.06358512    -0.02286129
 h     -1.91202579     1.58687775    -0.72498023
 h      0.18954012     2.63983745    -0.44716868
 h      2.26613038     1.62602200    -0.25262367
 o      2.21580129    -1.35120746     0.10932103
 h      3.08919456    -0.86766606     0.06058067
 c     -2.50219888    -0.88911017    -0.03496955
 h     -2.46569821    -1.97004691    -0.22811650
 h     -3.28655030    -0.49763053     0.63983404
 h     -3.03323765    -0.63336725    -0.94111899
 h     -1.65465635     1.78107898     1.04815015
          17

 c      1.24707729    -0.38181314    -0.05401600
 c     -0.06267735    -0.92452080    -0.06561188
 c     -1.21618721    -0.18275209     0.01035355
 c     -1.26497001     1.28843016     0.18970828
 c      0.12592255     1.76909791    -0.01868645
 c      1.29634949     0.98943154    -0.08842573
 h     -0.01717383    -2.06889317    -0.02956638
 h     -1.92578275     1.59586001    -0.72618545
 h      0.18704149     2.62097514    -0.48406296
 h      2.25307312     1.58471476    -0.28011378
 o      2.22264121    -1.34874732     0.10948078
 h      3.06429628    -0.90709344     0.06321821
 c     -2.49902966    -0.88882663    -0.03343127
 h     -2.49277819    -1.98684489    -0.20108285
 h     -3.31481373    -0.50172217     0.68353874
 h     -3.07910577    -0.59195347    -1.08990453
 h     -1.67127671     1.77481855     1.04265781
          17

 c      1.24263410    -0.38160063    -0.05306545
 c     -0.06134099    -0.93989852    -0.06483465
 c     -1.22032776    -0.18031747     0.01156661
 c     -1.26547225     1.28775758     0.19898985
 c      0.12895241     1.76749107    -0.02265542
 c      1.30281563     1.00089878    -0.08522897
 h      0.00422767    -2.06035465    -0.03780162
 h     -1.93387347     1.60791453    -0.71533200
 h      0.18984941     2.65378899    -0.54246934
 h      2.23057396     1.53490077    -0.30339394
 o      2.22832258    -1.34523001     0.10931039
 h      3.05041008    -0.94457026     0.06650050
 c     -2.49807826    -0.88793238    -0.03399698
 h     -2.51675988    -2.00018053    -0.16818902
 h     -3.33121480    -0.51079442     0.72217288
 h     -3.11417521    -0.55317668    -1.22056115
 h     -1.69788490     1.76806408     1.05057573
          17

 c      1.23904391    -0.38290606    -0.05163350
 c     -0.05953075    -0.95621713    -0.06370075
 c     -1.22525070    -0.17909663     0.01386412
 c     -1.26541111     1.28724716     0.20614282
 c      0.13170765     1.76406009    -0.02704384
 c      1.30964913     1.01290787    -0.08201549
 h      0.01825790    -2.04372937    -0.04739878
 h     -1.93529760     1.62196123    -0.69202012
 h      0.19562365     2.71198010    -0.60877499
 h      2.20937016     1.48504721    -0.32425190
 o      2.23157839    -1.34125131     0.10886757
 h      3.06545337    -0.97021449     0.06933397
 c     -2.50002678    -0.88635343    -0.03670543
 h     -2.53679871    -2.00664478    -0.13173555
 h     -3.33190021    -0.52513260     0.74895007
 h     -3.13482565    -0.52038626    -1.32275949
 h     -1.73230723     1.76006965     1.07027401
          17

 c      1.23638115    -0.38548747    -0.04966234
 c     -0.05741826    -0.97224192    -0.06222493
 c     -1.23063463    -0.17943571     0.01711978
 c     -1.26494973     1.28715833     0.21164681
 c      0.13421764     1.76111944    -0.03296031
 c      1.31556776     1.02418620    -0.07856775
 h      0.02453988    -2.02845053    -0.05808656
 h     -1.93037210     1.63740927    -0.65775584
 h      0.20217961     2.76939267    -0.66812261
 h      2.20360525     1.44471751    -0.34605556
 o      2.23227347    -1.33690415     0.10816533
 h      3.10991953    -0.98299688     0.07151882
 c     -2.50499942    -0.88415437    -0.04127737
 h     -2.55210620    -2.00470478    -0.09415009
 h     -3.31623998    -0.54360416     0.76047557
 h     -3.14088178    -0.49497198    -1.39325319
 h     -1.77006829     1.74841368     1.09663487
          17

 c      1.23467676    -0.38905889    -0.04712100
 c     -0.05521566    -0.98666288    -0.06041275
 c     -1.23616595    -0.18158226     0.02118165
 c     -1.26423998     1.28767702     0.21622695
 c      0.13647840     1.76001783    -0.04099135
 c      1.31964904     1.03379499    -0.07469406
 h      0.02333049    -2.02532380    -0.06963739
 h     -1.92083744     1.65430441    -0.61591688
 h      0.20814671     2.81087818    -0.71178538
 h      2.22301056     1.41999649    -0.37178625
 o      2.23154601    -1.33183474     0.10717774
 h      3.16487218    -0.98976481     0.07366290
 c     -2.51280960    -0.88137737    -0.04752497
 h     -2.56205031    -1.99492431    -0.05782912
 h     -3.28642483    -0.56396293     0.75632890
 h     -3.13305349    -0.47776572    -1.43086406
 h     -1.80585845     1.73063522     1.12383862
          17

 c      1.23391988    -0.39332450    -0.04400364
 c     -0.05313548    -0.99855540    -0.05825887
 c     -1.24155253    -0.18564907     0.02588678
 c     -1.26329583     1.28879919     0.22067118
 c      0.13845088     1.76137668    -0.05130608
 c      1.32209097     1.04143431    -0.07049900
 h      0.01513624    -2.04131747    -0.08194491
 h     -1.90996009     1.67347471    -0.57165607
 h      0.21271036     2.82941741    -0.73600834
 h      2.26417155     1.41005577    -0.40076380
 o      2.23069306    -1.32575359     0.10589500
 h      3.20965776    -0.99687591     0.07627533
 c     -2.52300931    -0.87801254    -0.05553388
 h     -2.56623753    -1.97980844    -0.02496553
 h     -3.24757590    -0.58289324     0.73931037
 h     -3.11220621    -0.46954148    -1.43476249
 h     -1.83491531     1.70534826     1.14740795
          17

 c      1.23407475    -0.39798760    -0.04032701
 c     -0.05135877    -1.00780075    -0.05576319
 c     -1.24652316    -0.19160024     0.03107074
 c     -1.26196333     1.29031782     0.22570212
 c      0.14007666     1.76538725    -0.06383101
 c      1.32397259     1.04722225    -0.06638387
 h      0.00036476    -2.07469045    -0.09484636
 h     -1.90212059     1.69640501    -0.53114195
 h      0.21535664     2.82260437    -0.73993128
 h      2.31335447     1.40971805    -0.42862522
 o      2.23054921    -1.31861645     0.10433881
 h      3.23161516    -1.00710345     0.07947341
 c     -2.53488170    -0.87403925    -0.06577442
 h     -2.56455783    -1.96322018     0.00265088
 h     -3.20798465    -0.59600684     0.71608434
 h     -3.07923694    -0.47116910    -1.40398315
 h     -1.85371260     1.67248216     1.16488081
          17

 c      1.23509150    -0.40274938    -0.03612539
 c     -0.05005352    -1.01499735    -0.05295073
 c     -1.25081729    -0.19926538     0.03657415
 c     -1.26002270     1.29191578     0.23181308
 c      0.14130786     1.77191689    -0.07831819
 c      1.32639694     1.05132628    -0.06279024
 h     -0.02045728    -2.11600784    -0.10786024
 h     -1.90133923     1.72444904    -0.49961178
 h      0.21577737     2.79131491    -0.72474949
 h      2.35634134     1.41386293    -0.45042063
 o      2.23146738    -1.31056893     0.10255100
 h      3.22621536    -1.02039693     0.08311544
 c     -2.54751353    -0.86948892    -0.07906172
 h     -2.55721906    -1.94923160     0.02381178
 h     -3.17811096    -0.59834396     0.69675165
 h     -3.03524118    -0.48357073    -1.33765845
 h     -1.86012358     1.63306716     1.17572446
          17

 c      1.23689673    -0.40731679    -0.03144420
 c     -0.04940235    -1.02097248    -0.04986792
 c     -1.25417326    -0.20837468     0.04224850
 c     -1.25735686     1.29332349     0.23907787
 c      0.14212937     1.78042784    -0.09429702
 c      1.33003031     1.05383737    -0.06003563
 h     -0.04628339    -2.15380366    -0.12019497
 h     -1.90918671     1.75747420    -0.47896727
 h      0.21392488     2.74054302    -0.69422797
 h      2.38357331     1.41910284    -0.46266030
 o      2.23336717    -1.30188913     0.10058189
 h      3.19617855    -1.03469813     0.08693727
 c     -2.56008521    -0.86446066    -0.09609703
 h     -2.54481909    -1.94060564     0.03794925
 h     -3.16650771    -0.58613175     0.69073453
 h     -2.98209653    -0.50732922    -1.23645507
 h     -1.85342171     1.58895954     1.18111831
          17

 c      1.23937484    -0.41142016    -0.02633327
 c     -0.04959274    -1.02639250    -0.04656241
 c     -1.25633658    -0.21859916     0.04795944
 c     -1.25402163     1.29443019     0.24708797
 c      0.14254941     1.78970836    -0.11091072
 c      1.33506726     1.05480282    -0.05829619
 h     -0.07552899    -2.17909023    -0.13097913
 h     -1.92385088     1.79305488    -0.46697193
 h      0.21024469     2.68246922    -0.65656621
 h      2.39044304     1.42362670    -0.46363021
 o      2.23565933    -1.29297740     0.09848256
 h      3.15259841    -1.04598873     0.09063651
 c     -2.57215997    -0.85912465    -0.11646299
 h     -2.52846183    -1.93762636     0.04499123
 h     -3.17433331    -0.55931977     0.69980104
 h     -2.92421328    -0.54123308    -1.10741750
 h     -1.83428655     1.54261749     1.18382705
          17

 c      1.24235159    -0.41482366    -0.02084374
 c     -0.05078230    -1.03162957    -0.04306830
 c     -1.25710248    -0.22958735     0.05357791
 c     -1.25014200     1.29526430     0.25509415
 c      0.14256070     1.79756277    -0.12674127
 c      1.34130671     1.05426819    -0.05763286
 h     -0.10633755    -2.18689319    -0.13947443
 h     -1.94134092     1.82715315    -0.45885679
 h      0.20600833     2.64014060    -0.62640601
 h      2.37648607     1.42681863    -0.45316947
 o      2.23716866    -1.28436071     0.09629690
 h      3.11615469    -1.04819411     0.09398408
 c     -2.58323234    -0.85406259    -0.13722369
 h     -2.50984414    -1.93809234     0.04505903
 h     -3.19514293    -0.52208539     0.71641883
 h     -2.87352449    -0.57756225    -0.97853116
 h     -1.80474987     1.49686946     1.18807873
          17

 c      1.24558558    -0.41731032    -0.01503149
 c     -0.05306811    -1.03675711    -0.03940207
 c     -1.25638934    -0.24099886     0.05895403
 c     -1.24578601     1.29590468     0.26224941
 c      0.14214422     1.80134894    -0.14016891
 c      1.34819424     1.05226464    -0.05799598
 h     -0.13686414    -2.17630401    -0.14520835
 h     -1.95746434     1.85556311    -0.44959561
 h      0.20296857     2.64144351    -0.62063484
 h      2.34520905     1.42921224    -0.43260213
 o      2.23663500    -1.27658128     0.09405224
 h      3.10930634    -1.03518159     0.09700059
 c     -2.59152894    -0.85110364    -0.15121178
 h     -2.49118373    -1.93862307     0.03822300
 h     -3.22038509    -0.48041875     0.72978967
 h     -2.85758950    -0.59297337    -0.92451247
 h     -1.76776729     1.45453588     1.19901627
          17

 c      1.24877389    -0.41864993    -0.00896531
 c     -0.05645693    -1.04155550    -0.03556534
 c     -1.25429329    -0.25251794     0.06390375
 c     -1.24096751     1.29641827     0.26787104
 c      0.14139736     1.80027846    -0.15072110
 c      1.35481553     1.04873283    -0.05919667
 h     -0.16552310    -2.15040406    -0.14807006
 h     -1.96906706     1.87496000    -0.43526709
 h      0.20149184     2.69255069    -0.64268850
 h      2.30467251     1.43283440    -0.40489972
 o      2.23406371    -1.26988320     0.09176566
 h      3.13509322    -1.00612674     0.09990427
 c     -2.59544116    -0.85179756    -0.15242465
 h     -2.47479033    -1.93703065     0.02477433
 h     -3.24369418    -0.43965396     0.73180995
 h     -2.89840127    -0.56669550    -1.00839812
 h     -1.72612537     1.41789739     1.22113297
          17

 c      1.25158381    -0.41860143    -0.00272954
 c     -0.06083486    -1.04550565    -0.03154342
 c     -1.25105906    -0.26382797     0.06823791
 c     -1.23572974     1.29683797     0.27168593
 c      0.14055455     1.79620581    -0.15941619
 c      1.35990978     1.04346255    -0.06089737
 h     -0.19123598    -2.11635405    -0.14839971
 h     -1.97445930     1.88333735    -0.41351002
 h      0.20012786     2.76899919    -0.67881981
 h      2.26762837     1.44157000    -0.37459867
 o      2.23094752    -1.26412208     0.08946863
 h      3.17346697    -0.96690690     0.10271492
 c     -2.59727809    -0.85374357    -0.14689711
 h     -2.46251684    -1.93414931     0.00569821
 h     -3.26167163    -0.40362829     0.71892551
 h     -2.96815722    -0.52349806    -1.15448076
 h     -1.68110423     1.38830111     1.25590214
          17

 c      1.25369783    -0.41698374     0.00358400
 c     -0.06596281    -1.04783848    -0.02729554
 c     -1.24705512    -0.27459684     0.07177678
 c     -1.23016327     1.29713771     0.27394950
 c      0.13981938     1.79133245    -0.16742157
 c      1.36215153     1.03619414    -0.06272848
 h     -0.21362554    -2.08485107    -0.14702745
 h     -1.97354961     1.88016726    -0.38362389
 h      0.19757749     2.84268578    -0.71410953
 h      2.24818077     1.46025576    -0.34636561
 o      2.22889817    -1.25904767     0.08720723
 h      3.20233743    -0.92489385     0.10519098
 c     -2.59908436    -0.85478146    -0.14023265
 h     -2.45584343    -1.93218402    -0.01784433
 h     -3.27296214    -0.37493024     0.69051139
 h     -3.03996511    -0.48500974    -1.29495510
 h     -1.63209954     1.36621046     1.30035399
          17

 c      1.25485704    -0.41375538     0.00988781
 c     -0.07150370    -1.04777800    -0.02277099
 c     -1.24272206    -0.28447412     0.07438092
 c     -1.22429343     1.29718667     0.27535539
 c      0.13929164     1.78697380    -0.17542295
 c      1.36087636     1.02694931    -0.06453893
 h     -0.23286513    -2.06725991    -0.14500994
 h     -1.96804937     1.86659642    -0.34666235
 h      0.19341478     2.89630840    -0.73991725
 h      2.25329443     1.49107706    -0.32204878
 o      2.22889627    -1.25446778     0.08502377
 h      3.20881051    -0.88556843     0.10705868
 c     -2.60144891    -0.85412075    -0.13450509
 h     -2.45597779    -1.93295212    -0.04489201
 h     -3.27797898    -0.35480248     0.64810263
 h     -3.10262492    -0.45804828    -1.40610086
 h     -1.57764950     1.35155744     1.34810997
          17

 c      1.25489457    -0.40905544     0.01610844
 c     -0.07710804    -1.04501663    -0.01796330
 c     -1.23853478    -0.29310473     0.07597409
 c     -1.21793677     1.29671290     0.27681829
 c      0.13898223     1.78371150    -0.18374134
 c      1.35657247     1.01633220    -0.06649864
 h     -0.24889744    -2.06997623    -0.14294219
 h     -1.96172723     1.84564037    -0.30547511
 h      0.18775588     2.92161037    -0.75246008
 h      2.27710950     1.53009886    -0.29951601
 o      2.23128944    -1.25024629     0.08294606
 h      3.18883879    -0.85209998     0.10815283
 c     -2.60423159    -0.85170116    -0.13048006
 h     -2.46385786    -1.93685615    -0.07467756
 h     -3.27911580    -0.34276067     0.59551250
 h     -3.15210596    -0.44362115    -1.48221932
 h     -1.51678914     1.34400183     1.39192506
          17

 c      1.25375082    -0.40320075     0.02219066
 c     -0.08250416    -1.04005642    -0.01295514
 c     -1.23497751    -0.30015264     0.07654716
 c     -1.21066013     1.29532261     0.27925996
 c      0.13884216     1.78172006    -0.19251170
 c      1.35040961     1.00536860    -0.06888380
 h     -0.26062531    -2.09029762    -0.14038071
 h     -1.96021720     1.82195013    -0.26429060
 h      0.18095078     2.91559754    -0.75064481
 h      2.30644938     1.56908927    -0.27528448
 o      2.23588553    -1.24630037     0.08098446
 h      3.14567895    -0.82528720     0.10848066
 c     -2.60695236    -0.84789334    -0.12869828
 h     -2.48010421    -1.94262266    -0.10649293
 h     -3.28099049    -0.33622266     0.53888690
 h     -3.18683854    -0.44111968    -1.52300204
 h     -1.44968643     1.34299569     1.42578435
          17

 c      1.25145987    -0.39665329     0.02809479
 c     -0.08749684    -1.03399903    -0.00789366
 c     -1.23251351    -0.30532789     0.07614953
 c     -1.20192541     1.29261895     0.28340709
 c      0.13878646     1.78091385    -0.20175650
 c      1.34350377     0.99510783    -0.07186222
 h     -0.26619030    -2.11867568    -0.13609142
 h     -1.96942881     1.80049936    -0.22725557
 h      0.17347430     2.87883205    -0.73513353
 h      2.32932425     1.60001282    -0.24713899
 o      2.24194292    -1.24266691     0.07913054
 h      3.09028807    -0.80267083     0.10830073
 c     -2.60899649    -0.84332395    -0.12975769
 h     -2.50487624    -1.94784652    -0.13953141
 h     -3.28992658    -0.33079061     0.48582265
 h     -3.20596927    -0.44961827    -1.52943292
 h     -1.37756668     1.34777811     1.44587420
          17

 c      1.24811280    -0.38996967     0.03378995
 c     -0.09190773    -1.02803199    -0.00292431
 c     -1.23154017    -0.30841078     0.07487412
 c     -1.19140752     1.28840464     0.28958140
 c      0.13871257     1.78089500    -0.21136026
 c      1.33661942     0.98640241    -0.07545790
 h     -0.26399397    -2.14446263    -0.12879295
 h     -1.99227165     1.78426275    -0.19615051
 h      0.16592412     2.81600803    -0.70858646
 h      2.33826742     1.61737329    -0.21458834
 o      2.24818444    -1.23960570     0.07735620
 h      3.04154888    -0.77729318     0.10820460
 c     -2.60989698    -0.83860984    -0.13420267
 h     -2.53768847    -1.94998871    -0.17279176
 h     -3.31148945    -0.32214315     0.44280554
 h     -3.20871375    -0.46822322    -1.50258637
 h     -1.30236541     1.35739028     1.45086171
          17

 c      1.24382746    -0.38372913     0.03924724
 c     -0.09555618    -1.02307763     0.00185329
 c     -1.23233437    -0.30927011     0.07284003
 c     -1.17925993     1.28280459     0.29759897
 c      0.13851461     1.78069430    -0.22095012
 c      1.33017555     0.97985876    -0.07959436
 h     -0.25334415    -2.15971929    -0.11764098
 h     -2.02603214     1.77276664    -0.16922197
 h      0.15903940     2.73893819    -0.67705114
 h      2.33010837     1.61846150    -0.17834471
 o      2.25328182    -1.23748614     0.07562849
 h      3.01898469    -0.74008578     0.10893047
 c     -2.60970094    -0.83403234    -0.14227808
 h     -2.57730884    -1.94730564    -0.20506231
 h     -3.34655812    -0.30904642     0.41218875
 h     -3.19414258    -0.49607298    -1.44347361
 h     -1.22637856     1.37073510     1.44200708
          17

 c      1.23874543    -0.37845636     0.04443596
 c     -0.09828957    -1.01967480     0.00639646
 c     -1.23500523    -0.30787713     0.07017780
 c     -1.16606404     1.27616734     0.30688171
 c      0.13809639     1.77840227    -0.22973016
 c      1.32429210     0.97582200    -0.08413413
 h     -0.23452737    -2.16030835    -0.10233066
 h     -2.06339984     1.76315584    -0.14254928
 h      0.15364881     2.67088541    -0.65193626
 h      2.30527683     1.60313778    -0.13981133
 o      2.25690418    -1.23620998     0.07395365
 h      3.02624888    -0.68962921     0.11066805
 c     -2.60908691    -0.82942937    -0.15385443
 h     -2.62181224    -1.93937622    -0.23492067
 h     -3.38980785    -0.29438609     0.39196958
 h     -3.16133191    -0.53207860    -1.35363968
 h     -1.15193788     1.38669118     1.42327536
          17

 c      1.23304328    -0.37456645     0.04932203
 c     -0.10001936    -1.01795873     0.01071535
 c     -1.23947376    -0.30432020     0.06702186
 c     -1.15256544     1.26885871     0.31667035
 c      0.13738917     1.77147901    -0.23663538
 c      1.31879155     0.97431763    -0.08890170
 h     -0.20864838    -2.14591599    -0.08303979
 h     -2.09598227     1.75241399    -0.11235475
 h      0.15039537     2.64307833    -0.64825134
 h      2.26783199     1.57395796    -0.10071390
 o      2.25985070    -1.23497020     0.07239379
 h      3.04887917    -0.63627735     0.11276095
 c     -2.60901435    -0.82443490    -0.16848158
 h     -2.66876395    -1.92719712    -0.26069951
 h     -3.43269262    -0.28288351     0.37859399
 h     -3.11029925    -0.57420840    -1.23730731
 h     -1.08106765     1.40425884     1.40116662
          17

 c      1.22692135    -0.37234453     0.05386702
 c     -0.10073486    -1.01764980     0.01486428
 c     -1.24548733    -0.29881865     0.06350866
 c     -1.13947344     1.26112657     0.32623489
 c      0.13637590     1.75901005    -0.24138427
 c      1.31316761     0.97495468    -0.09370758
 h     -0.17744721    -2.12009722    -0.06035293
 h     -2.11707437     1.73871489    -0.07629786
 h      0.14925226     2.66843365    -0.67221983
 h      2.22618475     1.53664257    -0.06268449
 o      2.26304889    -1.23283346     0.07102468
 h      3.07017585    -0.59291465     0.11433813
 c     -2.61008081    -0.81886407    -0.18502860
 h     -2.71545873    -1.91297202    -0.28047117
 h     -3.46744845    -0.27837201     0.36935466
 h     -3.04517918    -0.61773635    -1.10802012
 h     -1.01519061     1.42264180     1.38356672
          17

 c      1.22056815    -0.37195180     0.05802736
 c     -0.10050040    -1.01805598     0.01892790
 c     -1.25265652    -0.29172434     0.05977174
 c     -1.12736491     1.25308974     0.33510808
 c      0.13507921     1.74312415    -0.24512794
 c      1.30659900     0.97691856    -0.09839890
 h     -0.14306936    -2.09033603    -0.03514765
 h     -2.12276186     1.72171021    -0.03368909
 h      0.14949546     2.72493116    -0.71347483
 h      2.19318560     1.49996610    -0.02663962
 o      2.26701654    -1.22917199     0.06990396
 h      3.07995833    -0.56803875     0.11479661
 c     -2.61162100    -0.81314390    -0.20024259
 h     -2.75919596    -1.89950592    -0.29225101
 h     -3.48897178    -0.28275371     0.36274173
 h     -2.98255216    -0.65169683    -1.00584494
 h     -0.95512069     1.44107279     1.37711349
          17

 c      1.21413401    -0.37343914     0.06175423
 c     -0.09945326    -1.01819198     0.02299473
 c     -1.26048901    -0.28349280     0.05594056
 c     -1.11658550     1.24480814     0.34328796
 c      0.13350186     1.72668971    -0.24935133
 c      1.29826565     0.97924655    -0.10290966
 h     -0.10768720    -2.06699070    -0.00834760
 h     -2.11220579     1.70243505     0.01470157
 h      0.15025195     2.78246776    -0.75761298
 h      2.18226728     1.47303479     0.00764963
 o      2.27187117    -1.22371201     0.06906619
 h      3.07459237    -0.56493875     0.11386936
 c     -2.61127627    -0.80844726    -0.20768027
 h     -2.79756457    -1.88902855    -0.29459745
 h     -3.49480747    -0.29614375     0.35766942
 h     -2.95635194    -0.65843699    -1.00865140
 h     -0.90151759     1.45835399     1.38423748
          17

 c      1.20773350    -0.37675661     0.06499638
 c     -0.09779010    -1.01715297     0.02711830
 c     -1.26839050    -0.27461195     0.05217120
 c     -1.10714299     1.23633165     0.35123832
 c      0.13157647     1.71166740    -0.25506399
 c      1.28810183     0.98133740    -0.10720142
 h     -0.07309117    -2.05947042     0.01943409
 h     -2.08787076     1.68327520     0.06687789
 h      0.15083831     2.82194927    -0.79522252
 h      2.19840111     1.45981665     0.04064027
 o      2.27739639    -1.21650727     0.06852333
 h      3.05593484    -0.58208332     0.11160130
 c     -2.60900724    -0.80495732    -0.20613966
 h     -2.82860046    -1.88237846    -0.28734200
 h     -3.48494483    -0.31697174     0.35330254
 h     -2.97088633    -0.63545882    -1.13093904
 h     -0.85539804     1.47255334     1.40244555
          17

 c      1.20146923    -0.38175759     0.06770635
 c     -0.09572131    -1.01463649     0.03130866
 c     -1.27574652    -0.26553850     0.04862258
 c     -1.09866898     1.22767566     0.35967143
 c      0.12915895     1.69916080    -0.26279231
 c      1.27718082     0.98315474    -0.11112556
 h     -0.04069767    -2.07061092     0.04799278
 h     -2.05574126     1.66797029     0.11991621
 h      0.15076071     2.83448470    -0.82163022
 h      2.23330725     1.45701988     0.07123299
 o      2.28300358    -1.20797608     0.06826123
 h      3.03184637    -0.61256187     0.10838602
 c     -2.60766539    -0.80160749    -0.20226098
 h     -2.85073450    -1.87881620    -0.27184803
 h     -3.46211803    -0.34190777     0.34966582
 h     -2.99356587    -0.59897633    -1.29297598
 h     -0.81805012     1.48130446     1.42642271
          17

 c      1.19546535    -0.38820406     0.06984522
 c     -0.09341109    -1.01112955     0.03557417
 c     -1.28207501    -0.25667819     0.04538830
 c     -1.09051476     1.21877969     0.36928818
 c      0.12607818     1.68975472    -0.27273712
 c      1.26708650     0.98488746    -0.11443085
 h     -0.01199810    -2.09467445     0.07713498
 h     -2.02469403     1.66126731     0.17054680
 h      0.14960163     2.81709881    -0.83497802
 h      2.27227502     1.45838323     0.09680039
 o      2.28766528    -1.19893854     0.06823757
 h      3.01711525    -0.64355598     0.10499546
 c     -2.60839478    -0.79800201    -0.20022087
 h     -2.86270985    -1.87657694    -0.25051089
 h     -3.43218693    -0.36600466     0.34817449
 h     -3.00796343    -0.55999094    -1.44413479
 h     -0.79048032     1.48243451     1.45071926
          17

 c      1.18989544    -0.39576427     0.07138404
 c     -0.09096182    -1.00755597     0.03995496
 c     -1.28707052    -0.24837700     0.04249707
 c     -1.08203984     1.20956522     0.38058669
 c      0.12220832     1.68366292    -0.28486684
 c      1.25913204     0.98661947    -0.11688641
 h      0.01127400    -2.12144354     0.10630742
 h     -2.00358399     1.66757826     0.21614122
 h      0.14693697     2.77058859    -0.83527134
 h      2.30266556     1.45894645     0.11465714
 o      2.29022035    -1.19034601     0.06840230
 h      3.02857146    -0.66078230     0.10227134
 c     -2.61087618    -0.79431951    -0.20156008
 h     -2.86372153    -1.87422107    -0.22597046
 h     -3.40383569    -0.38321539     0.35191397
 h     -3.01072009    -0.52338407    -1.56615449
 h     -0.77298976     1.47438432     1.47127528
          17

 c      1.18498033    -0.40401191     0.07230605
 c     -0.08845866    -1.00480892     0.04451767
 c     -1.29058083    -0.24091908     0.03993241
 c     -1.07304350     1.20011995     0.39376793
 c      0.11752859     1.68066241    -0.29891433
 c      1.25406456     0.98828402    -0.11835617
 h      0.02747916    -2.14152156     0.13465197
 h     -1.99631151     1.68856026     0.25562320
 h      0.14230191     2.69985140    -0.82463409
 h      2.31679462     1.45607474     0.12296152
 o      2.29036939    -1.18254506     0.06874762
 h      3.06953471    -0.66038840     0.10035321
 c     -2.61432911    -0.79082582    -0.20680624
 h     -2.85360916    -1.87125947    -0.20060902
 h     -3.38574906    -0.38810312     0.36436252
 h     -3.00249154    -0.49139820    -1.65331554
 h     -0.76505374     1.45632797     1.48584980
          17

 c      1.18094841    -0.41244115     0.07260906
 c     -0.08601789    -1.00351145     0.04933310
 c     -1.29255745    -0.23452668     0.03764619
 c     -1.06397097     1.19083658     0.40874665
 c      0.11214039     1.67981935    -0.31425229
 c      1.25207736     0.98973719    -0.11881161
 h      0.03542455    -2.14891331     0.16126140
 h     -1.99927687     1.72150472     0.28940142
 h      0.13522800     2.61671970    -0.80888891
 h      2.31157431     1.44902142     0.12086644
 o      2.28907165    -1.17510583     0.06931475
 h      3.12394841    -0.65169375     0.09858991
 c     -2.61821853    -0.78753278    -0.21596720
 h     -2.83294793    -1.86803294    -0.17634837
 h     -3.38173214    -0.37846690     0.38626307
 h     -2.98472638    -0.46533014    -1.70382166
 h     -0.76535986     1.42817494     1.49404041
          17

 c      1.17798567    -0.42051032     0.07230505
 c     -0.08379970    -1.00396135     0.05445857
 c     -1.29300897    -0.22935694     0.03557004
 c     -1.05564323     1.18232097     0.42521599
 c      0.10623285     1.67911169    -0.32967662
 c      1.25288153     0.99081062    -0.11833055
 h      0.03449471    -2.14144846     0.18539286
 h     -2.00438221     1.76048177     0.31847445
 h      0.12535910     2.54421601    -0.80007248
 h      2.28794887     1.43853507     0.10849077
 o      2.28760192    -1.16752931     0.07014410
 h      3.17159327    -0.64563427     0.09634655
 c     -2.62254437    -0.78408401    -0.22861841
 h     -2.80299757    -1.86526561    -0.15458859
 h     -3.38846007    -0.35660019     0.41353422
 h     -2.95884109    -0.44621992    -1.71684946
 h     -0.77187624     1.39058785     1.49732692
          17

 c      1.17620958    -0.42769552     0.07141789
 c     -0.08199856    -1.00612453     0.05992400
 c     -1.29197045    -0.22549810     0.03362752
 c     -1.04884400     1.17516597     0.44268977
 c      0.10002621     1.67574186    -0.34351069
 c      1.25574691     0.99129665    -0.11710162
 h      0.02465979    -2.12065040     0.20662833
 h     -2.00384861     1.79896696     0.34376368
 h      0.11242270     2.51308974    -0.81517501
 h      2.25114902     1.42691115     0.08698144
 o      2.28685441    -1.15963316     0.07125304
 h      3.19906650    -0.64823317     0.09337060
 c     -2.62761082    -0.77991815    -0.24413187
 h     -2.76553565    -1.86349630    -0.13624338
 h     -3.39864252    -0.32772291     0.43901144
 h     -2.92613075    -0.43513295    -1.69160487
 h     -0.78194331     1.34498261     1.49915845
          17

 c      1.17566970    -0.43353985     0.06998143
 c     -0.08082296    -1.00961739     0.06571582
 c     -1.28948738    -0.22296909     0.03174673
 c     -1.04411287     1.16978927     0.46055081
 c      0.09374306     1.66841792    -0.35481105
 c      1.25952536     0.99087675    -0.11542077
 h      0.00645730    -2.09174867     0.22504305
 h     -1.99275191     1.83168032     0.36598876
 h      0.09582080     2.53554029    -0.86203033
 h      2.21139237     1.41833264     0.05854830
 o      2.28726304    -1.15151554     0.07264220
 h      3.20078713    -0.66088267     0.08970002
 c     -2.63366195    -0.77452207    -0.26194951
 h     -2.72266430    -1.86254455    -0.12187468
 h     -3.40546420    -0.29746377     0.45581354
 h     -2.88794229    -0.43322605    -1.62734091
 h     -0.79251223     1.29335074     1.50461604
          17

 c      1.17635788    -0.43769897     0.06803956
 c     -0.08046301    -1.01371296     0.07176114
 c     -1.28561098    -0.22171806     0.02987103
 c     -1.04169540     1.16639799     0.47818604
 c      0.08754004     1.65878224    -0.36427946
 c      1.26277570     0.98910768    -0.11364616
 h     -0.01909012    -2.06347278     0.24135135
 h     -1.96939793     1.85524445     0.38575477
 h      0.07506372     2.58894195    -0.92871653
 h      2.18298048     1.41865403     0.02598551
 o      2.28883704    -1.14347479     0.07430452
 h      3.17811506    -0.68141208     0.08552128
 c     -2.64069378    -0.76759471    -0.28163017
 h     -2.67668774    -1.86124035    -0.11188325
 h     -3.40462221    -0.27037170     0.45926602
 h     -2.84605217    -0.44153185    -1.52453982
 h     -0.80068147     1.23781794     1.51884689
          17

 c      1.17821881    -0.43997531     0.06564853
 c     -0.08105100    -1.01749066     0.07793210
 c     -1.28040342    -0.22162013     0.02796777
 c     -1.04150267     1.16501333     0.49520854
 c      0.08143330     1.64910758    -0.37307012
 c      1.26427025     0.98563776    -0.11208278
 h     -0.05072859    -2.04626361     0.25679217
 h     -1.93506923     1.86836881     0.40361177
 h      0.05068635     2.64324532    -0.99773138
 h      2.17822569     1.43292564    -0.00873181
 o      2.29108774    -1.13600512     0.07623137
 h      3.14023921    -0.70398231     0.08106314
 c     -2.64838219    -0.75914655    -0.30252388
 h     -2.63007997    -1.85759538    -0.10666735
 h     -3.39444590    -0.24947181     0.44726406
 h     -2.80342830    -0.45996885    -1.38897771
 h     -0.80444017     1.18024393     1.54426745
          17

 c      1.18115459    -0.44033481     0.06288047
 c     -0.08262694    -1.02023482     0.08410024
 c     -1.27395027    -0.22247575     0.02603239
 c     -1.04307604     1.16544275     0.51162451
 c      0.07534179     1.64072237    -0.38185133
 c      1.26377597     0.98059632    -0.11088831
 h     -0.08729324    -2.04769303     0.27242448
 h     -1.89394415     1.87210665     0.42003222
 h      0.02389460     2.67966627    -1.05722526
 h      2.19805398     1.46096178    -0.04554917
 o      2.29293028    -1.12982508     0.07842048
 h      3.10563390    -0.71858208     0.07644908
 c     -2.65597470    -0.74973687    -0.32270874
 h     -2.58547655    -1.84939470    -0.10669860
 h     -3.37556484    -0.23618793     0.42013064
 h     -2.76582020    -0.48390879    -1.24409694
 h     -0.80317225     1.12236781     1.57853833
          17

 c      1.18502662    -0.43887160     0.05982282
 c     -0.08516024    -1.02187656     0.09021702
 c     -1.26639057    -0.22401935     0.02407146
 c     -1.04560421     1.16720650     0.52776707
 c      0.06915029     1.63412474    -0.39082292
 c      1.26211955     0.97467808    -0.11015464
 h     -0.12761968    -2.06747673     0.28812662
 h     -1.85308076     1.87017568     0.43534031
 h     -0.00403453     2.68947456    -1.10100726
 h      2.23113557     1.49632096    -0.08522179
 o      2.29307634    -1.12570396     0.08088827
 h      3.09603948    -0.71403824     0.07148635
 c     -2.66212159    -0.74110030    -0.33672791
 h     -2.54560060    -1.83502881    -0.11249754
 h     -3.35084007    -0.23019239     0.38065514
 h     -2.74363474    -0.49591006    -1.15772551
 h     -0.79751646     1.06632733     1.61545304
          17

 c      1.18965200    -0.43573227     0.05657000
 c     -0.08860556    -1.02300534     0.09632735
 c     -1.25796191    -0.22594313     0.02207807
 c     -1.04804020     1.16955322     0.54405391
 c      0.06274087     1.62936165    -0.39992055
 c      1.26040656     0.96877814    -0.11003317
 h     -0.17002463    -2.09754627     0.30244064
 h     -1.82160935     1.86863204     0.44968973
 h     -0.03198718     2.66959846    -1.12629511
 h      2.26296998     1.53042705    -0.12763494
 o      2.29130782    -1.12388071     0.08366213
 h      3.11665834    -0.68769732     0.06579213
 c     -2.66535811    -0.73557551    -0.33784169
 h     -2.51298117    -1.81478128    -0.12424856
 h     -3.32589294    -0.22886816     0.33483951
 h     -2.74555474    -0.47164980    -1.21600782
 h     -0.78877493     1.01482769     1.64786439
          17

 c      1.19481096    -0.43106890     0.05321215
 c     -0.09291013    -1.02444374     0.10249921
 c     -1.24900301    -0.22792395     0.02003738
 c     -1.04938753     1.17169725     0.56076551
 c      0.05600473     1.62621874    -0.40891929
 c      1.25942925     0.96365416    -0.11073992
 h     -0.21216373    -2.12716280     0.31348999
 h     -1.80786113     1.87358447     0.46325246
 h     -0.05908033     2.62038676    -1.13254884
 h      2.28283362     1.55634301    -0.17162616
 o      2.28887661    -1.12385028     0.08674190
 h      3.14984484    -0.64893469     0.05941638
 c     -2.66531718    -0.73206277    -0.33151568
 h     -2.48942396    -1.79243028    -0.14109189
 h     -3.30991812    -0.22644592     0.29271420
 h     -2.76396026    -0.42737613    -1.36427131
 h     -0.77833181     0.97077228     1.67013737
          17

 c      1.20026797    -0.42506524     0.04983517
 c     -0.09797355    -1.02685523     0.10876212
 c     -1.23995735    -0.22965061     0.01790972
 c     -1.04911559     1.17321422     0.57793589
 c      0.04886561     1.62421539    -0.41741843
 c      1.25955765     0.95983709    -0.11250844
 h     -0.25146433    -2.14758664     0.31984512
 h     -1.81494224     1.88710160     0.47663662
 h     -0.08482466     2.54559244    -1.12168842
 h      2.28506073     1.56981899    -0.21558564
 o      2.28723909    -1.12492433     0.09009480
 h      3.17464716    -0.60979378     0.05290547
 c     -2.66178372    -0.72874381    -0.32562096
 h     -2.47588003    -1.77400662    -0.16165915
 h     -3.31296892    -0.21578914     0.26437718
 h     -2.78874697    -0.38680602    -1.51931315
 h     -0.76723415     0.93675562     1.67920141
          17

 c      1.20579142    -0.41796952     0.04652343
 c     -0.10361131    -1.03058712     0.11508867
 c     -1.23131155    -0.23083944     0.01565080
 c     -1.04734997     1.17425005     0.59532603
 c      0.04131789     1.62243336    -0.42469532
 c      1.26082179     0.95764279    -0.11555179
 h     -0.28564176    -2.15386054     0.32084635
 h     -1.83882028     1.90518766     0.49109321
 h     -0.10962789     2.45435874    -1.09989275
 h      2.26817831     1.56907250    -0.25794701
 o      2.28727691    -1.12659669     0.09367906
 h      3.17870288    -0.57868900     0.04689531
 c     -2.65472050    -0.72470412    -0.32327677
 h     -2.47266111    -1.76531759    -0.18485033
 h     -3.33870826    -0.19417259     0.25276809
 h     -2.81442420    -0.35840357    -1.64706837
 h     -0.75594378     0.91463997     1.67479535
          17

 c      1.21115727    -0.41010023     0.04335864
 c     -0.10954069    -1.03564640     0.12139855
 c     -1.22352405    -0.23123977     0.01324768
 c     -1.04464716     1.17531889     0.61245119
 c      0.03350022     1.61925729    -0.42944284
 c      1.26297910     0.95716843    -0.12003323
 h     -0.31302997    -2.14494240     0.31661528
 h     -1.87121771     1.92044103     0.50811803
 h     -0.13587488     2.36435787    -1.08084339
 h      2.23430299     1.55461104    -0.29751226
 o      2.28929474    -1.12856000     0.09745801
 h      3.15819297    -0.55994848     0.04186809
 c     -2.64480135    -0.71916831    -0.32480650
 h     -2.47980665    -1.76938069    -0.21008881
 h     -3.38032545    -0.16664647     0.25172507
 h     -2.83807685    -0.34365128    -1.73749885
 h     -0.74417744     0.90522153     1.65956839
          17

 c      1.21613403    -0.40185023     0.04041991
 c     -0.11537286    -1.04169491     0.12756690
 c     -1.21699189    -0.23062658     0.01074070
 c     -1.04166779     1.17696218     0.62862554
 c      0.02574748     1.61255928    -0.42978088
 c      1.26551029     0.95824905    -0.12602948
 h     -0.33279723    -2.12361398     0.30799526
 h     -1.90378633     1.92604883     0.52886214
 h     -0.16872167     2.29996081    -1.08588076
 h      2.18942599     1.52952833    -0.33384642
 o      2.29313706    -1.13068163     0.10140808
 h      3.11616673    -0.55422631     0.03801919
 c     -2.63311055    -0.71160359    -0.32962622
 h     -2.49732370    -1.78452226    -0.23726602
 h     -3.42562167    -0.14173755     0.25195035
 h     -2.85781927    -0.34199990    -1.78819769
 h     -0.73076117     0.90797384     1.63918211
          17

 c      1.22043810    -0.39373697     0.03779903
 c     -0.12058133    -1.04803613     0.13343350
 c     -1.21205000    -0.22877959     0.00824953
 c     -1.03902174     1.17952425     0.64303344
 c      0.01830578     1.60130530    -0.42456254
 c      1.26756830     0.96042493    -0.13348646
 h     -0.34513287    -2.09653907     0.29645280
 h     -1.93031588     1.91781857     0.55384280
 h     -0.21242748     2.27406106    -1.12896367
 h      2.14413814     1.50002965    -0.36790536
 o      2.29819569    -1.13305763     0.10553179
 h      3.06269226    -0.55772529     0.03502590
 c     -2.62066199    -0.70201515    -0.33718550
 h     -2.52490824    -1.80473813    -0.26641705
 h     -3.46364508    -0.12615658     0.24640612
 h     -2.87213890    -0.35238035    -1.79883217
 h     -0.71362387     0.92101948     1.62182902
          17

 c      1.22368611    -0.38649572     0.03564011
 c     -0.12449037    -1.05366007     0.13881895
 c     -1.20897464    -0.22549139     0.00600518
 c     -1.03721606     1.18302613     0.65490893
 c      0.01085259     1.58690013    -0.41491575
 c      1.26802451     0.96306360    -0.14221024
 h     -0.35126316    -2.07371294     0.28377268
 h     -1.94723506     1.89451705     0.58291673
 h     -0.26351619     2.27307482    -1.19853181
 h      2.11273461     1.47488400    -0.40257792
 o      2.30338262    -1.13609804     0.10987431
 h      3.01534975    -0.56082025     0.03170330
 c     -2.60825662    -0.69085240    -0.34721199
 h     -2.56141166    -1.82220572    -0.29733480
 h     -3.48711540    -0.12324318     0.23145055
 h     -2.87961583    -0.37353409    -1.76958233
 h     -0.69035409     0.94170032     1.61595775
          17

 c      1.22545458    -0.38104138     0.03415567
 c     -0.12642978    -1.05748570     0.14355791
 c     -1.20791757    -0.22065738     0.00433315
 c     -1.03652039     1.18713173     0.66387077
 c      0.00280024     1.57160210    -0.40305525
 c      1.26592353     0.96572279    -0.15197243
 h     -0.35291165    -2.06562388     0.27142992
 h     -1.95370328     1.85769428     0.61532993
 h     -0.31364061     2.27544434    -1.27109260
 h      2.10724314     1.46168120    -0.44166597
 o      2.30746005    -1.14035737     0.11450969
 h      2.99367992    -0.55087585     0.02617336
 c     -2.59652454    -0.67874761    -0.35966478
 h     -2.60460354    -1.83000364    -0.32933461
 h     -3.49234785    -0.13347609     0.20620361
 h     -2.87885895    -0.40394802    -1.70110311
 h     -0.65966668     0.96780530     1.62599461
          17

 c      1.22544585    -0.37822089     0.03356768
 c     -0.12600236    -1.05883721     0.14755151
 c     -1.20880860    -0.21435603     0.00357276
 c     -1.03677298     1.19121873     0.67020975
 c     -0.00624341     1.55704298    -0.39073477
 c      1.26124207     0.96850925    -0.16274009
 h     -0.35110297    -2.07772480     0.25991764
 h     -1.95193976     1.81146847     0.64984421
 h     -0.35607296     2.26773691    -1.32921047
 h      2.12831704     1.46135375    -0.48651907
 o      2.30999146    -1.14581999     0.11944151
 h      3.00379368    -0.52428522     0.01758685
 c     -2.58594436    -0.66634183    -0.37459124
 h     -2.65134364    -1.82374118    -0.36119174
 h     -3.47890546    -0.15511543     0.17204943
 h     -2.86870426    -0.44153874    -1.59578983
 h     -0.62291790     0.99841316     1.64927127
          17

 c      1.22359146    -0.37858982     0.03403562
 c     -0.12320215    -1.05779827     0.15079048
 c     -1.21134858    -0.20683248     0.00401049
 c     -1.03734440     1.19451659     0.67477212
 c     -0.01645157     1.54415824    -0.37906200
 c      1.25495845     0.97194910    -0.17475899
 h     -0.34529565    -2.10648809     0.24864575
 h     -1.94748291     1.76214275     0.68503047
 h     -0.38714189     2.24440208    -1.36374033
 h      2.16450882     1.46810213    -0.53431784
 o      2.31165857    -1.15157266     0.12452922
 h      3.03324039    -0.49235154     0.00749943
 c     -2.57670889    -0.65427422    -0.39176638
 h     -2.69800712    -1.80225913    -0.39120639
 h     -3.44982849    -0.18438501     0.13267675
 h     -2.84909184    -0.48281245    -1.46209775
 h     -0.58396657     1.03334104     1.67774381
          17

 c      1.22004246    -0.38232131     0.03562254
 c     -0.11831724    -1.05504050     0.15331238
 c     -1.21508099    -0.19843880     0.00584306
 c     -1.03735282     1.19629603     0.67855918
 c     -0.02787401     1.53344815    -0.36874766
 c      1.24831333     0.97646395    -0.18833207
 h     -0.33395326    -2.14175059     0.23662570
 h     -1.94820176     1.71700213     0.71969568
 h     -0.40537435     2.20424850    -1.37090583
 h      2.20108390     1.47477186    -0.58043368
 o      2.31337433    -1.15654061     0.12958418
 h      3.06519267    -0.46979632    -0.00155544
 c     -2.56832171    -0.64332139    -0.40966456
 h     -2.74100210    -1.76789895    -0.41734221
 h     -3.41235660    -0.21537659     0.09441477
 h     -2.82418295    -0.52103351    -1.32684738
 h     -0.54749428     1.07206709     1.70252921
          17

 c      1.21510145    -0.38921157     0.03829189
 c     -0.11175823    -1.05136604     0.15514943
 c     -1.21948176    -0.18957449     0.00915316
 c     -1.03609386     1.19609926     0.68243462
 c     -0.04047481     1.52512326    -0.36026003
 c      1.24224583     0.98207084    -0.20360543
 h     -0.31579274    -2.17243310     0.22320116
 h     -1.96075951     1.68183684     0.75310908
 h     -0.41080976     2.14855007    -1.35040616
 h      2.22671404     1.47646213    -0.62103215
 o      2.31569589    -1.16004390     0.13446978
 h      3.08814057    -0.46592303    -0.00764773
 c     -2.55893177    -0.63452540    -0.42358148
 h     -2.77727167    -1.72632174    -0.43751681
 h     -3.37782658    -0.24041943     0.06585114
 h     -2.80937827    -0.54456799    -1.25662769
 h     -0.51743408     1.11326692     1.71707453
          17

 c      1.20916384    -0.39872619     0.04190889
 c     -0.10394261    -1.04741099     0.15631371
 c     -1.22398906    -0.18062205     0.01393077
 c     -1.03348912     1.19392383     0.68706590
 c     -0.05411396     1.51910757    -0.35380953
 c      1.23728215     0.98839448    -0.22051595
 h     -0.29047183    -2.19030569     0.20830623
 h     -1.98596228     1.65852091     0.78464329
 h     -0.40504985     2.08080705    -1.30552663
 h      2.23481571     1.47094884    -0.65384069
 o      2.31880615    -1.16184377     0.13912443
 h      3.09665155    -0.48393930    -0.00980397
 c     -2.54626309    -0.62847393    -0.42855954
 h     -2.80466569    -1.68563643    -0.45016684
 h     -3.35824658    -0.25196046     0.05506105
 h     -2.82359252    -0.54464487    -1.31976766
 h     -0.49626037     1.15494250     1.71808820
          17

 c      1.20270194    -0.41004812     0.04622523
 c     -0.09524883    -1.04356672     0.15681064
 c     -1.22793966    -0.17184990     0.02013412
 c     -1.03015522     1.19019860     0.69298250
 c     -0.06852062     1.51490248    -0.34913775
 c      1.23360568     0.99475568    -0.23880887
 h     -0.25865051    -2.19105720     0.19244260
 h     -2.01783444     1.64509392     0.81323771
 h     -0.39220649     2.00774752    -1.24557389
 h      2.22292728     1.45814537    -0.67794374
 o      2.32259521    -1.16208425     0.14356510
 h      3.09049263    -0.52201418    -0.00799882
 c     -2.53142484    -0.62419911    -0.42924989
 h     -2.82213967    -1.65466578    -0.45495413
 h     -3.35917746    -0.24594274     0.06463591
 h     -2.85207855    -0.52718582    -1.46406729
 h     -0.48483813     1.19476159     1.70548722
          17

 c      1.19622602    -0.42219797     0.05084465
 c     -0.08591550    -1.03996899     0.15666572
 c     -1.23061841    -0.16321164     0.02761832
 c     -1.02706884     1.18556462     0.70064920
 c     -0.08333118     1.51134488    -0.34514412
 c      1.23112068     1.00021362    -0.25806787
 h     -0.22181300    -2.17434326     0.17668804
 h     -2.04749030     1.63804085     0.83750943
 h     -0.38057231     1.94070947    -1.19036665
 h      2.19248628     1.43990540    -0.69339820
 o      2.32666142    -1.16129795     0.14791508
 h      3.07519235    -0.57330103    -0.00339799
 c     -2.51693699    -0.62029366    -0.43124715
 h     -2.82943446    -1.63951021    -0.45296602
 h     -3.37464942    -0.22424246     0.08890369
 h     -2.87480188    -0.50033918    -1.61727770
 h     -0.48241491     1.23049226     1.68236897
          17

 c      1.18876851    -0.43521270     0.05429178
 c     -0.07282680    -1.03619180     0.15595751
 c     -1.23165042    -0.15055385     0.03557917
 c     -1.02587741     1.18006436     0.71223324
 c     -0.10038238     1.50582013    -0.34074014
 c      1.22966757     1.00261526    -0.27809905
 h     -0.18231214    -2.14432377     0.16737284
 h     -2.06697118     1.63466583     0.85762735
 h     -0.38386960     1.88815495    -1.17034418
 h      2.15153878     1.42290331    -0.69553150
 o      2.33120065    -1.16074689     0.15282547
 h      3.06214161    -0.62768603     0.00085615
 c     -2.50471845    -0.61532007    -0.43718307
 h     -2.82523085    -1.64118142    -0.44609093
 h     -3.39140233    -0.19223591     0.11848170
 h     -2.88582378    -0.47082364    -1.74696217
 h     -0.48771843     1.26192672     1.65612447
          17

 c      1.18372124    -0.44704855     0.05763522
 c     -0.06161460    -1.03340255     0.15490743
 c     -1.23169126    -0.14057614     0.04485642
 c     -1.02634222     1.17495374     0.72322634
 c     -0.11470763     1.50017134    -0.33270793
 c      1.22802633     1.00365375    -0.29768415
 h     -0.14169082    -2.10741035     0.15618804
 h     -2.07271868     1.63330873     0.87137302
 h     -0.40711196     1.86698500    -1.20585698
 h      2.10774990     1.40696452    -0.69873850
 o      2.33300788    -1.16080603     0.15814622
 h      3.07441485    -0.66456520    -0.00064887
 c     -2.49530444    -0.60975064    -0.44497024
 h     -2.81160351    -1.65561359    -0.43643536
 h     -3.40185709    -0.15534549     0.14255607
 h     -2.88347002    -0.43799223    -1.84668627
 h     -0.49140279     1.28438224     1.63691330
          17

 c      1.18154529    -0.45734647     0.06079176
 c     -0.05226801    -1.03092802     0.15354469
 c     -1.23099293    -0.13359945     0.05548660
 c     -1.02913417     1.17019902     0.73331913
 c     -0.12602722     1.49529584    -0.32303583
 c      1.22468656     1.00297746    -0.31607135
 h     -0.10281446    -2.07503905     0.14424903
 h     -2.06370420     1.63316756     0.87831721
 h     -0.44472601     1.86877787    -1.27854895
 h      2.07475978     1.39827962    -0.71059518
 o      2.33156965    -1.16183095     0.16395711
 h      3.11721102    -0.67923218    -0.00938438
 c     -2.48914764    -0.60354815    -0.45418160
 h     -2.78791841    -1.67584834    -0.42593206
 h     -3.39930199    -0.11834008     0.15514994
 h     -2.86824656    -0.40384995    -1.91328531
 h     -0.48930129     1.29806027     1.63175956
          17

 c      1.18181502    -0.46652367     0.06379398
 c     -0.04396130    -1.02809578     0.15189581
 c     -1.22972677    -0.12898963     0.06753926
 c     -1.03476409     1.16522653     0.74272866
 c     -0.13436120     1.49217254    -0.31491924
 c      1.21813031     1.00093136    -0.33290004
 h     -0.06820209    -2.05932330     0.13273799
 h     -2.04165759     1.63531165     0.87875357
 h     -0.48557192     1.88124498    -1.35592060
 h      2.06317198     1.40143502    -0.73809314
 o      2.32807379    -1.16327057     0.17015519
 h      3.17330415    -0.68214814    -0.02245680
 c     -2.48636450    -0.59682587    -0.46473825
 h     -2.75380764    -1.69487625    -0.41593585
 h     -3.38105532    -0.08449680     0.15311748
 h     -2.84092244    -0.37037442    -1.94445192
 h     -0.47974056     1.30347864     1.64333358
          17

 c      1.18317654    -0.47523373     0.06633065
 c     -0.03510844    -1.02465534     0.15003121
 c     -1.22794571    -0.12513982     0.08062780
 c     -1.04312002     1.15968515     0.75259762
 c     -0.14027014     1.49067864    -0.31023453
 c      1.20788079     0.99800698    -0.34854249
 h     -0.03914747    -2.06633281     0.12371151
 h     -2.01133610     1.64208749     0.87367433
 h     -0.52184346     1.89515514    -1.41763283
 h      2.07274754     1.41655443    -0.78057718
 o      2.32453049    -1.16450899     0.17669026
 h      3.22057938    -0.68638658    -0.03603135
 c     -2.48670432    -0.58956279    -0.47688183
 h     -2.70978293    -1.70709102    -0.40711727
 h     -3.34771238    -0.05595661     0.13552702
 h     -2.80285890    -0.33985165    -1.93871352
 h     -0.46565741     1.30078192     1.66821865
          17

 c      1.18526727    -0.48307311     0.06803615
 c     -0.02552396    -1.02112270     0.14804250
 c     -1.22569101    -0.12158707     0.09417990
 c     -1.05305845     1.15372948     0.76377373
 c     -0.14445694     1.49053758    -0.30950096
 c      1.19494568     0.99454096    -0.36357691
 h     -0.01625822    -2.09196300     0.11812254
 h     -1.98079016     1.65628603     0.86477882
 h     -0.54982256     1.90502762    -1.45467317
 h      2.09201724     1.43800305    -0.83087081
 o      2.32219607    -1.16527762     0.18347718
 h      3.24516665    -0.69888896    -0.04743686
 c     -2.48953665    -0.58177508    -0.49072768
 h     -2.65799936    -1.70895148    -0.40002583
 h     -3.30282726    -0.03381609     0.10354107
 h     -2.75525633    -0.31413589    -1.89548079
 h     -0.45197257     1.28973582     1.69948622
          17

 c      1.18823861    -0.48949091     0.06869486
 c     -0.01574844    -1.01854786     0.14603618
 c     -1.22297029    -0.11847346     0.10769377
 c     -1.06312148     1.14752219     0.77666418
 c     -0.14747894     1.49154028    -0.31262012
 c      1.18073320     0.99100660    -0.37858784
 h      0.00006477    -2.12523148     0.11620742
 h     -1.95885068     1.68101140     0.85393832
 h     -0.56793546     1.90836738    -1.46353391
 h      2.10739094     1.45856393    -0.88086194
 o      2.32156730    -1.16554347     0.19046262
 h      3.24179701    -0.72145097    -0.05556014
 c     -2.49388591    -0.57354357    -0.50646632
 h     -2.60172187    -1.69932005    -0.39505229
 h     -3.25322124    -0.01723778     0.06093698
 h     -2.69921041    -0.29482950    -1.81466701
 h     -0.44328103     1.27038175     1.73016028
          17

 c      1.19614686    -0.49191214     0.06846124
 c     -0.00871109    -1.01425994     0.14528573
 c     -1.21561954    -0.11901204     0.12057955
 c     -1.07484691     1.14257952     0.79142158
 c     -0.15014782     1.49365007    -0.32063444
 c      1.16704310     0.98680472    -0.39531793
 h      0.01121891    -2.16892821     0.14198505
 h     -1.95229589     1.71717927     0.84383451
 h     -0.57660140     1.90796188    -1.43940960
 h      2.10172600     1.46865734    -0.92444431
 o      2.32181011    -1.16593916     0.19681864
 h      3.21825353    -0.76696051    -0.06858769
 c     -2.49903962    -0.56505822    -0.52416077
 h     -2.53204113    -1.67722314    -0.38203415
 h     -3.20686346    -0.00496562     0.01273851
 h     -2.63416139    -0.28010494    -1.69793658
 h     -0.44404554     1.24439702     1.75252945
          17

 c      1.20549728    -0.49249945     0.06790727
 c     -0.00253034    -1.01243239     0.14484477
 c     -1.20727576    -0.12074697     0.13339080
 c     -1.08574590     1.13664093     0.80786718
 c     -0.15071663     1.49707888    -0.33305043
 c      1.15223755     0.98297277    -0.41231878
 h      0.01529692    -2.19633878     0.17116776
 h     -1.95752077     1.76362228     0.83334645
 h     -0.57456518     1.90792406    -1.38205060
 h      2.07662099     1.47043904    -0.96315222
 o      2.32308064    -1.16644677     0.20313438
 h      3.17470669    -0.81478081    -0.07849235
 c     -2.50275575    -0.55653344    -0.54371138
 h     -2.46540758    -1.64827323    -0.37166016
 h     -3.17805360     0.01111914    -0.02965555
 h     -2.56401595    -0.27230863    -1.55810050
 h     -0.45554937     1.21313763     1.76371544
          17

 c      1.21586821    -0.49120054     0.06692050
 c      0.00290162    -1.01352941     0.14492264
 c     -1.19832364    -0.12328510     0.14581928
 c     -1.09599925     1.13016823     0.82568689
 c     -0.14955583     1.50129723    -0.34883510
 c      1.13674105     0.97949156    -0.42964990
 h      0.01263189    -2.20151271     0.20301092
 h     -1.96789648     1.81380736     0.82301824
 h     -0.56410575     1.91070712    -1.29844986
 h      2.03205818     1.46333487    -0.99593124
 o      2.32438297    -1.16759756     0.20976928
 h      3.12945976    -0.85662264    -0.09078666
 c     -2.50345757    -0.54877061    -0.56241167
 h     -2.40592631    -1.61727163    -0.36437202
 h     -3.17566608     0.03615152    -0.05858685
 h     -2.49295874    -0.26419109    -1.43470629
 h     -0.47674289     1.17867491     1.76440574
          17

 c      1.22667773    -0.48808122     0.06543788
 c      0.00776556    -1.01751222     0.14571561
 c     -1.18914822    -0.12626126     0.15767179
 c     -1.10605910     1.12368756     0.84424728
 c     -0.14669566     1.50546298    -0.36617079
 c      1.12078860     0.97623668    -0.44725218
 h      0.00375083    -2.18343135     0.23657867
 h     -1.97584117     1.85982718     0.81366340
 h     -0.55157146     1.92291277    -1.20465667
 h      1.97125694     1.44839829    -1.02365200
 o      2.32431942    -1.16995516     0.21729135
 h      3.10720953    -0.88316206    -0.11454479
 c     -2.50083500    -0.54321461    -0.57382220
 h     -2.35688824    -1.58936050    -0.36095840
 h     -3.19893076     0.06841168    -0.07389056
 h     -2.42066754    -0.23391899    -1.40471357
 h     -0.50429787     1.14333008     1.75844964
          17

 c      1.23722962    -0.48328207     0.06342959
 c      0.01225798    -1.02387293     0.14737253
 c     -1.18012243    -0.12939664     0.16889819
 c     -1.11639347     1.11760264     0.86261513
 c     -0.14158193     1.50819547    -0.38224410
 c      1.10438029     0.97296628    -0.46492505
 h     -0.01068039    -2.14571399     0.27104824
 h     -1.97597245     1.89501790     0.80636065
 h     -0.54976415     1.95829117    -1.12838659
 h      1.90088145     1.42849359    -1.04954909
 o      2.32241091    -1.17365846     0.22601838
 h      3.11837555    -0.89167559    -0.15499860
 c     -2.49593380    -0.53975439    -0.57555897
 h     -2.32043763    -1.57008041    -0.36227746
 h     -3.23896918     0.10014585    -0.08205876
 h     -2.34017189    -0.17181119    -1.49075995
 h     -0.53281252     1.10936680     1.75269346
          17

 c      1.24679734    -0.47699639     0.06088004
 c      0.01654612    -1.03159118     0.14996005
 c     -1.17163314    -0.13252559     0.17948809
 c     -1.12734287     1.11214002     0.87974535
 c     -0.13362272     1.50805510    -0.39458248
 c      1.08733198     0.96928120    -0.48230589
 h     -0.02994622    -2.09736940     0.30618405
 h     -1.96593153     1.91511551     0.80219824
 h     -0.57186184     2.03261151    -1.09331447
 h      1.83081064     1.40829798    -1.07950245
 o      2.31987474    -1.17822803     0.23552370
 h      3.14663981    -0.88923693    -0.20561459
 c     -2.48898298    -0.53527486    -0.57318530
 h     -2.29759276    -1.56439596    -0.36899157
 h     -3.28484128     0.12288330    -0.09065808
 h     -2.25725474    -0.10368653    -1.61945537
 h     -0.55600314     1.07859124     1.75539474
          17

 c      1.25472990    -0.46950602     0.05778160
 c      0.02077963    -1.03912961     0.15341910
 c     -1.16407880    -0.13555663     0.18937271
 c     -1.13894309     1.10733390     0.89488627
 c     -0.12384903     1.50537315    -0.40355052
 c      1.06958569     0.96463898    -0.49896464
 h     -0.05350638    -2.05317925     0.34303422
 h     -1.94621513     1.91853820     0.80201401
 h     -0.61342609     2.14254279    -1.08985135
 h      1.77170414     1.39312037    -1.12072216
 o      2.31828318    -1.18304423     0.24504785
 h      3.16956015    -0.88474552    -0.25470117
 c     -2.47977785    -0.52776115    -0.57042112
 h     -2.28892258    -1.57332380    -0.38216939
 h     -3.32724659     0.13071296    -0.10519252
 h     -2.18114040    -0.04830433    -1.73985056
 h     -0.56934633     1.05218866     1.77239392
          17

 c      1.26053207    -0.46121749     0.05415411
 c      0.02511611    -1.04479263     0.15756158
 c     -1.15781780    -0.13841943     0.19845197
 c     -1.15071865     1.10298806     0.90793242
 c     -0.11467516     1.50226735    -0.41101017
 c      1.05168854     0.95857339    -0.51473892
 h     -0.08121307    -2.02981366     0.38406038
 h     -1.92007805     1.90661931     0.80617646
 h     -0.65628097     2.26544886    -1.09120899
 h      1.72969762     1.38586242    -1.17759660
 o      2.31857706    -1.18763656     0.25398577
 h      3.17363774    -0.88392771    -0.29330951
 c     -2.46825956    -0.51694959    -0.56844435
 h     -2.29491033    -1.59265720    -0.40327981
 h     -3.35973297     0.12110238    -0.12854588
 h     -2.11648674    -0.01157670    -1.83295941
 h     -0.57261678     1.03104386     1.80322614
          17

 c      1.26390084    -0.45264434     0.05006355
 c      0.02965964    -1.04764826     0.16223578
 c     -1.15314000    -0.14103434     0.20663835
 c     -1.16168015     1.09862717     0.91938658
 c     -0.10829387     1.50080703    -0.41800860
 c      1.03495616     0.95094485    -0.53006617
 h     -0.11267090    -2.03530662     0.43119682
 h     -1.89363687     1.88403051     0.81439620
 h     -0.68634669     2.38032453    -1.08083065
 h      1.70281716     1.38467518    -1.24752890
 o      2.32106187    -1.19166967     0.26196850
 h      3.15425041    -0.88952490    -0.31663080
 c     -2.45444618    -0.50351740    -0.56755603
 h     -2.31548487    -1.61477289    -0.43351598
 h     -3.37867630     0.09453028    -0.16141094
 h     -2.06510349     0.00591235    -1.89279575
 h     -0.56960943     1.01607736     1.84139192
          17

 c      1.26472946    -0.44434866     0.04562176
 c      0.03431696    -1.04813617     0.16756953
 c     -1.15024928    -0.14331365     0.21388543
 c     -1.17057312     1.09352245     0.93000005
 c     -0.10613867     1.50234473    -0.42473364
 c      1.02096840     0.94191546    -0.54584392
 h     -0.14577060    -2.06211187     0.48298295
 h     -1.87547925     1.85866768     0.82570318
 h     -0.69706838     2.47447453    -1.05313513
 h      1.68392003     1.38451858    -1.32216109
 o      2.32557622    -1.19490698     0.26883811
 h      3.11316695    -0.90214045    -0.32359063
 c     -2.43836929    -0.48850208    -0.56795909
 h     -2.34934052    -1.63149119    -0.47319456
 h     -3.38320671     0.05400706    -0.20272751
 h     -2.02769889     0.00517665    -1.91757482
 h     -0.56543528     1.00811715     1.87838208
          17

 c      1.26308232    -0.43688322     0.04097191
 c      0.03878790    -1.04745070     0.17393892
 c     -1.14924132    -0.14518756     0.22019955
 c     -1.17626407     1.08692904     0.94043444
 c     -0.10885848     1.50758773    -0.43102255
 c      1.01084765     0.93179931    -0.56297845
 h     -0.17671985    -2.09435009     0.53494194
 h     -1.87435542     1.83924259     0.83883499
 h     -0.68647218     2.54111391    -1.00778429
 h      1.66602648     1.38041839    -1.39223041
 o      2.33152979    -1.19723053     0.27469632
 h      3.05823700    -0.92027348    -0.31753707
 c     -2.42002245    -0.47300521    -0.57001316
 h     -2.39368512    -1.63619925    -0.52157345
 h     -3.37549135     0.00474384    -0.24993754
 h     -2.00461476    -0.01240707    -1.90675473
 h     -0.56416944     1.00757601     1.90722576
          17

 c      1.25915752    -0.43074982     0.03626893
 c      0.04270130    -1.04665119     0.18173589
 c     -1.15008280    -0.14663336     0.22564083
 c     -1.17820819     1.07855507     0.95107688
 c     -0.11633808     1.51669727    -0.43663867
 c      1.00488134     0.92101971    -0.58208525
 h     -0.20165762    -2.11816832     0.58232542
 h     -1.89452934     1.83004873     0.85306563
 h     -0.65494819     2.57687263    -0.94658133
 h      1.64486630     1.36911886    -1.45077855
 o      2.33784225    -1.19869965     0.28004225
 h      3.00463217    -0.93971010    -0.30829571
 c     -2.39931677    -0.45804462    -0.57426272
 h     -2.44444732    -1.62495479    -0.57698005
 h     -3.36098425    -0.04636081    -0.29929562
 h     -1.99600189    -0.04533804    -1.86033236
 h     -0.56792312     1.01429300     1.92388006
          17

 c      1.25325432    -0.42636208     0.03165336
 c      0.04571326    -1.04635140     0.19123060
 c     -1.15259777    -0.14769175     0.23032339
 c     -1.17672952     1.06886039     0.96198340
 c     -0.12777556     1.52931492    -0.44134287
 c      1.00253905     0.91010835    -0.60341265
 h     -0.21775462    -2.12531951     0.62173593
 h     -1.93255171     1.82752525     0.86869159
 h     -0.60457646     2.58114134    -0.87259651
 h      1.61899443     1.34921569    -1.49393563
 o      2.34309470    -1.19953508     0.28577097
 h      2.97262427    -0.95407911    -0.31193372
 c     -2.37615407    -0.44443457    -0.58130307
 h     -2.49675247    -1.59699212    -0.63705928
 h     -3.34741180    -0.09194470    -0.34660723
 h     -2.00157795    -0.09169390    -1.77947457
 h     -0.57673827     1.02756370     1.92740517
          17

 c      1.24575288    -0.42401167     0.02721873
 c      0.04753243    -1.04676357     0.20254971
 c     -1.15646463    -0.14846378     0.23442006
 c     -1.17281665     1.05878852     0.97291289
 c     -0.14182412     1.54449583    -0.44484767
 c      1.00270291     0.89963501    -0.62684777
 h     -0.22342660    -2.11261770     0.65138621
 h     -1.97953068     1.82325153     0.88652224
 h     -0.53966658     2.55770363    -0.79049682
 h      1.58931656     1.32094006    -1.52089953
 o      2.34640949    -1.19981565     0.29246895
 h      2.97370792    -0.95991929    -0.33929374
 c     -2.35074888    -0.43268528    -0.59141944
 h     -2.54559732    -1.55491240    -0.69903551
 h     -3.34128881    -0.12609174    -0.38841867
 h     -2.01967430    -0.14816309    -1.66932140
 h     -0.58868974     1.04628669     1.91990661
          17

 c      1.23709245    -0.42384958     0.02298469
 c      0.04793382    -1.04777333     0.21568089
 c     -1.16123291    -0.14909229     0.23815757
 c     -1.16769522     1.04927410     0.98338555
 c     -0.15672780     1.56042880    -0.44671027
 c      1.00394425     0.89006499    -0.65191362
 h     -0.21828902    -2.08105497     0.67106127
 h     -2.02593521     1.80935865     0.90709003
 h     -0.46814847     2.51959705    -0.70750110
 h      1.55882724     1.28612561    -1.53412444
 o      2.34822771    -1.19919657     0.29956059
 h      2.99829378    -0.96122989    -0.38224875
 c     -2.32412924    -0.42309213    -0.60377319
 h     -2.58670667    -1.50448311    -0.75992182
 h     -3.34368129    -0.14565863    -0.42291019
 h     -2.04457217    -0.20777919    -1.54736511
 h     -0.60006407     1.06919497     1.90640872
          17

 c      1.22773226    -0.42588781     0.01889363
 c      0.04679790    -1.04893681     0.23045169
 c     -1.16637316    -0.14974496     0.24177863
 c     -1.16252516     1.04097390     0.99276882
 c     -0.17050206     1.57401010    -0.44630342
 c      1.00476007     0.88161242    -0.67775439
 h     -0.20325648    -2.03586612     0.68237892
 h     -2.06446122     1.78122958     0.93033845
 h     -0.40200049     2.49583988    -0.63341031
 h      1.53251551     1.24827427    -1.53973267
 o      2.34953740    -1.19721611     0.30589995
 h      3.02798431    -0.96446421    -0.42315225
 c     -2.29852907    -0.41613190    -0.61479152
 h     -2.61735582    -1.45375247    -0.81670698
 h     -3.34967421    -0.14987859    -0.44985242
 h     -2.06114118    -0.25650715    -1.46189324
 h     -0.60596994     1.09513075     1.89400463
          17

 c      1.21810388    -0.43001272     0.01482622
 c      0.04416209    -1.04941651     0.24647486
 c     -1.17135209    -0.15060783     0.24548796
 c     -1.15819190     1.03422874     1.00048300
 c     -0.18156695     1.58166308    -0.44322341
 c      1.00377686     0.87417774    -0.70319720
 h     -0.18077785    -1.98736674     0.68941658
 h     -2.09074630     1.73766316     0.95570032
 h     -0.35127422     2.52325004    -0.57554021
 h      1.51678308     1.21216898    -1.54709770
 o      2.35101635    -1.19360570     0.31063588
 h      3.04931623    -0.97347441    -0.44874115
 c     -2.27680577    -0.41233993    -0.61851644
 h     -2.63662449    -1.41124791    -0.86673991
 h     -3.35204773    -0.13908895    -0.46995464
 h     -2.04735386    -0.27805295    -1.48733151
 h     -0.60193696     1.12317714     1.88932524
          17

 c      1.20858289    -0.43600745     0.01062470
 c      0.04022701    -1.04800746     0.26312712
 c     -1.17566264    -0.15188439     0.24947446
 c     -1.15508993     1.02912952     1.00630244
 c     -0.18958492     1.58287966    -0.43788430
 c      0.99999057     0.86746486    -0.72706010
 h     -0.15467050    -1.95077383     0.69892969
 h     -2.10341811     1.68033942     0.98228952
 h     -0.31446134     2.60540193    -0.53160364
 h      1.51726836     1.18224967    -1.56554314
 o      2.35292363    -1.18830146     0.31337021
 h      3.05563898    -0.98927410    -0.45274607
 c     -2.25955417    -0.41081026    -0.61606523
 h     -2.64476073    -1.38372039    -0.90843398
 h     -3.34513497    -0.11389480    -0.48403006
 h     -2.00572291    -0.27539413    -1.61182330
 h     -0.58621239     1.15237572     1.89486677
          17

 c      1.19948383    -0.44357673     0.00611703
 c      0.03522824    -1.04359345     0.27975063
 c     -1.17882964    -0.15377664     0.25391897
 c     -1.15300366     1.02558745     1.01049842
 c     -0.19488969     1.58060147    -0.43102742
 c      0.99301583     0.86125580    -0.74868942
 h     -0.12858673    -1.94091707     0.71804091
 h     -2.10430802     1.61348756     1.00909676
 h     -0.28466904     2.70749118    -0.49556665
 h      1.53525094     1.16023603    -1.59824920
 o      2.35520215    -1.18138265     0.31407420
 h      3.04558737    -1.01098200    -0.43461749
 c     -2.24584401    -0.41024768    -0.61377494
 h     -2.64193318    -1.37369008    -0.94137817
 h     -3.32569942    -0.07523961    -0.49280793
 h     -1.95491559    -0.26073186    -1.75978592
 h     -0.56091615     1.18120964     1.90736396
          17

 c      1.19107429    -0.45236817     0.00113486
 c      0.02923546    -1.03607145     0.29611696
 c     -1.18045764    -0.15645754     0.25894728
 c     -1.15118344     1.02335931     1.01364094
 c     -0.19768008     1.57765092    -0.42313775
 c      0.98313686     0.85555830    -0.76821331
 h     -0.10372555    -1.96139952     0.74887885
 h     -2.09884850     1.54363516     1.03523967
 h     -0.25838116     2.79725932    -0.46446592
 h      1.56597569     1.14452864    -1.63945138
 o      2.35748963    -1.17303470     0.31307720
 h      3.02288840    -1.03632614    -0.39942135
 c     -2.23528014    -0.41015831    -0.61507347
 h     -2.62776252    -1.37911851    -0.96543614
 h     -3.29259271    -0.02467116    -0.49721823
 h     -1.90519025    -0.24090728    -1.88924157
 h     -0.53081526     1.20755699     1.92008712
          17

 c      1.18357558    -0.46200009    -0.00447541
 c      0.02218944    -1.02666281     0.31260646
 c     -1.18030023    -0.16005719     0.26460421
 c     -1.14857038     1.02207703     1.01626459
 c     -0.19802192     1.57559020    -0.41449658
 c      0.97103880     0.85048334    -0.78618728
 h     -0.07909005    -2.00084757     0.78645760
 h     -2.09568757     1.47867141     1.06027741
 h     -0.23484957     2.85773833    -0.43759971
 h      1.60119391     1.13217426    -1.67880464
 o      2.35901793    -1.16352778     0.31116158
 h      2.99789554    -1.06188520    -0.35938899
 c     -2.22768842    -0.41051170    -0.62103976
 h     -2.60205533    -1.39537571    -0.98019604
 h     -3.24680963     0.03570703    -0.49846764
 h     -1.86053961    -0.21909549    -1.98542550
 h     -0.50106407     1.22923281     1.92648143
          17

 c      1.17712887    -0.47210035    -0.01084149
 c      0.01415257    -1.01708452     0.32981525
 c     -1.17831163    -0.16465188     0.27083793
 c     -1.14418585     1.02138514     1.01867102
 c     -0.19596741     1.57514622    -0.40529761
 c      0.95746346     0.84608447    -0.80311549
 h     -0.05391528    -2.04240171     0.82319518
 h     -2.10360677     1.42553538     1.08433538
 h     -0.21428166     2.88193632    -0.41502380
 h      1.63288521     1.12084394    -1.70714579
 o      2.35862060    -1.15315402     0.30953517
 h      2.98749441    -1.08404045    -0.33345663
 c     -2.22268793    -0.41139442    -0.63178875
 h     -2.56563345    -1.41721004    -0.98515587
 h     -3.19140362     0.10347350    -0.49797278
 h     -1.82262609    -0.19698889    -2.04396065
 h     -0.47564179     1.24454202     1.92232488
          17

 c      1.17174467    -0.48233163    -0.01805565
 c      0.00543397    -1.00875649     0.34817254
 c     -1.17465305    -0.17024895     0.27750482
 c     -1.13765874     1.02113499     1.02091097
 c     -0.19159033     1.57661374    -0.39569104
 c      0.94302629     0.84230697    -0.81925005
 h     -0.02867926    -2.07275609     0.85326700
 h     -2.12584932     1.38750842     1.10769423
 h     -0.19711803     2.86794720    -0.39698654
 h      1.65517700     1.10943757    -1.71891069
 o      2.35542443    -1.14208730     0.30910847
 h      3.00437687    -1.10126936    -0.33569593
 c     -2.21959700    -0.41283815    -0.64704534
 h     -2.52068994    -1.44002515    -0.98014328
 h     -3.13081093     0.17606233    -0.49725347
 h     -1.79235409    -0.17574640    -2.06374255
 h     -0.45669840     1.25254581     1.90631531
          17

 c      1.16726495    -0.49239439    -0.02616525
 c     -0.00344151    -1.00260058     0.36784984
 c     -1.16966141    -0.17676640     0.28440060
 c     -1.12947915     1.02139915     1.02283699
 c     -0.18498423     1.57999259    -0.38579658
 c      0.92816953     0.83900510    -0.83459124
 h     -0.00467764    -2.08436335     0.87357445
 h     -2.15722894     1.36382661     1.13011850
 h     -0.18383633     2.81724646    -0.38377286
 h      1.66472581     1.09793643    -1.71215612
 o      2.34985759    -1.13035926     0.30952671
 h      3.04142534    -1.11462734    -0.35989535
 c     -2.21755152    -0.41471477    -0.66635279
 h     -2.47068790    -1.46064074    -0.96562002
 h     -3.06951449     0.25053623    -0.49785861
 h     -1.77040799    -0.15641943    -2.04456437
 h     -0.44432008     1.25315525     1.88005163
          17

 c      1.16336735    -0.50202659    -0.03515920
 c     -0.01180703    -0.99910634     0.38880213
 c     -1.16379717    -0.18401467     0.29129858
 c     -1.12069631     1.02228116     1.02412123
 c     -0.17625833     1.58488195    -0.37570706
 c      0.91315259     0.83596852    -0.84892434
 h      0.01654788    -2.07461714     0.88327708
 h     -2.18769754     1.35183133     1.15072801
 h     -0.17491027     2.73584070    -0.37565371
 h      1.66073239     1.08718455    -1.68811808
 o      2.34317010    -1.11802583     0.30971348
 h      3.07941146    -1.12502723    -0.38830792
 c     -2.21568564    -0.41666131    -0.68914913
 h     -2.41994288    -1.47766452    -0.94274716
 h     -3.01076577     0.32302280    -0.50132384
 h     -1.75737528    -0.14015191    -1.98667385
 h     -0.43642142     1.24717322     1.84790740
          17

 c      1.15961387    -0.51100746    -0.04495775
 c     -0.01893924    -0.99838208     0.41080550
 c     -1.15758279    -0.19170183     0.29797738
 c     -1.11244245     1.02376509     1.02426447
 c     -0.16554149     1.59009055    -0.36548651
 c      0.89802533     0.83293607    -0.86182758
 h      0.03358818    -2.04520441     0.88345232
 h     -2.20774216     1.34896656     1.16841290
 h     -0.17081145     2.63879795    -0.37287816
 h      1.64521867     1.07882309    -1.65110215
 o      2.33640846    -1.10521232     0.30884366
 h      3.10300787    -1.13231984    -0.40729210
 c     -2.21325467    -0.41809959    -0.71475892
 h     -2.37301187    -1.49134768    -0.91320293
 h     -2.95638007     0.38855674    -0.50903207
 h     -1.75351309    -0.12816517    -1.89164865
 h     -0.42892598     1.23619975     1.81655776
          17

 c      1.15551675    -0.51916213    -0.05541466
 c     -0.02415928    -1.00010360     0.43344983
 c     -1.15153999    -0.19947038     0.30423707
 c     -1.10560704     1.02572273     1.02271266
 c     -0.15298720     1.59302907    -0.35514701
 c      0.88259186     0.82959407    -0.87266851
 h      0.04549273    -2.00255745     0.87729093
 h     -2.21111443     1.35347171     1.18220932
 h     -0.17219003     2.55748336    -0.37588593
 h      1.62351297     1.07533467    -1.60853829
 o      2.33015576    -1.09205980     0.30653394
 h      3.10461916    -1.13599475    -0.41045811
 c     -2.20972944    -0.41843137    -0.74221723
 h     -2.33403992    -1.50276195    -0.87889640
 h     -2.90755228     0.44188950    -0.52191602
 h     -1.75765845    -0.12120310    -1.76544391
 h     -0.41689600     1.22215724     1.79337448
          17

 c      1.15060034    -0.52637024    -0.06632902
 c     -0.02693876    -1.00339499     0.45610075
 c     -1.14613774    -0.20695625     0.30992307
 c     -1.10059059     1.02800574     1.01911729
 c     -0.13876911     1.59013124    -0.34458029
 c      0.86646810     0.82556587    -0.88068737
 h      0.05215695    -1.95899311     0.87058714
 h     -2.19530311     1.36441434     1.19143330
 h     -0.18049002     2.53500188    -0.38598996
 h      1.60392960     1.07989297    -1.57012797
 o      2.32461156    -1.07868909     0.30273649
 h      3.08292472    -1.13568390    -0.39700389
 c     -2.20508379    -0.41745286    -0.76966152
 h     -2.30621637    -1.51247762    -0.84188608
 h     -2.86568747     0.47881123    -0.54019880
 h     -1.76354594    -0.11722061    -1.62630734
 h     -0.39705994     1.20641502     1.78337055
          17

 c      1.14445657    -0.53258023    -0.07746085
 c     -0.02697406    -1.00686819     0.47792862
 c     -1.14176874    -0.21384830     0.31496616
 c     -1.09711824     1.03049435     1.01356508
 c     -0.12321447     1.58056723    -0.33358757
 c      0.84940971     0.82042600    -0.88531109
 h      0.05454392    -1.93196420     0.87133546
 h     -2.16143222     1.38169154     1.19572060
 h     -0.19722059     2.58320963    -0.40471550
 h      1.59469609     1.09540350    -1.54451791
 o      2.31961530    -1.06517998     0.29770564
 h      3.04239630    -1.13145243    -0.37116633
 c     -2.20054881    -0.41603860    -0.79318614
 h     -2.29142373    -1.51950637    -0.80470464
 h     -2.83263656     0.49714002    -0.56343455
 h     -1.75089419    -0.10516224    -1.51829578
 h     -0.37031651     1.18918169     1.78651146
          17

 c      1.13679263    -0.53780921    -0.08854776
 c     -0.02416632    -1.00926661     0.49819193
 c     -1.13876178    -0.21992646     0.31940748
 c     -1.09426308     1.03305766     1.00651222
 c     -0.10712612     1.56782922    -0.32210138
 c      0.83183219     0.81381359    -0.88660492
 h      0.05402481    -1.93637502     0.88630775
 h     -2.11429285     1.40616126     1.19515599
 h     -0.22049156     2.66476812    -0.43058661
 h      1.59835766     1.12254299    -1.53440039
 o      2.31455185    -1.05154574     0.29208202
 h      2.99473166    -1.12418275    -0.34354741
 c     -2.19857874    -0.41615457    -0.80802708
 h     -2.29017553    -1.52169234    -0.77065975
 h     -2.81060115     0.49706571    -0.59077318
 h     -1.68598477    -0.06470646    -1.49648924
 h     -0.34157358     1.16987163     1.79811538
          17

 c      1.12745975    -0.54211390    -0.09932551
 c     -0.01852692    -1.01052837     0.51668689
 c     -1.13740124    -0.22507082     0.32333818
 c     -1.09069330     1.03549950     0.99848085
 c     -0.09163585     1.55568850    -0.31010114
 c      0.81496002     0.80557778    -0.88536428
 h      0.05101618    -1.97219991     0.91582736
 h     -2.06210014     1.43978324     1.19046517
 h     -0.24584376     2.74078001    -0.45983565
 h      1.60945192     1.15846719    -1.53532082
 o      2.30835049    -1.03771599     0.28691188
 h      2.95889591    -1.11589236    -0.33138116
 c     -2.19850146    -0.41775338    -0.81527567
 h     -2.30201730    -1.51790218    -0.74322830
 h     -2.80208317     0.48120378    -0.62114373
 h     -1.57340292    -0.00127554    -1.54656441
 h     -0.31705312     1.14795638     1.81183020
          17

 c      1.11646176    -0.54556218    -0.10955756
 c     -0.01020598    -1.01182293     0.53376453
 c     -1.13791864    -0.22924809     0.32676622
 c     -1.08505979     1.03756010     0.98984781
 c     -0.07781779     1.54642705    -0.29746444
 c      0.80034157     0.79577035    -0.88269678
 h      0.04502323    -2.02419730     0.95378537
 h     -2.01459368     1.48528666     1.18287617
 h     -0.26921267     2.79054499    -0.48888388
 h      1.61872610     1.19789856    -1.53984671
 o      2.30016886    -1.02360779     0.28305871
 h      2.95040721    -1.10871984    -0.34901898
 c     -2.19693630    -0.41908292    -0.81903995
 h     -2.32592514    -1.50901073    -0.72513644
 h     -2.80934163     0.45419536    -0.65357742
 h     -1.45115834     0.05897449    -1.61780077
 h     -0.30174521     1.12340994     1.82231230
          17

 c      1.10394956    -0.54822105    -0.11905916
 c      0.00037568    -1.01450340     0.54990576
 c     -1.14044589    -0.23250660     0.32960442
 c     -1.07649333     1.03905526     0.98084517
 c     -0.06647085     1.54119231    -0.28403760
 c      0.78923970     0.78457264    -0.87956949
 h      0.03591386    -2.07428301     0.99275969
 h     -1.97849774     1.54445446     1.17330781
 h     -0.28774336     2.80572199    -0.51498091
 h      1.61836035     1.23523925    -1.54180498
 o      2.29047028    -1.00928639     0.28019592
 h      2.96433101    -1.10247108    -0.39173854
 c     -2.19177707    -0.41935391    -0.82140302
 h     -2.36039008    -1.49703144    -0.71814150
 h     -2.83366256     0.42166166    -0.68748931
 h     -1.34362147     0.10134735    -1.68294555
 h     -0.29829622     1.09668817     1.82637936
          17

 c      1.09021418    -0.55016080    -0.12769860
 c      0.01250964    -1.01943117     0.56544802
 c     -1.14498103    -0.23497441     0.33174199
 c     -1.06499230     1.04011158     0.97165015
 c     -0.05801652     1.54039909    -0.26977774
 c      0.78231345     0.77229042    -0.87659102
 h      0.02440863    -2.10959430     1.02731581
 h     -1.95325854     1.61541685     1.16143995
 h     -0.29955746     2.78407011    -0.53603065
 h      1.60406827     1.26587791    -1.53773112
 o      2.28057683    -0.99494382     0.27715413
 h      2.98212126    -1.09493149    -0.44126463
 c     -2.18231264    -0.41852566    -0.82302170
 h     -2.40335731    -1.48412505    -0.72312794
 h     -2.87446317     0.38818764    -0.72267740
 h     -1.26094685     0.12140221    -1.73184252
 h     -0.30686805     1.06854829     1.82322430
          17

 c      1.07566444    -0.55146704    -0.13537884
 c      0.02530102    -1.02692069     0.58055452
 c     -1.15138573    -0.23683516     0.33309094
 c     -1.05132293     1.04123356     0.96238748
 c     -0.05246484     1.54386976    -0.25483783
 c      0.77955887     0.75938049    -0.87395871
 h      0.01181844    -2.12336811     1.05444084
 h     -1.93215466     1.69188000     1.14589837
 h     -0.30356038     2.72697036    -0.55049172
 h      1.57510886     1.28665323    -1.52676931
 o      2.27156621    -0.98075043     0.27293555
 h      2.98876382    -1.08415324    -0.48203078
 c     -2.16870093    -0.41666943    -0.82407688
 h     -2.45205093    -1.47169307    -0.74025561
 h     -2.92791289     0.35522837    -0.75913751
 h     -1.20701644     0.11874751    -1.76083884
 h     -0.32534129     1.03986194     1.81440139
          17

 c      1.06077911    -0.55224988    -0.14201512
 c      0.03779890    -1.03686216     0.59524761
 c     -1.15939829    -0.23828114     0.33361095
 c     -1.03655931     1.04309735     0.95304233
 c     -0.04943883     1.55079629    -0.23953536
 c      0.78038137     0.74642070    -0.87147587
 h     -0.00030021    -2.11374149     1.07315009
 h     -1.90741598     1.76550892     1.12539598
 h     -0.29968941     2.64003016    -0.55775123
 h      1.53393076     1.29611457    -1.51043894
 o      2.26399612    -0.96680750     0.26699480
 h      2.97704331    -1.06922564    -0.50573379
 c     -2.15171059    -0.41379070    -0.82470826
 h     -2.50278283    -1.45974284    -0.76905337
 h     -2.98656690     0.32121531    -0.79662967
 h     -1.18341469     0.09421196    -1.76846141
 h     -0.34967950     1.01143472     1.80374376
          17

 c      1.04604709    -0.55265366    -0.14751461
 c      0.04911888    -1.04877977     0.60940606
 c     -1.16865497    -0.23945799     0.33332687
 c     -1.02170695     1.04630082     0.94344079
 c     -0.04820467     1.55950939    -0.22416582
 c      0.78372517     0.73399320    -0.86860033
 h     -0.01042117    -2.08322887     1.08439165
 h     -1.87386349     1.82882698     1.09951212
 h     -0.28995193     2.53678659    -0.55956308
 h      1.48600019     1.29493630    -1.49269208
 o      2.25801492    -0.95316033     0.25915836
 h      2.94586543    -1.05011282    -0.51005470
 c     -2.13247173    -0.40995452    -0.82519698
 h     -2.55097612    -1.44692277    -0.80838469
 h     -3.04113284     0.28391801    -0.83431578
 h     -1.19092672     0.04896218    -1.75407127
 h     -0.37472857     0.98383202     1.79677665
          17

 c      1.03191301    -0.55286765    -0.15175949
 c      0.05854341    -1.06178483     0.62270947
 c     -1.17871832    -0.24042916     0.33234130
 c     -1.00749342     1.05123571     0.93338870
 c     -0.04764937     1.56709079    -0.20863506
 c      0.78824643     0.72252912    -0.86453272
 h     -0.01736111    -2.03934435     1.09150078
 h     -1.82972718     1.87669561     1.06875435
 h     -0.28035087     2.44473408    -0.56323897
 h      1.43937152     1.28627068    -1.47992474
 o      2.25342364    -0.93980706     0.24959675
 h      2.89940621    -1.02753614    -0.49817257
 c     -2.11222316    -0.40540779    -0.82599059
 h     -2.59159559    -1.43131072    -0.85634253
 h     -3.08304576     0.24261156    -0.87076340
 h     -1.22960864    -0.01543971    -1.71791038
 h     -0.39583213     0.95732610     1.79893102
          17

 c      1.01874296    -0.55313696    -0.15459941
 c      0.06559031    -1.07450336     0.63456283
 c     -1.18911077    -0.24117139     0.33084124
 c     -0.99423776     1.05802891     0.92292713
 c     -0.04639525     1.56977709    -0.19223563
 c      0.79258536     0.71223519    -0.85841031
 h     -0.02068721    -1.99546258     1.10090400
 h     -1.77626188     1.90673599     1.03434076
 h     -0.28089141     2.40214467    -0.58326275
 h      1.40285196     1.27500251    -1.47984484
 o      2.24962534    -0.92669278     0.23892736
 h      2.84804866    -1.00305665    -0.48033007
 c     -2.09220412    -0.40060127    -0.82755041
 h     -2.61994474    -1.41151933    -0.91020387
 h     -3.10621434     0.19865815    -0.90428275
 h     -1.29725534    -0.09620346    -1.66257511
 h     -0.41082383     0.93217471     1.81274762
          17

 c      1.00681943    -0.55376236    -0.15586626
 c      0.07000857    -1.08527013     0.64415084
 c     -1.19934823    -0.24160165     0.32908884
 c     -0.98184591     1.06647119     0.91251133
 c     -0.04361497     1.56602524    -0.17472299
 c      0.79576059     0.70323566    -0.84967503
 h     -0.02089541    -1.96857984     1.12147385
 h     -1.71736169     1.91954006     0.99802573
 h     -0.29641363     2.42327695    -0.62806673
 h      1.38218444     1.26477910    -1.49806091
 o      2.24563188    -0.91371897     0.22828372
 h      2.80845239    -0.97893044    -0.47479870
 c     -2.07386633    -0.39621677    -0.82988641
 h     -2.63256697    -1.38757221    -0.96651003
 h     -3.10761370     0.15506312    -0.93335427
 h     -1.38487331    -0.18758639    -1.59754095
 h     -0.42079601     0.90912053     1.83613522
          17

 c      0.99635413    -0.55506385    -0.15541939
 c      0.07164555    -1.09295524     0.65085908
 c     -1.20896300    -0.24162133     0.32736278
 c     -0.96995749     1.07596053     0.90293146
 c     -0.03957605     1.55816795    -0.15754416
 c      0.79745761     0.69584662    -0.83843647
 h     -0.01858579    -1.96977595     1.15985482
 h     -1.65942914     1.91907410     0.96197370
 h     -0.31961336     2.47937044    -0.68557840
 h      1.37678618     1.25461311    -1.53404080
 o      2.24060991    -0.90082804     0.21875520
 h      2.79512795    -0.95683106    -0.49875480
 c     -2.05952510    -0.39320564    -0.83155766
 h     -2.62805444    -1.36140434    -1.02125816
 h     -3.08734324     0.11587252    -0.95696922
 h     -1.46774302    -0.27937539    -1.54945780
 h     -0.42882470     0.88958056     1.86349064
          17

 c      0.98750080    -0.55730493    -0.15320217
 c      0.07028118    -1.09783123     0.65483391
 c     -1.21752652    -0.24115887     0.32584506
 c     -0.95811905     1.08554397     0.89504930
 c     -0.03473158     1.54910723    -0.14256446
 c      0.79792145     0.69060902    -0.82544496
 h     -0.01320944    -1.99430655     1.21421976
 h     -1.61104959     1.91284866     0.92849456
 h     -0.34106165     2.53718725    -0.73842280
 h      1.38081505     1.23939440    -1.58088654
 o      2.23483010    -0.88810803     0.21020746
 h      2.80553073    -0.93628303    -0.54932502
 c     -2.05231129    -0.39232586    -0.82918463
 h     -2.60765848    -1.33713934    -1.07023846
 h     -3.04897879     0.08592386    -0.97485101
 h     -1.50516650    -0.36213738    -1.56590488
 h     -0.43801553     0.87531945     1.88845061
          17

 c      0.98035632    -0.56062767    -0.14926207
 c      0.06566307    -1.10118617     0.65689308
 c     -1.22467587    -0.24020589     0.32457935
 c     -0.94596287     1.09413416     0.88957444
 c     -0.02918798     1.54063602    -0.13104323
 c      0.79762284     0.68801309    -0.81170620
 h     -0.00357500    -2.02630029     1.27529810
 h     -1.58130889     1.91021719     0.89956153
 h     -0.35521234     2.57825387    -0.77580799
 h      1.38713588     1.21368774    -1.62915543
 o      2.22941036    -0.87573009     0.20147997
 h      2.82395361    -0.91570698    -0.60670262
 c     -2.05216167    -0.39326772    -0.82201967
 h     -2.57513621    -1.32088683    -1.10982878
 h     -3.00067673     0.07119943    -0.98758168
 h     -1.48774354    -0.43852357    -1.65934117
 h     -0.45035628     0.86793784     1.90603827
          17

 c      0.97493425    -0.56503957    -0.14372280
 c      0.05766406    -1.10430635     0.65794197
 c     -1.23012421    -0.23881975     0.32354156
 c     -0.93347916     1.10096450     0.88697490
 c     -0.02283977     1.53375488    -0.12365677
 c      0.79702926     0.68824510    -0.79813803
 h      0.01077904    -2.05053737     1.33287650
 h     -1.57592844     1.91750052     0.87637834
 h     -0.35950686     2.59478835    -0.79279929
 h      1.39010371     1.17442478    -1.67051153
 o      2.22535146    -0.86384122     0.19156017
 h      2.83653786    -0.89408717    -0.65298958
 c     -2.05503907    -0.39584979    -0.81404437
 h     -2.53511900    -1.31888261    -1.13806853
 h     -2.95492591     0.07872725    -0.99691464
 h     -1.44853045    -0.51083915    -1.78157810
 h     -0.46646776     0.86850730     1.91360766
          17

 c      0.97112894    -0.57043831    -0.13674099
 c      0.04636017    -1.10801233     0.65862376
 c     -1.23366203    -0.23710098     0.32267796
 c     -0.92124065     1.10600937     0.88743811
 c     -0.01562017     1.52910888    -0.12066504
 c      0.79654072     0.69108566    -0.78544084
 h      0.02924217    -2.05750948     1.37958296
 h     -1.59364880     1.93329021     0.85947209
 h     -0.35286519     2.58434233    -0.78774212
 h      1.38631512     1.12136825    -1.69927879
 o      2.22323535    -0.85254768     0.17997093
 h      2.83592271    -0.87115072    -0.67860457
 c     -2.05782471    -0.40045331    -0.80817992
 h     -2.49132093    -1.33462657    -1.15457528
 h     -2.92331366     0.11411010    -1.00557319
 h     -1.41110397    -0.57601187    -1.89388664
 h     -0.48571799     0.87738458     1.91113888
          17

 c      0.96869941    -0.57663862    -0.12847059
 c      0.03203405    -1.11266490     0.65926891
 c     -1.23515000    -0.23516587     0.32192927
 c     -0.91026378     1.10988064     0.89079856
 c     -0.00764402     1.52716405    -0.12197312
 c      0.79649463     0.69592073    -0.77408280
 h      0.05045818    -2.04304697     1.41134995
 h     -1.62709797     1.94979630     0.84910443
 h     -0.33503908     2.54752423    -0.76100692
 h      1.37448202     1.05660840    -1.71275630
 o      2.22329172    -0.84193222     0.16667771
 h      2.82010354    -0.84703732    -0.68099668
 c     -2.05949169    -0.40725106    -0.80546728
 h     -2.44612982    -1.36724014    -1.15940207
 h     -2.90807784     0.17674263    -1.01532410
 h     -1.38414301    -0.63146447    -1.98031977
 h     -0.50635375     0.89410264     1.90140541
          17

 c      0.96728416    -0.58339510    -0.11903758
 c      0.01515054    -1.11826204     0.65993281
 c     -1.23452077    -0.23312457     0.32124266
 c     -0.90161516     1.11335564     0.89648867
 c      0.00079504     1.52814925    -0.12710124
 c      0.79715941     0.70181603    -0.76429543
 h      0.07268513    -2.00708698     1.42704007
 h     -1.66704075     1.95838506     0.84537219
 h     -0.30679342     2.48833008    -0.71515664
 h      1.35527064     0.98396360    -1.71135890
 o      2.22543477    -0.83206948     0.15202975
 h      2.79169867    -0.82201906    -0.66383420
 c     -2.06048891    -0.41588570    -0.80625345
 h     -2.40113988    -1.41185222    -1.15230284
 h     -2.90042172     0.25728916    -1.02550896
 h     -1.36988700    -0.67595423    -2.03583048
 h     -0.52566335     0.91734617     1.89000914
          17

 c      0.96644351    -0.59042611    -0.10853241
 c     -0.00368864    -1.12448568     0.66040579
 c     -1.23179181    -0.23106488     0.32056504
 c     -0.89611587     1.11703938     0.90360864
 c      0.00937415     1.53174226    -0.13506024
 c      0.79869303     0.70763949    -0.75604162
 h      0.09411900    -1.95323125     1.42854907
 h     -1.70564701     1.95325965     0.84804743
 h     -0.27100263     2.41727851    -0.65673599
 h      1.33129709     0.90838405    -1.69892677
 o      2.22919507    -0.82304310     0.13685002
 h      2.75881393    -0.79618003    -0.63848812
 c     -2.06162765    -0.42569391    -0.81065193
 h     -2.35787354    -1.46159323    -1.13289461
 h     -2.88865055     0.34163096    -1.03427999
 h     -1.36845747    -0.70884263    -2.05917790
 h     -0.54042599     0.94518296     1.88455829
          17

 c      0.96572169    -0.59743716    -0.09702841
 c     -0.02382529    -1.13070041     0.66017315
 c     -1.22707067    -0.22904219     0.31983334
 c     -0.89421070     1.12124733     0.91119763
 c      0.01801673     1.53647787    -0.14413569
 c      0.80109668     0.71223325    -0.74899910
 h      0.11336261    -1.88901624     1.42160606
 h     -1.73760864     1.93216813     0.85646630
 h     -0.23467756     2.35771442    -0.59962542
 h      1.30698131     0.83512120    -1.68274124
 o      2.23368018    -0.81497721     0.12250990
 h      2.73546628    -0.76885146    -0.62516354
 c     -2.06333428    -0.43605438    -0.81857180
 h     -2.31821348    -1.50976316    -1.10111864
 h     -2.86506552     0.41660508    -1.04031223
 h     -1.37939939    -0.72957662    -2.05025211
 h     -0.54793629     0.97568987     1.89194777
          17

 c      0.96471483    -0.60414059    -0.08463120
 c     -0.04466135    -1.13600170     0.65839347
 c     -1.22054242    -0.22707725     0.31897522
 c     -0.89591384     1.12598608     0.91864642
 c      0.02700984     1.53959714    -0.15200322
 c      0.80424403     0.71460046    -0.74268102
 h      0.13011338    -1.82567440     1.41642479
 h     -1.76025304     1.89592880     0.86956628
 h     -0.20905114     2.34713045    -0.56460540
 h      1.28758613     0.76859585    -1.67198186
 o      2.23801330    -0.80805028     0.11034878
 h      2.73460967    -0.73836254    -0.64347107
 c     -2.06553001    -0.44652271    -0.82972426
 h     -2.28449460    -1.55113248    -1.05745364
 h     -2.82708836     0.47264502    -1.04328115
 h     -1.40205356    -0.73750314    -2.00942072
 h     -0.54732658     1.00763498     1.91432562
          17

 c      0.96313830    -0.61027436    -0.07154093
 c     -0.06573829    -1.13951972     0.65412025
 c     -1.21244966    -0.22515506     0.31791917
 c     -0.90081925     1.13098415     0.92593393
 c      0.03622650     1.53966528    -0.15727239
 c      0.80805366     0.71399797    -0.73678125
 h      0.14541804    -1.77484393     1.42545492
 h     -1.77365290     1.84797840     0.88603002
 h     -0.19969217     2.40640841    -0.56162033
 h      1.27708444     0.71157049    -1.67373559
 o      2.24223572    -0.80238224     0.10036841
 h      2.75398206    -0.70386461    -0.69145007
 c     -2.06779641    -0.45681021    -0.84363305
 h     -2.25939242    -1.58236861    -1.00283622
 h     -2.77599371     0.50401534    -1.04363578
 h     -1.43527476    -0.73200239    -1.93808917
 h     -0.54008586     1.04049493     1.94726835
          17

 c      0.96088448    -0.61562155    -0.05806981
 c     -0.08662455    -1.14101390     0.64694961
 c     -1.20307658    -0.22320930     0.31660459
 c     -0.90816171     1.13576221     0.93345254
 c      0.04445320     1.53922900    -0.16059970
 c      0.81265430     0.70992103    -0.73150648
 h      0.16006744    -1.74167408     1.45583826
 h     -1.78101670     1.79418659     0.90442737
 h     -0.19842854     2.50837875    -0.57690781
 h      1.27615575     0.66541166    -1.68884433
 o      2.24715028    -0.79792660     0.09138616
 h      2.77860454    -0.66707224    -0.74801169
 c     -2.06962158    -0.46672779    -0.85953241
 h     -2.24570315    -1.60193306    -0.93848975
 h     -2.71578282     0.50859071    -1.04231087
 h     -1.47625011    -0.71312665    -1.84085963
 h     -0.52919392     1.07385205     1.98232767
          17

 c      0.95804316    -0.62002578    -0.04459804
 c     -0.10669570    -1.14113673     0.63752668
 c     -1.19274195    -0.22109821     0.31498978
 c     -0.91689075     1.13973016     0.94163961
 c      0.05046988     1.54159350    -0.16299191
 c      0.81826492     0.70214419    -0.72747345
 h      0.17220398    -1.72158232     1.50317665
 h     -1.78885280     1.74241608     0.92334438
 h     -0.19540187     2.61446754    -0.59395933
 h      1.28241130     0.63094429    -1.71191261
 o      2.25340760    -0.79455954     0.08233101
 h      2.79514434    -0.63081306    -0.79380226
 c     -2.07077363    -0.47612398    -0.87596350
 h     -2.24599338    -1.60959736    -0.86587730
 h     -2.65273160     0.48820146    -1.04057607
 h     -1.51716969    -0.68327379    -1.73097993
 h     -0.51778041     1.10696267     2.01112917
          17

 c      0.95486921    -0.62340596    -0.03151277
 c     -0.12515490    -1.14094452     0.62716144
 c     -1.18179466    -0.21859904     0.31306768
 c     -0.92586104     1.14233940     0.95074289
 c      0.05373124     1.54844381    -0.16498726
 c      0.82491015     0.69081836    -0.72528012
 h      0.17786965    -1.70564810     1.55559212
 h     -1.80540399     1.70076431     0.94158282
 h     -0.18582772     2.70133623    -0.60430318
 h      1.29239962     0.60875111    -1.73514306
 o      2.26121608    -0.79217875     0.07268038
 h      2.79660167    -0.59744052    -0.81840131
 c     -2.07195656    -0.48482177    -0.88994853
 h     -2.26203611    -1.60560386    -0.78699826
 h     -2.59539248     0.44978731    -1.04003194
 h     -1.53813338    -0.65008970    -1.64015025
 h     -0.50828939     1.13875898     2.02784498
          17

 c      0.95172154    -0.62576088    -0.01917000
 c     -0.14123511    -1.14134424     0.61712762
 c     -1.17062320    -0.21542815     0.31088218
 c     -0.93424343     1.14333083     0.96074955
 c      0.05429398     1.56005301    -0.16691256
 c      0.83226191     0.67652242    -0.72518748
 h      0.17346646    -1.68669204     1.60159290
 h     -1.83616711     1.67426497     0.95833091
 h     -0.16840199     2.75819107    -0.60482272
 h      1.30326769     0.59893912    -1.75186640
 o      2.27043924    -0.79073560     0.06235305
 h      2.78107597    -0.56833675    -0.81872252
 c     -2.07493238    -0.49289241    -0.89724134
 h     -2.29412184    -1.58991255    -0.70497692
 h     -2.55441508     0.40658108    -1.04273094
 h     -1.50647335    -0.62535466    -1.61477444
 h     -0.50217577     1.16803026     2.02987661
          17

 c      0.94900203    -0.62716012    -0.00787603
 c     -0.15432344    -1.14292422     0.60835067
 c     -1.15966585    -0.21127431     0.30851926
 c     -0.94191932     1.14290243     0.97138276
 c      0.05261801     1.57587727    -0.16907862
 c      0.83968130     0.66021324    -0.72706121
 h      0.15700362    -1.66094516     1.63356437
 h     -1.87940510     1.66253597     0.97313824
 h     -0.14338010     2.78074421    -0.59479067
 h      1.31338928     0.60095002    -1.75803232
 o      2.28068209    -0.79025850     0.05162990
 h      2.75073357    -0.54354147    -0.79780305
 c     -2.07930841    -0.50155522    -0.89704886
 h     -2.34085924    -1.56268186    -0.62408549
 h     -2.54069069     0.37609027    -1.05121546
 h     -1.41693111    -0.61192777    -1.65923067
 h     -0.49978858     1.19361640     2.01783204
          17

 c      0.94710751    -0.62773273     0.00212305
 c     -0.16399900    -1.14597401     0.60139958
 c     -1.14938067    -0.20585482     0.30603633
 c     -0.94942569     1.14157712     0.98211284
 c      0.04937388     1.59492153    -0.17177342
 c      0.84636343     0.64308163    -0.73046172
 h      0.12809987    -1.62745592     1.64785614
 h     -1.92696466     1.66109793     0.98578459
 h     -0.11179024     2.76847358    -0.57469319
 h      1.32244372     0.61358731    -1.75244453
 o      2.29129091    -0.79090865     0.04122198
 h      2.71207618    -0.52079775    -0.76595663
 c     -2.08173520    -0.51206120    -0.89266812
 h     -2.39978378    -1.52562309    -0.54862379
 h     -2.55966469     0.36969814    -1.06748270
 h     -1.30613702    -0.60505295    -1.72949994
 h     -0.50026446     1.21459979     1.99543846
          17

 c      0.94639394    -0.62765723     0.01064934
 c     -0.17005592    -1.15050466     0.59652158
 c     -1.14018054    -0.19898224     0.30341454
 c     -0.95754914     1.13992130     0.99218134
 c      0.04528647     1.61584930    -0.17515873
 c      0.85147624     0.62637556    -0.73475833
 h      0.08771357    -1.58739065     1.64432026
 h     -1.96921377     1.66459457     0.99622278
 h     -0.07533597     2.72483004    -0.54625515
 h      1.33134185     0.63519677    -1.73660146
 o      2.30137316    -0.79305550     0.03233684
 h      2.67587388    -0.49424996    -0.74188490
 c     -2.08025601    -0.52381100    -0.88667796
 h     -2.46801868    -1.48219881    -0.48178732
 h     -2.60592842     0.38166782    -1.09079458
 h     -1.20534920    -0.60311596    -1.79318822
 h     -0.50147146     1.23048973     1.96929063
          17

 c      0.94714827    -0.62714834     0.01759351
 c     -0.17253052    -1.15624291     0.59361389
 c     -1.13237001    -0.19061411     0.30058860
 c     -0.96698531     1.13837787     1.00070297
 c      0.04104943     1.63680834    -0.17912544
 c      0.85425043     0.61125416    -0.73922397
 h      0.03799182    -1.54374147     1.62650576
 h     -1.99879748     1.66883712     1.00455694
 h     -0.03655933     2.66038587    -0.51343642
 h      1.34202082     0.66395295    -1.71428115
 o      2.31012915    -0.79716628     0.02617630
 h      2.65225061    -0.45615228    -0.74467060
 c     -2.07490805    -0.53506770    -0.88037014
 h     -2.54243604    -1.43618937    -0.42550333
 h     -2.66659916     0.39562619    -1.11766802
 h     -1.12971874    -0.60679805    -1.83674981
 h     -0.50032119     1.24130594     1.94766180
          17

 c      0.94957570    -0.62643865     0.02290756
 c     -0.17170711    -1.16263284     0.59214410
 c     -1.12611544    -0.18087642     0.29748731
 c     -0.97813972     1.13725214     1.00692075
 c      0.03727190     1.65498414    -0.18312200
 c      0.85404301     0.59868952    -0.74314414
 h     -0.01787391    -1.50120278     1.60245440
 h     -2.01179610     1.67134200     1.01098324
 h      0.00129325     2.59880303    -0.48422380
 h      1.35691819     0.69817279    -1.69047326
 o      2.31743843    -0.80327902     0.02270902
 h      2.64166889    -0.40528331    -0.77416799
 c     -2.06654841    -0.54436111    -0.87437079
 h     -2.61924126    -1.38992486    -0.38110256
 h     -2.72852983     0.39763176    -1.14416745
 h     -1.08551565    -0.61711509    -1.85556690
 h     -0.49396363     1.24736264     1.93757906
          17

 c      0.95381230    -0.62576064     0.02660275
 c     -0.16804559    -1.16890691     0.59115006
 c     -1.12145705    -0.17004854     0.29405157
 c     -0.99096831     1.13675542     1.01053047
 c      0.03434347     1.66659930    -0.18617621
 c      0.85042450     0.58941309    -0.74597871
 h     -0.07624788    -1.46556067     1.58459524
 h     -2.00771704     1.67131567     1.01571250
 h      0.03580360     2.57736326    -0.47048550
 h      1.37797881     0.73644653    -1.66937980
 o      2.32372800    -0.81079275     0.02066045
 h      2.63682164    -0.35034212    -0.81073096
 c     -2.05618333    -0.55095041    -0.86895967
 h     -2.69360642    -1.34394963    -0.34988370
 h     -2.78171852     0.38060940    -1.16738077
 h     -1.07516417    -0.63479450    -1.84840546
 h     -0.48165166     1.24877804     1.94118252
          17

 c      0.95994515    -0.62532998     0.02875416
 c     -0.16202222    -1.17429130     0.58959941
 c     -1.11834719    -0.15851085     0.29024131
 c     -1.00490289     1.13699759     1.01179609
 c      0.03228216     1.66936730    -0.18769856
 c      0.84328608     0.58389969    -0.74752350
 h     -0.13434429    -1.44179698     1.58543479
 h     -1.98945470     1.66970501     1.01891849
 h      0.06734450     2.61846437    -0.47879892
 h      1.40546680     0.77739614    -1.65228888
 o      2.32936990    -0.81896646     0.01876470
 h      2.63168690    -0.30206946    -0.83504937
 c     -2.04475723    -0.55465537    -0.86424574
 h     -2.76003780    -1.29809297    -0.33293660
 h     -2.81951939     0.34311503    -1.18562713
 h     -1.09928255    -0.66021861    -1.81546085
 h     -0.46568287     1.24521543     1.95462500
          17

 c      0.96800994    -0.62532134     0.02949436
 c     -0.15402552    -1.17827006     0.58713521
 c     -1.11668804    -0.14667458     0.28604754
 c     -1.01893662     1.13790940     1.01133120
 c      0.03098809     1.66507082    -0.18825954
 c      0.83288519     0.58239168    -0.74793189
 h     -0.19091220    -1.43160559     1.60875041
 h     -1.96338019     1.66939187     1.02073807
 h      0.09634136     2.69926875    -0.50158688
 h      1.43739944     0.81926698    -1.63704439
 o      2.33451132    -0.82726070     0.01629174
 h      2.62399508    -0.26787205    -0.83654599
 c     -2.03310709    -0.55561497    -0.86023651
 h     -2.81331709    -1.25264370    -0.33055499
 h     -2.83813045     0.28753016    -1.19831139
 h     -1.15686755    -0.69356680    -1.75831362
 h     -0.45033318     1.23619336     1.97073345
          17

 c      0.97796012    -0.62584150     0.02899233
 c     -0.14443609    -1.18064730     0.58439619
 c     -1.11634992    -0.13492435     0.28150384
 c     -1.03182783     1.13920516     1.00977302
 c      0.03045321     1.65689812    -0.18874299
 c      0.81978042     0.58494427    -0.74756289
 h     -0.24490727    -1.43311973     1.64589409
 h     -1.93876475     1.67506899     1.02130911
 h      0.12104163     2.78267302    -0.52725239
 h      1.47014237     0.85986877    -1.61960751
 o      2.33915031    -0.83537525     0.01296926
 h      2.61408470    -0.25123469    -0.81217655
 c     -2.02203673    -0.55414425    -0.85672143
 h     -2.84945296    -1.20889198    -0.34174451
 h     -2.83647261     0.21918214    -1.20591982
 h     -1.24358024    -0.73523231    -1.68169363
 h     -0.43993845     1.22155144     1.98256401
          17

 c      0.98962275    -0.62691763     0.02742855
 c     -0.13370757    -1.18137762     0.58244533
 c     -1.11717711    -0.12359848     0.27667415
 c     -1.04244340     1.14049367     1.00758927
 c      0.03061403     1.64705751    -0.18963285
 c      0.80472308     0.59141988    -0.74679217
 h     -0.29421839    -1.44308470     1.68270299
 h     -1.92497386     1.69181855     1.02078115
 h      0.13940890     2.84500600    -0.54853248
 h      1.49965557     0.89697988    -1.59620481
 o      2.34319398    -0.84324780     0.00888775
 h      2.60412172    -0.25172529    -0.76491928
 c     -2.01258938    -0.55060051    -0.85283821
 h     -2.86639626    -1.16910595    -0.36395231
 h     -2.81677871     0.14630148    -1.21033028
 h     -1.34715458    -0.78732883    -1.59822939
 h     -0.43759898     1.20163492     1.98540495
          17

 c      1.00266638    -0.62850299     0.02497831
 c     -0.12230533    -1.18042089     0.58212579
 c     -1.11899527    -0.11300418     0.27160165
 c     -1.05023552     1.14155308     1.00502550
 c      0.03127159     1.63682717    -0.19103954
 c      0.78857788     0.60144754    -0.74590190
 h     -0.33609345    -1.45863708     1.70728695
 h     -1.92638066     1.72201194     1.01924949
 h      0.15012284     2.87532370    -0.56205403
 h      1.52255792     0.92884991    -1.56467390
 o      2.34645269    -0.85113802     0.00453930
 h      2.59828580    -0.26366172    -0.70431874
 c     -2.00639009    -0.54503279    -0.84638970
 h     -2.86467938    -1.13625266    -0.39289090
 h     -2.78575824     0.08023696    -1.21542686
 h     -1.44150903    -0.85807305    -1.53549494
 h     -0.44467947     1.17722009     1.97734000
          17

 c      1.01660090    -0.63048753     0.02179849
 c     -0.11062039    -1.17771121     0.58386351
 c     -1.12162158    -0.10344193     0.26627436
 c     -1.05550160     1.14255273     1.00209689
 c      0.03209739     1.62705863    -0.19284825
 c      0.77227349     0.61439506    -0.74504999
 h     -0.36799567    -1.47778079     1.71255409
 h     -1.93941803     1.76291615     1.01668920
 h      0.15249743     2.86958106    -0.56645697
 h      1.53676278     0.95454526    -1.52492400
 o      2.34860330    -0.85975967     0.00088543
 h      2.60334425    -0.27409300    -0.64738875
 c     -2.00459662    -0.53695391    -0.83466125
 h     -2.84820257    -1.11374741    -0.42238915
 h     -2.75493091     0.03468173    -1.22753557
 h     -1.49819147    -0.96365613    -1.52566729
 h     -0.46067292     1.14936175     1.95930064
          17

 c      1.03081871    -0.63270237     0.01800865
 c     -0.09893754    -1.17317376     0.58771590
 c     -1.12485488    -0.09518620     0.26069939
 c     -1.05912481     1.14396761     0.99857534
 c      0.03264736     1.61844433    -0.19479227
 c      0.75674303     0.62937181    -0.74427660
 h     -0.38805315    -1.49931359     1.69578985
 h     -1.95552101     1.80793074     1.01300136
 h      0.14627473     2.82754673    -0.56142328
 h      1.54185291     0.97413651    -1.47895527
 o      2.34928646    -0.87006657    -0.00101347
 h      2.62707815    -0.26646840    -0.61243310
 c     -2.00516027    -0.52705127    -0.81843289
 h     -2.82460001    -1.10534089    -0.44482306
 h     -2.73639035     0.02157692    -1.25394041
 h     -1.52319154    -1.10404479    -1.55978239
 h     -0.48317968     1.11924387     1.93507074
          17

 c      1.04465981    -0.63492105     0.01367606
 c     -0.08743389    -1.16673443     0.59343152
 c     -1.12845050    -0.08843539     0.25499581
 c     -1.06211159     1.14631732     0.99400452
 c      0.03237312     1.61152275    -0.19646147
 c      0.74283105     0.64526776    -0.74352096
 h     -0.39529804    -1.52279936     1.65801978
 h     -1.96624327     1.84990364     1.00811673
 h      0.13156288     2.75253248    -0.54758273
 h      1.53935399     0.98876771    -1.43069429
 o      2.34854647    -0.88225990    -0.00106451
 h      2.67133850    -0.23678959    -0.60184592
 c     -2.00528789    -0.51739899    -0.80125098
 h     -2.80289337    -1.11418350    -0.45344522
 h     -2.73280539     0.04324499    -1.29728409
 h     -1.54021333    -1.25394428    -1.60089280
 h     -0.50816754     1.08797172     1.91097925
          17

 c      1.05746422    -0.63687317     0.00882977
 c     -0.07616158    -1.15829411     0.60044946
 c     -1.13212228    -0.08329463     0.24939506
 c     -1.06527480     1.14999040     0.98782298
 c      0.03064530     1.60640661    -0.19726131
 c      0.73121395     0.66084095    -0.74264351
 h     -0.39000149    -1.54885894     1.60403560
 h     -1.96602871     1.88339186     1.00203919
 h      0.10897935     2.65393430    -0.52728442
 h      1.53280858     1.00054666    -1.38555689
 o      2.34706877    -0.89541432    -0.00027196
 h      2.72822213    -0.19969093    -0.60009474
 c     -2.00459321    -0.50912456    -0.78599596
 h     -2.78867443    -1.14046371    -0.44524476
 h     -2.73450894     0.09012772    -1.35127735
 h     -1.56080016    -1.39079647    -1.62645695
 h     -0.53099197     1.05635143     1.89440806
          17

 c      1.06861214    -0.63827504     0.00349411
 c     -0.06501332    -1.14766568     0.60786757
 c     -1.13557966    -0.07978778     0.24418641
 c     -1.06903125     1.15517744     0.97964405
 c      0.02679576     1.60218082    -0.19630050
 c      0.72238324     0.67486126    -0.74146705
 h     -0.37413031    -1.57983338     1.54276350
 h     -1.95269129     1.90536442     0.99481218
 h      0.07991598     2.55319942    -0.50655600
 h      1.52716074     1.01212822    -1.34948390
 o      2.34573935    -0.90846948     0.00036788
 h      2.78675737    -0.17245151    -0.59156401
 c     -2.00424325    -0.50251295    -0.77436679
 h     -2.78123063    -1.17953548    -0.42164571
 h     -2.72922997     0.14819105    -1.40496562
 h     -1.58722202    -1.50271769    -1.62889015
 h     -0.54839010     1.02496750     1.89057314
          17

 c      1.07758151    -0.63885543    -0.00229319
 c     -0.05373491    -1.13452597     0.61452542
 c     -1.13857478    -0.07788240     0.23965642
 c     -1.07327928     1.16181225     0.96953891
 c      0.02021530     1.59638922    -0.19228477
 c      0.71672597     0.68629385    -0.73986202
 h     -0.35138450    -1.62028668     1.48629534
 h     -1.92720909     1.91532150     0.98646927
 h      0.04622701     2.48865703    -0.49715983
 h      1.52692387     1.02589622    -1.32732863
 o      2.34526658    -0.92081084     0.00033584
 h      2.83845565    -0.16546708    -0.56823514
 c     -2.00560354    -0.49778800    -0.76714816
 h     -2.77558064    -1.22314880    -0.38682773
 h     -2.70938157     0.20541721    -1.44876143
 h     -1.61865808    -1.58426585    -1.60726718
 h     -0.56024975     0.99472339     1.89935368
          17

 c      1.08403049    -0.63836309    -0.00849262
 c     -0.04208563    -1.11854544     0.61943930
 c     -1.14093540    -0.07751678     0.23603679
 c     -1.07744844     1.16949761     0.95804786
 c      0.01056885     1.58674886    -0.18405935
 c      0.71468111     0.69444989    -0.73786443
 h     -0.32567798    -1.67547399     1.44490538
 h     -1.89363290     1.91548239     0.97703298
 h      0.00826253     2.49453797    -0.51071425
 h      1.53369729     1.04297836    -1.32114720
 o      2.34609322    -0.93224151    -0.00051304
 h      2.87822384    -0.18252224    -0.52809611
 c     -2.00960140    -0.49526209    -0.76451990
 h     -2.76661826    -1.26260498    -0.34551299
 h     -2.67251111     0.25338939    -1.47654180
 h     -1.65367713    -1.63285312    -1.56309485
 h     -0.56931423     0.96729758     1.91538509
          17

 c      1.08788548    -0.63656610    -0.01509036
 c     -0.03010548    -1.09981460     0.62245723
 c     -1.14258534    -0.07861467     0.23345755
 c     -1.08069926     1.17748633     0.94592555
 c     -0.00216009     1.57486480    -0.17194162
 c      0.71679245     0.69906144    -0.73571385
 h     -0.29837928    -1.74643774     1.41963248
 h     -1.85901097     1.91098004     0.96658156
 h     -0.03503465     2.55662514    -0.54327585
 h      1.54503385     1.06276208    -1.32957661
 o      2.34836873    -0.94288677    -0.00207266
 h      2.90429143    -0.22219980    -0.47313753
 c     -2.01657825    -0.49523837    -0.76626758
 h     -2.75156864    -1.29092875    -0.30163635
 h     -2.61973178     0.28679564    -1.48543014
 h     -1.69080478    -1.64704280    -1.49889443
 h     -0.57917160     0.94488983     1.93131616
          17

 c      1.08938831    -0.63325824    -0.02211244
 c     -0.01816854    -1.07914865     0.62433105
 c     -1.14354722    -0.08108949     0.23190908
 c     -1.08216541     1.18481261     0.93388036
 c     -0.01784980     1.56431906    -0.15734866
 c      0.72348468     0.70035706    -0.73369690
 h     -0.26782369    -1.82647071     1.40170993
 h     -1.83239714     1.90913892     0.95532781
 h     -0.08264177     2.63350885    -0.58064949
 h      1.55584454     1.08331100    -1.34884715
 o      2.35185598    -0.95321509    -0.00400837
 h      2.91928325    -0.27741843    -0.40896878
 c     -2.02633334    -0.49794731    -0.77184777
 h     -2.73048045    -1.30344355    -0.25787664
 h     -2.55469009     0.30300658    -1.47539582
 h     -1.72844141    -1.62621784    -1.41811194
 h     -0.59251366     0.92957764     1.94097817
          17

 c      1.08908263    -0.62827726    -0.02961193
 c     -0.00674909    -1.05781091     0.62606984
 c     -1.14392595    -0.08484147     0.23123593
 c     -1.08128867     1.19061934     0.92246695
 c     -0.03608206     1.55723342    -0.14170649
 c      0.73475978     0.69905872    -0.73193079
 h     -0.23183855    -1.90427508     1.38021050
 h     -1.82166213     1.91648562     0.94358236
 h     -0.13211381     2.69631519    -0.61225825
 h      1.56089594     1.10224006    -1.37447639
 o      2.35576999    -0.96414425    -0.00574390
 h      2.93266659    -0.33367067    -0.34503009
 c     -2.03821814    -0.50351153    -0.78033012
 h     -2.70591276    -1.29761588    -0.21552354
 h     -2.48326896     0.30250259    -1.44946227
 h     -1.76448594    -1.57164466    -1.32588808
 h     -0.61048366     0.92282764     1.94082912
          17

 c      1.08773604    -0.62152491    -0.03764246
 c      0.00377506    -1.03703951     0.62842216
 c     -1.14387033    -0.08974902     0.23117683
 c     -1.07821238     1.19456347     0.91209814
 c     -0.05602532     1.55412681    -0.12629584
 c      0.75009043     0.69622099    -0.73028579
 h     -0.18959444    -1.96925678     1.34787122
 h     -1.82906017     1.93430288     0.93158785
 h     -0.18120817     2.73154053    -0.63283159
 h      1.55654805     1.11743928    -1.40252980
 o      2.35883949    -0.97689643    -0.00663332
 h      2.96022206    -0.37140440    -0.29187510
 c     -2.05129651    -0.51179797    -0.79023221
 h     -2.68243426    -1.27278633    -0.17444903
 h     -2.41348534     0.29021777    -1.41444437
 h     -1.79546347    -1.49007440    -1.23082843
 h     -0.63269458     0.92526815     1.93024172
          17

 c      1.08619930    -0.61298090    -0.04622345
 c      0.01317649    -1.01780520     0.63177347
 c     -1.14352134    -0.09565452     0.23143763
 c     -1.07387319     1.19692519     0.90306335
 c     -0.07655069     1.55471496    -0.11233610
 c      0.76852412     0.69300326    -0.72845262
 h     -0.14171615    -2.01399714     1.30187660
 h     -1.85001589     1.95730518     0.91942955
 h     -0.22817418     2.73400960    -0.64017224
 h      1.54135624     1.12748697    -1.43024424
 o      2.36022099    -0.99206482    -0.00649217
 h      3.01060404    -0.38102388    -0.25279843
 c     -2.06470259    -0.52183549    -0.79929304
 h     -2.66589209    -1.22993522    -0.13332144
 h     -2.35463193     0.27668649    -1.38115267
 h     -1.81445463    -1.40237642    -1.14796788
 h     -0.65745470     0.93660690     1.91146411
          17

 c      1.08525186    -0.60272270    -0.05529817
 c      0.02138407    -1.00075324     0.63620113
 c     -1.14296816    -0.10234385     0.23177391
 c     -1.06965389     1.19829039     0.89550256
 c     -0.09642791     1.55844016    -0.10096427
 c      0.78887280     0.69048221    -0.72605269
 h     -0.08981493    -2.03456907     1.24272925
 h     -1.87665842     1.97722226     0.90712955
 h     -0.27159573     2.70275710    -0.63377386
 h      1.51600986     1.13186190    -1.45628416
 o      2.36039244    -1.00894993    -0.00574993
 h      3.07216809    -0.37343444    -0.22152475
 c     -2.07826668    -0.53081854    -0.80460533
 h     -2.66211281    -1.17139091    -0.09045667
 h     -2.31457113     0.27546208    -1.36159539
 h     -1.80820164    -1.35347974    -1.09976717
 h     -0.68206495     0.95564303     1.88949535
          17

 c      1.08550754    -0.59094896    -0.06469710
 c      0.02849302    -0.98618066     0.64151668
 c     -1.14223350    -0.10952447     0.23205119
 c     -1.06693918     1.19918110     0.88938571
 c     -0.11449229     1.56464129    -0.09312329
 c      0.80988990     0.68955094    -0.72271793
 h     -0.03611143    -2.03056814     1.17332396
 h     -1.90187852     1.98694082     0.89474962
 h     -0.31035291     2.64009095    -0.61462692
 h      1.48298506     1.13101681    -1.48082299
 o      2.36036489    -1.02645624    -0.00488367
 h      3.12566398    -0.36555160    -0.19127278
 c     -2.09239309    -0.53586089    -0.80428407
 h     -2.67506633    -1.10039484    -0.04535563
 h     -2.29625748     0.29437899    -1.36252074
 h     -1.76417675    -1.38355153    -1.10152745
 h     -0.70329609     0.98046900     1.87146000
          17

 c      1.08738715    -0.57798196    -0.07412213
 c      0.03476155    -0.97397164     0.64727786
 c     -1.14129060    -0.11684459     0.23223682
 c     -1.06680891     1.19987607     0.88459305
 c     -0.12973934     1.57241282    -0.08937178
 c      0.83040538     0.69089971    -0.71813766
 h      0.01683451    -2.00579915     1.09861704
 h     -1.92112468     1.98226287     0.88238703
 h     -0.34401378     2.55326515    -0.58621746
 h      1.44593482     1.12625653    -1.50538824
 o      2.36080453    -1.04383078    -0.00414841
 h      3.15789696    -0.36835318    -0.15903560
 c     -2.10623089    -0.53871445    -0.79941896
 h     -2.70576046    -1.02060651     0.00037548
 h     -2.29738518     0.32883589    -1.38136540
 h     -1.69374344    -1.46540210    -1.14100334
 h     -0.71824870     1.00901311     1.86462903
          17

 c      1.09112727    -0.56424397    -0.08315693
 c      0.04056341    -0.96348860     0.65280170
 c     -1.14010275    -0.12396674     0.23234110
 c     -1.06985123     1.20036651     0.88111865
 c     -0.14129815     1.58017071    -0.08958985
 c      0.84943110     0.69506006    -0.71211078
 h      0.06649936    -1.96961980     1.02545803
 h     -1.93262452     1.96201801     0.87010742
 h     -0.37417441     2.45896247    -0.55711594
 h      1.40872532     1.11929732    -1.53221399
 o      2.36192140    -1.06069044    -0.00364162
 h      3.16332581    -0.38640020    -0.12450207
 c     -2.11833309    -0.54214379    -0.79223171
 h     -2.75246178    -0.93552983     0.04322871
 h     -2.31313124     0.36569186    -1.40914269
 h     -1.62073959    -1.55126309    -1.19678423
 h     -0.72549982     1.03976396     1.87301347
          17

 c      1.09681475    -0.55021816    -0.09130311
 c      0.04628466    -0.95355798     0.65725646
 c     -1.13865598    -0.13061533     0.23240996
 c     -1.07607042     1.20038775     0.87923095
 c     -0.14825555     1.58522753    -0.09269063
 c      0.86624679     0.70247961    -0.70463177
 h      0.11106057    -1.93731702     0.96167581
 h     -1.93728704     1.92780140     0.85789014
 h     -0.40690756     2.38762892    -0.54400236
 h      1.37428956     1.11153326    -1.56294818
 o      2.36355844    -1.07692344    -0.00338217
 h      3.14261465    -0.41944970    -0.08871429
 c     -2.12804832    -0.54700712    -0.78426996
 h     -2.81129994    -0.84810851     0.07852268
 h     -2.33856295     0.39197474    -1.43636769
 h     -1.56134319    -1.61614824    -1.25436707
 h     -0.72578596     1.07204499     1.89481856
          17

 c      1.10442555    -0.53640714    -0.09803859
 c      0.05222667    -0.94289267     0.65991576
 c     -1.13696837    -0.13657726     0.23254269
 c     -1.08492327     1.19949903     0.87939561
 c     -0.14974023     1.58488802    -0.09715118
 c      0.88044611     0.71355213    -0.69596824
 h      0.14993389    -1.92535156     0.91348350
 h     -1.93875625     1.88379041     0.84562230
 h     -0.45154356     2.37030376    -0.56555897
 h      1.34391070     1.10344624    -1.59725159
 o      2.36518336    -1.09270499    -0.00334793
 h      3.10288697    -0.46230802    -0.05336673
 c     -2.13542868    -0.55315753    -0.77628713
 h     -2.87691369    -0.76091985     0.10128601
 h     -2.36939831     0.39930974    -1.45629251
 h     -1.52361839    -1.65139946    -1.30558166
 h     -0.72156736     1.10553845     1.92340560
          17

 c      1.11384788    -0.52329556    -0.10288657
 c      0.05863329    -0.93102902     0.66045147
 c     -1.13508479    -0.14169154     0.23288839
 c     -1.09546211     1.19717441     0.88203229
 c     -0.14594208     1.57953941    -0.10286569
 c      0.89192518     0.72854917    -0.68665088
 h      0.18302133    -1.94041443     0.88248485
 h     -1.94330697     1.83637091     0.83309349
 h     -0.50811032     2.40239940    -0.62097094
 h      1.31742862     1.09467698    -1.63233627
 o      2.36578868    -1.10860797    -0.00350900
 h      3.05952797    -0.50317777    -0.02016534
 c     -2.14085031    -0.56022611    -0.76857238
 h     -2.94330930    -0.67671324     0.10728264
 h     -2.40200338     0.38405185    -1.46523826
 h     -1.51130278    -1.65516347    -1.34564517
 h     -0.71591559     1.13968696     1.95074363
          17

 c      1.12487932    -0.51129566    -0.10547433
 c      0.06578713    -0.91876728     0.65893116
 c     -1.13306451    -0.14584165     0.23362577
 c     -1.10655114     1.19294447     0.88730514
 c     -0.13831932     1.57199856    -0.11106078
 c      0.90081935     0.74751153    -0.67734906
 h      0.20929214    -1.97414642     0.86597493
 h     -1.95843291     1.79273420     0.81993091
 h     -0.56466402     2.45158293    -0.69113488
 h      1.29409996     1.08469221    -1.66392045
 o      2.36404814    -1.12552469    -0.00389472
 h      3.03399662    -0.52508821     0.01033563
 c     -2.14476243    -0.56789394    -0.76121828
 h     -3.00484497    -0.59865547     0.09391443
 h     -2.43333270     0.34636979    -1.46209980
 h     -1.52606989    -1.62819607    -1.37141656
 h     -0.71159477     1.17355313     1.97026126
          17

 c      1.13722613    -0.50067314    -0.10556598
 c      0.07396110    -0.90747651     0.65556305
 c     -1.13096050    -0.14896106     0.23494143
 c     -1.11724032     1.18662577     0.89504462
 c     -0.12850380     1.56456452    -0.12257892
 c      0.90743681     0.77017012    -0.66871201
 h      0.22701256    -2.01117182     0.85996687
 h     -1.98911199     1.75795817     0.80570737
 h     -0.61002950     2.49257478    -0.75926628
 h      1.27338038     1.07344648    -1.68783895
 o      2.35931976    -1.14385159    -0.00462608
 h      3.03813215    -0.51915975     0.03930328
 c     -2.14755865    -0.57597633    -0.75421668
 h     -3.05698906    -0.53017570     0.06063425
 h     -2.46105773     0.28986676    -1.44816014
 h     -1.56832476    -1.57275612    -1.38070604
 h     -0.71060670     1.20598977     1.97799890
          17

 c      1.15053427    -0.49149385    -0.10307237
 c      0.08329372    -0.89830507     0.65053200
 c     -1.12879975    -0.15104320     0.23700609
 c     -1.12717686     1.17848595     0.90475887
 c     -0.11788759     1.55852433    -0.13749622
 c      0.91223719     0.79590648    -0.66126085
 h      0.23490188    -2.03832979     0.86111947
 h     -2.03378641     1.73248447     0.79044169
 h     -0.63820633     2.51316310    -0.81609346
 h      1.25528879     1.06166536    -1.70131571
 o      2.35244945    -1.16274713    -0.00577762
 h      3.06125418    -0.49665327     0.06742590
 c     -2.14954165    -0.58441104    -0.74738886
 h     -3.09674519    -0.47464695     0.00892656
 h     -2.48397761     0.22189098    -1.42742728
 h     -1.63686715    -1.49338248    -1.37255082
 h     -0.71398830     1.23583959     1.97283596
          17

 c      1.16443783    -0.48362781    -0.09803869
 c      0.09373931    -0.89193087     0.64397524
 c     -1.12657686    -0.15214396     0.23994841
 c     -1.13665455     1.16912286     0.91566508
 c     -0.10771355     1.55463316    -0.15541530
 c      0.91583929     0.82377319    -0.65534425
 h      0.23261125    -2.04763169     0.86705798
 h     -2.08462813     1.71289328     0.77500884
 h     -0.64679291     2.50871865    -0.85713079
 h      1.24046770     1.05079149    -1.70362588
 o      2.34481938    -1.18092098    -0.00729488
 h      3.08477264    -0.47644801     0.09356103
 c     -2.15099609    -0.59305229    -0.74014825
 h     -3.12292594    -0.43501132    -0.05787890
 h     -2.50260572     0.15388134    -1.40706525
 h     -1.72716733    -1.39995840    -1.34920149
 h     -0.72164547     1.26213014     1.95655260
          17

 c      1.17859092    -0.47679921    -0.09062066
 c      0.10508371    -0.88859643     0.63600084
 c     -1.12425985    -0.15238539     0.24382743
 c     -1.14629545     1.15916145     0.92674774
 c     -0.09916656     1.55342843    -0.17571198
 c      0.91901518     0.85257316    -0.65112631
 h      0.22063896    -2.03586511     0.87621960
 h     -2.13190307     1.69491699     0.76091263
 h     -0.63543762     2.47838944    -0.88039760
 h      1.23012701     1.04275059    -1.69630015
 o      2.33743556    -1.19746204    -0.00907633
 h      3.09631635    -0.47179783     0.11601286
 c     -2.15243889    -0.60101953    -0.73107950
 h     -3.13643814    -0.41329928    -0.13484892
 h     -2.51919491     0.09995691    -1.39645887
 h     -1.82805245    -1.31426744    -1.32160986
 h     -0.73219898     1.28430811     1.93386280
          17

 c      1.19267960    -0.47065266    -0.08105853
 c      0.11697811    -0.88815646     0.62669692
 c     -1.12179939    -0.15196578     0.24862049
 c     -1.15673687     1.14904771     0.93686672
 c     -0.09334251     1.55528112    -0.19765015
 c      0.92263591     0.88098874    -0.64857917
 h      0.20015811    -2.00401716     0.88779411
 h     -2.16780445     1.67552978     0.74971213
 h     -0.60545135     2.42398011    -0.88572359
 h      1.22594375     1.03963878    -1.68298188
 o      2.33084746    -1.21192853    -0.01103543
 h      3.09094340    -0.48887088     0.13351806
 c     -2.15478468    -0.60590174    -0.71771110
 h     -3.14072664    -0.40993990    -0.21566506
 h     -2.53573371     0.07166310    -1.40302222
 h     -1.92133971    -1.27460848    -1.31609371
 h     -0.74304146     1.30245726     1.91190801
          17

 c      1.20642633    -0.46481634    -0.06965420
 c      0.12897419    -0.89006029     0.61611563
 c     -1.11912817    -0.15113690     0.25426938
 c     -1.16844595     1.13902336     0.94496570
 c     -0.09106020     1.56021731    -0.22037044
 c      0.92755773     0.90774762    -0.64748578
 h      0.17287989    -1.95749257     0.90191609
 h     -2.18789945     1.65342405     0.74257799
 h     -0.56065292     2.35107333    -0.87568202
 h      1.22986018     1.04337141    -1.66876609
 o      2.32526195    -1.22424505    -0.01312037
 h      3.06934452    -0.52838300     0.14556443
 c     -2.15828037    -0.60562184    -0.69864164
 h     -3.14266351    -0.42296665    -0.29254085
 h     -2.55058850     0.07160781    -1.42685127
 h     -1.99728426    -1.30828484    -1.35517869
 h     -0.75101178     1.31726626     1.89830688
          17

 c      1.21959875    -0.45895191    -0.05675715
 c      0.14056753    -0.89331820     0.60423477
 c     -1.11615706    -0.15012895     0.26075633
 c     -1.18156043     1.12921887     0.95039278
 c     -0.09250051     1.56749354    -0.24267898
 c      0.93447484     0.93179423    -0.64748904
 h      0.14081000    -1.90661516     0.92010768
 h     -2.19128546     1.62882725     0.74006194
 h     -0.50976189     2.27274472    -0.85886633
 h      1.24368184     1.05534655    -1.65875806
 o      2.32054480    -1.23468439    -0.01533707
 h      3.03773754    -0.58583702     0.15276013
 c     -2.16182717    -0.60191682    -0.67687525
 h     -3.15255673    -0.44813768    -0.35695153
 h     -2.55832766     0.09329727    -1.46058909
 h     -2.06318165    -1.39083626    -1.41850115
 h     -0.75387050     1.32948076     1.89765010
          17

 c      1.23203180    -0.45278441    -0.04275635
 c      0.15126103    -0.89663733     0.59094852
 c     -1.11280030    -0.14912117     0.26807154
 c     -1.19575110     1.11975731     0.95313718
 c     -0.09681705     1.57508716    -0.26263307
 c      0.94380365     0.95241566    -0.64821698
 h      0.10573103    -1.86519614     0.94545513
 h     -2.18062228     1.60338324     0.74197014
 h     -0.46937477     2.21451015    -0.85516879
 h      1.26846750     1.07620247    -1.65600808
 o      2.31610043    -1.24393654    -0.01779737
 h      3.00952072    -0.65034964     0.15757631
 c     -2.16476522    -0.59744447    -0.65654233
 h     -3.17915678    -0.48103130    -0.40283752
 h     -2.55316320     0.12660121    -1.49421957
 h     -2.12348586    -1.48421213    -1.47382995
 h     -0.75169634     1.33909637     1.90876292
          17

 c      1.24367003    -0.44610510    -0.02807161
 c      0.16060929    -0.89897884     0.57621041
 c     -1.10900528    -0.14826781     0.27613319
 c     -1.21020257     1.11076184     0.95375574
 c     -0.10253282     1.58034482    -0.27790723
 c      0.95566935     0.96927939    -0.64943754
 h      0.06882850    -1.84418181     0.98107128
 h     -2.16229396     1.58019799     0.74726803
 h     -0.45880692     2.20655481    -0.89115032
 h      1.30397240     1.10572087    -1.65991224
 o      2.31088870    -1.25302698    -0.02074254
 h      3.00458045    -0.70595045     0.16464646
 c     -2.16749036    -0.59349993    -0.63999021
 h     -3.22216997    -0.51883477    -0.42884617
 h     -2.53169248     0.16241337    -1.51915997
 h     -2.17693392    -1.56646970    -1.50456299
 h     -0.74681604     1.34516097     1.92557344
          17

 c      1.25460783    -0.43875374    -0.01313946
 c      0.16815612    -0.90025688     0.56033645
 c     -1.10477225    -0.14772825     0.28476161
 c     -1.22376467     1.10227586     0.95307562
 c     -0.10934976     1.58296116    -0.28841920
 c      0.96997523     0.98238703    -0.65111899
 h      0.03146342    -1.84359180     1.02656574
 h     -2.14593377     1.56367213     0.75413177
 h     -0.47938837     2.24937302    -0.96824447
 h      1.34856164     1.14286566    -1.66637027
 o      2.30421451    -1.26261103    -0.02435903
 h      3.03635906    -0.74288522     0.17771192
 c     -2.17106532    -0.59047949    -0.62812522
 h     -3.27189677    -0.55975399    -0.43675790
 h     -2.49324079     0.19404107    -1.52949246
 h     -2.22101744    -1.62782418    -1.50544295
 h     -0.74241146     1.34638878     1.94061464
          17

 c      1.26506593    -0.43060549     0.00161986
 c      0.17336265    -0.90127173     0.54409834
 c     -1.10016932    -0.14768635     0.29369037
 c     -1.23529399     1.09427426     0.95188372
 c     -0.11813114     1.58502356    -0.29665102
 c      0.98639959     0.99203230    -0.65332608
 h     -0.00374539    -1.85323932     1.07660187
 h     -2.14169077     1.55826046     0.76052076
 h     -0.51507604     2.31366648    -1.05849221
 h      1.39967611     1.18594230    -1.66962634
 o      2.29677672    -1.27228687    -0.02847690
 h      3.09514377    -0.76850198     0.19471326
 c     -2.17655349    -0.58850176    -0.62115059
 h     -3.31606656    -0.60172579    -0.42905295
 h     -2.43916646     0.21696534    -1.52185435
 h     -2.25357521    -1.66402813    -1.47603386
 h     -0.74112061     1.34188729     1.94797254
          17

 c      1.27528752    -0.42159119     0.01584793
 c      0.17572046    -0.90296797     0.52842520
 c     -1.09534534    -0.14835098     0.30258320
 c     -1.24416190     1.08685651     0.95068994
 c     -0.12922911     1.58810205    -0.30485059
 c      1.00435202     0.99875116    -0.65606013
 h     -0.03343193    -1.86116104     1.12374743
 h     -2.15485706     1.56580622     0.76535964
 h     -0.55242024     2.37476772    -1.13743324
 h      1.45449734     1.23286198    -1.66438550
 o      2.29004703    -1.28126118    -0.03270797
 h      3.15813318    -0.79638024     0.20998933
 c     -2.18458078    -0.58766452    -0.61888195
 h     -3.34527243    -0.64212593    -0.40800273
 h     -2.37230390     0.22854299    -1.49534668
 h     -2.27295874    -1.67319510    -1.41785690
 h     -0.74429449     1.33153170     1.94452789
          17

 c      1.28542058    -0.41173930     0.02928129
 c      0.17495250    -0.90593207     0.51408017
 c     -1.09053669    -0.14993414     0.31106304
 c     -1.25058191     1.08040178     0.94962325
 c     -0.14223828     1.59266104    -0.31426721
 c      1.02303360     1.00320839    -0.65917740
 h     -0.05471630    -1.85919260     1.16167987
 h     -2.18222483     1.58356419     0.76926171
 h     -0.58462752     2.42021561    -1.19277040
 h      1.51049429     1.28145143    -1.64709156
 o      2.28517128    -1.28906405    -0.03674076
 h      3.20705416    -0.83460507     0.21906466
 c     -2.19523515    -0.58811416    -0.62076734
 h     -3.35443003    -0.67803364    -0.37568813
 h     -2.29674697     0.22822560    -1.45193364
 h     -2.27796735    -1.65497331    -1.33380520
 h     -0.75175287     1.31606320     1.93020532
          17

 c      1.29544715    -0.40120309     0.04176000
 c      0.17112953    -0.91031132     0.50153436
 c     -1.08606226    -0.15260904     0.31875707
 c     -1.25538674     1.07544630     0.94847185
 c     -0.15638232     1.59856011    -0.32551363
 c      1.04155688     1.00607729    -0.66239051
 h     -0.06580347    -1.84373866     1.18640504
 h     -2.21472308     1.60546682     0.77384828
 h     -0.60870009     2.44473114    -1.21959760
 h      1.56577072     1.32973877    -1.61633602
 o      2.28272174    -1.29556723    -0.04040574
 h      3.23217407    -0.88528001     0.21976693
 c     -2.20811877    -0.59001578    -0.62575269
 h     -3.34247601    -0.70646731    -0.33412595
 h     -2.21762383     0.21837173    -1.39728914
 h     -2.26791002    -1.61164306    -1.22899584
 h     -0.76176300     1.29708600     1.90792711
          17

 c      1.30517836    -0.39025561     0.05321072
 c      0.16467628    -0.91588704     0.49096476
 c     -1.08230287    -0.15646086     0.32535352
 c     -1.25954544     1.07241654     0.94678296
 c     -0.17080504     1.60542321    -0.33885106
 c      1.05905153     1.00795340    -0.66530632
 h     -0.06603514    -1.81497926     1.19638360
 h     -2.24292192     1.62515398     0.78058106
 h     -0.62341355     2.44652375    -1.21661702
 h      1.61924705     1.37619349    -1.57274741
 o      2.28279440    -1.30084031    -0.04364546
 h      3.23076233    -0.94677893     0.21178078
 c     -2.22246675    -0.59328535    -0.63210050
 h     -3.31198294    -0.72460640    -0.28522011
 h     -2.14013942     0.20506308    -1.34113241
 h     -2.24283648    -1.55215515    -1.11300521
 h     -0.77119535     1.27695334     1.88330402
          17

 c      1.31430558    -0.37925820     0.06361365
 c      0.15630429    -0.92213975     0.48226999
 c     -1.07966712    -0.16143723     0.33064575
 c     -1.26383334     1.07148322     0.94399437
 c     -0.18469404     1.61277054    -0.35428032
 c      1.07472913     1.00931100    -0.66747516
 h     -0.05584256    -1.77641867     1.19267119
 h     -2.26027052     1.63794913     0.79018930
 h     -0.62864238     2.42605442    -1.18484802
 h      1.67070104     1.41989223    -1.51858886
 o      2.28502639    -1.30508212    -0.04650762
 h      3.20677226    -1.01485959     0.19653538
 c     -2.23732914    -0.59680023    -0.63736766
 h     -3.26890707    -0.73020637    -0.23049804
 h     -2.06812261     0.19681266    -1.29530226
 h     -2.20338439    -1.50026579    -1.00257278
 h     -0.77614236     1.25836545     1.86341172
          17

 c      1.32247998    -0.36861385     0.07296610
 c      0.14690881    -0.92827363     0.47505936
 c     -1.07854548    -0.16730657     0.33455288
 c     -1.26865065     1.07258183     0.93966962
 c     -0.19727190     1.61996773    -0.37148361
 c      1.08792243     1.01049751    -0.66845142
 h     -0.03674553    -1.73501940     1.17943494
 h     -2.26379825     1.64140689     0.80263225
 h     -0.62571212     2.38672026    -1.12829347
 h      1.72061224     1.46053819    -1.45708462
 o      2.28845368    -1.30860938    -0.04918063
 h      3.17304651    -1.08288518     0.17774988
 c     -2.25185962    -0.59783989    -0.63918070
 h     -3.22185021    -0.72219463    -0.17079194
 h     -2.00365840     0.19948114    -1.26882375
 h     -2.14874957    -1.49616618    -0.91775303
 h     -0.77335338     1.24360766     1.85400643
          17

 c      1.32938571    -0.35871330     0.08125713
 c      0.13744580    -0.93325584     0.46865450
 c     -1.07925555    -0.17365751     0.33711061
 c     -1.27388489     1.07548926     0.93377592
 c     -0.20765555     1.62597960    -0.38960810
 c      1.09812170     1.01176556    -0.66786824
 h     -0.01117988    -1.70106743     1.16426446
 h     -2.25399446     1.63530877     0.81720967
 h     -0.61898863     2.33773087    -1.05660582
 h      1.76970109     1.49822241    -1.39150606
 o      2.29142285    -1.31179939    -0.05201408
 h      3.15277117    -1.14288394     0.16170443
 c     -2.26532141    -0.59497980    -0.63708789
 h     -3.18020254    -0.70102266    -0.10622009
 h     -1.94869073     0.21165382    -1.26382323
 h     -2.07719490    -1.55746159    -0.86391457
 h     -0.76201501     1.23382755     1.85626747
          17

 c      1.33477750    -0.34987987     0.08846038
 c      0.12877765    -0.93603116     0.46226330
 c     -1.08200973    -0.17998784     0.33840722
 c     -1.27887341     1.07983960     0.92674811
 c     -0.21459549     1.62896169    -0.40696510
 c      1.10501808     1.01333303    -0.66550599
 h      0.01828188    -1.68572408     1.15633753
 h     -2.23480619     1.62168353     0.83268879
 h     -0.61880941     2.29892476    -0.98885051
 h      1.81819930     1.53294665    -1.32429411
 o      2.29234244    -1.31485327    -0.05533097
 h      3.16792267    -1.18968731     0.15415456
 c     -2.27641569    -0.59063375    -0.63245267
 h     -3.15095052    -0.66835240    -0.03710589
 h     -1.90642193     0.22627449    -1.27660260
 h     -1.99581774    -1.65026706    -0.83029318
 h     -0.74433506     1.22897503     1.86601548
          17

 c      1.33847533    -0.34232894     0.09453844
 c      0.12151914    -0.93602921     0.45545210
 c     -1.08691790    -0.18583653     0.33852403
 c     -1.28253357     1.08508189     0.91925672
 c     -0.21651299     1.62644241    -0.42138877
 c      1.10854742     1.01543049    -0.66131469
 h      0.05010252    -1.69501519     1.16088449
 h     -2.21359304     1.60479191     0.84751635
 h     -0.64103523     2.29881428    -0.94956353
 h      1.86517419     1.56415908    -1.25666691
 o      2.29125577    -1.31761886    -0.05906506
 h      3.21493634    -1.22421118     0.15448261
 c     -2.28381761    -0.58740320    -0.62640225
 h     -3.13547647    -0.62634213     0.03395834
 h     -1.88057282     0.23531946    -1.30108934
 h     -1.91758784    -1.73687342    -0.80807987
 h     -0.72428132     1.22837316     1.87628577
          17

 c      1.34035353    -0.33617833     0.09944967
 c      0.11602250    -0.93356621     0.44853615
 c     -1.09398474    -0.19084095     0.33753534
 c     -1.28364074     1.09050321     0.91192083
 c     -0.21286714     1.61763380    -0.43227467
 c      1.10891657     1.01828281    -0.65536861
 h      0.08380776    -1.72510312     1.17445721
 h     -2.19984793     1.59035516     0.86019065
 h     -0.69113565     2.34763234    -0.94491364
 h      1.90839829     1.59068469    -1.18894331
 o      2.28958488    -1.31985595    -0.06285678
 h      3.26906577    -1.24933399     0.15724267
 c     -2.28698293    -0.58642413    -0.61928041
 h     -3.12974504    -0.57734241     0.10105533
 h     -1.87393563     0.23285104    -1.33146140
 h     -1.85264129    -1.79822857    -0.79326404
 h     -0.70575452     1.23129915     1.88059597
          17

 c      1.34034134    -0.33149554     0.10315532
 c      0.11250132    -0.92958261     0.44233684
 c     -1.10308911    -0.19473648     0.33552370
 c     -1.28126859     1.09543772     0.90513438
 c     -0.20512042     1.60473985    -0.44113718
 c      1.10657502     1.02204376    -0.64778756
 h      0.11870658    -1.76530222     1.18766574
 h     -2.20125991     1.58323705     0.86970797
 h     -0.75306355     2.42187596    -0.95615697
 h      1.94491489     1.61112000    -1.12128186
 o      2.28860568    -1.32144036    -0.06640689
 h      3.30839233    -1.26634642     0.15787359
 c     -2.28601398    -0.58795754    -0.61096942
 h     -3.12775723    -0.52413750     0.15663149
 h     -1.88770232     0.21574106    -1.36318743
 h     -1.80705057    -1.82742823    -0.78394577
 h     -0.69142649     1.23724481     1.87475408
          17

 c      1.33842433    -0.32832862     0.10562362
 c      0.11108865    -0.92506862     0.43765134
 c     -1.11395419    -0.19734283     0.33258603
 c     -1.27526214     1.09955727     0.89900746
 c     -0.19518674     1.59039639    -0.44939982
 c      1.10212168     1.02675061    -0.63867775
 h      0.15330217    -1.80464200     1.19137637
 h     -2.21861344     1.58461175     0.87573425
 h     -0.80757621     2.49400066    -0.96564296
 h      1.97196423     1.62440556    -1.05428422
 o      2.28895227    -1.32232086    -0.06956740
 h      3.32145050    -1.27534447     0.15421336
 c     -2.28128945    -0.59194184    -0.60125163
 h     -3.12462059    -0.47003138     0.19410139
 h     -1.92147073     0.18333961    -1.39319877
 h     -1.78428329    -1.82297991    -0.77892032
 h     -0.68230224     1.24596034     1.85735136
          17

 c      1.33464671    -0.32670946     0.10682724
 c      0.11180138    -0.92075358     0.43499055
 c     -1.12612498    -0.19853860     0.32884146
 c     -1.26633103     1.10292020     0.89338925
 c     -0.18448181     1.57630210    -0.45766142
 c      1.09621461     1.03229563    -0.62810768
 h      0.18571110    -1.83534838     1.17979471
 h     -2.24487178     1.59163456     0.87833365
 h     -0.84319455     2.54806094    -0.96540437
 h      1.98781133     1.63029040    -0.98920370
 o      2.29072988    -1.32246146    -0.07230301
 h      3.30532571    -1.27605057     0.14591661
 c     -2.27328675    -0.59823408    -0.59000172
 h     -3.11762193    -0.41857480     0.20932732
 h     -1.97342192     0.13703677    -1.41988290
 h     -1.78626814    -1.78605217    -0.77718062
 h     -0.67761480     1.25746095     1.82978177
          17

 c      1.32911781    -0.32664310     0.10673880
 c      0.11450146    -0.91706539     0.43456968
 c     -1.13896631    -0.19823074     0.32444283
 c     -1.25566827     1.10574442     0.88790725
 c     -0.17403113     1.56344068    -0.46603374
 c      1.08951137     1.03840945    -0.61610850
 h      0.21416609    -1.85328922     1.15058754
 h     -2.26968915     1.59994145     0.87764879
 h     -0.85465659     2.57686849    -0.95320310
 h      1.99227862     1.62958333    -0.92785804
 o      2.29358243    -1.32182507    -0.07467113
 h      3.26454428    -1.26808617     0.13414407
 c     -2.26257522    -0.60662858    -0.57723786
 h     -3.10614875    -0.37319816     0.20097892
 h     -2.04053100     0.07992005    -1.44309016
 h     -1.81353240    -1.72048245    -0.77781427
 h     -0.67485346     1.27206189     1.79613250
          17

 c      1.32201965    -0.32809120     0.10532796
 c      0.11888613    -0.91416652     0.43635858
 c     -1.15168664    -0.19634036     0.31958189
 c     -1.24451463     1.10818912     0.88202157
 c     -0.16468620     1.55243721    -0.47442966
 c      1.08262357     1.04466554    -0.60268465
 h      0.23728582    -1.85766267     1.10429473
 h     -2.28417859     1.60602330     0.87380371
 h     -0.84002437     2.57771009    -0.92922327
 h      1.98700211     1.62420582    -0.87241471
 o      2.29658165    -1.32038827    -0.07684469
 h      3.21283519    -1.25079925     0.12192001
 c     -2.24989694    -0.61662372    -0.56310749
 h     -3.09145939    -0.33684787     0.17050513
 h     -2.11894636     0.01628820    -1.46390489
 h     -1.86416246    -1.63545494    -0.78034057
 h     -0.67010563     1.29036863     1.76260802
          17

 c      1.31360664    -0.33095075     0.10256281
 c      0.12449631    -0.91195631     0.44010528
 c     -1.16338847    -0.19282523     0.31447849
 c     -1.23388639     1.11029732     0.87517457
 c     -0.15718868     1.54370837    -0.48268051
 c      1.07607372     1.05051152    -0.58782740
 h      0.25423663    -1.85111160     1.04404413
 h     -2.28292921     1.60807348     0.86690222
 h     -0.79935121     2.55046389    -0.89480937
 h      1.97539463     1.61705080    -0.82512110
 o      2.29815711    -1.31819048    -0.07913402
 h      3.17434597    -1.22265503     0.11443331
 c     -2.23631143    -0.62682442    -0.54781432
 h     -3.07668598    -0.31152953     0.12206786
 h     -2.20453398    -0.04922696    -1.48376424
 h     -1.93139690    -1.55191771    -0.78616578
 h     -0.65920093     1.31302279     1.73570857
          17

 c      1.30419354    -0.33502706     0.09841890
 c      0.13072627    -0.91001938     0.44534231
 c     -1.17314670    -0.18775320     0.30935911
 c     -1.22437459     1.11206500     0.86704601
 c     -0.15207446     1.53741487    -0.49054580
 c      1.07026544     1.05534064    -0.57153348
 h      0.26489086    -1.84039871     0.97547673
 h     -2.26424844     1.60597174     0.85700987
 h     -0.73486667     2.49799406    -0.85246687
 h      1.96208409     1.61152469    -0.78799884
 o      2.29685535    -1.31535292    -0.08183973
 h      3.17187766    -1.18126046     0.11659610
 c     -2.22322059    -0.63434366    -0.53144495
 h     -3.06696704    -0.29766419     0.06226907
 h     -2.29311722    -0.11272084    -1.50301057
 h     -2.00259296    -1.50872600    -0.80149832
 h     -0.63974557     1.34003931     1.71916893
          17

 c      1.29413952    -0.34002230     0.09289142
 c      0.13684945    -0.90761042     0.45145234
 c     -1.18008889    -0.18136039     0.30445167
 c     -1.21599626     1.11353911     0.85774599
 c     -0.14942235     1.53316477    -0.49762902
 c      1.06549864     1.05860163    -0.55383167
 h      0.26987229    -1.83649923     0.90598340
 h     -2.23007987     1.60116264     0.84413291
 h     -0.65283474     2.42940323    -0.80687210
 h      1.95161014     1.61068875    -0.76248238
 o      2.29293110    -1.31188831    -0.08491156
 h      3.20191191    -1.12668135     0.12749913
 c     -2.21157361    -0.63662444    -0.51423176
 h     -3.06920392    -0.29344432    -0.00067292
 h     -2.38028716    -0.17158674    -1.52017515
 h     -2.06886178    -1.54073332    -0.83420280
 h     -0.61275648     1.37008506     1.71176470
          17

 c      1.28385418    -0.34556559     0.08600240
 c      0.14209158    -0.90393614     0.45789272
 c     -1.18345572    -0.17401244     0.30001285
 c     -1.20819152     1.11485277     0.84773591
 c     -0.14849327     1.52937532    -0.50319539
 c      1.06204565     1.05992219    -0.53482019
 h      0.27008016    -1.85126221     0.84200143
 h     -2.18608352     1.59666274     0.82823595
 h     -0.56700974     2.36731976    -0.76682080
 h      1.94662671     1.61615950    -0.74906257
 o      2.28805760    -1.30753833    -0.08798892
 h      3.23901346    -1.06388310     0.14103273
 c     -2.20128335    -0.63554799    -0.49776551
 h     -3.09009228    -0.29530943    -0.05883651
 h     -2.46132860    -0.22454274    -1.53259443
 h     -2.13395437    -1.63004026    -0.87741337
 h     -0.58222962     1.40048353     1.70833310
          17

 c      1.27380592    -0.35127427     0.07780145
 c      0.14576089    -0.89883689     0.46450007
 c     -1.18269797    -0.16613500     0.29630326
 c     -1.19999171     1.11617964     0.83755392
 c     -0.14778105     1.52291520    -0.50613832
 c      1.06025765     1.05917318    -0.51470189
 h      0.26563870    -1.88943833     0.78540004
 h     -2.14132999     1.59696467     0.80928556
 h     -0.49822563     2.35216304    -0.74528190
 h      1.94668006     1.62737693    -0.74706328
 o      2.28371676    -1.30194777    -0.09074751
 h      3.26093412    -0.99957060     0.15148375
 c     -2.19275414    -0.63500197    -0.48421175
 h     -3.13114189    -0.30051714    -0.10757798
 h     -2.53139649    -0.27144829    -1.53742326
 h     -2.20004089    -1.73316035    -0.91474593
 h     -0.55310993     1.42804927     1.70289692
          17

 c      1.26449107    -0.35682609     0.06837201
 c      0.14733883    -0.89319388     0.47149598
 c     -1.17759750    -0.15819469     0.29349130
 c     -1.19035233     1.11770181     0.82760376
 c     -0.14667336     1.51183797    -0.50587328
 c      1.06063709     1.05641897    -0.49379228
 h      0.25556603    -1.94369596     0.73347227
 h     -2.10609738     1.60706190     0.78727774
 h     -0.45601627     2.41021511    -0.74880696
 h      1.94860251     1.64182499    -0.75469426
 o      2.28069882    -1.29483309    -0.09301692
 h      3.25637488    -0.93929322     0.15551216
 c     -2.18729714    -0.63728757    -0.47477005
 h     -3.18549490    -0.30889690    -0.14617348
 h     -2.58626103    -0.31263740    -1.53274073
 h     -2.26387126    -1.82232266    -0.93575463
 h     -0.52945925     1.45003205     1.69110963
          17

 c      1.25635082    -0.36202728     0.05785089
 c      0.14647781    -0.88844433     0.47914925
 c     -1.16833805    -0.15070442     0.29157617
 c     -1.17866204     1.11970329     0.81809105
 c     -0.14646664     1.49884608    -0.50318112
 c      1.06374516     1.05184530    -0.47249116
 h      0.23882472    -1.99983023     0.68284339
 h     -2.08693031     1.62994930     0.76232514
 h     -0.42703828     2.51251503    -0.76799435
 h      1.94822818     1.65601993    -0.76942285
 o      2.27925444    -1.28602512    -0.09475030
 h      3.22263202    -0.88671727     0.15174175
 c     -2.18631927    -0.64322091    -0.46968498
 h     -3.24164154    -0.32162531    -0.17533192
 h     -2.62291606    -0.34815818    -1.51826694
 h     -2.32123476    -1.88547758    -0.93655357
 h     -0.51355885     1.46468694     1.67118341
          17

 c      1.24966257    -0.36684910     0.04645015
 c      0.14300545    -0.88585158     0.48753188
 c     -1.15549617    -0.14421505     0.29036757
 c     -1.16514688     1.12271043     0.80899974
 c     -0.14823885     1.48768238    -0.49910733
 c      1.06989429     1.04577195    -0.45124636
 h      0.21520697    -2.04481831     0.63205079
 h     -2.08240356     1.66407916     0.73494808
 h     -0.39823790     2.61643829    -0.79073726
 h      1.94219175     1.66660128    -0.78847497
 o      2.27921097    -1.27549329    -0.09600155
 h      3.16388702    -0.84321693     0.14042434
 c     -2.19066136    -0.65294668    -0.46862602
 h     -3.28916636    -0.33948882    -0.19530465
 h     -2.63987781    -0.37740317    -1.49574358
 h     -2.36871092    -1.91824619    -0.91643889
 h     -0.50562063     1.47152942     1.64400283
          17

 c      1.24446024    -0.37142715     0.03447016
 c      0.13696581    -0.88618290     0.49649653
 c     -1.13995294    -0.13926549     0.28954184
 c     -1.15076342     1.12739364     0.80007288
 c     -0.15199625     1.48039756    -0.49429932
 c      1.07892673     1.03864451    -0.43051966
 h      0.18531278    -2.07033359     0.58148378
 h     -2.08467795     1.70377677     0.70629687
 h     -0.36513132     2.69737675    -0.81003533
 h      1.92894882     1.67108875    -0.80929038
 o      2.27992486    -1.26343187    -0.09694410
 h      3.09213922    -0.80651722     0.12373854
 c     -2.20043018    -0.66635639    -0.47086374
 h     -3.32130190    -0.36237981    -0.20568482
 h     -2.63734901    -0.39898795    -1.46937746
 h     -2.40375241    -1.91962957    -0.87599319
 h     -0.50372538     1.47146703     1.61304519
          17

 c      1.24051503    -0.37602527     0.02229897
 c      0.12863346    -0.88970483     0.50573903
 c     -1.12276244    -0.13629933     0.28874969
 c     -1.13673984     1.13426175     0.79083271
 c     -0.15703787     1.47770803    -0.48911835
 c      1.09021279     1.03096992    -0.41075212
 h      0.15019904    -2.07288302     0.53252179
 h     -2.08482584     1.74221558     0.67794384
 h     -0.32763242     2.74485960    -0.82257130
 h      1.90905072     1.66825561    -0.82989447
 o      2.28021557    -1.25040211    -0.09789741
 h      3.02845398    -0.76855341     0.10618470
 c     -2.21512113    -0.68321869    -0.47533006
 h     -3.33491876    -0.38946787    -0.20579756
 h     -2.61728859    -0.41074972    -1.44623958
 h     -2.42455257    -1.89080026    -0.81657760
 h     -0.50401016     1.46676146     1.58408274
          17

 c      1.23738748    -0.38096474     0.01039684
 c      0.11846208    -0.89625131     0.51487118
 c     -1.10502413    -0.13560092     0.28772685
 c     -1.12417913     1.14346461     0.78067988
 c     -0.16232417     1.47969075    -0.48378628
 c      1.10278497     1.02323692    -0.39233037
 h      0.11110589    -2.05338183     0.48681615
 h     -2.07650404     1.77388888     0.65146457
 h     -0.28712173     2.75524989    -0.82680742
 h      1.88499796     1.65823677    -0.84919730
 o      2.27881811    -1.23722089    -0.09921449
 h      2.99582418    -0.71748213     0.09271260
 c     -2.23380257    -0.70310932    -0.48070105
 h     -3.32998937    -0.41931937    -0.19506683
 h     -2.58299687    -0.41006962    -1.43555278
 h     -2.43020920    -1.83617937    -0.74072213
 h     -0.50160651     1.46048482     1.56399871
          17

 c      1.23454911    -0.38653414    -0.00073030
 c      0.10698738    -0.90525077     0.52349492
 c     -1.08779197    -0.13729206     0.28637140
 c     -1.11377536     1.15483097     0.76910749
 c     -0.16670379     1.48615719    -0.47843374
 c      1.11551362     1.01585190    -0.37555941
 h      0.06926210    -2.01735052     0.44570711
 h     -2.05695830     1.79553755     0.62812652
 h     -0.24541306     2.72837281    -0.82216767
 h      1.86079669     1.64239880    -0.86718375
 o      2.27561730    -1.22416944    -0.10095512
 h      2.99921830    -0.65052990     0.08341196
 c     -2.25527151    -0.72501722    -0.48565844
 h     -3.30947493    -0.44974973    -0.17322434
 h     -2.53763532    -0.39517756    -1.44502003
 h     -2.42146232    -1.76756800    -0.65315971
 h     -0.49281741     1.45523712     1.55807264
          17

 c      1.23152324    -0.39290803    -0.01056816
 c      0.09473986    -0.91571999     0.53127803
 c     -1.07202976    -0.14137169     0.28476908
 c     -1.10559294     1.16801053     0.75594333
 c     -0.16904803     1.49675620    -0.47307280
 c      1.12728438     1.00910947    -0.36065621
 h      0.02562926    -1.97551727     0.40959193
 h     -2.02697213     1.80630352     0.60872440
 h     -0.20449159     2.66715992    -0.80902560
 h      1.84114524     1.62286210    -0.88484073
 o      2.27182141    -1.21061927    -0.10286226
 h      3.02217037    -0.58004123     0.07312302
 c     -2.27810218    -0.74652991    -0.48937770
 h     -3.27960637    -0.47756986    -0.14023577
 h     -2.48267785    -0.36772639    -1.47474734
 h     -2.40182500    -1.71196421    -0.56136393
 h     -0.47757853     1.45183510     1.56686315
          17

 c      1.22796362    -0.40009617    -0.01864187
 c      0.08220654    -0.92636841     0.53801779
 c     -1.05859143    -0.14773280     0.28315829
 c     -1.09902529     1.18252792     0.74139544
 c     -0.16834252     1.51079911    -0.46750147
 c      1.13717246     1.00320429    -0.34777654
 h     -0.01943736    -1.94302638     0.37735012
 h     -1.99083009     1.80782032     0.59348214
 h     -0.16643158     2.58006057    -0.78951672
 h      1.83021964     1.60161799    -0.90360386
 o      2.26872681    -1.19581936    -0.10470286
 h      3.04605211    -0.52084148     0.05700115
 c     -2.30069736    -0.76376412    -0.49200609
 h     -3.24955532    -0.49875177    -0.09600262
 h     -2.41888931    -0.33429990    -1.51535559
 h     -2.37640652    -1.71113668    -0.47184674
 h     -0.45979544     1.44931798     1.58565855
          17

 c      1.22365556    -0.40793132    -0.02456436
 c      0.06981288    -0.93607672     0.54363540
 c     -1.04819698    -0.15613148     0.28184458
 c     -1.09298081     1.19773683     0.72586027
 c     -0.16378528     1.52671239    -0.46112200
 c      1.14458384     0.99827113    -0.33706891
 h     -0.06614257    -1.93400609     0.34664924
 h     -1.95623087     1.80425492     0.58199701
 h     -0.13301771     2.48718838    -0.76963374
 h      1.83038918     1.57955358    -0.92436329
 o      2.26713225    -1.17940266    -0.10639240
 h      3.05956013    -0.48198341     0.03270213
 c     -2.32179610    -0.77493619    -0.49455027
 h     -3.22883005    -0.50959061    -0.04053069
 h     -2.34865893    -0.30386424    -1.55387245
 h     -2.34615692    -1.78078302    -0.38506381
 h     -0.44512078     1.44618608     1.60717272
          17

 c      1.21847937    -0.41609893    -0.02806467
 c      0.05785866    -0.94465854     0.54803704
 c     -1.04142395    -0.16619686     0.28109404
 c     -1.08620693     1.21283802     0.70970765
 c     -0.15493104     1.54139474    -0.45273586
 c      1.14931294     0.99441548    -0.32871877
 h     -0.11408226    -1.95243283     0.31595450
 h     -1.93303737     1.80153272     0.57336371
 h     -0.10452071     2.42722260    -0.76210669
 h      1.84151064     1.55602793    -0.94659057
 o      2.26740077    -1.16137887    -0.10794626
 h      3.05803489    -0.46670106    -0.00024844
 c     -2.34065323    -0.78262893    -0.49749588
 h     -3.22221711    -0.50868235     0.02442503
 h     -2.27632798    -0.28373367    -1.58007287
 h     -2.31017247    -1.88498603    -0.30338912
 h     -0.43848570     1.44144452     1.62469568
          17

 c      1.21238087    -0.42419379    -0.02898724
 c      0.04644524    -0.95303828     0.55098442
 c     -1.03871702    -0.17752097     0.28107446
 c     -1.07775126     1.22708330     0.69316633
 c     -0.14175324     1.55164917    -0.44099035
 c      1.15151479     0.99169342    -0.32293592
 h     -0.16095074    -1.98957905     0.28633961
 h     -1.92939702     1.80470367     0.56669969
 h     -0.07907370     2.44013242    -0.78202597
 h      1.86120007     1.52930418    -0.96828152
 o      2.26955518    -1.14205527    -0.10942911
 h      3.04195465    -0.47349111    -0.04121576
 c     -2.35686651    -0.78965814    -0.50027318
 h     -3.22668822    -0.49800559     0.09328964
 h     -2.20701676    -0.27816229    -1.58817884
 h     -2.27141075    -1.98467960    -0.23338215
 h     -0.44289115     1.43484615     1.63372337
          17

 c      1.20537214    -0.43177616    -0.02727831
 c      0.03551851    -0.96255284     0.55216461
 c     -1.04036912    -0.18973488     0.28186842
 c     -1.06746092     1.24005830     0.67630327
 c     -0.12431128     1.55852405    -0.42606350
 c      1.15163824     0.99004336    -0.31988722
 h     -0.20310860    -2.03171408     0.26063735
 h     -1.94649832     1.81447550     0.56177487
 h     -0.05656794     2.51598220    -0.82779110
 h      1.88583343     1.49747043    -0.98671765
 o      2.27323261    -1.12204501    -0.11092322
 h      3.01733032    -0.49575061    -0.08896217
 c     -2.37036813    -0.79726651    -0.50185232
 h     -3.23468452    -0.48165506     0.15748340
 h     -2.14553839    -0.28882578    -1.57628171
 h     -2.23423655    -2.05959048    -0.18019103
 h     -0.45918430     1.42670859     1.63236595
          17

 c      1.19754808    -0.43841648    -0.02297279
 c      0.02496562    -0.97427155     0.55132439
 c     -1.04647671    -0.20252677     0.28349876
 c     -1.05608250     1.25173894     0.65905146
 c     -0.10269166     1.56594725    -0.40953677
 c      1.15031947     0.98924223    -0.31963766
 h     -0.23709652    -2.06762170     0.24161256
 h     -1.97733286     1.82674274     0.55888271
 h     -0.03911523     2.61096017    -0.88262804
 h      1.91167874     1.45935317    -0.99940334
 o      2.27755737    -1.10232303    -0.11247823
 h      2.99725859    -0.52066478    -0.14245595
 c     -2.38121097    -0.80580369    -0.50117463
 h     -3.23931455    -0.46381473     0.20855544
 h     -2.09574119    -0.31540662    -1.54566400
 h     -2.20231528    -2.10176302    -0.14644349
 h     -0.48622385     1.41769179     1.62137631
          17

 c      1.18910065    -0.44373016    -0.01618235
 c      0.01465581    -0.98877438     0.54832199
 c     -1.05690319    -0.21562156     0.28594729
 c     -1.04484556     1.26224663     0.64124644
 c     -0.07728913     1.57675735    -0.39283482
 c      1.14826750     0.98891110    -0.32212446
 h     -0.26046783    -2.09081442     0.23109395
 h     -2.01109438     1.83579571     0.55804223
 h     -0.02741569     2.69391648    -0.93240572
 h      1.93575583     1.41502680    -1.00475065
 o      2.28130146    -1.08404025    -0.11401847
 h      2.99907201    -0.53212026    -0.20233580
 c     -2.38943021    -0.81538837    -0.49728943
 h     -3.23662509    -0.44770483     0.24038565
 h     -2.06006872    -0.35585018    -1.50061947
 h     -2.17841562    -2.10873625    -0.13312478
 h     -0.52119498     1.40866122     1.60412103
          17

 c      1.18030931    -0.44739852    -0.00708994
 c      0.00443521    -1.00616782     0.54312390
 c     -1.07127206    -0.22876492     0.28917328
 c     -1.03497787     1.27160304     0.62265017
 c     -0.04879579     1.59233345    -0.37686070
 c      1.14617550     0.98854670    -0.32714865
 h     -0.27193376    -2.09909534     0.22984944
 h     -2.03810829     1.83736574     0.55852340
 h     -0.02060196     2.75060761    -0.96928906
 h      1.95636934     1.36581840    -1.00246288
 o      2.28385252    -1.06775513    -0.11536833
 h      3.02918823    -0.52311829    -0.27046186
 c     -2.39506279    -0.82618899    -0.48932761
 h     -3.22559646    -0.43539214     0.24974411
 h     -2.03908036    -0.40636006    -1.44875411
 h     -2.16468998    -2.08058139    -0.14018509
 h     -0.56016389     1.40056608     1.58622365
          17

 c      1.17148857    -0.44918860     0.00405327
 c     -0.00586663    -1.02611788     0.53579663
 c     -1.08898727    -0.24172234     0.29312405
 c     -1.02740741     1.27966864     0.60301473
 c     -0.01808930     1.61326690    -0.36215382
 c      1.14464991     0.98757163    -0.33438196
 h     -0.27137331    -2.09408247     0.23757599
 h     -2.05205242     1.82960067     0.55892435
 h     -0.01713695     2.77574869    -0.98928044
 h      1.97336257     1.31400757    -0.99363710
 o      2.28589262    -1.05301962    -0.11653470
 h      3.07298609    -0.50248522    -0.34538129
 c     -2.39820502    -0.83844186    -0.47648913
 h     -3.20777567    -0.42779758     0.23625845
 h     -2.03102461    -0.46149851    -1.40107216
 h     -2.16277602    -2.01966785    -0.16650393
 h     -0.59910791     1.39421013     1.57416684
          17

 c      1.16292883    -0.44898841     0.01694177
 c     -0.01638455    -1.04782710     0.52651306
 c     -1.10927834    -0.25428827     0.29772842
 c     -1.02259397     1.28619557     0.58225417
 c      0.01386237     1.63974104    -0.34901015
 c      1.14415026     0.98540199    -0.34339271
 h     -0.26000067    -2.08153259     0.25275936
 h     -2.05031570     1.81287780     0.55744048
 h     -0.01525862     2.76831407    -0.99036890
 h      1.98809487     1.26240346    -0.98059455
 o      2.28849050    -1.03911684    -0.11776147
 h      3.10964932    -0.48295977    -0.42149387
 c     -2.39899208    -0.85216963    -0.45826698
 h     -3.18739353    -0.42450785     0.20254738
 h     -2.03230400    -0.51515801    -1.37007286
 h     -2.17333177    -1.93319051    -0.20907744
 h     -0.63528850     1.38993347     1.57252118
          17

 c      1.15486022    -0.44683513     0.03123674
 c     -0.02714328    -1.06999510     0.51556620
 c     -1.13126763    -0.26630523     0.30287404
 c     -1.02044719     1.29088478     0.56063009
 c      0.04610330     1.67158839    -0.33751458
 c      1.14493137     0.98154413    -0.35369457
 h     -0.24051166    -2.07193847     0.27257404
 h     -2.03397468     1.78948034     0.55212366
 h     -0.01312231     2.73027963    -0.97202676
 h      2.00303783     1.21386004    -0.96639707
 o      2.29228072    -1.02560632    -0.11931184
 h      3.12529164    -0.47234325    -0.49260121
 c     -2.39747600    -0.86641282    -0.43504298
 h     -3.17184838    -0.42336093     0.15440349
 h     -2.03977116    -0.56275430    -1.36424031
 h     -2.19448138    -1.84033614    -0.26138071
 h     -0.66806826     1.38744593     1.58127352
          17

 c      1.14744184    -0.44291092     0.04657847
 c     -0.03804574    -1.09096053     0.50333170
 c     -1.15404658    -0.27769912     0.30838824
 c     -1.02034940     1.29340335     0.53873598
 c      0.07781206     1.70809329    -0.32747693
 c      1.14701651     0.97571370    -0.36481478
 h     -0.21646650    -2.07907168     0.29352484
 h     -2.00797764     1.76344334     0.54113490
 h     -0.00897399     2.66806945    -0.93616536
 h      2.02085785     1.17079162    -0.95404636
 o      2.29740663    -1.01232928    -0.12134256
 h      3.11389501    -0.47346293    -0.55397901
 c     -2.39364330    -0.87812569    -0.40852220
 h     -3.17134154    -0.42040916     0.09985025
 h     -2.05309443    -0.60287314    -1.38228302
 h     -2.21945852    -1.78343136    -0.31285670
 h     -0.69840201     1.38599680     1.59577711
          17

 c      1.14076913    -0.43751796     0.06258994
 c     -0.04897323    -1.10931197     0.49012827
 c     -1.17674209    -0.28849174     0.31404640
 c     -1.02127227     1.29339345     0.51727899
 c      0.10844876     1.74751801    -0.31819657
 c      1.15023623     0.96794849    -0.37636799
 h     -0.19047684    -2.11315902     0.31335272
 h     -1.98109326     1.74029879     0.52299292
 h     -0.00184007     2.59723017    -0.89034940
 h      2.04313032     1.13483189    -0.94556774
 o      2.30365411    -0.99932034    -0.12386788
 h      3.07530522    -0.48574726    -0.60301671
 c     -2.38749817    -0.88329930    -0.38075554
 h     -3.19534047    -0.41162673     0.04571539
 h     -2.07381053    -0.63633448    -1.41417853
 h     -2.24023423    -1.81355552    -0.35628564
 h     -0.72763746     1.38474420     1.60935106
          17

 c      1.13489585    -0.43104321     0.07887810
 c     -0.05988297    -1.12469480     0.47609672
 c     -1.19852171    -0.29873748     0.31963288
 c     -1.02202339     1.29055414     0.49686777
 c      0.13792934     1.78650152    -0.30803597
 c      1.15433444     0.95864925    -0.38810063
 h     -0.16291463    -2.17192111     0.33254547
 h     -1.96405006     1.72601240     0.49670725
 h      0.00660633     2.54920778    -0.85333714
 h      2.06935263     1.10676624    -0.94145773
 o      2.31049300    -0.98679419    -0.12670584
 h      3.01470666    -0.50557686    -0.64014863
 c     -2.37881727    -0.88282024    -0.35280935
 h     -3.24586579    -0.39650101    -0.00616724
 h     -2.10265010    -0.66430650    -1.44753353
 h     -2.26047799    -1.91963359    -0.39414722
 h     -0.75673385     1.38303999     1.61604601
          17

 c      1.12984646    -0.42392823     0.09504339
 c     -0.07072667    -1.13780797     0.46129618
 c     -1.21855319    -0.30842769     0.32501084
 c     -1.02173299     1.28482367     0.47792766
 c      0.16663494     1.82081813    -0.29473036
 c      1.15909636     0.94849219    -0.39988200
 h     -0.13319074    -2.24120527     0.35303407
 h     -1.96441231     1.72458197     0.46170977
 h      0.01103552     2.56336068    -0.85177412
 h      2.09699030     1.08669810    -0.94083238
 o      2.31702767    -0.97520373    -0.12935169
 h      2.94356321    -0.52544239    -0.67098582
 c     -2.36830978    -0.88097254    -0.32553245
 h     -3.31352308    -0.37992916    -0.05821596
 h     -2.13860218    -0.68779773    -1.47190946
 h     -2.28725530    -2.04577413    -0.42646455
 h     -0.78611953     1.38053438     1.61205126
          17

 c      1.12561592    -0.41663886     0.11069279
 c     -0.08133181    -1.14962202     0.44587273
 c     -1.23597583    -0.31745628     0.33015291
 c     -1.02034406     1.27654114     0.46068462
 c      0.19464385     1.84929325    -0.27805343
 c      1.16442952     0.93822924    -0.41165619
 h     -0.10156219    -2.30451169     0.37598136
 h     -1.98114892     1.73560323     0.41787941
 h      0.01018670     2.64274546    -0.88858977
 h      2.12252466     1.07430255    -0.94207270
 o      2.32208250    -0.96524033    -0.13088556
 h      2.87851984    -0.53406240    -0.70795787
 c     -2.35799682    -0.88037715    -0.29991552
 h     -3.38251792    -0.36895413    -0.11234189
 h     -2.17938387    -0.70770865    -1.48016378
 h     -2.32126056    -2.15504618    -0.45002822
 h     -0.81583488     1.37718426     1.59604164
          17

 c      1.12216375    -0.40962371     0.12545315
 c     -0.09141215    -1.16081384     0.43009401
 c     -1.24992820    -0.32563877     0.33512233
 c     -1.01853829     1.26640179     0.44512141
 c      0.22132119     1.87417448    -0.26029801
 c      1.17029269     0.92857446    -0.42338008
 h     -0.06936243    -2.34965011     0.40121348
 h     -2.00529145     1.75447273     0.36588970
 h      0.01122484     2.75081489    -0.93704830
 h      2.14273883     1.06902313    -0.94355328
 o      2.32485406    -0.95744102    -0.13041247
 h      2.83142686    -0.52284928    -0.76350501
 c     -2.35016292    -0.88211735    -0.27692652
 h     -3.43887875    -0.36860657    -0.16747413
 h     -2.22213244    -0.72471528    -1.46860824
 h     -2.35999689    -2.23201940    -0.46231732
 h     -0.84568259     1.37326559     1.56916191
          17

 c      1.11942495    -0.40327219     0.13898100
 c     -0.10063966    -1.17165528     0.41429852
 c     -1.25964981    -0.33277093     0.34000414
 c     -1.01719399     1.25522597     0.43094098
 c      0.24610961     1.89731160    -0.24346643
 c      1.17654806     0.92022633    -0.43496521
 h     -0.03844114    -2.36994105     0.42770209
 h     -2.02584986     1.77501188     0.30736470
 h      0.02067291     2.85623837    -0.97401452
 h      2.15562050     1.07018882    -0.94418194
 o      2.32563720    -0.95157733    -0.12804217
 h      2.79794347    -0.49582456    -0.83459239
 c     -2.34668069    -0.88672752    -0.25734103
 h     -3.47393641    -0.38089336    -0.22043920
 h     -2.26388194    -0.73917552    -1.43685813
 h     -2.40055843    -2.27138965    -0.46193880
 h     -0.87532592     1.36940749     1.53497863
          17

 c      1.11734006    -0.39788729     0.15095947
 c     -0.10869573    -1.18207081     0.39884356
 c     -1.26462528    -0.33870804     0.34481738
 c     -1.01697514     1.24374276     0.41760042
 c      0.26880044     1.91929341    -0.22856346
 c      1.18290523     0.91385815    -0.44624395
 h     -0.01068447    -2.36347263     0.45409517
 h     -2.03441761     1.79175822     0.24453904
 h      0.04128310     2.94301133    -0.98836879
 h      2.16081793     1.07707157    -0.94365117
 o      2.32526574    -0.94690364    -0.12476873
 h      2.76598715    -0.46557072    -0.90456097
 c     -2.34879947    -0.89457110    -0.24155971
 h     -3.48404633    -0.40554098    -0.26733008
 h     -2.30174729    -0.75106568    -1.38799504
 h     -2.44039066    -2.27182599    -0.44816303
 h     -0.90440597     1.36660141     1.49925727
          17

 c      1.11587100    -0.39367085     0.16109262
 c     -0.11529840    -1.19167091     0.38406814
 c     -1.26471581    -0.34343456     0.34944385
 c     -1.01820772     1.23249853     0.40442926
 c      0.28939071     1.94002091    -0.21600919
 c      1.18895226     0.91005694    -0.45696494
 h      0.01231366    -2.33271351     0.47910698
 h     -2.02645116     1.80085541     0.17974926
 h      0.07347835     3.00402646    -0.97603437
 h      2.15973772     1.08888876    -0.94246019
 o      2.32430889    -0.94279315    -0.12153310
 h      2.72795634    -0.44276247    -0.95795347
 c     -2.35707167    -0.90589598    -0.22943171
 h     -3.46970226    -0.44069467    -0.30424066
 h     -2.33294160    -0.75987185    -1.32930557
 h     -2.47733555    -2.23381028    -0.42061765
 h     -0.93273519     1.36610802     1.46895392
          17

 c      1.11498989    -0.39071084     0.16910436
 c     -0.12022819    -1.19971320     0.37025677
 c     -1.26021697    -0.34709012     0.35360803
 c     -1.02088699     1.22185854     0.39084995
 c      0.30795382     1.95913827    -0.20594410
 c      1.19422395     0.90926245    -0.46681348
 h      0.02960959    -2.28503722     0.50192547
 h     -2.00097499     1.80016674     0.11501805
 h      0.11657933     3.03635069    -0.93619884
 h      2.15522296     1.10481358    -0.94173878
 o      2.32297778    -0.93890841    -0.11887280
 h      2.68204241    -0.43320595    -0.98608728
 c     -2.37129054    -0.92078364    -0.22013773
 h     -3.43552521    -0.48300508    -0.32763038
 h     -2.35478624    -0.76444161    -1.27297873
 h     -2.50959272    -2.15986563    -0.37929141
 h     -0.96052235     1.36915224     1.44988747
          17

 c      1.11465456    -0.38897582     0.17474228
 c     -0.12335693    -1.20504893     0.35759062
 c     -1.25181565    -0.34993364     0.35692229
 c     -1.02470502     1.21204221     0.37663945
 c      0.32458400     1.97619512    -0.19833136
 c      1.19829324     0.91173634    -0.47545563
 h      0.04136971    -2.23348631     0.52277892
 h     -1.96019953     1.78929894     0.05170034
 h      0.16926450     3.03954148    -0.86992793
 h      2.15074069     1.12396625    -0.94285432
 o      2.32126964    -0.93514316    -0.11696475
 h      2.63004997    -0.43871952    -0.98641965
 c     -2.39040842    -0.93895711    -0.21230280
 h     -3.39142645    -0.52705409    -0.33479977
 h     -2.36480646    -0.76308941    -1.23436625
 h     -2.53593822    -2.05754187    -0.32492238
 h     -0.98844394     1.37642648     1.44388735
          17

 c      1.11478721    -0.38832402     0.17778751
 c     -0.12464447    -1.20627783     0.34610858
 c     -1.24047128    -0.35225798     0.35897804
 c     -1.02907770     1.20314308     0.36205456
 c      0.33938958     1.99060924    -0.19292877
 c      1.20087854     0.91756640    -0.48260039
 h      0.04903976    -2.19518433     0.54335907
 h     -1.90944334     1.76978932    -0.00993837
 h      0.22956844     3.01619615    -0.78036417
 h      2.14920018     1.14531521    -0.94685106
 o      2.31905498    -0.93159359    -0.11564744
 h      2.57615052    -0.45762624    -0.96224219
 c     -2.41242325    -0.95912185    -0.20456247
 h     -3.35406048    -0.56444830    -0.32468706
 h     -2.36108861    -0.75476070    -1.22473888
 h     -2.55676329    -1.94774212    -0.25974732
 h     -1.01742640     1.38772126     1.44769705
          17

 c      1.11526455    -0.38852348     0.17806869
 c     -0.12402965    -1.20241734     0.33577764
 c     -1.22726925    -0.35428943     0.35943994
 c     -1.03319664     1.19512018     0.34773023
 c      0.35250658     2.00141660    -0.18915824
 c      1.20193709     0.92668669    -0.48806231
 h      0.05426591    -2.18372582     0.56590468
 h     -1.85692569     1.74525011    -0.07120710
 h      0.29472254     2.97501332    -0.67416824
 h      2.15186910     1.16753787    -0.95393074
 o      2.31609431    -0.92860984    -0.11430558
 h      2.52665443    -0.48395833    -0.92453058
 c     -2.43443533    -0.97763183    -0.19638840
 h     -3.34435796    -0.58446435    -0.29831597
 h     -2.34340567    -0.74133303    -1.24250778
 h     -2.57658554    -1.87856740    -0.18713061
 h     -1.04830699     1.40202696     1.45472872
          17

 c      1.11592911    -0.38927737     0.17546909
 c     -0.12125902    -1.19375969     0.32670602
 c     -1.21327490    -0.35609473     0.35810307
 c     -1.03617610     1.18783413     0.33445427
 c      0.36406661     2.00681299    -0.18595565
 c      1.20169578     0.93888317    -0.49179719
 h      0.05691100    -2.19923571     0.59057035
 h     -1.81226666     1.72068316    -0.13503246
 h      0.36150974     2.93647224    -0.56320421
 h      2.15801380     1.18904346    -0.96325844
 o      2.31205851    -0.92685068    -0.11174061
 h      2.48957450    -0.50663683    -0.89392433
 c     -2.45381503    -0.98948241    -0.18857929
 h     -3.37499065    -0.57966501    -0.25745742
 h     -2.31449283    -0.72819166    -1.27458807
 h     -2.60314128    -1.90830801    -0.10645684
 h     -1.08163333     1.41800900     1.45793509
          17

 c      1.11662633    -0.39025149     0.16991180
 c     -0.11591351    -1.18180100     0.31923168
 c     -1.19941622    -0.35754722     0.35489648
 c     -1.03736699     1.18121635     0.32289182
 c      0.37400485     2.00418637    -0.18202777
 c      1.20060850     0.95375863    -0.49390131
 h      0.05502039    -2.22900949     0.61431699
 h     -1.78274294     1.70012790    -0.20447321
 h      0.42831443     2.93314076    -0.46137594
 h      2.16546173     1.20828459    -0.97320388
 o      2.30669884    -0.92701369    -0.10664343
 h      2.47174372    -0.51396328    -0.89294175
 c     -2.47052657    -0.99532451    -0.18232438
 h     -3.43755905    -0.55285186    -0.20316232
 h     -2.27940945    -0.72136590    -1.30621780
 h     -2.63429150    -2.01856456    -0.01610996
 h     -1.11764188     1.43447784     1.45181678
          17

 c      1.11726305    -0.39110195     0.16132744
 c     -0.10764866    -1.16833305     0.31375394
 c     -1.18647106    -0.35844659     0.34984019
 c     -1.03669073     1.17546192     0.31327709
 c      0.38190758     1.99250628    -0.17689625
 c      1.19929402     0.97064992    -0.49459193
 h      0.04682046    -2.25759224     0.63292546
 h     -1.76930543     1.68387884    -0.27975533
 h      0.49628115     2.98259285    -0.37205572
 h      2.17165606     1.22418191    -0.98185644
 o      2.30013407    -0.92910995    -0.09898158
 h      2.47406114    -0.50543269    -0.92351922
 c     -2.48630897    -0.99918888    -0.17766468
 h     -3.50977449    -0.51467116    -0.13728659
 h     -2.24384313    -0.72494946    -1.32672183
 h     -2.66167922    -2.14562939     0.07595416
 h     -1.15632041     1.45064664     1.43325503
          17

 c      1.11784283    -0.39149755     0.14964967
 c     -0.09637333    -1.15479974     0.31056029
 c     -1.17507896    -0.35864321     0.34301484
 c     -1.03461579     1.17099111     0.30526852
 c      0.38738945     1.97458533    -0.17095083
 c      1.19850250     0.98855803    -0.49418597
 h      0.03192189    -2.27358732     0.64307575
 h     -1.76671516     1.66850306    -0.35683371
 h      0.56396995     3.06143714    -0.28730445
 h      2.17462319     1.23634121    -0.98757233
 o      2.29281792    -0.93244485    -0.09013034
 h      2.49185262    -0.49204187    -0.96472662
 c     -2.50245331    -1.00306857    -0.17403213
 h     -3.57133847    -0.47586374    -0.06367741
 h     -2.21306264    -0.74090131    -1.33007683
 h     -2.68133326    -2.25212693     0.16080270
 h     -1.19752113     1.46623947     1.40172281
          17

 c      1.11844674    -0.39112941     0.13485376
 c     -0.08229775    -1.14213814     0.30977221
 c     -1.16570353    -0.35806841     0.33455627
 c     -1.03178879     1.16820055     0.29809706
 c      0.39018570     1.95447480    -0.16422430
 c      1.19907177     1.00620375    -0.49306667
 h      0.01126784    -2.27086496     0.64299148
 h     -1.76755544     1.64966497    -0.42933442
 h      0.62609309     3.13529888    -0.20253284
 h      2.17355337     1.24501792    -0.98935518
 o      2.28525501    -0.93635056    -0.08149314
 h      2.51943976    -0.48440810    -0.99493697
 c     -2.51940380    -1.00742802    -0.17075957
 h     -3.60994298    -0.44380002     0.01280208
 h     -2.19144921    -0.76965201    -1.31416774
 h     -2.69263622    -2.32379071     0.23299684
 h     -1.24114907     1.48157566     1.35927380
          17

 c      1.11918832    -0.38971128     0.11699187
 c     -0.06592525    -1.13079496     0.31135023
 c     -1.15858765    -0.35672872     0.32465370
 c     -1.02872016     1.16726647     0.29081953
 c      0.38988703     1.93521223    -0.15624768
 c      1.20182679     1.02220092    -0.49163326
 h     -0.01327470    -2.24793308     0.63239180
 h     -1.76565446     1.62445302    -0.49141325
 h      0.67766238     3.18328147    -0.11862963
 h      2.16903675     1.25100351    -0.98699223
 o      2.27787598    -0.94047000    -0.07390929
 h      2.55242944    -0.48819532    -1.00162765
 c     -2.53707757    -1.01227837    -0.16712976
 h     -3.61992711    -0.42274427     0.08735749
 h     -2.18226715    -0.81053447    -1.28025679
 h     -2.69616593    -2.35613230     0.28958541
 h     -1.28742516     1.49762884     1.31028326
          17

 c      1.12017685    -0.38698253     0.09620144
 c     -0.04801266    -1.12073032     0.31509973
 c     -1.15373658    -0.35469070     0.31354583
 c     -1.02568397     1.16811028     0.28252786
 c      0.38600076     1.91869583    -0.14642417
 c      1.20740841     1.03529588    -0.49022864
 h     -0.03927261    -2.20773028     0.61243459
 h     -1.75721558     1.59195494    -0.53930596
 h      0.71536416     3.19657905    -0.03831870
 h      2.16308531     1.25552458    -0.98103651
 o      2.27103741    -0.94469647    -0.06774752
 h      2.58796528    -0.50518939    -0.98008342
 c     -2.55515754    -1.01761545    -0.16230478
 h     -3.60005176    -0.41474562     0.15574244
 h     -2.18738372    -0.86199936    -1.23305032
 h     -2.69281927    -2.34819445     0.32889101
 h     -1.33705530     1.51588248     1.26052082
          17

 c      1.12150254    -0.38272389     0.07269316
 c     -0.02948567    -1.11137412     0.32066499
 c     -1.15093821    -0.35205828     0.30150931
 c     -1.02276345     1.17047596     0.27256080
 c      0.37822686     1.90592429    -0.13427576
 c      1.21606375     1.04461632    -0.48905338
 h     -0.06411415    -2.15822047     0.58577355
 h     -1.74073579     1.55295187    -0.57174615
 h      0.73708362     3.17278600     0.03564577
 h      2.15894129     1.26012766    -0.97268350
 o      2.26501324    -0.94910889    -0.06302130
 h      2.62479544    -0.53438933    -0.93150020
 c     -2.57324107    -1.02354678    -0.15525296
 h     -3.55248167    -0.42000511     0.21453853
 h     -2.20682310    -0.92177949    -1.18120688
 h     -2.68358289    -2.30049346     0.34998186
 h     -1.39094954     1.53773905     1.21514651
          17

 c      1.12324999    -0.37678669     0.04673102
 c     -0.01130428    -1.10162673     0.32754438
 c     -1.14981987    -0.34895093     0.28883294
 c     -1.01996565     1.17404782     0.26072941
 c      0.36670320     1.89710480    -0.11956913
 c      1.22750697     1.04983757    -0.48811000
 h     -0.08560174    -2.11265113     0.55635449
 h     -1.71677372     1.50952476    -0.59007094
 h      0.74141032     3.11292860     0.10094981
 h      2.16046814     1.26648752    -0.96344857
 o      2.25991549    -0.95397449    -0.05936194
 h      2.66408598    -0.57188187    -0.86318651
 c     -2.59082660    -1.03027522    -0.14480632
 h     -3.48314717    -0.43644394     0.26173116
 h     -2.23853682    -0.98727855    -1.13716317
 h     -2.66955988    -2.21514998     0.35282872
 h     -1.44929866     1.56356510     1.17629119
          17

 c      1.12553819    -0.36912272     0.01861035
 c      0.00567409    -1.09016571     0.33519302
 c     -1.14992949    -0.34549339     0.27578259
 c     -1.01732386     1.17853300     0.24742376
 c      0.35206465     1.89170551    -0.10236517
 c      1.24097528     1.05119821    -0.48723229
 h     -0.10249761    -2.08631321     0.52819542
 h     -1.68790794     1.46476450    -0.59840121
 h      0.72766928     3.02118119     0.15597542
 h      2.17090714     1.27609507    -0.95453996
 o      2.25554208    -0.95977672    -0.05593633
 h      2.71116117    -0.61025731    -0.78958276
 c     -2.60707358    -1.03793369    -0.13012890
 h     -3.40323841    -0.45832392     0.29800982
 h     -2.27950484    -1.05625529    -1.11377602
 h     -2.65209821    -2.09834690     0.33950398
 h     -1.51060856     1.59208512     1.14213642
          17

 c      1.12856682    -0.35979996    -0.01136063
 c      0.02072111    -1.07622987     0.34320814
 c     -1.15081573    -0.34181918     0.26257440
 c     -1.01491520     1.18366685     0.23349950
 c      0.33525175     1.88843516    -0.08303414
 c      1.25548348     1.04938658    -0.48620053
 h     -0.11404380    -2.08766130     0.50324149
 h     -1.65865759     1.42241549    -0.60369026
 h      0.69683883     2.90718534     0.20057671
 h      2.19129935     1.28985918    -0.94610301
 o      2.25134157    -0.96709769    -0.05168707
 h      2.77547183    -0.64042627    -0.72821582
 c     -2.62044930    -1.04609616    -0.11177651
 h     -3.33036731    -0.47449674     0.32859396
 h     -2.32849586    -1.12696066    -1.11686349
 h     -2.63284494    -1.96755020     0.31769469
 h     -1.57169990     1.62076929     1.10840863
          17

 c      1.13261442    -0.34900937    -0.04285545
 c      0.03316104    -1.06021857     0.35139114
 c     -1.15208157    -0.33807586     0.24936674
 c     -1.01284485     1.18919316     0.21999564
 c      0.31709246     1.88499570    -0.06233842
 c      1.27012098     1.04538078    -0.48486731
 h     -0.11862506    -2.11138668     0.48070402
 h     -1.63462928     1.38615263    -0.61475606
 h      0.65392026     2.79154972     0.23823808
 h      2.21960426     1.30779292    -0.93687299
 o      2.24696536    -0.97618470    -0.04624991
 h      2.86177211    -0.65855890    -0.68516212
 c     -2.62900962    -1.05249227    -0.09267326
 h     -3.28450848    -0.47009746     0.36264902
 h     -2.38727174    -1.19711517    -1.14045255
 h     -2.61305577    -1.86612631     0.30813082
 h     -1.62869738     1.64685145     1.07077113
          17

 c      1.13795464    -0.33708902    -0.07548285
 c      0.04241509    -1.04327852     0.35958624
 c     -1.15341454    -0.33440678     0.23626133
 c     -1.01133287     1.19487909     0.20774735
 c      0.29785533     1.87782034    -0.04162812
 c      1.28422712     1.04030057    -0.48321114
 h     -0.11387308    -2.14312139     0.45893494
 h     -1.62015156     1.35847148    -0.63923183
 h      0.61074224     2.71096497     0.27950392
 h      2.25132024     1.32900821    -0.92460746
 o      2.24294652    -0.98673185    -0.04036198
 h      2.95981620    -0.66948302    -0.64895198
 c     -2.63188887    -1.05257145    -0.07706396
 h     -3.27506669    -0.43732535     0.40565993
 h     -2.45803794    -1.26350774    -1.17129738
 h     -2.59127035    -1.85852507     0.34410259
 h     -1.67814145     1.66818436     1.02637233
          17

 c      1.14475906    -0.32455954    -0.10873242
 c      0.04817198    -1.02650249     0.36752495
 c     -1.15461141    -0.33091712     0.22331178
 c     -1.01088827     1.20051445     0.19701283
 c      0.27761486     1.86364622    -0.02249695
 c      1.29741397     1.03527792    -0.48130654
 h     -0.09810141    -2.16867135     0.43709052
 h     -1.61542631     1.33992606    -0.67949778
 h      0.58022958     2.70094718     0.33843868
 h      2.28113517     1.35206668    -0.90700284
 o      2.24025630    -0.99827828    -0.03494682
 h      3.05179896    -0.68005941    -0.60553057
 c     -2.62987844    -1.04622012    -0.06561651
 h     -3.29399041    -0.38445373     0.45267172
 h     -2.54081273    -1.32274577    -1.19639671
 h     -2.56610074    -1.94100553     0.42715619
 h     -1.71768813     1.68365008     0.97431946
          17

 c      1.15306661    -0.31211961    -0.14195953
 c      0.05046998    -1.01056338     0.37480337
 c     -1.15561152    -0.32769381     0.21054136
 c     -1.01234154     1.20582504     0.18739411
 c      0.25765275     1.84329960    -0.00519014
 c      1.30949090     1.03134241    -0.47925827
 h     -0.07110078    -2.17841927     0.41531950
 h     -1.61617837     1.32950891    -0.73153901
 h      0.55969704     2.75180168     0.41366569
 h      2.30450120     1.37549852    -0.88248798
 o      2.23960258    -1.01049010    -0.03051829
 h      3.12358595    -0.69444633    -0.54789318
 c     -2.62415592    -1.03777706    -0.05543839
 h     -3.32585579    -0.32782496     0.49371728
 h     -2.63319779    -1.37186001    -1.20612296
 h     -2.54127663    -2.04857920     0.52472020
 h     -1.74649881     1.69328098     0.91561637
          17

 c      1.16280299    -0.30059111    -0.17441456
 c      0.04965884    -0.99572174     0.38092806
 c     -1.15649383    -0.32482850     0.19796307
 c     -1.01659155     1.21040603     0.17810116
 c      0.23995159     1.82040069     0.01129274
 c      1.32033945     1.02936923    -0.47713867
 h     -0.03405340    -2.16766005     0.39438912
 h     -1.61630329     1.32566358    -0.78799302
 h      0.53722415     2.82344997     0.48939017
 h      2.31861286     1.39826253    -0.85056753
 o      2.24126208    -1.02315414    -0.02723600
 h      3.16740965    -0.71410672    -0.47516943
 c     -2.61583245    -1.02965916    -0.04446143
 h     -3.35783291    -0.28100243     0.52124730
 h     -2.73115217    -1.40860612    -1.19434840
 h     -2.52009058    -2.14103593     0.61481104
 h     -1.76557575     1.69828267     0.85300334
          17

 c      1.17380938    -0.29081893    -0.20530296
 c      0.04631715    -0.98191350     0.38537095
 c     -1.15742950    -0.32239561     0.18559081
 c     -1.02426878     1.21375044     0.16825026
 c      0.22593817     1.79781787     0.02772497
 c      1.32981573     1.03004868    -0.47494884
 h      0.01084975    -2.13607329     0.37536324
 h     -1.61056873     1.32693478    -0.84179435
 h      0.50614442     2.88605274     0.55299227
 h      2.32286305     1.42005213    -0.81180849
 o      2.24513077    -1.03613334    -0.02505377
 h      3.18126099    -0.73862432    -0.39013621
 c     -2.60587895    -1.02257701    -0.03182286
 h     -3.38178220    -0.25188226     0.53193000
 h     -2.82977171    -1.43161111    -1.15824344
 h     -2.50374482    -2.20323233     0.68847764
 h     -1.77803531     1.70101822     0.79074226
          17

 c      1.18587874    -0.28354283    -0.23385620
 c      0.04116221    -0.96878744     0.38762134
 c     -1.15864432    -0.32043395     0.17344059
 c     -1.03554543     1.21532908     0.15702144
 c      0.21636726     1.77715903     0.04438912
 c      1.33770814     1.03382734    -0.47260453
 h      0.06082777    -2.08769486     0.35937084
 h     -1.59569770     1.33213620    -0.88789746
 h      0.46530058     2.92482948     0.59843843
 h      2.31895153     1.44146124    -0.76765267
 o      2.25071042    -1.04937298    -0.02378737
 h      3.16933301    -0.76581843    -0.29797692
 c     -2.59511019    -1.01667481    -0.01718602
 h     -3.39306786    -0.24390336     0.52565397
 h     -2.92394757    -1.44049343    -1.09804672
 h     -2.49236380    -2.23040971     0.74253810
 h     -1.78892178     1.70478087     0.73405033
          17

 c      1.19878838    -0.27926958    -0.25939512
 c      0.03495800    -0.95569926     0.38723387
 c     -1.16039764    -0.31894090     0.16152603
 c     -1.05014801     1.21470901     0.14376177
 c      0.21147022     1.75926114     0.06132262
 c      1.34373719     1.04084747    -0.46994360
 h      0.11302642    -2.03124592     0.34739512
 h     -1.57035818     1.34033907    -0.92350404
 h      0.41613416     2.93346263     0.62356185
 h      2.31062772     1.46397732    -0.72009200
 o      2.25697235    -1.06295492    -0.02314870
 h      3.14439195    -0.79113122    -0.20556074
 c     -2.58416923    -1.01199241    -0.00035021
 h     -3.38952198    -0.25730410     0.50459595
 h     -3.00897656    -1.43604900    -1.01700475
 h     -2.48568715    -2.22139056     0.77592412
 h     -1.80385685     1.71294403     0.68780102
          17

 c      1.21232111    -0.27817825    -0.28137512
 c      0.02841804    -0.94178293     0.38386821
 c     -1.16296746    -0.31787248     0.14984982
 c     -1.06754715     1.21170494     0.12812375
 c      0.21102452     1.74451546     0.07848091
 c      1.34761560     1.05093350    -0.46676081
 h      0.16518264    -1.97939317     0.34012024
 h     -1.53488643     1.35085619    -0.94788590
 h      0.36122240     2.90989075     0.62811299
 h      2.30277707     1.48963623    -0.67118243
 o      2.26232524    -1.07712977    -0.02286701
 h      3.12851308    -0.80739700    -0.11934271
 c     -2.57344707    -1.00862118     0.01889498
 h     -3.37137495    -0.28935221     0.47302431
 h     -3.08128611    -1.42051292    -0.92152945
 h     -2.48332797    -2.17630738     0.78841263
 h     -1.82642351     1.72735146     0.65466468
          17

 c      1.22626346    -0.28008986    -0.29940893
 c      0.02214736    -0.92629844     0.37730426
 c     -1.16663955    -0.31714281     0.13839186
 c     -1.08717208     1.20648178     0.11017884
 c      0.21440246     1.73297354     0.09576774
 c      1.34918514     1.06366785    -0.46286167
 h      0.21593966    -1.94457221     0.33801468
 h     -1.49107020     1.36327730    -0.96236010
 h      0.30386461     2.85511921     0.61319020
 h      2.29964428     1.52019430    -0.62249570
 o      2.26539911    -1.09211870    -0.02293640
 h      3.14098568    -0.80832925    -0.04128069
 c     -2.56291668    -1.00677784     0.04075865
 h     -3.34224771    -0.33353094     0.43767628
 h     -3.13930421    -1.39776361    -0.82125846
 h     -2.48480092    -2.09638824     0.78053347
 h     -1.85602117     1.74690558     0.63393161
          17

 c      1.24038385    -0.28451560    -0.31326611
 c      0.01670651    -0.90920501     0.36742627
 c     -1.17169408    -0.31662342     0.12709990
 c     -1.10846095     1.19949749     0.09040508
 c      0.22064825     1.72426837     0.11296220
 c      1.34858054     1.07853216    -0.45810360
 h      0.26385292    -1.93190650     0.34163437
 h     -1.44192175     1.37755957    -0.97044671
 h      0.24802675     2.77451547     0.58181992
 h      2.30280308     1.55606610    -0.57483629
 o      2.26639379    -1.10771281    -0.02358695
 h      3.17727893    -0.79514215     0.03082368
 c     -2.55195256    -1.00680016     0.06527125
 h     -3.31078065    -0.37833211     0.40802200
 h     -3.18407360    -1.37305451    -0.72820056
 h     -2.48935781    -1.98551843     0.75461463
 h     -1.88838454     1.76779651     0.62213828
          17

 c      1.25441831    -0.29077418    -0.32284989
 c      0.01272632    -0.89136508     0.35421371
 c     -1.17837049    -0.31615144     0.11589347
 c     -1.13079034     1.19131428     0.06955975
 c      0.22860959     1.71729638     0.12954440
 c      1.34629582     1.09502254    -0.45239433
 h      0.30587097    -1.93624994     0.35156440
 h     -1.39121221     1.39412146    -0.97776052
 h      0.19799702     2.68205777     0.54076733
 h      2.31036584     1.59579563    -0.52848902
 o      2.26667839    -1.12333825    -0.02490770
 h      3.21536030    -0.77541217     0.09737568
 c     -2.53946056    -1.00875346     0.09188585
 h     -3.29027847    -0.40822071     0.39468284
 h     -3.21855359    -1.35169730    -0.65395551
 h     -2.49552699    -1.85527662     0.71830239
 h     -1.91814005     1.78521188     0.61481324
          17

 c      1.26807278    -0.29812447    -0.32816542
 c      0.01085579    -0.87407510     0.33775275
 c     -1.18679660    -0.31556063     0.10469018
 c     -1.15346873     1.18243090     0.04847815
 c      0.23717751     1.70973459     0.14449233
 c      1.34308768     1.11267005    -0.44566363
 h      0.33764899    -1.94704593     0.36786968
 h     -1.34261338     1.41374858    -0.99076874
 h      0.15672815     2.60655195     0.50279131
 h      2.31814817     1.63656518    -0.48375296
 o      2.26745099    -1.13844605    -0.02678941
 h      3.23664645    -0.75660207     0.15604956
 c     -2.52479771    -1.01100945     0.11875773
 h     -3.29123191    -0.41072736     0.40459576
 h     -3.24496092    -1.33704777    -0.60551628
 h     -2.50048470    -1.73667560     0.69362206
 h     -1.94099973     1.79502875     0.60790850
          17

 c      1.28103504    -0.30586134    -0.32930107
 c      0.01157581    -0.85849664     0.31822527
 c     -1.19690092    -0.31472648     0.09344315
 c     -1.17582606     1.17323825     0.02778407
 c      0.24556621     1.69854357     0.15657472
 c      1.33981642     1.13098172    -0.43786130
 h      0.35525628    -1.95448613     0.38979753
 h     -1.29868184     1.43706420    -1.01392813
 h      0.12317759     2.58619608     0.48331489
 h      2.32171933     1.67530269    -0.44125144
 o      2.26934429    -1.15266216    -0.02907041
 h      3.23202639    -0.74355313     0.20408955
 c     -2.50881209    -1.00900785     0.14220413
 h     -3.31078770    -0.38553443     0.43687048
 h     -3.26220457    -1.32959286    -0.58275447
 h     -2.50107950    -1.68657843     0.72484320
 h     -1.95465874     1.79467481     0.59848511
          17

 c      1.29299158    -0.31336632    -0.32643078
 c      0.01506845    -0.84541779     0.29587453
 c     -1.20832905    -0.31356985     0.08214637
 c     -1.19724857     1.16408024     0.00763257
 c      0.25302582     1.68318362     0.16566530
 c      1.33735608     1.14935621    -0.42900725
 h      0.35631736    -1.95213107     0.41595244
 h     -1.26059445     1.46367541    -1.04687866
 h      0.09541900     2.63095577     0.48536417
 h      2.31795915     1.70961278    -0.40186419
 o      2.27254739    -1.16578053    -0.03161664
 h      3.19985988    -0.73864876     0.23962984
 c     -2.49330237    -1.00060988     0.16061369
 h     -3.33554011    -0.34250106     0.48504887
 h     -3.26648163    -1.32793600    -0.58001294
 h     -2.49748205    -1.72514580     0.83128880
 h     -1.95893432     1.78336039     0.58498863
          17

 c      1.30364417    -0.32013335    -0.31982452
 c      0.02118485    -0.83524821     0.27097700
 c     -1.22040848    -0.31203318     0.07081582
 c     -1.21710181     1.15530015    -0.01229204
 c      0.25830653     1.66672263     0.17294950
 c      1.33652880     1.16707530    -0.41922404
 h      0.34026122    -1.93707733     0.44463373
 h     -1.22889115     1.49179869    -1.08460376
 h      0.07668987     2.70910963     0.49737492
 h      2.30579213     1.73824349    -0.36647417
 o      2.27689209    -1.17775969    -0.03436411
 h      3.14460214    -0.74189759     0.26241907
 c     -2.48013122    -0.98970423     0.17765706
 h     -3.35217683    -0.29315387     0.54165355
 h     -3.25382087    -1.33008742    -0.58964135
 h     -2.49087216    -1.80027888     0.96824551
 h     -1.95572147     1.76214088     0.56741480
          17

 c      1.31273044    -0.32577801    -0.30984843
 c      0.02946334    -0.82806022     0.24382464
 c     -1.23223318    -0.31010386     0.05948796
 c     -1.23467681     1.14718842    -0.03255218
 c      0.26013034     1.65240261     0.17955583
 c      1.33795820     1.18339283    -0.40868290
 h      0.30822164    -1.90963759     0.47417884
 h     -1.20415470     1.51883519    -1.12033725
 h      0.07093738     2.78665069     0.50868668
 h      2.28642739     1.76124551    -0.33573877
 o      2.28179164    -1.18877402    -0.03738987
 h      3.07773483    -0.75000342     0.27493485
 c     -2.47078795    -0.97938497     0.19642893
 h     -3.35209498    -0.24667477     0.60030893
 h     -3.22182196    -1.33414150    -0.60431791
 h     -2.48133858    -1.87152273     1.09693901
 h     -1.94888179     1.73397580     0.54741969
          17

 c      1.32005434    -0.33003324    -0.29695663
 c      0.03917548    -0.82361346     0.21470887
 c     -1.24280690    -0.30782093     0.04819938
 c     -1.24923120     1.13991185    -0.05372280
 c      0.25767768     1.64212262     0.18606836
 c      1.34188863     1.19761900    -0.39751207
 h      0.26288130    -1.87328267     0.50333982
 h     -1.18708141     1.54225193    -1.14835193
 h      0.07919452     2.84422886     0.51416816
 h      2.26333160     1.77999106    -0.30992823
 o      2.28616328    -1.19929875    -0.04100433
 h      3.01893165    -0.75490604     0.28381478
 c     -2.46612973    -0.97082019     0.21816353
 h     -3.33142134    -0.20940188     0.65615044
 h     -3.17049270    -1.33873880    -0.61827619
 h     -2.46897135    -1.92304654     1.20076372
 h     -1.94379721     1.70341839     0.52813274
          17

 c      1.32552982    -0.33273397    -0.28167309
 c      0.04939795    -0.82139670     0.18389842
 c     -1.25120334    -0.30527829     0.03696836
 c     -1.26013060     1.13354684    -0.07621419
 c      0.25069309     1.63675297     0.19263919
 c      1.34807438     1.20916620    -0.38572743
 h      0.20812490    -1.83442435     0.53170637
 h     -1.17826244     1.56016719    -1.16525468
 h      0.10020388     2.87304461     0.51204335
 h      2.24176657     1.79698368    -0.28883274
 o      2.28881964    -1.20996424    -0.04566069
 h      2.98966264    -0.74606968     0.29832129
 c     -2.46635504    -0.96431252     0.24324877
 h     -3.28991752    -0.18532428     0.70570854
 h     -3.10233916    -1.34330358    -0.62780084
 h     -2.45411098    -1.94990237     1.27386927
 h     -1.94601212     1.67538016     0.51314060
          17

 c      1.32923771    -0.33379184    -0.26456017
 c      0.05911346    -0.82078276     0.15163880
 c     -1.25669718    -0.30263100     0.02579934
 c     -1.26706346     1.12822267    -0.10009117
 c      0.23945856     1.63656192     0.19912273
 c      1.35583061     1.21759195    -0.37320978
 h      0.14827031    -1.80086650     0.55980619
 h     -1.17799615     1.57162290    -1.17028574
 h      0.13146958     2.86989616     0.50210249
 h      2.22747849     1.81516249    -0.27181980
 o      2.28958645    -1.22087221    -0.05143007
 h      2.99504449    -0.72138963     0.32179682
 c     -2.47102252    -0.95985681     0.27179821
 h     -3.23035724    -0.17628907     0.74687411
 h     -3.02200732    -1.34807665    -0.63133206
 h     -2.43729315    -1.95083685     1.31431829
 h     -1.95884725     1.65302549     0.50446245
          17

 c      1.33146358    -0.33318178    -0.24617754
 c      0.06733365    -0.82134711     0.11822768
 c     -1.25883830    -0.30008517     0.01470465
 c     -1.27019662     1.12421955    -0.12492815
 c      0.22471009     1.64140637     0.20516779
 c      1.36427275     1.22267297    -0.35972080
 h      0.08718480    -1.77829157     0.58814169
 h     -1.18618389     1.57677693    -1.16541664
 h      0.16970412     2.83529581     0.48505158
 h      2.22444182     1.83651172    -0.25811067
 o      2.28950889    -1.23129234    -0.05775065
 h      3.01998649    -0.69187472     0.34740866
 c     -2.47907450    -0.95740780     0.30378459
 h     -3.15872521    -0.18137947     0.77925071
 h     -2.93558692    -1.35392102    -0.62919797
 h     -2.41919497    -1.92583946     1.32158750
 h     -1.98153715     1.63632106     0.50081892
          17

 c      1.33266839    -0.33094012    -0.22705180
 c      0.07317189    -0.82314184     0.08414059
 c     -1.25746393    -0.29786327     0.00372952
 c     -1.27011026     1.12187653    -0.14983051
 c      0.20750021     1.65069800     0.21027597
 c      1.37261783     1.22447776    -0.34494477
 h      0.02819245    -1.76711562     0.61542527
 h     -1.20230148     1.57711563    -1.15548383
 h      0.21095136     2.77428495     0.46261626
 h      2.23284089     1.86061004    -0.24712698
 o      2.28971988    -1.24033232    -0.06393305
 h      3.04685762    -0.67075630     0.36606387
 c     -2.48889884    -0.95710846     0.33890799
 h     -3.08487759    -0.19532513     0.80501308
 h     -2.84956662    -1.36180828    -0.62270664
 h     -2.40058465    -1.87573653     1.29612844
 h     -2.00977370     1.62273390     0.49802259
          17

 c      1.33338586    -0.32716479    -0.20765780
 c      0.07587430    -0.82662098     0.05004280
 c     -1.25265869    -0.29615829    -0.00703540
 c     -1.26756191     1.12140355    -0.17362710
 c      0.18901639     1.66313576     0.21380945
 c      1.38033805     1.22334799    -0.32854980
 h     -0.02535941    -1.76317870     0.63802093
 h     -1.22549483     1.57550207    -1.14794725
 h      0.25096028     2.69989251     0.43820632
 h      2.24902585     1.88440138    -0.23858501
 o      2.29085828    -1.24738459    -0.06950725
 h      3.06490145    -0.66630919     0.37198149
 c     -2.49850713    -0.95942487     0.37631403
 h     -3.02233450    -0.20695730     0.82968204
 h     -2.76979901    -1.37210638    -0.61273929
 h     -2.38216858    -1.80329174     1.24051082
 h     -2.03805856     1.60922349     0.49110800
          17

 c      1.33409381    -0.32201843    -0.18840506
 c      0.07489399    -0.83230546     0.01663934
 c     -1.24470034    -0.29509464    -0.01746232
 c     -1.26325792     1.12280785    -0.19516099
 c      0.17032183     1.67633095     0.21496811
 c      1.38712115     1.21976667    -0.31025801
 h     -0.07000341    -1.76130030     0.65135509
 h     -1.25484208     1.57550206    -1.15122078
 h      0.28669383     2.63778606     0.41771611
 h      2.26746748     1.90348653    -0.23227772
 o      2.29311688    -1.25213889    -0.07423263
 h      3.06982795    -0.68177185     0.36293136
 c     -2.50602100    -0.96467978     0.41435772
 h     -2.98443973    -0.20187706     0.86035349
 h     -2.70100748    -1.38419549    -0.59884143
 h     -2.36392378    -1.71702734     1.16332225
 h     -2.06172184     1.59368877     0.47622958
          17

 c      1.33510865    -0.31573345    -0.16963316
 c      0.07000748    -0.84051847    -0.01548446
 c     -1.23402423    -0.29470469    -0.02741358
 c     -1.25773233     1.12600021    -0.21367051
 c      0.15208287     1.68723928     0.21292459
 c      1.39276909     1.21420483    -0.28989770
 h     -0.10270299    -1.75801691     0.65166696
 h     -1.28955794     1.57958815    -1.17092689
 h      0.31854756     2.62147184     0.40825742
 h      2.28295615     1.91377768    -0.22781408
 o      2.29634728    -1.25453139    -0.07805537
 h      3.06241106    -0.71635509     0.33956226
 c     -2.51056742    -0.97136072     0.45039475
 h     -2.97668467    -0.17323742     0.89965276
 h     -2.64684957    -1.39685154    -0.57964413
 h     -2.34263666    -1.64074642     1.08851737
 h     -2.07779436     1.57541489     0.45149302
          17

 c      1.33653974    -0.30861379    -0.15162032
 c      0.06139655    -0.85130104    -0.04593202
 c     -1.22120741    -0.29491590    -0.03677950
 c     -1.25134885     1.13093164    -0.22911521
 c      0.13477852     1.69462459     0.20734419
 c      1.39712418     1.20703231    -0.26741829
 h     -0.12143709    -1.75241273     0.63693675
 h     -1.32867384     1.58729769    -1.20623154
 h      0.34760395     2.66354975     0.41219221
 h      2.29189231     1.91252479    -0.22451278
 o      2.30003845    -1.25476454    -0.08112203
 h      3.04890525    -0.76511441     0.30554539
 c     -2.51294732    -0.97467804     0.48055083
 h     -2.99384263    -0.12959383     0.94264382
 h     -2.61009846    -1.40903969    -0.55401179
 h     -2.30697822    -1.62249944     1.06284646
 h     -2.08521733     1.55501787     0.41709953
          17

 c      1.33831036    -0.30102768    -0.13459871
 c      0.04966314    -0.86442493    -0.07450446
 c     -1.20694178    -0.29553401    -0.04550568
 c     -1.24435114     1.13757342    -0.24214714
 c      0.11924654     1.70031957     0.19862305
 c      1.40000855     1.19850790    -0.24286798
 h     -0.12551033    -1.74601997     0.60717163
 h     -1.37038239     1.59541494    -1.25020427
 h      0.36952826     2.74087434     0.42425280
 h      2.29276500     1.89872209    -0.22144989
 o      2.30320567    -1.25335792    -0.08382306
 h      3.04272695    -0.81830037     0.26814194
 c     -2.51437565    -0.97108302     0.50321520
 h     -3.02610966    -0.08694643     0.98201932
 h     -2.59284422    -1.42042142    -0.52207179
 h     -2.24663331    -1.68851576     1.11045166
 h     -2.08495958     1.53427181     0.37525072
          17

 c      1.34022879    -0.29339245    -0.11876873
 c      0.03577583    -0.87942338    -0.10119965
 c     -1.19200556    -0.29626182    -0.05356893
 c     -1.23686143     1.14578274    -0.25375704
 c      0.10641747     1.70679179     0.18737177
 c      1.40117066     1.18880445    -0.21635939
 h     -0.11562278    -1.74263571     0.56449159
 h     -1.41192653     1.59998709    -1.29385180
 h      0.37809750     2.82297557     0.43740001
 h      2.28625065     1.87327906    -0.21757402
 o      2.30452500    -1.25099771    -0.08668291
 h      3.06219200    -0.86387187     0.23635449
 c     -2.51409221    -0.96335133     0.52208696
 h     -3.06482076    -0.05811322     1.01260040
 h     -2.59655200    -1.43142232    -0.48528428
 h     -2.17518265    -1.79289746     1.19209088
 h     -2.08012865     1.51586603     0.32990286
          17

 c      1.34207008    -0.28615120    -0.10431191
 c      0.02093579    -0.89563242    -0.12619797
 c     -1.17725500    -0.29677834    -0.06092712
 c     -1.22886661     1.15522581    -0.26491973
 c      0.09690927     1.71558048     0.17407583
 c      1.40026567     1.17802565    -0.18804820
 h     -0.09375014    -1.74810554     0.51301424
 h     -1.45016067     1.59802874    -1.32973364
 h      0.36996673     2.89022408     0.44668652
 h      2.27517306     1.83904322    -0.21184011
 o      2.30329016    -1.24796865    -0.08989660
 h      3.11545486    -0.89664819     0.21358968
 c     -2.51098225    -0.95451876     0.54029814
 h     -3.10358711    -0.05025405     1.03184557
 h     -2.62178332    -1.44296313    -0.44519981
 h     -2.10929527    -1.89165398     1.27297221
 h     -2.07559924     1.50296050     0.28614802
          17

 c      1.34360686    -0.27975354    -0.09140016
 c      0.00640173    -0.91230364    -0.14978717
 c     -1.16358140    -0.29678848    -0.06751292
 c     -1.22028847     1.16543679    -0.27636472
 c      0.09100164     1.72737528     0.15909516
 c      1.39688422     1.16624047    -0.15811748
 h     -0.06265571    -1.76919100     0.45784477
 h     -1.48218656     1.58803710    -1.35334404
 h      0.34478153     2.93280372     0.44918417
 h      2.26415795     1.80043748    -0.20335377
 o      2.30023851    -1.24392079    -0.09310057
 h      3.18797062    -0.92211002     0.19418524
 c     -2.50459819    -0.94588728     0.55901437
 h     -3.13793965    -0.06589176     1.03936370
 h     -2.66792083    -1.45596241    -0.40269009
 h     -2.05693870    -1.96561525     1.33913679
 h     -2.07644463     1.49835949     0.24889239
          17

 c      1.34459972    -0.27465112    -0.08019509
 c     -0.00668010    -0.92886176    -0.17217384
 c     -1.15184738    -0.29605689    -0.07324153
 c     -1.21116660     1.17594872    -0.28842495
 c      0.08871605     1.74235662     0.14272369
 c      1.39066194     1.15357325    -0.12676485
 h     -0.02512467    -1.81052936     0.40262141
 h     -1.50575166     1.56984364    -1.36312270
 h      0.30407822     2.94666645     0.44318253
 h      2.25844790     1.76236209    -0.19145677
 o      2.29670371    -1.23844684    -0.09584452
 h      3.25647501    -0.94715584     0.17106050
 c     -2.49490624    -0.93804168     0.57838129
 h     -3.16511618    -0.10382724     1.03658169
 h     -2.73290859    -1.47069749    -0.35752545
 h     -2.02087285    -2.00808967     1.38621358
 h     -2.08524549     1.50345966     0.22109926
          17

 c      1.34479012    -0.27129865    -0.07083798
 c     -0.01738233    -0.94519893    -0.19328895
 c     -1.14280259    -0.29444330    -0.07801930
 c     -1.20179464     1.18638460    -0.30097753
 c      0.08985953     1.76035399     0.12521211
 c      1.38147283     1.14034098    -0.09420334
 h      0.01630265    -1.87088170     0.34713074
 h     -1.51950406     1.54436396    -1.36020003
 h      0.25067166     2.93162479     0.42780827
 h      2.26167982     1.72841441    -0.17562071
 o      2.29367407    -1.23141685    -0.09790763
 h      3.30406821    -0.97461792     0.14078342
 c     -2.48203445    -0.93154537     0.59804818
 h     -3.18431917    -0.15939853     1.02670120
 h     -2.81294050    -1.48634179    -0.30820211
 h     -2.00178137    -2.01687999     1.41305524
 h     -2.10018462     1.51770307     0.20283700
          17

 c      1.34390171    -0.27014502    -0.06343927
 c     -0.02502283    -0.96168081    -0.21282273
 c     -1.13698658    -0.29193052    -0.08175910
 c     -1.19263154     1.19644924    -0.31350753
 c      0.09403727     1.78080210     0.10674421
 c      1.36959372     1.12714790    -0.06067493
 h      0.05885221    -1.94260687     0.28785325
 h     -1.52324292     1.51342736    -1.34835760
 h      0.18853095     2.89179061     0.40320472
 h      2.27379468     1.69947521    -0.15516654
 o      2.29164916    -1.22292140    -0.09926909
 h      3.32239782    -1.00407314     0.10308845
 c     -2.46614254    -0.92718913     0.61740120
 h     -3.19732164    -0.22455058     1.01466975
 h     -2.90230256    -1.50103602    -0.25250097
 h     -1.99951728    -1.99131904     1.41950297
 h     -2.11589170     1.53903802     0.19197071
          17

 c      1.34164441    -0.27159513    -0.05807383
 c     -0.02919518    -0.97879836    -0.23045137
 c     -1.13464301    -0.28864692    -0.08439953
 c     -1.18406802     1.20586738    -0.32523282
 c      0.10067675     1.80251069     0.08736380
 c      1.35568538     1.11482098    -0.02645424
 h      0.09935184    -2.01529526     0.22090686
 h     -1.51814868     1.47960647    -1.33410312
 h      0.12267251     2.83824644     0.37134548
 h      2.29094680     1.67390936    -0.12910125
 o      2.29073918    -1.21317788    -0.10002551
 h      3.30997141    -1.03334171     0.05954571
 c     -2.44737626    -0.92590765     0.63576025
 h     -3.20855091    -0.28886094     1.00655825
 h     -2.99378908    -1.51260185    -0.18874242
 h     -2.01332628    -1.93165873     1.40588036
 h     -2.12611543     1.56490853     0.18564872
          17

 c      1.33772175    -0.27594839    -0.05478171
 c     -0.02980706    -0.99681697    -0.24599807
 c     -1.13568369    -0.28487454    -0.08592143
 c     -1.17627121     1.21435155    -0.33524979
 c      0.10914679     1.82338446     0.06688090
 c      1.34058872     1.10421118     0.00817053
 h      0.13468831    -2.07967878     0.14420861
 h     -1.50669477     1.44579354    -1.32608688
 h      0.05813792     2.79246423     0.33716046
 h      2.30751051     1.64910092    -0.09628010
 o      2.29066467    -1.20248879    -0.10034589
 h      3.27207887    -1.05917409     0.01285098
 c     -2.42601870    -0.92836224     0.65256731
 h     -3.22293214    -0.34258105     1.00773458
 h     -3.07978860    -1.51944482    -0.11690779
 h     -2.04127961    -1.84016896     1.37368214
 h     -2.12590732     1.59300154     0.18135752
          17

 c      1.33184161    -0.28333509    -0.05356758
 c     -0.02706765    -1.01564259    -0.25945280
 c     -1.13972029    -0.28103249    -0.08635309
 c     -1.16921541     1.22163215    -0.34278210
 c      0.11899631     1.84079849     0.04495061
 c      1.32510780     1.09598054     0.04292175
 h      0.16230885    -2.12942563     0.05783877
 h     -1.49175538     1.41434020    -1.33261475
 h     -0.00240360     2.78229607     0.30766181
 h      2.31837518     1.62292389    -0.05572319
 o      2.29060357    -1.19122777    -0.10044164
 h      3.22317114    -1.07747891    -0.03363479
 c     -2.40291381    -0.93425445     0.66734593
 h     -3.24150751    -0.38030224     1.02052940
 h     -3.15355901    -1.52104605    -0.03886032
 h     -2.07845667    -1.72512801     1.32857240
 h     -2.11253129     1.62157036     0.17731152
          17

 c      1.32373237    -0.29366506    -0.05439192
 c     -0.02142562    -1.03484805    -0.27093194
 c     -1.14615405    -0.27763254    -0.08575645
 c     -1.16283085     1.22751342    -0.34754784
 c      0.12995147     1.85349665     0.02158222
 c      1.30989523     1.09044687     0.07754149
 h      0.18050580    -2.16147540    -0.03647342
 h     -1.47500995     1.38617535    -1.35733435
 h     -0.05844874     2.82014750     0.28588750
 h      2.32028175     1.59443698    -0.00684871
 o      2.28911336    -1.17981359    -0.10049659
 h      3.18811663    -1.08383393    -0.07699746
 c     -2.37990741    -0.94144858     0.67896326
 h     -3.25939053    -0.40158235     1.04362719
 h     -3.21003858    -1.51790294     0.04228660
 h     -2.11289733    -1.61062923     1.28902268
 h     -2.08562615     1.64953265     0.17252747
          17

 c      1.31314900    -0.30659877    -0.05715427
 c     -0.01349164    -1.05374943    -0.28063838
 c     -1.15428201    -0.27520841    -0.08420435
 c     -1.15707404     1.23188578    -0.34997476
 c      0.14148290     1.86275605    -0.00256060
 c      1.29540271     1.08752907     0.11179203
 h      0.18852840    -2.17596475    -0.13599924
 h     -1.45610829     1.36082065    -1.39656233
 h     -0.10655424     2.88938609     0.26711948
 h      2.31230513     1.56399291     0.05044975
 o      2.28492380    -1.16862289    -0.10055014
 h      3.18982346    -1.07518826    -0.11667168
 c     -2.35981530    -0.94544974     0.68440485
 h     -3.26889947    -0.40829325     1.07373412
 h     -3.24602855    -1.51123559     0.12299330
 h     -2.12252852    -1.54576235     1.29827530
 h     -2.04722749     1.67654876     0.16688673
          17

 c      1.29986867    -0.32155003    -0.06167716
 c     -0.00397487    -1.07147541    -0.28882936
 c     -1.16336484    -0.27420846    -0.08179675
 c     -1.15182256     1.23467498    -0.35101356
 c      0.15284181     1.87065523    -0.02666825
 c      1.28182422     1.08681684     0.14545006
 h      0.18660953    -2.17618447    -0.23762968
 h     -1.43363588     1.33730524    -1.44138538
 h     -0.14060118     2.96427893     0.24471506
 h      2.29596239     1.53307527     0.11586438
 o      2.27851842    -1.15789054    -0.10054192
 h      3.22443606    -1.05181362    -0.15380434
 c     -2.34447776    -0.94350976     0.68166310
 h     -3.26371162    -0.40209437     1.10741278
 h     -3.26027593    -1.50284668     0.19955341
 h     -2.09427983    -1.55885370     1.38816478
 h     -2.00170702     1.70315053     0.16122201
          17

 c      1.28372072    -0.33775001    -0.06770317
 c      0.00637073    -1.08704708    -0.29577418
 c     -1.17265804    -0.27490242    -0.07870009
 c     -1.14677031     1.23578370    -0.35174762
 c      0.16343991     1.87861098    -0.05016650
 c      1.26906006     1.08770160     0.17829082
 h      0.17585808    -2.16825940    -0.33856974
 h     -1.40663716     1.31493762    -1.48212252
 h     -0.15588527     3.02668715     0.21466873
 h      2.27502617     1.50395884     0.18885575
 o      2.27179482    -1.14774448    -0.10051282
 h      3.26646567    -1.01650349    -0.18809207
 c     -2.33294652    -0.93890442     0.67491143
 h     -3.24020349    -0.38386862     1.14185682
 h     -3.25379869    -1.49518159     0.26795823
 h     -2.04437800    -1.60753395     1.51738155
 h     -1.95521955     1.73075368     0.15721255
          17

 c      1.26467635    -0.35436135    -0.07490882
 c      0.01679103    -1.09954514    -0.30170356
 c     -1.18146793    -0.27739682    -0.07510411
 c     -1.14150826     1.23509465    -0.35308668
 c      0.17297988     1.88727840    -0.07269858
 c      1.25676392     1.08951635     0.21006920
 h      0.15788702    -2.15964173    -0.43700940
 h     -1.37529333     1.29348667    -1.51131155
 h     -0.15027811     3.06699169     0.17554828
 h      2.25467973     1.47911990     0.26890262
 o      2.26645398    -1.13827777    -0.10059770
 h      3.29338628    -0.97248324    -0.21784753
 c     -2.32394430    -0.93452154     0.66861483
 h     -3.19675463    -0.35453036     1.17491863
 h     -3.22992572    -1.49137342     0.32437140
 h     -1.98933707    -1.65370545     1.64065153
 h     -1.91412047     1.76112379     0.15671053
          17

 c      1.24295224    -0.37058160    -0.08292269
 c      0.02656434    -1.10840837    -0.30680894
 c     -1.18918777    -0.28166585    -0.07118571
 c     -1.13573823     1.23256973    -0.35558347
 c      0.18142231     1.89681074    -0.09402524
 c      1.24450753     1.09167425     0.24051411
 h      0.13422393    -2.15590267    -0.53216726
 h     -1.34082968     1.27303529    -1.52464641
 h     -0.12365382     3.08104849     0.12743587
 h      2.23957621     1.46034158     0.35562783
 o      2.26345230    -1.12954406    -0.10092700
 h      3.29327220    -0.92250403    -0.24149142
 c     -2.31660875    -0.93114492     0.66501685
 h     -3.13351871    -0.31541312     1.20496934
 h     -3.19434525    -1.49532910     0.36562577
 h     -1.93693569    -1.68306324     1.73792539
 h     -1.88259431     1.79505230     0.16045428
          17

 c      1.21908941    -0.38570281    -0.09133685
 c      0.03499317    -1.11371353    -0.31133293
 c     -1.19530412    -0.28757497    -0.06710492
 c     -1.12942971     1.22836515    -0.35934878
 c      0.18893818     1.90701064    -0.11396829
 c      1.23201302     1.09378112     0.26935819
 h      0.10598958    -2.15758398    -0.62324613
 h     -1.30519394     1.25379528    -1.52102152
 h     -0.07739318     3.06852547     0.07131976
 h      2.23130784     1.44783257     0.44851108
 o      2.26308365    -1.12153199    -0.10158447
 h      3.26273810    -0.86863254    -0.25820097
 c     -2.31017577    -0.92857603     0.66510801
 h     -3.05252608    -0.26834007     1.23075394
 h     -3.15441568    -1.51127034     0.38964643
 h     -1.89043860    -1.69202056     1.80258147
 h     -1.86109965     1.83103398     0.16704828
          17

 c      1.19398236    -0.39912401    -0.09971028
 c      0.04133812    -1.11616475    -0.31566845
 c     -1.19938661    -0.29491027    -0.06300787
 c     -1.12277522     1.22283577    -0.36408142
 c      0.19587906     1.91730802    -0.13239848
 c      1.21929195     1.09566611     0.29639886
 h      0.07420374    -2.16028242    -0.70823928
 h     -1.27078243     1.23598803    -1.50255245
 h     -0.01435576     3.03330385     0.00893356
 h      2.22717284     1.44003085     0.54622228
 o      2.26504968    -1.11418226    -0.10259112
 h      3.20555214    -0.81180604    -0.26820416
 c     -2.30394828    -0.92638284     0.66930225
 h     -2.95770148    -0.21557266     1.25138745
 h     -3.11673545    -1.54211777     0.39603580
 h     -1.85132479    -1.68045701     1.83289226
 h     -1.84704524     1.86531517     0.17328929
          17

 c      1.16882531    -0.41033914    -0.10757226
 c      0.04476941    -1.11679418    -0.32034681
 c     -1.20107867    -0.30340805    -0.05902744
 c     -1.11601597     1.21642648    -0.36916872
 c      0.20275148     1.92657578    -0.14924315
 c      1.20657727     1.09731480     0.32154179
 h      0.04022114    -2.15784796    -0.78398271
 h     -1.24022849     1.21977774    -1.47479004
 h      0.06095180     2.98580323    -0.05727677
 h      2.22151188     1.43433672     0.64619519
 o      2.26841630    -1.10748666    -0.10387800
 h      3.13367825    -0.75049899    -0.27326872
 c     -2.29749184    -0.92433643     0.67766499
 h     -2.85464959    -0.15960850     1.26647274
 h     -3.08389780    -1.58701474     0.38665072
 h     -1.82037302    -1.64925810     1.82868567
 h     -1.83685307     1.89333252     0.17555379
          17

 c      1.14496415    -0.41892471    -0.11443519
 c      0.04440607    -1.11663564    -0.32593030
 c     -1.20010544    -0.31278236    -0.05528258
 c     -1.10930176     1.20955679    -0.37379550
 c      0.21012330     1.93294735    -0.16446378
 c      1.19414921     1.09875607     0.34479344
 h      0.00574395    -2.14552757    -0.84721876
 h     -1.21616140     1.20521772    -1.44663854
 h      0.14294437     2.94540441    -0.12468159
 h      2.20836398     1.42816114     0.74490347
 o      2.27167848    -1.10164036    -0.10526671
 h      3.06718006    -0.67884328    -0.27703678
 c     -2.29070610    -0.92258427     0.68998960
 h     -2.75006392    -0.10295766     1.27613315
 h     -3.05368650    -1.64015007     0.36558845
 h     -1.79804959    -1.59973035     1.79040272
 h     -1.82761287     1.91124509     0.17105327
          17

 c      1.12367486    -0.42455299    -0.11982324
 c      0.03944598    -1.11650890    -0.33289556
 c     -1.19630259    -0.32274855    -0.05188200
 c     -1.10264895     1.20255221    -0.37712710
 c      0.21837651     1.93431180    -0.17795325
 c      1.18221728     1.09995941     0.36622936
 h     -0.02748940    -2.12140342    -0.89562262
 h     -1.20084343     1.19219708    -1.42868526
 h      0.22736334     2.93514427    -0.19208148
 h      2.18347302     1.41962017     0.83857346
 o      2.27351445    -1.09692717    -0.10658535
 h      3.02346121    -0.58910927    -0.28314301
 c     -2.28364807    -0.92147472     0.70585463
 h     -2.65080161    -0.04808028     1.28079238
 h     -3.02185932    -1.69263247     0.33820352
 h     -1.78445673    -1.53395316     1.71955697
 h     -1.81777130     1.91677801     0.15844416
          17

 c      1.10594024    -0.42704979    -0.12331885
 c      0.02935746    -1.11687978    -0.34154032
 c     -1.18966348    -0.33302786    -0.04893158
 c     -1.09596826     1.19559260    -0.37867828
 c      0.22754819     1.93003095    -0.18951329
 c      1.17089352     1.10077059     0.38596954
 h     -0.05804666    -2.08670294    -0.92844720
 h     -1.19569255     1.18043251    -1.42885510
 h      0.31282106     2.96212418    -0.26036966
 h      2.14509008     1.40776428     0.92389152
 o      2.27393162    -1.09302556    -0.10792656
 h      2.99983300    -0.48323086    -0.29100441
 c     -2.27638001    -0.92115940     0.72455698
 h     -2.56304213     0.00249321     1.28087439
 h     -2.98532920    -1.73576108     0.30975640
 h     -1.77842508    -1.45624584     1.62109109
 h     -1.80726523     1.90952847     0.13800827
          17

 c      1.09230321    -0.42647382    -0.12461617
 c      0.01408176    -1.11775927    -0.35190709
 c     -1.18039031    -0.34331988    -0.04654104
 c     -1.08909956     1.18866563    -0.37870248
 c      0.23761881     1.92170062    -0.19912174
 c      1.16019833     1.10090736     0.40414911
 h     -0.08506392    -2.04587547    -0.94699208
 h     -1.20088631     1.16955042    -1.44760360
 h      0.39732281     3.00877417    -0.32951097
 h      2.09403957     1.39254026     0.99857929
 o      2.27385681    -1.08882309    -0.10960412
 h      2.97983308    -0.37592568    -0.29637938
 c     -2.26917012    -0.92112017     0.74465546
 h     -2.49181955     0.04611612     1.27677229
 h     -2.94330080    -1.76320644     0.28457164
 h     -1.77413334    -1.37680440     1.50960997
 h     -1.79752491     1.89108612     0.11164852
          17

 c      1.08281224    -0.42315539    -0.12356157
 c     -0.00583954    -1.11867093    -0.36373699
 c     -1.16892677    -0.35325722    -0.04482531
 c     -1.08181420     1.18156618    -0.37817664
 c      0.24868075     1.91154139    -0.20705736
 c      1.15005786     1.10000529     0.42086989
 h     -0.10840455    -2.00662421    -0.95497020
 h     -1.21531476     1.15918638    -1.47771535
 h      0.47639741     3.05142757    -0.39690978
 h      2.03352459     1.37467831     1.06186814
 o      2.27397885    -1.08313505    -0.11187754
 h      2.95117322    -0.28331333    -0.29564211
 c     -2.26324169    -0.91965943     0.76310772
 h     -2.44074438     0.08013024     1.26911385
 h     -2.89683667    -1.77166808     0.26588655
 h     -1.75280291    -1.31748296     1.41956718
 h     -1.79139298     1.86496069     0.08266804
          17

 c      1.07705674    -0.41765963    -0.12016767
 c     -0.02927462    -1.11877300    -0.37652257
 c     -1.15595507    -0.36238390    -0.04387761
 c     -1.07382611     1.17397458    -0.37834967
 c      0.26076611     1.90116030    -0.21373752
 c      1.14030551     1.09766559     0.43615453
 h     -0.12859836    -1.97908815    -0.95822628
 h     -1.23693370     1.14899729    -1.50894462
 h      0.54532979     3.07434293    -0.45909000
 h      1.96878429     1.35556146     1.11484268
 o      2.27449175    -1.07513824    -0.11485744
 h      2.90982920    -0.21609102    -0.28721221
 c     -2.26084147    -0.91445840     0.77613451
 h     -2.41192000     0.10212257     1.25903603
 h     -2.84826301    -1.76087712     0.25584056
 h     -1.68289484    -1.30539119     1.39468704
 h     -1.79257012     1.83592697     0.05511399
          17

 c      1.07427326    -0.41069082    -0.11460452
 c     -0.05462854    -1.11723729    -0.38976330
 c     -1.14236249    -0.37018370    -0.04367892
 c     -1.06489239     1.16561863    -0.38026925
 c      0.27374329     1.89147759    -0.21958434
 c      1.13071849     1.09349571     0.44993534
 h     -0.14635754    -1.97267082    -0.96265151
 h     -1.26326337     1.13862746    -1.53248102
 h      0.60064980     3.07015572    -0.51303528
 h      1.90635400     1.33701008     1.16040866
 o      2.27528185    -1.06440370    -0.11853173
 h      2.85743893    -0.17916358    -0.27108862
 c     -2.26131150    -0.90565199     0.78422502
 h     -2.40624458     0.11073535     1.24820842
 h     -2.80131198    -1.73382134     0.25490265
 h     -1.56726929    -1.33627289     1.42854668
 h     -1.80408048     1.80840943     0.03256340
          17

 c      1.07350379    -0.40296884    -0.10716886
 c     -0.08006322    -1.11381882    -0.40334779
 c     -1.12921035    -0.37612343    -0.04397951
 c     -1.05500221     1.15644786    -0.38453723
 c      0.28733646     1.88295141    -0.22498172
 c      1.12111845     1.08715550     0.46211805
 h     -0.16186451    -1.99080284    -0.97044304
 h     -1.29176991     1.12775092    -1.54276327
 h      0.64025147     3.03692030    -0.55653353
 h      1.85259481     1.32085542     1.20240820
 o      2.27605845    -1.05087883    -0.12279711
 h      2.79949887    -0.17203255    -0.24835362
 c     -2.26096693    -0.89511223     0.79063970
 h     -2.42359793     0.10644955     1.23869595
 h     -2.76120633    -1.69693810     0.26127424
 h     -1.44462322    -1.38290381     1.48233779
 h     -1.82607859     1.78448549     0.01683260
          17

 c      1.07375475    -0.39512631    -0.09823900
 c     -0.10373131    -1.10916113    -0.41769487
 c     -1.11766834    -0.37963991    -0.04431673
 c     -1.04448313     1.14668894    -0.39128604
 c      0.30116899     1.87569463    -0.23025503
 c      1.11151387     1.07841597     0.47272580
 h     -0.17462396    -2.02830198    -0.97835389
 h     -1.32011462     1.11614481    -1.53760160
 h      0.66327617     2.97644248    -0.58828309
 h      1.81171615     1.30832858     1.24371042
 o      2.27635209    -1.03497596    -0.12747574
 h      2.74534305    -0.18740500    -0.22096279
 c     -2.25712158    -0.88385254     0.79728499
 h     -2.46284153     0.09188597     1.23289639
 h     -2.73395654    -1.65946052     0.27102908
 h     -1.34191391    -1.42721219     1.53386595
 h     -1.85475714     1.76320613     0.00761815
          17

 c      1.07411478    -0.38766300    -0.08823787
 c     -0.12395626    -1.10448806    -0.43347920
 c     -1.10887847    -0.38015580    -0.04414709
 c     -1.03388959     1.13673625    -0.40027816
 c      0.31477664     1.86942591    -0.23561839
 c      1.10217502     1.06721191     0.48203045
 h     -0.18402579    -2.07468486    -0.98035687
 h     -1.34638189     1.10371284    -1.51791219
 h      0.67039745     2.89458169    -0.60832739
 h      1.78450770     1.29960041     1.28434331
 o      2.27545149    -1.01775171    -0.13233862
 h      2.70874301    -0.20835188    -0.19141093
 c     -2.24850323    -0.87220882     0.80487097
 h     -2.52206379     0.07143291     1.23327881
 h     -2.72469512    -1.63081555     0.27956463
 h     -1.27063655    -1.46101297     1.57521660
 h     -1.88362258     1.74194260     0.00335491
          17

 c      1.07386127    -0.38094802    -0.07761067
 c     -0.13942314    -1.10102048    -0.45124143
 c     -1.10375149    -0.37720230    -0.04298481
 c     -1.02377535     1.12699634    -0.41100870
 c      0.32756643     1.86325619    -0.24104789
 c      1.09354527     1.05366911     0.49053052
 h     -0.18978359    -2.11942441    -0.97133646
 h     -1.36937776     1.09047442    -1.48765363
 h      0.66477623     2.80349437    -0.61923903
 h      1.76884404     1.29381275     1.32133799
 o      2.27251225    -1.00074790    -0.13719271
 h      2.70531149    -0.21094980    -0.16139545
 c     -2.23478586    -0.86052842     0.81351175
 h     -2.59865561     0.04932410     1.24154444
 h     -2.73499702    -1.61598555     0.28460292
 h     -1.23497991    -1.48072557     1.60400727
 h     -1.90595392     1.71831745     0.00237771
          17

 c      1.07256044    -0.37524135    -0.06680678
 c     -0.14938904    -1.09954521    -0.47115196
 c     -1.10273028    -0.37059729    -0.04054076
 c     -1.01451414     1.11780035    -0.42276026
 c      0.33873739     1.85543402    -0.24609859
 c      1.08604933     1.03810492     0.49878191
 h     -0.19191790    -2.15484371    -0.94869718
 h     -1.38899406     1.07653395    -1.45382886
 h      0.65334182     2.72450095    -0.62796759
 h      1.76139151     1.28951792     1.35037881
 o      2.26720056    -0.98473878    -0.14199551
 h      2.74128132    -0.18443046    -0.13014567
 c     -2.21646199    -0.84937069     0.82302855
 h     -2.68850662     0.02663841     1.25734592
 h     -2.76108929    -1.61276560     0.28812396
 h     -1.23618374    -1.48462623     1.61952503
 h     -1.91661283     1.69130214     0.00358933
          17

 c      1.07007723    -0.37072532    -0.05625549
 c     -0.15379590    -1.10022897    -0.49293153
 c     -1.10563497    -0.36056911    -0.03684139
 c     -1.00623291     1.10937930    -0.43467380
 c      0.34737975     1.84368467    -0.24993925
 c      1.07995842     1.02099621     0.50722916
 h     -0.19058212    -2.17678654    -0.91230816
 h     -1.40639476     1.06204305    -1.42578146
 h      0.64561944     2.68431308    -0.64532051
 h      1.75912609     1.28517451     1.36770642
 o      2.26021923    -0.96884720    -0.14675280
 h      2.80498426    -0.14533659    -0.09629830
 c     -2.19475340    -0.83927291     0.83327647
 h     -2.78474674     0.00023587     1.27774445
 h     -2.79511484    -1.61432656     0.29463496
 h     -1.27401538    -1.47184445     1.62146493
 h     -1.91277573     1.66143295     0.00662566
          17

 c      1.06646885    -0.36753620    -0.04633875
 c     -0.15319556    -1.10262445    -0.51588463
 c     -1.11169672    -0.34774864    -0.03226808
 c     -0.99886852     1.10185292    -0.44595654
 c      0.35307564     1.82698392    -0.25212162
 c      1.07538083     1.00289716     0.51613679
 h     -0.18594989    -2.18462391    -0.86396492
 h     -1.42345476     1.04721815    -1.41266181
 h      0.64628343     2.69473106    -0.67705279
 h      1.76008553     1.27951697     1.37120682
 o      2.25270729    -0.95183737    -0.15137131
 h      2.87725528    -0.11676394    -0.06044699
 c     -2.17135644    -0.83057463     0.84432541
 h     -2.87804633    -0.03457657     1.29838444
 h     -2.82826954    -1.61379669     0.30800345
 h     -1.34666690    -1.44237570     1.60995778
 h     -1.89407922     1.63065762     0.01180618
          17

 c      1.06187350    -0.36578320    -0.03737244
 c     -0.14852448    -1.10579654    -0.53902537
 c     -1.11976795    -0.33303893    -0.02748031
 c     -0.99231985     1.09522178    -0.45622737
 c      0.35627143     1.80676329    -0.25328045
 c      1.07228661     0.98435995     0.52558646
 h     -0.17819579    -2.18133450    -0.80679971
 h     -1.44117050     1.03248465    -1.41926637
 h      0.65049552     2.73890000    -0.71574975
 h      1.76361561     1.27180063     1.36076701
 o      2.24560566    -0.93310952    -0.15571379
 h      2.94244796    -0.11224242    -0.02437785
 c     -2.14818420    -0.82338379     0.85630371
 h     -2.95887181    -0.08063485     1.31531806
 h     -2.85322675    -1.60672307     0.32987910
 h     -1.44910852    -1.39826305     1.58702479
 h     -1.86257102     1.60212590     0.02003754
          17

 c      1.05645464    -0.36554244    -0.02960086
 c     -0.14084563    -1.10851357    -0.56126959
 c     -1.12859308    -0.31745087    -0.02324456
 c     -0.98657550     1.08938169    -0.46573090
 c      0.35768286     1.78528140    -0.25442943
 c      1.07049317     0.96590960     0.53547347
 h     -0.16753034    -2.17331847    -0.74450128
 h     -1.45826420     1.01867034    -1.44343754
 h      0.65108551     2.79035379    -0.74905686
 h      1.77042643     1.26194844     1.33826082
 o      2.23955116    -0.91266151    -0.15967336
 h      2.99051819    -0.13613870     0.01009988
 c     -2.12739728    -0.81734835     0.86889774
 h     -3.01971472    -0.13763061     1.32593783
 h     -2.86511986    -1.59135911     0.35969579
 h     -1.56915336    -1.34703638     1.56097899
 h     -1.82247066     1.57991356     0.03270026
          17

 c      1.05038425    -0.36683783    -0.02319930
 c     -0.13115434    -1.10952698    -0.58165292
 c     -1.13703136    -0.30199386    -0.02022622
 c     -0.98172196     1.08417759    -0.47517001
 c      0.35785560     1.76414088    -0.25620668
 c      1.06965004     0.94804106     0.54551184
 h     -0.15422280    -2.16869583    -0.68020159
 h     -1.47165400     1.00699286    -1.47778080
 h      0.64396945     2.83010339    -0.76842785
 h      1.78251683     1.25060254     1.30726156
 o      2.23492808    -0.89087142    -0.16320337
 h      3.01612225    -0.18697752     0.04167300
 c     -2.11165986    -0.81109986     0.88049758
 h     -3.05618117    -0.20241382     1.32900923
 h     -2.86174428    -1.56826460     0.39510258
 h     -1.68261999    -1.30794682     1.55512899
 h     -1.77937240     1.56843728     0.05135930
          17

 c      1.04384585    -0.36962456    -0.01827603
 c     -0.12028147    -1.10797359    -0.59949314
 c     -1.14418629    -0.28761992    -0.01883374
 c     -0.97792456     1.07951040    -0.48529933
 c      0.35718191     1.74416888    -0.25880648
 c      1.06927960     0.93121125     0.55529433
 h     -0.13856793    -2.17331791    -0.61561294
 h     -1.47817076     0.99879181    -1.51362277
 h      0.62794290     2.84794031    -0.76993101
 h      1.80271028     1.23896917     1.27222857
 o      2.23184709    -0.86840313    -0.16634645
 h      3.01861643    -0.25879720     0.07004050
 c     -2.10329452    -0.80248180     0.88834311
 h     -3.06750733    -0.26947082     1.32441716
 h     -2.84364039    -1.54019411     0.43217149
 h     -1.76251864    -1.30854253     1.60532823
 h     -1.73840089     1.57128299     0.07690790
          17

 c      1.03705216    -0.37378692    -0.01487174
 c     -0.10888470    -1.10371723    -0.61438498
 c     -1.14943260    -0.27514404    -0.01923444
 c     -0.97546494     1.07546532    -0.49657238
 c      0.35598085     1.72569035    -0.26213189
 c      1.06889952     0.91584368     0.56442561
 h     -0.12084840    -2.18680450    -0.55143856
 h     -1.47579057     0.99524602    -1.54385714
 h      0.60343700     2.83944548    -0.75265383
 h      1.83345248     1.22830804     1.23701447
 o      2.22998615    -0.84621299    -0.16930273
 h      3.00418009    -0.34080999     0.09705959
 c     -2.10170134    -0.79153649     0.89258750
 h     -3.05705739    -0.33107429     1.31319952
 h     -2.81418043    -1.51261418     0.46544610
 h     -1.80935435    -1.34906356     1.71205503
 h     -1.70199659     1.58970283     0.10822132
          17

 c      1.03027072    -0.37913992    -0.01295253
 c     -0.09749156    -1.09730142    -0.62606207
 c     -1.15241598    -0.26517265    -0.02144148
 c     -0.97473026     1.07235806    -0.50899227
 c      0.35451318     1.70870352    -0.26590431
 c      1.06819661     0.90234916     0.57267102
 h     -0.10138879    -2.20283140    -0.48872364
 h     -1.46395958     0.99724250    -1.56406229
 h      0.57188662     2.80426442    -0.71770012
 h      1.87504038     1.21918019     1.20327367
 o      2.22837994    -0.82551506    -0.17254500
 h      2.98890744    -0.41770492     0.12862914
 c     -2.10438639    -0.78053694     0.89667653
 h     -3.03250485    -0.37799547     1.29812772
 h     -2.77905936    -1.49394119     0.48860947
 h     -1.83900337    -1.40195070     1.83544639
 h     -1.66925097     1.62181550     0.14141916
          17

 c      1.02381849    -0.38542056    -0.01239788
 c     -0.08655091    -1.08956935    -0.63431053
 c     -1.15305306    -0.25811261    -0.02532045
 c     -0.97606840     1.07064056    -0.52217274
 c      0.35294900     1.69287513    -0.26968839
 c      1.06713846     0.89112639     0.58000417
 h     -0.08064735    -2.21324053    -0.42948928
 h     -1.44350753     1.00535408    -1.57277323
 h      0.53566158     2.74646529    -0.66812987
 h      1.92447542     1.21103599     1.17005602
 o      2.22575917    -0.80737360    -0.17678704
 h      2.99370615    -0.47607235     0.17419961
 c     -2.10901205    -0.77104119     0.90295647
 h     -3.00570540    -0.40089097     1.28411183
 h     -2.74447061    -1.49369689     0.49609804
 h     -1.85967673    -1.44729598     1.94530807
 h     -1.63752062     1.66328717     0.17077317
          17

 c      1.01800927    -0.39227366    -0.01299047
 c     -0.07647136    -1.08132206    -0.63898884
 c     -1.15147615    -0.25419378    -0.03060515
 c     -0.97961568     1.07074289    -0.53548308
 c      0.35132188     1.67735561    -0.27285343
 c      1.06592927     0.88251010     0.58651397
 h     -0.05924029    -2.21170731    -0.37625653
 h     -1.41653968     1.01983937    -1.57160935
 h      0.49828044     2.67699320    -0.60956352
 h      1.97607377     1.20259793     1.13502692
 o      2.22199916    -0.79201578    -0.18241063
 h      3.02211758    -0.51551466     0.23765431
 c     -2.11370602    -0.76379808     0.91195658
 h     -2.99037064    -0.39233317     1.27684256
 h     -2.71364045    -1.51758530     0.48561960
 h     -1.87413452    -1.47663831     2.02838438
 h     -1.60459580     1.70887613     0.19056690
          17

 c      1.01311683    -0.39926023    -0.01442816
 c     -0.06763025    -1.07316998    -0.64007329
 c     -1.14795342    -0.25347198    -0.03695228
 c     -0.98522771     1.07294797    -0.54814933
 c      0.34951454     1.66054269    -0.27456297
 c      1.06486947     0.87668538     0.59227619
 h     -0.03789936    -2.19518592    -0.33132098
 h     -1.38631353     1.04064832    -1.56538946
 h      0.46437088     2.61674973    -0.55046056
 h      2.02335603     1.19268895     1.09615203
 o      2.21850796    -0.77906205    -0.18905262
 h      3.05445908    -0.54503612     0.31087033
 c     -2.11761521    -0.75940469     0.92329122
 h     -2.99453468    -0.35000693     1.27892526
 h     -2.68458800    -1.56264235     0.46021390
 h     -1.88345408    -1.48681719     2.07979920
 h     -1.56981158     1.75374144     0.19652786
          17

 c      1.00940009    -0.40589607    -0.01636655
 c     -0.06035525    -1.06549661    -0.63767783
 c     -1.14283947    -0.25583184    -0.04399737
 c     -0.99253177     1.07732420    -0.55933229
 c      0.34736370     1.64047616    -0.27403331
 c      1.06424313     0.87360839     0.59730174
 h     -0.01739664    -2.16408650    -0.29625170
 h     -1.35680404     1.06747385    -1.56164798
 h      0.43825375     2.59228856    -0.49936949
 h      2.06085959     1.18085691     1.05266384
 o      2.21677772    -0.76823964    -0.19610300
 h      3.07006736    -0.57144943     0.38197055
 c     -2.12120680    -0.75827806     0.93646081
 h     -3.01364948    -0.27929332     1.28701796
 h     -2.65271788    -1.61841852     0.42712607
 h     -1.88822492    -1.47660130     2.09788327
 h     -1.53412280     1.79414220     0.18643031
          17

 c      1.00713709    -0.41169642    -0.01846800
 c     -0.05490349    -1.05844275    -0.63205582
 c     -1.13656956    -0.26100216    -0.05138813
 c     -1.00106611     1.08369613    -0.56831882
 c      0.34486740     1.61668322    -0.27110438
 c      1.06427465     0.87296072     0.60157104
 h      0.00154813    -2.12225238    -0.27154369
 h     -1.33158295     1.09985734    -1.56836959
 h      0.42130385     2.61434666    -0.45867290
 h      2.08522123     1.16758675     1.00520768
 o      2.21765680    -0.75949288    -0.20310944
 h      3.05799010    -0.59736256     0.44210916
 c     -2.12555584    -0.76039138     0.95109952
 h     -3.03472384    -0.19172768     1.29429387
 h     -2.61497435    -1.67278284     0.39434936
 h     -1.88886207    -1.44560870     2.08236215
 h     -1.49980087     1.82777417     0.16025103
          17

 c      1.00662169    -0.41621437    -0.02044520
 c     -0.05144499    -1.05188622    -0.62359782
 c     -1.12966562    -0.26857410    -0.05879453
 c     -1.01042824     1.09165024    -0.57487642
 c      0.34216541     1.59125526    -0.26628727
 c      1.06511227     0.87417145     0.60508367
 h      0.01838756    -2.07698852    -0.25632731
 h     -1.31228454     1.13716348    -1.58977651
 h      0.41201880     2.66492488    -0.42438234
 h      2.09570175     1.15424649     0.95559779
 o      2.22142066    -0.75285485    -0.20981457
 h      3.01547206    -0.62312163     0.48629925
 c     -2.13143862    -0.76530335     0.96680103
 h     -3.04566483    -0.10032547     1.29485864
 h     -2.57128302    -1.71624115     0.36812986
 h     -1.88563435    -1.39442185     2.03453622
 h     -1.47017180     1.85408148     0.12025303
          17

 c      1.00812670    -0.41907641    -0.02210337
 c     -0.05004521    -1.04546596    -0.61281410
 c     -1.12272605    -0.27801513    -0.06590602
 c     -1.02031160     1.10058022    -0.57951485
 c      0.33931323     1.56707532    -0.26019297
 c      1.06679333     0.87651312     0.60786611
 h      0.03288751    -2.03850310    -0.24833035
 h     -1.29799747     1.17825010    -1.62328265
 h      0.40858833     2.71733049    -0.39266918
 h      2.09445709     1.14292677     0.90649553
 o      2.22790991    -0.74836953    -0.21613803
 h      2.94576111    -0.64806326     0.51327519
 c     -2.13908342    -0.77225516     0.98283707
 h     -3.03947210    -0.01620652     1.28554107
 h     -2.52388940    -1.74309142     0.35237994
 h     -1.87824039    -1.32583891     1.95951998
 h     -1.44941167     1.87466465     0.07099969
          17

 c      1.01185377    -0.42001811    -0.02337381
 c     -0.05063927    -1.03876384    -0.60026027
 c     -1.11640386    -0.28868476    -0.07243130
 c     -1.03041621     1.10974990    -0.58332522
 c      0.33620180     1.54630512    -0.25328065
 c      1.06920936     0.87921080     0.60995879
 h      0.04516293    -2.01738920    -0.24463082
 h     -1.28632105     1.22117794    -1.66107472
 h      0.40984493     2.75311442    -0.36220522
 h      2.08650298     1.13621771     0.86102633
 o      2.23655401    -0.74606821    -0.22225950
 h      2.85800223    -0.67098107     0.52689169
 c     -2.14844947    -0.78004244     0.99768835
 h     -3.01382062     0.05232650     1.26558656
 h     -2.47637119    -1.75103853     0.34907466
 h     -1.86412492    -1.24789141     1.87195000
 h     -1.44213882     1.89337454     0.01886833
          17

 c      1.01788071    -0.41891206    -0.02432867
 c     -0.05298991    -1.03168439    -0.58638725
 c     -1.11138209    -0.29986049    -0.07811929
 c     -1.04038631     1.11841392    -0.58748682
 c      0.33259075     1.53025331    -0.24588120
 c      1.07213094     0.88153476     0.61141750
 h      0.05538807    -2.01973397    -0.24338398
 h     -1.27488572     1.26339620    -1.69448492
 h      0.41504568     2.76312452    -0.33319526
 h      2.07883365     1.13683861     0.82221878
 o      2.24638426    -0.74596195    -0.22879311
 h      2.76756056    -0.69043085     0.53889935
 c     -2.15977161    -0.78673302     1.00836113
 h     -2.96965353     0.09964122     1.23595677
 h     -2.43295415    -1.74072729     0.35875662
 h     -1.83429584    -1.17767050     1.80465725
 h     -1.45241890     1.91507520    -0.02956888
          17

 c      1.02611882    -0.41577436    -0.02517162
 c     -0.05665154    -1.02475692    -0.57142771
 c     -1.10834529    -0.31077680    -0.08281207
 c     -1.04988838     1.12606423    -0.59278773
 c      0.32816389     1.51963031    -0.23822193
 c      1.07534821     0.88289256     0.61233229
 h      0.06330418    -2.04323906    -0.24509324
 h     -1.26213041     1.30221975    -1.71714609
 h      0.42363737     2.74434422    -0.30647201
 h      2.07805837     1.14699649     0.79228462
 o      2.25636257    -0.74801106    -0.23668884
 h      2.69146990    -0.70551442     0.56723118
 c     -2.17373853    -0.79027252     1.01125432
 h     -2.91044705     0.12286003     1.19879162
 h     -2.39817020    -1.71581309     0.38062103
 h     -1.77239347    -1.13422302     1.79926802
 h     -1.48211264     1.94255968    -0.07011476
          17

 c      1.03632204    -0.41075193    -0.02619735
 c     -0.06099541    -1.01899526    -0.55545351
 c     -1.10793310    -0.32068917    -0.08648748
 c     -1.05874677     1.13265502    -0.59940472
 c      0.32259390     1.51469000    -0.23041366
 c      1.07887683     0.88292683     0.61283285
 h      0.06811044    -2.07872908    -0.25178390
 h     -1.24738897     1.33524329    -1.72598320
 h      0.43517094     2.69816382    -0.28314046
 h      2.08715249     1.16756060     0.77207527
 o      2.26612212    -0.75207506    -0.24624758
 h      2.63689313    -0.71698447     0.61992943
 c     -2.18957700    -0.79061261     1.00673348
 h     -2.84251801     0.12302398     1.15700823
 h     -2.37677399    -1.68381522     0.41173238
 h     -1.67730740    -1.11331181     1.85310646
 h     -1.52952251     1.97372511    -0.10250859
          17

 c      1.04816863    -0.40410271    -0.02772868
 c     -0.06530700    -1.01545843    -0.53851548
 c     -1.11067562    -0.32897651    -0.08921412
 c     -1.06698469     1.13853189    -0.60699500
 c      0.31560448     1.51516467    -0.22242469
 c      1.08303581     0.88158281     0.61304894
 h      0.06886276    -2.11525215    -0.26515999
 h     -1.23073335     1.36062255    -1.72115145
 h      0.44938124     2.63092534    -0.26450734
 h      2.10379879     1.19751707     0.76112231
 o      2.27604372    -0.75794246    -0.25640483
 h      2.59920061    -0.72687764     0.68314802
 c     -2.20427307    -0.78898101     0.99866042
 h     -2.77565451     0.10715044     1.11421575
 h     -2.37341301    -1.65680879     0.44632463
 h     -1.57187343    -1.09665322     1.92473382
 h     -1.58970414     2.00223601    -0.12932748
          17

 c      1.06133757    -0.39617307    -0.03006481
 c     -0.06891108    -1.01490775    -0.52070343
 c     -1.11692170    -0.33522835    -0.09110142
 c     -1.07474024     1.14412897    -0.61490685
 c      0.30698469     1.52000310    -0.21406826
 c      1.08828893     0.87909912     0.61304847
 h      0.06490124    -2.14394351    -0.28566332
 h     -1.21279926     1.37729385    -1.70585458
 h      0.46665928     2.55660690    -0.25210022
 h      2.12197558     1.23416825     0.75817363
 o      2.28652102    -0.76541121    -0.26570102
 h      2.57276222    -0.73708981     0.73612935
 c     -2.21482477    -0.78625857     0.98989296
 h     -2.72283703     0.08980763     1.07471251
 h     -2.39169743    -1.64911659     0.47746882
 h     -1.47681865    -1.07438326     1.98496715
 h     -1.65623538     2.02090430    -0.15365809
          17

 c      1.07551508    -0.38737269    -0.03345871
 c     -0.07128665    -1.01766786    -0.50212601
 c     -1.12677315    -0.33928296    -0.09231027
 c     -1.08216086     1.14972432    -0.62231692
 c      0.29652037     1.52713698    -0.20502374
 c      1.09499966     0.87593369     0.61280859
 h      0.05604853    -2.15938539    -0.31254253
 h     -1.19459834     1.38514336    -1.68619813
 h      0.48910399     2.49927227    -0.24766586
 h      2.13509972     1.27394115     0.76173590
 o      2.29767436    -0.77431274    -0.27314864
 h      2.55539866    -0.74884912     0.76492428
 c     -2.21925141    -0.78342396     0.98154255
 h     -2.69691300     0.08955510     1.04250464
 h     -2.43290241    -1.66938395     0.50193156
 h     -1.40311403    -1.04397119     2.02171583
 h     -1.72296054     2.02440467    -0.17769137
          17

 c      1.09036604    -0.37814960    -0.03810865
 c     -0.07215110    -1.02359551    -0.48288052
 c     -1.14004259    -0.34122274    -0.09307267
 c     -1.08936024     1.15535955    -0.62832163
 c      0.28396786     1.53413775    -0.19490819
 c      1.10329004     0.87266310     0.61223894
 h      0.04265165    -2.15976763    -0.34423258
 h     -1.17722333     1.38497937    -1.67046995
 h      0.52064498     2.48545368    -0.25296463
 h      2.13831983     1.31324980     0.77037312
 o      2.30944930    -0.78450348    -0.27830101
 h      2.54727675    -0.76285055     0.76362995
 c     -2.21700213    -0.78147579     0.97358420
 h     -2.70326953     0.11538166     1.01970014
 h     -2.49456803    -1.71274254     0.52358007
 h     -1.35578813    -1.00573383     2.03112199
 h     -1.78492629     2.01013386    -0.20248192
          17

 c      1.10552438    -0.36896817    -0.04414724
 c     -0.07149499    -1.03207814    -0.46304516
 c     -1.15624639    -0.34132798    -0.09369512
 c     -1.09643790     1.16086963    -0.63212548
 c      0.26941571     1.54027837    -0.18342633
 c      1.11302716     0.86987834     0.61122243
 h      0.02557611    -2.14698386    -0.37871245
 h     -1.16141691     1.37804908    -1.66683861
 h      0.56235233     2.52039888    -0.26869146
 h      2.12941463     1.34909538     0.78284789
 o      2.32171171    -0.79585759    -0.28113935
 h      2.54977928    -0.77943285     0.73271103
 c     -2.20904440    -0.78056351     0.96560325
 h     -2.73601205     0.15721263     1.00644662
 h     -2.57025168    -1.76408167     0.54983788
 h     -1.33707943    -0.96098801     2.01256316
 h     -1.83872724     1.97805377    -0.22815867
          17

 c      1.12061789    -0.36028743    -0.05162513
 c     -0.06955281    -1.04205180    -0.44268378
 c     -1.17463161    -0.33999461    -0.09454896
 c     -1.10349187     1.16596330    -0.63335597
 c      0.25363012     1.54709802    -0.17051891
 c      1.12384946     0.86810200     0.60961920
 h      0.00615239    -2.12687412    -0.41389484
 h     -1.14723028     1.36516782    -1.67950139
 h      0.60794877     2.58194806    -0.29298713
 h      2.10892059     1.37947213     0.79824654
 o      2.33425965    -0.80826394    -0.28208399
 h      2.56529067    -0.79863250     0.67918159
 c     -2.19716842    -0.78013760     0.95733228
 h     -2.78350457     0.19630855     1.00203298
 h     -2.65129948    -1.80774406     0.58620464
 h     -1.34769484    -0.91154862     1.96696945
 h     -1.88272808     1.93038859    -0.25411987
          17

 c      1.13532598    -0.35254107    -0.06048350
 c     -0.06671375    -1.05210251    -0.42184140
 c     -1.19423682    -0.33764106    -0.09605762
 c     -1.11055618     1.17027940    -0.63227995
 c      0.23764665     1.55642320    -0.15630734
 c      1.13518272     0.86772829     0.60723726
 h     -0.01402779    -2.10876225    -0.44816538
 h     -1.13412586     1.34626426    -1.70600196
 h      0.64830164     2.64413773    -0.32208531
 h      2.07999300     1.40372657     0.81611121
 o      2.34676441    -0.82162156    -0.28214082
 h      2.59766125    -0.82016151     0.61877555
 c     -2.18329851    -0.77961167     0.94876809
 h     -2.83484223     0.21806595     1.00532222
 h     -2.72907538    -1.83288179     0.63450716
 h     -1.38661293    -0.85969765     1.89708172
 h     -1.91743536     1.87145552    -0.27910940
          17

 c      1.14946344    -0.34611921    -0.07051132
 c     -0.06340681    -1.06078357    -0.40053431
 c     -1.21398796    -0.33464006    -0.09867930
 c     -1.11749560     1.17337148    -0.62967482
 c      0.22231526     1.56924324    -0.14096214
 c      1.14626833     0.86897289     0.60381536
 h     -0.03352749    -2.10256385    -0.48086005
 h     -1.12146055     1.32092732    -1.73858385
 h      0.67643260     2.69067838    -0.35202505
 h      2.04802706     1.42278949     0.83653538
 o      2.35870979    -0.83582814    -0.28286747
 h      2.65247762    -0.84346121     0.57507328
 c     -2.16936434    -0.77858163     0.93991609
 h     -2.88197546     0.21501746     1.01479794
 h     -2.79628447    -1.83385045     0.69376644
 h     -1.44921521    -0.80828485     1.80971182
 h     -1.94588767     1.80742692    -0.30129151
          17

 c      1.16303989    -0.34134517    -0.08132073
 c     -0.06001638    -1.06715193    -0.37878609
 c     -1.23280092    -0.33128412    -0.10287761
 c     -1.12397247     1.17471436    -0.62646331
 c      0.20820614     1.58580915    -0.12465980
 c      1.15625019     0.87187022     0.59903750
 h     -0.05142351    -2.11321561    -0.51197406
 h     -1.10887927     1.28925746    -1.76812101
 h      0.68829225     2.71401353    -0.37942353
 h      2.01964276     1.43892767     0.86012976
 o      2.36960520    -0.85077555    -0.28539170
 h      2.73335165    -0.86776497     0.56368353
 c     -2.15763635    -0.77680677     0.93020898
 h     -2.91956352     0.18524179     1.02862187
 h     -2.84731914    -1.80902412     0.76137031
 h     -1.52284208    -0.76046215     1.72119733
 h     -1.97338036     1.74548275    -0.31857753
          17

 c      1.17621500    -0.33843923    -0.09239084
 c     -0.05686237    -1.07111535    -0.35672669
 c     -1.24966733    -0.32778857    -0.10906106
 c     -1.12959259     1.17383781    -0.62338337
 c      0.19565196     1.60592470    -0.10759252
 c      1.16436448     0.87635643     0.59259080
 h     -0.06719164    -2.13702346    -0.54095816
 h     -1.09639197     1.25218687    -1.78720909
 h      0.68203087     2.71200142    -0.40155654
 h      2.00065091     1.45461547     0.88763685
 o      2.37954765    -0.86639077    -0.28919932
 h      2.83363094    -0.89168817     0.57334103
 c     -2.15113410    -0.77427481     0.91781158
 h     -2.94464832     0.13078361     1.04465625
 h     -2.87837407    -1.75995863     0.83382302
 h     -1.58172371    -0.71789127     1.66421413
 h     -2.00549463     1.69194055    -0.32943690
          17

 c      1.18917049    -0.33750009    -0.10317080
 c     -0.05419295    -1.07320724    -0.33465236
 c     -1.26372232    -0.32432070    -0.11748579
 c     -1.13419881     1.17051865    -0.62080251
 c      0.18477668     1.62908172    -0.08996966
 c      1.17018083     0.88241370     0.58426358
 h     -0.08034496    -2.16438847    -0.56601124
 h     -1.08425448     1.21129852    -1.79139229
 h      0.65755681     2.68632186    -0.41639703
 h      1.99361520     1.47079127     0.91910033
 o      2.38917893    -0.88265283    -0.29298641
 h      2.93811240    -0.91322492     0.58026249
 c     -2.15252864    -0.77131857     0.90064521
 h     -2.95695913     0.05720057     1.06049886
 h     -2.88796968    -1.69155719     0.90708012
 h     -1.59881198    -0.67827631     1.67419595
 h     -2.04462234     1.65013080    -0.33391319
          17

 c      1.20200978    -0.33852773    -0.11316420
 c     -0.05214290    -1.07409779    -0.31297987
 c     -1.27430163    -0.32102322    -0.12817171
 c     -1.13805061     1.16484270    -0.61868400
 c      0.17547332     1.65442328    -0.07197588
 c      1.17371314     0.89016183     0.57402496
 h     -0.09035416    -2.18542825    -0.58466529
 h     -1.07280129     1.16850802    -1.77936749
 h      0.61681583     2.64289108    -0.42303251
 h      1.99684621     1.48588085     0.95309129
 o      2.39911575    -0.89954487    -0.29588745
 h      3.03258576    -0.93055924     0.56828318
 c     -2.16104412    -0.76811861     0.88018187
 h     -2.95992548    -0.02586040     1.07390348
 h     -2.87824105    -1.61351900     0.97692565
 h     -1.58004324    -0.64002812     1.74254485
 h     -2.08787892     1.61989165    -0.33389644
          17

 c      1.21474204    -0.34144454    -0.12195704
 c     -0.05071048    -1.07429190    -0.29214662
 c     -1.28100823    -0.31802627    -0.14086245
 c     -1.14169224     1.15709194    -0.61666760
 c      0.16732532     1.68055427    -0.05366031
 c      1.17531188     0.89980003     0.56201893
 h     -0.09680219    -2.19335984    -0.59469973
 h     -1.06227668     1.12582473    -1.75302630
 h      0.56480595     2.59402969    -0.42285519
 h      2.00576836     1.49660973     0.98675674
 o      2.40969976    -0.91702387    -0.29761148
 h      3.10769361    -0.94244651     0.53118669
 c     -2.17331308    -0.76430917     0.86011486
 h     -2.96165923    -0.10409448     1.08388637
 h     -2.85631856    -1.54191283     1.04037122
 h     -1.55109605    -0.60580062     1.82941647
 h     -2.12871895     1.59904962    -0.33226437
          17

 c      1.22731289    -0.34609788    -0.12921394
 c     -0.04977196    -1.07404839    -0.27253113
 c     -1.28374825    -0.31545553    -0.15505082
 c     -1.14567825     1.14761088    -0.61416885
 c      0.15955045     1.70536068    -0.03477678
 c      1.17546498     0.91146544     0.54848422
 h     -0.09951193    -2.18529761    -0.59466298
 h     -1.05265456     1.08517127    -1.71757416
 h      0.51036721     2.56057652    -0.42132956
 h      2.01527807     1.49974017     1.01666199
 o      2.42098829    -0.93501868    -0.29823471
 h      3.15876669    -0.94813960     0.46933556
 c     -2.18591557    -0.75936426     0.84254346
 h     -2.97414944    -0.16062946     1.09146239
 h     -2.83341642    -1.49744703     1.09774838
 h     -1.52836815    -0.57762574     1.90640846
 h     -2.16030477     1.58513363    -0.33174950
          17

 c      1.23963135    -0.35226886    -0.13467607
 c     -0.04909776    -1.07337837    -0.25441705
 c     -1.28267801    -0.31343435    -0.17006754
 c     -1.15039798     1.13675188    -0.61046590
 c      0.15125824     1.72648369    -0.01484735
 c      1.17465764     0.92512915     0.53366947
 h     -0.09858555    -2.16214837    -0.58410692
 h     -1.04347063     1.04817550    -1.68126252
 h      0.46327082     2.56649206    -0.42704193
 h      2.02139727     1.49333189     1.03973323
 o      2.43273478    -0.95343813    -0.29809567
 h      3.18592225    -0.94719138     0.38791542
 c     -2.19660769    -0.75290398     0.82792663
 h     -3.00696956    -0.18341698     1.09794548
 h     -2.81769773    -1.49605341     1.15200769
 h     -1.51837830    -0.55558661     1.96044379
 h     -2.17779849     1.57619532    -0.33429597
          17

 c      1.25158692    -0.35969012    -0.13816811
 c     -0.04836360    -1.07203639    -0.23797523
 c     -1.27810497    -0.31208496    -0.18518220
 c     -1.15601759     1.12486900    -0.60485917
 c      0.14213188     1.74298350     0.00611896
 c      1.17331773     0.94055341     0.51778239
 h     -0.09440562    -2.12862635    -0.56376260
 h     -1.03380583     1.01601550    -1.65365378
 h      0.42614729     2.61957000    -0.44291821
 h      2.02192571     1.47718307     1.05388266
 o      2.44425307    -0.97219063    -0.29782589
 h      3.19616439    -0.93913236     0.29735649
 c     -2.20543297    -0.74498523     0.81655909
 h     -3.05838257    -0.17284791     1.10156956
 h     -2.80584784    -1.53713767     1.20305629
 h     -1.52300487    -0.53878828     1.98628771
 h     -2.17916194     1.57099411    -0.34088171
          17

 c      1.26306081    -0.36806218    -0.13960541
 c     -0.04717588    -1.06951079    -0.22324653
 c     -1.27043237    -0.31153667    -0.19966494
 c     -1.16243567     1.11230774    -0.59697420
 c      0.13253721     1.75608824     0.02713576
 c      1.17179325     0.95729775     0.50096393
 h     -0.08761374    -2.09329986    -0.53563361
 h     -1.02264850     0.98956080    -1.64180815
 h      0.39309710     2.70275483    -0.46019859
 h      2.01660444     1.45279866     1.05834076
 o      2.45422911    -0.99123912    -0.29837495
 h      3.20650072    -0.92265787     0.21364448
 c     -2.21407652    -0.73606667     0.80917720
 h     -3.11650361    -0.13951071     1.09769429
 h     -2.78722218    -1.60556423     1.24529877
 h     -1.54231032    -0.52610741     1.98197128
 h     -2.16532726     1.56905373    -0.35152276
          17

 c      1.27392399    -0.37705475    -0.13899355
 c     -0.04512193    -1.06511351    -0.21015496
 c     -1.26015463    -0.31192874    -0.21281699
 c     -1.16921595     1.09937082    -0.58705204
 c      0.12284541     1.76765017     0.04695708
 c      1.17031668     0.97477146     0.48326964
 h     -0.07901850    -2.06746362    -0.50260897
 h     -1.00957001     0.96977285    -1.64645237
 h      0.35781381     2.79216559    -0.46684879
 h      2.00715715     1.42315074     1.05382041
 o      2.46106631    -1.01067439    -0.30060686
 h      3.23888000    -0.89465443     0.15176909
 c     -2.22415201    -0.72667893     0.80644535
 h     -3.16838731    -0.09618408     1.08220502
 h     -2.75371507    -1.68326148     1.27192258
 h     -1.57565079    -0.51648056     1.94709445
 h     -2.14028471     1.57079483    -0.36532432
          17

 c      1.28402394    -0.38630257    -0.13642187
 c     -0.04183161    -1.05831724    -0.19860157
 c     -1.24785802    -0.31339676    -0.22400604
 c     -1.17558215     1.08629519    -0.57591619
 c      0.11314446     1.77896817     0.06470654
 c      1.16897309     0.99231466     0.46466322
 h     -0.06939317    -2.06106886    -0.46709548
 h     -0.99511388     0.95778674    -1.66189994
 h      0.31736218     2.87069525    -0.45495094
 h      1.99714743     1.39225336     1.04251008
 o      2.46436040    -1.03057936    -0.30441670
 h      3.29741677    -0.85259461     0.11152388
 c     -2.23646457    -0.71725544     0.80850098
 h     -3.20527701    -0.05333085     1.05328720
 h     -2.70288516    -1.75584907     1.27837306
 h     -1.62173792    -0.50884053     1.88295966
 h     -2.11085501     1.57763784    -0.38066208
          17

 c      1.29319548    -0.39542088    -0.13205488
 c     -0.03701957    -1.04925771    -0.18859385
 c     -1.23420657    -0.31604907    -0.23270829
 c     -1.18058054     1.07329896    -0.56461114
 c      0.10335031     1.79070474     0.07991089
 c      1.16772829     1.00929258     0.44504902
 h     -0.05928718    -2.07668358    -0.42932504
 h     -0.98049869     0.95448869    -1.67970081
 h      0.27127942     2.92874974    -0.42106931
 h      1.99124665     1.36442839     1.02762125
 o      2.46533846    -1.05072608    -0.30887822
 h      3.36159132    -0.79926518     0.07974426
 c     -2.25117606    -0.70816883     0.81478267
 h     -3.22308443    -0.01828960     1.01120241
 h     -2.63651304    -1.81356711     1.26285264
 h     -1.67760516    -0.50167625     1.79455500
 h     -2.08525707     1.59160652    -0.39566853
          17

 c      1.30129967    -0.40404953    -0.12612571
 c     -0.03048283    -1.03889797    -0.18024262
 c     -1.21991092    -0.31994261    -0.23853725
 c     -1.18342065     1.06071337    -0.55403088
 c      0.09334170     1.80308566     0.09237138
 c      1.16654762     1.02519944     0.42436239
 h     -0.04903541    -2.10740614    -0.38739691
 h     -0.96700887     0.96012159    -1.69229369
 h      0.22031152     2.96170290    -0.36468406
 h      1.99358347     1.34329888     1.01221818
 o      2.46539391    -1.07064740    -0.31319794
 h      3.40900547    -0.74119996     0.04547680
 c     -2.26828256    -0.69987681     0.82375665
 h     -3.22153937     0.00436033     0.95759000
 h     -2.55877116    -1.85040890     1.22579029
 h     -1.73582098    -0.49189561     1.69532176
 h     -2.06989791     1.61386568    -0.40897925
          17

 c      1.30824559    -0.41189075    -0.11892753
 c     -0.02208120    -1.02862110    -0.17361413
 c     -1.20567515    -0.32506394    -0.24124911
 c     -1.18380191     1.04912831    -0.54474609
 c      0.08303131     1.81601328     0.10208591
 c      1.16555164     1.03973805     0.40268630
 h     -0.03886491    -2.14147446    -0.33919885
 h     -0.95556916     0.97423779    -1.69465912
 h      0.16578100     2.96841228    -0.28719113
 h      2.00568336     1.33095528     0.99768729
 o      2.46533403    -1.08985202    -0.31696182
 h      3.42689256    -0.68494985     0.00393225
 c     -2.28816435    -0.69315654     0.83245950
 h     -3.20370158     0.01257640     0.89491190
 h     -2.47505121    -1.86331379     1.16940683
 h     -1.77997179    -0.47265194     1.61379658
 h     -2.06612672     1.64274898    -0.42019146
          17

 c      1.31398087    -0.41872156    -0.11079975
 c     -0.01172836    -1.01972050    -0.16862925
 c     -1.19212946    -0.33130767    -0.24072522
 c     -1.18193939     1.03938181    -0.53701485
 c      0.07239422     1.82903798     0.10923671
 c      1.16507371     1.05283115     0.38029762
 h     -0.02890184    -2.16807246    -0.28392192
 h     -0.94659537     0.99585790    -1.68456369
 h      0.10932488     2.95144408    -0.19163706
 h      2.02553036     1.32785771     0.98301382
 o      2.46546417    -1.10790886    -0.31999351
 h      3.41072771    -0.63571607    -0.04579561
 c     -2.31143013    -0.68914650     0.83715862
 h     -3.17614710     0.00717179     0.82594248
 h     -2.39130915    -1.85199519     1.09753346
 h     -1.78741064    -0.43328137     1.58652426
 h     -2.07021327     1.67334758    -0.42955891
          17

 c      1.31847288    -0.42438747    -0.10211302
 c      0.00059835    -1.01315243    -0.16507662
 c     -1.17976994    -0.33844894    -0.23694279
 c     -1.17830376     1.03234967    -0.53085389
 c      0.06148689     1.84120022     0.11419636
 c      1.16555259     1.06457018     0.35759020
 h     -0.01911768    -2.18006747    -0.22224976
 h     -0.93998512     1.02365534    -1.66242606
 h      0.05263109     2.91889763    -0.08267845
 h      2.04861610     1.33341530     0.96553994
 o      2.46575089    -1.12447727    -0.32224270
 h      3.36179646    -0.59698574    -0.10257315
 c     -2.33673122    -0.68837495     0.83683459
 h     -3.14934740    -0.00747614     0.75304107
 h     -2.31365921    -1.81977942     1.01547064
 h     -1.75565417    -0.37069933     1.61743349
 h     -2.07645437     1.69936827    -0.43734528
          17

 c      1.32170841    -0.42878879    -0.09325778
 c      0.01481137    -1.00948707    -0.16266060
 c     -1.16891854    -0.34612515    -0.22994720
 c     -1.17336993     1.02870460    -0.52607275
 c      0.05048494     1.85087900     0.11745574
 c      1.16736143     1.07514588     0.33494706
 h     -0.00931105    -2.17439453    -0.15587234
 h     -0.93510262     1.05614262    -1.63129183
 h     -0.00316557     2.88634840     0.03429643
 h      2.06994810     1.34664353     0.94242895
 o      2.46584306    -1.13936968    -0.32374319
 h      3.28703827    -0.56959913    -0.16396830
 c     -2.36037463    -0.69003150     0.83359588
 h     -3.13613030    -0.02390020     0.67733535
 h     -2.24762325    -1.77504028     0.92953571
 h     -1.70927715    -0.29622838     1.67393582
 h     -2.08011973     1.71539097    -0.44347932
          17

 c      1.32370829    -0.43186914    -0.08463162
 c      0.03064379    -1.00891327    -0.16103517
 c     -1.15968954    -0.35385032    -0.21985549
 c     -1.16751685     1.02877738    -0.52227011
 c      0.03971772     1.85616684     0.11938624
 c      1.17070322     1.08478340     0.31265243
 h      0.00085799    -2.15181657    -0.08690699
 h     -0.93075219     1.09186998    -1.59680737
 h     -0.05824066     2.87292204     0.15590533
 h      2.08560961     1.36654029     0.91176638
 o      2.46498262    -1.15269313    -0.32459160
 h      3.20063831    -0.54949435    -0.22669744
 c     -2.37934507    -0.69267029     0.82926909
 h     -3.14591207    -0.03582907     0.59874313
 h     -2.19676261    -1.73141771     0.84597360
 h     -1.67092044    -0.22277194     1.72842337
 h     -2.07865153     1.71807809    -0.44755750
          17

 c      1.32453292    -0.43360488    -0.07661381
 c      0.04761128    -1.01123767    -0.15983851
 c     -1.15198319    -0.36106452    -0.20687900
 c     -1.16101249     1.03251098    -0.51887593
 c      0.02955255     1.85623288     0.12011558
 c      1.17559641     1.09367840     0.29086204
 h      0.01179112    -2.11682112    -0.01735398
 h     -0.92530198     1.12959617    -1.56654577
 h     -0.11318136     2.88600399     0.28212150
 h      2.09350973     1.39224064     0.87300268
 o      2.46204082    -1.16498453    -0.32487566
 h      3.12364209    -0.52563103    -0.28795901
 c     -2.39265843    -0.69453437     0.82457326
 h     -3.17830975    -0.04392903     0.51803503
 h     -2.16188067    -1.70427438     0.76943174
 h     -1.65218285    -0.15860793     1.76758220
 h     -2.07178248     1.70648083    -0.44895504
          17

 c      1.32429961    -0.43398442    -0.06952725
 c      0.06502391    -1.01589824    -0.15874106
 c     -1.14553222    -0.36720980    -0.19132213
 c     -1.15398914     1.03948187    -0.51532142
 c      0.02014984     1.85212034     0.11992779
 c      1.18188175     1.10195248     0.26960410
 h      0.02384257    -2.07742890     0.05149370
 h     -0.91715916     1.16831555    -1.54789375
 h     -0.16634433     2.91244526     0.41135051
 h      2.09365715     1.42310953     0.82697575
 o      2.45616422    -1.17684378    -0.32453899
 h      3.07360711    -0.48607567    -0.34783475
 c     -2.40077978    -0.69414709     0.81951677
 h     -3.22405939    -0.05511418     0.43876891
 h     -2.14253475    -1.70281271     0.70249940
 h     -1.65772148    -0.10853810     1.78608981
 h     -2.06142915     1.68200295    -0.44692420
          17

 c      1.32322779    -0.43297648    -0.06361608
 c      0.08203828    -1.02208362    -0.15749183
 c     -1.13997222    -0.37181403    -0.17356053
 c     -1.14638987     1.04898892    -0.51130785
 c      0.01149019     1.84557808     0.11951054
 c      1.18921002     1.10964652     0.24879396
 h      0.03723297    -2.04381812     0.11952505
 h     -0.90556865     1.20698246    -1.54475744
 h     -0.21401689     2.93241299     0.53728916
 h      2.08816600     1.45884648     0.77572231
 o      2.44765057    -1.18796384    -0.32344000
 h      3.05006086    -0.43376218    -0.40840621
 c     -2.40452118    -0.69108848     0.81371686
 h     -3.27162644    -0.07656859     0.36619540
 h     -2.13946315    -1.72469185     0.64724052
 h     -1.68891665    -0.07549761     1.78218704
 h     -2.05157988     1.64819759    -0.44069240
          17

 c      1.32166646    -0.43051016    -0.05905632
 c      0.09773517    -1.02904946    -0.15590260
 c     -1.13490377    -0.37455878    -0.15401859
 c     -1.13797074     1.06019787    -0.50697301
 c      0.00358893     1.83792649     0.11967582
 c      1.19706109     1.11673586     0.22827043
 h      0.05209258    -2.02464715     0.18746921
 h     -0.89118759     1.24411516    -1.55546244
 h     -0.25269547     2.93245524     0.65209077
 h      2.08083624     1.49952537     0.72206566
 o      2.43753480    -1.19719756    -0.32160308
 h      3.04027416    -0.38564001    -0.46952214
 c     -2.40452779    -0.68590593     0.80661120
 h     -3.31173797    -0.11216247     0.30512304
 h     -2.15437135    -1.75950074     0.60637281
 h     -1.74548353    -0.06129220     1.75604578
 h     -2.04773016     1.61010268    -0.42960261
          17

 c      1.32004627    -0.42648310    -0.05597739
 c      0.11120233    -1.03650101    -0.15372707
 c     -1.12992755    -0.37531213    -0.13315782
 c     -1.12847652     1.07231106    -0.50278045
 c     -0.00341414     1.82992320     0.12111340
 c      1.20485350     1.12316204     0.20786619
 h      0.06863283    -2.02254820     0.25528980
 h     -0.87588252     1.27778528    -1.57394724
 h     -0.28008096     2.90678804     0.74923068
 h      2.07599730     1.54535501     0.66885068
 o      2.42669696    -1.20351678    -0.31921744
 h      3.03318362    -0.35741808    -0.52856432
 c     -2.40135150    -0.67954730     0.79760799
 h     -3.33839582    -0.16231259     0.25881258
 h     -2.18792977    -1.79556501     0.58264984
 h     -1.82571847    -0.06650518     1.70982142
 h     -2.05501182     1.57273346    -0.41332800
          17

 c      1.31877543    -0.42079385    -0.05447641
 c      0.12162643    -1.04466434    -0.15054815
 c     -1.12465447    -0.37412568    -0.11147024
 c     -1.11796260     1.08471521    -0.49924350
 c     -0.00927533     1.82197441     0.12433904
 c      1.21212865     1.12889323     0.18749763
 h      0.08716806    -2.03316532     0.32072111
 h     -0.86196735     1.30604797    -1.59291774
 h     -0.29494632     2.85464386     0.82415999
 h      2.07667577     1.59599558     0.61794374
 o      2.41565685    -1.20637930    -0.31650559
 h      3.02295081    -0.35759530    -0.58245906
 c     -2.39566052    -0.67308399     0.78607093
 h     -3.34856168    -0.22491214     0.22864932
 h     -2.23874410    -1.82360912     0.57791810
 h     -1.92570777    -0.08931080     1.64927212
 h     -2.07506319     1.53918452    -0.39214632
          17

 c      1.31813780    -0.41338278    -0.05462957
 c      0.12839621    -1.05396645    -0.14582214
 c     -1.11871229    -0.37120469    -0.08945457
 c     -1.10700009     1.09701423    -0.49671245
 c     -0.01369248     1.81428222     0.12970833
 c      1.21870668     1.13399504     0.16721808
 h      0.10785258    -2.04872772     0.37974429
 h     -0.85150449     1.32736388    -1.60634045
 h     -0.29686246     2.77840771     0.87424728
 h      2.08309542     1.64971507     0.56961448
 o      2.40467280    -1.20566101    -0.31365401
 h      3.00773523    -0.38840861    -0.62880313
 c     -2.38840085    -0.66784339     0.77104836
 h     -3.34195752    -0.29608479     0.21389872
 h     -2.30350720    -1.83752984     0.59273009
 h     -2.03779211    -0.12264471     1.58757010
 h     -2.10404681     1.50996515    -0.36713092
          17

 c      1.31822390    -0.40426419    -0.05650391
 c      0.13119319    -1.06467909    -0.13902326
 c     -1.11177832    -0.36685866    -0.06755481
 c     -1.09653899     1.10891966    -0.49530749
 c     -0.01633402     1.80685309     0.13739220
 c      1.22469572     1.13865207     0.14718860
 h      0.13041851    -2.06210509     0.42827038
 h     -0.84594360     1.34077098    -1.61048642
 h     -0.28620123     2.68328415     0.89914480
 h      2.09274999     1.70315040     0.52285401
 o      2.39379892    -1.20158709    -0.31077095
 h      2.98892993    -0.44688937    -0.66654946
 c     -2.38070330    -0.66565545     0.75093372
 h     -3.32146405    -0.37063608     0.21119978
 h     -2.37756155    -1.83439859     0.62627329
 h     -2.15074916    -0.15113725     1.54946710
 h     -2.13419142     1.48424173    -0.34002673
          17

 c      1.31891993    -0.39353882    -0.06016783
 c      0.13003309    -1.07675917    -0.12975389
 c     -1.10363490    -0.36145467    -0.04609467
 c     -1.08756631     1.12013707    -0.49493979
 c     -0.01684136     1.79937397     0.14724547
 c      1.23036193     1.14311162     0.12759065
 h      0.15412346    -2.06871576     0.46340040
 h     -0.84601305     1.34587052    -1.60413786
 h     -0.26456516     2.57840400     0.90233446
 h      2.10195985     1.75203504     0.47633512
 o      2.38283982    -1.19475993    -0.30781093
 h      2.97176986    -0.52447025    -0.69715689
 c     -2.37308070    -0.66823347     0.72434834
 h     -3.29405469    -0.44243726     0.21387656
 h     -2.45546786    -1.81479532     0.67632789
 h     -2.25758207    -0.15802522     1.56097927
 h     -2.15733751     1.46141898    -0.31281936
          17

 c      1.31996170    -0.38138073    -0.06569461
 c      0.12524687    -1.08983659    -0.11779280
 c     -1.09419837    -0.35539660    -0.02528758
 c     -1.08083643     1.13034485    -0.49533206
 c     -0.01479776     1.79099563     0.15852446
 c      1.23597761     1.14759148     0.10855010
 h      0.17785655    -2.06688441     0.48394060
 h     -0.85170639     1.34276442    -1.58860133
 h     -0.23563579     2.47899346     0.89430751
 h      2.10758772     1.79235218     0.42922840
 o      2.37126466    -1.18617383    -0.30446755
 h      2.96637430    -0.60685431    -0.72617351
 c     -2.36483588    -0.67536987     0.69287100
 h     -3.27103130    -0.50510662     0.21215316
 h     -2.53152820    -1.78339253     0.73945340
 h     -2.36173024    -0.14541719     1.61664803
 h     -2.16753308     1.44175431    -0.28728568
          17

 c      1.32103288    -0.36800234    -0.07315757
 c      0.11739500    -1.10324640    -0.10311817
 c     -1.08348845    -0.34912685    -0.00530378
 c     -1.07676140     1.13922754    -0.49600967
 c     -0.00973376     1.78027832     0.16965303
 c      1.24173486     1.15219966     0.09010391
 h      0.20033996    -2.05780224     0.49061316
 h     -0.86228682     1.33203404    -1.56773798
 h     -0.20551683     2.40673437     0.89504516
 h      2.10804294     1.82124602     0.38151175
 o      2.35838736    -1.17687204    -0.30024695
 h      2.98460244    -0.67953950    -0.76193410
 c     -2.35536415    -0.68530248     0.66037478
 h     -3.26423421    -0.55346547     0.19627098
 h     -2.60046057    -1.74811731     0.81186785
 h     -2.46501005    -0.12918801     1.68412760
 h     -2.16199041     1.42622167    -0.26468814
          17

 c      1.32183714    -0.35362223    -0.08260979
 c      0.10714710    -1.11606489    -0.08593088
 c     -1.07158846    -0.34310482     0.01370415
 c     -1.07539426     1.14650095    -0.49632182
 c     -0.00139659     1.76601366     0.17894214
 c      1.24773338     1.15688106     0.07220038
 h      0.22042528    -2.04553078     0.48620115
 h     -0.87638170     1.31471611    -1.54769721
 h     -0.17970317     2.38005830     0.92518152
 h      2.10361646     1.83752009     0.33389435
 o      2.34414151    -1.16721796    -0.29503082
 h      3.02796883    -0.73937184    -0.80662782
 c     -2.34518193    -0.69650263     0.62976544
 h     -3.27766884    -0.58519226     0.16157207
 h     -2.65794908    -1.71663032     0.89029059
 h     -2.56351112    -0.11969447     1.73743513
 h     -2.14128074     1.41621892    -0.24556478
          17

 c      1.32211185    -0.33845045    -0.09404453
 c      0.09517563    -1.12717624    -0.06664903
 c     -1.05864937    -0.33775470     0.03162046
 c     -1.07641983     1.15191519    -0.49556857
 c      0.00980821     1.74872818     0.18643756
 c      1.25400984     1.16138937     0.05471534
 h      0.23745133    -2.03672023     0.47535382
 h     -0.89230841     1.29209758    -1.53558672
 h     -0.15778082     2.39663565     0.98385241
 h      2.09647550     1.84183374     0.28757807
 o      2.32945778    -1.15693001    -0.28941980
 h      3.08228370    -0.79380547    -0.85107974
 c     -2.33586273    -0.70820174     0.60226865
 h     -3.30357836    -0.60105805     0.11028087
 h     -2.70046280    -1.69235260     0.97139418
 h     -2.65234427    -0.11964259     1.76403179
 h     -2.10946141     1.41340420    -0.22952384
          17

 c      1.32162046    -0.32270128    -0.10736291
 c      0.08211981    -1.13545435    -0.04581386
 c     -1.04495174    -0.33340317     0.04839266
 c     -1.07911915     1.15526781    -0.49325569
 c      0.02300970     1.73037289     0.19380133
 c      1.26054901     1.16531486     0.03747949
 h      0.25143319    -2.03901771     0.46338865
 h     -0.90866375     1.26530424    -1.53656832
 h     -0.13543724     2.43705146     1.04992742
 h      2.09045691     1.83663218     0.24400380
 o      2.31551141    -1.14581768    -0.28420274
 h      3.12993631    -0.84889879    -0.88341849
 c     -2.32932080    -0.72021286     0.57821307
 h     -3.32855528    -0.60386218     0.04839483
 h     -2.72491915    -1.67399847     1.05062793
 h     -2.72774938    -0.12802223     1.75946108
 h     -2.07404493     1.41965219    -0.21506897
          17

 c      1.32016503    -0.30661466    -0.12237189
 c      0.06862894    -1.14011200    -0.02389014
 c     -1.03098011    -0.33023774     0.06404617
 c     -1.08242354     1.15642908    -0.48933581
 c      0.03734846     1.71279646     0.20249534
 c      1.26729265     1.16816994     0.02031256
 h      0.26265578    -2.05745438     0.45392558
 h     -0.92486112     1.23505580    -1.55076101
 h     -0.10968802     2.48258871     1.10356952
 h      2.09045036     1.82564178     0.20457575
 o      2.30313019    -1.13399770    -0.27991764
 h      3.15912121    -0.90561031    -0.89608643
 c     -2.32707862    -0.73255927     0.55765504
 h     -3.34097478    -0.59736391    -0.01779005
 h     -2.72910767    -1.65850838     1.12232978
 h     -2.78717760    -0.14262021     1.72299898
 h     -2.04475762     1.43688021    -0.19976927
          17

 c      1.31760432    -0.29047835    -0.13880821
 c      0.05545530    -1.14104231    -0.00109983
 c     -1.01746448    -0.32829117     0.07867868
 c     -1.08525151     1.15537021    -0.48416732
 c      0.05210669     1.69721938     0.21316091
 c      1.27420894     1.16952651     0.00306169
 h      0.27075987    -2.09079930     0.44701098
 h     -0.94112363     1.20192152    -1.57283747
 h     -0.07970966     2.52134359     1.13388881
 h      2.10099354     1.81266206     0.17030477
 o      2.29273474    -1.12175470    -0.27681202
 h      3.16444997    -0.96184673    -0.88633694
 c     -2.32996488    -0.74519985     0.54056490
 h     -3.33375153    -0.58564697    -0.08315359
 h     -2.71238487    -1.64377588     1.18098084
 h     -2.82894943    -0.16098839     1.65557968
 h     -2.02973732     1.46630279    -0.18132464
          17

 c      1.31386349    -0.27464829    -0.15636698
 c      0.04348537    -1.13881706     0.02252892
 c     -1.00536203    -0.32745031     0.09243833
 c     -1.08701382     1.15223325    -0.47816069
 c      0.06670001     1.68436749     0.22584453
 c      1.28141330     1.16917920    -0.01436342
 h      0.27437851    -2.13171639     0.43987505
 h     -0.95795020     1.16673875    -1.59479420
 h     -0.04587729     2.54669579     1.13666725
 h      2.12427083     1.79991219     0.14147162
 o      2.28439730    -1.10941971    -0.27489470
 h      3.14577964    -1.01427832    -0.85527338
 c     -2.33810385    -0.75794229     0.52680730
 h     -3.30422289    -0.57281913    -0.14411600
 h     -2.67592814    -1.62968302     1.22235339
 h     -2.85219030    -0.18057237     1.55933727
 h     -2.03050846     1.50702808    -0.15931158
          17

 c      1.30893645    -0.25956726    -0.17472208
 c      0.03365545    -1.13434205     0.04697193
 c     -0.99577449    -0.32748887     0.10549340
 c     -1.08778692     1.14738181    -0.47146872
 c      0.08069708     1.67463725     0.24024825
 c      1.28922752     1.16724874    -0.03197360
 h      0.27181638    -2.17060375     0.42938658
 h     -0.97559602     1.13072423    -1.60920917
 h     -0.00911362     2.55536711     1.11165487
 h      2.15877738     1.78705108     0.11755860
 o      2.27779663    -1.09730506    -0.27392200
 h      3.10878410    -1.05927485    -0.80799746
 c     -2.35096241    -0.77049445     0.51604824
 h     -3.25354709    -0.56287184    -0.19891367
 h     -2.62256784    -1.61809660     1.24415475
 h     -2.85735032    -0.19817937     1.43853201
 h     -2.04092213     1.55524566    -0.13587339
          17

 c      1.30288611    -0.24576920    -0.19353621
 c      0.02681010    -1.12849223     0.07208536
 c     -0.98980798    -0.32812050     0.11800234
 c     -1.08799038     1.14132408    -0.46395392
 c      0.09386398     1.66813641     0.25581708
 c      1.29807769     1.16414856    -0.04970716
 h      0.26193377    -2.19927362     0.41372172
 h     -0.99387882     1.09530638    -1.61104665
 h      0.02932413     2.54685391     1.06157129
 h      2.19989652     1.77177659     0.09752915
 o      2.27203652    -1.08564819    -0.27331292
 h      3.06776864    -1.09377969    -0.75495620
 c     -2.36732215    -0.78265760     0.50756383
 h     -3.18631269    -0.55951639    -0.24816351
 h     -2.55643368    -1.61237441     1.24635128
 h     -2.84783207    -0.20839727     1.30224941
 h     -2.05154729     1.60525672    -0.11444272
          17

 c      1.29583240    -0.23384816    -0.21246503
 c      0.02356313    -1.12188947     0.09759479
 c     -0.98839492    -0.32906343     0.13008914
 c     -1.08800344     1.13456749    -0.45529345
 c      0.10620479     1.66458567     0.27168118
 c      1.30828852     1.16045919    -0.06744473
 h      0.24457961    -2.21264603     0.39268035
 h     -1.01221606     1.06190540    -1.59819157
 h      0.06785826     2.52449094     0.99268425
 h      2.24189655     1.75137862     0.08022764
 o      2.26559577    -1.07454213    -0.27217918
 h      3.04657999    -1.11667572    -0.71149463
 c     -2.38516373    -0.79473825     0.49996245
 h     -3.10997122    -0.56590308    -0.29552873
 h     -2.48249249    -1.61626824     1.23114834
 h     -2.83307931    -0.20024071     1.16854369
 h     -2.05443974     1.65136033    -0.09803002
          17

 c      1.28790753    -0.22438965    -0.23115914
 c      0.02418653    -1.11478085     0.12313230
 c     -0.99211593    -0.33010453     0.14182164
 c     -1.08801020     1.12751908    -0.44505162
 c      0.11796762     1.66308684     0.28651300
 c      1.31991786     1.15681161    -0.08501817
 h      0.22065103    -2.20919253     0.36736977
 h     -1.02971958     1.03175394    -1.57150356
 h      0.10468346     2.49825206     0.91640495
 h      2.27984258     1.72401464     0.06466738
 o      2.25726044    -1.06396375    -0.26992343
 h      3.06431624    -1.12901695    -0.68838096
 c     -2.40185381    -0.80787580     0.49138841
 h     -3.03322905    -0.58437125    -0.34742042
 h     -2.40604856    -1.63224883     1.20228377
 h     -2.82921856    -0.15534525     1.06259970
 h     -2.04506573     1.68908961    -0.08838287
          17

 c      1.27919956    -0.21788088    -0.24926406
 c      0.02855258    -1.10696792     0.14827750
 c     -1.00107204    -0.33114958     0.15319981
 c     -1.08800070     1.12045305    -0.43271101
 c      0.12956488     1.66193988     0.29851911
 c      1.33271575     1.15379273    -0.10222539
 h      0.19198493    -2.19111253     0.33976578
 h     -1.04528155     1.00573670    -1.53476764
 h      0.13827921     2.48719690     0.84951461
 h      2.31066440     1.68926238     0.05014909
 o      2.24760205    -1.05401722    -0.26695681
 h      3.11248300    -1.13087115    -0.68039881
 c     -2.41558762    -0.82277548     0.48120165
 h     -2.96310091    -0.61651129    -0.41019764
 h     -2.33233855    -1.66030602     1.16378404
 h     -2.84595453    -0.06423547     0.99536563
 h     -2.02228347     1.71566563    -0.08587061
          17

 c      1.26974579    -0.21465412    -0.26642548
 c      0.03615789    -1.09780513     0.17259580
 c     -1.01488197    -0.33222438     0.16418601
 c     -1.08779617     1.11350249    -0.41772303
 c      0.14141741     1.65928832     0.30609311
 c      1.34619308     1.15183948    -0.11886652
 h      0.16109948    -2.16440676     0.31223776
 h     -1.05768384     0.98424470    -1.49434999
 h      0.16820140     2.51234238     0.80693299
 h      2.33354801     1.64818265     0.03628411
 o      2.23829091    -1.04498506    -0.26414898
 h      3.16582603    -1.12042795    -0.67499711
 c     -2.42659411    -0.83784016     0.47056550
 h     -2.90230818    -0.66345089    -0.48529464
 h     -2.26618301    -1.69821120     1.11891874
 h     -2.87523350     0.05194167     0.95256815
 h     -1.98792046     1.73021436    -0.08957021
          17

 c      1.25956802    -0.21485691    -0.28229958
 c      0.04622432    -1.08634100     0.19568630
 c     -1.03281350    -0.33342038     0.17475932
 c     -1.08704523     1.10663863    -0.39963464
 c      0.15388635     1.65493770     0.30896197
 c      1.35972408     1.15113723    -0.13479676
 h      0.13068204    -2.13800306     0.28694873
 h     -1.06578063     0.96713905    -1.45789993
 h      0.19463321     2.57556678     0.78883995
 h      2.34998132     1.60312745     0.02301130
 o      2.23066911    -1.03713797    -0.26210115
 h      3.20446918    -1.09639425    -0.66375265
 c     -2.43581939    -0.85085165     0.46026220
 h     -2.84955715    -0.72563473    -0.56672113
 h     -2.21171909    -1.74233217     1.06972117
 h     -2.90597968     0.16199652     0.91823280
 h     -1.94661139     1.73410483    -0.09730629
          17

 c      1.24870352    -0.21843912    -0.29656052
 c      0.05785237    -1.07168144     0.21724080
 c     -1.05393247    -0.33482420     0.18492575
 c     -1.08520820     1.09963720    -0.37829700
 c      0.16731384     1.65065346     0.30801023
 c      1.37261743     1.15159835    -0.14995718
 h      0.10288668    -2.12058907     0.26520766
 h     -1.06871421     0.95398819    -1.43166992
 h      0.21715381     2.65603374     0.78315286
 h      2.36344142     1.55731675     0.01060661
 o      2.22545135    -1.03064748    -0.26108055
 h      3.21831720    -1.05883923    -0.64340287
 c     -2.44387965    -0.86072529     0.45006295
 h     -2.80228601    -0.80196446    -0.64410193
 h     -2.17240248    -1.78818801     1.01724260
 h     -2.93303517     0.24542555     0.88476734
 h     -1.90572287     1.73132504    -0.10575476
          17

 c      1.23722233    -0.22516733    -0.30890381
 c      0.07015176    -1.05348769     0.23706716
 c     -1.07720336    -0.33646280     0.19469186
 c     -1.08162253     1.09209661    -0.35403137
 c      0.18197386     1.64840540     0.30416517
 c      1.38419378     1.15293881    -0.16436095
 h      0.07897632    -2.11574680     0.24731282
 h     -1.06607288     0.94452362    -1.41755585
 h      0.23513136     2.73061639     0.77861085
 h      2.37838803     1.51413304    -0.00044179
 o      2.22286599    -1.02558767    -0.26113963
 h      3.20466134    -1.00884984    -0.61400561
 c     -2.45103557    -0.86744377     0.43935567
 h     -2.75875180    -0.88939428    -0.70751204
 h     -2.15097580    -1.83112381     0.96233972
 h     -2.95525525     0.29216593     0.84959295
 h     -1.87434159     1.72808865    -0.11104603
          17

 c      1.22525076    -0.23465397    -0.31905191
 c      0.08227553    -1.03222242     0.25504931
 c     -1.10153714    -0.33828603     0.20404044
 c     -1.07576623     1.08364077    -0.32755306
 c      0.19800570     1.64944232     0.29801710
 c      1.39393829     1.15479141    -0.17805539
 h      0.05972841    -2.11967670     0.23319108
 h     -1.05796806     0.93887589    -1.41228319
 h      0.24837276     2.78461451     0.76900191
 h      2.39837352     1.47623246    -0.00975776
 o      2.22269822    -1.02196050    -0.26217482
 h      3.16736338    -0.94797995    -0.57807856
 c     -2.45740161    -0.87153836     0.42758212
 h     -2.71842511    -0.98340280    -0.75013767
 h     -2.14920868    -1.86714901     0.90636786
 h     -2.97308964     0.29797265     0.81201718
 h     -1.86002538     1.73043203    -0.11016199
          17

 c      1.21299584    -0.24639118    -0.32676679
 c      0.09340571    -1.00891752     0.27110052
 c     -1.12581069    -0.34018050     0.21292481
 c     -1.06763105     1.07427847    -0.29966611
 c      0.21539693     1.65435782     0.28992554
 c      1.40167248     1.15679622    -0.19108166
 h      0.04599769    -2.12414404     0.22310791
 h     -1.04502167     0.93734875    -1.40946871
 h      0.25714244     2.81091075     0.75168573
 h      2.42403997     1.44493422    -0.01745437
 o      2.22417653    -1.01975903    -0.26392463
 h      3.11858211    -0.87723847    -0.54068576
 c     -2.46310568    -0.87373112     0.41436961
 h     -2.68160364    -1.07881001    -0.76877738
 h     -2.16764034    -1.89354430     0.85143274
 h     -2.98758789     0.26173761     0.77195973
 h     -1.86434277     1.74033081    -0.10232911
          17

 c      1.20075029    -0.25977610    -0.33187060
 c      0.10275956    -0.98476865     0.28516456
 c     -1.14888603    -0.34199443     0.22128388
 c     -1.05781945     1.06456168    -0.27102243
 c      0.23398722     1.66330338     0.28013724
 c      1.40760295     1.15862750    -0.20345512
 h      0.03875761    -2.12113249     0.21776829
 h     -1.02826794     0.94003869    -1.40253038
 h      0.26201066     2.80741076     0.72602869
 h      2.45255222     1.42033106    -0.02427633
 o      2.22596662    -1.01909619    -0.26600764
 h      3.07903771    -0.79519142    -0.50883723
 c     -2.46834052    -0.87480127     0.39952457
 h     -2.64900458    -1.17048563    -0.76353339
 h     -2.20548714    -1.90917037     0.80032883
 h     -3.00039285     0.18501237     0.72970453
 h     -1.88172940     1.75425048    -0.08888098
          17

 c      1.18886652    -0.27412256    -0.33427340
 c      0.10961039    -0.96087662     0.29724612
 c     -1.16965497    -0.34355662     0.22907094
 c     -1.04723088     1.05535677    -0.24208182
 c      0.25348148     1.67605937     0.26881994
 c      1.41219237     1.15997350    -0.21517407
 h      0.03881663    -2.10553314     0.21804351
 h     -1.00901042     0.94665191    -1.38658017
 h      0.26376267     2.77614199     0.69285789
 h      2.47900511     1.40191507    -0.03138579
 o      2.22697354    -1.02021048    -0.26818266
 h      3.06581169    -0.69817445    -0.48728140
 c     -2.47327550    -0.87566165     0.38297150
 h     -2.62152446    -1.25394677    -0.73751232
 h     -2.26070616    -1.91463275     0.75635300
 h     -3.01474478     0.07374423     0.68633690
 h     -1.90318385     1.76594002    -0.07180843
          17

 c      1.17773479    -0.28868064    -0.33399487
 c      0.11330954    -0.93814183     0.30743474
 c     -1.18712740    -0.34468723     0.23628885
 c     -1.03669751     1.04752689    -0.21314788
 c      0.27347847     1.69192595     0.25601824
 c      1.41595503     1.16052049    -0.22624088
 h      0.04657056    -2.07585493     0.22471863
 h     -0.98867394     0.95654128    -1.35917147
 h      0.26333347     2.72449334     0.65485751
 h      2.49855852     1.38913557    -0.03998978
 o      2.22759846    -1.02298596    -0.27064532
 h      3.07275719    -0.58815651    -0.47368634
 c     -2.47776020    -0.87766757     0.36463935
 h     -2.60009653    -1.32600115    -0.69670146
 h     -2.33015715    -1.91232861     0.72302382
 h     -3.03827100    -0.05736457     0.64501048
 h     -1.92051498     1.76994144    -0.05263694
          17

 c      1.16779043    -0.30269120    -0.33116013
 c      0.11333391    -0.91721029     0.31590132
 c     -1.20056871    -0.34519956     0.24301811
 c     -1.02681401     1.04176556    -0.18438467
 c      0.29352593     1.70945692     0.24154274
 c      1.41929671     1.15996612    -0.23667679
 h      0.06186920    -2.03426964     0.23836455
 h     -0.96865755     0.96883391    -1.32048219
 h      0.26159230     2.66836715     0.61775021
 h      2.50799829     1.38164999    -0.05105218
 o      2.22918570    -1.02669412    -0.27378856
 h      3.07883586    -0.47676168    -0.46234202
 c     -2.48085067    -0.88289378     0.34433901
 h     -2.58552847    -1.38553355    -0.64984790
 h     -2.40980097    -1.90621340     0.70366576
 h     -3.08740918    -0.18112837     0.61251177
 h     -1.92823840     1.76317627    -0.03214157
          17

 c      1.15950417    -0.31545733    -0.32596728
 c      0.10935441    -0.89841824     0.32287027
 c     -1.20961135    -0.34490798     0.24941704
 c     -1.01790895     1.03855015    -0.15581748
 c      0.31320376     1.72633680     0.22490268
 c      1.42243873     1.15804518    -0.24653131
 h      0.08396864    -1.98663437     0.25930239
 h     -0.95019866     0.98256556    -1.27331980
 h      0.25878228     2.63373723     0.59102152
 h      2.50648191     1.37937277    -0.06514073
 o      2.23270017    -1.03045201    -0.27786065
 h      3.06845968    -0.37776147    -0.44952718
 c     -2.48118089    -0.89300179     0.32206339
 h     -2.57826816    -1.43429963    -0.60802798
 h     -2.49485492    -1.90106907     0.70092442
 h     -3.18223612    -0.27143251     0.59579812
 h     -1.92382062     1.74511019    -0.01043740
          17

 c      1.15332200    -0.32639788    -0.31864204
 c      0.10129838    -0.88177234     0.32857821
 c     -1.21423134    -0.34365955     0.25567814
 c     -1.01006054     1.03812179    -0.12734310
 c      0.33214966     1.74039532     0.20567378
 c      1.42542654     1.15453250    -0.25589555
 h      0.11163230    -1.94207657     0.28766719
 h     -0.93427767     0.99680333    -1.22291100
 h      0.25433645     2.64497213     0.58363983
 h      2.49568936     1.38245259    -0.08239920
 o      2.23844788    -1.03356355    -0.28293017
 h      3.03580687    -0.30157902    -0.43403554
 c     -2.47944126    -0.90692569     0.29890080
 h     -2.57816621    -1.47689840    -0.58310997
 h     -2.58015042    -1.90063237     0.71619030
 h     -3.31745420    -0.33256428     0.59057266
 h     -1.90760903     1.71758504     0.01291908
          17

 c      1.14957604    -0.33507802    -0.30939773
 c      0.08938311    -0.86709738     0.33322412
 c     -1.21467322    -0.34137813     0.26196813
 c     -1.00309510     1.04045836    -0.09878559
 c      0.34986934     1.75170929     0.18434569
 c      1.42819862     1.14921804    -0.26491541
 h      0.14343129    -1.91075084     0.32360156
 h     -0.92162174     1.01077703    -1.17606224
 h      0.24887219     2.70039982     0.59412243
 h      2.47953196     1.39124486    -0.10262212
 o      2.24628365    -1.03557825    -0.28894911
 h      2.98189703    -0.25445315    -0.41615331
 c     -2.47847593    -0.92252833     0.27654974
 h     -2.58433032    -1.51843514    -0.58361361
 h     -2.66072288    -1.90458065     0.74856381
 h     -3.46175172    -0.38442923     0.58450175
 h     -1.88304729     1.68482663     0.03889799
          17

 c      1.14840202    -0.34122795    -0.29840741
 c      0.07414734    -0.85442926     0.33693511
 c     -1.21147798    -0.33807263     0.26839178
 c     -0.99655492     1.04527605    -0.07002817
 c      0.36563188     1.76235297     0.16226247
 c      1.43065377     1.14191281    -0.27376486
 h      0.17789469    -1.89893924     0.36735638
 h     -0.91283929     1.02402470    -1.13924213
 h      0.24548068     2.77514875     0.61091222
 h      2.46329503     1.40619584    -0.12546659
 o      2.25576451    -1.03630671    -0.29579260
 h      2.91265821    -0.23826507    -0.39703016
 c     -2.48067837    -0.93907446     0.25599138
 h     -2.59494639    -1.56059804    -0.60988971
 h     -2.73191432    -1.90814631     0.79425989
 h     -3.58864420    -0.43715315     0.56912741
 h     -1.85689437     1.65339904     0.06896541
          17

 c      1.14969884    -0.34475355    -0.28579306
 c      0.05651201    -0.84438149     0.33979700
 c     -1.20552923    -0.33380724     0.27498238
 c     -0.98975214     1.05212354    -0.04119124
 c      0.37872010     1.77427217     0.14071038
 c      1.43271390     1.13251920    -0.28257820
 h      0.21301633    -1.90469869     0.41881213
 h     -0.90865995     1.03650109    -1.11596765
 h      0.24754723     2.84550135     0.62252368
 h      2.45200241     1.42749663    -0.15076944
 o      2.26615466    -1.03593665    -0.30327097
 h      2.83918778    -0.24864744    -0.37852596
 c     -2.48726949    -0.95698324     0.23730945
 h     -2.60737950    -1.60037944    -0.65416991
 h     -2.78945949    -1.90525902     0.84756497
 h     -3.68447018    -0.49215636     0.54118927
 h     -1.83821483     1.63119030     0.10487903
          17

 c      1.15314962    -0.34573174    -0.27163346
 c      0.03780182    -0.83804082     0.34192891
 c     -1.19802962    -0.32865642     0.28170662
 c     -0.98208350     1.06062880    -0.01269735
 c      0.38865973     1.78847203     0.12051715
 c      1.43440459     1.12112760    -0.29138848
 h      0.24571757    -1.91923567     0.47665943
 h     -0.91007891     1.04858527    -1.10521613
 h      0.25714696     2.89768149     0.62177165
 h      2.44834500     1.45448859    -0.17880946
 o      2.27634527    -1.03528541    -0.31113888
 h      2.77907060    -0.27094424    -0.36313381
 c     -2.49862640    -0.97690339     0.22016522
 h     -2.61885398    -1.63278560    -0.70541733
 h     -2.82996833    -1.89149002     0.90243275
 h     -3.74357491    -0.54767519     0.50016163
 h     -1.83453284     1.62445553     0.14804213
          17

 c      1.15832532    -0.34437884    -0.25599068
 c      0.01960898    -0.83650799     0.34351536
 c     -1.19038484    -0.32266628     0.28847818
 c     -0.97349788     1.07079044     0.01488184
 c      0.39529500     1.80517038     0.10209930
 c      1.43588055     1.10809365    -0.30011076
 h      0.27227663    -1.93245054     0.53825517
 h     -0.91818677     1.06098398    -1.10223643
 h      0.27502718     2.92559066     0.60504558
 h      2.45145161     1.48517091    -0.21026472
 o      2.28497754    -1.03582371    -0.31914768
 h      2.75395127    -0.28006334    -0.35322892
 c     -2.51459621    -0.99918623     0.20419535
 h     -2.62715199    -1.65391735    -0.75373507
 h     -2.85133877    -1.86513556     0.95362458
 h     -3.76423687    -0.60121657     0.44666738
 h     -1.84655822     1.63425769     0.19851769
          17

 c      1.16485603    -0.34100512    -0.23894568
 c      0.00352708    -0.84054043     0.34477953
 c     -1.18400532    -0.31584012     0.29517333
 c     -0.96461001     1.08299224     0.04105012
 c      0.39878869     1.82403202     0.08557203
 c      1.43731420     1.09406430    -0.30857334
 h      0.28932358    -1.93702139     0.60026483
 h     -0.93379945     1.07456706    -1.10088099
 h      0.30094703     2.92803772     0.57114426
 h      2.45756824     1.51631000    -0.24584122
 o      2.29127432    -1.03845611    -0.32714860
 h      2.77534367    -0.26045259    -0.34948294
 c     -2.53466822    -1.02376352     0.18914867
 h     -2.63084922    -1.66227224    -0.79212311
 h     -2.85293155    -1.82720590     0.99731231
 h     -3.74709590    -0.65014891     0.38189508
 h     -1.86724121     1.65617274     0.25461668
          17

 c      1.17255944    -0.33598959    -0.22062428
 c     -0.00913963    -0.85041112     0.34593973
 c     -1.18006220    -0.30816141     0.30164525
 c     -0.95632463     1.09771306     0.06549360
 c      0.39957678     1.84425682     0.07080309
 c      1.43873710     1.07992794    -0.31657086
 h      0.29455281    -1.92954186     0.65941365
 h     -0.95718671     1.09019611    -1.09565665
 h      0.33386717     2.90808616     0.52095246
 h      2.46203461     1.54412963    -0.28587644
 o      2.29574183    -1.04221471    -0.33508649
 h      2.83271034    -0.22723701    -0.35097202
 c     -2.55799253    -1.05021113     0.17486504
 h     -2.62918427    -1.65889347    -0.81672652
 h     -2.83563662    -1.78111233     1.03147870
 h     -3.69569360    -0.69148233     0.30760548
 h     -1.88646642     1.68363242     0.31360070
          17

 c      1.18139402    -0.32978456    -0.20119910
 c     -0.01760562    -0.86585724     0.34716805
 c     -1.17926267    -0.29964570     0.30773367
 c     -0.94943811     1.11526278     0.08808059
 c      0.39827715     1.86450408     0.05740205
 c      1.43999650     1.06668830    -0.32391109
 h      0.28702415    -1.91034120     0.71305276
 h     -0.98803067     1.10859136    -1.08275502
 h      0.37207131     2.87456539     0.45794891
 h      2.46104922     1.56511145    -0.33020151
 o      2.29938973    -1.04553511    -0.34289836
 h      2.90623967    -0.20558516    -0.35680679
 c     -2.58318478    -1.07789948     0.16121346
 h     -2.62177509    -1.64724966    -0.82687447
 h     -2.80190095    -1.73216782     1.05627419
 h     -3.61947737    -0.72094745     0.22644892
 h     -1.89578402     1.71104707     0.37271018
          17

 c      1.19133284    -0.32291799    -0.18087391
 c     -0.02172680    -0.88603697     0.34854689
 c     -1.18171432    -0.29040015     0.31327322
 c     -0.94447538     1.13569748     0.10883203
 c      0.39555180     1.88273199     0.04469618
 c      1.44081332     1.05532196    -0.33044635
 h      0.26732552    -1.88332627     0.75969114
 h     -1.02556700     1.13026750    -1.06033472
 h      0.41361865     2.84474372     0.38888869
 h      2.45250538     1.57658982    -0.37825136
 o      2.30299195    -1.04747737    -0.35049977
 h      2.97969779    -0.21087256    -0.36642095
 c     -2.60790478    -1.10627887     0.14810839
 h     -2.60828445    -1.63305475    -0.82534016
 h     -2.75563111    -1.68654743     1.07399216
 h     -3.53953500    -0.73092036     0.14193247
 h     -1.89019951     1.73493994     0.42978352
          17

 c      1.20228845    -0.31597565    -0.15986086
 c     -0.02196911    -0.90951982     0.35001472
 c     -1.18693410    -0.28066044     0.31810557
 c     -0.94167673     1.15883109     0.12788547
 c      0.39193128     1.89642153     0.03189381
 c      1.44084786     1.04665032    -0.33609099
 h      0.23767527    -1.85601872     0.79964021
 h     -1.06883166     1.15553172    -1.02847861
 h      0.45751290     2.84261284     0.32221223
 h      2.43617426     1.57713488    -0.42926935
 o      2.30701591    -1.04773461    -0.35780611
 h      3.04237361    -0.24846325    -0.37931592
 c     -2.62884961    -1.13521113     0.13575617
 h     -2.58812088    -1.62369735    -0.81835574
 h     -2.70186005    -1.64958987     1.08802001
 h     -3.48954399    -0.70862122     0.05639621
 h     -1.86819099     1.75394590     0.48352162
          17

 c      1.21411121    -0.30955841    -0.13836377
 c     -0.01921489    -0.93441495     0.35132819
 c     -1.19399476    -0.27078507     0.32210443
 c     -0.94102007     1.18424956     0.14544595
 c      0.38775233     1.90401947     0.01863230
 c      1.43973745     1.04121430    -0.34082123
 h      0.20160022    -1.83878765     0.83542099
 h     -1.11692817     1.18454096    -0.98904051
 h      0.50402454     2.88278127     0.26175437
 h      2.41368753     1.56679063    -0.48253568
 o      2.31169463    -1.04641068    -0.36474264
 h      3.08809117    -0.31723129    -0.39494955
 c     -2.64403393    -1.16442494     0.12482131
 h     -2.56041433    -1.62675202    -0.81422031
 h     -2.64617948    -1.62433678     1.10102063
 h     -3.48933610    -0.64526676    -0.03075664
 h     -1.83141663     1.76864428     0.53371668
          17

 c      1.22662765    -0.30422364    -0.11657675
 c     -0.01445828    -0.95877520     0.35214941
 c     -1.20176689    -0.26119651     0.32520214
 c     -0.94223245     1.21130615     0.16172104
 c      0.38341430     1.90641776     0.00524402
 c      1.43710672     1.03919190    -0.34465024
 h      0.16269636    -1.84146125     0.87069183
 h     -1.16925385     1.21739368    -0.94534751
 h      0.55172765     2.95352028     0.20356067
 h      2.38842924     1.54714037    -0.53760586
 o      2.31699986    -1.04392920    -0.37124187
 h      3.11528874    -0.41092108    -0.41277258
 c     -2.65497676    -1.19221426     0.11564140
 h     -2.52458901    -1.64737847    -0.81940201
 h     -2.59392989    -1.61142504     1.11375618
 h     -3.51859177    -0.55412682    -0.11667115
 h     -1.78456028     1.78154575     0.58162337
          17

 c      1.23967977    -0.30042398    -0.09469771
 c     -0.00852611    -0.98121323     0.35232744
 c     -1.20917691    -0.25229605     0.32739010
 c     -0.94480551     1.23914747     0.17683972
 c      0.37950613     1.90587293    -0.00782310
 c      1.43258512     1.04041495    -0.34758865
 h      0.12305553    -1.86757039     0.90695947
 h     -1.22561181     1.25422260    -0.90153850
 h      0.59621271     3.02924752     0.14253584
 h      2.36500416     1.52100618    -0.59448119
 o      2.32247532    -1.04104657    -0.37722654
 h      3.12922137    -0.51784875    -0.43244506
 c     -2.66392884    -1.21648987     0.10774531
 h     -2.48141175    -1.68583214    -0.83380224
 h     -2.54951472    -1.60985583     1.12498341
 h     -3.54825137    -0.45973540    -0.19399127
 h     -1.73490536     1.79695451     0.63031881
          17

 c      1.25314469    -0.29846076    -0.07294378
 c     -0.00200232    -1.00122309     0.35212300
 c     -1.21535545    -0.24440873     0.32869987
 c     -0.94812720     1.26683202     0.19079236
 c      0.37658107     1.90433766    -0.02040592
 c      1.42590419     1.04446553    -0.34963022
 h      0.08321147    -1.91163295     0.94101435
 h     -1.28609946     1.29525783    -0.86139468
 h      0.63271173     3.08959084     0.07695395
 h      2.34781079     1.49157923    -0.65349068
 o      2.32704698    -1.03879433    -0.38257891
 h      3.14476283    -0.62179771    -0.45428897
 c     -2.67186834    -1.23617674     0.10029068
 h     -2.43357131    -1.73760705    -0.85045925
 h     -2.51630453    -1.61777450     1.13213034
 h     -3.56302304    -0.38031147    -0.25691430
 h     -1.69054506     1.81990903     0.68434806
          17

 c      1.26691593    -0.29846858    -0.05155350
 c      0.00466552    -1.01889011     0.35207671
 c     -1.21966421    -0.23777175     0.32918880
 c     -0.95180808     1.29357595     0.20348489
 c      0.37498589     1.90307656    -0.03256772
 c      1.41707724     1.05080659    -0.35079464
 h      0.04356253    -1.96303625     0.96656544
 h     -1.35069265     1.34083308    -0.82690139
 h      0.65782760     3.12341977     0.00763647
 h      2.33887677     1.46120857    -0.71463458
 o      2.32940003    -1.03803320    -0.38714233
 h      3.18071278    -0.70919333    -0.47933044
 c     -2.67881579    -1.25109843     0.09248075
 h     -2.38509742    -1.79598113    -0.86019623
 h     -2.49678111    -1.63302757     1.13246642
 h     -3.55789605    -0.32596345    -0.30253885
 h     -1.65665164     1.85358088     0.74767874
          17

 c      1.28084260    -0.30042533    -0.03076835
 c      0.01107843    -1.03442206     0.35271551
 c     -1.22166552    -0.23254520     0.32893153
 c     -0.95598290     1.31900201     0.21491149
 c      0.37482446     1.90286864    -0.04446910
 c      1.40653620     1.05886421    -0.35120050
 h      0.00521222    -2.01158260     0.97772201
 h     -1.41863973     1.39127817    -0.79731725
 h      0.66960136     3.12619348    -0.06358517
 h      2.33641277     1.43074685    -0.77667095
 o      2.32932077    -1.03886084    -0.39085169
 h      3.23921534    -0.77865057    -0.50743398
 c     -2.68441821    -1.26147603     0.08376216
 h     -2.34019834    -1.85438927    -0.85595629
 h     -2.49259397    -1.65348559     1.12412863
 h     -3.53240711    -0.30188882    -0.32981566
 h     -1.63233819     1.89660454     0.82067423
          17

 c      1.29468388    -0.30417682    -0.01081417
 c      0.01688387    -1.04790835     0.35438808
 c     -1.22108345    -0.22882428     0.32801476
 c     -0.96122437     1.34314313     0.22524415
 c      0.37595218     1.90418712    -0.05629024
 c      1.39508348     1.06800412    -0.35108866
 h     -0.03022086    -2.05015397     0.97086553
 h     -1.48805078     1.44668794    -0.76949270
 h      0.66721679     3.09772159    -0.13467721
 h      2.33556978     1.40007971    -0.83683732
 o      2.32800267    -1.04091207    -0.39383063
 h      3.30131507    -0.83624118    -0.53589321
 c     -2.68825569    -1.26763478     0.07384631
 h     -2.30237502    -1.90754580    -0.83434143
 h     -2.50455650    -1.67720275     1.10668287
 h     -3.48803034    -0.31055844    -0.33877041
 h     -1.61188299     1.94335126     0.89923465
          17

 c      1.30812352    -0.30948054     0.00810298
 c      0.02180690    -1.05927432     0.35723770
 c     -1.21777668    -0.22664833     0.32653425
 c     -0.96816466     1.36621492     0.23474692
 c      0.37796707     1.90721638    -0.06818436
 c      1.38369054     1.07747489    -0.35076072
 h     -0.06105878    -2.07504391     0.94485134
 h     -1.55607176     1.50671147    -0.73922830
 h      0.65097097     3.04181733    -0.20384717
 h      2.33077536     1.36917050    -0.89158771
 o      2.32677956    -1.04395164    -0.39626910
 h      3.34671323    -0.88590923    -0.56127819
 c     -2.68992284    -1.26993254     0.06268009
 h     -2.27398196    -1.95177863    -0.79545306
 h     -2.53266555    -1.70249588     1.08126423
 h     -3.42771591    -0.35216024    -0.33043296
 h     -1.58883716     1.98687315     0.97706167
          17

 c      1.32081209    -0.31605591     0.02579514
 c      0.02567445    -1.06828480     0.36122091
 c     -1.21172561    -0.22600824     0.32459289
 c     -0.97720517     1.38841158     0.24366937
 c      0.38020447     1.91168330    -0.08022489
 c      1.37329016     1.08641585    -0.35048498
 h     -0.08590669    -2.08573097     0.90069423
 h     -1.61953415     1.57049998    -0.70273649
 h      0.62266874     2.96793932    -0.27019057
 h      2.31778923     1.33865559    -0.93770087
 o      2.32644707    -1.04793454    -0.39830593
 h      3.36394317    -0.92832314    -0.58111236
 c     -2.68893546    -1.26888442     0.05048941
 h     -2.25599114    -1.98520344    -0.74239306
 h     -2.57617570    -1.72798148     1.05040477
 h     -3.35715163    -0.42292314    -0.30767494
 h     -1.55876535     2.02139785     1.04833297
          17

 c      1.33240255    -0.32362307     0.04209434
 c      0.02842986    -1.07452753     0.36612598
 c     -1.20303416    -0.22685395     0.32229724
 c     -0.98842928     1.40982731     0.25221637
 c      0.38175611     1.91655595    -0.09230045
 c      1.36463413     1.09393991    -0.35042269
 h     -0.10391468    -2.08494343     0.84129481
 h     -1.67565390     1.63678692    -0.65756467
 h      0.58621556     2.89415334    -0.33510179
 h      2.29467539     1.30984616    -0.97311477
 o      2.32726907    -1.05288920    -0.40000068
 h      3.34986689    -0.96264127    -0.59418681
 c     -2.68440682    -1.26557101     0.03798291
 h     -2.24777835    -2.00805106    -0.68087122
 h     -2.63373679    -1.75253177     1.01751473
 h     -3.28855789    -0.50998606    -0.27748600
 h     -1.51973475     2.04317196     1.10901750
          17

 c      1.34257972    -0.33192904     0.05685397
 c      0.03014498    -1.07738937     0.37160031
 c     -1.19194694    -0.22910177     0.31975021
 c     -1.00162731     1.43044354     0.26056235
 c      0.38160430     1.92003217    -0.10398847
 c      1.35820438     1.09925109    -0.35058355
 h     -0.11501021    -2.07890915     0.77108402
 h     -1.72256042     1.70405020    -0.60295853
 h      0.54711238     2.84653783    -0.40400452
 h      2.26203490     1.28445511    -0.99741026
 o      2.32902925    -1.05885207    -0.40132101
 h      3.30861791    -0.98752959    -0.60066938
 c     -2.67450141    -1.26228273     0.02666867
 h     -2.24694440    -2.02314128    -0.61876502
 h     -2.70350790    -1.77510823     0.98606467
 h     -3.24701329    -0.58339212    -0.25430500
 h     -1.47182434     2.05037944     1.15718749
          17

 c      1.35108889    -0.34075142     0.06994353
 c      0.03101933    -1.07612042     0.37723187
 c     -1.17886578    -0.23264484     0.31704463
 c     -1.01634929     1.45011647     0.26886416
 c      0.37899438     1.92077467    -0.11477644
 c      1.35416086     1.10173963    -0.35080536
 h     -0.11995426    -2.07666651     0.69504253
 h     -1.75966443     1.77074612    -0.53991234
 h      0.50898613     2.84403128    -0.48382404
 h      2.22298831     1.26429443    -1.01209086
 o      2.33091896    -1.06585744    -0.40210080
 h      3.25326751    -1.00140547    -0.60270634
 c     -2.65690469    -1.26172889     0.01851389
 h     -2.24933150    -2.03619632    -0.56526068
 h     -2.78308514    -1.79458087     0.95884920
 h     -3.26478588    -0.60530356    -0.25602521
 h     -1.41654909     2.04290817     1.19308873
          17

 c      1.35775838    -0.34987270     0.08123759
 c      0.03133936    -1.07014301     0.38270730
 c     -1.16432892    -0.23735697     0.31426530
 c     -1.03194818     1.46855881     0.27724408
 c      0.37369918     1.91957748    -0.12481943
 c      1.35231989     1.10103161    -0.35075604
 h     -0.11986045    -2.08657134     0.61684041
 h     -1.78790747     1.83560199    -0.47102991
 h      0.47107419     2.87844384    -0.57385371
 h      2.18297512     1.25103400    -1.02064718
 o      2.33140651    -1.07396649    -0.40198755
 h      3.20796352    -1.00224330    -0.60526604
 c     -2.63231447    -1.26296250     0.01412080
 h     -2.24972904    -2.05504119    -0.52919627
 h     -2.86930701    -1.80955127     0.93745506
 h     -3.33966136    -0.57951005    -0.28341563
 h     -1.35640568     2.02222178     1.21930734
          17

 c      1.36250186    -0.35902947     0.09061433
 c      0.03139037    -1.05956721     0.38793109
 c     -1.14897606    -0.24307207     0.31148240
 c     -1.04762464     1.48534858     0.28573470
 c      0.36576113     1.91846147    -0.13501426
 c      1.35217575     1.09702798    -0.34997249
 h     -0.11523128    -2.11048101     0.53750266
 h     -1.80981061     1.89789716    -0.40008871
 h      0.43182632     2.92481888    -0.66468829
 h      2.14885935     1.24598826    -1.02804279
 o      2.32884030    -1.08329844    -0.40055297
 h      3.19869438    -0.98754988    -0.61453431
 c     -2.60436026    -1.26248723     0.01273642
 h     -2.24447847    -2.08535681    -0.51567725
 h     -2.95808775    -1.81776586     0.92104734
 h     -3.43393638    -0.54316884    -0.32238486
 h     -1.29440716     1.99118278     1.24089721
          17

 c      1.36529717    -0.36786582     0.09797246
 c      0.03141412    -1.04540734     0.39293416
 c     -1.13353232    -0.24954377     0.30873451
 c     -1.06252734     1.49999322     0.29423743
 c      0.35529664     1.91887477    -0.14630540
 c      1.35304824     1.08992834    -0.34799324
 h     -0.10561871    -2.14138802     0.45661353
 h     -1.82901887     1.95754673    -0.33112192
 h      0.39155179     2.96256596    -0.74636558
 h      2.12670433     1.24982635    -1.03901805
 o      2.32317136    -1.09393723    -0.39771967
 h      3.22647160    -0.95630641    -0.63141427
 c     -2.57581399    -1.25869007     0.01357652
 h     -2.23407370    -2.12500966    -0.52290086
 h     -3.04409284    -1.81612516     0.90620289
 h     -3.51739161    -0.51991384    -0.36265006
 h     -1.23339535     1.95342793     1.26475143
          17

 c      1.36617883    -0.37595328     0.10324076
 c      0.03167867    -1.02919982     0.39768247
 c     -1.11879188    -0.25642651     0.30602353
 c     -1.07592759     1.51207636     0.30259320
 c      0.34253189     1.92130350    -0.15933909
 c      1.35435697     1.08021618    -0.34458736
 h     -0.09040690    -2.16779067     0.37466134
 h     -1.84913084     2.01472838    -0.26711540
 h      0.35172566     2.98049439    -0.81233184
 h      2.11882358     1.26216047    -1.05543086
 o      2.31606220    -1.10576608    -0.39386136
 h      3.26566039    -0.91142220    -0.64999140
 c     -2.54804060    -1.25190770     0.01593615
 h     -2.22193187    -2.16471909    -0.54362939
 h     -3.12110564    -1.80186133     0.88891265
 h     -3.57486569    -0.51744215    -0.39955513
 h     -1.17523037     1.91206503     1.29728098
          17

 c      1.36524187    -0.38286876     0.10637240
 c      0.03255746    -1.01247183     0.40201380
 c     -1.10559540    -0.26329146     0.30332358
 c     -1.08737453     1.52143300     0.31077984
 c      0.32781465     1.92557361    -0.17446481
 c      1.35579922     1.06860775    -0.33990297
 h     -0.06962140    -2.17950644     0.29378951
 h     -1.87218305     2.06904972    -0.20893043
 h      0.31405498     2.97402519    -0.85915474
 h      2.12259019     1.28125029    -1.07476997
 o      2.30914329    -1.11851208    -0.38938702
 h      3.29124148    -0.85827461    -0.66392779
 c     -2.52172664    -1.24310720     0.01914168
 h     -2.21137366    -2.19405466    -0.56948119
 h     -3.18312887    -1.77358763     0.86650904
 h     -3.59960610    -0.53618334    -0.43119243
 h     -1.12051395     1.86835656     1.34081219
          17

 c      1.36263505    -0.38826335     0.10734420
 c      0.03452115    -0.99645688     0.40569187
 c     -1.09478765    -0.26966953     0.30059532
 c     -1.09670476     1.52819549     0.31904921
 c      0.31156726     1.93112478    -0.19178065
 c      1.35727485     1.05596599    -0.33437674
 h     -0.04407817    -2.17036439     0.21710517
 h     -1.89780357     2.11885554    -0.15525846
 h      0.28010142     2.94271159    -0.88569885
 h      2.13232845     1.30421735    -1.09154235
 o      2.30332236    -1.13185502    -0.38453731
 h      3.28951236    -0.80234632    -0.66955535
 c     -2.49729880    -1.23312656     0.02257782
 h     -2.20419083    -2.20557275    -0.59361664
 h     -3.22537796    -1.73158483     0.83839740
 h     -3.58872665    -0.57382275    -0.45681990
 h     -1.06928903     1.82178870     1.39172967
          17

 c      1.35854240    -0.39189465     0.10616611
 c      0.03805384    -0.98200903     0.40847380
 c     -1.08714329    -0.27510847     0.29780059
 c     -1.10392410     1.53265675     0.32783415
 c      0.29422968     1.93711049    -0.21111607
 c      1.35870489     1.04319137    -0.32852084
 h     -0.01517143    -2.13845607     0.14779597
 h     -1.92368493     2.16135494    -0.10364296
 h      0.25115146     2.88965994    -0.89313525
 h      2.14227202     1.32774888    -1.10004622
 o      2.29893470    -1.14546676    -0.37940672
 h      3.25573912    -0.74834572    -0.66555286
 c     -2.47501398    -1.22248182     0.02568949
 h     -2.20068127    -2.19567698    -0.61131745
 h     -3.24490743    -1.67768498     0.80610538
 h     -3.54143873    -0.62676428    -0.47637003
 h     -1.02191522     1.77150464     1.44248120
          17

 c      1.35316464    -0.39363405     0.10289448
 c      0.04353252    -0.96956508     0.41015720
 c     -1.08326580    -0.27923280     0.29491437
 c     -1.10908645     1.53509721     0.33754395
 c      0.27622552     1.94232782    -0.23192650
 c      1.35992730     1.03112688    -0.32277271
 h      0.01535959    -2.08585598     0.08845698
 h     -1.94685395     2.19346384    -0.05171948
 h      0.22805760     2.82279663    -0.88615523
 h      2.14836168     1.34882979    -1.09626942
 o      2.29591883    -1.15903367    -0.37398406
 h      3.19155933    -0.69981214    -0.65241626
 c     -2.45488321    -1.21139935     0.02798445
 h     -2.19998804    -2.16432228    -0.61980877
 h     -3.24113679    -1.61512658     0.77327983
 h     -3.45907912    -0.69013365    -0.49064092
 h     -0.97921769     1.71747529     1.48523166
          17

 c      1.34670307    -0.39346510     0.09764522
 c      0.05110117    -0.95908808     0.41062528
 c     -1.08347919    -0.28179489     0.29193154
 c     -1.11223031     1.53569031     0.34843238
 c      0.25795863     1.94502961    -0.25310976
 c      1.36068544     1.02049447    -0.31744069
 h      0.04561271    -2.01872812     0.04044953
 h     -1.96482133     2.21272125     0.00203964
 h      0.21094975     2.75742605    -0.87526463
 h      2.14874726     1.36522891    -1.07851528
 o      2.29384131    -1.17232169    -0.36815245
 h      3.10486928    -0.65809170    -0.63261576
 c     -2.43646190    -1.19990521     0.02911074
 h     -2.20020596    -2.11502616    -0.61821424
 h     -3.21650572    -1.54839768     0.74579935
 h     -3.34691903    -0.75684902    -0.50233387
 h     -0.94212117     1.66068003     1.51424444
          17

 c      1.33934173    -0.39147902     0.09060722
 c      0.06057599    -0.95001553     0.40991110
 c     -1.08775079    -0.28269750     0.28886524
 c     -1.11336180     1.53447767     0.36056284
 c      0.23981556     1.94295827    -0.27298784
 c      1.36064628     1.01185372    -0.31269202
 h      0.07372433    -1.94771599     0.00311863
 h     -1.97622258     2.21786275     0.05813692
 h      0.19910279     2.71614810    -0.87724760
 h      2.14376072     1.37579703    -1.04740395
 o      2.29185489    -1.18531230    -0.36166536
 h      3.01086183    -0.62022349    -0.61118292
 c     -2.41848979    -1.18795960     0.02913326
 h     -2.19819569    -2.05554950    -0.60792220
 h     -3.17695670    -1.48270146     0.73152624
 h     -3.21833299    -0.81589702    -0.51868378
 h     -0.91127449     1.60276082     1.52662327
          17

 c      1.33123908    -0.38785960     0.08204921
 c      0.07141103    -0.94132962     0.40825242
 c     -1.09566723    -0.28198304     0.28573872
 c     -1.11246669     1.53136632     0.37381417
 c      0.22210770     1.93443274    -0.29013288
 c      1.35941180     1.00556092    -0.30854071
 h      0.09813626    -1.88726536    -0.02673010
 h     -1.98108227     2.20907939     0.11615775
 h      0.19170735     2.71641179    -0.90575275
 h      2.13585508     1.38072046    -1.00574222
 o      2.28887462    -1.19827683    -0.35418737
 h      2.92953748    -0.57798256    -0.59526603
 c     -2.39866900    -1.17560249     0.02906923
 h     -2.18939720    -1.99854862    -0.59305917
 h     -3.13100614    -1.42256622     0.73848238
 h     -3.09891201    -0.85136300    -0.55553151
 h     -0.88679831     1.54562652     1.52236360
          17

 c      1.32255396    -0.38285828     0.07229812
 c      0.08275531    -0.93194733     0.40601673
 c     -1.10645985    -0.27979062     0.28258656
 c     -1.10953865     1.52613361     0.38788396
 c      0.20502317     1.91994245    -0.30467782
 c      1.35651474     1.00174915    -0.30484301
 h      0.11779394    -1.85143628    -0.05366493
 h     -1.98088770     2.18807517     0.17497855
 h      0.18873780     2.75195394    -0.95618371
 h      2.12948621     1.38169540    -0.95825181
 o      2.28428431    -1.21135363    -0.34553309
 h      2.87433843    -0.52506409    -0.59029608
 c     -2.37490139    -1.16272321     0.03077410
 h     -2.16854165    -1.95975643    -0.57968258
 h     -3.08621133    -1.36995440     0.77064781
 h     -3.01519617    -0.84891440    -0.63275017
 h     -0.86807617     1.49111923     1.50440015
          17

 c      1.31350791    -0.37677187     0.06168009
 c      0.09360132    -0.92140449     0.40341128
 c     -1.11906334    -0.27628016     0.27947981
 c     -1.10460891     1.51846450     0.40226714
 c      0.18874194     1.90151311    -0.31788179
 c      1.35144153     1.00037782    -0.30135568
 h      0.13203755    -1.84632199    -0.07991839
 h     -1.97848422     2.15791631     0.23302414
 h      0.18996371     2.80014032    -1.01112466
 h      2.13038620     1.38168101    -0.91067671
 o      2.27843199    -1.22386360    -0.33589734
 h      2.84340940    -0.46844972    -0.59586608
 c     -2.34796158    -1.14846988     0.03464525
 h     -2.13205359    -1.95108260    -0.57184377
 h     -3.04525027    -1.32376195     0.82420117
 h     -2.96508117    -0.81043196    -0.74749448
 h     -0.85352632     1.44068852     1.47876747
          17

 c      1.30441918    -0.36993462     0.05046737
 c      0.10294261    -0.91020685     0.40026185
 c     -1.13223266    -0.27154153     0.27653558
 c     -1.09778337     1.50803065     0.41624485
 c      0.17351005     1.88104651    -0.33083948
 c      1.34378297     1.00135394    -0.29790000
 h      0.14041767    -1.86633343    -0.10266834
 h     -1.97755182     2.12248679     0.28861764
 h      0.19424041     2.84118435    -1.05565158
 h      2.14349026     1.38381558    -0.86782852
 o      2.27204616    -1.23461348    -0.32568938
 h      2.82788576    -0.42382341    -0.60781219
 c     -2.32046121    -1.13209749     0.03888832
 h     -2.08081332    -1.97230771    -0.56671656
 h     -3.00599062    -1.28145592     0.88870212
 h     -2.92714819    -0.75094215    -0.87168737
 h     -0.84048833     1.39508855     1.45437658
          17

 c      1.29565409    -0.36270723     0.03887348
 c      0.10987627    -0.89942599     0.39617943
 c     -1.14467993    -0.26553851     0.27388790
 c     -1.08929767     1.49458468     0.42899652
 c      0.15959392     1.85983336    -0.34411654
 c      1.33350533     1.00466449    -0.29455614
 h      0.14283308    -1.89918518    -0.11612948
 h     -1.98140067     2.08546349     0.34037757
 h      0.19997937     2.86359682    -1.08154215
 h      2.16987690     1.38974933    -0.83134676
 o      2.26564575    -1.24262631    -0.31527818
 h      2.82099606    -0.40398461    -0.62208136
 c     -2.29427625    -1.11397329     0.04162936
 h     -2.01990612    -2.01181555    -0.55587288
 h     -2.96491766    -1.24091007     0.95204086
 h     -2.88730194    -0.68426946    -0.98055359
 h     -0.82559312     1.35430529     1.44124889
          17

 c      1.28753607    -0.35545251     0.02708207
 c      0.11368244    -0.89010820     0.39084961
 c     -1.15516545    -0.25809967     0.27166724
 c     -1.07954550     1.47801113     0.43991655
 c      0.14721961     1.83872262    -0.35789843
 c      1.32110181     1.01040816    -0.29169473
 h      0.13967018    -1.93283387    -0.11525391
 h     -1.99136120     2.04916419     0.38746361
 h      0.20560786     2.86205121    -1.08540245
 h      2.20529310     1.39884565    -0.79934516
 o      2.25947915    -1.24736708    -0.30492221
 h      2.81936684    -0.41527081    -0.63596965
 c     -2.27034651    -1.09512463     0.04182831
 h     -1.95584001    -2.05502721    -0.53135271
 h     -2.91984866    -1.20101998     1.00432774
 h     -2.84066162    -0.61928775    -1.06106892
 h     -0.80592576     1.31804995     1.44644082
          17

 c      1.28027194    -0.34849517     0.01527445
 c      0.11390426    -0.88299058     0.38414171
 c     -1.16255736    -0.24894951     0.27000496
 c     -1.06903381     1.45829255     0.44895689
 c      0.13653229     1.81830185    -0.37214037
 c      1.30745700     1.01867328    -0.28980289
 h      0.13166253    -1.95863574    -0.09734861
 h     -2.00584021     2.01403474     0.42949059
 h      0.20973870     2.83521857    -1.06682739
 h      2.24200574     1.40907162    -0.76840814
 o      2.25360584    -1.24870152    -0.29477582
 h      2.82208331    -0.45830364    -0.64814013
 c     -2.24916116    -1.07660633     0.03910836
 h     -1.89443334    -2.09027483    -0.48902459
 h     -2.87064910    -1.16148369     1.03913482
 h     -2.78673994    -0.56144745    -1.10778518
 h     -0.78043348     1.28665919     1.46995031
          17

 c      1.27392695    -0.34208487     0.00363754
 c      0.11040440    -0.87845162     0.37608343
 c     -1.16589482    -0.23777757     0.26904273
 c     -1.05829641     1.43545188     0.45662882
 c      0.12756385     1.79893512    -0.38661011
 c      1.29357838     1.02937855    -0.28928794
 h      0.11966303    -1.97170036    -0.06201148
 h     -2.02087761     1.97914159     0.46622568
 h      0.21124549     2.78529607    -1.02785607
 h      2.27206931     1.41847011    -0.73579385
 o      2.24791150    -1.24687274    -0.28487337
 h      2.83048890    -0.52849183    -0.65884202
 c     -2.23099744    -1.05923638     0.03343460
 h     -1.84019638    -2.11005788    -0.42850850
 h     -2.81898477    -1.12245881     1.05338584
 h     -2.72680598    -0.51438271    -1.11901195
 h     -0.75025323     1.26138504     1.50486961
          17

 c      1.26845588    -0.33637649    -0.00765112
 c      0.10337609    -0.87651696     0.36681668
 c     -1.16446086    -0.22434839     0.26893139
 c     -1.04781638     1.40955152     0.46366050
 c      0.12019573     1.78063515    -0.40082613
 c      1.28040393     1.04218932    -0.29038603
 h      0.10449499    -1.97063489    -0.01068149
 h     -2.03179412     1.94319016     0.49737071
 h      0.20943052     2.71947241    -0.97368453
 h      2.28955290     1.42603132    -0.70036262
 o      2.24204724    -1.24251302    -0.27507387
 h      2.84887143    -0.61595023    -0.67062076
 c     -2.21594196    -1.04351307     0.02492031
 h     -1.79640396    -2.11050882    -0.35216204
 h     -2.76797046    -1.08431398     1.04700650
 h     -2.66302296    -0.48081004    -1.09513783
 h     -0.71773825     1.24369463     1.54156574
          17

 c      1.26376472    -0.33143026    -0.01845198
 c      0.09331227    -0.87684457     0.35657646
 c     -1.15785497    -0.20862769     0.26981907
 c     -1.03796099     1.38073458     0.47066720
 c      0.11411551     1.76277169    -0.41392718
 c      1.26871138     1.05651932    -0.29315454
 h      0.08688055    -1.95766986     0.05369224
 h     -2.03480365     1.90533880     0.52255447
 h      0.20440883     2.65325203    -0.91420528
 h      2.29141166     1.43191034    -0.66252816
 o      2.23543940    -1.23649948    -0.26505319
 h      2.88402855    -0.70783750    -0.68826247
 c     -2.20382644    -1.02957624     0.01378435
 h     -1.76515845    -2.09097172    -0.26431069
 h     -2.72195122    -1.04742310     1.02276795
 h     -2.59847406    -0.46273121    -1.03862340
 h     -0.68532861     1.23449217     1.57157418
          17

 c      1.25975163    -0.32722885    -0.02868360
 c      0.08094428    -0.87869758     0.34567636
 c     -1.14604477    -0.19088780     0.27183597
 c     -1.02893141     1.34927502     0.47801720
 c      0.10879880     1.74391243    -0.42469187
 c      1.25906922     1.07158083    -0.29749691
 h      0.06739670    -1.93910511     0.12701258
 h     -2.02798017     1.86556258     0.54144179
 h      0.19741665     2.61212678    -0.86379526
 h      2.27779029     1.43738093    -0.62391567
 o      2.22769727    -1.22946656    -0.25456140
 h      2.93908022    -0.79607839    -0.71473793
 c     -2.19416480    -1.01722890     0.00047286
 h     -1.74716465    -2.05421823    -0.17075745
 h     -2.68627349    -1.01191522     0.98621823
 h     -2.53777863    -0.46068252    -0.95575628
 h     -0.65496355     1.23386891     1.58920738
          17

 c      1.25629971    -0.32370077    -0.03831578
 c      0.06716162    -0.88101332     0.33445405
 c     -1.12938418    -0.17176525     0.27507786
 c     -1.02074175     1.31563059     0.48583792
 c      0.10362440     1.72283904    -0.43222237
 c      1.25180340     1.08644386    -0.30319515
 h      0.04645448    -1.92483066     0.20489582
 h     -2.01163958     1.82471706     0.55383940
 h      0.18967704     2.61931045    -0.83331443
 h      2.25229627     1.44474744    -0.58703897
 o      2.21920406    -1.22151995    -0.24380376
 h      3.00507251    -0.88176104    -0.74549416
 c     -2.18612441    -1.00613781    -0.01396865
 h     -1.74127200    -2.00706277    -0.07817474
 h     -2.66671444    -0.97738306     0.94509724
 h     -2.48833966    -0.47112825    -0.86099646
 h     -0.62789234     1.24122301     1.59171556
          17

 c      1.25326395    -0.32074758    -0.04734568
 c      0.05293952    -0.88276968     0.32316512
 c     -1.10861889    -0.15226407     0.27957140
 c     -1.01323065     1.28050634     0.49406554
 c      0.09810615     1.70061361    -0.43687859
 c      1.24697413     1.10010582    -0.30994922
 h      0.02438507    -1.92459927     0.28408013
 h     -1.98834891     1.78445829     0.55975307
 h      0.18004273     2.67084242    -0.81916041
 h      2.22210851     1.45721435    -0.55498043
 o      2.21091195    -1.21267278    -0.23330387
 h      3.06516577    -0.96789714    -0.77103745
 c     -2.17852112    -0.99632438    -0.02728524
 h     -1.74429249    -1.96037159     0.00706376
 h     -2.66827469    -0.94275315     0.90744377
 h     -2.46192551    -0.48138521    -0.78326171
 h     -0.60456887     1.25549331     1.57911164
          17

 c      1.25049079    -0.31826626    -0.05577974
 c      0.03929783    -0.88361980     0.31194091
 c     -1.08489678    -0.13372625     0.28520163
 c     -1.00610436     1.24494403     0.50248377
 c      0.09188723     1.68010768    -0.43974456
 c      1.24438502     1.11162071    -0.31744592
 h      0.00169682    -1.94127831     0.36296171
 h     -1.96255772     1.74702208     0.55939880
 h      0.16602552     2.74014354    -0.80949653
 h      2.19688609     1.47845643    -0.53081449
 o      2.20368922    -1.20318193    -0.22349715
 h      3.10522888    -1.05377658    -0.78358795
 c     -2.17005188    -0.98834322    -0.03626914
 h     -1.75194734    -1.92687123     0.08045560
 h     -2.69351091    -0.90661980     0.87855119
 h     -2.47272205    -0.47009888    -0.76086937
 h     -0.58448994     1.27542991     1.55409840
          17

 c      1.24785104    -0.31616306    -0.06363127
 c      0.02728750    -0.88417967     0.30091168
 c     -1.05972263    -0.11779301     0.29165955
 c     -0.99903986     1.21040762     0.51076388
 c      0.08466204     1.66381558    -0.44164166
 c      1.24375226     1.12029228    -0.32546287
 h     -0.02068147    -1.96799612     0.44007153
 h     -1.93961690     1.71473954     0.55316960
 h      0.14625244     2.80275246    -0.79568959
 h      2.18511162     1.51136464    -0.51661072
 o      2.19806575    -1.19347802    -0.21458641
 h      3.11759033    -1.13584642    -0.77936224
 c     -2.16045147    -0.98155840    -0.03981158
 h     -1.76105204    -1.91638823     0.14005216
 h     -2.74117127    -0.86797145     0.85861509
 h     -2.52322389    -0.43235339    -0.80326292
 h     -0.56606295     1.29991243     1.52195203
          17

 c      1.24526269    -0.31435941    -0.07092579
 c      0.01796305    -0.88560583     0.29032088
 c     -1.03479057    -0.10632373     0.29848149
 c     -0.99185106     1.17878435     0.51853567
 c      0.07627487     1.65312733    -0.44297119
 c      1.24502076     1.12586963    -0.33395300
 h     -0.04144629    -1.99321357     0.51263260
 h     -1.92409454     1.68922205     0.54158297
 h      0.12066053     2.84444121    -0.77399885
 h      2.18901003     1.55606979    -0.51255220
 o      2.19425332    -1.18402564    -0.20656924
 h      3.10034766    -1.20974919    -0.75806203
 c     -2.15107317    -0.97366125    -0.03982505
 h     -1.77167769    -1.93074689     0.18522151
 h     -2.80582644    -0.82684314     0.84275850
 h     -2.59662783    -0.39022602    -0.87932408
 h     -0.54678656     1.32827077     1.48977880
          17

 c      1.24270492    -0.31279538    -0.07770200
 c      0.01231149    -0.88902593     0.28048048
 c     -1.01174935    -0.10118024     0.30516188
 c     -0.98461060     1.15222780     0.52550717
 c      0.06683168     1.64855616    -0.44387023
 c      1.24844345     1.12861519    -0.34303394
 h     -0.05918932    -2.00712470     0.57697073
 h     -1.91805370     1.67053439     0.52530680
 h      0.08987291     2.85868476    -0.74361666
 h      2.20308661     1.60891062    -0.51710476
 o      2.19214537    -1.17522533    -0.19925199
 h      3.05703968    -1.27166855    -0.72260364
 c     -2.14348646    -0.96326140    -0.03796256
 h     -1.78717799    -1.96255966     0.21491732
 h     -2.87905735    -0.78442890     0.82380273
 h     -2.67346067    -0.36347147    -0.95827421
 h     -0.52409564     1.36035810     1.46451202
          17

 c      1.24022052    -0.31143459    -0.08401003
 c      0.01116444    -0.89526359     0.27167109
 c     -0.99201028    -0.10382001     0.31128679
 c     -0.97759682     1.13278711     0.53160008
 c      0.05672569     1.65001466    -0.44431694
 c      1.25425879     1.12916617    -0.35289789
 h     -0.07264196    -2.00431849     0.62961859
 h     -1.92047278     1.65701727     0.50530515
 h      0.05484486     2.84386037    -0.70532590
 h      2.21817783     1.66368950    -0.52806780
 o      2.19119235    -1.16731801    -0.19218480
 h      2.99842420    -1.31967226    -0.68014110
 c     -2.13878712    -0.95039863    -0.03479180
 h     -1.81155934    -1.99985179     0.22771158
 h     -2.95185069    -0.74251404     0.79580404
 h     -2.74078044    -0.35991085    -1.02363523
 h     -0.49681111     1.39601987     1.45005805
          17

 c      1.23791499    -0.31025548    -0.08991249
 c      0.01510498    -0.90476135     0.26408118
 c     -0.97665206    -0.11481362     0.31663886
 c     -0.97110602     1.12188055     0.53695684
 c      0.04657524     1.65691217    -0.44415949
 c      1.26235734     1.12830656    -0.36372829
 h     -0.08080453    -1.98394681     0.66807198
 h     -1.92820352     1.64604071     0.48295858
 h      0.01676838     2.80267129    -0.66110535
 h      2.22628735     1.71392524    -0.54346673
 o      2.19023134    -1.16025865    -0.18455958
 h      2.94512244    -1.35573598    -0.64366309
 c     -2.13772059    -0.93575313    -0.03047135
 h     -1.84719543    -2.03147838     0.22291113
 h     -3.01655360    -0.70279550     0.75574893
 h     -2.79111914    -0.38040856    -1.06809077
 h     -0.46618756     1.43420984     1.44575656
          17

 c      1.23593784    -0.30920521    -0.09548882
 c      0.02436948    -0.91751860     0.25777750
 c     -0.96637675    -0.13355777     0.32123921
 c     -0.96530800     1.11984456     0.54176578
 c      0.03711642     1.66805116    -0.44310690
 c      1.27220691     1.12679826    -0.37565930
 h     -0.08299282    -1.94960494     0.69131818
 h     -1.93756366     1.63513913     0.45999342
 h     -0.02303054     2.74398321    -0.61429196
 h      2.22277055     1.75439316    -0.56188500
 o      2.18785291    -1.15371362    -0.17540692
 h      2.92209164    -1.38627508    -0.62881919
 c     -2.14083188    -0.92012901    -0.02519258
 h     -1.89435379    -2.04957980     0.20116790
 h     -3.06771929    -0.66650702     0.70353947
 h     -2.82011860    -0.42291893    -1.08870069
 h     -0.43554052     1.47273418     1.44764933
          17

 c      1.23443845    -0.30813295    -0.10083883
 c      0.03876053    -0.93298538     0.25267283
 c     -0.96146175    -0.15841014     0.32530019
 c     -0.96022634     1.12583637     0.54608180
 c      0.02912244     1.68137019    -0.44073166
 c      1.28295036     1.12529310    -0.38876190
 h     -0.07889735    -1.90971184     0.70049460
 h     -1.94557392     1.62284812     0.43823806
 h     -0.06357831     2.68648171    -0.56976859
 h      2.20652590     1.78177387    -0.58249217
 o      2.18389293    -1.14755827    -0.16446434
 h      2.93560070    -1.41509109    -0.64007856
 c     -2.14850577    -0.90428498    -0.01930275
 h     -1.95164778    -2.04990268     0.16448085
 h     -3.10236628    -0.63426889     0.64149139
 h     -2.82520071    -0.48409638    -1.08481712
 h     -0.40889628     1.50891394     1.45109676
          17

 c      1.23354129    -0.30677664    -0.10608279
 c      0.05762079    -0.95000239     0.24849379
 c     -0.96171523    -0.18718514     0.32911473
 c     -0.95579647     1.13813850     0.54979931
 c      0.02339060     1.69399794    -0.43657864
 c      1.29353584     1.12427377    -0.40303353
 h     -0.06869123    -1.87761841     0.69951684
 h     -1.95056492     1.60901209     0.41933218
 h     -0.10523669     2.65868938    -0.53305988
 h      2.17965420     1.79494297    -0.60505187
 o      2.17989295    -1.14228872    -0.15248710
 h      2.96606537    -1.43710551    -0.66572774
 c     -2.16091335    -0.88889979    -0.01328476
 h     -2.01663460    -2.03167601     0.11602384
 h     -3.12029888    -0.60593593     0.57399998
 h     -2.80523621    -0.55960978    -1.05778075
 h     -0.38977607     1.54044258     1.45263722
          17

 c      1.23338329    -0.30482863    -0.11135737
 c      0.07987684    -0.96702646     0.24484534
 c     -0.96648934    -0.21772229     0.33295400
 c     -0.95193763     1.15463801     0.55273094
 c      0.02062070     1.70375614    -0.43043587
 c      1.30283068     1.12396996    -0.41837956
 h     -0.05293627    -1.86890905     0.69435180
 h     -1.95230115     1.59465616     0.40448830
 h     -0.14910814     2.68192570    -0.50751086
 h      2.14718744     1.79525000    -0.63003054
 o      2.17756169    -1.13855869    -0.14037049
 h      2.99158963    -1.44489594    -0.69177293
 c     -2.17786004    -0.87456285    -0.00762819
 h     -2.08633134    -1.99781218     0.05999978
 h     -3.12477603    -0.58031683     0.50736066
 h     -2.76111322    -0.64384934    -1.01210564
 h     -0.38052857     1.56589805     1.45065322
          17

 c      1.23416219    -0.30201702    -0.11680227
 c      0.10409680    -0.98283372     0.24150653
 c     -0.97478450    -0.24827401     0.33701329
 c     -0.94860413     1.17323965     0.55468305
 c      0.02102672     1.71117626    -0.42247808
 c      1.30971118     1.12429088    -0.43459701
 h     -0.03178741    -1.89363668     0.68931959
 h     -1.95178149     1.58157804     0.39435524
 h     -0.19288446     2.74684502    -0.49275305
 h      2.11666623     1.78663974    -0.65872570
 o      2.17795778    -1.13677134    -0.12867127
 h      2.99992813    -1.43412933    -0.70963569
 c     -2.19854628    -0.86174990    -0.00250497
 h     -2.15764556    -1.95534976     0.00149163
 h     -3.12316783    -0.55481311     0.44925489
 h     -2.69732379    -0.72951776    -0.95860725
 h     -0.38207442     1.58488187     1.44540477
          17

 c      1.23613794    -0.29816948    -0.12254063
 c      0.12857877    -0.99722472     0.23873928
 c     -0.98541261    -0.27764588     0.34140181
 c     -0.94581214     1.19212281     0.55547579
 c      0.02431288     1.71844820    -0.41305980
 c      1.31317346     1.12489634    -0.45139398
 h     -0.00403355    -1.94874763     0.68311030
 h     -1.95078080     1.57181613     0.38900316
 h     -0.23043911     2.82549666    -0.48687145
 h      2.09671348     1.77481385    -0.69311161
 o      2.18153143    -1.13702262    -0.11763947
 h      2.98726615    -1.40380712    -0.71582592
 c     -2.22142596    -0.85074025     0.00279863
 h     -2.22784079    -1.91525714    -0.05386441
 h     -3.12611358    -0.52540987     0.40705372
 h     -2.62372840    -0.80821697    -0.91907147
 h     -0.39388591     1.59794932     1.43887762
          17

 c      1.23956758    -0.29327340    -0.12864812
 c      0.15160170    -1.01086330     0.23713587
 c     -0.99715925    -0.30515312     0.34617135
 c     -0.94365457     1.20984754     0.55493578
 c      0.03006753     1.72735882    -0.40254400
 c      1.31257187     1.12546531    -0.46847655
 h      0.03229654    -2.02052179     0.67022989
 h     -1.95117832     1.56713512     0.38800992
 h     -0.25608018     2.89504825    -0.48801833
 h      2.09376736     1.76455109    -0.73499450
 o      2.18823904    -1.13913412    -0.10728196
 h      2.95627285    -1.35553909    -0.71110173
 c     -2.24477257    -0.84143973     0.00999926
 h     -2.29521145    -1.88959222    -0.10062451
 h     -3.14319355    -0.48792029     0.38463024
 h     -2.55232321    -0.87385586    -0.92381704
 h     -0.41418501     1.60639709     1.43447512
          17

 c      1.24459447    -0.28752495    -0.13510982
 c      0.17175791    -1.02455383     0.23720324
 c     -1.00890965    -0.33046974     0.35137008
 c     -0.94229137     1.22536664     0.55290777
 c      0.03794512     1.73883151    -0.39126488
 c      1.30791050     1.12600554    -0.48568433
 h      0.07836422    -2.09333747     0.64559391
 h     -1.95422310     1.56864163     0.39061266
 h     -0.26639410     2.94291551    -0.49457511
 h      2.10831922     1.75645884    -0.78460205
 o      2.19753003    -1.14269005    -0.09731417
 h      2.91652128    -1.29314326    -0.70136971
 c     -2.26815190    -0.83347919     0.01987776
 h     -2.35949369    -1.88557395    -0.13435610
 h     -3.17669565    -0.44054702     0.37978829
 h     -2.48564787    -0.92514394    -0.98550933
 h     -0.44047571     1.61184477     1.43629661
          17

 c      1.25114847    -0.28132885    -0.14177980
 c      0.18814540    -1.03878949     0.23915826
 c     -1.01975920    -0.35346169     0.35705053
 c     -0.94189440     1.23801136     0.54932034
 c      0.04764760     1.75319694    -0.37951671
 c      1.29987016     1.12688654    -0.50306268
 h      0.13380885    -2.15507946     0.60677602
 h     -1.96002137     1.57661325     0.39586204
 h     -0.25986520     2.96354155    -0.50508338
 h      2.13437545     1.74668736    -0.83986084
 o      2.20835446    -1.14713956    -0.08709406
 h      2.88483859    -1.22150176    -0.69884689
 c     -2.29252528    -0.82688536     0.03070476
 h     -2.42129902    -1.90117859    -0.15205750
 h     -3.22014504    -0.38538055     0.38554234
 h     -2.41735442    -0.96110417    -1.08115930
 h     -0.47043966     1.61558105     1.44776279
          17

 c      1.25891148    -0.27522559    -0.14836885
 c      0.20036634    -1.05367098     0.24294594
 c     -1.02910382    -0.37409182     0.36321488
 c     -0.94256534     1.24746777     0.54428451
 c      0.05888243     1.77042365    -0.36753630
 c      1.28949908     1.12856152    -0.52079437
 h      0.19692144    -2.19819726     0.55385690
 h     -1.96747499     1.59054442     0.40271320
 h     -0.23629345     2.95570948    -0.51825356
 h      2.16287859     1.73003071    -0.89721638
 o      2.21969183    -1.15203216    -0.07598247
 h      2.87749637    -1.14343588    -0.71638985
 c     -2.31878528    -0.82213569     0.04026905
 h     -2.48104026    -1.92704252    -0.15231413
 h     -3.26326273    -0.32710453     0.39407235
 h     -2.34498826    -0.98004645    -1.17936290
 h     -0.50282656     1.61788649     1.46991536
          17

 c      1.26737033    -0.26979381    -0.15448054
 c      0.20841493    -1.06896045     0.24831721
 c     -1.03665626    -0.39239298     0.36978366
 c     -0.94428427     1.25372339     0.53814331
 c      0.07136195     1.79016193    -0.35548156
 c      1.27786798     1.13129101    -0.53907199
 h      0.26504691    -2.21925229     0.48868621
 h     -1.97468595     1.60933837     0.41005057
 h     -0.19667859     2.92200092    -0.53309591
 h      2.18548579     1.70287681    -0.95305367
 o      2.23157476    -1.15706884    -0.06429164
 h      2.89419221    -1.05926859    -0.75224818
 c     -2.34720969    -0.81968699     0.04733248
 h     -2.53849701    -1.95217043    -0.13506048
 h     -3.29721942    -0.27070213     0.39942961
 h     -2.27116904    -0.98164440    -1.26009924
 h     -0.53767952     1.61779589     1.50051782
          17

 c      1.27593628    -0.26558248    -0.15967909
 c      0.21255515    -1.08413525     0.25489356
 c     -1.04240255    -0.40845602     0.37660939
 c     -0.94692097     1.25697705     0.53140744
 c      0.08485714     1.81159689    -0.34339867
 c      1.26588148     1.13503955    -0.55800554
 h      0.33497801    -2.21861680     0.41430300
 h     -1.97958377     1.63154043     0.41670028
 h     -0.14361748     2.87039422    -0.54933499
 h      2.19641272     1.66419454    -1.00463165
 o      2.24491786    -1.16176260    -0.05328916
 h      2.92024954    -0.97215793    -0.78959733
 c     -2.37756167    -0.81975462     0.05147786
 h     -2.59314359    -1.96779705    -0.10131910
 h     -3.31664709    -0.22012194     0.39802388
 h     -2.20012686    -0.96691253    -1.31371492
 h     -0.57570582     1.61353998     1.53476560
          17

 c      1.28405331    -0.26306362    -0.16355391
 c      0.21321740    -1.09842126     0.26222297
 c     -1.04653464    -0.42241231     0.38350560
 c     -0.95027562     1.25754813     0.52461879
 c      0.09927484     1.83315892    -0.33114944
 c      1.25421196     1.13949028    -0.57757770
 h      0.40340595    -2.20051317     0.33442805
 h     -1.98050190     1.65555059     0.42146592
 h     -0.08190539     2.81751324    -0.56842575
 h      2.19285063     1.61532013    -1.05048425
 o      2.26046063    -1.16539641    -0.04418307
 h      2.94276610    -0.88871601    -0.81226062
 c     -2.40923000    -0.82229403     0.05270846
 h     -2.64457588    -1.96863223    -0.05307204
 h     -3.31960233    -0.17785477     0.38818959
 h     -2.13607453    -0.93762635    -1.33611321
 h     -0.61741223     1.60329696     1.56703841
          17

 c      1.29125044    -0.26258420    -0.16576140
 c      0.21089847    -1.11086038     0.26984930
 c     -1.04937331    -0.43441441     0.39027637
 c     -0.95410885     1.25581217     0.51823407
 c      0.11463495     1.85248560    -0.31832863
 c      1.24328170     1.14409345    -0.59762273
 h      0.46745373    -2.17266211     0.25278213
 h     -1.97657356     1.67980178     0.42317600
 h     -0.01798994     2.78908952    -0.59476263
 h      2.17497762     1.55947212    -1.09063308
 o      2.27843646    -1.16725331    -0.03768592
 h      2.95581209    -0.81564992    -0.81139214
 c     -2.44132335    -0.82702571     0.05120107
 h     -2.69278493    -1.95313892     0.00688961
 h     -3.30710395    -0.14474259     0.36974078
 h     -2.08290502    -0.89607550    -1.32582358
 h     -0.66261903     1.58575810     1.59249714
          17

 c      1.29715975    -0.26433082    -0.16604729
 c      0.20609047    -1.12051379     0.27738702
 c     -1.05129753    -0.44461562     0.39674562
 c     -0.95816058     1.25214741     0.51257243
 c      0.13078950     1.86765601    -0.30447976
 c      1.23326497     1.14811243    -0.61781731
 h      0.52496542    -2.14426437     0.17231813
 h     -1.96789747     1.70290844     0.42072300
 h      0.04349313     2.80577346    -0.63332815
 h      2.14601524     1.50127126    -1.12681056
 o      2.29870553    -1.16675646    -0.03408263
 h      2.95861686    -0.75795393    -0.78427394
 c     -2.47273012    -0.83345448     0.04717939
 h     -2.73836250    -1.92375741     0.07525724
 h     -3.28277337    -0.11968775     0.34371354
 h     -2.04427853    -0.84508555    -1.28282534
 h     -0.71041695     1.56036703     1.60796928
          17

 c      1.30152454    -0.26832471    -0.16425972
 c      0.19930008    -1.12680182     0.28453921
 c     -1.05269276    -0.45314415     0.40278649
 c     -0.96217201     1.24687527     0.50780849
 c      0.14724987     1.87910089    -0.28976993
 c      1.22410413     1.15070211    -0.63769458
 h      0.57394774    -2.12219598     0.09508179
 h     -1.95548699     1.72379175     0.41309556
 h      0.10202942     2.86098122    -0.68177818
 h      2.11205936     1.44607479    -1.16253962
 o      2.32086895    -1.16353044    -0.03332468
 h      2.95400142    -0.71821121    -0.73273846
 c     -2.50218242    -0.84089262     0.04086157
 h     -2.78268239    -1.88695026     0.14874077
 h     -3.25238845    -0.09936093     0.31219952
 h     -2.02363493    -0.78817012    -1.20857337
 h     -0.75934614     1.52736343     1.61230214
          17

 c      1.30420562    -0.27444568    -0.16035938
 c      0.19112828    -1.12973186     0.29102612
 c     -1.05391318    -0.46007289     0.40834754
 c     -0.96590059     1.24022796     0.50396163
 c      0.16353055     1.88886557    -0.27502077
 c      1.21557268     1.15106895    -0.65670778
 h      0.61152536    -2.10824837     0.02307450
 h     -1.94101622     1.74173454     0.39943018
 h      0.15774102     2.92934585    -0.73001280
 h      2.08077569     1.39887225    -1.20253563
 o      2.34425332    -1.15747967    -0.03501564
 h      2.94863732    -0.69540825    -0.66332134
 c     -2.52841870    -0.84854385     0.03250480
 h     -2.82779952    -1.85187937     0.22476088
 h     -3.22277316    -0.07853950     0.27803345
 h     -2.02380465    -0.72967896    -1.10715518
 h     -0.80764007     1.48774247     1.60650662
          17

 c      1.30520255    -0.28246809    -0.15443285
 c      0.18226640    -1.12978289     0.29651989
 c     -1.05524374    -0.46540116     0.41346951
 c     -0.96912990     1.23236246     0.50087427
 c      0.17936851     1.89864086    -0.26103697
 c      1.20748001     1.14865027    -0.67437936
 h      0.63392348    -2.10012656    -0.04098683
 h     -1.92638562     1.75630253     0.37909426
 h      0.20932439     2.98931242    -0.76809766
 h      2.05821076     1.36289987    -1.25082191
 o      2.36778746    -1.14892886    -0.03832552
 h      2.95471895    -0.68261992    -0.58851603
 c     -2.55056674    -0.85571513     0.02266703
 h     -2.87556129    -1.82636939     0.30154320
 h     -3.19965174    -0.05198297     0.24418690
 h     -2.04568391    -0.67456007    -0.98806319
 h     -0.85349436     1.44316300     1.59378266
          17

 c      1.30469607    -0.29208655    -0.14671000
 c      0.17337610    -1.12760808     0.30067427
 c     -1.05686450    -0.46906074     0.41827305
 c     -0.97168706     1.22339837     0.49821614
[truncated: 34,518 more chars]
