# Supplementary material for: Photochemical permutation of meta-substituted phenols
Source: Nat Commun. 2025 Aug 13;16:7502. doi: 10.1038/s41467-025-62549-5 (PMC12350626; doi:10.1038/s41467-025-62549-5)
Supplement: Supplementary file 3 — Source Data [file 41467_2025_62549_MOESM3_ESM.zip › Source data/NAMD_trajectories/trajectory005.xyz]

          17

 c      1.19360552    -0.42005907    -0.05424459
 c     -0.13253563    -1.01627206    -0.05915813
 c     -1.24900733    -0.29887543    -0.08939468
 c     -1.08160830     1.21312949    -0.06328879
 c      0.23062769     1.82666391     0.00138559
 c      1.30299796     1.02740604     0.08760587
 h     -0.02904070    -2.06666366    -0.13631524
 h     -1.67970254     1.52522363    -0.92474535
 h      0.35260861     2.90390604     0.15911780
 h      2.21987866     1.52801159     0.32349572
 o      2.16633852    -1.18394483    -0.00567311
 h      3.01647385    -0.89359367     0.35629944
 c     -2.57111680    -0.90400028     0.11264037
 h     -2.49858479    -1.92709962     0.04640872
 h     -3.14615388    -0.49510974     1.06499527
 h     -3.33700104    -0.59961311    -0.56287488
 h     -1.79347534     1.80135423     0.53171674
          17

 c      1.18997913    -0.42235572    -0.05976322
 c     -0.12541238    -1.01184650    -0.05795472
 c     -1.25278618    -0.30218098    -0.09230801
 c     -1.07819124     1.21959485    -0.05998450
 c      0.23300545     1.83195362    -0.00023871
 c      1.30471153     1.03078837     0.08537620
 h     -0.05290748    -2.09644022    -0.12435795
 h     -1.69012475     1.53086440    -0.90687190
 h      0.35947198     2.89846326     0.15147746
 h      2.21407002     1.53692547     0.31801254
 o      2.16573112    -1.18657440    -0.00196814
 h      2.97956621    -0.90695143     0.36555625
 c     -2.56904346    -0.90738938     0.11019050
 h     -2.50630294    -1.94611370     0.03977240
 h     -3.15985048    -0.51710048     1.07478181
 h     -3.33612744    -0.61736705    -0.55642786
 h     -1.80396844     1.80990041     0.55922698
          17

 c      1.18397270    -0.42078858    -0.06479501
 c     -0.11569889    -1.00887303    -0.05733516
 c     -1.25804610    -0.30340858    -0.09392758
 c     -1.07706736     1.22663333    -0.05732055
 c      0.23404942     1.83729055    -0.00161490
 c      1.30731876     1.03216525     0.08298127
 h     -0.08146858    -2.12854115    -0.11102922
 h     -1.69931532     1.54090126    -0.90291978
 h      0.36418592     2.89564410     0.14323565
 h      2.21983133     1.54511352     0.31265822
 o      2.16652498    -1.19189788     0.00140797
 h      2.95612922    -0.91133476     0.37978347
 c     -2.56698896    -0.90932608     0.10923236
 h     -2.51403386    -1.98473830     0.03692169
 h     -3.16034453    -0.54590901     1.07427009
 h     -3.34494707    -0.62682615    -0.56536394
 h     -1.81168953     1.81209508     0.59651124
          17

 c      1.17628591    -0.41576321    -0.06931676
 c     -0.10423371    -1.00801846    -0.05732707
 c     -1.26419411    -0.30257642    -0.09427529
 c     -1.07864793     1.23429128    -0.05510465
 c      0.23381847     1.84235513    -0.00277278
 c      1.31077913     1.03170667     0.08041977
 h     -0.11279775    -2.15302911    -0.09601104
 h     -1.70658750     1.55539342    -0.91060314
 h      0.36697786     2.89834800     0.13469109
 h      2.23564257     1.55132919     0.30716612
 o      2.16792044    -1.19981213     0.00418908
 h      2.95455112    -0.90386910     0.40310132
 c     -2.56527559    -0.91097914     0.10947222
 h     -2.52163603    -2.02947901     0.03808768
 h     -3.14797944    -0.58011971     1.06407882
 h     -3.36062587    -0.62893325    -0.58700970
 h     -1.81317533     1.80596222     0.63940864
          17

 c      1.16790208    -0.40789839    -0.07328248
 c     -0.09209641    -1.00956874    -0.05792770
 c     -1.27054357    -0.29980214    -0.09340725
 c     -1.08328146     1.24258013    -0.05330158
 c      0.23250854     1.84692036    -0.00370788
 c      1.31512037     1.02981065     0.07772683
 h     -0.14430922    -2.16351666    -0.07940339
 h     -1.71055568     1.57372713    -0.92575540
 h      0.36796155     2.90760727     0.12593795
 h      2.25758919     1.55329177     0.30070439
 o      2.16987190    -1.20980034     0.00650416
 h      2.96915146    -0.88660884     0.43305695
 c     -2.56437983    -0.91339246     0.11022309
 h     -2.52881623    -2.06758973     0.04305850
 h     -3.12491528    -0.61743250     1.04707315
 h     -3.37702362    -0.62609599    -0.61556922
 h     -1.80633539     1.79063747     0.68392854
          17

 c      1.15991165    -0.39794289    -0.07664046
 c     -0.08043978    -1.01343034    -0.05910982
 c     -1.27642528    -0.29527255    -0.09140947
 c     -1.09115635     1.25144491    -0.05195877
 c      0.23042316     1.85091268    -0.00438651
 c      1.32033677     1.02699932     0.07494384
 h     -0.17327021    -2.15760949    -0.06157861
 h     -1.70991727     1.59494663    -0.94364096
 h      0.36707293     2.92207084     0.11682706
 h      2.28102643     1.54866916     0.29232729
 o      2.17279817    -1.22107520     0.00876279
 h      2.98612682    -0.86519434     0.46259244
 c     -2.56462317    -0.91727404     0.11058704
 h     -2.53507085    -2.09068595     0.05110240
 h     -3.09530505    -0.65477049     1.02878463
 h     -3.38792423    -0.62091588    -0.64474384
 h     -1.79061132     1.76642917     0.72671619
          17

 c      1.15334105    -0.38672238    -0.07935252
 c     -0.07032055    -1.01915044    -0.06082965
 c     -1.28127698    -0.28922699    -0.08839323
 c     -1.10222765     1.26075443    -0.05115031
 c      0.22791938     1.85438279    -0.00476257
 c      1.32631461     1.02381726     0.07209664
 h     -0.19727851    -2.13689093    -0.04302291
 h     -1.70407278     1.61805355    -0.95996856
 h      0.36413937     2.93857493     0.10707197
 h      2.30205033     1.53592588     0.28133697
 o      2.17699879    -1.23283974     0.01134834
 h      2.99383027    -0.84534739     0.48510910
 c     -2.56600470    -0.92299917     0.10959175
 h     -2.53978407    -2.09503227     0.06109533
 h     -3.06494353    -0.68859770     1.01718733
 h     -3.38900521    -0.61548189    -0.66937581
 h     -1.76696421     1.73474410     0.76541737
          17

 c      1.14901540    -0.37509998    -0.08140638
 c     -0.06255803    -1.02590837    -0.06303638
 c     -1.28469424    -0.28195256    -0.08449135
 c     -1.11618613     1.27030656    -0.05095748
 c      0.22534782     1.85741973    -0.00479782
 c      1.33281057     1.02075587     0.06918770
 h     -0.21470115    -2.10701099    -0.02416526
 h     -1.69341070     1.64220375    -0.97145491
 h      0.35903432     2.95339880     0.09641267
 h      2.31833711     1.51476004     0.26745273
 o      2.18245821    -1.24443102     0.01447854
 h      2.98654661    -0.83105797     0.49681910
 c     -2.56828856    -0.93058757     0.10641848
 h     -2.54230457    -2.08109999     0.07165685
 h     -3.03953921    -0.71576616     1.02026545
 h     -3.37832286    -0.61120164    -0.68595979
 h     -1.73777586     1.69795158     0.79901203
          17

 c      1.14748149    -0.36393748    -0.08282024
 c     -0.05764828    -1.03253024    -0.06568474
 c     -1.28644417    -0.27378416    -0.07985503
 c     -1.13247273     1.27984502    -0.05146350
 c      0.22300247     1.86006961    -0.00447692
 c      1.33946461     1.01820001     0.06619667
 h     -0.22504396    -2.07744570    -0.00517205
 h     -1.67934130     1.66683103    -0.97608862
 h      0.35181924     2.96347423     0.08473142
 h      2.32948656     1.48621056     0.25084337
 o      2.18887814    -1.25536947     0.01819124
 h      2.96429805    -0.82411393     0.49702827
 c     -2.57124113    -0.93960757     0.10079526
 h     -2.54197872    -2.05355631     0.08128080
 h     -3.02194595    -0.73466845     1.04124617
 h     -3.35622211    -0.60880150    -0.69275674
 h     -1.70657127     1.65913093     0.82800899
          17

 c      1.14899595    -0.35405061    -0.08364176
 c     -0.05576403    -1.03766558    -0.06874415
 c     -1.28645707    -0.26510027    -0.07465015
 c     -1.15033997     1.28908696    -0.05272285
 c      0.22108891     1.86229011    -0.00381416
 c      1.34583043     1.01639448     0.06308512
 h     -0.22893748    -2.05947540     0.01420596
 h     -1.66419982     1.69174610    -0.97328011
 h      0.34281641     2.96714645     0.07208613
 h      2.33703200     1.45253793     0.23207706
 o      2.19570847    -1.26539219     0.02234005
 h      2.93239046    -0.82370909     0.48819509
 c     -2.57473635    -0.94912332     0.09323985
 h     -2.53816624    -2.02156265     0.08854566
 h     -3.01098764    -0.74567634     1.07568092
 h     -3.32528754    -0.60825775    -0.69001860
 h     -1.67741759     1.62162020     0.85421763
          17

 c      1.15356311    -0.34615671    -0.08394275
 c     -0.05685782    -1.04023668    -0.07218136
 c     -1.28480876    -0.25630420    -0.06905341
 c     -1.16895274     1.29775799    -0.05467816
 c      0.21971040     1.86393992    -0.00285322
 c      1.35142674     1.01543714     0.05980589
 h     -0.22733042    -2.06116958     0.03443385
 h     -1.65104894     1.71721723    -0.96394276
 h      0.33261126     2.96447249     0.05867958
 h      2.34404718     1.41687399     0.21199060
 o      2.20215674    -1.27448689     0.02658491
 h      2.90112922    -0.82592909     0.47602188
 c     -2.57860023    -0.95784921     0.08484627
 h     -2.53025823    -1.99793964     0.09242585
 h     -3.00329185    -0.75043364     1.11408708
 h     -3.29042133    -0.60860328    -0.68038625
 h     -1.65400232     1.58839941     0.87981944
          17

 c      1.16099432    -0.34082268    -0.08380999
 c     -0.06079461    -1.03992701    -0.07590730
 c     -1.28169832    -0.24778684    -0.06324955
 c     -1.18750156     1.30562352    -0.05705688
 c      0.21886957     1.86479312    -0.00166188
 c      1.35582842     1.01530670     0.05631867
 h     -0.22040914    -2.08205002     0.05550324
 h     -1.64332250     1.74395842    -0.95035491
 h      0.32199994     2.95715153     0.04479741
 h      2.35409440     1.38259076     0.19146284
 o      2.20732733    -1.28284316     0.03047162
 h      2.88340019    -0.82453656     0.46810293
 c     -2.58242699    -0.96463671     0.07687836
 h     -2.51779657    -1.99468840     0.09248945
 h     -2.99572095    -0.75089068     1.14684226
 h     -3.25864726    -0.60777140    -0.66905716
 h     -1.63874071     1.56155816     0.90595755
          17

 c      1.17096655    -0.33842712    -0.08333326
 c     -0.06737309    -1.03719834    -0.07974380
 c     -1.27742609    -0.23988102    -0.05742834
 c     -1.20528960     1.31250788    -0.05935019
 c      0.21848093     1.86457945    -0.00032339
 c      1.35879500     1.01591335     0.05260719
 h     -0.20764404    -2.11327468     0.07643493
 h     -1.64423578     1.77287938    -0.93551043
 h      0.31189088     2.94807465     0.03073280
 h      2.36955370     1.35252365     0.17115130
 o      2.21065754    -1.29058209     0.03371494
 h      2.88750746    -0.81531136     0.46933055
 c     -2.58558860    -0.96914070     0.07047625
 h     -2.50090848    -2.01542230     0.08867801
 h     -2.98639561    -0.74877750     1.16696658
 h     -3.23776723    -0.60298759    -0.66272177
 h     -1.63243226     1.54214038     0.93176289
          17

 c      1.18306911    -0.33914471    -0.08259515
 c     -0.07624201    -1.03284567    -0.08345941
 c     -1.27237767    -0.23282698    -0.05177874
 c     -1.22178147     1.31831447    -0.06094739
 c      0.21839097     1.86305576     0.00107350
 c      1.36037562     1.01713623     0.04868562
 h     -0.18885778    -2.14313485     0.09560344
 h     -1.65600862     1.80449488    -0.92187540
 h      0.30317298     2.94044374     0.01671605
 h      2.39013583     1.32844487     0.15135131
 o      2.21231908    -1.29744800     0.03646618
 h      2.91056950    -0.80097712     0.47756850
 c     -2.58746898    -0.97196034     0.06638616
 h     -2.48080991    -2.05247179     0.08092172
 h     -2.97466835    -0.74544842     1.17066758
 h     -3.23326711    -0.59227950    -0.66639246
 h     -1.63459778     1.53037283     0.95460790
          17

 c      1.19683311    -0.34294760    -0.08166737
 c     -0.08684456    -1.02759249    -0.08683274
 c     -1.26701099    -0.22675803    -0.04648056
 c     -1.23662542     1.32305790    -0.06135206
 c      0.21840220     1.86009833     0.00244256
 c      1.36090266     1.01881912     0.04458735
 h     -0.16491173    -2.16197335     0.11142079
 h     -1.67918130     1.83818270    -0.91010655
 h      0.29658450     2.93660274     0.00287587
 h      2.41273534     1.31110594     0.13208730
 o      2.21299206    -1.30292710     0.03916201
 h      2.94195527    -0.78927788     0.48602528
 c     -2.58777326    -0.97399776     0.06467711
 h     -2.45961065    -2.09264728     0.06916621
 h     -2.96087782    -0.74185396     1.15716230
 h     -3.24514476    -0.57637481    -0.67982483
 h     -1.64409003     1.52599158     0.97128873
          17

 c      1.21174277    -0.34961344    -0.08061446
 c     -0.09843797    -1.02193705    -0.08969212
 c     -1.26183683    -0.22170042    -0.04169540
 c     -1.24964925     1.32687994    -0.06032002
 c      0.21829799     1.85577560     0.00370337
 c      1.36086445     1.02074262     0.04034504
 h     -0.13763580    -2.16404943     0.12278386
 h     -1.71241513     1.87182409    -0.89871175
 h      0.29262611     2.93704515    -0.01074212
 h      2.43276513     1.30068306     0.11333625
 o      2.21336655    -1.30660179     0.04219653
 h      2.97121662    -0.78731363     0.48849265
 c     -2.58659003    -0.97586650     0.06471828
 h     -2.43956267    -2.12417911     0.05363239
 h     -2.94625255    -0.73847360     1.12867458
 h     -3.26804692    -0.55882359    -0.69752162
 h     -1.65956157     1.52845708     0.97922912
          17

 c      1.22723751    -0.35873510    -0.07950124
 c     -0.11015832    -1.01613757    -0.09192949
 c     -1.25738736    -0.21758206    -0.03755774
 c     -1.26082269     1.33001379    -0.05784910
 c      0.21786563     1.85035056     0.00478069
 c      1.36074299     1.02261260     0.03597710
 h     -0.10944959    -2.14768599     0.12925288
 h     -1.75290734     1.90220017    -0.88497228
 h      0.29154311     2.94022728    -0.02411676
 h      2.44591147     1.29720283     0.09519711
 o      2.21391453    -1.30832487     0.04578196
 h      2.99186022    -0.79881539     0.48162069
 c     -2.58415981    -0.97782667     0.06544301
 h     -2.42250296    -2.13952466     0.03489619
 h     -2.93297262    -0.73514352     1.09073302
 h     -3.29455415    -0.54410563    -0.71233686
 h     -1.67970482     1.53705477     0.97721016
          17

 c      1.24271567    -0.36973694    -0.07839944
 c     -0.12110363    -1.01020931    -0.09350549
 c     -1.25417416    -0.21425004    -0.03416622
 c     -1.27019827     1.33270935    -0.05408833
 c      0.21691563     1.84420286     0.00560349
 c      1.36089461     1.02408178     0.03148574
 h     -0.08296718    -2.11515091     0.13114935
 h     -1.79713906     1.92588406    -0.86636256
 h      0.29335775     2.94330162    -0.03720726
 h      2.44935911     1.30074682     0.07793348
 o      2.21486787    -1.30823502     0.04994978
 h      3.00185631    -0.82399495     0.46495685
 c     -2.58064358    -0.97994325     0.06561495
 h     -2.40966043    -2.13544281     0.01378572
 h     -2.92415836    -0.73088412     1.05218398
 h     -3.31816165    -0.53582691    -0.71868578
 h     -1.70336397     1.55095455     0.96566413
          17

 c      1.25754929    -0.38190343    -0.07739029
 c     -0.13042690    -1.00389478    -0.09445488
 c     -1.25264103    -0.21149643    -0.03157617
 c     -1.27785480     1.33516167    -0.04925440
 c      0.21529686     1.83771435     0.00610638
 c      1.36148629     1.02479162     0.02686242
 h     -0.06060013    -2.07272636     0.12966398
 h     -1.84158428     1.94008463    -0.84158812
 h      0.29791723     2.94328047    -0.04995580
 h      2.44233116     1.31148961     0.06193154
 o      2.21621656    -1.30673862     0.05457233
 h      3.00372097    -0.85988113     0.44063365
 c     -2.57607609    -0.98215267     0.06406820
 h     -2.40159195    -2.11264323    -0.00878870
 h     -2.92328159    -0.72411433     1.02347319
 h     -3.33447861    -0.53603978    -0.71365735
 h     -1.72960089     1.56927081     0.94668575
          17

 c      1.27111748    -0.39442095    -0.07656007
 c     -0.13743105    -0.99665663    -0.09488530
 c     -1.25311961    -0.20908739    -0.02979667
 c     -1.28385891     1.33746743    -0.04357700
 c      0.21290571     1.83117181     0.00623232
 c      1.36247175     1.02441408     0.02209505
 h     -0.04414359    -2.03043059     0.12686710
 h     -1.88321592     1.94315906    -0.81100429
 h      0.30494045     2.93803317    -0.06231759
 h      2.42616488     1.32967372     0.04762315
 o      2.21768261    -1.30448041     0.05938225
 h      3.00480520    -0.90069696     0.41305666
 c     -2.57049401    -0.98415825     0.06009348
 h     -2.39806846    -2.07594219    -0.03204295
 h     -2.93255528    -0.71372453     1.01210178
 h     -3.34138998    -0.54522466    -0.69694991
 h     -1.75771167     1.59111670     0.92376670
          17

 c      1.28285564    -0.40643126    -0.07598730
 c     -0.14163366    -0.98782559    -0.09494437
 c     -1.25579928    -0.20678628    -0.02879456
 c     -1.28825084     1.33961208    -0.03724884
 c      0.20968643     1.82471273     0.00593439
 c      1.36360500     1.02268141     0.01717399
 h     -0.03454618    -1.99991911     0.12527993
 h     -1.91983424     1.93481836    -0.77660423
 h      0.31406619     2.92685702    -0.07428244
 h      2.40401807     1.35555916     0.03539712
 o      2.21879014    -1.30223505     0.06404852
 h      3.01587580    -0.93932530     0.38766026
 c     -2.56409621    -0.98526618     0.05382619
 h     -2.39792557    -2.03469663    -0.05555967
 h     -2.95112495    -0.70050338     1.01801872
 h     -3.33907059    -0.56234751    -0.67062376
 h     -1.78712100     1.61560582     0.90114994
          17

 c      1.29230505    -0.41709223    -0.07572609
 c     -0.14275886    -0.97699914    -0.09473272
 c     -1.26071595    -0.20436630    -0.02850459
 c     -1.29105622     1.34148488    -0.03036343
 c      0.20562224     1.81831482     0.00517594
 c      1.36450992     1.01940693     0.01209610
 h     -0.03223333    -1.98949130     0.12673716
 h     -1.95027776     1.91611983    -0.74175866
 h      0.32490375     2.91063202    -0.08587765
 h      2.38004833     1.38929152     0.02551576
 o      2.21923969    -1.30066059     0.06836894
 h      3.04478132    -0.97084223     0.36780541
 c     -2.55721614    -0.98444970     0.04620718
 h     -2.39915391    -2.00195554    -0.07943001
 h     -2.97508103    -0.68725815     1.03423843
 h     -3.33020600    -0.58479625    -0.63898729
 h     -1.81709266     1.64176025     0.88281369
          17

 c      1.29914884    -0.42564699    -0.07579476
 c     -0.14068483    -0.96445027    -0.09421237
 c     -1.26774632    -0.20161984    -0.02884182
 c     -1.29231846     1.34291884    -0.02286511
 c      0.20072205     1.81182168     0.00392943
 c      1.36481673     1.01451564     0.00686717
 h     -0.03774600    -1.99901664     0.13118303
 h     -1.97448909     1.88926151    -0.71073305
 h      0.33707304     2.89160824    -0.09716387
 h      2.35795376     1.43055189     0.01806510
 o      2.21937695    -1.30009135     0.07242878
 h      3.08862415    -0.99529464     0.35223378
 c     -2.55008284    -0.98086085     0.03853293
 h     -2.39967261    -1.98976010    -0.10393549
 h     -2.99939215    -0.67739858     1.05181949
 h     -3.32019769    -0.60840585    -0.60838832
 h     -1.84635971     1.66836337     0.87142985
          17

 c      1.30323914    -0.43150777    -0.07617170
 c     -0.13545016    -0.95107856    -0.09321476
 c     -1.27658814    -0.19837391    -0.02971227
 c     -1.29213728     1.34374539    -0.01456199
 c      0.19501197     1.80500053     0.00217399
 c      1.36431868     1.00809509     0.00150257
 h     -0.05168010    -2.02026948     0.13670814
 h     -1.99330040     1.85713450    -0.68792737
 h      0.35020421     2.87280830    -0.10821869
 h      2.33935876     1.47796538     0.01295503
 o      2.22006716    -1.30061701     0.07648535
 h      3.13531419    -1.01572089     0.33686571
 c     -2.54264599    -0.97453290     0.03197024
 h     -2.39857404    -2.00146840    -0.12861585
 h     -3.01972611    -0.67356966     1.06374333
 h     -3.31635107    -0.62818034    -0.58614576
 h     -1.87296523     1.69390902     0.86783732
          17

 c      1.30462600    -0.43434386    -0.07679456
 c     -0.12732257    -0.93795213    -0.09154211
 c     -1.28673439    -0.19450788    -0.03101880
 c     -1.29070384     1.34384807    -0.00522006
 c      0.18853921     1.79762789    -0.00010895
 c      1.36304445     1.00044132    -0.00397376
 h     -0.07392556    -2.04217985     0.14075157
 h     -2.00781821     1.82265329    -0.67686449
 h      0.36386440     2.85706399    -0.11908507
 h      2.32317325     1.52863055     0.00995091
 o      2.22211967    -1.30225138     0.08074742
 h      3.17219000    -1.03463479     0.31823235
 c     -2.53477045    -0.96648182     0.02719749
 h     -2.39645807    -2.02921276    -0.15171643
 h     -3.03316302    -0.67716626     1.06595783
 h     -3.32472554    -0.64016270    -0.57784571
 h     -1.89452040     1.71676494     0.87124249
          17

 c      1.30357414    -0.43413920    -0.07756241
 c     -0.11682615    -0.92592110    -0.08905562
 c     -1.29747337    -0.18995980    -0.03266243
 c     -1.28833001     1.34319859     0.00530748
 c      0.18138970     1.78958152    -0.00294083
 c      1.36119005     0.99205137    -0.00953081
 h     -0.10323459    -2.05544931     0.14117509
 h     -2.01855331     1.78808948    -0.67918403
 h      0.37741392     2.84596621    -0.12968836
 h      2.30652337     1.57829858     0.00871204
 o      2.22592895    -1.30497255     0.08528802
 h      3.19136658    -1.05281363     0.29478099
 c     -2.52668869    -0.95802821     0.02423197
 h     -2.39446345    -2.05995412    -0.17091029
 h     -3.03823002    -0.68843317     1.05703852
 h     -3.34580686    -0.64336329    -0.58425404
 h     -1.90873737     1.73547294     0.87984091
          17

 c      1.30054761    -0.43119597    -0.07834433
 c     -0.10469218    -0.91548867    -0.08570641
 c     -1.30793986    -0.18471600    -0.03454184
 c     -1.28545088     1.34185736     0.01698787
 c      0.17370836     1.78089559    -0.00634810
 c      1.35897669     0.98355357    -0.01513266
 h     -0.13739483    -2.05434188     0.13667967
 h     -2.02482555     1.75477742    -0.69409877
 h      0.38987890     2.83926351    -0.13977574
 h      2.28647314     1.62224349     0.00883143
 o      2.23140224    -1.30870548     0.09005732
 h      3.19094846    -1.06953067     0.26664803
 c     -2.51914448    -0.95021118     0.02253667
 h     -2.39336221    -2.08228423    -0.18435494
 h     -3.03483451    -0.70669913     1.03778443
 h     -3.37365831    -0.63964968    -0.60118353
 h     -1.91392822     1.74901202     0.89145113
          17

 c      1.29615719    -0.42608516    -0.07899457
 c     -0.09176949    -0.90682419    -0.08153200
 c     -1.31721459    -0.17879589    -0.03655200
 c     -1.28257082     1.33993454     0.02959347
 c      0.16570508     1.77174718    -0.01035721
 c      1.35653741     0.97561309    -0.02074188
 h     -0.17365897    -2.03689354     0.12683657
 h     -2.02493783     1.72334371    -0.71863971
 h      0.39996598     2.83510154    -0.14894367
 h      2.26136633     1.65630986     0.00988018
 o      2.23797561    -1.31333346     0.09491672
 h      3.17527767    -1.08283965     0.23517922
 c     -2.51305253    -0.94369453     0.02130805
 h     -2.39334457    -2.08907225    -0.19116301
 h     -3.02432730    -0.73054534     1.01119575
 h     -3.39969953    -0.63189301    -0.62250420
 h     -1.90931286     1.75693838     0.90400992
          17

 c      1.29108488    -0.41955977    -0.07937043
 c     -0.07892947    -0.89979307    -0.07664441
 c     -1.32444499    -0.17224785    -0.03858002
 c     -1.28016235     1.33753577     0.04274706
 c      0.15763852     1.76238718    -0.01498387
 c      1.35386672     0.96884450    -0.02632340
 h     -0.20920997    -2.00487377     0.11202376
 h     -2.01698770     1.69419327    -0.74853551
 h      0.40625973     2.83092622    -0.15675417
 h      2.23141848     1.67772490     0.01145340
 o      2.24465601    -1.31874165     0.09968086
 h      3.15504271    -1.08966170     0.20238619
 c     -2.50909385    -0.93884760     0.01968506
 h     -2.39412847    -2.07755921    -0.19143283
 h     -3.00960978    -0.75793819     0.98266875
 h     -3.41665185    -0.62250125    -0.64290062
 h     -1.89516916     1.75943222     0.91596686
          17

 c      1.28600556    -0.41244754    -0.07934800
 c     -0.06697943    -0.89396397    -0.07121781
 c     -1.32895270    -0.16516185    -0.04049847
 c     -1.27856561     1.33472446     0.05598204
 c      0.14978381     1.75305971    -0.02022217
 c      1.35081294     0.96373313    -0.03184836
 h     -0.24166140    -1.96388541     0.09334221
 h     -1.99971861     1.66787522    -0.77923208
 h      0.40751487     2.82450977    -0.16287743
 h      2.19881437     1.68562435     0.01321351
 o      2.25024182    -1.32483756     0.10418788
 h      3.14458838    -1.08631697     0.16997462
 c     -2.50754276    -0.93574899     0.01684287
 h     -2.39505695    -2.04912486    -0.18621097
 h     -2.99488562    -0.78648248     0.95967846
 h     -3.42008158    -0.61301729    -0.65883783
 h     -1.87289292     1.75730288     0.92662973
          17

 c      1.28152093    -0.40554511    -0.07883191
 c     -0.05658705    -0.88863615    -0.06546737
 c     -1.33030327    -0.15769067    -0.04215974
 c     -1.27792770     1.33151225     0.06878771
 c      0.14239751     1.74394476    -0.02603830
 c      1.34709100     0.96056482    -0.03729745
 h     -0.26957493    -1.92309465     0.07241135
 h     -1.97299196     1.64519964    -0.80665989
 h      0.40292095     2.81468263    -0.16719865
 h      2.16757066     1.68135357     0.01493265
 o      2.25392589    -1.33146867     0.10837763
 h      3.15298336    -1.07054973     0.13821700
 c     -2.50832960    -0.93409021     0.01214699
 h     -2.39509723    -2.00954456    -0.17752045
 h     -2.98446176    -0.81393270     0.94981249
 h     -3.40840825    -0.60422215    -0.66852013
 h     -1.84495910     1.75196280     0.93642594
          17

 c      1.27811613    -0.39953792    -0.07775727
 c     -0.04823989    -0.88300034    -0.05960495
 c     -1.32832772    -0.15006776    -0.04339716
 c     -1.27819360     1.32787427     0.08064695
 c      0.13568943     1.73513345    -0.03236942
 c      1.34232187     0.95938355    -0.04266267
 h     -0.29265274    -1.89328898     0.05088199
 h     -1.93787834     1.62719074    -0.82767235
 h      0.39226419     2.80167010    -0.16986946
 h      2.14310960     1.66840583     0.01652633
 o      2.25584645    -1.33828805     0.11227355
 h      3.17556034    -1.04402467     0.10627895
 c     -2.51123258    -0.93308259     0.00544808
 h     -2.39280239    -1.96930255    -0.16831636
 h     -2.98065874    -0.83877855     0.95704015
 h     -3.38267008    -0.59624028    -0.67176547
 h     -1.81468458     1.74530771     0.94692330
          17

 c      1.27614263    -0.39495934    -0.07608579
 c     -0.04228691    -0.87650627    -0.05377956
 c     -1.32310364    -0.14261199    -0.04403553
 c     -1.27914640     1.32378550     0.09109846
 c      0.12980311     1.72663478    -0.03912668
 c      1.33613365     0.96002322    -0.04794392
 h     -0.31101538    -1.88244764     0.02977073
 h     -1.89654430     1.61498987    -0.84027275
 h      0.37596069     2.78706669    -0.17130821
 h      2.13115699     1.65156660     0.01803753
 o      2.25679469    -1.34478158     0.11587684
 h      3.19844901    -1.01185373     0.07385921
 c     -2.51599312    -0.93159597    -0.00271562
 h     -2.38645366    -1.94197975    -0.16197104
 h     -2.98249157    -0.86039052     0.97899659
 h     -3.34658121    -0.58845613    -0.67016897
 h     -1.78565237     1.73938395     0.96035324
          17

 c      1.27580880    -0.39218076    -0.07380088
 c     -0.03902944    -0.86923440    -0.04805191
 c     -1.31491281    -0.13571321    -0.04391073
 c     -1.28048281     1.31927280     0.09984516
 c      0.12480822     1.71841252    -0.04620131
 c      1.32834891     0.96224335    -0.05313621
 h     -0.32385798    -1.89123723     0.00920624
 h     -1.85208327     1.60976750    -0.84377716
 h      0.35495222     2.77346025    -0.17215175
 h      2.13566416     1.63499336     0.01950685
 o      2.25754243    -1.35043076     0.11912652
 h      3.20897395    -0.97980469     0.04175989
 c     -2.52219784    -0.92874505    -0.01129199
 h     -2.37477010    -1.93819128    -0.16102827
 h     -2.98663790    -0.87862391     1.00831257
 h     -3.30673465    -0.57927125    -0.66747184
 h     -1.76084313     1.73580989     0.97853685
          17

 c      1.27716493    -0.39141211    -0.07090511
 c     -0.03872308    -0.86188328    -0.04243381
 c     -1.30419633    -0.12980065    -0.04289174
 c     -1.28189156     1.31446052     0.10687368
 c      0.12070211     1.71045299    -0.05347397
 c      1.31919126     0.96588628    -0.05821027
 h     -0.32911420    -1.91303328    -0.01105897
 h     -1.80830503     1.61264412    -0.83893100
 h      0.33047727     2.76366959    -0.17315605
 h      2.15651580     1.62015412     0.02075248
 o      2.25853150    -1.35482496     0.12193303
 h      3.20037964    -0.95238357     0.01131123
 c     -2.52909054    -0.92460143    -0.01912405
 h     -2.35812670    -1.95790837    -0.16605221
 h     -2.98952208    -0.89339247     1.03638478
 h     -3.27203234    -0.56606717    -0.66943851
 h     -1.74184371     1.73516194     1.00163956
          17

 c      1.28008426    -0.39270210    -0.06741889
 c     -0.04144964    -0.85539367    -0.03694187
 c     -1.29152303    -0.12529726    -0.04089774
 c     -1.28309724     1.30957372     0.11249571
 c      0.11741570     1.70285122    -0.06082599
 c      1.30934549     0.97089154    -0.06310353
 h     -0.32462840    -1.93827200    -0.03099985
 h     -1.76941308     1.62459293    -0.82783417
 h      0.30379392     2.75970486    -0.17506921
 h      2.18894035     1.60552486     0.02126068
 o      2.25985170    -1.35770410     0.12421977
 h      3.17210330    -0.93214374    -0.01630193
 c     -2.53568971    -0.92014596    -0.02531107
 h     -2.33898736    -1.99047866    -0.17592983
 h     -2.98863798    -0.90452443     1.05616965
 h     -3.25087552    -0.54615561    -0.68189839
 h     -1.72864690     1.73675426     1.02766077
          17

 c      1.28425231    -0.39593808    -0.06338013
 c     -0.04699177    -0.85059943    -0.03161587
 c     -1.27756944    -0.12256227    -0.03790625
 c     -1.28387032     1.30489293     0.11724932
 c      0.11482032     1.69587644    -0.06814974
 c      1.29979735     0.97714753    -0.06773226
 h     -0.30939658    -1.95859627    -0.05012953
 h     -1.73947033     1.64625101    -0.81339550
 h      0.27598768     2.76187021    -0.17853378
 h      2.22539675     1.58836139     0.02033537
 o      2.26126538    -1.35898949     0.12595832
 h      3.12940883    -0.91925727    -0.04060335
 c     -2.54126088    -0.91644992    -0.02951699
 h     -2.32081830    -2.02234210    -0.18909085
 h     -2.98284793    -0.91180356     1.06321454
 h     -3.24652594    -0.51893717    -0.70679168
 h     -1.72012122     1.73899971     1.05311864
          17

 c      1.28917758    -0.40085349    -0.05884452
 c     -0.05480123    -0.84808208    -0.02650917
 c     -1.26309989    -0.12183145    -0.03395240
 c     -1.28403925     1.30070170     0.12169676
 c      0.11273676     1.68996739    -0.07535561
 c      1.29158092     0.98435023    -0.07201325
 h     -0.28398137    -1.96871479    -0.06765440
 h     -1.72166018     1.67755245    -0.79817832
 h      0.24796189     2.76857313    -0.18407316
 h      2.25833104     1.56670651     0.01737019
 o      2.26222235    -1.35882363     0.12720452
 h      3.08321556    -0.91100309    -0.06239481
 c     -2.54561573    -0.91405621    -0.03211075
 h     -2.30674268    -2.04306741    -0.20424790
 h     -2.97225275    -0.91504357     1.05584092
 h     -3.25514822    -0.48727754    -0.73991410
 h     -1.71471079     1.74005890     1.07437115
          17

 c      1.29422975    -0.40705006    -0.05388729
 c     -0.06404565    -0.84815004    -0.02167209
 c     -1.24893498    -0.12317369    -0.02912190
 c     -1.28351838     1.29726559     0.12622568
 c      0.11095725     1.68564458    -0.08237621
 c      1.28557205     0.99198695    -0.07587860
 h     -0.25034545    -1.96681286    -0.08269198
 h     -1.71758689     1.71723297    -0.78307923
 h      0.22055215     2.77699542    -0.19215233
 h      2.28208513     1.54030275     0.01204329
 o      2.26198850    -1.35755529     0.12811279
 h      3.04806339    -0.90215430    -0.08397334
 c     -2.54891086    -0.91296721    -0.03395360
 h     -2.29892188    -2.04685059    -0.22054460
 h     -2.95806136    -0.91412695     1.03522693
 h     -3.26907819    -0.45619147    -0.77341870
 h     -1.71095232     1.73838039     1.08873222
          17

 c      1.29871014    -0.41403353    -0.04860627
 c     -0.07370330    -0.85083987    -0.01713575
 c     -1.23589922    -0.12648040    -0.02353964
 c     -1.28232562     1.29483167     0.13095841
 c      0.10928852     1.68338072    -0.08916929
 c      1.28234921     0.99941869    -0.07928163
 h     -0.21148312    -1.95459539    -0.09445247
 h     -1.72698925     1.76252412    -0.76680235
 h      0.19461752     2.78418984    -0.20324956
 h      2.29373819     1.51058693     0.00439006
 o      2.26007502    -1.35553571     0.12885562
 h      3.03512465    -0.88834995    -0.10782379
 c     -2.55130925    -0.91288130    -0.03608061
 h     -2.29846183    -2.03206745    -0.23754618
 h     -2.94254185    -0.90900678     1.00559022
 h     -3.28113033    -0.43048484    -0.79986823
 h     -1.70773485     1.73299260     1.09505729
          17

 c      1.30194124    -0.42125752    -0.04312365
 c     -0.08269114    -0.85590847    -0.01289842
 c     -1.22474570    -0.13149293    -0.01735625
 c     -1.28056582     1.29360911     0.13579405
 c      0.10760832     1.68348613    -0.09571860
 c      1.28209545     1.00598771    -0.08219912
 h     -0.17095037    -1.93722461    -0.10238347
 h     -1.74802274     1.80940806    -0.74662847
 h      0.17103366     2.78803302    -0.21788529
 h      2.29339983     1.48034454    -0.00520506
 o      2.25672769    -1.35281341     0.12945626
 h      3.04406530    -0.87095735    -0.13392178
 c     -2.55284276    -0.91332982    -0.03951855
 h     -2.30540687    -2.00090571    -0.25529530
 h     -2.92887908    -0.89969308     0.97409623
 h     -3.28651524    -0.41345703    -0.81431020
 h     -1.70441361     1.72362035     1.09394010
          17

 c      1.30335037    -0.42816853    -0.03757928
 c     -0.09001619    -0.86286357    -0.00891966
 c     -1.21607698    -0.13785956    -0.01073534
 c     -1.27838606     1.29372231     0.14050925
 c      0.10590710     1.68604478    -0.10202971
 c      1.28454465     1.01109916    -0.08463294
 h     -0.13225198    -1.92260538    -0.10626598
 h     -1.77788308     1.85338921    -0.71983342
 h      0.15062720     2.78775512    -0.23659194
 h      2.28429280     1.45330910    -0.01608306
 o      2.25280508    -1.34915283     0.12975456
 h      3.06455249    -0.85657467    -0.15918007
 c     -2.55346274    -0.91367490    -0.04512629
 h     -2.31865565    -1.95957172    -0.27447602
 h     -2.92056210    -0.88626032     0.94944956
 h     -3.28298029    -0.40662008    -0.81458638
 h     -1.70086798     1.71070476     1.08770596
          17

 c      1.30252258    -0.43424382    -0.03211063
 c     -0.09491382    -0.87112302    -0.00513283
 c     -1.21029751    -0.14520165    -0.00384376
 c     -1.27592357     1.29516572     0.14483934
 c      0.10428644     1.69091113    -0.10812083
 c      1.28901358     1.01426674    -0.08660804
 h     -0.09820089    -1.91908580    -0.10617290
 h     -1.81344940     1.89036383    -0.68478586
 h      0.13412435     2.78403837    -0.25985069
 h      2.27241675     1.43367397    -0.02747322
 o      2.24922343    -1.34433475     0.12955042
 h      3.08478817    -0.85190060    -0.17977054
 c     -2.55315968    -0.91307984    -0.05328382
 h     -2.33594735    -1.91845955    -0.29658491
 h     -2.92005595    -0.86897489     0.93834632
 h     -3.27060798    -0.40963936    -0.80121399
 h     -1.69748430     1.69531369     1.08020035
          17

 c      1.29922761    -0.43901881    -0.02682622
 c     -0.09691418    -0.88030883    -0.00147795
 c     -1.20761860    -0.15316845     0.00315393
 c     -1.27327108     1.29779677     0.14854231
 c      0.10291063     1.69775940    -0.11401407
 c      1.29458100     1.01514553    -0.08816106
 h     -0.07064984    -1.93165934    -0.10221412
 h     -1.85178300     1.91723725    -0.64137425
 h      0.12213555     2.77875572    -0.28804782
 h      2.26504387     1.42529458    -0.03875029
 o      2.24661903    -1.33832764     0.12871859
 h      3.09669765    -0.86060246    -0.19303502
 c     -2.55199974    -0.91064344    -0.06356578
 h     -2.35439353    -1.89038008    -0.32367827
 h     -2.92742312    -0.84861297     0.94156275
 h     -3.25195841    -0.42007359    -0.77751132
 h     -1.69494634     1.67885185     1.07616611
          17

 c      1.29342725    -0.44211729    -0.02178982
 c     -0.09582855    -0.89045990     0.00207101
 c     -1.20807644    -0.16147294     0.01009642
 c     -1.27048107     1.30137294     0.15148811
 c      0.10194642     1.70616261    -0.11973363
 c      1.30041774     1.01359639    -0.08932106
 h     -0.05075239    -1.95919852    -0.09427521
 h     -1.89047186     1.93224355    -0.59095630
 h      0.11513937     2.77439653    -0.32146025
 h      2.26758687     1.43044180    -0.04967969
 o      2.24527195    -1.33128899     0.12723933
 h      3.09698487    -0.88292388    -0.19805693
 c     -2.54995414    -0.90588843    -0.07480399
 h     -2.37187730    -1.88482473    -0.35704673
 h     -2.94029206    -0.82669149     0.95366823
 h     -3.23251738    -0.43301079    -0.74987561
 h     -1.69374188     1.66254641     1.08003965
          17

 c      1.28528227    -0.44329033    -0.01702035
 c     -0.09173173    -0.90193608     0.00551469
 c     -1.21152223    -0.16991103     0.01682665
 c     -1.26760096     1.30560953     0.15376835
 c      0.10152480     1.71568447    -0.12531347
 c      1.30610001     1.00977085    -0.09009945
 h     -0.03924459    -1.99538943    -0.08210124
 h     -1.92785918     1.93504613    -0.53607765
 h      0.11344157     2.77317655    -0.36019623
 h      2.28039460     1.44857723    -0.06047158
 o      2.24509014    -1.32352552     0.12520502
 h      3.08721478    -0.91602581    -0.19581276
 c     -2.54669600    -0.89931301    -0.08560313
 h     -2.38829456    -1.90134179    -0.39535302
 h     -2.95525816    -0.80521577     0.96666109
 h     -3.22045842    -0.44140265    -0.72721358
 h     -1.69352409     1.64688983     1.09442300
          17

 c      1.27515968    -0.44244976    -0.01250199
 c     -0.08497420    -0.91512258     0.00885870
 c     -1.21759199    -0.17836283     0.02319650
 c     -1.26469575     1.31021316     0.15575115
 c      0.10173407     1.72596434    -0.13081304
 c      1.31164551     1.00412665    -0.09050118
 h     -0.03636334    -2.03218387    -0.06561788
 h     -1.96319879     1.92669891    -0.48009197
 h      0.11712241     2.77607649    -0.40403234
 h      2.29850147     1.47619823    -0.07156061
 o      2.24557985    -1.31545878     0.12283137
 h      3.07415085    -0.95435378    -0.18935145
 c     -2.54179397    -0.89220053    -0.09493171
 h     -2.40498485    -1.93002452    -0.43455471
 h     -2.96930158    -0.78613767     0.97364010
 h     -3.22368726    -0.43847377    -0.71776288
 h     -1.69278024     1.63145048     1.11912753
          17

 c      1.26362803    -0.43967756    -0.00820000
 c     -0.07618251    -0.93020035     0.01213259
 c     -1.22569452    -0.18677016     0.02907591
 c     -1.26182529     1.31487640     0.15801806
 c      0.10262886     1.73676533    -0.13633206
 c      1.31725991     0.99733752    -0.09054549
 h     -0.04165407    -2.06276551    -0.04512990
 h     -1.99668711     1.90943423    -0.42667664
 h      0.12598858     2.78227679    -0.45220170
 h      2.31464164     1.50803546    -0.08329467
 o      2.24590407    -1.30755598     0.12043811
 h      3.06887689    -0.99076508    -0.18343631
 c     -2.53529430    -0.88573703    -0.10253633
 h     -2.42317190    -1.95840577    -0.46989731
 h     -2.98042196    -0.77098126     0.97034766
 h     -3.24414030    -0.42182634    -0.72383535
 h     -1.68913940     1.61523174     1.15147097
          17

 c      1.25141467    -0.43520177    -0.00407681
 c     -0.06620485    -0.94706985     0.01539033
 c     -1.23504026    -0.19510012     0.03436049
 c     -1.25900808     1.31927274     0.16121244
 c      0.10424334     1.74795886    -0.14201283
 c      1.32306154     0.99016260    -0.09027598
 h     -0.05396020    -2.08294045    -0.02129961
 h     -2.02921813     1.88618962    -0.37922510
 h      0.13953565     2.78938186    -0.50331431
 h      2.32255304     1.53864315    -0.09577619
 o      2.24526064    -1.30016027     0.11831543
 h      3.08115847    -1.01950562    -0.18234363
 c     -2.52799820    -0.88046414    -0.10893823
 h     -2.44319879    -1.97673299    -0.49764712
 h     -2.98774019    -0.76072879     0.95523145
 h     -3.27539307    -0.39489515    -0.74030568
 h     -1.68010832     1.59727173     1.18749846
          17

 c      1.23932114    -0.42935146    -0.00010298
 c     -0.05601204    -0.96536133     0.01870171
 c     -1.24471172    -0.20331272     0.03897420
 c     -1.25622670     1.32308923     0.16588462
 c      0.10659931     1.75945844    -0.14802260
 c      1.32895384     0.98334265    -0.08975816
 h     -0.07159467    -2.09155669     0.00498776
 h     -2.06172519     1.85988032    -0.34018726
 h      0.15694979     2.79430643    -0.55551309
 h      2.31865152     1.56352090    -0.10887895
 o      2.24348353    -1.29332482     0.11652024
 h      3.11052930    -1.03925074    -0.18656949
 c     -2.52108113    -0.87642364    -0.11498830
 h     -2.46462287    -1.97938953    -0.51565237
 h     -2.99146567    -0.75582950     0.92911341
 h     -3.30713519    -0.36382551    -0.75910566
 h     -1.66371088     1.57705456     1.22319141
          17

 c      1.22812132    -0.42251631     0.00374125
 c     -0.04657787    -0.98446180     0.02214059
 c     -1.25375574    -0.21134797     0.04286872
 c     -1.25348112     1.32608392     0.17239429
 c      0.10970615     1.77114432    -0.15452176
 c      1.33461769     0.97752696    -0.08907062
 h     -0.09260858    -2.09057894     0.03279474
 h     -2.09428288     1.83267855    -0.31057592
 h      0.17716781     2.79430475    -0.60682103
 h      2.30240505     1.57970168    -0.12234837
 o      2.24111996    -1.28688968     0.11486976
 h      3.14564005    -1.05213562    -0.19274572
 c     -2.51559752    -0.87345427    -0.12147631
 h     -2.48654105    -1.96467399    -0.52334557
 h     -2.99288133    -0.75622803     0.89497626
 h     -3.33048332    -0.33403444    -0.77372298
 h     -1.63878659     1.55461821     1.25517168
          17

 c      1.21847602    -0.41512271     0.00747079
 c     -0.03876274    -1.00354734     0.02577153
 c     -1.26127771    -0.21913548     0.04602235
 c     -1.25083356     1.32812086     0.18088182
 c      0.11355327     1.78281314    -0.16163043
 c      1.33954373     0.97320988    -0.08829375
 h     -0.11510371    -2.08487119     0.06131988
 h     -2.12552436     1.80570943    -0.28989030
 h      0.19898513     2.78771589    -0.65553821
 h      2.27626890     1.58609670    -0.13592604
 o      2.23889164    -1.28068656     0.11313733
 h      3.17304138    -1.06050157    -0.19682140
 c     -2.51226049    -0.87128327    -0.12900888
 h     -2.50786100    -1.93464623    -0.52175067
 h     -2.99428047    -0.76140000     0.85778143
 h     -3.33990911    -0.30901664    -0.78050933
 h     -1.60503200     1.53047778     1.28099987
          17

 c      1.21087991    -0.40761709     0.01110097
 c     -0.03322674    -1.02166637     0.02963745
 c     -1.26652560    -0.22661880     0.04843891
 c     -1.24839037     1.32915635     0.19128614
 c      0.11809813     1.79416161    -0.16940275
 c      1.34306566     0.97067097    -0.08749604
 h     -0.13750850    -2.08118799     0.09006852
 h     -2.15284340     1.77930825    -0.27648623
 h      0.22118193     2.77430614    -0.70057421
 h      2.24554837     1.58375815    -0.14948601
 o      2.23727651    -1.27462549     0.11118498
 h      3.18378396    -1.06541480    -0.19623997
 c     -2.51141776    -0.86945273    -0.13797487
 h     -2.52751802    -1.89548873    -0.51365091
 h     -2.99861992    -0.77044894     0.82382458
 h     -3.33305136    -0.29045649    -0.77830583
 h     -1.56294900     1.50549715     1.29935514
          17

 c      1.20563921    -0.40044581     0.01465060
 c     -0.03039712    -1.03793205     0.03375826
 c     -1.26895383    -0.23378186     0.05014644
 c     -1.24622777     1.32919495     0.20337277
 c      0.12325546     1.80479829    -0.17781279
 c      1.34441551     0.96994547    -0.08672009
 h     -0.15864269    -2.08582684     0.11888238
 h     -2.17323909     1.75355125    -0.26814309
 h      0.24264108     2.75527226    -0.74165973
 h      2.21789466     1.57584593    -0.16316352
 o      2.23639843    -1.26868722     0.10898676
 h      3.17505331    -1.06671368    -0.19035215
 c     -2.51310006    -0.86723192    -0.14844304
 h     -2.54470431    -1.85777603    -0.50365760
 h     -3.00861941    -0.78233591     0.79910021
 h     -3.31023702    -0.27847124    -0.76795117
 h     -1.51378262     1.48076939     1.31027541
          17

 c      1.20287095    -0.39403118     0.01814332
 c     -0.03049501    -1.05178029     0.03815109
 c     -1.26825705    -0.24066443     0.05119508
 c     -1.24431290     1.32824756     0.21675139
 c      0.12889315     1.81427831    -0.18675552
 c      1.34286961     0.97088541    -0.08597770
 h     -0.17745006    -2.10156117     0.14769386
 h     -2.18426516     1.72868763    -0.26255884
 h      0.26243287     2.73296001    -0.77939082
 h      2.20161909     1.56666164    -0.17737316
 o      2.23601746    -1.26290852     0.10662308
 h      3.15025514    -1.06323129    -0.18034005
 c     -2.51708876    -0.86374176    -0.16003566
 h     -2.55905998    -1.83461398    -0.49738562
 h     -3.02544749    -0.79618855     0.78693679
 h     -3.27444506    -0.27150162    -0.75219946
 h     -1.45942443     1.45750563     1.31543968
          17

 c      1.20251185    -0.38874673     0.02160735
 c     -0.03358230    -1.06310464     0.04286050
 c     -1.26437042    -0.24735716     0.05165401
 c     -1.24246105     1.32630730     0.23089789
 c      0.13483735     1.82216128    -0.19606807
 c      1.33802330     0.97334212    -0.08526960
 h     -0.19267915    -2.12611628     0.17613539
 h     -2.18470829     1.70533922    -0.25768785
 h      0.27983737     2.71029526    -0.81503120
 h      2.20239943     1.55938004    -0.19254339
 o      2.23552796    -1.25738609     0.10427766
 h      3.11906811    -1.05279579    -0.16915768
 c     -2.52296014    -0.85850654    -0.17197104
 h     -2.57058604    -1.83543824    -0.49906139
 h     -3.04788327    -0.81144835     0.78646830
 h     -3.23168785    -0.26581469    -0.73599592
 h     -1.40220649     1.43691190     1.31824369
          17

 c      1.20432746    -0.38488483     0.02507229
 c     -0.03957511    -1.07214636     0.04796737
 c     -1.25744894    -0.25397765     0.05160656
 c     -1.24033901     1.32334199     0.24522518
 c      0.14088510     1.82808919    -0.20557467
 c      1.33005242     0.97734300    -0.08462581
 h     -0.20297178    -2.15360526     0.20338713
 h     -2.17494773     1.68452688    -0.25197714
 h      0.29428185     2.68996907    -0.85002702
 h      2.22009289     1.55385025    -0.20861552
 o      2.23408906    -1.25227537     0.10219883
 h      3.09551502    -1.03242288    -0.16087357
 c     -2.53010238    -0.85210056    -0.18330819
 h     -2.57928313    -1.85895154    -0.50914461
 h     -3.07277289    -0.82770788     0.79328611
 h     -3.19094394    -0.25519749    -0.72647971
 h     -1.34454075     1.42003179     1.32321367
          17

 c      1.20792252    -0.38261049     0.02856235
 c     -0.04822140    -1.07926532     0.05356710
 c     -1.24784555    -0.26063591     0.05114261
 c     -1.23749965     1.31929744     0.25923460
 c      0.14681999     1.83186570    -0.21514590
 c      1.31970218     0.98305191    -0.08412587
 h     -0.20729920    -2.17744070     0.22838817
 h     -2.15705013     1.66760552    -0.24455216
 h      0.30521595     2.67360367    -0.88533612
 h      2.24874984     1.54685311    -0.22478891
 o      2.23111918    -1.24771603     0.10055619
 h      3.09034221    -0.99977899    -0.15832907
 c     -2.53784004    -0.84598172    -0.19321303
 h     -2.58508608    -1.89396537    -0.52492440
 h     -3.09637061    -0.84443405     0.80154152
 h     -3.16168130    -0.23257005    -0.73118568
 h     -1.28851150     1.40757278     1.33442622
          17

 c      1.21276161    -0.38191769     0.03208847
 c     -0.05907957    -1.08477376     0.05973904
 c     -1.23609641    -0.26739581     0.05035012
 c     -1.23342441     1.31410805     0.27269706
 c      0.15242091     1.83350138    -0.22474353
 c      1.30800698     0.99054330    -0.08387351
 h     -0.20531791    -2.19255644     0.25017372
 h     -2.13455381     1.65612472    -0.23530375
 h      0.31201104     2.66129778    -0.92090071
 h      2.27983524     1.53453133    -0.23981265
 o      2.22688908    -1.24368179     0.09927557
 h      3.10175806    -0.95581143    -0.16045112
 c     -2.54579340    -0.84147300    -0.20126628
 h     -2.58812461    -1.92699702    -0.54308342
 h     -3.11552852    -0.86084280     0.80587558
 h     -3.14837264    -0.19483157    -0.75362539
 h     -1.23570145     1.39978335     1.35347695
          17

 c      1.21820337    -0.38262295     0.03564379
 c     -0.07151571    -1.08887594     0.06652595
 c     -1.22290688    -0.27423599     0.04930861
 c     -1.22757458     1.30771674     0.28572123
 c      0.15745800     1.83319795    -0.23442250
 c      1.29600447     0.99962468    -0.08395561
 h     -0.19745289    -2.19639087     0.26812869
 h     -2.11176536     1.65156340    -0.22471569
 h      0.31397386     2.65180867    -0.95559345
 h      2.30556660     1.51446471    -0.25248414
 o      2.22238634    -1.23994838     0.09809363
 h      3.11747905    -0.90526714    -0.16308698
 c     -2.55409932    -0.83897761    -0.20768375
 h     -2.58879601    -1.94782907    -0.56124953
 h     -3.12828115    -0.87596754     0.80251799
 h     -3.14742337    -0.14676769    -0.79015800
 h     -1.18737785     1.39644341     1.37851009
          17

 c      1.22354119    -0.38440645     0.03920545
 c     -0.08472134    -1.09166533     0.07392627
 c     -1.20912848    -0.28102185     0.04808625
 c     -1.21948747     1.30010928     0.29862321
 c      0.16168284     1.83128035    -0.24428928
 c      1.28458765     1.00981204    -0.08441785
 h     -0.18477885    -2.18912777     0.28212796
 h     -2.09249288     1.65489535    -0.21330711
 h      0.31047413     2.64323567    -0.98766660
 h      2.32061857     1.48631225    -0.26197650
 o      2.21865733    -1.23623448     0.09675595
 h      3.12486992    -0.85423300    -0.16215594
 c     -2.56310126    -0.83809719    -0.21312077
 h     -2.58765213    -1.95083664    -0.57822685
 h     -3.13400825    -0.88881508     0.78977373
 h     -3.15102427    -0.09830837    -0.83259780
 h     -1.14472265     1.39695480     1.40520086
          17

 c      1.22804671    -0.38687527     0.04274066
 c     -0.09775866    -1.09313633     0.08189433
 c     -1.19571324    -0.28749938     0.04674132
 c     -1.20891116     1.29135838     0.31169283
 c      0.16482500     1.82811171    -0.25444501
 c      1.27445176     1.02040399    -0.08525899
 h     -0.16879650    -2.17363200     0.29259986
 h     -2.07860325     1.66607019    -0.20086758
 h      0.30109222     2.63378821    -1.01540136
 h      2.32260996     1.45159349    -0.26796354
 o      2.21642807    -1.23232709     0.09511951
 h      3.11663704    -0.80786243    -0.15530801
 c     -2.57293845    -0.83812589    -0.21831950
 h     -2.58529395    -1.93456522    -0.59384880
 h     -3.13347033    -0.89851957     0.76826440
 h     -3.15237470    -0.05898346    -0.87288668
 h     -1.10879289     1.40046304     1.42875951
          17

 c      1.23101705    -0.38962786     0.04621568
 c     -0.10963465    -1.09320797     0.09034787
 c     -1.18364386    -0.29331529     0.04532587
 c     -1.19589291     1.28165271     0.32502359
 c      0.16660559     1.82401868    -0.26493962
 c      1.26605867     1.03058460    -0.08643341
 h     -0.15114250    -2.15503637     0.30049103
 h     -2.06931869     1.68370713    -0.18605679
 h      0.28570670     2.62234364    -1.03765068
 h      2.31220328     1.41326227    -0.27066117
 o      2.21604200    -1.22812625     0.09315623
 h      3.09150767    -0.76939294    -0.14202166
 c     -2.58342258    -0.83829940    -0.22394473
 h     -2.58229680    -1.90137509    -0.60895287
 h     -3.12881643    -0.90447900     0.74106681
 h     -3.14752398    -0.03518972    -0.90531278
 h     -1.08028449     1.40597193     1.44556245
          17

 c      1.23182928    -0.39230970     0.04960566
 c     -0.11939652    -1.09179038     0.09918762
 c     -1.17385135    -0.29806004     0.04388828
 c     -1.18075173     1.27128415     0.33847896
 c      0.16676683     1.81923643    -0.27574579
 c      1.25958988     1.03952120    -0.08785643
 h     -0.13327972    -2.13958111     0.30704520
 h     -2.06182510     1.70528466    -0.16677919
 h      0.26450508     2.60872412    -1.05415264
 h      2.29316717     1.37528409    -0.27085434
 o      2.21746667    -1.22366231     0.09093388
 h      3.05377393    -0.73959039    -0.12333797
 c     -2.59410715    -0.83779702    -0.23054600
 h     -2.57911774    -1.85749625    -0.62552811
 h     -3.12341565    -0.90647181     0.71350641
 h     -3.13505134    -0.02997937    -0.92666736
 h     -1.05932324     1.41244957     1.45395681
          17

 c      1.22999929    -0.39465301     0.05290278
 c     -0.12623030    -1.08891294     0.10833065
 c     -1.16713249    -0.30132838     0.04247334
 c     -1.16396691     1.26059631     0.35174956
 c      0.16510858     1.81387584    -0.28675122
 c      1.25491690     1.04645281    -0.08941467
 h     -0.11629880    -2.13247040     0.31334970
 h     -2.05269471     1.72775450    -0.14104909
 h      0.23793615     2.59372644    -1.06561204
 h      2.27214255     1.34212210    -0.26986886
 o      2.22028723    -1.21912180     0.08859934
 h      3.01299246    -0.71607350    -0.10160683
 c     -2.60441324    -0.83573223    -0.23847459
 h     -2.57596995    -1.81275828    -0.64676812
 h     -3.12116375    -0.90471039     0.69197901
 h     -3.11548897    -0.04335938    -0.93599571
 h     -1.04537375     1.41893618     1.45449307
          17

 c      1.22524250    -0.39649507     0.05611843
 c     -0.12954162    -1.08485182     0.11774234
 c     -1.16407537    -0.30279004     0.04112074
 c     -1.14606208     1.24992292     0.36443018
 c      0.16151896     1.80791956    -0.29776932
 c      1.25167120     1.05077593    -0.09099147
 h     -0.10096204    -2.13554375     0.31983815
 h     -2.03920025     1.74824227    -0.10774899
 h      0.20662939     2.57892237    -1.07356094
 h      2.25728468     1.31795084    -0.26933643
 o      2.22378508    -1.21483621     0.08634028
 h      2.98229197    -0.69333185    -0.07984840
 c     -2.61376181    -0.83136253    -0.24771227
 h     -2.57275373    -1.77832809    -0.67632435
 h     -3.12508140    -0.89976756     0.68140828
 h     -3.09118416    -0.07209829    -0.93478612
 h     -1.03725955     1.42464812     1.44984233
          17

 c      1.21752963    -0.39777373     0.05927793
 c     -0.12901801    -1.08012376     0.12743753
 c     -1.16499723    -0.30225931     0.03986395
 c     -1.12752530     1.23954125     0.37609763
 c      0.15599060     1.80125305    -0.30857287
 c      1.24948020     1.05213011    -0.09251673
 h     -0.08790032    -2.14649196     0.32613207
 h     -2.02007888     1.76458259    -0.06699272
 h      0.17130574     2.56620622    -1.07996085
 h      2.25509838     1.30561676    -0.27062311
 o      2.22728478    -1.21109442     0.08429304
 h      2.97246380    -0.66574873    -0.06021954
 c     -2.62164237    -0.82459948    -0.25775017
 h     -2.56924559    -1.76156714    -0.71611718
 h     -3.13587252    -0.89238928     0.68248719
 h     -3.06661582    -0.10895062    -0.92777328
 h     -1.03328261     1.42903812     1.44433825
          17

 c      1.20712347    -0.39850667     0.06241239
 c     -0.12468161    -1.07531283     0.13744330
 c     -1.16990505    -0.29974644     0.03873077
 c     -1.10876164     1.22965024     0.38641344
 c      0.14862114     1.79372600    -0.31895039
 c      1.24825886     1.05045461    -0.09402176
 h     -0.07769378    -2.16029142     0.33135251
 h     -1.99581619     1.77565095    -0.02014245
 h      0.13272092     2.55712565    -1.08655915
 h      2.26681490     1.30582026    -0.27416078
 o      2.23062824    -1.20780645     0.08245661
 h      2.98421292    -0.63317365    -0.04258907
 c     -2.62756470    -0.81642286    -0.26767478
 h     -2.56552443    -1.76158437    -0.76401048
 h     -3.15172475    -0.88330761     0.69113533
 h     -3.04858848    -0.14231516    -0.92364432
 h     -1.03143861     1.43173213     1.44289356
          17

 c      1.19457335    -0.39876855     0.06555444
 c     -0.11691557    -1.07086602     0.14775243
 c     -1.17849468    -0.29546825     0.03774621
 c     -1.09007090     1.22037421     0.39525716
 c      0.13960447     1.78521902    -0.32876712
 c      1.24827734     1.04597974    -0.09565210
 h     -0.07075974    -2.17153854     0.33459923
 h     -1.96860587     1.78152609     0.03041948
 h      0.09168469     2.55220948    -1.09420321
 h      2.28761698     1.31710595    -0.27927899
 o      2.23417722    -1.20445787     0.08073843
 h      3.00826186    -0.60192565    -0.02527032
 c     -2.63106626    -0.80851091    -0.27649457
 h     -2.56213302    -1.77074684    -0.81419925
 h     -3.16953819    -0.87315255     0.70074718
 h     -3.04463240    -0.15916854    -0.93299745
 h     -1.02967400     1.43229610     1.44929660
          17

 c      1.18065924    -0.39867210     0.06873792
 c     -0.10643610    -1.06699154     0.15829734
 c     -1.19019333    -0.28980634     0.03693762
 c     -1.07166037     1.21178395     0.40282619
 c      0.12921881     1.77568163    -0.33799768
 c      1.24993257     1.03916150    -0.09762667
 h     -0.06720161    -2.17618720     0.33528225
 h     -1.94197715     1.78343390     0.08174022
 h      0.04914698     2.55064990    -1.10248612
 h      2.30953815     1.33660555    -0.28469604
 o      2.23836691    -1.20044379     0.07906506
 h      3.03298470    -0.57973298    -0.00683146
 c     -2.63200803    -0.80212415    -0.28376533
 h     -2.55977293    -1.78004090    -0.85997230
 h     -3.18637598    -0.86247307     0.70508543
 h     -3.05834422    -0.15296099    -0.96106975
 h     -1.02607673     1.42996342     1.46463577
          17

 c      1.16630780    -0.39834902     0.07199676
 c     -0.09420960    -1.06366844     0.16895067
 c     -1.20423516    -0.28322624     0.03633848
 c     -1.05370823     1.20392386     0.40960919
 c      0.11781453     1.76512554    -0.34671074
 c      1.25347053     1.03060233    -0.10018455
 h     -0.06674969    -2.17236335     0.33324988
 h     -1.91994311     1.78333114     0.13094527
 h      0.00626283     2.55055427    -1.10996538
 h      2.32506161     1.36093800    -0.28915239
 o      2.24340349    -1.19534467     0.07742463
 h      3.04995103    -0.57158891     0.01318461
 c     -2.63083507    -0.79737105    -0.29002961
 h     -2.55896083    -1.78269711    -0.89594807
 h     -3.20025645    -0.85179681     0.69997238
 h     -3.08595387    -0.12871017    -1.00203411
 h     -1.01895079     1.42359907     1.48695919
          17

 c      1.15251182    -0.39792873     0.07536084
 c     -0.08134255    -1.06070621     0.17954279
 c     -1.21975164    -0.27618957     0.03598692
 c     -1.03646863     1.19684234     0.41623121
 c      0.10580120     1.75358872    -0.35501928
 c      1.25885045     1.02098055    -0.10354969
 h     -0.06881213    -2.16060112     0.32879224
 h     -1.90567492     1.78308558     0.17592166
 h     -0.03564899     2.54961846    -1.11481829
 h      2.32913532     1.38686907    -0.29178116
 o      2.24921039    -1.18900853     0.07585310
 h      3.05540881    -0.57864938     0.03446377
 c     -2.62832487    -0.79359951    -0.29637879
 h     -2.55989879    -1.77507215    -0.91885491
 h     -3.21035597    -0.84164301     0.68370276
 h     -3.11934320    -0.09749465    -1.04390780
 h     -1.00685243     1.41199549     1.51237694
          17

 c      1.14026310    -0.39751739     0.07885055
 c     -0.06896904    -1.05780645     0.18988497
 c     -1.23585420    -0.26908895     0.03592201
 c     -1.02036446     1.19062086     0.42328238
 c      0.09363129     1.74109931    -0.36302953
 c      1.26573361     1.01098422    -0.10791087
 h     -0.07260687    -2.14373563     0.32257289
 h     -1.90021490     1.78359216     0.21571167
 h     -0.07524937     2.54584003    -1.11554885
 h      2.31976000     1.41172794    -0.29223039
 o      2.25543883    -1.18156022     0.07440990
 h      3.05049396    -0.59820587     0.05630875
 c     -2.62518486    -0.79004505    -0.30378439
 h     -2.56247655    -1.75648673    -0.92762187
 h     -3.21699386    -0.83249289     0.65690419
 h     -3.15088499    -0.06896622    -1.07634536
 h     -0.98865833     1.39426619     1.53664562
          17

 c      1.13049601    -0.39718330     0.08247308
 c     -0.05815137    -1.05462395     0.19979270
 c     -1.25169619    -0.26221635     0.03618163
 c     -1.00599544     1.18537463     0.43122535
 c      0.08177560     1.72765507    -0.37080832
 c      1.27351754     1.00124088    -0.11340608
 h     -0.07733106    -2.12635131     0.31548883
 h     -1.90207004     1.78443711     0.25041458
 h     -0.11135633     2.53801858    -1.11148466
 h      2.29803840     1.43373911    -0.29068263
 o      2.26145971    -1.17340063     0.07315328
 h      3.04150994    -0.62372926     0.07803348
 c     -2.62189607    -0.78603850    -0.31285241
 h     -2.56629035    -1.72915794    -0.92343496
 h     -3.22156632    -0.82475874     0.62228802
 h     -3.17532821    -0.04897966    -1.09333314
 h     -0.96364262     1.37008461     1.55631241
          17

 c      1.12403190    -0.39694760     0.08622165
 c     -0.04980236    -1.05085415     0.20910768
 c     -1.26651322    -0.25576340     0.03680155
 c     -0.99403974     1.18121145     0.44037752
 c      0.07068879     1.71321749    -0.37836902
 c      1.28137727     0.99224290    -0.12010781
 h     -0.08230325    -2.11349709     0.30845255
 h     -1.90798938     1.78435441     0.28076970
 h     -0.14309804     2.52598898    -1.10300208
 h      2.26808616     1.45236769    -0.28784309
 o      2.26642534    -1.16513896     0.07211239
 h      3.03900415    -0.64595368     0.09940514
 c     -2.61872992    -0.78094088    -0.32382705
 h     -2.57065853    -1.69839486    -0.90987950
 h     -3.22634623    -0.81876351     0.58422346
 h     -3.18967490    -0.04015537    -1.09263925
 h     -0.93151398     1.33972231     1.56925291
          17

 c      1.12151107    -0.39678689     0.09007981
 c     -0.04462956    -1.04635211     0.21771414
 c     -1.27964746    -0.24984066     0.03781530
 c     -0.98510710     1.17817692     0.45091420
 c      0.06077008     1.69771421    -0.38566960
 c      1.28832886     0.98429182    -0.12801758
 h     -0.08700157    -2.10873959     0.30215768
 h     -1.91430661     1.78204727     0.30776886
 h     -0.17000343     2.51062102    -1.09149816
 h      2.23658165     1.46856612    -0.28485947
 o      2.26961726    -1.15733305     0.07127410
 h      3.05236898    -0.65704260     0.12084525
 c     -2.61580723    -0.77408576    -0.33660817
 h     -2.57467964    -1.67243995    -0.89274399
 h     -3.23394225    -0.81473296     0.54784469
 h     -3.19277884    -0.04266428    -1.07493307
 h     -0.89240235     1.30397225     1.57484768
          17

 c      1.12331909    -0.39664230     0.09402788
 c     -0.04310305    -1.04121997     0.22553975
 c     -1.29055931    -0.24450730     0.03925466
 c     -0.97961363     1.17622411     0.46286299
 c      0.05232081     1.68105352    -0.39262047
 c      1.29337666     0.97749717    -0.13707924
 h     -0.09100778    -2.11249379     0.29696245
 h     -1.91807745     1.77684109     0.33246115
 h     -0.19201042     2.49359306    -1.07913342
 h      2.21129055     1.48449150    -0.28306416
 o      2.27099174    -1.15014606     0.07062334
 h      3.08137906    -0.65608416     0.14278384
 c     -2.61314619    -0.76492778    -0.35076843
 h     -2.57741759    -1.66050542    -0.87855007
 h     -3.24630773    -0.81280160     0.51758902
 h     -3.18537122    -0.05434717    -1.04356716
 h     -0.84680378     1.26402365     1.57398903
          17

 c      1.12952016    -0.39644517     0.09804973
 c     -0.04542690    -1.03577481     0.23253944
 c     -1.29883449    -0.23979573     0.04114953
 c     -0.97771051     1.17521276     0.47610339
 c      0.04550769     1.66315826    -0.39910704
 c      1.29577549     0.97187476    -0.14721714
 h     -0.09397775    -2.12188477     0.29295525
 h     -1.91772976     1.76899348     0.35590028
 h     -0.20935661     2.47690278    -1.06833167
 h      2.19820460     1.50222449    -0.28350708
 o      2.27123009    -1.14336256     0.07020049
 h      3.11551092    -0.64875789     0.16475776
 c     -2.61066206    -0.75348391    -0.36564039
 h     -2.57820770    -1.66808437    -0.87150707
 h     -3.26364713    -0.81301090     0.49569896
 h     -3.17067297    -0.07010328    -1.00502663
 h     -0.79550424     1.22131045     1.56887038
          17

 c      1.13982806    -0.39614015     0.10213478
 c     -0.05151783    -1.03040430     0.23867363
 c     -1.30419239    -0.23572570     0.04352441
 c     -0.97925784     1.17492403     0.49040539
 c      0.04033393     1.64402262    -0.40502805
 c      1.29529411     0.96749544    -0.15837300
 h     -0.09572769    -2.13223626     0.29010774
 h     -1.91332938     1.75975240     0.37913133
 h     -0.22236038     2.46215228    -1.06111682
 h      2.19862400     1.52196597    -0.28654981
 o      2.27121538    -1.13672476     0.07009455
 h      3.14218980    -0.64181139     0.18555377
 c     -2.60810391    -0.74076005    -0.38041297
 h     -2.57688961    -1.69263862    -0.87128977
 h     -3.28398984    -0.81525860     0.48165109
 h     -3.15518943    -0.08114715    -0.96932322
 h     -0.73953641     1.17734970     1.56235231
          17

 c      1.15362622    -0.39568307     0.10627415
 c     -0.06100796    -1.02541655     0.24389583
 c     -1.30649784    -0.23230704     0.04639004
 c     -0.98382444     1.17507308     0.50552200
 c      0.03662582     1.62377264    -0.41033659
 c      1.29225990     0.96453545    -0.17050467
 h     -0.09636167    -2.13899238     0.28838117
 h     -1.90658039     1.75125430     0.40315715
 h     -0.23118548     2.44986182    -1.05853404
 h      2.20872826     1.54137875    -0.29191818
 o      2.27163046    -1.13014372     0.07039976
 h      3.15304633    -0.63952924     0.20393214
 c     -2.60506967    -0.72854028    -0.39421637
 h     -2.57376645    -1.72481183    -0.87439713
 h     -3.30384486    -0.81921222     0.47287461
 h     -3.14780912    -0.07636687    -0.94820750
 h     -0.68028458     1.13365179     1.55685454
          17

 c      1.17003459    -0.39500510     0.11045046
 c     -0.07328716    -1.02096246     0.24815320
 c     -1.30576972    -0.22953315     0.04973481
 c     -0.99071361     1.17531962     0.52129075
 c      0.03403915     1.60269592    -0.41505864
 c      1.28735408     0.96316215    -0.18354826
 h     -0.09632915    -2.13907913     0.28775230
 h     -1.90046240     1.74621212     0.42888979
 h     -0.23574062     2.43919008    -1.06044914
 h      2.22201550     1.55679970    -0.29915315
 o      2.27285336    -1.12372961     0.07118521
 h      3.14549195    -0.64315367     0.21912866
 c     -2.60136450    -0.71840642    -0.40647299
 h     -2.56935966    -1.75375235    -0.87722168
 h     -3.31944275    -0.82426712     0.46606691
 h     -3.15452362    -0.04870388    -0.94910826
 h     -0.61977552     1.09179296     1.55326315
          17

 c      1.18799786    -0.39397246     0.11462807
 c     -0.08757198    -1.01703092     0.25139663
 c     -1.30218426    -0.22736589     0.05351951
 c     -0.99905154     1.17529804     0.53766967
 c      0.03209179     1.58121712    -0.41927879
 c      1.28136097     0.96338047    -0.19738475
 h     -0.09637564    -2.13151559     0.28819804
 h     -1.89828352     1.74726875     0.45712252
 h     -0.23580059     2.42825930    -1.06583309
 h      2.23222346     1.56500694    -0.30801102
 o      2.27494891    -1.11777632     0.07247436
 h      3.12279706    -0.65106299     0.23117056
 c     -2.59743750    -0.71081561    -0.41730423
 h     -2.56415921    -1.77114340    -0.87771413
 h     -3.32777824    -0.82959642     0.45827856
 h     -3.17249504    -0.00206542    -0.96965094
 h     -0.56089387     1.05355943     1.55067493
          17

 c      1.20638060    -0.39236598     0.11874770
 c     -0.10298549    -1.01348143     0.25359369
 c     -1.29607967    -0.22572008     0.05767278
 c     -1.00795999     1.17469357     0.55467866
 c      0.03021495     1.55983154    -0.42310402
 c      1.27501310     0.96495677    -0.21183088
 h     -0.09741607    -2.11752232     0.28967755
 h     -1.90217576     1.75602159     0.48853334
 h     -0.23127627     2.41488121    -1.07332866
 h      2.23502196     1.56427956    -0.31860430
 o      2.27765723    -1.11275344     0.07422450
 h      3.09415143    -0.65882255     0.24117772
 c     -2.59414581    -0.70522361    -0.42730204
 h     -2.55850173    -1.77244799    -0.87552902
 h     -3.32714965    -0.83426934     0.44752271
 h     -3.19242819     0.05150129    -1.00081792
 h     -0.50716776     1.02092890     1.54724059
          17

 c      1.22406003    -0.38989341     0.12272882
 c     -0.11862814    -1.01009246     0.25474005
 c     -1.28795670    -0.22445345     0.06208828
 c     -1.01674866     1.17333735     0.57230820
 c      0.02781283     1.53902719    -0.42662730
 c      1.26891391     0.96742917    -0.22664862
 h     -0.10036985    -2.10025377     0.29212755
 h     -1.91177199     1.77214477     0.52365229
 h     -0.22247832     2.39730280    -1.08179704
 h      2.22860039     1.55469774    -0.33137796
 o      2.28047900    -1.10925070     0.07632525
 h      3.07303350    -0.65997535     0.25134906
 c     -2.59216290    -0.70075615    -0.43701819
 h     -2.55256432    -1.75685947    -0.87175202
 h     -3.31736750    -0.83740867     0.43311481
 h     -3.20535960     0.09991955    -1.03365400
 h     -0.46211769     0.99581620     1.54140607
          17

 c      1.24001587    -0.38623326     0.12647969
 c     -0.13362378    -1.00663034     0.25486786
 c     -1.27846506    -0.22336139     0.06662713
 c     -1.02501036     1.17125076     0.59046606
 c      0.02432330     1.51921966    -0.42990384
 c      1.26347681     0.97016498    -0.24156287
 h     -0.10600552    -2.08406038     0.29546848
 h     -1.92411587     1.79326551     0.56272823
 h     -0.21026843     2.37472534    -1.09067241
 h      2.21380938     1.53809546    -0.34704970
 o      2.28306905    -1.10775446     0.07867176
 h      3.07046827    -0.64948577     0.26375405
 c     -2.59171969    -0.69653053    -0.44676513
 h     -2.54637301    -1.72719110    -0.86873560
 h     -3.29981670    -0.83835816     0.41589347
 h     -3.20571595     0.13497193    -1.06209332
 h     -0.42849712     0.97972862     1.53276372
          17

 c      1.25341435    -0.38110889     0.12991198
 c     -0.14713348    -1.00295031     0.25405109
 c     -1.26837331    -0.22217374     0.07112794
 c     -1.03258521     1.16860651     0.60896699
 c      0.01927685     1.50070971    -0.43294109
 c      1.25886240     0.97243852    -0.25628266
 h     -0.11484623    -2.07316484     0.29960528
 h     -1.93492891     1.81575459     0.60556413
 h     -0.19607288     2.34754341    -1.10010065
 h      2.19412812     1.51786556    -0.36656541
 o      2.28574023    -1.10833278     0.08129439
 h      3.08626504    -0.62851155     0.27823496
 c     -2.59264432    -0.69165161    -0.45664990
 h     -2.53977464    -1.68983530    -0.87000617
 h     -3.27736489    -0.83682683     0.39826729
 h     -3.19112761     0.15233628    -1.08280696
 h     -0.40772052     0.97349006     1.52236048
          17

 c      1.26367507    -0.37438901     0.13295485
 c     -0.15834768    -0.99910767     0.25240708
 c     -1.25852107    -0.22055823     0.07542456
 c     -1.03947233     1.16564654     0.62753613
 c      0.01234725     1.48366925    -0.43570074
 c      1.25495598     0.97352964    -0.27052512
 h     -0.12716027    -2.07004321     0.30440094
 h     -1.94025361     1.83587638     0.65144941
 h     -0.18176500     2.31729997    -1.11087915
 h      2.17514867     1.49847274    -0.39104874
 o      2.28934404    -1.11062469     0.08436835
 h      3.10998465    -0.60408181     0.29224965
 c     -2.59448258    -0.68522175    -0.46664041
 h     -2.53240424    -1.65390955    -0.87984871
 h     -3.25393655    -0.83296758     0.38384776
 h     -3.16167026     0.15089564    -1.09457448
 h     -0.39953079     0.97707985     1.51267096
          17

 c      1.27050147    -0.36618619     0.13556584
 c     -0.16648932    -0.99540676     0.25009155
 c     -1.24974945    -0.21814284     0.07937045
 c     -1.04576022     1.16260621     0.64581652
 c      0.00338250     1.46816261    -0.43811588
 c      1.25146285     0.97286083    -0.28404664
 h     -0.14298433    -2.07436809     0.30962516
 h     -1.93760487     1.85071480     0.69921912
 h     -0.16943226     2.28632492    -1.12418567
 h      2.16288757     1.48434001    -0.42165301
 o      2.29465794    -1.11411895     0.08808887
 h      3.12992969    -0.58406028     0.30287767
 c     -2.59661013    -0.67660144    -0.47659915
 h     -2.52378781    -1.62823222    -0.90198733
 h     -3.23355778    -0.82731837     0.37635756
 h     -3.11960533     0.13271361    -1.09819216
 h     -0.40190071     0.98960041     1.50735213
          17

 c      1.27386158    -0.35691544     0.13774306
 c     -0.17085520    -0.99232418     0.24728339
 c     -1.24281417    -0.21456443     0.08286770
 c     -1.05157181     1.15965353     0.66340061
 c     -0.00758792     1.45420504    -0.44012892
 c      1.24813384     0.97016975    -0.29669121
 h     -0.16209508    -2.08327385     0.31492224
 h     -1.92649585     1.85871667     0.74738656
 h     -0.16106485     2.25705516    -1.14106190
 h      2.16085215     1.47814471    -0.45919309
 o      2.30202443    -1.11834667     0.09258178
 h      3.13870945    -0.57375325     0.30824892
 c     -2.59830027    -0.66590568    -0.48626466
 h     -2.51370302    -1.61658086    -0.93742775
 h     -3.21902002    -0.82054342     0.37787884
 h     -3.06970640     0.10391101    -1.09714190
 h     -0.41133014     1.00941946     1.51063393
          17

 c      1.27392243    -0.34730740     0.13954196
 c     -0.17088574    -0.99033198     0.24416161
 c     -1.23829852    -0.20954033     0.08589806
 c     -1.05698524     1.15683004     0.67991476
 c     -0.02035267     1.44184093    -0.44174573
 c      1.24495605     0.96564098    -0.30845242
 h     -0.18392681    -2.09270705     0.31983953
 h     -1.90856524     1.85996707     0.79430577
 h     -0.15824610     2.23125401    -1.16174406
 h      2.16771471     1.47954443    -0.50363753
 o      2.31131576    -1.12293740     0.09788299
 h      3.13420878    -0.57512109     0.30783416
 c     -2.59874638    -0.65431114    -0.49514925
 h     -2.50254655    -1.61544375    -0.98318413
 h     -3.21095145    -0.81306698     0.38740070
 h     -3.01960098     0.07571238    -1.09864050
 h     -0.42379330     1.03450740     1.52607930
          17

 c      1.27095329    -0.33839401     0.14109583
 c     -0.16622671    -0.98971445     0.24088251
 c     -1.23654756    -0.20294833     0.08855197
 c     -1.06193301     1.15400162     0.69514603
 c     -0.03450195     1.43120640    -0.44307951
 c      1.24209791     0.95990438    -0.31951566
 h     -0.20751062    -2.09893782     0.32390913
 h     -1.88739490     1.85624199     0.83835231
 h     -0.16194158     2.20954756    -1.18514003
 h      2.17792331     1.48550871    -0.55388298
 o      2.32198768    -1.12765286     0.10393682
 h      3.11946469    -0.58665275     0.30239939
 c     -2.59716375    -0.64367784    -0.50251242
 h     -2.49123685    -1.61701385    -1.03345049
 h     -3.20804969    -0.80485642     0.40091930
 h     -2.97837228     0.06277096    -1.11288732
 h     -0.43622216     1.06283930     1.55484339
          17

 c      1.26523772    -0.33145807     0.14262332
 c     -0.15676049    -0.99045729     0.23756389
 c     -1.23763227    -0.19488786     0.09103700
 c     -1.06616336     1.15087420     0.70913432
 c     -0.04941422     1.42253577    -0.44434889
 c      1.23966975     0.95390585    -0.33024214
 h     -0.23149770    -2.09956876     0.32675448
 h     -1.86785856     1.85067545     0.87809233
 h     -0.17245960     2.19156900    -1.20885386
 h      2.18462168     1.49188664    -0.60807784
 o      2.33312365    -1.13243476     0.11059727
 h      3.10269363    -0.60313933     0.29393604
 c     -2.59313776    -0.63545727    -0.50783112
 h     -2.48073666    -1.61382722    -1.08197340
 h     -3.20822133    -0.79554352     0.41310948
 h     -2.95173714     0.07497959    -1.14677258
 h     -0.44760540     1.09257987     1.59449529
          17

 c      1.25703653    -0.32787761     0.14438622
 c     -0.14258023    -0.99224097     0.23428012
 c     -1.24134879    -0.18563147     0.09361960
 c     -1.06935164     1.14711707     0.72217721
 c     -0.06434175     1.41607664    -0.44583483
 c      1.23754647     0.94868371    -0.34108271
 h     -0.25430437    -2.09395652     0.32829396
 h     -1.85479425     1.84675300     0.91235793
 h     -0.18963378     2.17648143    -1.22982765
 h      2.18227542     1.49490047    -0.66414256
 o      2.34357784    -1.13740654     0.11766057
 h      3.09578300    -0.61647612     0.28520660
 c     -2.58690248    -0.62974093    -0.51148928
 h     -2.47168329    -1.60118614    -1.12367678
 h     -3.20962848    -0.78474440     0.41924425
 h     -2.93807217     0.10890691    -1.19605192
 h     -0.45877054     1.12198788     1.63959415
          17

 c      1.24639814    -0.32900398     0.14662416
 c     -0.12346537    -0.99454656     0.23110563
 c     -1.24738735    -0.17502113     0.09644830
 c     -1.07141946     1.14240619     0.73493834
 c     -0.07867236     1.41186172    -0.44802145
 c      1.23524932     0.94508217    -0.35249470
 h     -0.27449106    -2.08318414     0.32973879
 h     -1.85123340     1.84675700     0.94026248
 h     -0.21320330     2.16365866    -1.24472008
 h      2.16796975     1.49209334    -0.71983208
 o      2.35251772    -1.14272746     0.12495320
 h      3.10784532    -0.61999778     0.27850572
 c     -2.57901863    -0.62554681    -0.51468394
 h     -2.46434503    -1.57744449    -1.15531690
 h     -3.21084428    -0.77226513     0.41646462
 h     -2.93154945     0.15189932    -1.24809880
 h     -0.47109475     1.14936946     1.68373960
          17

 c      1.23638945    -0.33241162     0.14883938
 c     -0.10420918    -0.99719371     0.22787711
 c     -1.25370690    -0.16629403     0.09927770
 c     -1.07121039     1.13832629     0.74465942
 c     -0.09464835     1.41059874    -0.44937939
 c      1.23473433     0.94147624    -0.36358672
 h     -0.28977192    -2.06973549     0.32662890
 h     -1.85589812     1.85414926     0.96619744
 h     -0.24378848     2.14944666    -1.25688363
 h      2.14112300     1.48431979    -0.77253169
 o      2.35923662    -1.14812722     0.13248107
 h      3.13951706    -0.61189096     0.27314398
 c     -2.57052614    -0.62150611    -0.51735305
 h     -2.45690756    -1.54525200    -1.17542266
 h     -3.21577664    -0.76004739     0.40120129
 h     -2.92613611     0.19200292    -1.29128216
 h     -0.48202585     1.17024543     1.73288526
          17

 c      1.22790492    -0.33781903     0.15090050
 c     -0.08591568    -0.99954460     0.22453807
 c     -1.25953948    -0.15974103     0.10209973
 c     -1.06869745     1.13507962     0.75176637
 c     -0.11198699     1.41189790    -0.44976930
 c      1.23551822     0.93782274    -0.37426805
 h     -0.29963544    -2.05709060     0.31984138
 h     -1.86612029     1.86630440     0.99004414
 h     -0.28119914     2.13368902    -1.26590167
 h      2.10381499     1.47180255    -0.82169371
 o      2.36419357    -1.15304906     0.14034463
 h      3.17865079    -0.59911025     0.26674213
 c     -2.56192487    -0.61691019    -0.52015406
 h     -2.44913708    -1.50701556    -1.18447864
 h     -3.22481768    -0.74805388     0.37354541
 h     -2.91841949     0.22188686    -1.31810939
 h     -0.49403520     1.18528892     1.78134620
          17

 c      1.22012637    -0.34722898     0.15343715
 c     -0.06760145    -1.00106117     0.22115101
 c     -1.26527875    -0.15510276     0.10552286
 c     -1.06480682     1.13205801     0.75715327
 c     -0.12848854     1.41571219    -0.44983746
 c      1.23575906     0.93587486    -0.38516359
 h     -0.30417507    -2.04835159     0.31257838
 h     -1.87764714     1.87891507     1.00981491
 h     -0.32325321     2.12030844    -1.26871236
 h      2.06043390     1.45497973    -0.86995804
 o      2.36806892    -1.15678902     0.14855697
 h      3.21195688    -0.58965768     0.25750280
 c     -2.55311408    -0.61105325    -0.52368171
 h     -2.44084496    -1.46772230    -1.18521862
 h     -3.23802319    -0.73605150     0.33664988
 h     -2.90707907     0.23837439    -1.32514549
 h     -0.50852145     1.19517575     1.82130411
          17

 c      1.21220755    -0.36146640     0.15668679
 c     -0.04781416    -1.00155809     0.21777722
 c     -1.27092187    -0.15075049     0.10921454
 c     -1.06044879     1.12920306     0.76215828
 c     -0.14363299     1.42110753    -0.44991894
 c      1.23379473     0.93589997    -0.39647166
 h     -0.30356634    -2.04565339     0.30961571
 h     -1.88664219     1.88716271     1.02398098
 h     -0.36920650     2.11182480    -1.26436011
 h      2.01746389     1.43663887    -0.92013095
 o      2.37178373    -1.15914661     0.15703722
 h      3.22982953    -0.58942555     0.24607542
 c     -2.54400906    -0.60317013    -0.52835072
 h     -2.43143548    -1.43425082    -1.18246493
 h     -3.25560261    -0.72435552     0.29471954
 h     -2.89215081     0.24050026    -1.31177566
 h     -0.52554665     1.20015803     1.84775413
          17

 c      1.20439334    -0.37912489     0.16010134
 c     -0.02671664    -1.00121281     0.21446103
 c     -1.27592436    -0.14581882     0.11262134
 c     -1.05592409     1.12710428     0.76751754
 c     -0.15801217     1.42715627    -0.44962804
 c      1.22885390     0.93648864    -0.40765808
 h     -0.29720754    -2.04901515     0.31289016
 h     -1.89043279     1.88797567     1.03181253
 h     -0.41889848     2.10841964    -1.25482346
 h      1.98144793     1.42052656    -0.97442516
 o      2.37587443    -1.16028030     0.16571630
 h      3.22852031    -0.60022575     0.23369205
 c     -2.53473133    -0.59279278    -0.53404364
 h     -2.42006242    -1.41337935    -1.18146195
 h     -3.27849248    -0.71385050     0.25105434
 h     -2.87440657     0.22973726    -1.28030868
 h     -0.54518374     1.20020509     1.85926307
          17

 c      1.19750004    -0.39879461     0.16321655
 c     -0.00558709    -1.00046017     0.21127630
 c     -1.27973180    -0.14052021     0.11572935
 c     -1.05136417     1.12606502     0.77333797
 c     -0.17158388     1.43345247    -0.44863816
 c      1.22064290     0.93697888    -0.41833414
 h     -0.28447876    -2.05613171     0.32196400
 h     -1.88807477     1.88037743     1.03294773
 h     -0.47148854     2.11042965    -1.24190256
 h      1.95516048     1.40766906    -1.03409632
 o      2.38019027    -1.16044716     0.17454184
 h      3.21033568    -0.61948805     0.22105038
 c     -2.52536662    -0.58011062    -0.54031928
 h     -2.40612085    -1.40867084    -1.18528127
 h     -3.30689785    -0.70517792     0.20795705
 h     -2.85536433     0.21127384    -1.23643528
 h     -0.56692512     1.19543343     1.85604185
          17

 c      1.19190509    -0.41966033     0.16475206
 c      0.01041160    -1.00489943     0.21364812
 c     -1.28375028    -0.13639764     0.11941924
 c     -1.04323646     1.12623997     0.78066902
 c     -0.17940300     1.44096409    -0.44372485
 c      1.20356222     0.93549254    -0.43093523
 h     -0.26308455    -2.00734596     0.32826617
 h     -1.87192536     1.86068954     1.00504468
 h     -0.51719479     2.12685356    -1.23901250
 h      1.93780060     1.38586803    -1.10205787
 o      2.38367942    -1.15940192     0.18399165
 h      3.16774618    -0.62199959     0.18840730
 c     -2.51532401    -0.56616406    -0.54665602
 h     -2.40437050    -1.41229226    -1.20529732
 h     -3.33929734    -0.69652294     0.16557927
 h     -2.83638943     0.19310492    -1.19144747
 h     -0.58970307     1.17899509     1.83030869
          17

 c      1.18922614    -0.44172617     0.16554124
 c      0.02441559    -1.00871098     0.21627706
 c     -1.28564141    -0.13216797     0.12357940
 c     -1.03665102     1.12719833     0.78983708
 c     -0.18361285     1.44862783    -0.43912636
 c      1.18174235     0.93518646    -0.44393328
 h     -0.23804530    -1.97642271     0.34001274
 h     -1.85418122     1.83459348     0.96558246
 h     -0.56220585     2.14461738    -1.22962042
 h      1.92331989     1.36144256    -1.16890889
 o      2.38554437    -1.15819695     0.19366695
 h      3.13061277    -0.61735575     0.15580642
 c     -2.50468369    -0.55267172    -0.55274058
 h     -2.40055486    -1.42376888    -1.22518688
 h     -3.37140419    -0.68881394     0.12634360
 h     -2.82478522     0.19198038    -1.15664362
 h     -0.60756631     1.15592319     1.79018413
          17

 c      1.19014646    -0.46383285     0.16533685
 c      0.03553756    -1.01110221     0.21907218
 c     -1.28507387    -0.12805120     0.12832246
 c     -1.03168844     1.12839229     0.79948551
 c     -0.18452809     1.45659389    -0.43504213
 c      1.15602085     0.93593249    -0.45767195
 h     -0.21386405    -1.97853508     0.35895109
 h     -1.84112262     1.80826289     0.91789849
 h     -0.60368209     2.16051872    -1.21121507
 h      1.90595502     1.33178243    -1.22901583
 o      2.38503140    -1.15746157     0.20362678
 h      3.11249345    -0.59633661     0.12220900
 c     -2.49343698    -0.54126176    -0.55813369
 h     -2.39508039    -1.43560080    -1.24044905
 h     -3.39950146    -0.68195445     0.08985520
 h     -2.82475164     0.21956208    -1.14249120
 h     -0.61440310     1.12756981     1.74899256
          17

 c      1.19506644    -0.48487275     0.16392614
 c      0.04275139    -1.01246205     0.22209685
 c     -1.28183417    -0.12430674     0.13372385
 c     -1.02842057     1.12922688     0.80790157
 c     -0.18257670     1.46496788    -0.43151343
 c      1.12731987     0.93746786    -0.47242404
 h     -0.19161753    -2.01411237     0.38509028
 h     -1.83954041     1.78843218     0.86571812
 h     -0.63922990     2.17270872    -1.18300207
 h      1.88139181     1.29583782    -1.27803609
 o      2.38235249    -1.15722816     0.21392511
 h      3.11306021    -0.55959632     0.08656961
 c     -2.48199330    -0.53234867    -0.56315443
 h     -2.38819471    -1.44168367    -1.24807756
 h     -3.42010105    -0.67568234     0.05574742
 h     -2.83493871     0.27428253    -1.14847954
 h     -0.60329383     1.09532634     1.72373604
          17

 c      1.20391944    -0.50390147     0.16114780
 c      0.04510408    -1.01429498     0.22561096
 c     -1.27584559    -0.12123645     0.13979134
 c     -1.02687934     1.12935979     0.81392196
 c     -0.17829497     1.47380934    -0.42842466
 c      1.09661684     0.93938152    -0.48833410
 h     -0.16913362    -2.06837934     0.41597848
 h     -1.85302960     1.77923485     0.81256976
 h     -0.66724446     2.18090947    -1.14605131
 h      1.84732341     1.25414863    -1.31374701
 o      2.37860233    -1.15690530     0.22446435
 h      3.11956160    -0.51819692     0.05017457
 c     -2.47109139    -0.52511829    -0.56868525
 h     -2.37989737    -1.43842722    -1.24711220
 h     -3.43071312    -0.66960462     0.02398743
 h     -2.84873952     0.34226919    -1.16502132
 h     -0.57067249     1.06042274     1.72538825
          17

 c      1.21599968    -0.52024766     0.15691043
 c      0.04220915    -1.01813570     0.22993357
 c     -1.26718254    -0.11917826     0.14646028
 c     -1.02690381     1.12882089     0.81775953
 c     -0.17233052     1.48314783    -0.42552354
 c      1.06494910     0.94112687    -0.50540649
 h     -0.14440039    -2.12322860     0.44807885
 h     -1.87907770     1.77987661     0.76183248
 h     -0.68714714     2.18643199    -1.10314378
 h      1.80353676     1.20851676    -1.33630515
 o      2.37496185    -1.15584844     0.23503632
 h      3.11929913    -0.48444327     0.01599988
 c     -2.46135264    -0.51840475    -0.57544785
 h     -2.36997186    -1.42501925    -1.23864307
 h     -3.43027106    -0.66329961    -0.00497584
 h     -2.85909979     0.40818420    -1.18219464
 h     -0.52106800     1.02483842     1.74925937
          17

 c      1.22993207    -0.53354254     0.15120528
 c      0.03446208    -1.02485350     0.23530346
 c     -1.25606622    -0.11847726     0.15361714
 c     -1.02817782     1.12785134     0.82050903
 c     -0.16544820     1.49300547    -0.42243553
 c      1.03339620     0.94203776    -0.52349827
 h     -0.11727112    -2.16544096     0.47826314
 h     -1.91041683     1.78576305     0.71704010
 h     -0.69950222     2.19200787    -1.05837000
 h      1.75199203     1.16164594    -1.34842404
 o      2.37229959    -1.15369849     0.24543922
 h      3.10568693    -0.46633547    -0.01314216
 c     -2.45303502    -0.51117824    -0.58369077
 h     -2.35803703    -1.40344510    -1.22572504
 h     -3.41935776    -0.65647822    -0.03009575
 h     -2.86124258     0.46127976    -1.19380143
 h     -0.46520027     0.99186292     1.78031046
          17

 c      1.24385361    -0.54366264     0.14410640
 c      0.02288637    -1.03463244     0.24183639
 c     -1.24284356    -0.11944902     0.16112699
 c     -1.03039794     1.12671885     0.82316141
 c     -0.15851687     1.50343014    -0.41869719
 c      1.00301630     0.94136193    -0.54231166
 h     -0.08916334    -2.18789544     0.50433197
 h     -1.93898576     1.79152651     0.68163876
 h     -0.70584372     2.20127513    -1.01638740
 h      1.69688883     1.11675502    -1.35551568
 o      2.37114896    -1.15040913     0.25554177
 h      3.07817699    -0.46693301    -0.03561556
 c     -2.44604289    -0.50256345    -0.59325969
 h     -2.34358873    -1.37826292    -1.21311045
 h     -3.40023272    -0.64913689    -0.04969946
 h     -2.85268767     0.49556023    -1.19704153
 h     -0.41389571     0.96501636     1.80471948
          17

 c      1.25574092    -0.55064879     0.13575881
 c      0.00882852    -1.04717324     0.24953636
 c     -1.22795804    -0.12235000     0.16884697
 c     -1.03330320     1.12562451     0.82625837
 c     -0.15246696     1.51454318    -0.41383515
 c      0.97476127     0.93833216    -0.56142387
 h     -0.06235268    -2.18848388     0.52504179
 h     -1.95871578     1.79305410     0.65845291
 h     -0.70801364     2.21774789    -0.98131565
 h      1.64423406     1.07704250    -1.36526961
 o      2.37171007    -1.14621192     0.26531921
 h      3.04142268    -0.48458937    -0.05154890
 c     -2.44002286    -0.49182455    -0.60377192
 h     -2.32610155    -1.35553107    -1.20633599
 h     -3.37650262    -0.64164867    -0.06165740
 h     -2.83262054     0.50856090    -1.19139679
 h     -0.37490148     0.94702380     1.81435784
          17

 c      1.26375903    -0.55465384     0.12635971
 c     -0.00631551    -1.06183315     0.25830981
 c     -1.21191867    -0.12734637     0.17662818
 c     -1.03662571     1.12466984     0.82998064
 c     -0.14821454     1.52657577    -0.40747285
 c      0.94944104     0.93227790    -0.58042611
 h     -0.03943974    -2.16947378     0.54016365
 h     -1.96636031     1.78805822     0.64936268
 h     -0.70713230     2.24347332    -0.95559636
 h      1.60010770     1.04499232    -1.38568124
 o      2.37378054    -1.14160937     0.27489884
 h      3.00515482    -0.51262091    -0.06362538
 c     -2.43446735    -0.47853964    -0.61479996
 h     -2.30531932    -1.34031606    -1.20981767
 h     -3.35221879    -0.63474070    -0.06387230
 h     -2.80155945     0.50080422    -1.17805303
 h     -0.35270681     0.93961429     1.80611187
          17

 c      1.26654716    -0.55592523     0.11613946
 c     -0.02128374    -1.07764335     0.26795995
 c     -1.19527184    -0.13449022     0.18431456
 c     -1.04005923     1.12384829     0.83427011
 c     -0.14652097     1.53983921    -0.39941478
 c      0.92775806     0.92275553    -0.59917362
 h     -0.02292096    -2.13783032     0.55074243
 h     -1.96146700     1.77604070     0.65520921
 h     -0.70287066     2.27812587    -0.93944547
 h      1.56768616     1.02181428    -1.42141544
 o      2.37673175    -1.13730786     0.28458311
 h      2.98304731    -0.53994639    -0.07755308
 c     -2.42880312    -0.46292522    -0.62597416
 h     -2.28172160    -1.33374409    -1.22473267
 h     -3.33042964    -0.62929021    -0.05512634
 h     -2.76148344     0.47641097    -1.16004420
 h     -0.34905267     0.94363945     1.78056958
          17

 c      1.26339837    -0.55479684     0.10534234
 c     -0.03505280    -1.09327585     0.27816802
 c     -1.17858098    -0.14370600     0.19174070
 c     -1.04326702     1.12304368     0.83886302
 c     -0.14778947     1.55459375    -0.38967615
 c      0.91026938     0.90965285    -0.61793851
 h     -0.01470585    -2.10577340     0.55942800
 h     -1.94636377     1.75825913     0.67575157
 h     -0.69367010     2.31919754    -0.93121187
 h      1.54534392     1.00739985    -1.47106423
 o      2.37981473    -1.13385164     0.29468981
 h      2.98656096    -0.55673884    -0.09958526
 c     -2.42244860    -0.44607822    -0.63687872
 h     -2.25677264    -1.33224752    -1.24853717
 h     -3.31185166    -0.62593181    -0.03600969
 h     -2.71629217     0.44478880    -1.14301966
 h     -0.36295863     0.95909499     1.74163751
          17

 c      1.25430139    -0.55167669     0.09420721
 c     -0.04688039    -1.10718821     0.28851935
 c     -1.16241598    -0.15478719     0.19873208
 c     -1.04594022     1.12203950     0.84322980
 c     -0.15189724     1.57087587    -0.37847000
 c      0.89717478     0.89324336    -0.63724728
 h     -0.01566221    -2.08908230     0.57019760
 h     -1.92632548     1.73778998     0.70962800
 h     -0.67769040     2.36306803    -0.92826906
 h      1.52801808     1.00067675    -1.52819995
 o      2.38273927    -1.13107424     0.30516612
 h      3.01533881    -0.56331130    -0.13034739
 c     -2.41484523    -0.42991563    -0.64682556
 h     -2.23258459    -1.32986312    -1.27661997
 h     -3.29468696    -0.62464823    -0.00931529
 h     -2.67189129     0.42181092    -1.13578305
 h     -0.38997614     0.98494321     1.69719428
          17

 c      1.23983644    -0.54703466     0.08295489
 c     -0.05626784    -1.11823903     0.29866781
 c     -1.14734770    -0.16739861     0.20511455
 c     -1.04791891     1.12055756     0.84647433
 c     -0.15818939     1.58840043    -0.36616834
 c      0.88813110     0.87417348    -0.65755200
 h     -0.02565962    -2.09983030     0.58638409
 h     -1.90931535     1.71926883     0.75450586
 h     -0.65370945     2.40617366    -0.92785922
 h      1.51025106     0.99997542    -1.58489706
 o      2.38571732    -1.12819054     0.31549801
 h      3.05736857    -0.56901505    -0.16331128
 c     -2.40557252    -0.41653268    -0.65493583
 h     -2.21124209    -1.32125808    -1.30443174
 h     -3.27583611    -0.62464575     0.02052812
 h     -2.63420426     0.42511012    -1.14767583
 h     -0.42116592     1.01896626     1.66000194
          17

 c      1.22098186    -0.54138379     0.07178156
 c     -0.06286844    -1.12646773     0.30857089
 c     -1.13393470    -0.18108902     0.21073561
 c     -1.04928089     1.11834312     0.84742945
 c     -0.16565114     1.60659326    -0.35324143
 c      0.88230098     0.85336553    -0.67902423
 h     -0.04414726    -2.13718081     0.60785774
 h     -1.90400328     1.70745932     0.80763286
 h     -0.62153535     2.44578660    -0.92763318
 h      1.48819988     1.00331119    -1.63450401
 o      2.38896232    -1.12441088     0.32506827
 h      3.09867203    -0.58296060    -0.19038152
 c     -2.39459676    -0.40687634    -0.66079349
 h     -2.19427948    -1.30347963    -1.32872840
 h     -3.25256088    -0.62465830     0.04870956
 h     -2.60507858     0.46038279    -1.18084791
 h     -0.44424549     1.05831489     1.64594480
          17

 c      1.19892281    -0.53524794     0.06084847
 c     -0.06646497    -1.13302333     0.31849248
 c     -1.12269128    -0.19533380     0.21548034
 c     -1.05013578     1.11530609     0.84534995
 c     -0.17315156     1.62471066    -0.34018798
 c      0.87856746     0.83186403    -0.70152648
 h     -0.07023372    -2.18809407     0.63100470
 h     -1.91550976     1.70440849     0.86647056
 h     -0.58198391     2.48036334    -0.92590302
 h      1.46016382     1.00864571    -1.67278434
 o      2.39242573    -1.11925129     0.33342762
 h      3.12927321    -0.60961835    -0.20605614
 c     -2.38225696    -0.40015251    -0.66483808
 h     -2.18248541    -1.27633737    -1.34796042
 h     -3.22356336    -0.62345402     0.07123937
 h     -2.58162236     0.51527177    -1.22651671
 h     -0.45052719     1.10091647     1.66526290
          17

 c      1.17491801    -0.52912091     0.05026812
 c     -0.06703024    -1.13932361     0.32877399
 c     -1.11403728    -0.20960799     0.21926685
 c     -1.05029978     1.11172114     0.84078527
 c     -0.17964419     1.64196682    -0.32747365
 c      0.87574899     0.81068034    -0.72466359
 h     -0.10227717    -2.23691195     0.65150284
 h     -1.94178190     1.70730357     0.92852842
 h     -0.53663421     2.50959681    -0.92169483
 h      1.42642802     1.01415292    -1.69818187
 o      2.39581585    -1.11253608     0.34035677
 h      3.14409851    -0.64917335    -0.20825803
 c     -2.36891229    -0.39483272    -0.66783698
 h     -2.17591558    -1.24209972    -1.36231741
 h     -3.18929259    -0.62019901     0.08562841
 h     -2.56010110     0.57147592    -1.27197115
 h     -0.44255862     1.14553948     1.71261454
          17

 c      1.15022139    -0.52342959     0.04009391
 c     -0.06476915    -1.14645198     0.33967154
 c     -1.10823964    -0.22345181     0.22203586
 c     -1.04950515     1.10827160     0.83530499
 c     -0.18428128     1.65762304    -0.31548747
 c      0.87273032     0.79067569    -0.74783285
 h     -0.13790869    -2.27201612     0.66631769
 h     -1.97484759     1.70980624     0.99057707
 h     -0.48750917     2.53425190    -0.91465509
 h      1.38898640     1.01849625    -1.71188678
 o      2.39864002    -1.10434348     0.34587491
 h      3.14284482    -0.69854988    -0.19837548
 c     -2.35474890    -0.38958034    -0.67035190
 h     -2.17397824    -1.20498889    -1.37364851
 h     -3.15184247    -0.61459162     0.09112186
 h     -2.53826557     0.61549793    -1.30729034
 h     -0.43038022     1.19004800     1.77132863
          17

 c      1.12602959    -0.51851275     0.03031884
 c     -0.06011137    -1.15501411     0.35132425
 c     -1.10536635    -0.23649779     0.22375171
 c     -1.04772589     1.10575142     0.83050545
 c     -0.18645445     1.67103840    -0.30452567
 c      0.86851589     0.77249531    -0.77025681
 h     -0.17440975    -2.28711590     0.67407590
 h     -2.00552365     1.70555015     1.04863252
 h     -0.43674389     2.55580088    -0.90485229
 h      1.35122518     1.02109142    -1.71780022
 o      2.40017298    -1.09496738     0.35027299
 h      3.13059191    -0.75197748    -0.18177141
 c     -2.33979550    -0.38344320    -0.67267220
 h     -2.17562264    -1.17036492    -1.38503454
 h     -3.11467542    -0.60685448     0.08867836
 h     -2.51525889     0.64021438    -1.32659114
 h     -0.42284065     1.23124637     1.82525820
          17

 c      1.10343417    -0.51461836     0.02088604
 c     -0.05367055    -1.16516948     0.36376528
 c     -1.10526717    -0.24847038     0.22441695
 c     -1.04513133     1.10474758     0.82750379
 c     -0.18578950     1.68170600    -0.29480474
 c      0.86225936     0.75655273    -0.79104293
 h     -0.20908147    -2.28062276     0.67483429
 h     -2.02684704     1.69044303     1.09873854
 h     -0.38628102     2.57589576    -0.89250159
 h      1.31735871     1.02221542    -1.72195773
 o      2.39942460    -1.08484736     0.35412910
 h      3.11824191    -0.80194518    -0.16807852
 c     -2.32398204    -0.37583890    -0.67496693
 h     -2.17969983    -1.14328046    -1.39964011
 h     -3.08212630    -0.59763096     0.08066769
 h     -2.49104141     0.64322881    -1.32711697
 h     -0.42458936     1.26601842     1.86394627
          17

 c      1.08336595    -0.51191936     0.01171091
 c     -0.04616920    -1.17665262     0.37691993
 c     -1.10758628    -0.25917259     0.22409247
 c     -1.04192303     1.10553072     0.82692000
 c     -0.18211752     1.68928548    -0.28649269
 c      0.85331949     0.74307326    -0.80933804
 h     -0.23959882    -2.25533226     0.66991568
 h     -2.03503977     1.66309939     1.13763669
 h     -0.33766934     2.59578010    -0.87766354
 h      1.29136337     1.02268737    -1.73072795
 o      2.39539357    -1.07436764     0.35811008
 h      3.11845202    -0.84222418    -0.16812879
 c     -2.30720486    -0.36662960    -0.67742927
 h     -2.18536724    -1.12665420    -1.41897931
 h     -3.05849981    -0.58776548     0.07010218
 h     -2.46607198     0.62576466    -1.30856796
 h     -0.43692690     1.29194572     1.88213023
          17

 c      1.06653474    -0.51054023     0.00271272
 c     -0.03832531    -1.18874211     0.39058406
 c     -1.11180268    -0.26847012     0.22291684
 c     -1.03823354     1.10806592     0.82896681
 c     -0.17543493     1.69362197    -0.27973772
 c      0.84134837     0.73219480    -0.82457888
 h     -0.26450992    -2.21885152     0.66192836
 h     -2.02943683     1.62452084     1.16309681
 h     -0.29202097     2.61585745    -0.86005558
 h      1.27554374     1.02300317    -1.74784250
 o      2.38775807    -1.06359781     0.36245565
 h      3.13470362    -0.87186139    -0.18585803
 c     -2.28942209    -0.35626027    -0.68026330
 h     -2.19221263    -1.12019246    -1.44173155
 h     -3.04675460    -0.57796886     0.05939804
 h     -2.44128972     0.59293416    -1.27330466
 h     -0.45897711     1.30739738     1.87832849
          17

 c      1.05338965    -0.51058196    -0.00615209
 c     -0.03071757    -1.20024786     0.40441029
 c     -1.11728856    -0.27627883     0.22112012
 c     -1.03408006     1.11203877     0.83347219
 c     -0.16586525     1.69474034    -0.27467427
 c      0.82634911     0.72406112    -0.83667930
 h     -0.28388068    -2.18388650     0.65471664
 h     -2.01251668     1.57779725     1.17412625
 h     -0.25008831     2.63560291    -0.83909196
 h      1.26960537     1.02251246    -1.77218791
 o      2.37715816    -1.05233907     0.36674531
 h      3.15672496    -0.89435102    -0.21471713
 c     -2.27074827    -0.34587115    -0.68346627
 h     -2.19999324    -1.12091982    -1.46423872
 h     -3.04729783    -0.56850032     0.04924232
 h     -2.41835621     0.55532449    -1.22737963
 h     -0.48814372     1.31154427     1.85433405
          17

 c      1.04412072    -0.51213079    -0.01487139
 c     -0.02370937    -1.20973716     0.41796557
 c     -1.12337120    -0.28255627     0.21902413
 c     -1.02935257     1.11686848     0.83980018
 c     -0.15363365     1.69281492    -0.27139994
 c      0.80863877     0.71881961    -0.84597320
 h     -0.29940461    -2.16576950     0.65259609
 h     -1.99026978     1.52791553     1.17120322
 h     -0.21237160     2.65383119    -0.81413883
 h      1.27103219     1.01952532    -1.79850258
 o      2.36456917    -1.04040142     0.37031626
 h      3.17012709    -0.91315343    -0.24441469
 c     -2.25146890    -0.33728610    -0.68661565
 h     -2.20830672    -1.12471956    -1.48224113
 h     -3.05774603    -0.55910073     0.03846031
 h     -2.39996854     0.53035384    -1.18123139
 h     -0.51986114     1.30452715     1.81590532
          17

 c      1.03869573    -0.51523651    -0.02338222
 c     -0.01756984    -1.21619939     0.43090483
 c     -1.12937849    -0.28731035     0.21703211
 c     -1.02386520     1.12174268     0.84671780
 c     -0.13905569     1.68813154    -0.26993511
 c      0.78875148     0.71653159    -0.85298110
 h     -0.31268379    -2.17477847     0.65836774
 h     -1.97217970     1.48126060     1.15634583
 h     -0.17917882     2.66916007    -0.78483261
 h      1.27635726     1.01223832    -1.82019995
 o      2.35074480    -1.02771757     0.37265499
 h      3.16493853    -0.92985727    -0.26718432
 c     -2.23201991    -0.33247803    -0.68909339
 h     -2.21647239    -1.12775285    -1.49247597
 h     -3.07391399    -0.54923896     0.02497982
 h     -2.38929284     0.53753053    -1.14634606
 h     -0.54700352     1.28776473     1.77428303
          17

 c      1.03689450    -0.51988113    -0.03158822
 c     -0.01269993    -1.21969792     0.44312929
 c     -1.13466563    -0.29061355     0.21560269
 c     -1.01752391     1.12576664     0.85245258
 c     -0.12253764     1.68106047    -0.27017999
 c      0.76736132     0.71707317    -0.85821019
 h     -0.32257000    -2.20849890     0.67160814
 h     -1.96892200     1.44416310     1.13243786
 h     -0.15063883     2.68046672    -0.75131161
 h      1.28232500     0.99959113    -1.83188686
 o      2.33610892    -1.01431652     0.37348966
 h      3.13722925    -0.94464434    -0.27924123
 c     -2.21308835    -0.33217931    -0.69084998
 h     -2.22359847    -1.12739697    -1.49351071
 h     -3.09128768    -0.53844872     0.00701877
 h     -2.38739164     0.58305313    -1.12644949
 h     -0.56020769     1.26390758     1.74630733
          17

 c      1.03831148    -0.52596687    -0.03936840
 c     -0.00961346    -1.22115945     0.45472870
 c     -1.13864893    -0.29260540     0.21519779
 c     -1.01049292     1.12828638     0.85540714
 c     -0.10458475     1.67205140    -0.27188348
 c      0.74525191     0.72007055    -0.86207682
 h     -0.32536526    -2.25425479     0.68947846
 h     -1.98654188     1.42062432     1.10165592
 h     -0.12669468     2.68720256    -0.71428252
 h      1.28654127     0.98161355    -1.83055891
 o      2.32079542    -1.00028399     0.37278650
 h      3.08856872    -0.95700091    -0.28068747
 c     -2.19565397    -0.33518944    -0.69261491
 h     -2.22872702    -1.12280460    -1.48602128
 h     -3.10610397    -0.52648497    -0.01631116
 h     -2.39144384     0.65207827    -1.11508032
 h     -0.55171112     1.23551816     1.74776424
          17

 c      1.04232974    -0.53332757    -0.04657271
 c     -0.00869670    -1.22162719     0.46580713
 c     -1.14086618    -0.29347296     0.21620896
 c     -1.00305375     1.12914156     0.85535417
 c     -0.08581751     1.66165153    -0.27462849
 c      0.72330884     0.72486789    -0.86491250
 h     -0.31751654    -2.29786211     0.70882223
 h     -2.02129233     1.41109527     1.06459088
 h     -0.10710981     2.68953771    -0.67495327
 h      1.28778107     0.95939824    -1.81589938
 o      2.30465759    -0.98573770     0.37078233
 h      3.02612248    -0.96621844    -0.27596611
 c     -2.18069604    -0.33954529    -0.69513931
 h     -2.23100972    -1.11510273    -1.47278818
 h     -3.11585462    -0.51330168    -0.04496274
 h     -2.39700974     0.72266231    -1.10409503
 h     -0.52214762     1.20337561     1.78033008
          17

 c      1.04809528    -0.54174297    -0.05302125
 c     -0.01005918    -1.22182108     0.47638929
 c     -1.14103909    -0.29341841     0.21890167
 c     -0.99537606     1.12848414     0.85351129
 c     -0.06698692     1.65053538    -0.27782942
 c      0.70249769     0.73052574    -0.86699289
 h     -0.29728680    -2.32889284     0.72730934
 h     -2.06162007     1.41356983     1.02131858
 h     -0.09150110     2.68831364    -0.63486676
 h      1.28619133     0.93491359    -1.79026162
 o      2.28728139    -0.97080620     0.36803630
 h      2.96282369    -0.97187694    -0.27455481
 c     -2.16888490    -0.34360240    -0.69870726
 h     -2.22985091    -1.10720238    -1.45838443
 h     -3.11951893    -0.49903703    -0.07803489
 h     -2.40057961     0.77843592    -1.08906922
 h     -0.48120582     1.16740139     1.82958624
          17

 c      1.05451445    -0.55093981    -0.05852339
 c     -0.01354093    -1.22207966     0.48641671
 c     -1.13910444    -0.29263614     0.22339609
 c     -0.98755948     1.12644928     0.85134664
 c     -0.04896313     1.63951904    -0.28074737
 c      0.68380961     0.73586436    -0.86856244
 h     -0.26485242    -2.34156636     0.74358269
 h     -2.09477762     1.42538973     0.97272213
 h     -0.07939136     2.68483860    -0.59568763
 h      1.28343119     0.91071873    -1.75847195
 o      2.26824164    -0.95561026     0.36528788
 h      2.91376178    -0.97432123    -0.28846200
 c     -2.16048240    -0.34623720    -0.70319828
 h     -2.22492983    -1.10296409    -1.44820746
 h     -3.11769212    -0.48406745    -0.11382643
 h     -2.40007977     0.81038046    -1.06900529
 h     -0.44049564     1.12855121     1.87763793
          17

 c      1.06029148    -0.56058206    -0.06292094
 c     -0.01878639    -1.22242310     0.49577462
 c     -1.13520879    -0.29131039     0.22967249
 c     -0.97969012     1.12306753     0.84981660
 c     -0.03267165     1.62952487    -0.28254569
 c      0.66818265     0.73957420    -0.86985992
 h     -0.22188432    -2.33428397     0.75713251
 h     -2.11124324     1.44419046     0.92068146
 h     -0.07025987     2.68058836    -0.55898268
 h      1.28252685     0.88955260    -1.72714617
 o      2.24775810    -0.94028404     0.36288734
 h      2.88605016    -0.97445766    -0.32281777
 c     -2.15537480    -0.34680314    -0.70834304
 h     -2.21606612    -1.10548824    -1.44664511
 h     -3.11257928    -0.46909250    -0.14992409
 h     -2.39449111     0.81483787    -1.04491468
 h     -0.40853877     1.08884700     1.91184185
          17

 c      1.06402100    -0.57026635    -0.06613907
 c     -0.02532247    -1.22258956     0.50431283
 c     -1.12967994    -0.28962347     0.23758926
 c     -0.97181590     1.11831925     0.84933756
 c     -0.01896706     1.62146483    -0.28240044
 c      0.65642832     0.74040701    -0.87116094
 h     -0.17115273    -2.30947693     0.76828801
 h     -2.10569651     1.46809179     0.86767053
 h     -0.06357956     2.67690877    -0.52604515
 h      1.28701131     0.87380272    -1.70305272
 o      2.22701660    -0.92503942     0.36039922
 h      2.87342340    -0.97266365    -0.36927092
 c     -2.15315581    -0.34516756    -0.71395298
 h     -2.20305867    -1.11516228    -1.45509201
 h     -3.10769306    -0.45519775    -0.18343908
 h     -2.38351621     0.79214348    -1.01903641
 h     -0.39023077     1.05065174     1.92560421
          17

 c      1.06432368    -0.57953589    -0.06821755
 c     -0.03262337    -1.22202853     0.51184877
 c     -1.12299074    -0.28775920     0.24690333
 c     -0.96392123     1.11219024     0.84995994
 c     -0.00846565     1.61604517    -0.27965493
 c      0.64919237     0.73742029    -0.87282303
 h     -0.11610362    -2.27389939     0.77840129
 h     -2.07659606     1.49567123     0.81637694
 h     -0.05884804     2.67481201    -0.49780195
 h      1.29924092     0.86500670    -1.69068917
 o      2.20757905    -0.91016672     0.35707963
 h      2.86458503    -0.96844968    -0.41357061
 c     -2.15322350    -0.34178398    -0.71997135
 h     -2.18574251    -1.12900995    -1.47136015
 h     -3.10700807    -0.44382774    -0.21150897
 h     -2.36756060     0.74682340    -0.99469864
 h     -0.38771025     1.01622846     1.91684912
          17

 c      1.06000535    -0.58791020    -0.06930810
 c     -0.04018320    -1.21994126     0.51817208
 c     -1.11572584    -0.28589335     0.25728445
 c     -0.95592324     1.10469886     0.85147815
 c     -0.00138913     1.61355462    -0.27397742
 c      0.64691965     0.73020046    -0.87525854
 h     -0.06015969    -2.23831486     0.78998387
 h     -2.02580543     1.52601384     0.76940649
 h     -0.05561904     2.67489566    -0.47479801
 h      1.31884509     0.86359805    -1.69049358
 o      2.19077111    -0.89596492     0.35242880
 h      2.85143389    -0.96109353    -0.44474858
 c     -2.15488591    -0.33774815    -0.72630916
 h     -2.16424658    -1.14201441    -1.49102603
 h     -3.11351164    -0.43658403    -0.23206453
 h     -2.34804123     0.68934141    -0.97653210
 h     -0.40089746     0.98754638     1.88714427
          17

 c      1.05023360    -0.59492553    -0.06963931
 c     -0.04760222    -1.21555573     0.52310604
 c     -1.10855227    -0.28417036     0.26832432
 c     -0.94769541     1.09590131     0.85342931
 c      0.00251485     1.61374125    -0.26545712
 c      0.64976947     0.71897534    -0.87878876
 h     -0.00580845    -2.21437883     0.80614746
 h     -1.95857968     1.55893843     0.72894263
 h     -0.05352675     2.67732564    -0.45721879
 h      1.34272101     0.86894633    -1.69919211
 o      2.17747458    -0.88267967     0.34629432
 h      2.83059136    -0.95012769    -0.45746260
 c     -2.15747756    -0.33482822    -0.73262523
 h     -2.13914743    -1.14925018    -1.50946133
 h     -3.12772775    -0.43481552    -0.24457517
 h     -2.32772651     0.63807284    -0.97059387
 h     -0.42730134     0.96606909     1.84211837
          17

 c      1.03471428    -0.60018508    -0.06946538
 c     -0.05461106    -1.20868394     0.52665903
 c     -1.10219384    -0.28266628     0.27954392
 c     -0.93914889     1.08589407     0.85500134
 c      0.00393310     1.61585761    -0.25458706
 c      0.65752547     0.70456056    -0.88348028
 h      0.04560081    -2.20814011     0.82892938
 h     -1.88343037     1.59531798     0.69634429
 h     -0.05230031     2.68181730    -0.44491666
 h      1.36653949     0.87957053    -1.71181283
 o      2.16806307    -0.87046649     0.33879078
 h      2.80261458    -0.93550278    -0.45146885
 c     -2.16050391    -0.33507693    -0.73830256
 h     -2.11136290    -1.14751415    -1.52326835
 h     -3.14726324    -0.43913931    -0.25027756
 h     -2.30999757     0.61567759    -0.98322171
 h     -0.46122121     0.95234792     1.79299995
          17

 c      1.01381940    -0.60340754    -0.06902621
 c     -0.06098934    -1.20007645     0.52915340
 c     -1.09739974    -0.28135974     0.29041332
 c     -0.93037433     1.07484132     0.85497453
 c      0.00384501     1.61886141    -0.24214264
 c      0.66959357     0.68816126    -0.88909915
 h      0.09273935    -2.21579105     0.85776814
 h     -1.81078468     1.63704052     0.67190274
 h     -0.05175819     2.68760475    -0.43743004
 h      1.38642160     0.89343242    -1.72367252
 o      2.16233193    -0.85937316     0.33027056
 h      2.77179004    -0.91765201    -0.43162325
 c     -2.16383525    -0.33944282    -0.74278403
 h     -2.08190028    -1.13616725    -1.53094621
 h     -3.16780029    -0.44921598    -0.25168446
 h     -2.29619686     0.63301582    -1.01712301
 h     -0.49339877     0.94558711     1.75757623
          17

 c      0.98861134    -0.60444747    -0.06854520
 c     -0.06652741    -1.19110238     0.53117112
 c     -1.09489669    -0.28014488     0.30039358
 c     -0.92166064     1.06302355     0.85211609
 c      0.00334123     1.62166831    -0.22902345
 c      0.68509517     0.67112049    -0.89518639
 h      0.13343442    -2.22715682     0.88999440
 h     -1.74971737     1.68578646     0.65516793
 h     -0.05176953     2.69346468    -0.43400770
 h      1.39991676     0.90826860    -1.73147096
 o      2.15945818    -0.84934687     0.32137466
 h      2.74654815    -0.89747047    -0.40861159
 c     -2.16769752    -0.34674547    -0.74593825
 h     -2.05160941    -1.11726236    -1.53307059
 h     -3.18476318    -0.46398024    -0.25171954
 h     -2.28455193     0.67722680    -1.06790976
 h     -0.51402190     0.94415178     1.75506180
          17

 c      0.96073036    -0.60327697    -0.06826881
 c     -0.07112470    -1.18316009     0.53338551
 c     -1.09532221    -0.27889257     0.30899124
 c     -0.91318593     1.05086428     0.84630901
 c      0.00346197     1.62334951    -0.21612442
 c      0.70298835     0.65470764    -0.90116829
 h      0.16521089    -2.23215743     0.92256617
 h     -1.70439717     1.74066506     0.64584764
 h     -0.05219000     2.69786800    -0.43366492
 h      1.40633600     0.92193644    -1.73367482
 o      2.15817062    -0.84027980     0.31296074
 h      2.73791129    -0.87595637    -0.39718787
 c     -2.17234141    -0.35480656    -0.74792139
 h     -2.02101184    -1.09495621    -1.53206158
 h     -3.19466997    -0.48211007    -0.25295285
 h     -2.27292654     0.72513363    -1.12683150
 h     -0.51986125     0.94755260     1.79152971
          17

 c      0.93216048    -0.59994570    -0.06850968
 c     -0.07490404    -1.17733247     0.53643041
 c     -1.09914835    -0.27753012     0.31581148
 c     -0.90487610     1.03900993     0.83906069
 c      0.00508310     1.62322551    -0.20425198
 c      0.72216616     0.63998942    -0.90643718
 h      0.18617262    -2.22422140     0.95324593
 h     -1.67348291     1.79684432     0.64432529
 h     -0.05279907     2.69926281    -0.43529159
 h      1.40673407     0.93274822    -1.73057819
 o      2.15735273    -0.83208758     0.30557809
 h      2.75212172    -0.85344733    -0.40703547
 c     -2.17782608    -0.36182803    -0.74889433
 h     -1.99025191    -1.07430446    -1.53135214
 h     -3.19590194    -0.50241804    -0.25712822
 h     -2.26061721     0.75896743    -1.18548549
 h     -0.51631168     0.95681182     1.85295699
          17

 c      0.90492862    -0.59455988    -0.06963724
 c     -0.07822920    -1.17427320     0.54081660
 c     -1.10662015    -0.27608932     0.32059731
 c     -0.89670887     1.02837670     0.83242235
 c      0.00885606     1.62086647    -0.19407092
 c      0.74152674     0.62777733    -0.91039343
 h      0.19543562    -2.20083740     0.98099842
 h     -1.65276592     1.84698209     0.65117588
 h     -0.05328114     2.69641524    -0.43780702
 h      1.40366097     0.93973788    -1.72418236
 o      2.15667016    -0.82473861     0.29890754
 h      2.78302787    -0.82952556    -0.43340420
 c     -2.18399626    -0.36674971    -0.74902754
 h     -1.95930780    -1.05960161    -1.53380718
 h     -3.18903644    -0.52407567    -0.26493267
 h     -2.24805793     0.76931482    -1.23759637
 h     -0.51076302     0.97225515     1.91805997
          17

 c      0.88081486    -0.58730741    -0.07199539
 c     -0.08161785    -1.17414972     0.54684267
 c     -1.11773139    -0.27469589     0.32324676
 c     -0.88883815     1.01995002     0.82798810
 c      0.01519570     1.61604215    -0.18607676
 c      0.76003953     0.61863068    -0.91248165
 h      0.19327654    -2.16337754     1.00618612
 h     -1.63806754     1.88401954     0.66645044
 h     -0.05325923     2.68870205    -0.44032428
 h      1.40062768     0.94274554    -1.71776504
 o      2.15637230    -0.81819993     0.29211509
 h      2.81681031    -0.80401114    -0.46277087
 c     -2.19048632    -0.36916522    -0.74866262
 h     -1.92849931    -1.05288960    -1.53998943
 h     -3.17686179    -0.54672968    -0.27593589
 h     -2.23620542     0.75281305    -1.27888417
 h     -0.50793523     0.99267153     1.97049976
          17

 c      0.86114220    -0.57851862    -0.07578157
 c     -0.08561004    -1.17657315     0.55448229
 c     -1.13223704    -0.27351321     0.32381228
 c     -0.88148870     1.01452291     0.82671263
 c      0.02429892     1.60866369    -0.18058900
 c      0.77683017     0.61290242    -0.91226302
 h      0.18126545    -2.11717211     1.03092214
 h     -1.62654354     1.90305598     0.68945105
 h     -0.05235401     2.67627210    -0.44227540
 h      1.40117545     0.94217454    -1.71490733
 o      2.15673243    -0.81240663     0.28451363
 h      2.84142894    -0.77740791    -0.48363991
 c     -2.19674106    -0.36918034    -0.74836886
 h     -1.89891406    -1.05366133    -1.54761080
 h     -3.16395482    -0.57055049    -0.28875479
 h     -2.22621836     0.71023691    -1.30673191
 h     -0.50975269     1.01601441     2.00102407
          17

 c      0.84668303    -0.56872233    -0.08094572
 c     -0.09065741    -1.18057422     0.56329021
 c     -1.14968951    -0.27267227     0.32249019
 c     -0.87486159     1.01254950     0.82903771
 c      0.03617109     1.59874568    -0.17775557
 c      0.79128313     0.61081123    -0.90953198
 h      0.16231903    -2.07141956     1.05945046
 h     -1.61685991     1.90197165     0.71886418
 h     -0.05023883     2.66003881    -0.44346500
 h      1.40766071     0.93841955    -1.71802300
 o      2.15781977    -0.80727875     0.27577641
 h      2.85014644    -0.75055499    -0.49018075
 c     -2.20213109    -0.36730233    -0.74877688
 h     -1.87228511    -1.05992429    -1.55268420
 h     -3.15547285    -0.59612915    -0.30160313
 h     -2.21933575     0.64614303    -1.32038702
 h     -0.51637021     1.04007153     2.00568448
          17

 c      0.83768682    -0.55865403    -0.08715757
 c     -0.09703941    -1.18480313     0.57244183
 c     -1.16948740    -0.27221179     0.31960395
 c     -0.86909682     1.01409044     0.83498674
 c      0.05064090     1.58640485    -0.17755857
 c      0.80312093     0.61249499    -0.90441934
 h      0.14014786    -2.03712876     1.09760390
 h     -1.60914261     1.88156096     0.75292334
 h     -0.04666940     2.64148156    -0.44403992
 h      1.42033142     0.93133544    -1.72709166
 o      2.15948690    -0.80274678     0.26590525
 h      2.84140076    -0.72417623    -0.48184982
 c     -2.20617070    -0.36445286    -0.75025365
 h     -1.85040783    -1.06960617    -1.55132017
 h     -3.15512795    -0.62407095    -0.31320814
 h     -2.21681415     0.57001179    -1.32203356
 h     -0.52677850     1.06276371     1.98446570
          17

 c      0.83399630    -0.54919209    -0.09385624
 c     -0.10476787    -1.18809088     0.58103977
 c     -1.19092754    -0.27204708     0.31558268
 c     -0.86426468     1.01879503     0.84414464
 c      0.06735551     1.57190037    -0.17981436
 c      0.81241277     0.61799004    -0.89739954
 h      0.11760190    -2.02148167     1.14984546
 h     -1.60512757     1.84570692     0.78950302
 h     -0.04147366     2.62228428    -0.44438159
 h      1.43734355     0.92024870    -1.73953144
 o      2.16135857    -0.79877857     0.25520991
 h      2.81865381    -0.69845073    -0.46311754
 c     -2.20871891    -0.36210784    -0.75257078
 h     -1.83456458    -1.08139789    -1.54097736
 h     -3.16337199    -0.65436050    -0.32358407
 h     -2.21986234     0.49807540    -1.31864340
 h     -0.53880983     1.08226399     1.94141484
          17

 c      0.83518551    -0.54123659    -0.10035856
 c     -0.11353691    -1.19002297     0.58855948
 c     -1.21324908    -0.27198025     0.31093917
 c     -0.86038533     1.02591402     0.85551412
 c      0.08575774     1.55570646    -0.18416537
 c      0.81951779     0.62712784    -0.88919063
 h      0.09509008    -2.02232410     1.21506359
 h     -1.60840365     1.80142138     0.82623740
 h     -0.03449943     2.60389227    -0.44494842
 h      1.45568735     0.90452681    -1.75132410
 o      2.16279276    -0.79541540     0.24433214
 h      2.79079039    -0.67246868    -0.44385811
 c     -2.21000999    -0.36220878    -0.75483989
 h     -1.82522873    -1.09494370    -1.52092033
 h     -3.17733180    -0.68598836    -0.33396750
 h     -2.22961508     0.45200532    -1.32230998
 h     -0.54862912     1.09715111     1.88632413
          17

 c      0.84066119    -0.53557146    -0.10597926
 c     -0.12284834    -1.19087341     0.59497153
 c     -1.23566028    -0.27175705     0.30625363
 c     -0.85751927     1.03440783     0.86734159
 c      0.10506065     1.53859017    -0.19006787
 c      0.82501862     0.63940139    -0.88062290
 h      0.07113443    -2.02991579     1.28611723
 h     -1.62395382     1.75778003     0.86082946
 h     -0.02554196     2.58716096    -0.44612087
 h      1.47233983     0.88419747    -1.75854363
 o      2.16297815    -0.79279785     0.23414335
 h      2.77053302    -0.64388770    -0.43767691
 c     -2.21052097    -0.36618382    -0.75617719
 h     -1.82201904    -1.11071178    -1.49220307
 h     -3.19257550    -0.71722714    -0.34595736
 h     -2.24707776     0.44734658    -1.34323036
 h     -0.55007115     1.10669558     1.83676015
          17

 c      0.84971136    -0.53275460    -0.11013410
 c     -0.13221592    -1.19108066     0.60046984
 c     -1.25735656    -0.27113972     0.30214818
 c     -0.85591254     1.04325078     0.87737573
 c      0.12424127     1.52165451    -0.19678760
 c      0.82967755     0.65386334    -0.87254469
 h      0.04418308    -2.03362762     1.35378120
 h     -1.65572849     1.72281425     0.89157423
 h     -0.01431631     2.57227461    -0.44810558
 h      1.48510241     0.86022432    -1.75851236
 o      2.16143368    -0.79109034     0.22523043
 h      2.76668332    -0.61023048    -0.45360109
 c     -2.21086615    -0.37367928    -0.75673437
 h     -1.82377678    -1.12980799    -1.45747631
 h     -3.20511632    -0.74626381    -0.36064595
 h     -2.27241277     0.47887025    -1.37854630
 h     -0.53540831     1.11093492     1.81508670
          17

 c      0.86152647    -0.53305730    -0.11240918
 c     -0.14127302    -1.19090985     0.60521140
 c     -1.27755873    -0.26995649     0.29922107
 c     -0.85592870     1.05185418     0.88417934
 c      0.14208072     1.50630015    -0.20342276
 c      0.83439509     0.66911148    -0.86576915
 h      0.01357567    -2.02613896     1.41033439
 h     -1.70280185     1.69988507     0.91771609
 h     -0.00052509     2.55900659    -0.45092392
 h      1.49306244     0.83441991    -1.75041833
 o      2.15854858    -0.79029698     0.21732715
 h      2.77574456    -0.57192010    -0.48684988
 c     -2.21175257    -0.38304297    -0.75748961
 h     -1.82875024    -1.15371316    -1.42058322
 h     -3.21245721    -0.77163955    -0.37830479
 h     -2.30408450     0.52655812    -1.41535438
 h     -0.50021255     1.10982085     1.83343971
          17

 c      0.87521848    -0.53646401    -0.11258309
 c     -0.14977861    -1.19040342     0.60923338
 c     -1.29557327    -0.26810547     0.29795629
 c     -0.85771098     1.06017805     0.88829555
 c      0.15727296     1.49406692    -0.20897191
 c      0.84011804     0.68341548    -0.86100977
 h     -0.02044510    -2.00406262     1.45085042
 h     -1.75807099     1.68727565     0.93925445
 h      0.01599000     2.54720425    -0.45447525
 h      1.49682378     0.80913619    -1.73556242
 o      2.15530083    -0.79023975     0.20961607
 h      2.78635848    -0.53269671    -0.52349611
 c     -2.21383748    -0.39268411    -0.75931560
 h     -1.83498804    -1.18374637    -1.38570623
 h     -3.21385354    -0.79242766    -0.39846942
 h     -2.33943156     0.57150423    -1.44205136
 h     -0.44884857     1.10259366     1.88075679
          17

 c      0.88983415    -0.54273187    -0.11061619
 c     -0.15758291    -1.18942967     0.61244398
 c     -1.31084692    -0.26552242     0.29865860
 c     -0.86116370     1.06838129     0.89131948
 c      0.16861430     1.48634958    -0.21247478
 c      0.84765168     0.69500468    -0.85874633
 h     -0.05697231    -1.96728374     1.47338954
 h     -1.81139667     1.68115171     0.95649893
 h      0.03508242     2.53726787    -0.45863660
 h      1.49857579     0.78686161    -1.71733831
 o      2.15264830    -0.79072536     0.20140320
 h      2.78882468    -0.49695904    -0.55112145
 c     -2.21753832    -0.40160988    -0.76268565
 h     -1.84094616    -1.22012213    -1.35612954
 h     -3.21027651    -0.80834623    -0.42007616
 h     -2.37573222     0.60162776    -1.45237451
 h     -0.39164083     1.08895428     1.93439044
          17

 c      0.90437311    -0.55146508    -0.10661711
 c     -0.16459769    -1.18770997     0.61460505
 c     -1.32299953    -0.26215973     0.30142261
 c     -0.86615007     1.07652135     0.89454527
 c      0.17526319     1.48405269    -0.21323880
 c      0.85740588     0.70246181    -0.85904015
 h     -0.09464218    -1.91848674     1.47914268
 h     -1.85367494     1.67829784     0.96983774
 h      0.05623108     2.53039520    -0.46332933
 h      1.50185504     0.76980963    -1.70079543
 o      2.15130700    -0.79166265     0.19237137
 h      2.77847534    -0.46787697    -0.56287050
 c     -2.22292818    -0.40939363    -0.76779514
 h     -1.84601567    -1.26100843    -1.33330153
 h     -3.20420566    -0.81983392    -0.44160003
 h     -2.41069908     0.61060147    -1.44430703
 h     -0.33846284     1.06978502     1.97620775
          17

 c      0.91781608    -0.56218911    -0.10081724
 c     -0.17076789    -1.18481765     0.61527768
 c     -1.33183829    -0.25798132     0.30612443
 c     -0.87253853     1.08451839     0.89865466
 c      0.17696362     1.48733644    -0.21105867
 c      0.86921511     0.70505083    -0.86142991
 h     -0.13181166    -1.86300507     1.47294425
 h     -1.87883239     1.67704268     0.97974789
 h      0.07858540     2.52843534    -0.46852624
 h      1.51067179     0.75959545    -1.69137256
 o      2.15176066    -0.79309672     0.18256230
 h      2.75530174    -0.44678108    -0.55723367
 c     -2.22974417    -0.41602609    -0.77464927
 h     -1.85056034    -1.30249469    -1.31691777
 h     -3.19912106    -0.82802446    -0.46120981
 h     -2.44260090     0.59615773    -1.41863890
 h     -0.29623176     1.04669791     1.99624970
          17

 c      0.92918952    -0.57440420    -0.09354602
 c     -0.17604501    -1.18019741     0.61379153
 c     -1.33735376    -0.25296673     0.31243743
 c     -0.88015541     1.09221343     0.90389461
 c      0.17409627     1.49560991    -0.20628544
 c      0.88239431     0.70281368    -0.86506081
 h     -0.16684348    -1.80845059     1.46353003
 h     -1.88411162     1.67717117     0.98686537
 h      0.10111666     2.53327234    -0.47417542
 h      1.52785447     0.75708353    -1.69268816
 o      2.15425065    -0.79523017     0.17234678
 h      2.72353597    -0.43268151    -0.53775416
 c     -2.23749759    -0.42180620    -0.78301927
 h     -1.85547311    -1.33966558    -1.30582349
 h     -3.19857500    -0.83449915    -0.47701402
 h     -2.47038279     0.55963388    -1.37849559
 h     -0.26917122     1.02150799     1.99058217
          17

 c      0.93767691    -0.58761735    -0.08520521
 c     -0.18036530    -1.17331290     0.60939069
 c     -1.33970324    -0.24711290     0.31987070
 c     -0.88873677     1.09940441     0.91024275
 c      0.16752428     1.50778245    -0.19970199
 c      0.89601379     0.69641641    -0.86900559
 h     -0.19851090    -1.76286184     1.46176834
 h     -1.86994355     1.67971710     0.99204083
 h      0.12279034     2.54589154    -0.48004508
 h      1.55336783     0.76237377    -1.70442350
 o      2.15870224    -0.79846055     0.16243481
 h      2.69176845    -0.42144125    -0.51345851
 c     -2.24561899    -0.42736155    -0.79233237
 h     -1.86164192    -1.36799469    -1.29893716
 h     -3.20493897    -0.84079491    -0.48739924
 h     -2.49407307     0.50701787    -1.32979428
 h     -0.25941625     0.99597408     1.95928031
          17

 c      0.94275947    -0.60135119    -0.07624388
 c     -0.18366429    -1.16396898     0.60168656
 c     -1.33918562    -0.24043097     0.32782199
 c     -0.89790323     1.10584326     0.91744565
 c      0.15834435     1.52260914    -0.19230009
 c      0.90917020     0.68688805    -0.87252551
 h     -0.22616765    -1.73085168     1.47528929
 h     -1.84003263     1.68694998     0.99637804
 h      0.14265687     2.56560429    -0.48556299
 h      1.58404331     0.77478824    -1.72213693
 o      2.16473230    -0.80336638     0.15377632
 h      2.67150566    -0.40576966    -0.49751702
 c     -2.25355010    -0.43380151    -0.80157614
 h     -1.86960485    -1.38433574    -1.29575538
 h     -3.21837645    -0.84786267    -0.49135658
 h     -2.51563488     0.45103716    -1.28207336
 h     -0.26705343     0.97164288     1.90584342
          17

 c      0.94433611    -0.61513362    -0.06713834
 c     -0.18594970    -1.15255003     0.59111286
 c     -1.33620737    -0.23294100     0.33563459
 c     -0.90720939     1.11123176     0.92493304
 c      0.14767541     1.53894341    -0.18507605
 c      0.92109245     0.67539169    -0.87511614
 h     -0.24933613    -1.71079920     1.50300841
 h     -1.80140500     1.70245565     1.00122932
 h      0.15983443     2.58998581    -0.48978694
 h      1.61501332     0.79287831    -1.73929750
 o      2.17199366    -0.81044222     0.14706415
 h      2.67064292    -0.37932761    -0.49942750
 c     -2.26076991    -0.44270636    -0.80937455
 h     -1.87936213    -1.38748107    -1.29650313
 h     -3.23674175    -0.85580434    -0.48864334
 h     -2.53959760     0.41112095    -1.24771831
 h     -0.28930574     0.94953827     1.83799183
          17

 c      0.94276818    -0.62849352    -0.05838136
 c     -0.18736436    -1.13985334     0.57881079
 c     -1.33124740    -0.22467008     0.34265066
 c     -0.91637049     1.11529874     0.93166153
 c      0.13652906     1.55583100    -0.17889194
 c      0.93113113     0.66306451    -0.87642337
 h     -0.26728451    -1.69675604     1.53628505
 h     -1.76326080     1.73071069     1.00807288
 h      0.17346391     2.61560776    -0.49158678
 h      1.64155270     0.81461034    -1.74977566
 o      2.18061104    -0.81966655     0.14214478
 h      2.68615650    -0.34357850    -0.51560081
 c     -2.26696502    -0.45528386    -0.81450272
 h     -1.89018316    -1.37861683    -1.30216552
 h     -3.25647206    -0.86403208    -0.47970055
 h     -2.57078235     0.40386332    -1.23621037
 h     -0.31889029     0.92947613     1.76938564
          17

 c      0.93883665    -0.64097346    -0.05046513
 c     -0.18817177    -1.12672324     0.56610472
 c     -1.32483067    -0.21565970     0.34824987
 c     -0.92562878     1.11803123     0.93610688
 c      0.12574638     1.57248757    -0.17439904
 c      0.93873764     0.65091766    -0.87616195
 h     -0.27921829    -1.68260415     1.56490023
 h     -1.73345071     1.77512505     1.01819480
 h      0.18273474     2.63910071    -0.48995970
 h      1.66022961     0.83772142    -1.74932525
 o      2.19097401    -0.83054446     0.13827197
 h      2.70759896    -0.30704247    -0.53341897
 c     -2.27242908    -0.47099471    -0.81655095
 h     -1.90042267    -1.36162499    -1.31451776
 h     -3.27378353    -0.87166196    -0.46544052
 h     -2.60870328     0.42735509    -1.24658270
 h     -0.34316935     0.90926319     1.71977472
          17

 c      0.93362620    -0.65214850    -0.04386262
 c     -0.18870330    -1.11384579     0.55413350
 c     -1.31751239    -0.20597718     0.35186726
 c     -0.93568702     1.11987367     0.93694039
 c      0.11597250     1.58823387    -0.17200946
 c      0.94345936     0.63978349    -0.87407273
 h     -0.28464535    -1.66432532     1.58122807
 h     -1.71423106     1.83483572     1.03223730
 h      0.18698795     2.65802439    -0.48432026
 h      1.66932425     0.86010203    -1.73601008
 o      2.20325402    -0.84252854     0.13476102
 h      2.72549179    -0.27851688    -0.54172137
 c     -2.27800632    -0.48776833    -0.81577328
 h     -1.90770474    -1.34241348    -1.33591267
 h     -3.28551609    -0.87790457    -0.44703551
 h     -2.64709788     0.46353764    -1.26965761
 h     -0.34926174     0.88569901     1.70715641
          17

 c      0.92836287    -0.66163900    -0.03901134
 c     -0.18930480    -1.10171428     0.54374265
 c     -1.30985445    -0.19572049     0.35301148
 c     -0.94678322     1.12147974     0.93428673
 c      0.10765290     1.60243858    -0.17190392
 c      0.94492988     0.63029684    -0.86989902
 h     -0.28351576    -1.64026041     1.58127687
 h     -1.70187403     1.90338965     1.04986051
 h      0.18583921     2.67134760    -0.47466870
 h      1.66889849     0.88012222    -1.71013516
 o      2.21727077    -0.85524780     0.13123537
 h      2.73456322    -0.26346136    -0.53473628
 c     -2.28450405    -0.50351680    -0.81252735
 h     -1.90985890    -1.32650675    -1.36824963
 h     -3.28961446    -0.88238402    -0.42569662
 h     -2.67930663     0.49417255    -1.29594836
 h     -0.33565331     0.85900710     1.73286031
          17

 c      0.92424139    -0.66912733    -0.03628935
 c     -0.19027637    -1.09063874     0.53546684
 c     -1.30238513    -0.18500710     0.35129871
 c     -0.95829008     1.12337687     0.92973411
 c      0.10104163     1.61448807    -0.17405746
 c      0.94284832     0.62289445    -0.86336828
 h     -0.27619778    -1.61075242     1.56454426
 h     -1.69048722     1.97115475     1.06977744
 h      0.17925570     2.67955857    -0.46163387
 h      1.66078211     0.89689196    -1.67407044
 o      2.23256975    -0.86854588     0.12760691
 h      2.73360078    -0.26346491    -0.51171278
 c     -2.29228859    -0.51698286    -0.80719236
 h     -1.90633309    -1.31589951    -1.41109006
 h     -3.28545464    -0.88536560    -0.40239888
 h     -2.70122364     0.50800663    -1.31889988
 h     -0.31343798     0.83433531     1.78105953
          17

 c      0.92226274    -0.67438505    -0.03596599
 c     -0.19179729    -1.08073323     0.52948523
 c     -1.29555769    -0.17395227     0.34648457
 c     -0.96937335     1.12600795     0.92504467
 c      0.09622214     1.62379180    -0.17827947
 c      0.93696898     0.61782917    -0.85419161
 h     -0.26345986    -1.57798295     1.53400957
 h     -1.67556047     2.02888486     1.09017028
 h      0.16755795     2.68442349    -0.44638586
 h      1.64845033     0.91042516    -1.63196571
 o      2.24848725    -0.88250303     0.12404869
 h      2.72517082    -0.27591920    -0.47645757
 c     -2.30121588    -0.52775704    -0.80033072
 h     -1.89889344    -1.30805905    -1.46041143
 h     -3.27404467    -0.88784497    -0.37762054
 h     -2.71120303     0.49999960    -1.33455821
 h     -0.29517034     0.81737759     1.83345044
          17

 c      0.92311271    -0.67730854    -0.03815208
 c     -0.19386110    -1.07188099     0.52553753
 c     -1.28973112    -0.16265634     0.33847535
 c     -0.97941741     1.12976432     0.92144304
 c      0.09313141     1.62983521    -0.18426156
 c      0.92713445     0.61519573    -0.84211221
 h     -0.24643601    -1.54600840     1.49656758
 h     -1.65514344     2.06987471     1.10919826
 h      0.15134584     2.68835300    -0.43043465
 h      1.63649802     0.92158007    -1.58903855
 o      2.26416319    -0.89749095     0.12100225
 h      2.71578718    -0.29311571    -0.43742816
 c     -2.31075735    -0.53593072    -0.79268898
 h     -1.89082115    -1.29822668    -1.50956886
 h     -3.25794692    -0.89148320    -0.35117402
 h     -2.70938535     0.46938284    -1.34081999
 h     -0.28871821     0.81148652     1.87732728
          17

 c      0.92709969    -0.67794333    -0.04276775
 c     -0.19625980    -1.06372709     0.52289112
 c     -1.28516332    -0.15120251     0.32732644
 c     -0.98802141     1.13489544     0.91961467
 c      0.09158045     1.63227956    -0.19162400
 c      0.91338205     0.61498136    -0.82702879
 h     -0.22648559    -1.52056234     1.46297743
 h     -1.62961650     2.09061276     1.12533840
 h      0.13138492     2.69338536    -0.41533954
 h      1.62931996     0.93157301    -1.55011577
 o      2.27862544    -0.91412741     0.11907741
 h      2.71478640    -0.30297202    -0.40608121
 c     -2.32018989    -0.54179945    -0.78501147
 h     -1.88544598    -1.28244705    -1.55158542
 h     -3.24068313    -0.89833551    -0.32228320
 h     -2.69743641     0.41887256    -1.33725305
 h     -0.29755755     0.81780278     1.90551954
          17

 c      0.93416468    -0.67648420    -0.04954393
 c     -0.19864205    -1.05579630     0.52056101
 c     -1.28200696    -0.13966032     0.31323886
 c     -0.99490579     1.14141394     0.91985536
 c      0.09125953     1.63108058    -0.19994499
 c      0.89609995     0.61713117    -0.80915738
 h     -0.20485451    -1.50758310     1.44508437
 h     -1.60126689     2.09090757     1.13756972
 h      0.10852010     2.70011276    -0.40244799
 h      1.62920464     0.94113168    -1.51779850
 o      2.29114639    -0.93283440     0.11862284
 h      2.72888114    -0.29615600    -0.38993249
 c     -2.32876047    -0.54582707    -0.77779498
 h     -1.88512000    -1.25909753    -1.58096311
 h     -3.22548802    -0.91030972    -0.29005601
 h     -2.67882372     0.35524503    -1.32565270
 h     -0.32230114     0.83605611     1.91461631
          17

 c      0.94395498    -0.67325294    -0.05805469
 c     -0.20060106    -1.04777976     0.51788175
 c     -1.28030852    -0.12808727     0.29655273
 c     -0.99985443     1.14903179     0.92214148
 c      0.09172243     1.62657026    -0.20876135
 c      0.87612860     0.62156883    -0.78911301
 h     -0.18241961    -1.50997346     1.44918106
 h     -1.57415886     2.07417302     1.14551576
 h      0.08367013     2.70717447    -0.39280338
 h      1.63511264     0.94992098    -1.49156398
 o      2.30164104    -0.95324020     0.11928884
 h      2.75591651    -0.27573214    -0.38548690
 c     -2.33579629    -0.54880587    -0.77104419
 h     -1.89079228    -1.22907853    -1.59452898
 h     -3.21382109    -0.92844189    -0.25429269
 h     -2.65941204     0.29072087    -1.31119836
 h     -0.36149016     0.86497731     1.90403329
          17

 c      0.95592391    -0.66866491    -0.06775988
 c     -0.20170658    -1.03976253     0.51495598
 c     -1.28001188    -0.11652578     0.27773462
 c     -1.00271879     1.15714000     0.92608146
 c      0.09236022     1.61946031    -0.21754673
 c      0.85471869     0.62812094    -0.76783224
 h     -0.16002238    -1.52520010     1.47102874
 h     -1.55421576     2.04784663     1.14956548
 h      0.05786612     2.71173762    -0.38722955
 h      1.64328248     0.95683119    -1.46866081
 o      2.31048132    -0.97436577     0.12030485
 h      2.78757271    -0.25428902    -0.38259068
 c     -2.34078472    -0.55190364    -0.76414443
 h     -1.90186906    -1.19554068    -1.59177794
 h     -3.20465457    -0.95235917    -0.21614197
 h     -2.64740173     0.24269325    -1.30285083
 h     -0.41144218     0.90219745     1.87638409
          17

 c      0.96941584    -0.66319092    -0.07805200
 c     -0.20150351    -1.03210885     0.51240661
 c     -1.28096022    -0.10500537     0.25736191
 c     -1.00352784     1.16492066     0.93077136
 c      0.09238264     1.61077829    -0.22568721
 c      0.83337977     0.63638465    -0.74640358
 h     -0.13892979    -1.54691351     1.49923472
 h     -1.54882760     2.02275780     1.15073635
 h      0.03223232     2.71065882    -0.38645701
 h      1.64911199     0.96081323    -1.44593732
 o      2.31804446    -0.99526665     0.12100877
 h      2.81621544    -0.24377963    -0.37281755
 c     -2.34355743    -0.55608167    -0.75618976
 h     -1.91618040    -1.16354276    -1.57512505
 h     -3.19518575    -0.98035682    -0.17799506
 h     -2.65053203     0.22648041    -1.30922308
 h     -0.46532034     0.94378719     1.83921508
          17

 c      0.98372780    -0.65731328    -0.08830842
 c     -0.19955027    -1.02517851     0.51082070
 c     -1.28289318    -0.09355706     0.23610744
 c     -1.00274262     1.17172305     0.93467822
 c      0.09083053     1.60176352    -0.23248144
 c      0.81371834     0.64563491    -0.72591662
 h     -0.12070016    -1.56850001     1.52229620
 h     -1.56470061     2.00933552     1.14983489
 h      0.00786498     2.70170495    -0.39118190
 h      1.64887984     0.96152781    -1.42124451
 o      2.32453237    -1.01532026     0.12101833
 h      2.83761991    -0.25103173    -0.35212708
 c     -2.34458030    -0.56104615    -0.74676690
 h     -1.93016977    -1.13948700    -1.54997263
 h     -3.18234698    -1.01005750    -0.14263845
 h     -2.67102823     0.24285896    -1.33001147
 h     -0.51226971     0.98399904     1.80721787
          17

 c      0.99816092    -0.65148038    -0.09794401
 c     -0.19548183    -1.01916944     0.51047034
 c     -1.28545166    -0.08222944     0.21471156
 c     -1.00141370     1.17753298     0.93595175
 c      0.08664330     1.59371700    -0.23718655
 c      0.79729451     0.65484565    -0.70735440
 h     -0.10677010    -1.58513760     1.53234140
 h     -1.60378440     2.01116985     1.14617944
 h     -0.01435449     2.68441741    -0.40206635
 h      1.64067813     0.95955173    -1.39402810
 o      2.32997018    -1.03424397     0.12019910
 h      2.85096372    -0.27760104    -0.32024497
 c     -2.34485743    -0.56528079    -0.73617809
 h     -1.93967831    -1.12985434    -1.52378485
 h     -3.16399056    -1.03915162    -0.11231997
 h     -2.70479513     0.27783821    -1.35516387
 h     -0.53962531     1.01664022     1.80004841
          17

 c      1.01206831    -0.64607332    -0.10644969
 c     -0.18905507    -1.01409790     0.51130548
 c     -1.28820171    -0.07109939     0.19392934
 c     -1.00066754     1.18290550     0.93362439
 c      0.07880334     1.58777307    -0.23911947
 c      0.78545271     0.66286025    -0.69149017
 h     -0.09820433    -1.59420867     1.52559318
 h     -1.66096576     2.02260433     1.13755443
 h     -0.03394744     2.66058212    -0.41974953
 h      1.62477555     0.95630665    -1.36544045
 o      2.33420530    -1.05209568     0.11862802
 h      2.85877321    -0.31993596    -0.27996933
 c     -2.34538850    -0.56722909    -0.72500838
 h     -1.94161859    -1.13892931    -1.50313307
 h     -3.13937296    -1.06586901    -0.08819879
 h     -2.74564007     0.31487431    -1.37340190
 h     -0.54122991     1.03872176     1.82862812
          17

 c      1.02490245    -0.64139001    -0.11341232
 c     -0.18016893    -1.00981703     0.51301629
 c     -1.29066877    -0.06026997     0.17446688
 c     -1.00097404     1.18843086     0.92856923
 c      0.06654548     1.58461135    -0.23778648
 c      0.77909833     0.66868519    -0.67876562
 h     -0.09560770    -1.59522264     1.50195373
 h     -1.72663140     2.03365522     1.12177259
 h     -0.05096207     2.63425064    -0.44491196
 h      1.60371477     0.95389405    -1.33828922
 o      2.33686721    -1.06930804     0.11657710
 h      2.86739555    -0.36900525    -0.23682770
 c     -2.34674803    -0.56608303    -0.71401287
 h     -1.93582260    -1.16639437    -1.48984889
 h     -3.10918016    -1.08921684    -0.07016006
 h     -2.78831352     0.34210351    -1.37741416
 h     -0.52334398     1.05208033     1.88267432
          17

 c      1.03626520    -0.63764067    -0.11852182
 c     -0.16887060    -1.00601822     0.51505984
 c     -1.29236697    -0.04985242     0.15692955
 c     -1.00233084     1.19450111     0.92252787
 c      0.04955829     1.58424722    -0.23298604
 c      0.77848340     0.67178678    -0.66919329
 h     -0.09909216    -1.58991295     1.46492265
 h     -1.79093175     2.03577179     1.09791234
 h     -0.06595495     2.61095004    -0.47832836
 h      1.58208873     0.95487242    -1.31680858
 o      2.33739319    -1.08660712     0.11442922
 h      2.88637317    -0.41175590    -0.19769480
 c     -2.34902645    -0.56182979    -0.70415517
 h     -1.92526446    -1.20697555    -1.48021739
 h     -3.07526060    -1.10906182    -0.05690267
 h     -2.82911792     0.35273256    -1.36389599
 h     -0.49795255     1.06027740     1.94113300
          17

 c      1.04594837    -0.63494418    -0.12157278
 c     -0.15535248    -1.00221422     0.51665126
 c     -1.29282520    -0.03994857     0.14178752
 c     -1.00471953     1.20132339     0.91684845
 c      0.02807933     1.58609246    -0.22486298
 c      0.78315369     0.67224184    -0.66237600
 h     -0.10830841    -1.58255746     1.42181136
 h     -1.84620613     2.02403527     1.06644732
 h     -0.07975137     2.59563717    -0.52065196
 h      1.56549358     0.96184010    -1.30584522
 o      2.33536143    -1.10454877     0.11242468
 h      2.92303331    -0.43861266    -0.16676784
 c     -2.35201764    -0.55494333    -0.69638121
 h     -1.91431513    -1.25276868    -1.46822493
 h     -3.04009784    -1.12602995    -0.04628215
 h     -2.86572979     0.34376115    -1.33240072
 h     -0.47487184     1.06602116     1.98699904
          17

 c      1.05394712    -0.63332658    -0.12246349
 c     -0.13993295    -0.99776146     0.51682286
 c     -1.29161680    -0.03064249     0.12935487
 c     -1.00820818     1.20893539     0.91223382
 c      0.00283999     1.58931142    -0.21393279
 c      0.79216941     0.67069232    -0.65770186
 h     -0.12267357    -1.57984269     1.38306044
 h     -1.88760141     1.99700830     1.02889674
 h     -0.09309474     2.58987831    -0.57166491
 h      1.55823890     0.97663773    -1.30904455
 o      2.33100468    -1.12296361     0.11044969
 h      2.97440989    -0.45230716    -0.14227575
 c     -2.35541402    -0.54611364    -0.69130062
 h     -1.90687960    -1.29603792    -1.44910238
 h     -3.00607358    -1.14113712    -0.03588498
 h     -2.89719488     0.31534329    -1.28478528
 h     -0.46010287     1.07092253     2.01076740
          17

 c      1.06044954    -0.63272753    -0.12119751
 c     -0.12302258    -0.99205027     0.51473749
 c     -1.28839169    -0.02199424     0.11977852
 c     -1.01288682     1.21720083     0.90895011
 c     -0.02508629     1.59320513    -0.20107684
 c      0.80449264     0.66817522    -0.65463125
 h     -0.14179221    -1.58874205     1.35855411
 h     -1.91312290     1.95612818     0.98748546
 h     -0.10652655     2.59042367    -0.62933234
 h      1.56079952     0.99933562    -1.32666888
 o      2.32514285    -1.14117411     0.10821575
 h      3.02845210    -0.46426299    -0.11943669
 c     -2.35886419    -0.53619695    -0.68897625
 h     -1.90559363    -1.33075410    -1.42077448
 h     -2.97472386    -1.15518232    -0.02370823
 h     -2.92449725     0.27120859    -1.22542830
 h     -0.45683510     1.07593623     2.00857121
          17

 c      1.06582066    -0.63300891    -0.11788960
 c     -0.10512906    -0.98489034     0.51023031
 c     -1.28290527    -0.01403595     0.11303668
 c     -1.01878799     1.22579278     0.90701641
 c     -0.05443974     1.59733662    -0.18746840
 c      0.81924223     0.66591111    -0.65286379
 h     -0.16547506    -1.61206846     1.35126992
 h     -1.92390154     1.90540001     0.94488358
 h     -0.12061638     2.59080128    -0.68962849
 h      1.56939079     1.02780478    -1.35495183
 o      2.31864423    -1.15860286     0.10552957
 h      3.07261882    -0.48468338    -0.09483245
 c     -2.36187954    -0.52632000    -0.68883229
 h     -1.91178047    -1.35304681    -1.38381898
 h     -2.94633934    -1.16818671    -0.00865607
 h     -2.95185701     0.21980551    -1.16177852
 h     -0.46634070     1.08166609     1.98045530
          17

 c      1.07058405    -0.63395817    -0.11277076
 c     -0.08693550    -0.97673098     0.50402078
 c     -1.27503601    -0.00677495     0.10895225
 c     -1.02582379     1.23418594     0.90626275
 c     -0.08390128     1.60143509    -0.17441886
 c      0.83568778     0.66508151    -0.65228303
 h     -0.19286572    -1.64587551     1.35479556
 h     -1.92480114     1.85130712     0.90390045
 h     -0.13620792     2.58444820    -0.74749525
 h      1.57823495     1.05842867    -1.38777706
 o      2.31211620    -1.17500681     0.10235093
 h      3.09873018    -0.51861926    -0.06738010
 c     -2.36371086    -0.51787350    -0.68973890
 h     -1.92556639    -1.36135333    -1.34103899
 h     -2.92014790    -1.17927083     0.00943521
 h     -2.98777613     0.17421243    -1.10376821
 h     -0.48813292     1.08842172     1.93006641
          17

 c      1.07538516    -0.63528990    -0.10617984
 c     -0.06933530    -0.96841270     0.49727840
 c     -1.26478186    -0.00020405     0.10722586
 c     -1.03380616     1.24171992     0.90625344
 c     -0.11220063     1.60527773    -0.16320301
 c      0.85314950     0.66664171    -0.65280609
 h     -0.22182389    -1.68223533     1.35834531
 h     -1.92462139     1.80225458     0.86699185
 h     -0.15441117     2.56693058    -0.79818501
 h      1.58223083     1.08737833    -1.41907358
 o      2.30584931    -1.19044657     0.09874699
 h      3.10378689    -0.56630802    -0.03764595
 c     -2.36358160    -0.51198624    -0.69043589
 h     -1.94582765    -1.35678272    -1.29715045
 h     -2.89492107    -1.18704760     0.03021220
 h     -3.04185269     0.14659506    -1.05968874
 h     -0.51930822     1.09601012     1.86582410
          17

 c      1.08092234    -0.63665346    -0.09853453
 c     -0.05333158    -0.96077136     0.49108831
 c     -1.25223728     0.00568842     0.10748170
 c     -1.04269361     1.24781348     0.90610570
 c     -0.13820697     1.60862693    -0.15491516
 c      0.87095334     0.67121480    -0.65427804
 h     -0.24946208    -1.71362169     1.35275782
 h     -1.93400665     1.76652283     0.83575430
 h     -0.17642211     2.53666490    -0.83826729
 h      1.57830422     1.11160081    -1.44434892
 o      2.29979427    -1.20524349     0.09484776
 h      3.09031313    -0.62375834    -0.00718319
 c     -2.36148950    -0.50861055    -0.69009406
 h     -1.96998941    -1.34369416    -1.25859499
 h     -2.86958169    -1.19016174     0.05325732
 h     -3.11526009     0.13845311    -1.03048205
 h     -0.55326770     1.10328152     1.80301778
          17

 c      1.08784449    -0.63765015    -0.09028278
 c     -0.03987114    -0.95442563     0.48621726
 c     -1.23757757     0.01091372     0.10930407
 c     -1.05301156     1.25227488     0.90444385
 c     -0.16099367     1.61119383    -0.15035977
 c      0.88843628     0.67906549    -0.65642906
 h     -0.27303584    -1.73505258     1.33275466
 h     -1.95995994     1.74881329     0.81101912
 h     -0.20333230     2.49487273    -0.86625097
 h      1.56562500     1.12931146    -1.46126878
 o      2.29349561    -1.21998185     0.09081188
 h      3.06747280    -0.68267410     0.02196749
 c     -2.35852174    -0.50647218    -0.68831348
 h     -1.99419129    -1.32961801    -1.23298238
 h     -2.84352077    -1.18761315     0.07822853
 h     -3.19691619     0.14034666    -1.01071241
 h     -0.57960282     1.10793956     1.76346079
          17

 c      1.09662338    -0.63785871    -0.08184145
 c     -0.02968389    -0.94971384     0.48307228
 c     -1.22106628     0.01547950     0.11225381
 c     -1.06573791     1.25535011     0.90015991
 c     -0.17987216     1.61259944    -0.14996306
 c      0.90495431     0.69012382    -0.65885860
 h     -0.29053173    -1.74442685     1.29679281
 h     -2.00109802     1.74820480     0.79354678
 h     -0.23601259     2.44542045    -0.88307522
 h      1.54542312     1.14020173    -1.46983496
 o      2.28612373    -1.23544901     0.08677595
 h      3.05074550    -0.73146385     0.04805749
 c     -2.35605103    -0.50407092    -0.68478795
 h     -2.01460669    -1.32277736    -1.22717707
 h     -2.81661810    -1.17890500     0.10475922
 h     -3.27186618     0.14153097    -0.99445628
 h     -0.58958655     1.10808619     1.76497496
          17

 c      1.10742306    -0.63686254    -0.07353628
 c     -0.02314735    -0.94666111     0.48168870
 c     -1.20306435     0.01938990     0.11588288
 c     -1.08137341     1.25735865     0.89374452
 c     -0.19439455     1.61234123    -0.15370964
 c      0.91987884     0.70403750    -0.66102724
 h     -0.30103087    -1.74254585     1.24659444
 h     -2.04924814     1.75979665     0.78417145
 h     -0.27511843     2.39459535    -0.89250714
 h      1.52073957     1.14551493    -1.47247695
 o      2.27699529    -1.25228243     0.08278634
 h      3.05400333    -0.76103065     0.07071991
 c     -2.35493730    -0.50057434    -0.67936219
 h     -2.02968643    -1.32692549    -1.24392574
 h     -2.78910805    -1.16418647     0.13237292
 h     -3.32872607     0.13552020    -0.97798735
 h     -0.58520828     1.10504810     1.80481940
          17

 c      1.12001483    -0.63427961    -0.06555816
 c     -0.02019023    -0.94492661     0.48170271
 c     -1.18401925     0.02265997     0.11976365
 c     -1.09965387     1.25850265     0.88701592
 c     -0.20433796     1.60982056    -0.16115078
 c      0.93260413     0.72025077    -0.66227443
 h     -0.30507877    -1.73354310     1.18708659
 h     -2.09470734     1.77773497     0.78323430
 h     -0.32122608     2.35020071    -0.90084923
 h      1.49598853     1.14788428    -1.47388249
 o      2.26642919    -1.27047768     0.07880463
 h      3.07621002    -0.77276655     0.09088148
 c     -2.35534730    -0.49608865    -0.67225188
 h     -2.04113418    -1.33810191    -1.27969831
 h     -2.76143902    -1.14436145     0.16050691
 h     -3.36106834     0.12006284    -0.95949233
 h     -0.57715542     1.10271203     1.86300950
          17

 c      1.13379758    -0.62980325    -0.05794831
 c     -0.02026514    -0.94375860     0.48235566
 c     -1.16444123     0.02534024     0.12352161
 c     -1.12004757     1.25896955     0.88169418
 c     -0.20969266     1.60452203    -0.17159484
 c      0.94261119     0.73812559    -0.66191886
 h     -0.30503232    -1.72550986     1.12635814
 h     -2.12982428     1.79703154     0.79024733
 h     -0.37485553     2.31903276    -0.91476104
 h      1.47592525     1.15059090    -1.47989771
 o      2.25564971    -1.28950729     0.07480465
 h      3.10275548    -0.77655623     0.10917431
 c     -2.35697150    -0.49131198    -0.66398108
 h     -2.05231656    -1.34757203    -1.32638762
 h     -2.73419389    -1.12107036     0.18862539
 h     -3.36657139     0.09584849    -0.93838848
 h     -0.57538847     1.10442516     1.91946121
          17

 c      1.14792953    -0.62324593    -0.05061938
 c     -0.02244948    -0.94209854     0.48266049
 c     -1.14488285     0.02753680     0.12685525
 c     -1.14198812     1.25895600     0.87881440
 c     -0.21069516     1.59631830    -0.18448287
 c      0.94960915     0.75710228    -0.65948439
 h     -0.30473886    -1.72961788     1.07410599
 h     -2.15016061     1.81416102     0.80398732
 h     -0.43582356     2.30321758    -0.93725851
 h      1.46387040     1.15609836    -1.49496121
 o      2.24589395    -1.30883092     0.07080381
 h      3.11890648    -0.78223671     0.12537456
 c     -2.35924492    -0.48704980    -0.65512229
 h     -2.06614098    -1.34709646    -1.37492296
 h     -2.70803360    -1.09650576     0.21633431
 h     -3.34658690     0.06580506    -0.91503122
 h     -0.58556125     1.11190866     1.96124876
          17

 c      1.16150892    -0.61456529    -0.04340493
 c     -0.02573071    -0.93905657     0.48184614
 c     -1.12592460     0.02942239     0.12954447
 c     -1.16483702     1.25859792     0.87883808
 c     -0.20790537     1.58562130    -0.19963267
 c      0.95367395     0.77682162    -0.65494913
 h     -0.30751830    -1.75495285     1.03702741
 h     -2.15458733     1.82719680     0.82271153
 h     -0.50204876     2.29868539    -0.96541543
 h      1.46016072     1.16469828    -1.51923909
 o      2.23793719    -1.32810116     0.06682758
 h      3.11653869    -0.79580914     0.13894822
 c     -2.36137380    -0.48401519    -0.64608884
 h     -2.08415994    -1.33167197    -1.41772119
 h     -2.68362044    -1.07308788     0.24337193
 h     -3.30680540     0.03519098    -0.89078966
 h     -0.60988011     1.12568093     1.98165674
          17

 c      1.17372740    -0.60386723    -0.03611314
 c     -0.02933733    -0.93457404     0.47980369
 c     -1.10816173     0.03123941     0.13145348
 c     -1.18782961     1.25789714     0.88185148
 c     -0.20221786     1.57319097    -0.21708852
 c      0.95525594     0.79709799    -0.64878849
 h     -0.31345239    -1.80103856     1.01413773
 h     -2.14524847     1.83594108     0.84431772
 h     -0.56925684     2.29783790    -0.99266622
 h      1.46231181     1.17460258    -1.54814767
 o      2.23204013    -1.34713906     0.06288061
 h      3.09439665    -0.81944169     0.14955128
 c     -2.36223593    -0.48287096    -0.63702781
 h     -2.10659185    -1.29982197    -1.44957700
 h     -2.66154329    -1.05306802     0.26941190
 h     -3.25854536     0.01209752    -0.86826186
 h     -0.64832441     1.14556889     1.97815959
          17

 c      1.18395557    -0.59139766    -0.02856290
 c     -0.03278690    -0.92946991     0.47697766
 c     -1.09218034     0.03328940     0.13253247
 c     -1.21009029     1.25667721     0.88765066
 c     -0.19475909     1.55983765    -0.23682120
 c      0.95506076     0.81776683    -0.64176437
 h     -0.31951693    -1.85739677     0.99837972
 h     -2.12753988     1.84213061     0.86644414
 h     -0.63213011     2.29343044    -1.01279085
 h      1.46672924     1.18334935    -1.57479200
 o      2.22796045    -1.36590601     0.05892979
 h      3.05763250    -0.85171979     0.15737089
 c     -2.36043433    -0.48424729    -0.62780092
 h     -2.13253502    -1.25316380    -1.46793713
 h     -2.64230377    -1.03818010     0.29378705
 h     -3.21804993     0.00700362    -0.85096440
 h     -0.69903945     1.17092076     1.95168174
          17

 c      1.19176933    -0.57752264    -0.02060280
 c     -0.03569791    -0.92481694     0.47389656
 c     -1.07851095     0.03589977     0.13281990
 c     -1.23076920     1.25459634     0.89567877
 c     -0.18676087     1.54626703    -0.25858079
 c      0.95392803     0.83854328    -0.63466633
 h     -0.32222593    -1.91076976     0.98225647
 h     -2.10953897     1.84937751     0.88656701
 h     -0.68572957     2.28062428    -1.02203255
 h      1.47036618     1.18910150    -1.59287199
 o      2.22493685    -1.38452861     0.05488580
 h      3.01809679    -0.88730703     0.16349427
 c     -2.35494037    -0.48842511    -0.61811066
 h     -2.16010941    -1.19614223    -1.47329994
 h     -2.62638011    -1.02947523     0.31535826
 h     -3.19886112     0.02868646    -0.84130854
 h     -0.75783402     1.20058467     1.90752684
          17

 c      1.19695272    -0.56268884    -0.01212360
 c     -0.03768637    -0.92143436     0.47091063
 c     -1.06756891     0.03937270     0.13244142
 c     -1.24936341     1.25126217     0.90482106
 c     -0.17947022     1.53304951    -0.28190356
 c      0.95276369     0.85896693    -0.62815272
 h     -0.31933149    -1.95083686     0.96090861
 h     -2.09984790     1.86205793     0.90213765
 h     -0.72638041     2.25734124    -1.01935448
 h      1.47151487     1.19115408    -1.59830348
 o      2.22181387    -1.40327387     0.05059731
 h      2.99260759    -0.91769316     0.17005721
 c     -2.34605161    -0.49475237    -0.60769788
 h     -2.18664834    -1.13586954    -1.46989464
 h     -2.61429213    -1.02738669     0.33266727
 h     -3.20036074     0.07723555    -0.83769307
 h     -0.81699909     1.23290912     1.85787694
          17

 c      1.19949548    -0.54737014    -0.00306778
 c     -0.03840005    -0.91973944     0.46817388
 c     -1.05960897     0.04393015     0.13159793
 c     -1.26610529     1.24643116     0.91325927
 c     -0.17406607     1.52060410    -0.30616971
 c      0.95248303     0.87842434    -0.62267248
 h     -0.30999281    -1.97167577     0.93225375
 h     -2.10378425     1.88276156     0.91079509
 h     -0.75217656     2.22411545    -1.00615304
 h      1.47000398     1.18991982    -1.58973521
 o      2.21763487    -1.42225114     0.04592040
 h      2.99386280    -0.93648000     0.17916851
 c     -2.33523820    -0.50163020    -0.59630944
 h     -2.20924667    -1.08122062    -1.46579366
 h     -2.60658601    -1.03191700     0.34427901
 h     -3.20901259     0.14314061    -0.83500915
 h     -0.86481148     1.26630138     1.82349392
          17

 c      1.19958161    -0.53202231     0.00656471
 c     -0.03758316    -0.91975060     0.46568884
 c     -1.05470726     0.04966732     0.13053741
 c     -1.28184913     1.24014016     0.91911890
 c     -0.17152792     1.50913248    -0.33065488
 c      0.95391201     0.89622165    -0.61840545
 h     -0.29448379    -1.97151406     0.89635428
 h     -2.12062785     1.90997361     0.91073363
 h     -0.76352885     2.18414331    -0.98619052
 h      1.46724600     1.18677819    -1.56868050
 o      2.21238520    -1.44100671     0.04085452
 h      3.01895685    -0.94630615     0.19075621
 c     -2.32403229    -0.50729726    -0.58364095
 h     -2.22574155    -1.04010627    -1.47036778
 h     -2.60375566    -1.04281972     0.34915420
 h     -3.21043140     0.21395177    -0.82812573
 h     -0.88970170     1.30043258     1.82599170
          17

 c      1.19755865    -0.51705719     0.01671298
 c     -0.03510401    -0.92108453     0.46333129
 c     -1.05276251     0.05652297     0.12951150
 c     -1.29717341     1.23275372     0.92216769
 c     -0.17244369     1.49850638    -0.35455879
 c      0.95764009     0.91168024    -0.61520709
 h     -0.27403745    -1.95271130     0.85504461
 h     -2.14478040     1.93847508     0.90112952
 h     -0.76390759     2.14359754    -0.96578545
 h      1.46628910     1.18392452    -1.53955784
 o      2.20679312    -1.45869081     0.03554990
 h      3.05286287    -0.95643075     0.20246559
 c     -2.31341319    -0.51058412    -0.56969408
 h     -2.23549762    -1.01568651    -1.48838581
 h     -2.60615811    -1.05972776     0.34693905
 h     -3.19581980     0.27940986    -0.81381857
 h     -0.88959372     1.33574137     1.86770160
          17

 c      1.19389504    -0.50282703     0.02725559
 c     -0.03093952    -0.92291260     0.46085155
 c     -1.05350910     0.06427938     0.12874017
 c     -1.31195208     1.22498657     0.92408855
 c     -0.17685039     1.48820067    -0.37703762
 c      0.96388125     0.92423250    -0.61260732
 h     -0.25089685    -1.92245184     0.81188337
 h     -2.16924363     1.96186591     0.88230849
 h     -0.76013661     2.11147544    -0.95352126
 h      1.47162766     1.18412102    -1.50925576
 o      2.20157530    -1.47454616     0.03018426
 h      3.08075610    -0.97507502     0.21163985
 c     -2.30385031    -0.51110784    -0.55512331
 h     -2.23914221    -1.00520484    -1.51598850
 h     -2.61392232    -1.08216954     0.33800518
 h     -3.16176186     0.33250143    -0.79074326
 h     -0.87316405     1.37089880     1.92836162
          17

 c      1.18914913    -0.48961001     0.03801345
 c     -0.02515096    -0.92395195     0.45789343
 c     -1.05654040     0.07260123     0.12840022
 c     -1.32583638     1.21768425     0.92678631
 c     -0.18433096     1.47746080    -0.39736826
 c      0.97245957     0.93350074    -0.60995797
 h     -0.22830637    -1.89324673     0.77195931
 h     -2.18828480     1.97480424     0.85557063
 h     -0.76034037     2.09718781    -0.95788939
 h      1.48818256     1.19012175    -1.48523802
 o      2.19709839    -1.48810874     0.02488581
 h      3.09365728    -1.00632041     0.21654811
 c     -2.29552657    -0.50900385    -0.54099331
 h     -2.23763640    -1.00283264    -1.54369956
 h     -2.62682953    -1.10942234     0.32313220
 h     -3.10861468     0.36899256    -0.75896402
 h     -0.85105631     1.40304494     1.98496132
          17

 c      1.18395907    -0.47759756     0.04875697
 c     -0.01791620    -0.92274097     0.45411544
 c     -1.06134363     0.08108740     0.12862591
 c     -1.33855763     1.21155519     0.93144196
 c     -0.19446837     1.46578984    -0.41531086
 c      0.98298395     0.93936574    -0.60676132
 h     -0.20980375    -1.88022909     0.74057719
 h     -2.19853721     1.97407423     0.82286016
 h     -0.76860210     2.10509745    -0.98242633
 h      1.51911167     1.20366021    -1.47188335
 o      2.19336834    -1.49919724     0.01971644
 h      3.08871447    -1.05036967     0.21663093
 c     -2.28846423    -0.50464852    -0.52826493
 h     -2.23173437    -1.00293803    -1.56222555
 h     -2.64418203    -1.14025848     0.30302110
 h     -3.03969459     0.38723119    -0.71970969
 h     -0.83088481     1.42957926     2.02277200
          17

 c      1.17905278    -0.46688439     0.05921187
 c     -0.00966368    -0.91841392     0.44944139
 c     -1.06733469     0.08933001     0.12951102
 c     -1.34989929     1.20705841     0.93856408
 c     -0.20719606     1.45331453    -0.43131944
 c      0.99508093     0.94200336    -0.60295779
 h     -0.19740443    -1.89253955     0.72046277
 h     -2.19919275     1.95886068     0.78643028
 h     -0.78146474     2.13077463    -1.02277446
 h      1.56368935     1.22453928    -1.46748240
 o      2.19004015    -1.50787955     0.01466245
 h      3.06902856    -1.10410558     0.21261236
 c     -2.28252352    -0.49861780    -0.51750167
 h     -2.22195066    -1.00140782    -1.56559619
 h     -2.66474941    -1.17275291     0.27800123
 h     -2.96141999     0.38883365    -0.67536617
 h     -0.81721328     1.44885061     2.03474045
          17

 c      1.17524970    -0.45746725     0.06906907
 c     -0.00116942    -0.91138021     0.44421039
 c     -1.07388495     0.09696442     0.13111650
 c     -1.35961351     1.20437649     0.94822194
 c     -0.22256517     1.44055954    -0.44624687
 c      1.00845202     0.94184330    -0.59887775
 h     -0.19021621    -1.92556873     0.71004618
 h     -2.19195931     1.93076404     0.74849684
 h     -0.79141835     2.16415700    -1.06985206
 h      1.61740322     1.25067514    -1.46525196
 o      2.18637224    -1.51445261     0.00961486
 h      3.04431220    -1.16137387     0.20677242
 c     -2.27733579    -0.49181076    -0.50883148
 h     -2.20866895    -0.99570320    -1.55170245
 h     -2.68687634    -1.20434289     0.24815994
 h     -2.88390853     0.38026289    -0.62946256
 h     -0.81250779     1.46014011     2.01885359
          17

 c      1.17341286    -0.44926611     0.07801015
 c      0.00658020    -0.90296345     0.43900160
 c     -1.08034813     0.10369667     0.13348520
 c     -1.36739996     1.20340372     0.96016209
 c     -0.24035596     1.42800184    -0.46090116
 c      1.02276244     0.93945551    -0.59494637
 h     -0.18547170    -1.96501654     0.70531227
 h     -2.18093549     1.89368830     0.71085191
 h     -0.79224226     2.19521418    -1.11485341
 h      1.67413484     1.27904870    -1.45724939
 o      2.18128872    -1.51935607     0.00437291
 h      3.02989629    -1.21429777     0.20283645
 c     -2.27229223    -0.48552138    -0.50203153
 h     -2.19218659    -0.98472436    -1.52210204
 h     -2.70876400    -1.23221715     0.21379826
 h     -2.82066065     0.37385731    -0.58622960
 h     -0.81748742     1.46367066     1.97697610
          17

 c      1.17433702    -0.44216067     0.08574271
 c      0.01265038    -0.89453003     0.43436337
 c     -1.08610318     0.10932099     0.13664618
 c     -1.37300549     1.20375377     0.97376410
 c     -0.25999203     1.41586352    -0.47583019
 c      1.03755876     0.93542406    -0.59145108
 h     -0.18049739    -1.99660109     0.70257098
 h     -2.17202436     1.85325563     0.67459754
 h     -0.78102788     2.21677024    -1.15156720
 h      1.72830053     1.30671368    -1.43743249
 o      2.17391535    -1.52291737    -0.00124103
 h      3.03837973    -1.25733424     0.20409955
 c     -2.26681199    -0.48105228    -0.49665604
 h     -2.17263332    -0.96893823    -1.48207552
 h     -2.72884602    -1.25395142     0.17591439
 h     -2.78471009     0.38381594    -0.54936625
 h     -0.83050808     1.46097875     1.91558766
          17

 c      1.17859727    -0.43603244     0.09203717
 c      0.01636426    -0.88701820     0.43068076
 c     -1.09062039     0.11373221     0.14060167
 c     -1.37650891     1.20482026     0.98782781
 c     -0.28065951     1.40411096    -0.49129275
 c      1.05228681     0.93025837    -0.58847005
 h     -0.17364797    -2.01091772     0.69954214
 h     -2.17122046     1.81522535     0.64039098
 h     -0.75783831     2.22487189    -1.17657981
 h      1.77589114     1.33138936    -1.40266990
 o      2.16437845    -1.52512295    -0.00719259
 h      3.06722277    -1.29095486     0.21039642
 c     -2.26090010    -0.47871071    -0.49212300
 h     -2.14977344    -0.95067805    -1.44083371
 h     -2.74613336    -1.26817212     0.13644430
 h     -2.78127908     0.41495041    -0.52086419
 h     -0.84581096     1.45577756     1.84815396
          17

 c      1.18641685    -0.43080392     0.09675275
 c      0.01742281    -0.88086093     0.42814988
 c     -1.09353005     0.11692846     0.14530216
 c     -1.37868140     1.20590264     1.00038852
 c     -0.30143909     1.39249711    -0.50727984
 c      1.06635143     0.92434394    -0.58588557
 h     -0.16437566    -2.00381878     0.69530204
 h     -2.18194894     1.78330673     0.60942736
 h     -0.72494938     2.21857622    -1.18902544
 h      1.81477000     1.35174520    -1.35263380
 o      2.15369066    -1.52577677    -0.01324902
 h      3.10070029    -1.31908012     0.21832281
 c     -2.25531105    -0.47735976    -0.48773016
 h     -2.12287015    -0.93384203    -1.41047861
 h     -2.76040757    -1.27493458     0.09811169
 h     -2.80519045     0.45715761    -0.50154781
 h     -0.85177180     1.45475728     1.79658666
          17

 c      1.19760687    -0.42646257     0.09984337
 c      0.01594596    -0.87601825     0.42678673
 c     -1.09465000     0.11899290     0.15062234
 c     -1.38077028     1.20647151     1.00936787
 c     -0.32138164     1.38057117    -0.52352812
 c      1.07915731     0.91791905    -0.58341470
 h     -0.15310423    -1.97584768     0.69008266
 h     -2.20349461     1.75819306     0.58433415
 h     -0.68633924     2.20002966    -1.19059619
 h      1.84476632     1.36759304    -1.28943215
 o      2.14292767    -1.52476576    -0.01916421
 h      3.12288039    -1.34470269     0.22420808
 c     -2.25103274    -0.47537516    -0.48290812
 h     -2.09105858    -0.92186282    -1.40151504
 h     -2.77217012    -1.27564155     0.06393097
 h     -2.84643261     0.49458727    -0.49200318
 h     -0.83498073     1.46556296     1.78299068
          17

 c      1.21159274    -0.42305784     0.10134362
 c      0.01243644    -0.87198605     0.42644279
 c     -1.09395918     0.12005661     0.15634953
 c     -1.38324951     1.20665363     1.01434437
 c     -0.33954866     1.36766140    -0.53952438
 c      1.09011843     0.91106906    -0.58064384
 h     -0.14116878    -1.93231583     0.68528157
 h     -2.23208125     1.73861170     0.56868889
 h     -0.64727004     2.17480695    -1.18574603
 h      1.86774726     1.38006296    -1.21718721
 o      2.13279599    -1.52211956    -0.02478000
 h      3.12434828    -1.36882775     0.22575582
 c     -2.24878317    -0.47172137    -0.47774345
 h     -2.05449600    -0.91469587    -1.41616624
 h     -2.78232926    -1.27258902     0.03657324
 h     -2.89552455     0.51512813    -0.49246047
 h     -0.79408984     1.49006937     1.80943711
          17

 c      1.22750938    -0.42067329     0.10134322
 c      0.00767861    -0.86779023     0.42682060
 c     -1.09155749     0.12027198     0.16219952
 c     -1.38536020     1.20726223     1.01678520
 c     -0.35507870     1.35291646    -0.55455262
 c      1.09867375     0.90374399    -0.57709136
 h     -0.13075471    -1.88383572     0.68363513
 h     -2.26304673     1.72282631     0.56571200
 h     -0.61346936     2.15154832    -1.18128627
 h      1.88738566     1.39158634    -1.14128274
 o      2.12359599    -1.51797277    -0.03003767
 h      3.10273091    -1.39108648     0.22224366
 c     -2.24886704    -0.46619542    -0.47309175
 h     -2.01530059    -0.90842237    -1.44672356
 h     -2.79169013    -1.26827444     0.01779594
 h     -2.94507741     0.51254225    -0.50249513
 h     -0.74322078     1.52234116     1.85636735
          17

 c      1.24433017    -0.41938691     0.09995930
 c      0.00258402    -0.86212692     0.42751826
 c     -1.08764618     0.11981220     0.16785150
 c     -1.38614543     1.20917478     1.01837463
 c     -0.36731933     1.33555516    -0.56789730
 c      1.10437463     0.89582819    -0.57232516
 h     -0.12452723    -1.84526157     0.68907981
 h     -2.29221835     1.70936526     0.57743500
 h     -0.58957551     2.13909828    -1.18402035
 h      1.90799663     1.40526402    -1.06695279
 o      2.11523579    -1.51253413    -0.03498019
 h      3.06247813    -1.41031701     0.21455733
 c     -2.25128585    -0.45911720    -0.47005913
 h     -1.97702081    -0.89817434    -1.48119139
 h     -2.80042327    -1.26465368     0.00810713
 h     -2.98968453     0.48534980    -0.52105067
 h     -0.69828182     1.55484946     1.90273805
          17

 c      1.26098878    -0.41923363     0.09731612
 c     -0.00200418    -0.85392988     0.42817901
 c     -1.08253327     0.11888335     0.17297689
 c     -1.38504129     1.21295669     1.02019807
 c     -0.37595443     1.31532633    -0.57919848
 c      1.10706097     0.88728263    -0.56610935
 h     -0.12460642    -1.82955295     0.70533089
 h     -2.31650238     1.69725883     0.60448177
 h     -0.57755929     2.14110564    -1.19662194
 h      1.93222672     1.42339321    -0.99755648
 o      2.10718978    -1.50607250    -0.03977184
 h      3.01555372    -1.42492645     0.20548412
 c     -2.25588325    -0.45104435    -0.46948248
 h     -1.94334540    -0.88070021    -1.50917819
 h     -2.80777123    -1.26265606     0.00677469
 h     -3.02580902     0.43575419    -0.54664964
 h     -0.66925977     1.58234702     1.93555117
          17

 c      1.27646433    -0.42017304     0.09353627
 c     -0.00548420    -0.84320205     0.42873613
 c     -1.07664664     0.11773994     0.17725677
 c     -1.38180685     1.21883732     1.02282736
 c     -0.38099580     1.29275450    -0.58862032
 c      1.10700511     0.87828623    -0.55846893
 h     -0.13133353    -1.83831265     0.73321934
 h     -2.33415348     1.68612425     0.64613530
 h     -0.57664725     2.15307304    -1.21573960
 h      1.95900139     1.44597488    -0.93384065
 o      2.09856890    -1.49889800    -0.04469313
 h      2.98036690    -1.43338394     0.19958949
 c     -2.26237082    -0.44269152    -0.47175332
 h     -1.91724292    -0.85498166    -1.52409016
 h     -2.81217613    -1.26219774     0.01213861
 h     -3.05223419     0.36934100    -0.57766590
 h     -0.66068143     1.60194063     1.94865514
          17

 c      1.28982234    -0.42206592     0.08874250
 c     -0.00753341    -0.83112741     0.42950177
 c     -1.07053036     0.11669132     0.18039683
 c     -1.37636150     1.22677230     1.02651259
 c     -0.38265113     1.26885265    -0.59661967
 c      1.10485234     0.86925076    -0.54960831
 h     -0.14317976    -1.86043487     0.76968288
 h     -2.34489476     1.67615643     0.70052541
 h     -0.58465917     2.16561591    -1.23479323
 h      1.98380040     1.47062110    -0.87489385
 o      2.08871217    -1.49132221    -0.04999428
 h      2.97242920    -1.43510150     0.20082418
 c     -2.27023996    -0.43493256    -0.47683817
 h     -1.90061323    -0.82192447    -1.52313884
 h     -2.81175590    -1.26261269     0.02205484
 h     -3.07107363     0.29513624    -0.61268561
 h     -0.67336242     1.61240102     1.94027826
          17

 c      1.30023249    -0.42466722     0.08306301
 c     -0.00803177    -0.81928540     0.43098096
 c     -1.06480523     0.11608777     0.18214532
 c     -1.36874226     1.23648641     1.03123735
 c     -0.38120665     1.24466760    -0.60362371
 c      1.10139032     0.86070291    -0.53977571
 h     -0.15782445    -1.88095123     0.80982742
 h     -2.34984269     1.66798464     0.76490611
 h     -0.59920209     2.16963695    -1.24781326
 h      2.00098608     1.49389219    -0.81966222
 o      2.07807624    -1.48363481    -0.05564547
 h      2.99017171    -1.43095100     0.20850699
 c     -2.27869352    -0.42873157    -0.48431900
 h     -1.89404589    -0.78404027    -1.50708699
 h     -2.80487295    -1.26318261     0.03429475
 h     -3.08849376     0.22488644    -0.65092227
 h     -0.70499458     1.61392850     1.91216743
          17

 c      1.30699207    -0.42765748     0.07663431
 c     -0.00699658    -0.80897278     0.43365570
 c     -1.06009134     0.11628506     0.18231669
 c     -1.35921670     1.24747307     1.03661185
 c     -0.37697127     1.22103618    -0.60988693
 c      1.09733191     0.85315038    -0.52918568
 h     -0.17307178    -1.88841726     0.84925783
 h     -2.35110547     1.66236320     0.83601284
 h     -0.61815512     2.15902006    -1.25117764
 h      2.00605078     1.51276413    -0.76776287
 o      2.06807331    -1.47613260    -0.06135740
 h      3.01715181    -1.42249954     0.21766576
 c     -2.28682804    -0.42487327    -0.49342032
 h     -1.89642520    -0.74532381    -1.48047474
 h     -2.79056915    -1.26349448     0.04680802
 h     -3.11293213     0.17005219    -0.69220479
 h     -0.74931023     1.60863628     1.87061021
          17

 c      1.30956220    -0.43070836     0.06959820
 c     -0.00456975    -0.80100316     0.43788744
 c     -1.05690845     0.11759402     0.18081235
 c     -1.34851314     1.25895098     1.04163852
 c     -0.37025800     1.19852925    -0.61548364
 c      1.09320265     0.84699801    -0.51800521
 h     -0.18716420    -1.87668507     0.88500069
 h     -2.35103647     1.65981496     0.91044743
 h     -0.63980429     2.13114237    -1.24374839
 h      1.99673600     1.52546681    -0.71955578
 o      2.06010764    -1.46912791    -0.06683402
 h      3.03674799    -1.41109741     0.22314922
 c     -2.29417430    -0.42354413    -0.50309491
 h     -1.90449408    -0.71107482    -1.45208158
 h     -2.76880311    -1.26357821     0.05787291
 h     -3.14936136     0.13681971    -0.73589174
 h     -0.79430216     1.60168149     1.82897391
          17

 c      1.30760437    -0.43356137     0.06209577
 c     -0.00102263    -0.79572023     0.44388971
 c     -1.05559053     0.12022088     0.17762470
 c     -1.33789840     1.26989194     1.04466157
 c     -0.36137190     1.17744919    -0.62033285
 c      1.08929927     0.84250647    -0.50636544
 h     -0.19882607    -1.84428864     0.91563663
 h     -2.35137194     1.66036007     0.98495621
 h     -0.66296599     2.08680585    -1.22666204
 h      1.97336451     1.53183740    -0.67593708
 o      2.05508290    -1.46290230    -0.07190143
 h      3.03937629    -1.39767793     0.22180597
 c     -2.30110001    -0.42419368    -0.51223368
 h     -1.91309925    -0.68710468    -1.43408348
 h     -2.74052444    -1.26393041     0.06622868
 h     -3.19453140     0.12382143    -0.77946613
 h     -0.82240668     1.60155822     1.80825251
          17

 c      1.30101178    -0.43609885     0.05426282
 c      0.00325648    -0.79302005     0.45170666
 c     -1.05625181     0.12420869     0.17281272
 c     -1.32849643     1.27947392     1.04434846
 c     -0.35058765     1.15781843    -0.62421597
 c      1.08567036     0.83976581    -0.49437657
 h     -0.20734303    -1.79394244     0.94143699
 h     -2.35262697     1.66348801     1.05658014
 h     -0.68725300     2.03031799    -1.20328372
 h      1.93893371     1.53352925    -0.63812306
 o      2.05335327    -1.45765009    -0.07651106
 h      3.02275402    -1.38281791     0.21264466
 c     -2.30843896    -0.42593109    -0.52004567
 h     -1.91728561    -0.67786916    -1.43734573
 h     -2.70761296    -1.26551662     0.07124426
 h     -3.23939258     0.12515424    -0.81885240
 h     -0.81938733     1.61520233     1.82567036
          17

 c      1.28993737    -0.43838701     0.04622507
 c      0.00780623    -0.79233755     0.46117120
 c     -1.05880812     0.12940396     0.16646709
 c     -1.32022166     1.28778768     1.04132652
 c     -0.33812359     1.13938456    -0.62679835
 c      1.08211857     0.83867547    -0.48214141
 h     -0.21281579    -1.73273000     0.96483387
 h     -2.35390901     1.66834229     1.12274961
 h     -0.71343659     1.96940570    -1.17911486
 h      1.89903992     1.53411856    -0.60744856
 o      2.05472688    -1.45344607    -0.08072897
 h      2.99144243    -1.36667864     0.19673398
 c     -2.31673132    -0.42804038    -0.52654885
 h     -1.91570989    -0.68434700    -1.46394921
 h     -2.67264556    -1.26970124     0.07301656
 h     -3.27477938     0.13441379    -0.85004683
 h     -0.78726641     1.63982396     1.87555081
          17

 c      1.27481744    -0.44067775     0.03809125
 c      0.01215576    -0.79266474     0.47186340
 c     -1.06303569     0.13548018     0.15870818
 c     -1.31215377     1.29557148     1.03766886
 c     -0.32416505     1.12175185    -0.62771096
 c      1.07827880     0.83896183    -0.46977018
 h     -0.21650026    -1.67216420     0.99098555
 h     -2.35314082     1.67394536     1.18130417
 h     -0.74338917     1.91371872    -1.16084376
 h      1.86111919     1.53868397    -0.58511344
 o      2.05841938    -1.45025426    -0.08474387
 h      2.95734782    -1.34870086     0.17733908
 c     -2.32590637    -0.43017587    -0.53261030
 h     -1.91156518    -0.70384443    -1.50532299
 h     -2.63844973    -1.27789722     0.07216174
 h     -3.29446277     0.14652914    -0.87018278
 h     -0.73959877     1.66578610     1.93527842
          17

 c      1.25638097    -0.44335587     0.02994397
 c      0.01584344    -0.79279452     0.48318105
 c     -1.06864257     0.14200452     0.14971302
 c     -1.30353368     1.30344571     1.03520343
 c     -0.30901973     1.10472889    -0.62676428
 c      1.07383604     0.84030061    -0.45739839
 h     -0.22063529    -1.62576972     1.02712917
 h     -2.34781923     1.67945704     1.23047867
 h     -0.77860071     1.87082819    -1.15375620
 h      1.83224613     1.55209816    -0.57182667
 o      2.06315287    -1.44797721    -0.08883874
 h      2.93819236    -1.32723386     0.15939995
 c     -2.33550877    -0.43228553    -0.53933435
 h     -1.90977373    -0.73189429    -1.54868194
 h     -2.60756130    -1.29086843     0.06926223
 h     -3.29560638     0.15806664    -0.87776797
 h     -0.68876535     1.68503347     1.98488429
          17

 c      1.23562886    -0.44684175     0.02183084
 c      0.01830496    -0.79194158     0.49468431
 c     -1.07532911     0.14850769     0.13973510
 c     -1.29397989     1.31167380     1.03497487
 c     -0.29336751     1.08868634    -0.62418881
 c      1.06883118     0.84254085    -0.44520315
 h     -0.22683043    -1.60222849     1.07874978
 h     -2.33603193     1.68444129     1.26897049
 h     -0.81751481     1.84203312    -1.15884391
 h      1.81594528     1.57615485    -0.56742431
 o      2.06780391    -1.44647474    -0.09321411
 h      2.94760145    -1.30016491     0.14658087
 c     -2.34496989    -0.43452200    -0.54748651
 h     -1.91423074    -0.76405930    -1.58341366
 h     -2.58186535    -1.30804429     0.06432375
 h     -3.27855895     0.16724045    -0.87266152
 h     -0.64229499     1.69333719     2.01295751
          17

 c      1.21376861    -0.45148805     0.01375758
 c      0.01872520    -0.79028897     0.50653429
 c     -1.08282139     0.15454362     0.12910294
 c     -1.28331768     1.32023005     1.03739888
 c     -0.27832996     1.07450439    -0.62062115
 c      1.06380948     0.84583811    -0.43340107
 h     -0.23399548    -1.59918680     1.14449460
 h     -2.31718989     1.68903412     1.29608255
 h     -0.85469448     1.82277830    -1.17278261
 h      1.81063394     1.60782775    -0.57070175
 o      2.07228075    -1.44548591    -0.09777006
 h      2.98176470    -1.26717470     0.13768152
 c     -2.35367156    -0.43721839    -0.55731829
 h     -1.92700105    -0.79666915    -1.60313998
 h     -2.56258949    -1.32739099     0.05668274
 h     -3.24690800     0.17414771    -0.85609279
 h     -0.60409486     1.68915885     2.01445592
          17

 c      1.19208781    -0.45751694     0.00569266
 c      0.01614074    -0.78872839     0.51944953
 c     -1.09087100     0.15972716     0.11820124
 c     -1.27144139     1.32888317     1.04244072
 c     -0.26522766     1.06316667    -0.61683441
 c      1.05964766     0.85052000    -0.42221583
 h     -0.23881119    -1.60617997     1.21640482
 h     -2.29235259     1.69401817     1.31185957
 h     -0.88317888     1.80698584    -1.19068841
 h      1.81138745     1.64070102    -0.57966942
 o      2.07732428    -1.44461271    -0.10220306
 h      3.02316549    -1.23059111     0.12815727
 c     -2.36089683    -0.44087381    -0.56863260
 h     -1.94853702    -0.82695026    -1.60543526
 h     -2.55052516    -1.34600092     0.04544010
 h     -3.20772334     0.18122785    -0.83066209
 h     -0.57572700     1.67257591     1.98839335
          17

 c      1.17177903    -0.46500678    -0.00240671
 c      0.00975266    -0.78816722     0.53422261
 c     -1.09923744     0.16375077     0.10744413
 c     -1.25830094     1.33723618     1.04967282
 c     -0.25525639     1.05543138    -0.61348971
 c      1.05722463     0.85681806    -0.41183349
 h     -0.23813008    -1.61234733     1.28500683
 h     -2.26415649     1.70078604     1.31714596
 h     -0.89727576     1.79034764    -1.20851936
 h      1.81300804     1.66804596    -0.59208220
 o      2.08363404    -1.44344221    -0.10625415
 h      3.05492327    -1.19361586     0.11412583
 c     -2.36585337    -0.44607761    -0.58091448
 h     -1.97795238    -0.85308648    -1.59135860
 h     -2.54623730    -1.36103420     0.03010898
 h     -3.17094586     0.19329158    -0.79993154
 h     -0.55661965     1.64492280     1.93717591
          17

 c      1.15376861    -0.47390528    -0.01054975
 c     -0.00083379    -0.78914241     0.55134069
 c     -1.10767014     0.16638378     0.09724694
 c     -1.24403123     1.34473756     1.05821546
 c     -0.24926985     1.05171929    -0.61101805
 c      1.05715889     0.86468804    -0.40237440
 h     -0.23039299    -1.61047606     1.34305686
 h     -2.23626625     1.71116525     1.31349756
 h     -0.89385077     1.77115387    -1.22395620
 h      1.81196766     1.68500265    -0.60592232
 o      2.09148589    -1.44164449    -0.10979294
 h      3.06723678    -1.15878471     0.09376593
 c     -2.36794488    -0.45326056    -0.59346925
 h     -2.01305616    -0.87448280    -1.56555903
 h     -2.55015082    -1.37056433     0.01113738
 h     -3.14618519     0.21559674    -0.76720055
 h     -0.54302322     1.60899113     1.86753728
          17

 c      1.13860712    -0.48405226    -0.01866723
 c     -0.01552371    -0.79176673     0.57085429
 c     -1.11590633     0.16746138     0.08799523
 c     -1.22922766     1.35069943     1.06662564
 c     -0.24765674     1.05210614    -0.60957705
 c      1.05966184     0.87376567    -0.39389028
 h     -0.21571907    -1.59731872     1.38655434
 h     -2.21220831     1.72703426     1.30292813
 h     -0.87257922     1.75006326    -1.23654048
 h      1.80700548     1.68936324    -0.61969501
 o      2.10074503    -1.43900720    -0.11279391
 h      3.05742603    -1.12740070     0.06697438
 c     -2.36723225    -0.46225308    -0.60551041
 h     -2.05028963    -0.89225476    -1.53676354
 h     -2.56253970    -1.37409029    -0.00986521
 h     -3.13734523     0.24949360    -0.73417224
 h     -0.52580688     1.56941391     1.79232605
          17

 c      1.12645338    -0.49520305    -0.02658969
 c     -0.03376361    -0.79578119     0.59236739
 c     -1.12369328     0.16687091     0.08000994
 c     -1.21512870     1.35441895     1.07302486
 c     -0.25027947     1.05633035    -0.60902560
 c      1.06448093     0.88339497    -0.38637324
 h     -0.19557532    -1.57300000     1.41476820
 h     -2.19381206     1.74976724     1.28755693
 h     -0.83596591     1.72988880    -1.24780206
 h      1.79914826     1.68166550    -0.63261288
 o      2.11091000    -1.43546039    -0.11530618
 h      3.02937692    -1.09909682     0.03489148
 c     -2.36456913    -0.47205141    -0.61615524
 h     -2.08513414    -0.90942118    -1.51729411
 h     -2.58348313    -1.37258502    -0.03028872
 h     -3.14048134     0.28974222    -0.70127195
 h     -0.48970584     1.53203406     1.72963871
          17

 c      1.11714069    -0.50704796    -0.03406077
 c     -0.05465260    -0.80060703     0.61505664
 c     -1.13082178     0.16454148     0.07351596
 c     -1.20296215     1.35552244     1.07601679
 c     -0.25648897     1.06380862    -0.60891890
 c      1.07092532     0.89268471    -0.37976402
 h     -0.17243963    -1.54077343     1.43043487
 h     -2.18026962     1.77975778     1.26933210
 h     -0.78919745     1.71545935    -1.26145130
 h      1.79155603     1.66503421    -0.64474189
 o      2.12110126    -1.43112164    -0.11743152
 h      2.99381238    -1.07107238    -0.00046611
 c     -2.36111601    -0.48123468    -0.62458068
 h     -2.11371691    -0.92946045    -1.51904229
 h     -2.61279221    -1.36798235    -0.04713261
 h     -3.14777584     0.32734829    -0.66917158
 h     -0.42195010     1.50058004     1.69262992
          17

 c      1.11028985    -0.51922807    -0.04078128
 c     -0.07710688    -0.80539660     0.63770862
 c     -1.13714240     0.16044673     0.06863785
 c     -1.19257596     1.35420365     1.07572349
 c     -0.26528429     1.07373429    -0.60858285
 c      1.07799098     0.90060078    -0.37395804
 h     -0.14936449    -1.50698995     1.44012115
 h     -2.16861383     1.81629462     1.24987210
 h     -0.73905481     1.71270640    -1.28285185
 h      1.78899608     1.64457171    -0.65701815
 o      2.13015992    -1.42631561    -0.11927805
 h      2.96680420    -1.03777915    -0.03697947
 c     -2.35775461    -0.48874167    -0.63052200
 h     -2.13495045    -0.95290444    -1.54601902
 h     -2.64983452    -1.36218810    -0.05796395
 h     -3.15236751     0.35424317    -0.63938505
 h     -0.32814352     1.47410902     1.67762526
          17

 c      1.10542658    -0.53135024    -0.04646285
 c     -0.10004518    -0.80916731     0.65886295
 c     -1.14256011     0.15461990     0.06542515
 c     -1.18260804     1.35093965     1.07316806
 c     -0.27564881     1.08535306    -0.60736563
 c      1.08460079     0.90613917    -0.36883212
 h     -0.12922765    -1.48009650     1.45347161
 h     -2.15491168     1.85771000     1.23037716
 h     -0.69123328     1.72588347    -1.31640553
 h      1.79637326     1.62571483    -0.67083027
 o      2.13718672    -1.42139682    -0.12087182
 h      2.96127071    -0.99381319    -0.07388833
 c     -2.35494464    -0.49429990    -0.63450776
 h     -2.15064202    -0.97565962    -1.59108788
 h     -2.69323691    -1.35603789    -0.06184420
 h     -3.15019906     0.36558255    -0.61385525
 h     -0.22921633     1.45008561     1.67133909
          17

 c      1.10207577    -0.54300684    -0.05087136
 c     -0.12254037    -0.81113851     0.67721284
 c     -1.14702680     0.14716379     0.06387561
 c     -1.17179352     1.34620222     1.06917197
 c     -0.28687296     1.09831047    -0.60500608
 c      1.08991317     0.90857355    -0.36431622
 h     -0.11390754    -1.46712109     1.47930754
 h     -2.13526869     1.90163813     1.21164620
 h     -0.64777209     1.75402797    -1.36149598
 h      1.81626367     1.61163891    -0.68698172
 o      2.14226633    -1.41636676    -0.12213308
 h      2.97540416    -0.94005313    -0.11220879
 c     -2.35292411    -0.49825419    -0.63741589
 h     -2.16340851    -0.99166551    -1.64136174
 h     -2.74065146    -1.34886661    -0.05967374
 h     -3.13992162     0.35994561    -0.59446829
 h     -0.14495979     1.42726958     1.66352276
          17

 c      1.09981365    -0.55380241    -0.05384704
 c     -0.14384639    -0.81115109     0.69215156
 c     -1.15054339     0.13825185     0.06393565
 c     -1.15945073     1.34041871     1.06411201
 c     -0.29856190     1.11270650    -0.60174274
 c      1.09353337     0.90762524    -0.36047234
 h     -0.10429581    -1.46896222     1.51963823
 h     -2.10658464     1.94539018     1.19420032
 h     -0.60769329     1.79070005    -1.41141793
 h      1.84700963     1.60150315    -0.70464849
 o      2.14629530    -1.41081943    -0.12299461
 h      2.99516985    -0.88442485    -0.15282753
 c     -2.35185533    -0.50121531    -0.63995975
 h     -2.17510157    -0.99619069    -1.68498448
 h     -2.78887216    -1.33903491    -0.05371274
 h     -3.12253913     0.33903739    -0.58277531
 h     -0.08746912     1.40557464     1.64944826
          17

 c      1.09827513    -0.56338187    -0.05530113
 c     -0.16331390    -0.80971809     0.70390868
 c     -1.15316632     0.12812985     0.06548887
 c     -1.14533602     1.33398202     1.05806597
 c     -0.31042008     1.12879203    -0.59802121
 c      1.09547374     0.90339799    -0.35749214
 h     -0.10116057    -1.47977425     1.56808386
 h     -2.06708569     1.98639784     1.17842024
 h     -0.56976660     1.82762564    -1.45693035
 h      1.88329248     1.59133122    -0.72140542
 o      2.15019242    -1.40429368    -0.12347643
 h      3.00659658    -0.83605794    -0.19524872
 c     -2.35179377    -0.50386585    -0.64253759
 h     -2.18655205    -0.98696731    -1.71392672
 h     -2.83435459    -1.32498925    -0.04664717
 h     -3.10138283     0.30763213    -0.57980649
 h     -0.06228224     1.38536788     1.62796320
          17

 c      1.09713838    -0.57145279    -0.05519909
 c     -0.18034162    -0.80763843     0.71312329
 c     -1.15501476     0.11711769     0.06835020
 c     -1.12947067     1.32723691     1.05093026
 c     -0.32211842     1.14666531    -0.59416395
 c      1.09593729     0.89616617    -0.35560943
 h     -0.10548406    -1.49130287     1.61470332
 h     -2.01658797     2.02261554     1.16463851
 h     -0.53401790     1.85813496    -1.49021442
 h      1.91859633     1.57650041    -0.73429045
 o      2.15451616    -1.39651144    -0.12365149
 h      3.00170405    -0.80125288    -0.23810096
 c     -2.35259409    -0.50689538    -0.64529287
 h     -2.19780389    -0.96400088    -1.72414117
 h     -2.87389261    -1.30614298    -0.04076070
 h     -3.08214948     0.27353619    -0.58591497
 h     -0.07013786     1.36712457     1.60002181
          17

 c      1.09610930    -0.57780120    -0.05354056
 c     -0.19439871    -0.80563480     0.72039690
 c     -1.15627441     0.10560449     0.07227127
 c     -1.11213196     1.32045673     1.04243844
 c     -0.33328634     1.16615764    -0.59024297
 c      1.09512028     0.88621218    -0.35501059
 h     -0.11805962    -1.49685789     1.65101188
 h     -1.95656440     2.05284353     1.15317893
 h     -0.50162833     1.87837508    -1.50650587
 h      1.94740458     1.55361760    -0.74087841
 o      2.15945531    -1.38741766    -0.12359256
 h      2.97856433    -0.78266625    -0.27998251
 c     -2.35391171    -0.51090086    -0.64816619
 h     -2.20828290    -0.92925639    -1.71534595
 h     -2.90518411    -1.28324102    -0.03747530
 h     -3.07200384     0.24647883    -0.60075639
 h     -0.10701699     1.35128963     1.56847876
          17

 c      1.09491452    -0.58230493    -0.05034372
 c     -0.20505642    -0.80422034     0.72611573
 c     -1.15718873     0.09403167     0.07695827
 c     -1.09402870     1.31382771     1.03208017
 c     -0.34354148     1.18683952    -0.58608281
 c      1.09311576     0.87376746    -0.35578786
 h     -0.13912880    -1.49257359     1.67183199
 h     -1.89009216     2.07697836     1.14434121
 h     -0.47440716     1.88725976    -1.50423085
 h      1.96623685     1.52117069    -0.73981062
 o      2.16486925    -1.37717980    -0.12332819
 h      2.94059081    -0.77920483    -0.32018690
 c     -2.35542683    -0.51610760    -0.65085167
 h     -2.21679638    -0.88659490    -1.69141589
 h     -2.92718126    -1.25828901    -0.03721999
 h     -3.07653148     0.23465711    -0.62352482
 h     -0.16212730     1.33815868     1.53908415
          17

 c      1.09330645    -0.58494690    -0.04563479
 c     -0.21200735    -0.80368566     0.73042826
 c     -1.15803349     0.08286655     0.08209908
 c     -1.07654140     1.30745195     1.01896488
 c     -0.35250919     1.20805169    -0.58128060
 c      1.08988136     0.85901262    -0.35792979
 h     -0.16828639    -1.47730384     1.67537149
 h     -1.82163998     2.09612832     1.13834233
 h     -0.45439610     1.88627813    -1.48493947
 h      1.97393205     1.47951741    -0.73091970
 o      2.17027897    -1.36621540    -0.12278886
 h      2.89656898    -0.78551158    -0.35958232
 c     -2.35718775    -0.52202540    -0.65270705
 h     -2.22147046    -0.84170788    -1.66122580
 h     -2.94023157    -1.23424788    -0.03948980
 h     -3.09569776     0.24026460    -0.65317395
 h     -0.21530555     1.32769604     1.52216801
          17

 c      1.09107750    -0.58582515    -0.03944533
 c     -0.21507857    -0.80409692     0.73324064
 c     -1.15907776     0.07256058     0.08739401
 c     -1.06140833     1.30138545     1.00194406
 c     -0.35983502     1.22892770    -0.57520004
 c      1.08522655     0.84208684    -0.36133073
 h     -0.20454515    -1.45240390     1.66311191
 h     -1.75660977     2.11250796     1.13522828
 h     -0.44362039     1.87952759    -1.45353912
 h      1.97174913     1.43074377    -0.71521286
 o      2.17491212    -1.35518357    -0.12175139
 h      2.85980352    -0.79211578    -0.40149773
 c     -2.35967410    -0.52748066    -0.65280937
 h     -2.21989754    -0.80131111    -1.63818935
 h     -2.94600882    -1.21462058    -0.04301669
 h     -3.12325633     0.25866135    -0.68819389
 h     -0.24130208     1.31930059     1.53145198
          17

 c      1.08808248    -0.58515366    -0.03181821
 c     -0.21423839    -0.80527923     0.73419106
 c     -1.16054994     0.06349535     0.09257436
 c     -1.04913942     1.29572444     0.98057154
 c     -0.36519339     1.24842936    -0.56699057
 c      1.07880673     0.82310162    -0.36581572
 h     -0.24652466    -1.42175307     1.64002472
 h     -1.70037414     2.12881168     1.13480115
 h     -0.44388335     1.87360648    -1.41835954
 h      1.96339661     1.37847806    -0.69477197
 o      2.17806187    -1.34472437    -0.11989895
 h      2.84228389    -0.78971391    -0.45072296
 c     -2.36346209    -0.53115238    -0.65040308
 h     -2.20990846    -0.77095366    -1.63510005
 h     -2.94715599    -1.20294629    -0.04607113
 h     -3.15057263     0.28209888    -0.72635908
 h     -0.22971642     1.31169620     1.57329037
          17

 c      1.08426338    -0.58325519    -0.02282116
 c     -0.20958476    -0.80682279     0.73266123
 c     -1.16262041     0.05593478     0.09740468
 c     -1.03820699     1.29071114     0.95598591
 c     -0.36830545     1.26548366    -0.55576621
 c      1.07015887     0.80218541    -0.37118092
 h     -0.29284558    -1.39156483     1.61452390
 h     -1.65672375     2.14671702     1.13657295
 h     -0.45653255     1.87624397    -1.38947437
 h      1.95457821     1.32739468    -0.67240549
 o      2.17970053    -1.33495697    -0.11711659
 h      2.84486361    -0.77733688    -0.50872430
 c     -2.36886418    -0.53213947    -0.64562232
 h     -2.19098825    -0.75267461    -1.65491373
 h     -2.94654064    -1.20211264    -0.04702035
 h     -3.17042722     0.30352265    -0.76495982
 h     -0.19617210     1.30336876     1.63691917
          17

 c      1.07966648    -0.58055773    -0.01256246
 c     -0.20132175    -0.80821366     0.72797118
 c     -1.16539862     0.05001217     0.10168036
 c     -1.02677125     1.28678495     0.93011850
 c     -0.36898345     1.27930653    -0.54105064
 c      1.05885120     0.77958867    -0.37725853
 h     -0.34258968    -1.36884778     1.59643012
 h     -1.62666504     2.16526596     1.13965616
 h     -0.48208155     1.89267533    -1.37381304
 h      1.95130220     1.28202685    -0.65085123
 o      2.18051130    -1.32543129    -0.11368127
 h      2.85676117    -0.76316718    -0.57053300
 c     -2.37584160    -0.53013363    -0.63960761
 h     -2.16505428    -0.74524008    -1.68799529
 h     -2.94618628    -1.21342414    -0.04518873
 h     -3.17839416     0.31806261    -0.80125996
 h     -0.16291644     1.29333195     1.70418523
          17

 c      1.07445012    -0.57759249    -0.00120268
 c     -0.18979619    -0.80914322     0.71984294
 c     -1.16893861     0.04575055     0.10522479
 c     -1.01390527     1.28451810     0.90472314
 c     -0.36720117     1.28973477    -0.52323416
 c      1.04474937     0.75582722    -0.38399792
 h     -0.39501882    -1.35794702     1.59178663
 h     -1.60875730     2.18092004     1.14268209
 h     -0.51954475     1.92187282    -1.37002976
 h      1.95692364     1.24505478    -0.63175953
 o      2.18127755    -1.31562530    -0.11003720
 h      2.86534067    -0.75651371    -0.62827899
 c     -2.38415390    -0.52530458    -0.63374477
 h     -2.13552894    -0.74632813    -1.71987942
 h     -2.94639368    -1.23576592    -0.04158562
 h     -3.17278540     0.32314709    -0.83286876
 h     -0.14396415     1.28135399     1.76104520
          17

 c      1.06889343    -0.57497212     0.01103681
 c     -0.17564166    -0.80975917     0.70879479
 c     -1.17324201     0.04309650     0.10789701
 c     -0.99949041     1.28445522     0.88120573
 c     -0.36313998     1.29718192    -0.50351004
 c      1.02821648     0.73174986    -0.39149988
 h     -0.44809918    -1.35784897     1.59835170
 h     -1.60046756     2.18931419     1.14396914
 h     -0.56595450     1.95714102    -1.36949005
 h      1.96991845     1.21629034    -0.61528631
 o      2.18250209    -1.30525533    -0.10652842
 h      2.86229613    -0.76276408    -0.67547702
 c     -2.39348687    -0.51817859    -0.62899561
 h     -2.10588604    -0.75389995    -1.73892923
 h     -2.94579192    -1.26556597    -0.03877513
 h     -3.15443818     0.31846992    -0.85803324
 h     -0.14514122     1.26768631     1.79936349
          17

 c      1.06340703    -0.57333568     0.02386725
 c     -0.15987108    -0.81055133     0.69596961
 c     -1.17825047     0.04195354     0.10961568
 c     -0.98385010     1.28695009     0.86073716
 c     -0.35714263     1.30227682    -0.48338005
 c      1.01004193     0.70843423    -0.39995946
 h     -0.49766283    -1.36370443     1.60757115
 h     -1.59935240     2.18711185     1.14186340
 h     -0.61684024     1.99034696    -1.36220207
 h      1.98468679     1.19337301    -0.60073107
 o      2.18437430    -1.29429507    -0.10330167
 h      2.84431983    -0.78306462    -0.70865239
 c     -2.40342229    -0.50956091    -0.62576762
 h     -2.07889307    -0.76641558    -1.73855672
 h     -2.94232896    -1.29776088    -0.03985956
 h     -3.12680317     0.30627499    -0.87597218
 h     -0.16743164     1.25283786     1.81515798
          17

 c      1.05852908    -0.57326157     0.03692645
 c     -0.14378087    -0.81204801     0.68262833
 c     -1.18383335     0.04221362     0.11038017
 c     -0.96753812     1.29207130     0.84431361
 c     -0.34961603     1.30557846    -0.46427203
 c      0.99117777     0.68696863    -0.40956707
 h     -0.53857735    -1.37047480     1.61036641
 h     -1.60367771     2.17301642     1.13505020
 h     -0.66731760     2.01513871    -1.34111753
 h      1.99453642     1.17341909    -0.58750281
 o      2.18681362    -1.28293265    -0.10027406
 h      2.81254498    -0.81504929    -0.72794651
 c     -2.41334163    -0.50047205    -0.62403112
 h     -2.05645095    -0.78270980    -1.71664431
 h     -2.93440643    -1.32714948    -0.04732759
 h     -3.09614833     0.29180848    -0.88727672
 h     -0.20896744     1.23749902     1.80732771
          17

 c      1.05488871    -0.57516846     0.04977609
 c     -0.12877443    -0.81464501     0.66982820
 c     -1.18978290     0.04378537     0.11027416
 c     -0.95127113     1.29958355     0.83268916
 c     -0.34096550     1.30748225    -0.44739940
 c      0.97251213     0.66824880    -0.42043492
 h     -0.56640615    -1.37497301     1.60066847
 h     -1.61268789     2.14804840     1.12276349
 h     -0.71296493     2.02786094    -1.30316005
 h      1.99425034     1.15427626    -0.57563835
 o      2.18947709    -1.27155539    -0.09707476
 h      2.77256403    -0.85315659    -0.73813231
 c     -2.42242474    -0.49203936    -0.62343798
 h     -2.03955451    -0.80194655    -1.67476795
 h     -2.92154539    -1.34948767    -0.06232810
 h     -3.07103234     0.28303635    -0.89408792
 h     -0.26545442     1.22245598     1.77771017
          17

 c      1.05312271    -0.57922901     0.06190986
 c     -0.11620082    -0.81857807     0.65833677
 c     -1.19582233     0.04661194     0.10945072
 c     -0.93594960     1.30900041     0.82614615
 c     -0.33158451     1.30821351    -0.43369349
 c      0.95476844     0.65284300    -0.43255827
 h     -0.57831166    -1.37614239     1.57605833
 h     -1.62671612     2.11537149     1.10489899
 h     -0.75033462     2.02745450    -1.24887401
 h      1.98124834     1.13502836    -0.56584036
 o      2.19179259    -1.26071653    -0.09299668
 h      2.73410608    -0.88928734    -0.74946965
 c     -2.42987954    -0.48520123    -0.62343321
 h     -2.02809392    -0.82375875    -1.61800888
 h     -2.90458002    -1.36220578    -0.08435810
 h     -3.05968843     0.28792778    -0.89933291
 h     -0.32940640     1.20830677     1.73274464
          17

 c      1.05374247    -0.58532487     0.07278419
 c     -0.10719377    -0.82392154     0.64860481
 c     -1.20162688     0.05066799     0.10811015
 c     -0.92273069     1.31972138     0.82412970
 c     -0.32186486     1.30782169    -0.42370271
 c      0.93848084     0.64092722    -0.44580118
 h     -0.57342445    -1.37485372     1.53751535
 h     -1.64704764     2.07967767     1.08199766
 h     -0.77739297     2.01542419    -1.18211954
 h      1.95587778     1.11609013    -0.55932281
 o      2.19323060    -1.25094705    -0.08720909
 h      2.70706348    -0.91602181    -0.77441741
 c     -2.43535630    -0.48020307    -0.62341133
 h     -2.02047928    -0.84856371    -1.55510852
 h     -2.88561259    -1.36489609    -0.11115518
 h     -3.06558826     0.30922996    -0.90482613
 h     -0.38881999     1.19475217     1.68658194
          17

 c      1.05697222    -0.59305930     0.08187522
 c     -0.10249048    -0.83054905     0.64069571
 c     -1.20685668     0.05593620     0.10647607
 c     -0.91297692     1.33123474     0.82510806
 c     -0.31217515     1.30614796    -0.41747892
 c      0.92398730     0.63228424    -0.45990709
 h     -0.55321202    -1.37397352     1.48950871
 h     -1.67523734     2.04598400     1.05504640
 h     -0.79414447     1.99619387    -1.11009514
 h      1.92143622     1.09917826    -0.55763705
 o      2.19384215    -1.24243135    -0.07941690
 h      2.69338726    -0.93204283    -0.81725073
 c     -2.43914601    -0.47631754    -0.62285907
 h     -2.01351359    -0.87777284    -1.49780477
 h     -2.86785707    -1.35957372    -0.13876218
 h     -3.08532901     0.34162488    -0.91008361
 h     -0.42798209     1.17974018     1.66192323
          17

 c      1.06261969    -0.60182801     0.08875060
 c     -0.10226652    -0.83806366     0.63418437
 c     -1.21119636     0.06237151     0.10477492
 c     -0.90766437     1.34316839     0.82759433
 c     -0.30278874     1.30279711    -0.41456018
 c      0.91143419     0.62636413    -0.47453955
 h     -0.52191773    -1.37877711     1.44047115
 h     -1.71183318     2.01809780     1.02517278
 h     -0.80328681     1.97742794    -1.04305419
 h      1.88395401     1.08715372    -0.56252217
 o      2.19437331    -1.23499569    -0.07020748
 h      2.68548605    -0.94240853    -0.86862071
 c     -2.44186349    -0.47221436    -0.62149262
 h     -2.00352712    -0.91305756    -1.45750088
 h     -2.85524472    -1.35035453    -0.16201473
 h     -3.11150827     0.37512149    -0.91337194
 h     -0.43572964     1.16074277     1.67802234
          17

 c      1.07005318    -0.61092323     0.09312813
 c     -0.10610839    -0.84578909     0.62817671
 c     -1.21438748     0.06987561     0.10323129
 c     -0.90661899     1.35501133     0.83189220
 c     -0.29387094     1.29723953    -0.41416756
 c      0.90084247     0.62240811    -0.48934460
 h     -0.48621043    -1.39688039     1.40220514
 h     -1.75517586     1.99759288     0.99345518
 h     -0.80974714     1.96880359    -0.99221650
 h      1.85112932     1.08346803    -0.57574758
 o      2.19574661    -1.22844467    -0.06051288
 h      2.67419796    -0.95299978    -0.91411417
 c     -2.44393408    -0.46671719    -0.61947823
 h     -1.98908507    -0.95411078    -1.43964925
 h     -2.85151277    -1.34199079    -0.17576272
 h     -3.13687847     0.40038958    -0.91331484
 h     -0.41601551     1.13933156     1.73049800
          17

 c      1.07830716    -0.61962986     0.09489290
 c     -0.11328472    -0.85301708     0.62172437
 c     -1.21624294     0.07830097     0.10207779
 c     -0.90897195     1.36608233     0.83958283
 c     -0.28572020     1.28919033    -0.41560229
 c      0.89230074     0.61963062    -0.50401373
 h     -0.45242443    -1.43547770     1.38521511
 h     -1.80119121     1.98392290     0.96097434
 h     -0.81746757     1.97754693    -0.96506503
 h      1.82971149     1.09090156    -0.59885546
 o      2.19867905    -1.22274102    -0.05106191
 h      2.65426440    -0.96732716    -0.94292506
 c     -2.44538904    -0.45939402    -0.61743518
 h     -1.97270401    -0.99692544    -1.44121327
 h     -2.85879814    -1.33729238    -0.17663488
 h     -3.15639014     0.41147841    -0.90949449
 h     -0.38282459     1.12143549     1.79715968
          17

 c      1.08626361    -0.62729549     0.09407627
 c     -0.12318725    -0.85954929     0.61456408
 c     -1.21665366     0.08746968     0.10154814
 c     -0.91401603     1.37584463     0.85178598
 c     -0.27910516     1.27903992    -0.41855948
 c      0.88621862     0.61742128    -0.51833373
 h     -0.42249726    -1.49533444     1.39059674
 h     -1.84443600     1.97542239     0.92901267
 h     -0.82529876     2.00328290    -0.96144063
 h      1.82211075     1.10989240    -0.63276223
 o      2.20361008    -1.21798006    -0.04223128
 h      2.62472219    -0.98659043    -0.95014724
 c     -2.44606503    -0.45064831    -0.61603522
 h     -1.95926117    -1.03515878    -1.45419791
 h     -2.87654847    -1.33510130    -0.16427130
 h     -3.16750108     0.40619766    -0.90238127
 h     -0.34877235     1.11263217     1.85804214
          17

 c      1.09282812    -0.63338758     0.09082694
 c     -0.13540516    -0.86593895     0.60730387
 c     -1.21559540     0.09719053     0.10184422
 c     -0.92133525     1.38400984     0.86866440
 c     -0.27517697     1.26778371    -0.42303164
 c      0.88337933     0.61547117    -0.53221371
 h     -0.39416371    -1.56823074     1.40839000
 h     -1.87969575     1.97038972     0.89918660
 h     -0.82749277     2.03843492    -0.97513685
 h      1.82507106     1.13774184    -0.67734205
 o      2.21070030    -1.21432311    -0.03403407
 h      2.58805050    -1.01035802    -0.93686923
 c     -2.44582892    -0.44142132    -0.61563536
 h     -1.95331131    -1.06289094    -1.47043851
 h     -2.90170328    -1.33083641    -0.14104296
 h     -3.17006126     0.38581480    -0.89320318
 h     -0.32181629     1.11603656     1.90160600
          17

 c      1.09707068    -0.63754531     0.08538936
 c     -0.14944027    -0.87305872     0.60078920
 c     -1.21313279     0.10727246     0.10310523
 c     -0.93061688     1.39045572     0.88970739
 c     -0.27498946     1.25652621    -0.42901906
 c      0.88465626     0.61376392    -0.54567316
 h     -0.36507444    -1.64208048     1.42537762
 h     -1.90321748     1.96772790     0.87337435
 h     -0.81804056     2.07330819    -0.99850993
 h      1.83184099     1.16953873    -0.73129091
 o      2.21980516    -1.21194954    -0.02606986
 h      2.54968671    -1.03694164    -0.91088178
 c     -2.44458421    -0.43283618    -0.61621445
 h     -1.95775995    -1.07615006    -1.48382169
 h     -2.92994759    -1.31905184    -0.11067268
 h     -3.16636976     0.35484144    -0.88391901
 h     -0.30638103     1.13274456     1.92266906
          17

 c      1.09834089    -0.63960929     0.07807661
 c     -0.16458940    -0.88160332     0.59556155
 c     -1.20941537     0.11753053     0.10539744
 c     -0.94153396     1.39514101     0.91404650
 c     -0.27911209     1.24609326    -0.43640629
 c      0.89061775     0.61248904    -0.55879290
 h     -0.33490391    -1.70664178     1.43166873
 h     -1.91330507     1.96717162     0.85349340
 h     -0.79358334     2.09992936    -1.02528961
 h      1.83557443     1.19990198    -0.79239786
 o      2.23047919    -1.21101413    -0.01749250
 h      2.51727123    -1.06382693    -0.88708935
 c     -2.44217628    -0.42595605    -0.61746824
 h     -1.97370160    -1.07318546    -1.49060843
 h     -2.95702123    -1.29573416    -0.07690528
 h     -3.16119252     0.32068036    -0.87715018
 h     -0.30454129     1.16255381     1.92016181
          17

 c      1.09634742    -0.63961922     0.06922929
 c     -0.18003884    -0.89191629     0.59176412
 c     -1.20466728     0.12778511     0.10872450
 c     -0.95375701     1.39806779     0.94059847
 c     -0.28749215     1.23690939    -0.44499018
 c      0.90128020     0.61195524    -0.57165685
 h     -0.30495305    -1.75538581     1.42198612
 h     -1.91046069     1.96931239     0.84122062
 h     -0.75386260     2.11322161    -1.05121160
 h      1.83147203     1.22428340    -0.85803520
 o      2.24214077    -1.21156170    -0.00732846
 h      2.49779348    -1.08906147    -0.88227180
 c     -2.43840388    -0.42157866    -0.61891888
 h     -2.00051534    -1.05446342    -1.48937818
 h     -2.97951633    -1.25929693    -0.04275507
 h     -3.16076641     0.29214753    -0.87571729
 h     -0.31620496     1.20424280     1.89651922
          17

 c      1.09118070    -0.63778745     0.05917025
 c     -0.19498137    -0.90399863     0.58923079
 c     -1.19917054     0.13785594     0.11304944
 c     -0.96707650     1.39928032     0.96803226
 c     -0.29948309     1.22902232    -0.45452227
 c      0.91606473     0.61250924    -0.58431012
 h     -0.27731159    -1.78527230     1.39478287
 h     -1.89726835     1.97554597     0.83770438
 h     -0.70124776     2.11109413    -1.07392298
 h      1.81744120     1.23957807    -0.92563600
 o      2.25437072    -1.21342178     0.00467976
 h      2.49310527    -1.11317650    -0.90146469
 c     -2.43325106    -0.41993335    -0.62001073
 h     -2.03580434    -1.02290544    -1.48134163
 h     -2.99523693    -1.21063400    -0.01020545
 h     -3.16979294     0.27616125    -0.88150423
 h     -0.33815467     1.25548902     1.85863564
          17

 c      1.08327108    -0.63446247     0.04818274
 c     -0.20868263    -0.91752984     0.58755666
 c     -1.19324505     0.14755374     0.11832023
 c     -0.98160835     1.39886280     0.99463796
 c     -0.31396367     1.22216825    -0.46470931
 c      0.93389524     0.61444124    -0.59673679
 h     -0.25432475    -1.79647345     1.35153328
 h     -1.87802006     1.98791783     0.84331450
 h     -0.64021029     2.09455673    -1.09299221
 h      1.79405234     1.24437360    -0.99311441
 o      2.26696961    -1.21626011     0.01773003
 h      2.49957654    -1.13862400    -0.93244234
 c     -2.42718606    -0.42039631    -0.62016256
 h     -2.07529513    -0.98427988    -1.47107895
 h     -3.00336625    -1.15277660     0.01989073
 h     -3.18787696     0.27442274    -0.89421840
 h     -0.36218558     1.31290438     1.81963157
          17

 c      1.07329009    -0.63008410     0.03652304
 c     -0.22051120    -0.93183742     0.58610058
 c     -1.18722838     0.15667198     0.12448760
 c     -0.99788618     1.39687117     1.01841202
 c     -0.32951649     1.21583921    -0.47518569
 c      0.95336541     0.61788576    -0.60884574
 h     -0.23826928    -1.79283425     1.29678565
 h     -1.85794446     2.00873509     0.85751838
 h     -0.57672551     2.06793877    -1.11011848
 h      1.76427914     1.23908008    -1.05927496
 o      2.27974165    -1.21974754     0.03069620
 h      2.51231171    -1.16731394    -0.95762635
 c     -2.42113224    -0.42157209    -0.61875945
 h     -2.11331610    -0.94689810    -1.46674110
 h     -3.00455701    -1.09037746     0.04783484
 h     -3.20932570     0.28357384    -0.91135602
 h     -0.37477310     1.37313851     1.79791544
          17

 c      1.06202910    -0.62513317     0.02444170
 c     -0.22996147    -0.94582432     0.58395029
 c     -1.18145778     0.16498096     0.13150327
 c     -1.01633587     1.39323501     1.03793337
 c     -0.34465173     1.20938595    -0.48551387
 c      0.97292577     0.62275837    -0.62045980
 h     -0.23103303    -1.78297304     1.23867270
 h     -1.84195229     2.03980641     0.87902203
 h     -0.51726300     2.03844829    -1.12903846
 h      1.73298316     1.22586178    -1.12415406
 o      2.29238489    -1.22363290     0.04276879
 h      2.52778219    -1.19971857    -0.96454680
 c     -2.41602682    -0.42183460    -0.61528515
 h     -2.14463952    -0.91915148    -1.47726766
 h     -3.00085876    -1.02900802     0.07499854
 h     -3.22661647     0.29843045    -0.92945059
 h     -0.36437316     1.43485991     1.80681934
          17

 c      1.05029359    -0.62008609     0.01219158
 c     -0.23667860    -0.95799225     0.57997785
 c     -1.17624901     0.17222998     0.13930175
 c     -1.03637511     1.38795908     1.05347201
 c     -0.35804459     1.20223865    -0.49528655
 c      0.99108576     0.62877518    -0.63133114
 h     -0.23377441    -1.78037285     1.18839580
 h     -1.83296409     2.08123529     0.90624542
 h     -0.46736622     2.01390246    -1.15417595
 h      1.70580663     1.20803358    -1.18898368
 o      2.30452224    -1.22773267     0.05358124
 h      2.54409966    -1.23531019    -0.94797044
 c     -2.41237220    -0.42000808    -0.60976289
 h     -2.16704032    -0.90519019    -1.50571171
 h     -2.99524114    -0.97417608     0.10341180
 h     -3.23365461     0.31470573    -0.94531346
 h     -0.33352196     1.49773680     1.84125850
          17

 c      1.03883909    -0.61538068     0.00001768
 c     -0.24046343    -0.96689559     0.57321588
 c     -1.17187271     0.17816955     0.14778484
 c     -1.05671455     1.38152141     1.06645153
 c     -0.36869591     1.19422340    -0.50433417
 c      1.00663268     0.63557723    -0.64122522
 h     -0.24683897    -1.79847653     1.15596019
 h     -1.83058483     2.13015500     0.93785302
 h     -0.43066548     1.99885889    -1.18783609
 h      1.68730203     1.18865965    -1.25526115
 o      2.31574359    -1.23190581     0.06318101
 h      2.56080046    -1.27316122    -0.90939075
 c     -2.41018499    -0.41569101    -0.60297959
 h     -2.18176864    -0.90316068    -1.54519822
 h     -2.99056255    -0.93012867     0.13474941
 h     -3.22693439     0.32987197    -0.95660016
 h     -0.29638851     1.55904426     1.88358702
          17

 c      1.02834989    -0.61139354    -0.01186549
 c     -0.24125683    -0.97205321     0.56348390
 c     -1.16853325     0.18259007     0.15681664
 c     -1.07633732     1.37483186     1.07818075
 c     -0.37594446     1.18571286    -0.51286504
 c      1.01880263     0.64289671    -0.65006779
 h     -0.26995293    -1.84032586     1.14294679
 h     -1.83164601     2.18071727     0.97279816
 h     -0.40909786     1.99231108    -1.22812452
 h      1.67908398     1.16897005    -1.32300856
 o      2.32560875    -1.23602152     0.07204529
 h      2.57894807    -1.31254870    -0.85714237
 c     -2.40927860    -0.40907441    -0.59599429
 h     -2.19141787    -0.90816255    -1.58334037
 h     -2.98833861    -0.89888163     0.16895920
 h     -3.20547807     0.34305709    -0.96193622
 h     -0.26657811     1.61407418     1.91828485
          17

 c      1.01944061    -0.60842860    -0.02329756
 c     -0.23916525    -0.97425989     0.55148987
 c     -1.16634989     0.18535967     0.16622713
 c     -1.09474165     1.36888370     1.08945504
 c     -0.37940208     1.17742485    -0.52135933
 c      1.02729369     0.65062703    -0.65804163
 h     -0.30193171    -1.89506274     1.14139783
 h     -1.83236205     2.22585053     1.00995300
 h     -0.40363035     1.98933419    -1.26986319
 h      1.67944376     1.14798151    -1.38958098
 o      2.33363004    -1.23991153     0.08107623
 h      2.60136456    -1.35370786    -0.80618145
 c     -2.40947399    -0.40064564    -0.58951110
 h     -2.19806856    -0.91566009    -1.60894162
 h     -2.98820436    -0.88006304     0.20357272
 h     -3.17062493     0.35490679    -0.96095388
 h     -0.25218623     1.65831084     1.93664653
          17

 c      1.01265558    -0.60671157    -0.03418326
 c     -0.23448933    -0.97481869     0.53823477
 c     -1.16533882     0.18644936     0.17582596
 c     -1.11172531     1.36447076     1.10067497
 c     -0.37891748     1.17008106    -0.53032482
 c      1.03212157     0.65874582    -0.66552965
 h     -0.34030345    -1.94689071     1.14078170
 h     -1.83017242     2.25940515     1.04786840
 h     -0.41450410     1.98443527    -1.30722207
 h      1.68470361     1.12368943    -1.45027927
 o      2.33933222    -1.24334710     0.09126564
 h      2.63161143    -1.39815199    -0.77268002
 c     -2.41058233    -0.39102664    -0.58368285
 h     -2.20286210    -0.92268480    -1.61491208
 h     -2.98852087    -0.87161061     0.23440999
 h     -3.12597682     0.36768218    -0.95437854
 h     -0.25660109     1.68837683     1.93523459
          17

 c      1.00845258    -0.60638209    -0.04448350
 c     -0.22767557    -0.97481125     0.52454297
 c     -1.16540285     0.18594301     0.18541939
 c     -1.12720990     1.36204712     1.11197274
 c     -0.37457127     1.16419032    -0.54011900
 c      1.03345008     0.66719152    -0.67296145
 h     -0.38176157    -1.98342037     1.13334356
 h     -1.82445297     2.27747405     1.08481760
 h     -0.44114386     1.97369204    -1.33565048
 h      1.69098061     1.09457429    -1.50011835
 o      2.34248927    -1.24614999     0.10290752
 h      2.67027274    -1.44690142    -0.76157069
 c     -2.41230868    -0.38089836    -0.57823025
 h     -2.20621932    -0.92775561    -1.59831603
 h     -2.98751591    -0.87072840     0.25708126
 h     -3.07715892     0.38530668    -0.94405235
 h     -0.27990099     1.70214895     1.91405238
          17

 c      1.00717850    -0.60748646    -0.05418946
 c     -0.21923649    -0.97490649     0.51096997
 c     -1.16633584     0.18403217     0.19482613
 c     -1.14121084     1.36166046     1.12322844
 c     -0.36666762     1.15998707    -0.55088249
 c      1.03149470     0.67579227    -0.68068520
 h     -0.42288899    -1.99765431     1.11496608
 h     -1.81654759     2.27892165     1.11897400
 h     -0.48214865     1.95538261    -1.35260381
 h      1.69528542     1.06037572    -1.53534198
 o      2.34328977    -1.24835840     0.11530263
 h      2.71238105    -1.49786474    -0.76201221
 c     -2.41425814    -0.37089181    -0.57262799
 h     -2.20806035    -0.93067113    -1.55987306
 h     -2.98415312    -0.87460317     0.26828892
 h     -3.03068736     0.41257964    -0.93253293
 h     -0.31914492     1.69889458     1.87600473
          17

 c      1.00904923    -0.60998120    -0.06329298
 c     -0.20968390    -0.97540979     0.49784941
 c     -1.16784345     0.18099315     0.20389148
 c     -1.15393456     1.36288877     1.13398264
 c     -0.35570982     1.15745162    -0.56253473
 c      1.02649624     0.68425584    -0.68890531
 h     -0.46062488    -1.98721450     1.08441129
 h     -1.80963359     2.26558211     1.14862841
 h     -0.53545455     1.92993539    -1.35766090
 h      1.69595094     1.02216247    -1.55420460
 o      2.34214020    -1.25017820     0.12745235
 h      2.75043904    -1.54659062    -0.75855171
 c     -2.41609990    -0.36134870    -0.56627020
 h     -2.20784244    -0.93260101    -1.50388491
 h     -2.97850970    -0.88083293     0.26658225
 h     -2.99164677     0.45279225    -0.92197608
 h     -0.36728364     1.67984315     1.82768038
          17

 c      1.01413666    -0.61375005    -0.07176437
 c     -0.19946983    -0.97630726     0.48532427
 c     -1.16957938     0.17715071     0.21249816
 c     -1.16596649     1.36478441     1.14329758
 c     -0.34236295     1.15636723    -0.57479937
 c      1.01872487     0.69219141    -0.69766287
 h     -0.49260343    -1.95373210     1.04278691
 h     -1.80845982     2.24219944     1.17245278
 h     -0.59862194     1.89964411    -1.35239870
 h      1.69277733     0.98209606    -1.55728022
 o      2.33940501    -1.25181914     0.13865542
 h      2.77834516    -1.58880963    -0.74065706
 c     -2.41774685    -0.35202514    -0.55858948
 h     -2.20444799    -0.93642584    -1.43842872
 h     -2.97185081    -0.88771693     0.25272536
 h     -2.96158590     0.50472950    -0.91291781
 h     -0.41111458     1.64908603     1.78084767
          17

 c      1.02235677    -0.61862828    -0.07953928
 c     -0.18891440    -0.97723524     0.47332761
 c     -1.17119350     0.17283472     0.22056860
 c     -1.17830458     1.36599593     1.14982600
 c     -0.32741423     1.15641402    -0.58726943
 c      1.00849048     0.69914274    -0.70683468
 h     -0.51768522    -1.90320653     0.99363722
 h     -1.81854172     2.21559951     1.18979575
 h     -0.66913922     1.86803883    -1.33988914
 h      1.68712137     0.94310711    -1.54755762
 o      2.33531165    -1.25340619     0.14861266
 h      2.79276351    -1.62180193    -0.70435136
 c     -2.41933228    -0.34204177    -0.54913133
 h     -2.19616671    -0.94667047    -1.37457551
 h     -2.96656560    -0.89447484     0.22978665
 h     -2.93878973     0.56209228    -0.90427228
 h     -0.43162850     1.61329063     1.75163930
          17

 c      1.03346104    -0.62442735    -0.08651408
 c     -0.17811030    -0.97740483     0.46153742
 c     -1.17238201     0.16834058     0.22805864
 c     -1.19161624     1.36534035     1.15259937
 c     -0.31175275     1.15731308    -0.59953558
 c      0.99616143     0.70462975    -0.71615767
 h     -0.53687337    -1.84698387     0.94338841
 h     -1.84432556     2.19242833     1.20084054
 h     -0.74446954     1.83864945    -1.32351275
 h      1.68184115     0.90848834    -1.53021040
 o      2.32993763    -1.25494650     0.15737602
 h      2.79330585    -1.64491963    -0.65134057
 c     -2.42098684    -0.33028212    -0.53772575
 h     -2.18132337    -0.96762423    -1.32279616
 h     -2.96590888    -0.90128829     0.20275338
 h     -2.92046689     0.61623921    -0.89452266
 h     -0.41466458     1.57758126     1.75147935
          17

 c      1.04704477    -0.63094922    -0.09255499
 c     -0.16686200    -0.97565526     0.44941013
 c     -1.17292338     0.16390853     0.23495223
 c     -1.20513295     1.36243072     1.15203320
 c     -0.29639927     1.15898034    -0.61133408
 c      0.98221981     0.70819799    -0.72531178
 h     -0.55403313    -1.80126835     0.90095310
 h     -1.88672090     2.17597536     1.20639519
 h     -0.82149871     1.81355224    -1.30544220
 h      1.68070727     0.88135205    -1.51159646
 o      2.32319019    -1.25629034     0.16533801
 h      2.78293718    -1.66025063    -0.58876864
 c     -2.42262403    -0.31604950    -0.52475424
 h     -2.15976125    -0.99941614    -1.28748960
 h     -2.97327419    -0.90888403     0.17727622
 h     -2.90453581     0.65952964    -0.88276310
 h     -0.36658676     1.54156387     1.77564646
          17

 c      1.06258259    -0.63797836    -0.09752910
 c     -0.15486403    -0.97098069     0.43648092
 c     -1.17268745     0.15972979     0.24126748
 c     -1.21723790     1.35750797     1.14946859
 c     -0.28255116     1.16158635    -0.62259283
 c      0.96737583     0.70946668    -0.73408035
 h     -0.57409686    -1.78102355     0.87429035
 h     -1.94179460     2.16445650     1.20739537
 h     -0.89582949     1.79284987    -1.28605389
 h      1.68689558     0.86402773    -1.49722464
 o      2.31478450    -1.25708605     0.17323364
 h      2.76850826    -1.67344496    -0.52915200
 c     -2.42393396    -0.29948794    -0.51107114
 h     -2.13378930    -1.03599763    -1.26541308
 h     -2.99085563    -0.91745044     0.15760179
 h     -2.89016188     0.68718506    -0.86902328
 h     -0.30871485     1.50305789     1.80901919
          17

 c      1.07947129    -0.64525441    -0.10134974
 c     -0.14219506    -0.96341866     0.42285109
 c     -1.17162433     0.15595714     0.24705894
 c     -1.22678784     1.35097029     1.14610903
 c     -0.27152214     1.16547933    -0.63334576
 c      0.95267362     0.70816424    -0.74251407
 h     -0.59769006    -1.78942909     0.86478031
 h     -2.00209261     2.15255607     1.20455479
 h     -0.96202954     1.77547025    -1.26475109
 h      1.70103255     0.85765375    -1.48956958
 o      2.30436739    -1.25685864     0.18192925
 h      2.75911907    -1.69266842    -0.48688154
 c     -2.42459024    -0.28147631    -0.49749651
 h     -2.10725452    -1.06811286    -1.24992846
 h     -3.01833200    -0.92543452     0.14495111
 h     -2.87764198     0.69781135    -0.85421534
 h     -0.26037649     1.46204292     1.83862376
          17

 c      1.09703906    -0.65244556    -0.10401234
 c     -0.12952940    -0.95416244     0.40923579
 c     -1.16974557     0.15270281     0.25240131
 c     -1.23337368     1.34314051     1.14270023
 c     -0.26453942     1.17102424    -0.64360744
 c      0.93942661     0.70415036    -0.75094933
 h     -0.61888047    -1.81621558     0.86663061
 h     -2.05942256     2.13457140     1.19839490
 h     -1.01486437     1.76045406    -1.24126773
 h      1.72038052     0.86215769    -1.48752741
 o      2.29195288    -1.25539902     0.19181692
 h      2.75965943    -1.72270553    -0.46841295
 c     -2.42441929    -0.26327571    -0.48445910
 h     -2.08394372    -1.08755441    -1.23539237
 h     -3.05271722    -0.92944711     0.13777190
 h     -2.86820975     0.69341295    -0.84005865
 h     -0.23306362     1.42028026     1.85715995
          17

 c      1.11451734    -0.65914102    -0.10560419
 c     -0.11773097    -0.94471112     0.39649383
 c     -1.16710611     0.15003432     0.25736235
 c     -1.23701207     1.33419580     1.13963090
 c     -0.26246929     1.17844045    -0.65329899
 c      0.92891941     0.69744160    -0.75984901
 h     -0.62977230    -1.84723314     0.87220695
 h     -2.10697525     2.10652767     1.18942885
 h     -1.05066313     1.74781411    -1.21644722
 h      1.74003894     0.87652213    -1.48794495
 o      2.27825691    -1.25312611     0.20245896
 h      2.76582854    -1.75944620    -0.46644160
 c     -2.42338727    -0.24623503    -0.47201591
 h     -2.06672975    -1.08914070    -1.21859554
 h     -3.08953910    -0.92552596     0.13344359
 h     -2.86389002     0.67917162    -0.82901173
 h     -0.23197170     1.38012821     1.86157390
          17

 c      1.13102526    -0.66486235    -0.10629519
 c     -0.10745349    -0.93623265     0.38528357
 c     -1.16379087     0.14798165     0.26197095
 c     -1.23790146     1.32417556     1.13704707
 c     -0.26557442     1.18767851    -0.66223120
 c      0.92204118     0.68824568    -0.76960698
 h     -0.62479470    -1.87168171     0.87587724
 h     -2.14021209     2.06676775     1.17827453
 h     -1.06828063     1.73882143    -1.19237943
 h      1.75502508     0.89912584    -1.48764541
 o      2.26438642    -1.25084435     0.21309914
 h      2.76894874    -1.79375443    -0.46795637
 c     -2.42151929    -0.23156520    -0.46002140
 h     -2.05739465    -1.07090391    -1.19857730
 h     -3.12433547    -0.91063745     0.12985255
 h     -2.86713948     0.66246441    -0.82397187
 h     -0.25799086     1.34398144     1.85163554
          17

 c      1.14559890    -0.66909013    -0.10631986
 c     -0.09904073    -0.92944915     0.37600380
 c     -1.15990338     0.14654861     0.26618744
 c     -1.23636399     1.31301700     1.13487668
 c     -0.27339375     1.19834679    -0.67010325
 c      0.91906639     0.67697991    -0.78043633
 h     -0.60153693    -1.88339280     0.87461532
 h     -2.15708274     2.01581815     1.16566677
 h     -1.06965702     1.73605422    -1.17228860
 h      1.76178532     0.92805723    -1.48462417
 o      2.25139170    -1.24931794     0.22321698
 h      2.76246461    -1.81799462    -0.46313607
 c     -2.41890403    -0.22006464    -0.44828578
 h     -2.05659471    -1.03394745    -1.17633293
 h     -3.15366494    -0.88353458     0.12611129
 h     -2.87981147     0.65035309    -0.82738023
 h     -0.30818975     1.31409396     1.82968616
          17

 c      1.15726941    -0.67130497    -0.10595387
 c     -0.09256477    -0.92470358     0.36883331
 c     -1.15555164     0.14571449     0.26988393
 c     -1.23293889     1.30059106     1.13275037
 c     -0.28480832     1.20971487    -0.67650793
 c      0.91966087     0.66424091    -0.79234609
 h     -0.56017823    -1.88005895     0.86754277
 h     -2.15819207     1.95618436     1.15239799
 h     -1.05983722     1.74328631    -1.16027300
 h      1.75881192     0.96138966    -1.47837606
 o      2.24008782    -1.24909461     0.23264343
 h      2.74380248    -1.82838082    -0.44743182
 c     -2.41580593    -0.21179359    -0.43668865
 h     -2.06368195    -0.98262732    -1.15494917
 h     -3.17559311    -0.84496904     0.12265169
 h     -2.90155222     0.64621038    -0.83980523
 h     -0.37461537     1.29244294     1.80166390
          17

 c      1.16518418    -0.67104324    -0.10548414
 c     -0.08787163    -0.92199387     0.36375483
 c     -1.15082811     0.14541841     0.27283770
 c     -1.22854378     1.28673581     1.12984751
 c     -0.29832934     1.22083487    -0.68098532
 c      0.92305004     0.65072074    -0.80516346
 h     -0.50304308    -1.86284118     0.85570542
 h     -2.14717084     1.89225748     1.13919388
 h     -1.04565200     1.76475649    -1.16050930
 h      1.74669580     0.99743124    -1.46978984
 o      2.23098919    -1.25045520     0.24150191
 h      2.71410794    -1.82511922    -0.42102447
 c     -2.41274338    -0.20593798    -0.42519448
 h     -2.07645661    -0.92481476    -1.14001951
 h     -3.18989680    -0.79754319     0.12104840
 h     -2.92897581     0.64839700    -0.85910798
 h     -0.44216437     1.28048222     1.77905835
          17

 c      1.16875353    -0.66796690    -0.10517046
 c     -0.08460870    -0.92093088     0.36053894
 c     -1.14579444     0.14552631     0.27474176
 c     -1.22435794     1.27128341     1.12492797
 c     -0.31256919     1.23080467    -0.68318246
 c      0.92823280     0.63710791    -0.81857584
 h     -0.43451183    -1.83685668     0.84234506
 h     -2.13101786     1.83014487     1.12652752
 h     -1.03235989     1.80318593    -1.17545270
 h      1.72783646     1.03492955    -1.46084728
 o      2.22422233    -1.25334323     0.25017586
 h      2.67815958    -1.81271948    -0.38880219
 c     -2.41037525    -0.20108866    -0.41378829
 h     -2.09143877    -0.87094413    -1.13926821
 h     -3.19807977    -0.74532687     0.12371251
 h     -2.95675052     0.65246477    -0.88117418
 h     -0.48983624     1.27900387     1.77874828
          17

 c      1.16778170    -0.66192980    -0.10521139
 c     -0.08227661    -0.92068450     0.35871982
 c     -1.14047904     0.14578673     0.27522392
 c     -1.22081400     1.25411314     1.11719007
 c     -0.32665902     1.23907782    -0.68306549
 c      0.93416539     0.62402113    -0.83219314
 h     -0.36073810    -1.81184005     0.83329240
 h     -2.11942090     1.77686408     1.11447676
 h     -1.02014322     1.85719221    -1.20373299
 h      1.70576807     1.07312693    -1.45409305
 o      2.21945477    -1.25729277     0.25930451
 h      2.64429585    -1.80039259    -0.36070410
 c     -2.40921772    -0.19587967    -0.40256867
 h     -2.10555465    -0.83014791    -1.15932143
 h     -3.20303165    -0.69319096     0.13342659
 h     -2.97960659     0.65436073    -0.90149736
 h     -0.50354448     1.28840056     1.81315716
          17

 c      1.16253123    -0.65301634    -0.10573428
 c     -0.08039150    -0.92014592     0.35768089
 c     -1.13489114     0.14579467     0.27386630
 c     -1.21667869     1.23539909     1.10750260
 c     -0.34026281     1.24557933    -0.68098459
 c      0.93990010     0.61200761    -0.84563628
 h     -0.28811345    -1.80036621     0.83609219
 h     -2.12124428     1.73810939     1.10284348
 h     -1.00443133     1.92066734    -1.23989439
 h      1.68406375     1.11149417    -1.45182972
 o      2.21603395    -1.26156874     0.26960413
 h      2.62185288    -1.79943141    -0.34895631
 c     -2.40941022    -0.18964219    -0.39206940
 h     -2.11855587    -0.80515186    -1.19997359
 h     -3.20801594    -0.64578463     0.15259925
 h     -2.99368715     0.65208988    -0.91637017
 h     -0.49052727     1.30813258     1.87582867
          17

 c      1.15369756    -0.64153526    -0.10681411
 c     -0.07874781    -0.91857071     0.35699813
 c     -1.12904428     0.14501099     0.27022948
 c     -1.21034986     1.21596107     1.09790638
 c     -0.35325191     1.25054142    -0.67751011
 c      0.94468689     0.60159225    -0.85862968
 h     -0.22050968    -1.81055972     0.85607948
 h     -2.13864364     1.71520602     1.09150352
 h     -0.97975220     1.98510619    -1.27656205
 h      1.66514682     1.14912672    -1.45525551
 o      2.21345354    -1.26571030     0.28130284
 h      2.61442884    -1.81470525    -0.35880279
 c     -2.41080948    -0.18254436    -0.38328723
 h     -2.13311483    -0.79195974    -1.25240015
 h     -3.21500160    -0.60635963     0.18223148
 h     -2.99693985     0.64582792    -0.92339546
 h     -0.46959399     1.33548858     1.94702897
          17

 c      1.14230467    -0.62798081    -0.10849006
 c     -0.07748719    -0.91625402     0.35682404
 c     -1.12298745     0.14285820     0.26389449
 c     -1.20134443     1.19719322     1.09027686
 c     -0.36543300     1.25426504    -0.67321661
 c      0.94801617     0.59332419    -0.87104831
 h     -0.15851357    -1.83842747     0.89184263
 h     -2.16499055     1.70448650     1.08058472
 h     -0.94282607     2.04253763    -1.30695328
 h      1.64969871     1.18420385    -1.46405398
 o      2.21163912    -1.26989173     0.29378415
 h      2.61658711    -1.83944029    -0.38249205
 c     -2.41330614    -0.17522438    -0.37717835
 h     -2.15236878    -0.78455981    -1.30423509
 h     -3.22328382    -0.57606594     0.22105581
 h     -2.98908178     0.63751139    -0.92163463
 h     -0.45520073     1.36627965     2.00898453
          17

 c      1.12955223    -0.61297618    -0.11076004
 c     -0.07685580    -0.91428062     0.35778422
 c     -1.11682717     0.13886386     0.25453070
 c     -1.19014406     1.18058349     1.08582857
 c     -0.37648032     1.25697328    -0.66856094
 c      0.94958700     0.58776444    -0.88288861
 h     -0.10192974    -1.87088102     0.93624936
 h     -2.18954454     1.70007029     1.07040623
 h     -0.89328989     2.08711639    -1.32615956
 h      1.63701748     1.21403848    -1.47671582
 o      2.21065721    -1.27452446     0.30606947
 h      2.61973780    -1.86220888    -0.40677002
 c     -2.41695366    -0.16844296    -0.37420377
 h     -2.17814508    -0.77852828    -1.34505752
 h     -3.22967556    -0.55421293     0.26557210
 h     -2.97155344     0.63056329    -0.91165382
 h     -0.45434179     1.39636772     2.05089754
          17

 c      1.11663986    -0.59720710    -0.11356587
 c     -0.07699663    -0.91373795     0.36053753
 c     -1.11073200     0.13279460     0.24199000
 c     -1.17751162     1.16726791     1.08513780
 c     -0.38596960     1.25875320    -0.66384473
 c      0.94923261     0.58541297    -0.89419148
 h     -0.05153329    -1.89483819     0.98130918
 h     -2.20299261     1.69679621     1.06136935
 h     -0.83319250     2.11560289    -1.33145916
 h      1.62591432     1.23575328    -1.49132868
 o      2.21043044    -1.27982087     0.31736265
 h      2.61773950    -1.87452818    -0.42142872
 c     -2.42184248    -0.16293501    -0.37425905
 h     -2.21083155    -0.77172043    -1.36835843
 h     -3.23014581    -0.53915451     0.31103314
 h     -2.94745019     0.62976242    -0.89547041
 h     -0.46897894     1.42240336     2.06759831
          17

 c      1.10461709    -0.58135398    -0.11679662
 c     -0.07791174    -0.91530137     0.36550477
 c     -1.10491723     0.12473696     0.22638020
 c     -1.16413215     1.15782460     1.08821065
 c     -0.39342992     1.25952900    -0.65920204
 c      0.94685724     0.58661556    -0.90496278
 h     -0.00881757    -1.90185879     1.02109865
 h     -2.19975143     1.69138140     1.05387028
 h     -0.76631358     2.12748691    -1.32234753
 h      1.61551432     1.24712674    -1.50631958
 o      2.21071871    -1.28571814     0.32719653
 h      2.60796145    -1.87260536    -0.42148278
 c     -2.42796151    -0.15933121    -0.37683712
 h     -2.24986403    -0.76378349    -1.37139543
 h     -3.22152790    -0.52908499     0.35267115
 h     -2.92100282     0.64065810    -0.87605605
 h     -0.49796125     1.44199662     2.05789492
          17

 c      1.09428183    -0.56604052    -0.12030106
 c     -0.07947022    -0.91919884     0.37281165
 c     -1.09961317     0.11508676     0.20808566
 c     -1.15057095     1.15223811     1.09448181
 c     -0.39838192     1.25903429    -0.65458487
 c      0.94240484     0.59148932    -0.91511944
 h      0.02464192    -1.88830723     1.05225048
 h     -2.17813000     1.68248260     1.04820900
 h     -0.69763941     2.12525102    -1.30065859
 h      1.60568016     1.24720208    -1.52090521
 o      2.21117273    -1.29192625     0.33542524
 h      2.59080324    -1.85687690    -0.40690139
 c     -2.43521291    -0.15800089    -0.38125245
 h     -2.29414257    -0.75573875    -1.35481508
 h     -3.20243319    -0.52246723     0.38662757
 h     -2.89618538     0.66772459    -0.85601834
 h     -0.53744753     1.45396759     2.02442804
          17

 c      1.08613533    -0.55180461    -0.12390012
 c     -0.08142305    -0.92526086     0.38229630
 c     -1.09502662     0.10444857     0.18772112
 c     -1.13737365     1.14992258     1.10273434
 c     -0.40037847     1.25678917    -0.64975256
 c      0.93585455     0.59988260    -0.92446531
 h      0.04756568    -1.85454679     1.07380139
 h     -2.14015443     1.67057777     1.04447072
 h     -0.63283494     2.11470416    -1.27069020
 h      1.59710883     1.23653658    -1.53525565
 o      2.21134859    -1.29794102     0.34224453
 h      2.56952003    -1.83190101    -0.38284901
 c     -2.44353048    -0.15879261    -0.38681822
 h     -2.34226708    -0.74997183    -1.32278715
 h     -3.17346691    -0.51821723     0.41056569
 h     -2.87497040     0.71145141    -0.83596774
 h     -0.58003914     1.45909158     1.97529937
          17

 c      1.08038838    -0.53909071    -0.12739547
 c     -0.08344651    -0.93292545     0.39349584
 c     -1.09131167     0.09348388     0.16603738
 c     -1.12518169     1.14973364     1.11098763
 c     -0.39907196     1.25215331    -0.64431689
 c      0.92723702     0.61137560    -0.93270000
 h      0.05925774    -1.80474773     1.08742294
 h     -2.09172742     1.65801975     1.04236330
 h     -0.57744601     2.10454925    -1.23871460
 h      1.59117876     1.21709054    -1.55041125
 o      2.21070340    -1.30304166     0.34822707
 h      2.55018873    -1.80637521    -0.36020958
 c     -2.45291054    -0.16086793    -0.39287074
 h     -2.39273731    -0.75049468    -1.28340889
 h     -3.13711631    -0.51580242     0.42413482
 h     -2.85688605     0.76671205    -0.81423302
 h     -0.61335463     1.46137996     1.92670596
          17

 c      1.07700349    -0.52825728    -0.13057741
 c     -0.08522256    -0.94120303     0.40559568
 c     -1.08856160     0.08276079     0.14381180
 c     -1.11461755     1.15008507     1.11675496
 c     -0.39431052     1.24457420    -0.63792164
 c      0.91667684     0.62533014    -0.93946970
 h      0.05997989    -1.74732250     1.09823071
 h     -2.04268328     1.64911780     1.04108732
 h     -0.53582106     2.10372881    -1.21093296
 h      1.58949451     1.19171048    -1.56788223
 o      2.20869344    -1.30644617     0.35414721
 h      2.54002984    -1.79060805    -0.35275696
 c     -2.46327843    -0.16286509    -0.39872806
 h     -2.44432687    -0.76268000    -1.24790663
 h     -3.09747398    -0.51529483     0.42931888
 h     -2.84040355     0.82443754    -0.78845959
 h     -0.62132888     1.46812997     1.90140308
          17

 c      1.07575839    -0.51959115    -0.13323371
 c     -0.08652380    -0.94871981     0.41741079
 c     -1.08682170     0.07265532     0.12175655
 c     -1.10559679     1.14956570     1.11842152
 c     -0.38621647     1.23401756    -0.63052271
 c      0.90446942     0.64098439    -0.94446461
 h      0.05123538    -1.69466166     1.11533195
 h     -2.00509364     1.64952402     1.03952461
 h     -0.51033225     2.11659018    -1.19022853
 h      1.59307589     1.16325399    -1.58886351
 o      2.20507563    -1.30776415     0.36035382
 h      2.54253632    -1.78927679    -0.36711967
 c     -2.47435202    -0.16340372    -0.40390385
 h     -2.49652716    -0.79092275    -1.22639976
 h     -3.05967747    -0.51732170     0.43040745
 h     -2.82455775     0.87507826    -0.75735231
 h     -0.59396367     1.48434783     1.91344142
          17

 c      1.07632230    -0.51331516    -0.13516031
 c     -0.08722174    -0.95409203     0.42763274
 c     -1.08611043     0.06334611     0.10047424
 c     -1.09689844     1.14776863     1.11655564
 c     -0.37520622     1.22122477    -0.62250216
 c      0.89118021     0.65755012    -0.94753499
 h      0.03522286    -1.65923767     1.14931786
 h     -1.98798058     1.66380733     1.03699710
 h     -0.50146037     2.13992391    -1.17469683
 h      1.60143970     1.13375758    -1.61330322
 o      2.20010085    -1.30726824     0.36631283
 h      2.55426274    -1.79704878    -0.39549008
 c     -2.48569638    -0.16170871    -0.40852187
 h     -2.54932065    -0.83437424    -1.22158185
 h     -3.02880837    -0.52276749     0.43298973
 h     -2.80957990     0.91124755    -0.72123368
 h     -0.53759051     1.50573539     1.95249752
          17

 c      1.07832772    -0.50958099    -0.13617354
 c     -0.08718559    -0.95666547     0.43551663
 c     -1.08643358     0.05489022     0.08046743
 c     -1.08728912     1.14519224     1.11278014
 c     -0.36198555     1.20750335    -0.61445356
 c      0.87771170     0.67425335    -0.94876304
 h      0.01323239    -1.64554106     1.20456735
 h     -1.99099344     1.69191752     1.03404858
 h     -0.50833860     2.16531918    -1.15972759
 h      1.61221329     1.10423839    -1.63945781
 o      2.19426819    -1.30552184     0.37108494
 h      2.56849814    -1.80440702    -0.42327594
 c     -2.49695432    -0.15790449    -0.41324737
 h     -2.60215811    -0.88545964    -1.22757073
 h     -3.00827870    -0.53207870     0.44159140
 h     -2.79676193     0.92889732    -0.68175310
 h     -0.46780871     1.52309060     1.99619514
          17

 c      1.08142029    -0.50845289    -0.13612432
 c     -0.08625735    -0.95683932     0.44137298
 c     -1.08778428     0.04730222     0.06216017
 c     -1.07646678     1.14264137     1.10829010
 c     -0.34754886     1.19430119    -0.60687639
 c      0.86527508     0.69031234    -0.94844532
 h     -0.01483586    -1.64672094     1.27374112
 h     -2.00464416     1.72857175     1.03221856
 h     -0.52916948     2.18382681    -1.14103559
 h      1.62174213     1.07521903    -1.66436893
 o      2.18802438    -1.30296537     0.37394233
 h      2.57981388    -1.80416454    -0.43898596
 c     -2.50800657    -0.15280058    -0.41863920
 h     -2.65352428    -0.93365767    -1.23546399
 h     -2.99859904    -0.54444035     0.45711574
 h     -2.78813342     0.92769212    -0.64145229
 h     -0.39813233     1.52954173     2.02726234
          17

 c      1.08527582    -0.50990072    -0.13490876
 c     -0.08438481    -0.95549619     0.44614132
 c     -1.09012877     0.04059057     0.04591468
 c     -1.06475489     1.14081364     1.10363709
 c     -0.33314343     1.18290654    -0.60001868
 c      0.85525796     0.70491492    -0.94700408
 h     -0.04892672    -1.65131506     1.34290585
 h     -2.01696151     1.76653075     1.03307464
 h     -0.56153122     2.18887166    -1.11616083
 h      1.62635411     1.04740077    -1.68494598
 o      2.18167072    -1.29981783     0.37454410
 h      2.58542171    -1.79302837    -0.43705090
 c     -2.51891405    -0.14755302    -0.42471447
 h     -2.70148386    -0.96988238    -1.23834539
 h     -2.99764577    -0.55762462     0.47639667
 h     -2.78623742     0.91124435    -0.60339278
 h     -0.33710089     1.52184334     2.03653566
          17

 c      1.08959609    -0.51380508    -0.13247304
 c     -0.08169614    -0.95338190     0.45070775
 c     -1.09339434     0.03476756     0.03204226
 c     -1.05257369     1.14012035     1.09897253
 c     -0.32015078     1.17430214    -0.59386889
 c      0.84902077     0.71724758    -0.94487482
 h     -0.08785246    -1.65026927     1.39950533
 h     -2.01869413     1.79971590     1.03759511
 h     -0.60270711     2.17711331    -1.08464326
 h      1.62353906     1.02197369    -1.69899238
 o      2.17536238    -1.29610532     0.37291650
 h      2.58516480    -1.77118517    -0.41748636
 c     -2.52974912    -0.14344670    -0.43103369
 h     -2.74429983    -0.98825093    -1.23263546
 h     -3.00214491    -0.56879770     0.49424405
 h     -2.79397704     0.88711754    -0.57072055
 h     -0.28943829     1.49920281     2.02039332
          17

 c      1.09410343    -0.51996102    -0.12881997
 c     -0.07846729    -0.95092830     0.45563156
 c     -1.09746798     0.02985833     0.02079718
 c     -1.04023247     1.14067148     1.09421332
 c     -0.30987773     1.16906997    -0.58821725
 c      0.84764892     0.72657223    -0.94238937
 h     -0.12957529    -1.63872356     1.43547848
 h     -2.00459813     1.82426337     1.04612137
 h     -0.65007618     2.14851529    -1.04781160
 h      1.61268063     1.00056191    -1.70585435
 o      2.16909564    -1.29167475     0.36945338
 h      2.58175652    -1.74214756    -0.38585773
 c     -2.54048296    -0.14168569    -0.43698625
 h     -2.78074275    -0.98621248    -1.21770383
 h     -3.00908262    -0.57557229     0.50594746
 h     -2.81425130     0.86545968    -0.54605063
 h     -0.25719846     1.46233420     1.97874623
          17

 c      1.09853646    -0.52808048    -0.12401569
 c     -0.07506407    -0.94830011     0.46115043
 c     -1.10220880     0.02590892     0.01236523
 c     -1.02795017     1.14230521     1.08906951
 c     -0.30328471     1.16730079    -0.58274082
 c      0.85169051     0.73232130    -0.93966434
 h     -0.17174869    -1.61528335     1.44712018
 h     -1.97299138     1.83850286     1.05854109
 h     -0.70159787     2.10640780    -1.00863911
 h      1.59537167     0.98501618    -1.70675406
 o      2.16267860    -1.28619558     0.36493585
 h      2.58131027    -1.71279209    -0.35352540
 c     -2.55099974    -0.14300285    -0.44199198
 h     -2.81026906    -0.96454191    -1.19551327
 h     -3.01639613    -0.57664294     0.50871475
 h     -2.84897412     0.85489762    -0.53079522
 h     -0.23986625     1.41312961     1.91456096
          17

 c      1.10264758    -0.53779240    -0.11819998
 c     -0.07189547    -0.94545249     0.46722186
 c     -1.10746644     0.02298663     0.00684952
 c     -1.01597554     1.14459089     1.08296824
 c     -0.30074827     1.16854571    -0.57708700
 c      0.86097166     0.73416897    -0.93652468
 h     -0.21212076    -1.58128372     1.43457601
 h     -1.92533555     1.84290452     1.07448929
 h     -0.75638809     2.05743034    -0.97158123
 h      1.57533711     0.97719189    -1.70483185
 o      2.15580800    -1.27928274     0.36035248
 h      2.59220886    -1.69147671    -0.33468028
 c     -2.56119072    -0.14717165    -0.44553899
 h     -2.83329708    -0.92778545    -1.17085579
 h     -3.02315374    -0.57196923     0.50210562
 h     -2.89759712     0.85731646    -0.52489694
 h     -0.23321244     1.35473131     1.83470971
          17

 c      1.10619745    -0.54864469    -0.11159769
 c     -0.06936624    -0.94213767     0.47350470
 c     -1.11309948     0.02116873     0.00425708
 c     -1.00474373     1.14682024     1.07494749
 c     -0.30199059     1.17191801    -0.57095702
 c      0.87461509     0.73205412    -0.93252904
 h     -0.24894864    -1.54071782     1.40208745
 h     -1.86633050     1.84037410     1.09355345
 h     -0.81500636     2.01039287    -0.94195672
 h      1.55768015     0.97869156    -1.70457555
 o      2.14843820    -1.27087529     0.35629001
 h      2.61937771    -1.68211870    -0.33652061
 c     -2.57099039    -0.15288807    -0.44711092
 h     -2.85160178    -0.88471625    -1.15184105
 h     -3.02955546    -0.56271601     0.48798901
 h     -2.95641941     0.86690508    -0.52719248
 h     -0.22721251     1.29144846     1.75128484
          17

 c      1.10894611    -0.56011448    -0.10451917
 c     -0.06780621    -0.93787691     0.47928357
 c     -1.11899660     0.02052298     0.00448900
 c     -0.99485058     1.14809843     1.06378192
 c     -0.30628097     1.17643052    -0.56420806
 c      0.89131581     0.72616641    -0.92715376
 h     -0.28164893    -1.50065708     1.35891666
 h     -1.80412738     1.83674774     1.11556219
 h     -0.87840703     1.97308885    -0.92451803
 h      1.54706918     0.99042432    -1.71008917
 o      2.14114700    -1.26150309     0.35249441
 h      2.65856739    -1.68002386    -0.35219889
 c     -2.58031196    -0.15827748    -0.44620164
 h     -2.86823421    -0.84694209    -1.14899935
 h     -3.03687553    -0.55109813     0.47027468
 h     -3.01965202     0.87471557    -0.53596354
 h     -0.20602616     1.22738624     1.68016834
          17

 c      1.11065529    -0.57162967    -0.09734369
 c     -0.06739388    -0.93198442     0.48347698
 c     -1.12509565     0.02109218     0.00733487
 c     -0.98636776     1.14760038     1.04870480
 c     -0.31284816     1.18141854    -0.55695489
 c      0.90975044     0.71692634    -0.92008128
 h     -0.31152446    -1.47110878     1.31929986
 h     -1.74922083     1.84037784     1.14101380
 h     -0.94534451     1.94841733    -0.92169289
 h      1.54546856     1.01194445    -1.72251242
 o      2.13490859    -1.25198815     0.34834270
 h      2.69981567    -1.67655053    -0.36842812
 c     -2.58908058    -0.16178288    -0.44265102
 h     -2.88573341    -0.82344428    -1.17043541
 h     -3.04724728    -0.54010840     0.45424782
 h     -3.08123991     0.87349814    -0.54930579
 h     -0.15718190     1.16406450     1.63243530
          17

 c      1.11111883    -0.58259796    -0.09049784
 c     -0.06819031    -0.92383622     0.48504147
 c     -1.13139909     0.02288225     0.01247428
 c     -0.97806344     1.14482786     1.03016133
 c     -0.32117962     1.18668851    -0.54957561
 c      0.92884977     0.70495821    -0.91138195
 h     -0.34126411    -1.46202567     1.29770000
 h     -1.71007023     1.85877059     1.17115864
 h     -1.01080760     1.93357801    -0.93291489
 h      1.55127652     1.04096207    -1.73861973
 o      2.13064190    -1.24305394     0.34343158
 h      2.73419227    -1.66504408    -0.37511569
 c     -2.59743049    -0.16289802    -0.43709873
 h     -2.90330784    -0.81436539    -1.21493378
 h     -3.06303130    -0.53295696     0.44511830
 h     -3.13610125     0.85960365    -0.56533134
 h     -0.08534183     1.10105884     1.60557349
          17

 c      1.11022396    -0.59243852    -0.08443661
 c     -0.07040449    -0.91341641     0.48380461
 c     -1.13797827     0.02584761     0.01948784
 c     -0.96826553     1.13985826     1.00942578
 c     -0.33098868     1.19229997    -0.54257960
 c      0.94780458     0.69101998    -0.90143714
 h     -0.37183399    -1.47695277     1.29891416
 h     -1.68706421     1.89255213     1.20679896
 h     -1.06757928     1.92312814    -0.95557888
 h      1.56078842     1.07363538    -1.75220217
 o      2.12899619    -1.23519962     0.33771003
 h      2.75655549    -1.64241886    -0.36782926
 c     -2.60574719    -0.16211136    -0.43079696
 h     -2.91691433    -0.81241250    -1.27177353
 h     -3.08565775    -0.53213302     0.44578579
 h     -3.18063942     0.83285258    -0.58233042
 h     -0.00845773     1.03937452     1.58904146
          17

 c      1.10800755    -0.60062539    -0.07960679
 c     -0.07458453    -0.90154996     0.48075442
 c     -1.14497256     0.02986414     0.02787035
 c     -0.95611621     1.13348786     0.98789423
 c     -0.34202041     1.19829891    -0.53646067
 c      0.96594461     0.67589575    -0.89072205
 h     -0.40006422    -1.51007108     1.31444404
 h     -1.67237579     1.93364995     1.24651450
 h     -1.10905164     1.91222619    -0.98640348
 h      1.57038966     1.10555115    -1.75684055
 o      2.13027484    -1.22869120     0.33141657
 h      2.76595683    -1.60877446    -0.34719444
 c     -2.61447536    -0.16034530    -0.42485341
 h     -2.92223960    -0.80961808    -1.32769760
 h     -3.11451099    -0.53852002     0.45511885
 h     -3.21298829     0.79593775    -0.59893961
 h      0.05659800     0.98171932     1.57408884
          17

 c      1.10466721    -0.60674787    -0.07638360
 c     -0.08137944    -0.88945433     0.47730219
 c     -1.15258855     0.03470803     0.03704288
 c     -0.94152774     1.12690664     0.96685012
 c     -0.35393143     1.20459982    -0.53162584
 c      0.98265743     0.66030117    -0.87963902
 h     -0.42087798    -1.55101198     1.33079897
 h     -1.65633869     1.97068071     1.28681847
 h     -1.13089899     1.89795403    -1.02228360
 h      1.57783727     1.13271976    -1.74788605
 o      2.13434719    -1.22354501     0.32504597
 h      2.76624961    -1.56713347    -0.31873784
 c     -2.62392935    -0.15860073    -0.41979251
 h     -2.91663566    -0.80109798    -1.37230669
 h     -3.14688157    -0.55128592     0.46841678
 h     -3.23325806     0.75402318    -0.61429901
 h      0.09971907     0.93093513     1.55620653
          17

 c      1.10052513    -0.61056205    -0.07500963
 c     -0.09120132    -0.87823396     0.47456323
 c     -1.16109159     0.04006883     0.04637075
 c     -0.92469967     1.12127226     0.94741460
 c     -0.36626979     1.21096951    -0.52837836
 c      0.99737055     0.64482750    -0.86844686
 h     -0.43048671    -1.59041946     1.33749368
 h     -1.63216767     1.99441956     1.32382003
 h     -1.13149026     1.87937962    -1.06071017
 h      1.58255243     1.15221395    -1.72316344
 o      2.14055824    -1.21952008     0.31935640
 h      2.76703519    -1.52321762    -0.29319323
 c     -2.63417375    -0.15784798    -0.41562536
 h     -2.89925042    -0.78517338    -1.39933393
 h     -3.17909049    -0.56858542     0.47968342
 h     -3.24371785     0.71438557    -0.62817637
 h      0.11663080     0.88930041     1.53391630
          17

 c      1.09595844    -0.61200898    -0.07556494
 c     -0.10409682    -0.86869852     0.47315912
 c     -1.17077973     0.04559557     0.05519693
 c     -0.90590561     1.11752822     0.93051344
 c     -0.37849055     1.21703415    -0.52690949
 c      1.00955243     0.62991646    -0.85724154
 h     -0.42736695    -1.62189928     1.32894543
 h     -1.59669933     1.99949849     1.35439711
 h     -1.11183097     1.85733040    -1.10008209
 h      1.58552196     1.16254647    -1.68301732
 o      2.14787331    -1.21624954     0.31521032
 h      2.78148348    -1.48337176    -0.28385375
 c     -2.64499548    -0.15893549    -0.41207349
 h     -2.87058504    -0.76252486    -1.40622212
 h     -3.20780402    -0.58840814     0.48378439
 h     -3.24839531     0.68537983    -0.64092201
 h      0.10728834     0.85847218     1.50764684
          17

 c      1.09131611    -0.61119767    -0.07797039
 c     -0.11977056    -0.86135640     0.47325990
 c     -1.18193661     0.05095957     0.06289275
 c     -0.88550659     1.11637463     0.91680665
 c     -0.38997646     1.22228331    -0.52727325
 c      1.01870636     0.61584829    -0.84595136
 h     -0.41195799    -1.64202795     1.30369032
 h     -1.54967665     1.98417657     1.37664686
 h     -1.07541929     1.83420862    -1.14005858
 h      1.58919399     1.16397041    -1.63019887
 o      2.15555323    -1.21357678     0.31300220
 h      2.81634290    -1.44958821    -0.29712989
 c     -2.65602032    -0.16238465    -0.40873133
 h     -2.83215070    -0.73564252    -1.39381624
 h     -3.23082270    -0.60912948     0.47750864
 h     -3.25145632     0.67400418    -0.65299852
 h      0.07549434     0.83937333     1.47945608
          17

 c      1.08685905    -0.60838046    -0.08199776
 c     -0.13765606    -0.85641866     0.47463940
 c     -1.19477015     0.05591323     0.06892413
 c     -0.86405835     1.11826597     0.90653820
 c     -0.40008104     1.22609336    -0.52935520
 c      1.02436303     0.60274322    -0.83435048
 h     -0.38626859    -1.65029073     1.26366281
 h     -1.49330979     1.95012496     1.39018416
 h     -1.02779359     1.81367941    -1.18179076
 h      1.59738050     1.15868324    -1.56959335
 o      2.16372205    -1.21168787     0.31224869
 h      2.86375984    -1.41779291    -0.32579842
 c     -2.66692427    -0.16810651    -0.40514458
 h     -2.78626839    -0.70869942    -1.36669656
 h     -3.24737602    -0.62979670     0.45984665
 h     -3.25481011     0.68266320    -0.66411824
 h      0.02980669     0.83164544     1.45354727
          17

 c      1.08275099    -0.60393961    -0.08727516
 c     -0.15699886    -0.85375136     0.47669798
 c     -1.20935017     0.06032184     0.07291770
 c     -0.84239843     1.12339449     0.89932275
 c     -0.40823492     1.22781432    -0.53289027
 c      1.02610924     0.59060714    -0.82213742
 h     -0.35366206    -1.64960462     1.21414880
 h     -1.43258677     1.90292540     1.39673938
 h     -0.97524221     1.79977865    -1.22744861
 h      1.61479058     1.15051312    -1.50726400
 o      2.17291331    -1.21080274     0.31206066
 h      2.90894201    -1.38290379    -0.35655489
 c     -2.67755026    -0.17527235    -0.40081629
 h     -2.73575897    -0.68748192    -1.33372360
 h     -3.25821426    -0.65032313     0.43202797
 h     -3.25707954     0.70768605    -0.67279146
 h     -0.01518783     0.83261286     1.43716856
          17

 c      1.07908461    -0.59838062    -0.09330518
 c     -0.17696289    -0.85280128     0.47850017
 c     -1.22556641     0.06415328     0.07471007
 c     -0.82144075     1.13159967     0.89405683
 c     -0.41410793     1.22694147    -0.53759682
 c      1.02370396     0.57947318    -0.80912788
 h     -0.31852197    -1.64708198     1.16384669
 h     -1.37606149     1.85298895     1.40114395
 h     -0.92268599     1.79523541    -1.27843674
 h      1.64555671     1.14344633    -1.44828272
 o      2.18344122    -1.21095069     0.31170291
 h      2.94038778    -1.34243346    -0.37902513
 c     -2.68784469    -0.18254084    -0.39525429
 h     -2.68322873    -0.67845212    -1.30695215
 h     -3.26563142    -0.67166114     0.39748940
 h     -3.25507904     0.74116907    -0.67693301
 h     -0.04072627     0.83691989     1.43999443
          17

 c      1.07591329    -0.59231837    -0.09950879
 c     -0.19678078    -0.85265864     0.47895706
 c     -1.24312581     0.06743200     0.07435810
 c     -0.80139279     1.14216635     0.88938917
 c     -0.41770178     1.22328735    -0.54338141
 c      1.01727461     0.56961268    -0.79549112
 h     -0.28528687    -1.65318234     1.12336216
 h     -1.33546383     1.81475694     1.41163344
 h     -0.87217611     1.79992036    -1.33311052
 h      1.69074654     1.13925014    -1.39415176
 o      2.19524635    -1.21198584     0.31073428
 h      2.95262294    -1.29634202    -0.38795817
 c     -2.69774237    -0.18858521    -0.38830243
 h     -2.63035512    -0.68587532    -1.29636696
 h     -3.27325181    -0.69581338     0.36148338
 h     -3.24605003     0.77430704    -0.67488435
 h     -0.03377117     0.83957204     1.46840940
          17

 c      1.07327029    -0.58644767    -0.10528183
 c     -0.21590752    -0.85250828     0.47727778
 c     -1.26158623     0.07018975     0.07209758
 c     -0.78127716     1.15398955     0.88476023
 c     -0.41926225     1.21700769    -0.55041883
 c      1.00743613     0.56162626    -0.78180181
 h     -0.25702563    -1.67646314     1.10043959
 h     -1.32076754     1.80011948     1.43614211
 h     -0.82346723     1.81093081    -1.38635468
 h      1.74668304     1.13629687    -1.34231175
 o      2.20794645    -1.21366398     0.30898859
 h      2.94570806    -1.24596376    -0.38276695
 c     -2.70707980    -0.19263361    -0.38056360
 h     -2.57849019    -0.70842682    -1.30290774
 h     -3.28511089    -0.72526216     0.32971128
 h     -3.22888182     0.79985782    -0.66597393
 h      0.00228294     0.84076851     1.51787520
          17

 c      1.07116587    -0.58148857    -0.11004576
 c     -0.23403709    -0.85226424     0.47341857
 c     -1.28039363     0.07244603     0.06826979
 c     -0.76002997     1.16649261     0.88094058
 c     -0.41910822     1.20847230    -0.55901601
 c      0.99517701     0.55627644    -0.76881915
 h     -0.23515173    -1.71637499     1.09490920
 h     -1.33214896     1.80888777     1.47442179
 h     -0.77579398     1.82423184    -1.43163468
 h      1.80599454     1.13102920    -1.28850210
 o      2.22086248    -1.21571081     0.30658492
 h      2.92509399    -1.19306527    -0.36752680
 c     -2.71560338    -0.19465932    -0.37317183
 h     -2.53008924    -0.73952954    -1.31847996
 h     -3.30377468    -0.76143912     0.30587588
 h     -3.20432154     0.81329488    -0.65058554
 h      0.05267806     0.84491882     1.57538249
          17

 c      1.06955920    -0.57810865    -0.11329021
 c     -0.25096672    -0.85259690     0.46796508
 c     -1.29889752     0.07421976     0.06326236
 c     -0.73750458     1.17992436     0.87942528
 c     -0.41753620     1.19811628    -0.56939963
 c      0.98160475     0.55419988    -0.75719946
 h     -0.22063650    -1.76328525     1.09989938
 h     -1.35977580     1.83017309     1.51683627
 h     -0.72907297     1.83630587    -1.46344327
 h      1.86041434     1.12039459    -1.22947560
 o      2.23302666    -1.21789692     0.30395678
 h      2.90172658    -1.13877841    -0.35130184
 c     -2.72313092    -0.19523724    -0.36704694
 h     -2.48865209    -0.77120931    -1.33279420
 h     -3.32855892    -0.80296800     0.28980765
 h     -3.17481185     0.81327267    -0.63008261
 h      0.10314727     0.85616658     1.62809907
          17

 c      1.06832589    -0.57682671    -0.11462217
 c     -0.26651320    -0.85436095     0.46162770
 c     -1.31635727     0.07554030     0.05747222
 c     -0.71417125     1.19470490     0.88144834
 c     -0.41482243     1.18635301    -0.58156889
 c      0.96774662     0.55568852    -0.74732521
 h     -0.21465910    -1.80547200     1.10738277
 h     -1.39165823     1.85239895     1.55201218
 h     -0.68415440     1.84497622    -1.47861960
 h      1.90306738     1.10321903    -1.16413040
 o      2.24338122    -1.22011501     0.30170638
 h      2.88909210    -1.08251183    -0.34566290
 c     -2.72965060    -0.19533499    -0.36252275
 h     -2.45753650    -0.79704409    -1.33842800
 h     -3.35570110    -0.84549333     0.27819019
 h     -3.14429573     0.80192325    -0.60673604
 h      0.14443361     0.87664977     1.66728267
          17

 c      1.06724680    -0.57792447    -0.11381829
 c     -0.28052353    -0.85817090     0.45493104
 c     -1.33196584     0.07644199     0.05127548
 c     -0.69062129     1.21101300     0.88756097
 c     -0.41125743     1.17353477    -0.59524053
 c      0.95446105     0.56058713    -0.73925565
 h     -0.21830280    -1.83420954     1.11153764
 h     -1.41874365     1.86835706     1.57207685
 h     -0.64263899     1.84967231    -1.47670271
 h      1.92956403     1.08041617    -1.09337970
 o      2.25134634    -1.22233414     0.30008029
 h      2.89426125    -1.02283657    -0.35615479
 c     -2.73523811    -0.19610893    -0.35947845
 h     -2.43916290    -0.81293929    -1.33182858
 h     -3.38034829    -0.88342267     0.26704796
 h     -3.11791047     0.78488665    -0.58355713
 h      0.17174826     0.90683200     1.68807365
          17

 c      1.06603075    -0.58140817    -0.11085225
 c     -0.29289277    -0.86430701     0.44816959
 c     -1.34490165     0.07695414     0.04499941
 c     -0.66740583     1.22878887     0.89768175
 c     -0.40717012     1.15992794    -0.60985529
 c      0.94240790     0.56828939    -0.73275121
 h     -0.23223667    -1.84484703     1.10922266
 h     -1.43554503     1.87498318     1.57316202
 h     -0.60663274     1.85155061    -1.45989877
 h      1.93841680     1.05472289    -1.01961241
 o      2.25718812    -1.22438869     0.29858527
 h      2.91183278    -0.96092482    -0.37604736
 c     -2.73996034    -0.19866166    -0.35758239
 h     -2.43477428    -0.81698638    -1.31273740
 h     -3.39846572    -0.91193075     0.25366809
 h     -3.10119849     0.77017598    -0.56380213
 h      0.18364437     0.94599697     1.68866200
          17

 c      1.06435587    -0.58704356    -0.10587630
 c     -0.30355978    -0.87274508     0.44145068
 c     -1.35440113     0.07710242     0.03890285
 c     -0.64507547     1.24783819     0.91121212
 c     -0.40293342     1.14569273    -0.62462904
 c      0.93202264     0.57781638    -0.72734435
 h     -0.25662916    -1.83640988     1.09958567
 h     -1.43943416     1.87209531     1.55450556
 h     -0.57849466     1.85354831    -1.43281922
 h      1.93131732     1.03036147    -0.94612987
 o      2.26157847    -1.22593222     0.29639884
 h      2.93054704    -0.90125936    -0.39284387
 c     -2.74390223    -0.20368063    -0.35644843
 h     -2.44432878    -0.80939566    -1.28381111
 h     -3.40773594    -0.92810989     0.23725984
 h     -3.09855500     0.76481117    -0.55002111
 h      0.18179644     0.99233633     1.67019824
          17

 c      1.06191116    -0.59444277    -0.09916875
 c     -0.31249526    -0.88316732     0.43471715
 c     -1.35983859     0.07691890     0.03316570
 c     -0.62429177     1.26790184     0.92704157
 c     -0.39895969     1.13089563    -0.63866641
 c      0.92348296     0.58795734    -0.72244443
 h     -0.29115765    -1.81143804     1.08393737
 h     -1.43032455     1.86173694     1.51790259
 h     -0.56049278     1.85999268    -1.40160460
 h      1.91328603     1.01262757    -0.87654033
 o      2.26505682    -1.22660560     0.29290494
 h      2.94155876    -0.84890699    -0.39687003
 c     -2.74726457    -0.21102012    -0.35568014
 h     -2.46629694    -0.79277512    -1.25088699
 h     -3.40779363    -0.93140565     0.21895438
 h     -3.11150302     0.77042807    -0.54309854
 h      0.17192682     1.04270285     1.63767569
          17

 c      1.05843662    -0.60316374    -0.09107335
 c     -0.31968689    -0.89493035     0.42772559
 c     -1.36079808     0.07645041     0.02788536
 c     -0.60592140     1.28866184     0.94347569
 c     -0.39569734     1.11561095    -0.65116529
 c      0.91671824     0.59744923    -0.71746328
 h     -0.33509036    -1.77636132     1.06608330
 h     -1.41117829     1.84823342     1.46771269
 h     -0.55429538     1.87510831    -1.37195017
 h      1.89206052     1.00717490    -0.81401534
 o      2.26788016    -1.22616486     0.28783895
 h      2.94068608    -0.80744596    -0.38366550
 c     -2.75037195    -0.21956646    -0.35481799
 h     -2.49752481    -0.77242013    -1.22342448
 h     -3.40028652    -0.92375495     0.20167118
 h     -3.13820748     0.78205718    -0.54213417
 h      0.16533327     1.09242267     1.60115983
          17

 c      1.05376132    -0.61278550    -0.08195066
 c     -0.32511141    -0.90707218     0.42002748
 c     -1.35712384     0.07575611     0.02307437
 c     -0.59086460     1.30964455     0.95836739
 c     -0.39362722     1.10011055    -0.66165748
 c      0.91155652     0.60517780    -0.71193041
 h     -0.38758085    -1.74150063     1.05253934
 h     -1.38909924     1.83857703     1.41096224
 h     -0.56039738     1.90045850    -1.34661375
 h      1.87569393     1.01874767    -0.76055452
 o      2.27004355    -1.22453188     0.28125162
 h      2.92799766    -0.77813899    -0.35346792
 c     -2.75351147    -0.22760055    -0.35334672
 h     -2.53381435    -0.75542821    -1.21331229
 h     -3.38881355    -0.90949244     0.18989189
 h     -3.17464924     0.79151709    -0.54519314
 h      0.17793738     1.13616421     1.57452116
          17

 c      1.04783326    -0.62294410    -0.07214863
 c     -0.32870182    -0.91856186     0.41110413
 c     -1.34894020     0.07490108     0.01866068
 c     -0.57926894     1.33003898     0.96989581
 c     -0.39323374     1.08498813    -0.67010703
 c      0.90800647     0.61037856    -0.70554838
 h     -0.44811126    -1.71834840     1.05089964
 h     -1.37534596     1.84202308     1.35638563
 h     -0.57781261     1.93318158    -1.32448220
 h      1.86853450     1.04947513    -0.71674997
 o      2.27128174    -1.22184049     0.27348347
 h      2.90769920    -0.75919602    -0.31083925
 c     -2.75670636    -0.23350101    -0.35102066
 h     -2.57178266    -0.74723981    -1.22946847
 h     -3.37825675    -0.89460031     0.18893879
 h     -3.21625614     0.79164111    -0.55009952
 h      0.22108419     1.17080275     1.56747024
          17

 c      1.04074010    -0.63333351    -0.06199134
 c     -0.33039739    -0.92888846     0.40078326
 c     -1.33663582     0.07395754     0.01450275
 c     -0.56990401     1.34880510     0.97755997
 c     -0.39492429     1.07105828    -0.67677069
 c      0.90642492     0.61276833    -0.69816468
 h     -0.51612403    -1.71291641     1.06490125
 h     -1.38053525     1.86678293     1.31103507
 h     -0.60431263     1.96696232    -1.30222083
 h      1.86862549     1.09766760    -0.68232794
 o      2.27104016    -1.21849864     0.26515523
 h      2.88851520    -0.74480219    -0.26453414
 c     -2.75968499    -0.23643452    -0.34830389
 h     -2.61052098    -0.74761058    -1.27055652
 h     -3.37284858    -0.88467728     0.20320207
 h     -3.25896172     0.77840002    -0.55486053
 h      0.28946420     1.19772236     1.57713518
          17

 c      1.03271930    -0.64368932    -0.05177767
 c     -0.33032586    -0.93845218     0.38959367
 c     -1.32081787     0.07301104     0.01043053
 c     -0.56128362     1.36533184     0.98207253
 c     -0.39891232     1.05911376    -0.68196983
 c      0.90733353     0.61253456    -0.68971397
 h     -0.58921618    -1.72125578     1.09020705
 h     -1.40530357     1.91424248     1.27634246
 h     -0.63706917     1.99478548    -1.27670572
 h      1.86934913     1.15817432    -0.65686600
 o      2.26857508    -1.21515515     0.25702740
 h      2.88208488    -0.72570171    -0.22527364
 c     -2.76218669    -0.23656746    -0.34617173
 h     -2.65066726    -0.75134541    -1.32492597
 h     -3.37348005    -0.88211195     0.23365730
 h     -3.29967212     0.75122495    -0.55788176
 h      0.36513942     1.22074219     1.59277114
          17

 c      1.02415217    -0.65376668    -0.04178253
 c     -0.32890372    -0.94818308     0.37853428
 c     -1.30225805     0.07215069     0.00629503
 c     -0.55295977     1.37979411     0.98445494
 c     -0.40512300     1.04973544    -0.68594593
 c      0.91105586     0.61020209    -0.68019266
 h     -0.66233724    -1.73373093     1.11703614
 h     -1.43823255     1.97755252     1.24901852
 h     -0.67330940     2.01118896    -1.24638083
 h      1.86344525     1.22405179    -0.64001019
 o      2.26343277    -1.21234554     0.24957362
 h      2.89548287    -0.69494019    -0.19897681
 c     -2.76422444    -0.23476955    -0.34539328
 h     -2.69239636    -0.75273970    -1.37811379
 h     -3.37672254    -0.88491869     0.27669938
 h     -3.33652843     0.71268825    -0.55812857
 h      0.43082770     1.24297119     1.60502292
          17

 c      1.01552298    -0.66332933    -0.03225139
 c     -0.32671379    -0.95892257     0.36856682
 c     -1.28184297     0.07144659     0.00200361
 c     -0.54525861     1.39276805     0.98542485
 c     -0.41317006     1.04321510    -0.68882010
 c      0.91749117     0.60647532    -0.66966180
 h     -0.72939646    -1.74185385     1.13597428
 h     -1.46463443     2.04675655     1.22528929
 h     -0.71075867     2.01329823    -1.21151425
 h      1.84591516     1.28832277    -0.63132491
 o      2.25596331    -1.21004661     0.24266606
 h      2.92335210    -0.65502487    -0.18182712
 c     -2.76597039    -0.23219268    -0.34617473
 h     -2.73477342    -0.74828875    -1.41875299
 h     -3.37686148    -0.88858484     0.32567091
 h     -3.36917643     0.66806112    -0.55521234
 h      0.47554573     1.26594637     1.60866983
          17

 c      1.00735256    -0.67215004    -0.02339083
 c     -0.32434092    -0.97115816     0.36035403
 c     -1.26052438     0.07092665    -0.00246764
 c     -0.53862942     1.40480478     0.98530019
 c     -0.42240215     1.03954390    -0.69059525
 c      0.92610942     0.60210880    -0.65824991
 h     -0.78509447    -1.74097793     1.14088724
 h     -1.47373015     2.11334985     1.20292846
 h     -0.74791703     2.00117324    -1.17403147
 h      1.81494567     1.34511293    -0.63014218
 o      2.24706072    -1.20783508     0.23589975
 h      2.95230235    -0.61532283    -0.16555873
 c     -2.76749937    -0.22995348    -0.34827767
 h     -2.77613413    -0.73689794    -1.44004007
 h     -3.36873375    -0.88879728     0.37351787
 h     -3.39886280     0.62454223    -0.54930117
 h      0.49405116     1.29000356     1.60169708
          17

 c      1.00012540    -0.68001995    -0.01536023
 c     -0.32227450    -0.98502277     0.35423169
 c     -1.23926276     0.07056176    -0.00707638
 c     -0.53342492     1.41629629     0.98410487
 c     -0.43198559     1.03841878    -0.69116551
 c      0.93606595     0.59780644    -0.64614506
 h     -0.82573058    -1.73001710     1.12910664
 h     -1.45989435     2.17147739     1.18106428
 h     -0.78429367     1.97796891    -1.13729563
 h      1.77177059     1.39028312    -0.63553288
 o      2.23757303    -1.20534665     0.22900897
 h      2.97039966    -0.58454700    -0.14421096
 c     -2.76869619    -0.22891299    -0.35124536
 h     -2.81456166    -0.71932225    -1.43925886
 h     -3.34921021    -0.88291824     0.41457469
 h     -3.42783655     0.58964601    -0.54075322
 h      0.48543482     1.31468408     1.58428866
          17

 c      0.99422731    -0.68675792    -0.00826800
 c     -0.32084602    -1.00033809     0.35023353
 c     -1.21896961     0.07026003    -0.01172402
 c     -0.52996474     1.42748978     0.98163976
 c     -0.44099440     1.03927373    -0.69033522
 c      0.94633412     0.59413509    -0.63357672
 h     -0.84949000    -1.71076592     1.10102695
 h     -1.42162291     2.21766300     1.15958930
 h     -0.82059135     1.94977563    -1.10577899
 h      1.72025782     1.42187028    -0.64637672
 o      2.22806257    -1.20246532     0.22195070
 h      2.97095748    -0.56753015    -0.11554392
 c     -2.76936664    -0.22947542    -0.35454451
 h     -2.84822646    -0.69778596    -1.41735293
 h     -3.31739149    -0.87023869     0.44522869
 h     -3.45772330     0.56878041    -0.52954356
 h      0.45277777     1.33890274     1.55861984
          17

 c      0.98989750    -0.69221930    -0.00217035
 c     -0.32015298    -1.01661529     0.34807917
 c     -1.20046143     0.06986820    -0.01626891
 c     -0.52867496     1.43850769     0.97746847
 c     -0.44851181     1.04140384    -0.68787666
 c      0.95581714     0.59145168    -0.62078932
 h     -0.85689424    -1.68781398     1.06016822
 h     -1.36078494     2.25067364     1.13880415
 h     -0.85850896     1.92431410    -1.08428643
 h      1.66642829     1.44045858    -0.66151773
 o      2.21879478    -1.19932702     0.21484583
 h      2.95263674    -0.56500536    -0.08015062
 c     -2.76939431    -0.23143806    -0.35758641
 h     -2.87571422    -0.67594408    -1.37919096
 h     -3.27434837    -0.85179377     0.46411202
 h     -3.48773090     0.56332457    -0.51492715
 h      0.40401479     1.36092854     1.52939153
          17

 c      0.98720087    -0.69630384     0.00292668
 c     -0.31996404    -1.03301672     0.34712495
 c     -1.18443542     0.06917761    -0.02054151
 c     -0.53016410     1.44930732     0.97086784
 c     -0.45377852     1.04424290    -0.68364550
 c      0.96345258     0.58986688    -0.60800946
 h     -0.85164311    -1.66900727     1.01372394
 h     -1.28275516     2.27214161     1.11930059
 h     -0.89961052     1.90776801    -1.07650341
 h      1.61769443     1.44923268    -0.67999529
 o      2.20972863    -1.19632357     0.20793060
 h      2.91950869    -0.57341914    -0.04071323
 c     -2.76874944    -0.23400065    -0.35965807
 h     -2.89646880    -0.65899533    -1.33424298
 h     -3.22285677    -0.83019283     0.47231596
 h     -3.51436965     0.57074290    -0.49575968
 h      0.35296938     1.37832803     1.50453318
          17

 c      0.98602406    -0.69896209     0.00705994
 c     -0.31968201    -1.04837219     0.34637840
 c     -1.17146331     0.06793819    -0.02436162
 c     -0.53496856     1.45954612     0.96092381
 c     -0.45637208     1.04766619    -0.67770468
 c      0.96833726     0.58930163    -0.59541835
 h     -0.84105726    -1.66538666     0.97241238
 h     -1.19702432     2.28804909     1.10199602
 h     -0.94345595     1.90122417    -1.08346226
 h      1.58150969     1.45308993    -0.70125645
 o      2.20047327    -1.19414258     0.20152371
 h      2.88170065    -0.58420467    -0.00148733
 c     -2.76734695    -0.23595673    -0.35992922
 h     -2.91119453    -0.65330502    -1.29602535
 h     -3.16711005    -0.80950080     0.47366646
 h     -3.53292934     0.58638689    -0.47120565
 h      0.31697709     1.38818149     1.49408838
          17

 c      0.98610031    -0.70018721     0.01029143
 c     -0.31858726    -1.06147648     0.34481579
 c     -1.16198861     0.06588454    -0.02756338
 c     -0.54276734     1.46842746     0.94701726
 c     -0.45628566     1.05201687    -0.67034538
 c      0.96987749     0.58967340    -0.58315305
 h     -0.83357630    -1.68796161     0.94683412
 h     -1.11657120     2.30983007     1.08817556
 h     -0.98669459     1.90021151    -1.10322235
 h      1.56343522     1.45636005    -0.72509858
 o      2.19039706    -1.19369354     0.19594118
 h      2.85372851    -0.58495650     0.03309264
 c     -2.76496861    -0.23605734    -0.35780054
 h     -2.92151926    -0.66434448    -1.27724458
 h     -3.11210264    -0.79484144     0.47449118
 h     -3.53924494     0.60534460    -0.44120855
 h      0.30696815     1.38796772     1.50459133
          17

 c      0.98705631    -0.69998653     0.01268271
 c     -0.31643430    -1.07175867     0.34203662
 c     -1.15631359     0.06277661    -0.03002965
 c     -0.55200178     1.47492735     0.92940312
 c     -0.45382854     1.05780883    -0.66198245
 c      0.96790629     0.59112224    -0.57134876
 h     -0.83226752    -1.74021764     0.93994386
 h     -1.05296737     2.35063170     1.07907729
 h     -1.02420828     1.89786228    -1.13204661
 h      1.56543495     1.46011185    -0.75116906
 o      2.17919739    -1.19563028     0.19132166
 h      2.84558344    -0.56715376     0.06128207
 c     -2.76139825    -0.23352558    -0.35346404
 h     -2.92849745    -0.69299409    -1.28125026
 h     -3.06240290    -0.79112109     0.48175162
 h     -3.53073204     0.62354324    -0.40651605
 h      0.31800049     1.37683738     1.53288678
          17

 c      0.98846125    -0.69835393     0.01427808
 c     -0.31372915    -1.07965498     0.33851098
 c     -1.15457571     0.05844417    -0.03172436
 c     -0.56098589     1.47871855     0.90913534
 c     -0.44946332     1.06539931    -0.65302892
 c      0.96268631     0.59406812    -0.56018640
 h     -0.83186052    -1.81404130     0.94435158
 h     -1.00895631     2.41424485     1.07457054
 h     -1.05102220     1.88831025    -1.16589705
 h      1.58556288     1.46137217    -0.77836435
 o      2.16750032    -1.19978321     0.18756243
 h      2.85311237    -0.53528466     0.08510666
 c     -2.75658994    -0.22842955    -0.34782471
 h     -2.93159773    -0.73399455    -1.29942503
 h     -3.02068734    -0.80074085     0.49926945
 h     -3.50678323     0.63832743    -0.36845015
 h      0.33481794     1.35592191     1.56858523
          17

 c      0.98986769    -0.69527184     0.01510719
 c     -0.31125400    -1.08613125     0.33502697
 c     -1.15672761     0.05281717    -0.03270371
 c     -0.56886773     1.48069679     0.88754748
 c     -0.44370173     1.07482918    -0.64382874
 c      0.95480220     0.59903053    -0.54989061
 h     -0.82420183    -1.89540762     0.94898017
 h     -0.97873262     2.48976364     1.07242447
 h     -1.06354444     1.86823300    -1.20136550
 h      1.61916074     1.45500784    -0.80473926
 o      2.15648658    -1.20541324     0.18450165
 h      2.86332566    -0.50263102     0.10741415
 c     -2.75061294    -0.22161531    -0.34167765
 h     -2.92957832    -0.77885370    -1.31841729
 h     -2.98729290    -0.82186476     0.52489389
 h     -3.46891268     0.64887007    -0.32862226
 h      0.34327848     1.32747287     1.60105670
          17

 c      0.99084711    -0.69073557     0.01519670
 c     -0.30957637    -1.09205842     0.33215919
 c     -1.16253093     0.04593188    -0.03309830
 c     -0.57538956     1.48226828     0.86585299
 c     -0.43706245     1.08581259    -0.63464166
 c      0.94502659     0.60637994    -0.54067873
 h     -0.80368315    -1.97161718     0.94536464
 h     -0.95534442     2.56074846     1.06962681
 h     -1.06002761     1.83700712    -1.23608989
 h      1.66051969     1.43636860    -0.82797490
 o      2.14715199    -1.21182632     0.18205216
 h      2.86526828    -0.48109931     0.12963197
 c     -2.74346162    -0.21435335    -0.33524441
 h     -2.92169739    -0.81948879    -1.32740193
 h     -2.96125679    -0.84922837     0.55194260
 h     -3.42076426     0.65648689    -0.28864325
 h      0.33473466     1.29399554     1.62277922
          17

 c      0.99102174    -0.68477698     0.01457979
 c     -0.30893943    -1.09797788     0.33015453
 c     -1.17156406     0.03791085    -0.03307826
 c     -0.58050918     1.48458940     0.84499726
 c     -0.43004253     1.09779479    -0.62564798
 c      0.93421993     0.61618413    -0.53270525
 h     -0.76826898    -2.03391638     0.92897789
 h     -0.93462901     2.61443117     1.06385408
 h     -1.04070401     1.79640781    -1.26900167
 h      1.70412653     1.40291137    -0.84595815
 o      2.14003023    -1.21859893     0.18018890
 h      2.85376298    -0.47728115     0.15188970
 c     -2.73496381    -0.20797820    -0.32835326
 h     -2.90807461    -0.84984357    -1.32023143
 h     -2.94156326    -0.87665789     0.57316900
 h     -3.36772380     0.66455070    -0.24983605
 h      0.30542094     1.25783483     1.62947879
          17

 c      0.99009121    -0.67748025     0.01330272
 c     -0.30932700    -1.10410509     0.32900084
 c     -1.18323964     0.02892502    -0.03281820
 c     -0.58430912     1.48840186     0.82565268
 c     -0.42308118     1.11003031    -0.61694979
 c      0.92326560     0.62816947    -0.52602749
 h     -0.71863643    -2.07738563     0.89841171
 h     -0.91497209     2.64371297     1.05386046
 h     -1.00782880     1.75022311    -1.30058582
 h      1.74538720     1.35466374    -0.85718951
 o      2.13519347    -1.22556690     0.17890421
 h      2.82906941    -0.49245401     0.17371623
 c     -2.72487232    -0.20360588    -0.32072847
 h     -2.88955311    -0.86613389    -1.29494806
 h     -2.92763499    -0.89905208     0.58351528
 h     -3.31571706     0.67738162    -0.21307897
 h      0.25516755     1.22095781     1.61964214
          17

 c      0.98785294    -0.66898854     0.01142957
 c     -0.31053632    -1.11036090     0.32849327
 c     -1.19682774     0.01914944    -0.03247261
 c     -0.58703007     1.49414348     0.80820982
 c     -0.41653699     1.12168059    -0.60857009
 c      0.91301736     0.64175177    -0.52058927
 h     -0.65737739    -2.10057768     0.85460404
 h     -0.89628905     2.64609043     1.03935213
 h     -0.96547040     1.70363477    -1.33300694
 h      1.78108458     1.29406310    -0.86102402
 o      2.13226715    -1.23282690     0.17817589
 h      2.79660426    -0.52257679     0.19458253
 c     -2.71306687    -0.20186418    -0.31209341
 h     -2.86752563    -0.86689145    -1.25318801
 h     -2.91929824    -0.91317618     0.58090234
 h     -3.26928328     0.69784406    -0.17899886
 h      0.18688842     1.18462196     1.59454116
          17

 c      0.98421865    -0.65949996     0.00904527
 c     -0.31222484    -1.11635188     0.32825826
 c     -1.21148408     0.00872704    -0.03216474
 c     -0.58912197     1.50206712     0.79270054
 c     -0.41072302     1.13195166    -0.60049802
 c      0.90424178     0.65610801    -0.51621711
 h     -0.58860858    -2.10585847     0.80059611
 h     -0.87947168     2.62286216     1.02090668
 h     -0.91860148     1.66199641    -1.36950673
 h      1.80973400     1.22552314    -0.85779164
 o      2.13042670    -1.24078352     0.17794056
 h      2.76715239    -0.55776730     0.21439449
 c     -2.69970413    -0.20265466    -0.30211456
 h     -2.84388454    -0.85334999    -1.20031189
 h     -2.91667045    -0.91784748     0.56615525
 h     -3.23014717     0.72500074    -0.14846244
 h      0.10682178     1.14870747     1.55898817
          17

 c      0.97923232    -0.64924643     0.00625588
 c     -0.31396136    -1.12130659     0.32775897
 c     -1.22628163    -0.00225595    -0.03198556
 c     -0.59122926     1.51227790     0.77869528
 c     -0.40600940     1.14026433    -0.59283333
 c      0.89756007     0.67027883    -0.51262900
 h     -0.51764391    -2.10037821     0.74151438
 h     -0.86635893     2.57961566     1.00012094
 h     -0.87142424     1.62906569    -1.41248338
 h      1.83177441     1.15480484    -0.84877864
 o      2.12855705    -1.25004759     0.17807338
 h      2.75463021    -0.58436416     0.23390079
 c     -2.68518898    -0.20509670    -0.29031351
 h     -2.82106886    -0.83012408    -1.14607077
 h     -2.92016272    -0.91403021     0.54285046
 h     -3.19755750     0.75410702    -0.12282729
 h      0.02456811     1.11074636     1.52217234
          17

 c      0.97308655    -0.63846457     0.00318749
 c     -0.31532564    -1.12409127     0.32635342
 c     -1.24024394    -0.01377861    -0.03199957
 c     -0.59394312     1.52458780     0.76539511
 c     -0.40289521     1.14636319    -0.58597165
 c      0.89340446     0.68330256    -0.50946465
 h     -0.45010698    -2.09622041     0.68393517
 h     -0.86011228     2.52800208     0.97999643
 h     -0.82600282     1.60575578    -1.46107558
 h      1.84936609     1.08816326    -0.83601136
 o      2.12583078    -1.26089427     0.17842121
 h      2.76729765    -0.59408896     0.25424431
 c     -2.67003295    -0.20773701    -0.27609742
 h     -2.80198091    -0.80513846    -1.10433645
 h     -2.93059822    -0.90490361     0.51708853
 h     -3.16983623     0.77900461    -0.10361755
 h     -0.04926408     1.06584004     1.49605800
          17

 c      0.96612456    -0.62737514    -0.00001972
 c     -0.31606773    -1.12358491     0.32349371
 c     -1.25238088    -0.02587620    -0.03225348
 c     -0.59726618     1.53811098     0.75216872
 c     -0.40192757     1.15027159    -0.58062839
 c      0.89201953     0.69436279    -0.50634394
 h     -0.39025589    -2.10640127     0.63358206
 h     -0.86561405     2.48697216     0.96526044
 h     -0.78253934     1.59053461    -1.51060695
 h      1.86553827     1.03134048    -0.82178786
 o      2.12226127    -1.27275338     0.17890244
 h      2.79944790    -0.59253039     0.27543143
 c     -2.65478458    -0.20907214    -0.25908828
 h     -2.78928652    -0.78647996    -1.08871629
 h     -2.94926673    -0.89543950     0.49653207
 h     -3.14564889     0.79473122    -0.09196337
 h     -0.10893996     1.01018691     1.48860809
          17

 c      0.95881620    -0.61618643    -0.00322267
 c     -0.31619235    -1.11945614     0.31898611
 c     -1.26173117    -0.03860991    -0.03278184
 c     -0.60042157     1.55122561     0.73916924
 c     -0.40351095     1.15214551    -0.57763375
 c      0.89351530     0.70290369    -0.50294144
 h     -0.33992057    -2.13601691     0.59230536
 h     -0.88834928     2.47723856     0.96133092
 h     -0.74081497     1.58095012    -1.55461829
 h      1.88280112     0.98871559    -0.80807816
 o      2.11838353    -1.28461264     0.17953294
 h      2.83695789    -0.59278130     0.29596784
 c     -2.64011912    -0.20832660    -0.23967938
 h     -2.78400492    -0.77625794    -1.10362856
 h     -2.97746465    -0.89068373     0.48790022
 h     -3.12448500     0.79896241    -0.08823364
 h     -0.15713650     0.94686059     1.49726768
          17

 c      0.95171579    -0.60511367    -0.00628415
 c     -0.31583629    -1.11253450     0.31300010
 c     -1.26742602    -0.05202682    -0.03361216
 c     -0.60262223     1.56291705     0.72733083
 c     -0.40776186     1.15215132    -0.57766780
 c      0.89792257     0.70867630    -0.49904447
 h     -0.29959075    -2.17784279     0.55803456
 h     -0.93000029     2.50513965     0.97052452
 h     -0.70125664     1.57489220    -1.58747175
 h      1.90193478     0.96294290    -0.79608492
 o      2.11464915    -1.29565680     0.18035673
 h      2.86732964    -0.60518483     0.31402129
 c     -2.62695155    -0.20586465    -0.21906302
 h     -2.78483787    -0.76884133    -1.14039085
 h     -3.01517562    -0.89288509     0.49358738
 h     -3.10668396     0.79238362    -0.09197732
 h     -0.20046327     0.88551456     1.51228037
          17

 c      0.94542153    -0.59439907    -0.00907271
 c     -0.31510939    -1.10425389     0.30582211
 c     -1.26879146    -0.06612901    -0.03478243
 c     -0.60381543     1.57381102     0.71789291
 c     -0.41448330     1.15041408    -0.58108018
 c      0.90519576     0.71172515    -0.49456730
 h     -0.26983210    -2.21859879     0.52773815
 h     -0.98517606     2.55568594     0.98942104
 h     -0.66514572     1.57110765    -1.60587438
 h      1.92171597     0.95507595    -0.78617256
 o      2.11121463    -1.30545327     0.18139505
 h      2.88333952    -0.63433761     0.32828211
 c     -2.61636506    -0.20282448    -0.19850237
 h     -2.78927258    -0.75644194    -1.18417096
 h     -3.05979135    -0.89990802     0.51041121
 h     -3.09332892     0.77844099    -0.10208674
 h     -0.24391459     0.83650164     1.52428423
          17

 c      0.94054283    -0.58432324    -0.01145598
 c     -0.31405329    -1.09596656     0.29768644
 c     -1.26547959    -0.08084778    -0.03636736
 c     -0.60447822     1.58519896     0.71181554
 c     -0.42323105     1.14701398    -0.58779134
 c      0.91517080     0.71235150    -0.48952974
 h     -0.25134876    -2.24673574     0.49945918
 h     -1.04492332     2.60748331     1.01181978
 h     -0.63437853     1.56928051    -1.60938731
 h      1.93960631     0.96488197    -0.77809185
 o      2.10794639    -1.31391174     0.18262910
 h      2.88307588    -0.67973986     0.33825295
 c     -2.60935382    -0.20050622    -0.17882370
 h     -2.79497001    -0.73399517    -1.22194304
 h     -3.10648662    -0.90683994     0.53202293
 h     -3.08600911     0.76258496    -0.11706101
 h     -0.28956654     0.80705193     1.52758254
          17

 c      0.93767337    -0.57520532    -0.01329620
 c     -0.31264632    -1.08868665     0.28875877
 c     -1.25758794    -0.09601614    -0.03849823
 c     -0.60515079     1.59801221     0.70944448
 c     -0.43341002     1.14199392    -0.59724770
 c      0.92753103     0.71107086    -0.48402848
 h     -0.24458159    -2.25529544     0.47253705
 h     -1.10133138     2.64533712     1.03237342
 h     -0.61113719     1.57001615    -1.60050397
 h      1.95277759     0.99111929    -0.77126965
 o      2.10441137    -1.32125201     0.18398549
 h      2.87010539    -0.73631878     0.34446833
 c     -2.60656342    -0.19994209    -0.16044671
 h     -2.80032586    -0.69993541    -1.24515380
 h     -3.14996544    -0.90887042     0.55228275
 h     -3.08621174     0.75072766    -0.13528839
 h     -0.33734229     0.80061158     1.52009350
          17

 c      0.93735937    -0.56739244    -0.01445153
 c     -0.31079561    -1.08308885     0.27916625
 c     -1.24571099    -0.11134557    -0.04136462
 c     -0.60626406     1.61269114     0.71049508
 c     -0.44436344     1.13536204    -0.60844883
 c      0.94181183     0.70856425    -0.47821559
 h     -0.24952696    -2.24184162     0.44724423
 h     -1.14888552     2.66164211     1.04758176
 h     -0.59755842     1.57480069    -1.58444019
 h      1.95892718     1.03175064    -0.76502531
 o      2.09982744    -1.32799638     0.18531631
 h      2.85428118    -0.79457585     0.34880284
 c     -2.60819716    -0.20165082    -0.14356306
 h     -2.80450089    -0.65528955    -1.24936012
 h     -3.18597819    -0.90299326     0.56704060
 h     -3.09428374     0.74696348    -0.15519840
 h     -0.38576557     0.81707807     1.50280974
          17

 c      0.94006166    -0.56123611    -0.01478481
 c     -0.30832896    -1.07952089     0.26901424
 c     -1.23089009    -0.12642016    -0.04519635
 c     -0.60815217     1.62940823     0.71415099
 c     -0.45544795     1.12710853    -0.62009345
 c      0.95743735     0.70561809    -0.47228082
 h     -0.26571053    -2.20820935     0.42452599
 h     -1.18415955     2.65418815     1.05548975
 h     -0.59536921     1.58570994    -1.56812936
 h      1.95670737     1.08415114    -0.75869910
 o      2.09317539    -1.33483429     0.18641469
 h      2.85007756    -0.84281962     0.35423747
 c     -2.61407108    -0.20553082    -0.12825595
 h     -2.80737272    -0.60286392    -1.23355618
 h     -3.21203874    -0.88842407     0.57448398
 h     -3.10858787     0.75178453    -0.17512364
 h     -0.43235355     0.85268487     1.47977944
          17

 c      0.94611113    -0.55705428    -0.01418023
 c     -0.30500421    -1.07793817     0.25837976
 c     -1.21447243    -0.14071896    -0.05023045
 c     -0.61107139     1.64826559     0.71916142
 c     -0.46609852     1.11727570    -0.63087801
 c      0.97376983     0.70305097    -0.46643091
 h     -0.29220937    -2.16105889     0.40594390
 h     -1.20555672     2.62473839     1.05533867
 h     -0.60548382     1.60446479    -1.55778141
 h      1.94581899     1.14533630    -0.75172067
 o      2.08381138    -1.34218975     0.18714613
 h      2.86714265    -0.87419608     0.36281847
 c     -2.62367703    -0.21091857    -0.11453917
 h     -2.80957485    -0.54683636    -1.20016849
 h     -3.22772032    -0.86656288     0.57506326
 h     -3.12573729     0.76232721    -0.19303654
 h     -0.47393085     0.89957699     1.45840244
          17

 c      0.95566415    -0.55508606    -0.01256713
 c     -0.30052977    -1.07780064     0.24729102
 c     -1.19792294    -0.15366474    -0.05667080
 c     -0.61512948     1.66927725     0.72398338
 c     -0.47587974     1.10608461    -0.63985805
 c      0.99016048     0.70162958    -0.46086396
 h     -0.32782241    -2.11272834     0.39371700
 h     -1.21376677     2.57913274     1.04756463
 h     -0.62765954     1.63086912    -1.55571976
 h      1.92687509     1.21219175    -0.74363661
 o      2.07214669    -1.34988320     0.18760640
 h      2.89985081    -0.89219973     0.37321055
 c     -2.63618867    -0.21677219    -0.10231398
 h     -2.81261159    -0.49252724    -1.15575556
 h     -3.23486960    -0.84093583     0.57149382
 h     -3.14181205     0.77436641    -0.20654281
 h     -0.50723820     0.94646215     1.44872485
          17

 c      0.96867178    -0.55544508    -0.00994613
 c     -0.29457416    -1.07817063     0.23572568
 c     -1.18264105    -0.16468335    -0.06465282
 c     -0.62009649     1.69194974     0.72712821
 c     -0.48451003     1.09402058    -0.64662609
 c      1.00599643     0.70198271    -0.45574496
 h     -0.37154564    -2.07965226     0.39052794
 h     -1.21315770     2.52860218     1.03422597
 h     -0.66038329     1.66180236    -1.55913952
 h      1.90113500     1.28166634    -0.73410669
 o      2.05932488    -1.35745381     0.18805443
 h      2.93262783    -0.90558467     0.38181499
 c     -2.65047830    -0.22188651    -0.09128817
 h     -2.81888455    -0.44594278    -1.11160780
 h     -3.23759210    -0.81695495     0.56866776
 h     -3.15356501     0.78431052    -0.21319793
 h     -0.52992246     0.98274739     1.45955866
          17

 c      0.98486829    -0.55806797    -0.00640874
 c     -0.28680875    -1.07836965     0.22368888
 c     -1.16982043    -0.17326537    -0.07422762
 c     -0.62521010     1.71468258     0.72767373
 c     -0.49184951     1.08177235    -0.65118359
 c      1.02073654     0.70453359    -0.45118853
 h     -0.42276445    -2.07418715     0.39844615
 h     -1.21331778     2.49058802     1.01952181
 h     -0.70110761     1.69196192    -1.56216188
 h      1.87021364     1.35090751    -0.72288738
 o      2.04647709    -1.36460545     0.18874264
 h      2.95183094    -0.92128315     0.38549073
 c     -2.66526271    -0.22514987    -0.08100730
 h     -2.83127257    -0.41264155    -1.08192005
 h     -3.24130999    -0.80085005     0.57269067
 h     -3.15900298     0.79017068    -0.21091146
 h     -0.54129488     1.00517571     1.49224069
          17

 c      1.00376942    -0.56266485    -0.00214341
 c     -0.27710391    -1.07881556     0.21135766
 c     -1.16035322    -0.17904511    -0.08536181
 c     -0.62935844     1.73505126     0.72550714
 c     -0.49786031     1.07006911    -0.65369246
 c      1.03392972     0.70947047    -0.44724914
 h     -0.47977545    -2.09419793     0.41708559
 h     -1.22685019     2.48404157     1.00863806
 h     -0.74673984     1.71573210    -1.55901806
 h      1.83585601     1.41735979    -0.70982337
 o      2.03443354    -1.37132602     0.18985059
 h      2.95037489    -0.94258816     0.38261601
 c     -2.67944311    -0.22589134    -0.07116403
 h     -2.85195173    -0.39602991    -1.07702082
 h     -3.25028133    -0.79726707     0.58827174
 h     -3.15745175     0.79167207    -0.19827709
 h     -0.54218813     1.01939145     1.53903002
          17

 c      1.02466450    -0.56870217     0.00257509
 c     -0.26574653    -1.08078499     0.19909499
 c     -1.15475705    -0.18190683    -0.09793375
 c     -0.63196262     1.75140496     0.72125393
 c     -0.50256157     1.05953269    -0.65431335
 c      1.04521735     0.71675823    -0.44391788
 h     -0.53814835    -2.12503345     0.44317387
 h     -1.25930454     2.51617684     1.00321752
 h     -0.79414528     1.72872853    -1.54597913
 h      1.79982753     1.47886527    -0.69485734
 o      2.02372077    -1.37785747     0.19148586
 h      2.92783029    -0.96972876     0.37306118
 c     -2.69246468    -0.22416279    -0.06195257
 h     -2.88109211    -0.39633896    -1.09570561
 h     -3.26479013    -0.80665553     0.61560579
 h     -3.14943250     0.79003184    -0.17479630
 h     -0.53428916     1.03437789     1.58846289
          17

 c      1.04660641    -0.57543838     0.00741087
 c     -0.25339941    -1.08537292     0.18727858
 c     -1.15313566    -0.18206439    -0.11172227
 c     -0.63358179     1.76385977     0.71602041
 c     -0.50599533     1.05060113    -0.65314631
 c      1.05432493     0.72617742    -0.44112762
 h     -0.59180945    -2.15103131     0.47227063
 h     -1.30235807     2.57587945     0.99893491
 h     -0.84052772     1.72852214    -1.52186752
 h      1.76389653     1.53377822    -0.67805277
 o      2.01454880    -1.38467246     0.19368661
 h      2.89058763    -1.00024112     0.35810206
 c     -2.70433684    -0.22069149    -0.05393593
 h     -2.91684231    -0.41116746    -1.12629888
 h     -3.28087912    -0.82501097     0.64992410
 h     -3.13650497     0.78770626    -0.14094622
 h     -0.51956471     1.05727708     1.63066361
          17

 c      1.06843296    -0.58200233     0.01200035
 c     -0.24091104    -1.09293907     0.17615501
 c     -1.15520771    -0.18005003    -0.12640569
 c     -0.63524003     1.77346217     0.71084650
 c     -0.50820371     1.04351165    -0.65020543
 c      1.06104803     0.73737560    -0.43876708
 h     -0.63513141    -2.16203847     0.50043523
 h     -1.34204873     2.64496477     0.98982439
 h     -0.88372568     1.71486409    -1.48797690
 h      1.72984824     1.58107669    -0.65961094
 o      2.00674207    -1.39246423     0.19641965
 h      2.85263959    -1.02893953     0.34035385
 c     -2.71531897    -0.21654311    -0.04762242
 h     -2.95650715    -0.43670852    -1.15473371
 h     -3.29291730    -0.84628147     0.68430394
 h     -3.12099407     0.78799032    -0.09801479
 h     -0.49991860     1.09190465     1.65915767
          17

 c      1.08885118    -0.58749105     0.01598925
 c     -0.22915345    -1.10315646     0.16581082
 c     -1.16040300    -0.17661899    -0.14158401
 c     -0.63768365     1.78123586     0.70635411
 c     -0.50920404     1.03830522    -0.64539813
 c      1.06523897     0.74991839    -0.43670214
 h     -0.66396095    -2.15373020     0.52483684
 h     -1.36779221     2.70896296     0.97208983
 h     -0.92251676     1.68975221    -1.44791904
 h      1.69946403     1.62041828    -0.63986084
 o      1.99985543    -1.40204092     0.19962152
 h      2.83291885    -1.04916507     0.32294126
 c     -2.72564604    -0.21274696    -0.04328156
 h     -2.99757778    -0.46870530    -1.17019124
 h     -3.29618580    -0.86494606     0.71269704
 h     -3.10542042     0.79402831    -0.04773038
 h     -0.47700316     1.13909535     1.67087595
          17

 c      1.10659761    -0.59108175     0.01907258
 c     -0.21890438    -1.11523147     0.15620031
 c     -1.16798792    -0.17262386    -0.15681955
 c     -0.64126549     1.78796763     0.70271591
 c     -0.50896395     1.03484274    -0.63851843
 c      1.06679732     0.76333788    -0.43479841
 h     -0.67586575    -2.12634365     0.54386382
 h     -1.37398087     2.75905011     0.94434797
 h     -0.95690796     1.65732111    -1.40736612
 h      1.67443927     1.65209429    -0.61921951
 o      1.99384651    -1.41397404     0.20331937
 h      2.84313256    -1.05760832     0.30729910
 c     -2.73546116    -0.21000763    -0.04098407
 h     -3.03812969    -0.50302170    -1.16632816
 h     -3.28792313    -0.87727168     0.73131473
 h     -3.09169633     0.80711970     0.00806210
 h     -0.45205247     1.19722978     1.66602026
          17

 c      1.12064691    -0.59216502     0.02103246
 c     -0.21074240    -1.12806079     0.14716345
 c     -1.17718186    -0.16890294    -0.17167937
 c     -0.64608868     1.79430498     0.69969461
 c     -0.50740223     1.03286428    -0.62929635
 c      1.06566962     0.77717264    -0.43293777
 h     -0.67036252    -2.08405841     0.55731751
 h     -1.35862761     2.79061984     0.90675858
 h     -0.98811380     1.62314612    -1.37321008
 h      1.65623335     1.67684819    -0.59813437
 o      1.98967050    -1.42825504     0.20767155
 h      2.87627415    -1.05847340     0.29216309
 c     -2.74483951    -0.20854355    -0.04065450
 h     -3.07689949    -0.53600155    -1.14079523
 h     -3.26733276    -0.88159876     0.73885881
 h     -3.08059901     0.82534315     0.06736680
 h     -0.42561562     1.26251161     1.64831233
          17

 c      1.13039334    -0.59048701     0.02176532
 c     -0.20493804    -1.14028186     0.13840363
 c     -1.18724540    -0.16619904    -0.18577120
 c     -0.65213730     1.80082918     0.69666927
 c     -0.50446241     1.03212275    -0.61754948
 c      1.06186272     0.79099748    -0.43102516
 h     -0.64944437    -2.03526761     0.56695048
 h     -1.32227392     2.80216181     0.86039336
 h     -1.01767394     1.59253108    -1.35159251
 h      1.64587930     1.69557040    -0.57702760
 o      1.98864651    -1.44442261     0.21280861
 h      2.91473734    -1.05976190     0.27574677
 c     -2.75377098    -0.20809766    -0.04206914
 h     -3.11337659    -0.56478714    -1.09486005
 h     -3.23532510    -0.87834340     0.73649334
 h     -3.07196469     0.84390001     0.12775149
 h     -0.39718009     1.32929885     1.62526324
          17

 c      1.13572002    -0.58622614     0.02128719
 c     -0.20138246    -1.15029569     0.12944216
 c     -1.19753633    -0.16510919    -0.19877267
 c     -0.65930703     1.80796234     0.69276292
 c     -0.50026137     1.03253992    -0.60339512
 c      1.05546752     0.80444550    -0.42898675
 h     -0.61802120    -1.99277617     0.57713969
 h     -1.26781039     2.79533822     0.80695638
 h     -1.04570486     1.56835409    -1.34530098
 h      1.64378858     1.70894643    -0.55625867
 o      1.99155971    -1.46183426     0.21871515
 h      2.94378912    -1.06784644     0.25744831
 c     -2.76208553    -0.20807039    -0.04483256
 h     -3.14809583    -0.58775287    -1.03358528
 h     -3.19425760    -0.87000071     0.72790357
 h     -3.06533992     0.85704116     0.18629329
 h     -0.36504875     1.39127873     1.60701285
          17

 c      1.13693727    -0.57993903     0.01971208
 c     -0.19969243    -1.15650214     0.11967123
 c     -1.20753416    -0.16605511    -0.21045650
 c     -0.66727283     1.81565650     0.68723442
 c     -0.49519311     1.03423428    -0.58735398
 c      1.04668172     0.81722538    -0.42676200
 h     -0.58271775    -1.97121632     0.59429591
 h     -1.20103782     2.77641301     0.74863587
 h     -1.06972205     1.55027198    -1.35254812
 h      1.64960711     1.71719199    -0.53611680
 o      1.99844834    -1.47978360     0.22524504
 h      2.95576389    -1.08596831     0.23773171
 c     -2.76938479    -0.20765976    -0.04835816
 h     -3.18315297    -0.60510366    -0.96618030
 h     -3.14750769    -0.86096737     0.71916717
 h     -3.06050407     0.86008008     0.23993623
 h     -0.32736317     1.44392987     1.60200856
          17

 c      1.13464343    -0.57239820     0.01721165
 c     -0.19959046    -1.15798142     0.10870225
 c     -1.21684009    -0.16926388    -0.22070848
 c     -0.67525001     1.82304543     0.67999570
 c     -0.48986743     1.03737140    -0.57024362
 c      1.03582070     0.82912832    -0.42429157
 h     -0.54773714    -1.97912772     0.62272426
 h     -1.13113431     2.75841221     0.68772789
 h     -1.08543238     1.53601575    -1.36833217
 h      1.66218677     1.72000202    -0.51684370
 o      2.00874896    -1.49758317     0.23218073
 h      2.94956218    -1.11454071     0.21753400
 c     -2.77506910    -0.20602001    -0.05188502
 h     -3.22250405    -0.61921214    -0.90507395
 h     -3.09853656    -0.85655168     0.71755688
 h     -3.05763365     0.85055699     0.28603935
 h     -0.28442650     1.48669152     1.61144375
          17

 c      1.12957570    -0.56441117     0.01397573
 c     -0.20119338    -1.15510756     0.09680690
 c     -1.22516347    -0.17475590    -0.22953022
 c     -0.68204967     1.82860015     0.67174195
 c     -0.48494983     1.04198010    -0.55298364
 c      1.02330996     0.84001766    -0.42150407
 h     -0.51180922    -2.01180508     0.65936460
 h     -1.06866868     2.76011830     0.62570177
 h     -1.08863450     1.52323868    -1.38689430
 h      1.67971330     1.71675389    -0.49867197
 o      2.02142702    -1.51467964     0.23929184
 h      2.93042377    -1.15125183     0.19773389
 c     -2.77855754    -0.20259794    -0.05463824
 h     -3.27070464    -0.63344374    -0.86154608
 h     -3.04955184    -0.86068161     0.72854600
 h     -3.05723804     0.82870029     0.32289955
 h     -0.23995868     1.52225082     1.62877958
          17

 c      1.12248898    -0.55669363     0.01018670
 c     -0.20476612    -1.14919791     0.08481069
 c     -1.23230558    -0.18235281    -0.23702018
 c     -0.68673968     1.83130617     0.66356180
 c     -0.48103269     1.04785952    -0.53646649
 c      1.00966110     0.84979933    -0.41830694
 h     -0.47123380    -2.05533406     0.69500463
 h     -1.01929857     2.79478443     0.56274217
 h     -1.07659853     1.51051301    -1.40343878
 h      1.69997437     1.70687034    -0.48185598
 o      2.03502568    -1.53075924     0.24639179
 h      2.91047042    -1.19086659     0.17855897
 c     -2.77965865    -0.19762034    -0.05615441
 h     -3.32928244    -0.64901668    -0.83909125
 h     -3.00090347    -0.87347486     0.75247160
 h     -3.06006568     0.79760572     0.35018322
 h     -0.19952470     1.55387646     1.64492775
          17

 c      1.11407908    -0.54980492     0.00600613
 c     -0.21036091    -1.14170098     0.07359468
 c     -1.23815331    -0.19170863    -0.24333779
 c     -0.68917123     1.83195818     0.65637520
 c     -0.47856938     1.05458808    -0.52150463
 c      0.99543612     0.85838139    -0.41458613
 h     -0.42412039    -2.09586005     0.72011475
 h     -0.97999162     2.85630713     0.49983302
 h     -1.04854561     1.49750283    -1.41485443
 h      1.72070428     1.69019266    -0.46668363
 o      2.04785507    -1.54573699     0.25338470
 h      2.90645758    -1.22623326     0.15904052
 c     -2.77872360    -0.19224339    -0.05643445
 h     -3.39406615    -0.66318226    -0.83176581
 h     -2.95206381    -0.89114036     0.78419932
 h     -3.06707648     0.76311741     0.36918214
 h     -0.16813144     1.58365739     1.65284754
          17

 c      1.10494536    -0.54412772     0.00156909
 c     -0.21774035    -1.13379293     0.06380719
 c     -1.24268678    -0.20235050    -0.24866796
 c     -0.68961910     1.83261899     0.65064486
 c     -0.47784614     1.06159840    -0.50878199
 c      0.98120360     0.86563891    -0.41021280
 h     -0.37125646    -2.12397490     0.72817537
 h     -0.94458040     2.92530641     0.44038844
 h     -1.00566127     1.48485120    -1.41998897
 h      1.73992945     1.66724776    -0.45347184
 o      2.05868183    -1.55951137     0.26023538
 h      2.92923332    -1.25248635     0.13761113
 c     -2.77636747    -0.18808315    -0.05573396
 h     -3.45715336    -0.67134132    -0.82976196
 h     -2.90307187    -0.90833733     0.81618076
 h     -3.07935772     0.73282451     0.38260713
 h     -0.14901527     1.61225616     1.64897912
          17

 c      1.09557532    -0.53988050    -0.00301398
 c     -0.22645208    -1.12634319     0.05583117
 c     -1.24598655    -0.21371841    -0.25320369
 c     -0.68833385     1.83525207     0.64646052
 c     -0.47897515     1.06826172    -0.49877515
 c      0.96749303     0.87140017    -0.40505092
 h     -0.31520864    -2.13481323     0.71597471
 h     -0.90920231     2.98423388     0.38862815
 h     -0.95097012     1.47408358    -1.41987904
 h      1.75624957     1.63934381    -0.44255743
 o      2.06744732    -1.57171058     0.26683669
 h      2.97252540    -1.27097781     0.11425589
 c     -2.77314409    -0.18654755    -0.05428929
 h     -3.51071339    -0.66998132    -0.82496400
 h     -2.85506285    -0.92054178     0.84172113
 h     -3.09764104     0.71356786     0.39351079
 h     -0.14343538     1.63930468     1.63315587
          17

 c      1.08634431    -0.53714774    -0.00764928
 c     -0.23590519    -1.11996114     0.04982302
 c     -1.24822713    -0.22519938    -0.25714710
 c     -0.68549631     1.84119085     0.64362351
 c     -0.48191158     1.07395168    -0.49167013
 c      0.95475754     0.87545364    -0.39896281
 h     -0.25943544    -2.12727355     0.68307799
 h     -0.87263014     3.02269342     0.34790996
 h     -0.88902631     1.46750016    -1.41788991
 h      1.76900039     1.60848388    -0.43428720
 o      2.07488908    -1.58183766     0.27296815
 h      3.01890369    -1.28660229     0.09112536
 c     -2.76948053    -0.18837241    -0.05215070
 h     -3.54904843    -0.65777556    -0.81271624
 h     -2.80999017    -0.92507524     0.85652735
 h     -3.12132667     0.70819270     0.40353796
 h     -0.15068790     1.66377714     1.60847794
          17

 c      1.07753041    -0.53591323    -0.01224985
 c     -0.24543026    -1.11498945     0.04572658
 c     -1.24965454    -0.23616059    -0.26071610
 c     -0.68130615     1.85119217     0.64161667
 c     -0.48651078     1.07810641    -0.48734453
 c      0.94335158     0.87757098    -0.39181397
 h     -0.20771667    -2.10389012     0.63159778
 h     -0.83505682     3.03621115     0.32037567
 h     -0.82514112     1.46781338    -1.41919091
 h      1.77825419     1.57712512    -0.42900638
 o      2.08170369    -1.58952937     0.27839446
 h      3.05283394    -1.30324307     0.07087398
 c     -2.76573930    -0.19349911    -0.04914208
 h     -3.56905047    -0.63543045    -0.79153460
 h     -2.77017183    -0.92122549     0.85899156
 h     -3.14779928     0.71418642     0.41194652
 h     -0.16809548     1.68418490     1.58138419
          17

 c      1.06934052    -0.53608677    -0.01672705
 c     -0.25435524    -1.11141361     0.04324569
 c     -1.25055510    -0.24598775    -0.26414340
 c     -0.67601388     1.86555186     0.63961195
 c     -0.49262648     1.08031998    -0.48550120
 c      0.93352533     0.87754359    -0.38348018
 h     -0.16361556    -2.07163325     0.56640770
 h     -0.79728652     3.02453540     0.30704786
 h     -0.76404830     1.47723541    -1.42874508
 h      1.78462219     1.54781779    -0.42704388
 o      2.08821408    -1.59461801     0.28294228
 h      3.06568004    -1.32244972     0.05536035
 c     -2.76219828    -0.20126644    -0.04496672
 h     -3.57028764    -0.60532030    -0.76261581
 h     -2.73792555    -0.91016932     0.85015167
 h     -3.17294454     0.72561557     0.41646162
 h     -0.19137654     1.69871074     1.56115286
          17

 c      1.06193943    -0.53752660    -0.02098291
 c     -0.26211748    -1.10874477     0.04182483
 c     -1.25122370    -0.25413120    -0.26766006
 c     -0.66982222     1.88409185     0.63671099
 c     -0.50018667     1.08045597    -0.48592725
 c      0.92543451     0.87522652    -0.37385887
 h     -0.12967801    -2.04293678     0.49518578
 h     -0.76040332     2.99142844     0.30768705
 h     -0.70871711     1.49618750    -1.44821138
 h      1.78887987     1.52278558    -0.42868897
 o      2.09436509    -1.59709488     0.28652486
 h      3.05554017    -1.34378930     0.04520005
 c     -2.75892768    -0.21068468    -0.03936103
 h     -3.55537257    -0.57127501    -0.72976857
 h     -2.71526498    -0.89500616     0.83375948
 h     -3.19246370     0.73628412     0.41493582
 h     -0.21621792     1.70555210     1.55727037
          17

 c      1.05547248    -0.54006748    -0.02490120
 c     -0.26836536    -1.10611825     0.04077446
 c     -1.25194337    -0.26014729    -0.27146677
 c     -0.66268509     1.90595562     0.63246530
 c     -0.50916092     1.07870965    -0.48864834
 c      0.91915815     0.87058031    -0.36288610
 h     -0.10668849    -2.03412776     0.42670167
 h     -0.72564768     2.94631902     0.32012254
 h     -0.66037461     1.52261032    -1.47438150
 h      1.79152511     1.50354378    -0.43414978
 o      2.09973251    -1.59707943     0.28915958
 h      3.02694617    -1.36517486     0.03945115
 c     -2.75566946    -0.22061629    -0.03217548
 h     -3.53048796    -0.53837940    -0.69959698
 h     -2.70360557    -0.88075227     0.81626488
 h     -3.20295123     0.74174945     0.40638709
 h     -0.24094904     1.70374035     1.57426896
          17

 c      1.05007339    -0.54356045    -0.02834025
 c     -0.27291247    -1.10295873     0.03963328
 c     -1.25297787    -0.26372030    -0.27570320
 c     -0.65423758     1.92928633     0.62730550
 c     -0.51945333     1.07556164    -0.49381557
 c      0.91471411     0.86369918    -0.35055474
 h     -0.09439972    -2.05717671     0.36637136
 h     -0.69419436     2.90718127     0.33924376
 h     -0.61950727     1.55261252    -1.50092909
 h      1.79245642     1.49066928    -0.44348872
 o      2.10348373    -1.59480532     0.29099726
 h      2.99142947    -1.38296475     0.03512935
 c     -2.75184602    -0.22993744    -0.02337447
 h     -3.50489457    -0.51227428    -0.68094975
 h     -2.70357798    -0.87366888     0.80587420
 h     -3.20238422     0.73995338     0.39120425
 h     -0.26775965     1.69410438     1.60805665
          17

 c      1.04585958    -0.54791418    -0.03113517
 c     -0.27556210    -1.09980979     0.03841739
 c     -1.25455724    -0.26467524    -0.28042245
 c     -0.64403541     1.95130794     0.62234694
 c     -0.53083377     1.07166450    -0.50148503
 c      0.91206403     0.85481828    -0.33692779
 h     -0.09369265    -2.10945845     0.31331897
 h     -0.66653189     2.89958318     0.35738302
 h     -0.58662471     1.58183238    -1.52154631
 h      1.79093212     1.48379021    -0.45654962
 o      2.10447246    -1.59057849     0.29231894
 h      2.96606716    -1.39257792     0.02726360
 c     -2.74683728    -0.23785308    -0.01303909
 h     -3.48740580    -0.49745111    -0.68192909
 h     -2.71514241    -0.87913254     0.80963116
 h     -3.19026124     0.73122293     0.37094233
 h     -0.30060954     1.67933339     1.64829719
          17

 c      1.04292645    -0.55311688    -0.03311244
 c     -0.27614012    -1.09812219     0.03735038
 c     -1.25682726    -0.26301190    -0.28557346
 c     -0.63186860     1.96975898     0.61855151
 c     -0.54293930     1.06771899    -0.51150226
 c      0.91110488     0.84429780    -0.32214211
 h     -0.10655718    -2.17566152     0.26366832
 h     -0.64174872     2.94111207     0.36923523
 h     -0.56238045     1.60651097    -1.53197032
 h      1.78582943     1.48177342    -0.47291208
 o      2.10183086    -1.58463596     0.29337778
 h      2.96420519    -1.39078954     0.01144704
 c     -2.74045553    -0.24430803    -0.00143455
 h     -3.48055737    -0.49525682    -0.70472478
 h     -2.73785838    -0.89856397     0.82931033
 h     -3.16765329     0.71817036     0.34801912
 h     -0.34235892     1.66290549     1.68402204
          17

 c      1.04134387    -0.55922844    -0.03410843
 c     -0.27471989    -1.09929191     0.03650044
 c     -1.25978049    -0.25894796    -0.29099831
 c     -0.61781490     1.98470637     0.61603907
 c     -0.55531648     1.06436128    -0.52349986
 c      0.91165494     0.83259352    -0.30640071
 h     -0.13399205    -2.23866654     0.21487752
 h     -0.61805278     3.02169276     0.37698716
 h     -0.54739708     1.62404025    -1.53060307
 h      1.77607773     1.48302859    -0.49190443
 o      2.09576365    -1.57698652     0.29412943
 h      2.98296375    -1.37837651    -0.01182763
 c     -2.73311711    -0.25009117     0.01097584
 h     -3.47888645    -0.50367074    -0.74344195
 h     -2.77074303    -0.92814005     0.85989971
 h     -3.13717491     0.70546950     0.32535353
 h     -0.39370655     1.64790726     1.70721624
          17

 c      1.04114623    -0.56635681    -0.03398090
 c     -0.27170372    -1.10411523     0.03570980
 c     -1.26322533    -0.25292118    -0.29645117
 c     -0.60209229     1.99774645     0.61437896
 c     -0.56747653     1.06208279    -0.53691544
 c      0.91344500     0.82022510    -0.28995524
 h     -0.17514188    -2.28600676     0.16661144
 h     -0.59406417     3.11411379     0.38625815
 h     -0.54206067     1.63326062    -1.51854636
 h      1.76106564     1.48583241    -0.51267658
 o      2.08734707    -1.56747504     0.29424339
 h      3.00643572    -1.35915203    -0.03732566
 c     -2.72551221    -0.25644016     0.02366217
 h     -3.47378308    -0.51904465    -0.78787868
 h     -2.81182783    -0.96087048     0.89261778
 h     -3.10257154     0.69894675     0.30581199
 h     -0.45359195     1.63652139     1.71357078
          17

 c      1.04231053    -0.57463337    -0.03261450
 c     -0.26773621    -1.11276345     0.03467625
 c     -1.26681073    -0.24553770    -0.30163247
 c     -0.58496591     2.01024237     0.61307189
 c     -0.57894894     1.06117609    -0.55099231
 c      0.91612256     0.80774415    -0.27308371
 h     -0.22774859    -2.31067782     0.11991006
 h     -0.56907138     3.19525568     0.40064347
 h     -0.54634357     1.63473007    -1.49962090
 h      1.74091479     1.48861234    -0.53431467
 o      2.07768240    -1.55597084     0.29336880
 h      3.01908417    -1.33697171    -0.05928602
 c     -2.71827289    -0.26445322     0.03617078
 h     -3.45850375    -0.53776550    -0.82840758
 h     -2.85817072    -0.98978885     0.91913773
 h     -3.06763775     0.70332788     0.29140643
 h     -0.51991262     1.62996681     1.70216103
          17

 c      1.04472306    -0.58418350    -0.02992657
 c     -0.26356929    -1.12491168     0.03303819
 c     -1.27008820    -0.23749020    -0.30622395
 c     -0.56671547     2.02286572     0.61162628
 c     -0.58931961     1.06169900    -0.56478743
 c      0.91927005     0.79569825    -0.25606873
 h     -0.28877231    -2.31033667     0.07641133
 h     -0.54271724     3.25168363     0.42113324
 h     -0.55968961     1.63091273    -1.48031332
 h      1.71656557     1.49014646    -0.55596517
 o      2.06750435    -1.54245737     0.29129028
 h      3.01201280    -1.31436402    -0.07387820
 c     -2.71190424    -0.27463675     0.04818843
 h     -3.42971684    -0.55695151    -0.85818514
 h     -2.90637010    -1.00985663     0.93383793
 h     -3.03492463     0.71927878     0.28262479
 h     -0.59014479     1.62846713     1.67512253
          17

 c      1.04813983    -0.59509043    -0.02587560
 c     -0.25993961    -1.13982132     0.03043449
 c     -1.27258573    -0.22947373    -0.30991205
 c     -0.54760331     2.03581801     0.60950645
 c     -0.59824709     1.06349227    -0.57725261
 c      0.92243231     0.78459322    -0.23917808
 h     -0.35487644    -2.28701358     0.03789403
 h     -0.51476477     3.27715925     0.44716893
 h     -0.58104569     1.62582631    -1.46893438
 h      1.68968493     1.48966228    -0.57693501
 o      2.05718126    -1.52704746     0.28795420
 h      2.98315037    -1.29243962    -0.07957442
 c     -2.70678873    -0.28677369     0.05952155
 h     -3.38710106    -0.57457708    -0.87341649
 h     -2.95312812    -1.01849894     0.93421920
 h     -3.00538357     0.74229762     0.27853167
 h     -0.66192645     1.63120350     1.63727844
          17

 c      1.05214693    -0.60735240    -0.02047293
 c     -0.25746330    -1.15634059     0.02655123
 c     -1.27387501    -0.22211766    -0.31239710
 c     -0.52784047     2.04902615     0.60616435
 c     -0.60545538     1.06631583    -0.58746986
 c      0.92514965     0.77486203    -0.22264946
 h     -0.42299792    -2.24767805     0.00594583
 h     -0.48495534     3.27019117     0.47734777
 h     -0.60909580     1.62342606    -1.47297613
 h      1.66243474     1.48682414    -0.59674070
 o      2.04676216    -1.50999997     0.28347613
 h      2.93684053    -1.27088013    -0.07719116
 c     -2.70311428    -0.30011617     0.07002454
 h     -3.33272696    -0.58946002    -0.87321628
 h     -2.99569850    -1.01560982     0.92073575
 h     -2.97916839     0.76481889     0.27757224
 h     -0.73358722     1.63650002     1.59511428
          17

 c      1.05612919    -0.62083170    -0.01379651
 c     -0.25653701    -1.17290179     0.02116632
 c     -1.27361581    -0.21594152    -0.31339521
 c     -0.50758977     2.06212810     0.60119876
 c     -0.61072390     1.07007887    -0.59499868
 c      0.92699428     0.76684130    -0.20668011
 h     -0.49124610    -2.20474092    -0.01838759
 h     -0.45287746     3.23352413     0.50965718
 h     -0.64248303     1.62501209    -1.49514251
 h      1.63714608     1.48161560    -0.61509128
 o      2.03597044    -1.49175944     0.27816704
 h      2.88436646    -1.24761808    -0.07021329
 c     -2.70077185    -0.31366684     0.07955229
 h     -3.27075627    -0.60131194    -0.85979046
 h     -3.03230977    -1.00355213     0.89671639
 h     -2.95654392     0.77948715     0.27831448
 h     -0.80424213     1.64252658     1.55467149
          17

 c      1.05926036    -0.63520029    -0.00600490
 c     -0.25728312    -1.18774604     0.01418064
 c     -1.27157453    -0.21132816    -0.31264351
 c     -0.48704245     2.07425120     0.59455345
 c     -0.61390567     1.07495730    -0.60004409
 c      0.92760286     0.76076826    -0.19142349
 h     -0.55967488    -2.17384103    -0.03483524
 h     -0.41773471     3.17567331     0.54153474
 h     -0.67968000     1.62800702    -1.53140776
 h      1.61596699     1.47414805    -0.63181358
 o      2.02428825    -1.47298393     0.27252126
 h      2.84301019    -1.21873021    -0.06449100
 c     -2.69929619    -0.32635030     0.08798029
 h     -3.20728742    -0.61088535    -0.83894093
 h     -3.06261378    -0.98715203     0.86832132
 h     -2.93821812     0.78126854     0.27973111
 h     -0.87308008     1.64836292     1.51907856
          17

 c      1.06053308    -0.64988867     0.00265069
 c     -0.25968069    -1.19959251     0.00560070
 c     -1.26762186    -0.20850902    -0.30991552
 c     -0.46653665     2.08370899     0.58654982
 c     -0.61495714     1.08126017    -0.60324804
 c      0.92669732     0.75679714    -0.17699219
 h     -0.62916733    -2.16635535    -0.04360353
 h     -0.37791385     3.11387886     0.57017943
 h     -0.71871586     1.62764819    -1.57338998
 h      1.60056146     1.46446622    -0.64674492
 o      2.01148534    -1.45444155     0.26701519
 h      2.82780828    -1.18035805    -0.06492803
 c     -2.69790862    -0.33712349     0.09527168
 h     -3.14974337    -0.62002246    -0.82004983
 h     -3.08789511    -0.97313757     0.84381357
 h     -2.92526703     0.76820185     0.28119043
 h     -0.93830501     1.65458368     1.48770943
          17

 c      1.05883441    -0.66407095     0.01182542
 c     -0.26389110    -1.20830963    -0.00451530
 c     -1.26172620    -0.20756520    -0.30504461
 c     -0.44660633     2.08805857     0.57765700
 c     -0.61393936     1.08920377    -0.60533589
 c      0.92409066     0.75502513    -0.16346273
 h     -0.69803382    -2.18170309    -0.04473980
 h     -0.33047756     3.07394111     0.59357168
 h     -0.75724006     1.61962246    -1.61238965
 h      1.59192686     1.45242966    -0.65962803
 o      1.99841838    -1.43675144     0.26178283
 h      2.83846926    -1.13279896    -0.07029819
 c     -2.69575002    -0.34520942     0.10150253
 h     -3.10503947    -0.63109038    -0.81368440
 h     -3.11033013    -0.96816792     0.83108279
 h     -2.91898095     0.74160069     0.28242123
 h     -0.99692680     1.66277240     1.45775835
          17

 c      1.05306133    -0.67673743     0.02110884
 c     -0.27036664    -1.21473484    -0.01606204
 c     -1.25396268    -0.20843937    -0.29794881
 c     -0.42782966     2.08539554     0.56821475
 c     -0.61099550     1.09877261    -0.60690457
 c      0.91968286     0.75550619    -0.15087980
 h     -0.76078596    -2.20942758    -0.03819173
 h     -0.27199197     3.07612864     0.61148397
 h     -0.79286369     1.60146733    -1.64187396
 h      1.59035965     1.43771739    -0.67003655
 o      1.98688779    -1.42030289     0.25665664
 h      2.86043383    -1.08101736    -0.07415343
 c     -2.69228480    -0.35050476     0.10673267
 h     -3.07681744    -0.64548259    -0.82598268
 h     -3.13097949    -0.97567955     0.83375928
 h     -2.92079576     0.70620038     0.28356256
 h     -1.04559966     1.67449275     1.42656440
          17

 c      1.04228688    -0.68688003     0.03009255
 c     -0.27958062    -1.21995567    -0.02885080
 c     -1.24454576    -0.21093872    -0.28864969
 c     -0.41042905     2.07622205     0.55844204
 c     -0.60632744     1.10967914    -0.60837550
 c      0.91345238     0.75824561    -0.13926134
 h     -0.81090307    -2.23751641    -0.02437596
 h     -0.20219362     3.11412696     0.62421968
 h     -0.82348019     1.57273677    -1.65816999
 h      1.59554467     1.41994416    -0.67735664
 o      1.97866899    -1.40538523     0.25147823
 h      2.87805359    -1.03073393    -0.07043811
 c     -2.68754045    -0.35382104     0.11081522
 h     -3.06411134    -0.66232115    -0.85420865
 h     -3.14813839    -0.99411194     0.84916564
 h     -2.93229289     0.66990805     0.28522423
 h     -1.08163965     1.69054527     1.39299545
          17

 c      1.02598256    -0.69374047     0.03845771
 c     -0.29174748    -1.22488425    -0.04260370
 c     -1.23386853    -0.21472227    -0.27727512
 c     -0.39408389     2.06285290     0.54856261
 c     -0.60017170     1.12138986    -0.61000175
 c      0.90544315     0.76319029    -0.12860474
 h     -0.84355690    -2.25732408    -0.00434646
 h     -0.12562893     3.16241629     0.63095137
 h     -0.84748864     1.53471003    -1.66044826
 h      1.60670143     1.39882693    -0.68083226
 o      1.97488507    -1.39219088     0.24620334
 h      2.88159905    -0.98586185    -0.05603703
 c     -2.68192295    -0.35655667     0.11342108
 h     -3.06292760    -0.67898920    -0.88894329
 h     -3.15803376    -1.01845549     0.87044531
 h     -2.95501096     0.64193629     0.28831077
 h     -1.10362474     1.71077650     1.35771965
          17

 c      1.00423005    -0.69700724     0.04603727
 c     -0.30672100    -1.23019302    -0.05697755
 c     -1.22251898    -0.21929179    -0.26404637
 c     -0.37818012     2.04753144     0.53875113
 c     -0.59276941     1.13318626    -0.61185981
 c      0.89575189     0.77022239    -0.11889049
 h     -0.85643024    -2.26431050     0.02041480
 h     -0.04851310     3.19831652     0.63046445
 h     -0.86399966     1.49006201    -1.65072198
 h      1.62273568     1.37433665    -0.67965799
 o      1.97581239    -1.38071633     0.24084636
 h      2.86765735    -0.94806884    -0.03050170
 c     -2.67591604    -0.35995220     0.11425417
 h     -3.06869716    -0.69276189    -0.91985775
 h     -3.15689056    -1.04320322     0.89032407
 h     -2.98961358     0.62852873     0.29340948
 h     -1.11164736     1.73419777     1.32298604
          17

 c      0.97779675    -0.69685590     0.05281761
 c     -0.32399961    -1.23634738    -0.07159643
 c     -1.21125915    -0.22400622    -0.24925848
 c     -0.36203819     2.03180050     0.52907548
 c     -0.58433547     1.14423741    -0.61382868
 c      0.88452114     0.77915329    -0.11008124
 h     -0.84963821    -2.25760517     0.04828457
 h      0.02390809     3.20894656     0.62202626
 h     -0.87307208     1.44249838    -1.63393214
 h      1.64236902     1.34678870    -0.67309315
 o      1.98086113    -1.37075324     0.23544176
 h      2.83852902    -0.91662032     0.00461363
 c     -2.66999327    -0.36449217     0.11321430
 h     -3.07760259    -0.70185161    -0.93931010
 h     -3.14231252    -1.06420983     0.90337851
 h     -3.03454626     0.62883942     0.30009365
 h     -1.10734934     1.75920705     1.29226259
          17

 c      0.94800820    -0.69382233     0.05888553
 c     -0.34276701    -1.24358634    -0.08609489
 c     -1.20096848    -0.22812917    -0.23325797
 c     -0.34499611     2.01665185     0.51952682
 c     -0.57504305     1.15368890    -0.61560761
 c      0.87193837     0.78971940    -0.10211679
 h     -0.82565044    -2.23997563     0.07783187
 h      0.08791879     3.18890063     0.60545685
 h     -0.87584864     1.39615988    -1.61757508
 h      1.66423696     1.31685997    -0.66057544
 o      1.98866391    -1.36203374     0.23005576
 h      2.80242081    -0.88767390     0.04622727
 c     -2.66463227    -0.36988442     0.11040558
 h     -3.08688177    -0.70560545    -0.94312324
 h     -3.11362403    -1.07921842     0.90662785
 h     -3.08559264     0.63558419     0.30695469
 h     -1.09360457     1.78392192     1.26964126
          17

 c      0.91647979    -0.68859503     0.06435921
 c     -0.36196094    -1.25182994    -0.10018042
 c     -1.19255806    -0.23090858    -0.21642070
 c     -0.32648359     2.00269991     0.51010673
 c     -0.56505574     1.16077339    -0.61685595
 c      0.85824215     0.80158066    -0.09490786
 h     -0.78930004    -2.21829660     0.10830628
 h      0.14120480     3.13760187     0.58097640
 h     -0.87421903     1.35469561    -1.60989158
 h      1.68695720     1.28554565    -0.64181650
 o      1.99734203    -1.35441553     0.22477953
 h      2.77252137    -0.85387192     0.09068160
 c     -2.66024351    -0.37545219     0.10605172
 h     -3.09481645    -0.70437903    -0.93033379
 h     -3.07176568    -1.08784968     0.89949465
 h     -3.13712252     0.63974085     0.31238143
 h     -1.07361860     1.80663128     1.25881692
          17

 c      0.88484206    -0.68183376     0.06933936
 c     -0.38041485    -1.26061923    -0.11370014
 c     -1.18686657    -0.23167868    -0.19913587
 c     -0.30615727     1.99020186     0.50093621
 c     -0.55462421     1.16491191    -0.61747621
 c      0.84373384     0.81432329    -0.08833153
 h     -0.74721106    -2.20329975     0.14018949
 h      0.18298804     3.05856961     0.54913087
 h     -0.86978084     1.32035450    -1.61634958
 h      1.70917323     1.25408045    -0.61686667
 o      2.00513665    -1.34782242     0.21963635
 h      2.76034285    -0.80747869     0.13582418
 c     -2.65704906    -0.38045584     0.10043007
 h     -3.10079457    -0.69946352    -0.90306684
 h     -3.01911513    -1.09158578     0.88375923
 h     -3.18381590     0.63439766     0.31527636
 h     -1.04957018     1.82621533     1.26174870
          17

 c      0.85455526    -0.67407186     0.07389274
 c     -0.39712710    -1.26932868    -0.12663442
 c     -1.18455753    -0.22996026    -0.18180133
 c     -0.28407482     1.97892847     0.49232431
 c     -0.54418378     1.16575119    -0.61784978
 c      0.82879027     0.82746476    -0.08223224
 h     -0.70569048    -2.20603560     0.17498371
 h      0.21494214     2.96074717     0.51079589
 h     -0.86276715     1.29379081    -1.63661011
 h      1.72959017     1.22385265    -0.58614244
 o      2.01120987    -1.34184299     0.21451897
 h      2.76522723    -0.74792549     0.18222124
 c     -2.65500778    -0.38418996     0.09387591
 h     -3.10553597    -0.69315358    -0.86675923
 h     -2.95920085    -1.09375913     0.86347975
 h     -3.22170270     0.61599474     0.31533231
 h     -1.02159709     1.84230250     1.27768238
          17

 c      0.82682279    -0.66570421     0.07805869
 c     -0.41155565    -1.27771072    -0.13892311
 c     -1.18604055    -0.22552940    -0.16482995
 c     -0.26086131     1.96792710     0.48474446
 c     -0.53434784     1.16313380    -0.61876337
 c      0.81387069     0.84045872    -0.07643049
 h     -0.66789352    -2.23065710     0.21316863
 h      0.24317496     2.86137929     0.46702332
 h     -0.85207420     1.27467840    -1.66500014
 h      1.74703097     1.19632081    -0.55041589
 o      2.01565884    -1.33560678     0.20932379
 h      2.77492781    -0.68394707     0.23095462
 c     -2.65382238    -0.38601338     0.08684210
 h     -3.11129169    -0.68880149    -0.83018313
 h     -2.89607095    -1.09905384     0.84430105
 h     -3.24856229     0.58420511     0.31305185
 h     -0.98797098     1.85513520     1.30330529
          17

 c      0.80255658    -0.65703167     0.08186001
 c     -0.42364344    -1.28616868    -0.15026643
 c     -1.19142530    -0.21844653    -0.14865969
 c     -0.23773842     1.95551264     0.47876980
 c     -0.52580230     1.15705971    -0.62108740
 c      0.79951066     0.85270015    -0.07073591
 h     -0.63357534    -2.27072377     0.25199252
 h      0.27957312     2.78628138     0.41826320
 h     -0.83627605     1.26238938    -1.69386851
 h      1.76053805     1.17292772    -0.51078099
 o      2.01882277    -1.32818717     0.20407490
 h      2.77649103    -0.62682686     0.28148899
 c     -2.65304793    -0.38550654     0.07993135
 h     -3.12136283    -0.69041723    -0.80385910
 h     -2.83329982    -1.11184026     0.83145522
 h     -3.26415516     0.54168384     0.30973198
 h     -0.94627895     1.86534493     1.33397285
          17

 c      0.78236392    -0.64832152     0.08530738
 c     -0.43357270    -1.29531482    -0.16017443
 c     -1.20050565    -0.20905927    -0.13375597
 c     -0.21588672     1.94040379     0.47499095
 c     -0.51919399     1.14766584    -0.62549192
 c      0.78629970     0.86353742    -0.06496282
 h     -0.60159445    -2.31423235     0.28630404
 h      0.33532448     2.75658162     0.36369653
 h     -0.81454479     1.25628347    -1.71667900
 h      1.76951526     1.15498577    -0.46861420
 o      2.02087153    -1.31891985     0.19889440
 h      2.76231316    -0.58489344     0.33200896
 c     -2.65229445    -0.38279917     0.07374605
 h     -3.13811317    -0.70129656    -0.79565063
 h     -2.77329631    -1.13365720     0.82698801
 h     -3.27056804     0.49404619     0.30747971
 h     -0.89473294     1.87370177     1.36522020
          17

 c      0.76655780    -0.63985201     0.08839757
 c     -0.44156278    -1.30541956    -0.16816608
 c     -1.21278301    -0.19796956    -0.12059694
 c     -0.19520931     1.92346432     0.47369291
 c     -0.51504901     1.13522037    -0.63230531
 c      0.77484228     0.87231216    -0.05894832
 h     -0.57162531    -2.35044895     0.31113991
 h      0.40679189     2.76800477     0.30387724
 h     -0.78700132     1.25575331    -1.72947921
 h      1.77388673     1.14351832    -0.42554280
 o      2.02176131    -1.30746295     0.19393104
 h      2.73031414    -0.56221364     0.38046716
 c     -2.65140188    -0.37880928     0.06856658
 h     -3.16036193    -0.72214468    -0.80596720
 h     -2.71763381    -1.16194294     0.82861180
 h     -3.27248100     0.44959858     0.30914543
 h     -0.83302917     1.88081561     1.39390284
          17

 c      0.75519666    -0.63192826     0.09111312
 c     -0.44780157    -1.31625292    -0.17389010
 c     -1.22753012    -0.18595112    -0.10964214
 c     -0.17455321     1.90698999     0.47457991
 c     -0.51369827     1.12013425    -0.64144122
 c      0.76570109     0.87842745    -0.05257724
 h     -0.54422306    -2.37271470     0.32324638
 h      0.47801562     2.79851044     0.24323488
 h     -0.75469223     1.26024084    -1.73132388
 h      1.77421311     1.13910771    -0.38340794
 o      2.02126307    -1.29378613     0.18930184
 h      2.68300438    -0.55852533     0.42545480
 c     -2.65045142    -0.37501973     0.06423616
 h     -3.18321787    -0.75052011    -0.82794502
 h     -2.66787739    -1.19143608     0.83146531
 h     -3.27638127     0.41757831     0.31784479
 h     -0.76253795     1.88700405     1.41866383
          17

 c      0.74813638    -0.62487166     0.09342404
 c     -0.45242815    -1.32718469    -0.17715639
 c     -1.24387295    -0.17383852    -0.10130239
 c     -0.15294199     1.89289574     0.47699073
 c     -0.51521967     1.10294404    -0.65236350
 c      0.75933584     0.88139932    -0.04581515
 h     -0.52040537    -2.37849018     0.32137767
 h      0.53492757     2.82900829     0.18744390
 h     -0.71941901     1.26932399    -1.72434572
 h      1.77168885     1.14181346    -0.34417999
 o      2.01895398    -1.27819772     0.18502901
 h      2.62729140    -0.56867939     0.46717359
 c     -2.64975906    -0.37280547     0.06042833
 h     -3.20075867    -0.78218505    -0.85226032
 h     -2.62589788    -1.21672800     0.83081677
 h     -3.28757877     0.40406479     0.33570124
 h     -0.68596419     1.89240377     1.43986613
          17

 c      0.74508307    -0.61899110     0.09529011
 c     -0.45553095    -1.33731278    -0.17794593
 c     -1.26086749    -0.16242716    -0.09592386
 c     -0.12998390     1.88225945     0.48017176
 c     -0.51942978     1.08424572    -0.66412494
 c      0.75605779     0.88087313    -0.03873432
 h     -0.50134406    -2.36897816     0.30625255
 h      0.56991372     2.84874696     0.14095330
 h     -0.68345140     1.28287284    -1.71350880
 h      1.76794292     1.15115543    -0.30981135
 o      2.01421967    -1.26137394     0.18096485
 h      2.57428085    -0.58217128     0.50861901
 c     -2.64998461    -0.37282210     0.05698049
 h     -3.20849414    -0.81279873    -0.87118986
 h     -2.59362701    -1.23397188     0.82363970
 h     -3.30651209     0.40805172     0.36229285
 h     -0.60674809     1.89712790     1.45920126
          17

 c      0.74564265    -0.61454458     0.09666525
 c     -0.45716355    -1.34552496    -0.17642765
 c     -1.27757247    -0.15240848    -0.09377823
 c     -0.10573598     1.87556231     0.48342694
 c     -0.52593856     1.06462574    -0.67553414
 c      0.75601215     0.87663348    -0.03151502
 h     -0.48818453    -2.34919200     0.28059267
 h      0.58011621     2.85281244     0.10664440
 h     -0.64904688     1.30111631    -1.70538304
 h      1.76465442     1.16612077    -0.28206712
 o      2.00645241    -1.24416768     0.17680021
 h      2.53608575    -0.58632547     0.55544000
 c     -2.65207101    -0.37495366     0.05399422
 h     -3.20418552    -0.83886014    -0.87997337
 h     -2.57271851    -1.24143884     0.80897955
 h     -3.32855751     0.42224433     0.39442342
 h     -0.52832865     1.90133822     1.47888450
          17

 c      0.74936151    -0.61169884     0.09750774
 c     -0.45737694    -1.35052510    -0.17296239
 c     -1.29312719    -0.14434681    -0.09504790
 c     -0.08054271     1.87290344     0.48623806
 c     -0.53424406     1.04464769    -0.68547727
 c      0.75918855     0.86863097    -0.02442081
 h     -0.48190521    -2.32808453     0.24904894
 h      0.56561879     2.83980471     0.08608479
 h     -0.61787818     1.32428409    -1.70533963
 h      1.76307535     1.18517428    -0.26237425
 o      1.99554880    -1.22702677     0.17235353
 h      2.51798017    -0.57583664     0.61130911
 c     -2.65691850    -0.37867046     0.05171226
 h     -3.18775629    -0.85803760    -0.87680590
 h     -2.56430429    -1.23954965     0.78786385
 h     -3.34749662     0.43766145     0.42759887
 h     -0.45345375     1.90521228     1.50048801
          17

 c      0.75574361    -0.61049904     0.09779608
 c     -0.45625472    -1.35097671    -0.16802791
 c     -1.30683092    -0.13868881    -0.09980423
 c     -0.05495623     1.87404424     0.48837269
 c     -0.54380692     1.02490896    -0.69326696
 c      0.76544425     0.85702808    -0.01775979
 h     -0.48318830    -2.31706179     0.21723238
 h      0.52889018     2.81124100     0.07946059
 h     -0.59080481     1.35171991    -1.71433558
 h      1.76365268     1.20628431    -0.25171791
 o      1.98216815    -1.20968165     0.16791457
 h      2.51446137    -0.55806102     0.67237192
 c     -2.66508479    -0.38330740     0.05037240
 h     -3.16110248    -0.86933824    -0.86272333
 h     -2.56880344    -1.23085335     0.76319996
 h     -3.35858284     0.44720414     0.45763539
 h     -0.38383636     1.90885778     1.52394008
          17

 c      0.76423085    -0.61085315     0.09753955
 c     -0.45393830    -1.34595086    -0.16201341
 c     -1.31820919    -0.13578474    -0.10798550
 c     -0.02972869     1.87828029     0.48995588
 c     -0.55406746     1.00609570    -0.69875173
 c      0.77452171     0.84225088    -0.01184511
 h     -0.49230520    -2.32481667     0.18922812
 h      0.47537212     2.77275196     0.08480645
 h     -0.56822876     1.38120041    -1.72819774
 h      1.76594611     1.22701649    -0.25059653
 o      1.96735201    -1.19167250     0.16408630
 h      2.51564442    -0.54491805     0.72968088
 c     -2.67665328    -0.38812700     0.05016193
 h     -3.12802916    -0.87336692    -0.84179024
 h     -2.58576901    -1.21992241     0.73959932
 h     -3.35957505     0.44676243     0.48143491
 h     -0.32029637     1.91226296     1.54737082
          17

 c      0.77415372    -0.61252677     0.09677484
 c     -0.45064894    -1.33548758    -0.15502539
 c     -1.32704662    -0.13590514    -0.11938267
 c     -0.00585233     1.88417373     0.49152172
 c     -0.56444247     0.98895234    -0.70211688
 c      0.78605446     0.82502372    -0.00696755
 h     -0.50892052    -2.35077703     0.16527870
 h      0.41460641     2.73690555     0.09641279
 h     -0.55056604     1.40931344    -1.74018411
 h      1.76888337     1.24473268    -0.25903611
 o      1.95214671    -1.17288408     0.16142083
 h      2.51381055    -0.54461533     0.77500144
 c     -2.69122017    -0.39234144     0.05126540
 h     -3.09406323    -0.87256843    -0.82125809
 h     -2.61389417    -1.21264082     0.72265698
 h     -3.35070644     0.43520325     0.49719166
 h     -0.26318221     1.91532989     1.56791463
          17

 c      0.78467767    -0.61514926     0.09555109
 c     -0.44670383    -1.32062180    -0.14695715
 c     -1.33337550    -0.13924492    -0.13364011
 c      0.01552771     1.88944526     0.49398313
 c     -0.57435106     0.97418373    -0.70361018
 c      0.79957614     0.80635918    -0.00338555
 h     -0.53183195    -2.38480027     0.14265993
 h      0.35945374     2.72452441     0.10388807
 h     -0.53835224     1.43256970    -1.74418591
 h      1.77121395     1.25685320    -0.27664549
 o      1.93753783    -1.15365097     0.16026471
 h      2.50500152    -0.56010847     0.80337160
 c     -2.70796932    -0.39530860     0.05391058
 h     -3.06552202    -0.87080708    -0.81047787
 h     -2.65131760    -1.21425084     0.71715529
 h     -3.33455790     0.41440679     0.50453850
 h     -0.21275402     1.91793668     1.58292906
          17

 c      0.79477335    -0.61823665     0.09391056
 c     -0.44249042    -1.30282409    -0.13772350
 c     -1.33743088    -0.14590928    -0.15027852
 c      0.03367810     1.89194137     0.49812770
 c     -0.58326601     0.96236118    -0.70337798
 c      0.81454717     0.78747365    -0.00133067
 h     -0.55904314    -2.41369449     0.11858331
 h      0.31917237     2.75401582     0.09719476
 h     -0.53207862     1.44836679    -1.73649600
 h      1.77196071     1.26111847    -0.30269123
 o      1.92447886    -1.13469028     0.16073741
 h      2.48876153    -0.59007456     0.81356683
 c     -2.72584832    -0.39696078     0.05823615
 h     -3.04748203    -0.87143396    -0.81711742
 h     -2.69607480    -1.22663535     0.72465983
 h     -3.31607051     0.38962804     0.50487086
 h     -0.16939599     1.91994757     1.59107015
          17

 c      0.80325646    -0.62123640     0.09187550
 c     -0.43840319    -1.28350849    -0.12738333
 c     -1.33959694    -0.15587968    -0.16873954
 c      0.04884417     1.89151022     0.50370175
 c     -0.59076110     0.95386570    -0.70140292
 c      0.83038893     0.76963568    -0.00101290
 h     -0.58821656    -2.42692362     0.09180225
 h      0.29223276     2.82038269     0.07708421
 h     -0.53200507     1.45551001    -1.71631879
 h      1.77072590     1.25586328    -0.33619165
 o      1.91384220    -1.11702941     0.16270114
 h      2.46827794    -0.62953588     0.80865532
 c     -2.74379419    -0.39815182     0.06396613
 h     -3.04188719    -0.87464023    -0.84216220
 h     -2.74627405    -1.24705873     0.74247084
 h     -3.30221616     0.36950833     0.50154893
 h     -0.13365201     1.92120039     1.59288989
          17

 c      0.80894430    -0.62359694     0.08945403
 c     -0.43478941    -1.26386821    -0.11612621
 c     -1.34036014    -0.16896790    -0.18843755
 c      0.06171617     1.88971788     0.50954392
 c     -0.59653483     0.94886341    -0.69747260
 c      0.84650268     0.75402130    -0.00260821
 h     -0.61711786    -2.41843728     0.06259602
 h      0.27220935     2.89926060     0.05354724
 h     -0.53803142     1.45449009    -1.68587056
 h      1.76782567     1.24030490    -0.37605970
 o      1.90625125    -1.10192219     0.16569112
 h      2.45109867    -0.67007541     0.79703922
 c     -2.76092681    -0.40039540     0.07032397
 h     -3.04778936    -0.87709524    -0.87899755
 h     -2.79996124    -1.26974310     0.76508193
 h     -3.30013808     0.36394185     0.49887715
 h     -0.10609157     1.92156836     1.59065205
          17

 c      0.81093094    -0.62485617     0.08667283
 c     -0.43192208    -1.24487122    -0.10422088
 c     -1.34026676    -0.18477579    -0.20880437
 c      0.07277436     1.88804898     0.51447407
 c     -0.60041638     0.94729033    -0.69115967
 c      0.86228089     0.74162632    -0.00624016
 h     -0.64389350    -2.38659448     0.03227893
 h      0.25521645     2.96824266     0.03583625
 h     -0.54965121     1.44766524    -1.65040342
 h      1.76426695     1.21469200    -0.42128673
 o      1.90193159    -1.09064321     0.16895437
 h      2.44826130    -0.70153397     0.79154278
 c     -2.77677593    -0.40498588     0.07645830
 h     -3.06311032    -0.87440398    -0.91772267
 h     -2.85504924    -1.28864428     0.78665919
 h     -3.31325217     0.37867565     0.49914116
 h     -0.08712856     1.92100866     1.58751001
          17

 c      0.80888043    -0.62471422     0.08362712
 c     -0.42998925    -1.22724640    -0.09197337
 c     -1.33988240    -0.20268087    -0.22931942
 c      0.08224202     1.88728669     0.51767659
 c     -0.60236234     0.94885893    -0.68186104
 c      0.87713449     0.73321647    -0.01197524
 h     -0.66729933    -2.33410613     0.00281426
 h      0.24021456     3.01417968     0.02905596
 h     -0.56604104     1.43909499    -1.61770012
 h      1.76153576     1.18022405    -0.47106740
 o      1.90092190    -1.08405197     0.17190432
 h      2.46757649    -0.71746534     0.80172596
 c     -2.79144027    -0.41226719     0.08188529
 h     -3.08588796    -0.86340573    -0.94960024
 h     -2.90944531    -1.29933967     0.80270425
 h     -3.33844539     0.41071845     0.50027812
 h     -0.07686766     1.91948985     1.58634715
          17

 c      0.80319385    -0.62306509     0.08051492
 c     -0.42907279    -1.21140275    -0.07969750
 c     -1.33976707    -0.22185271    -0.24951973
 c      0.09020015     1.88770111     0.51873208
 c     -0.60243206     0.95315415    -0.66898879
 c      0.89054366     0.72929756    -0.01983447
 h     -0.68705293    -2.26865609    -0.02346614
 h      0.22747317     3.03103194     0.03514319
 h     -0.58634067     1.43336383    -1.59592596
 h      1.76113811     1.13876496    -0.52476126
 o      1.90349377    -1.08223939     0.17470067
 h      2.50496392    -0.71983430     0.82433288
 c     -2.80539492    -0.42169265     0.08645097
 h     -3.11461780    -0.84285024    -0.96879749
 h     -2.96125354    -1.29970518     0.81065001
 h     -3.36811995     0.45042570     0.49752237
 h     -0.07498881     1.91686559     1.58858051
          17

 c      0.79497970    -0.61997701     0.07762594
 c     -0.42910830    -1.19732589    -0.06767990
 c     -1.34046025    -0.24130133    -0.26899743
 c      0.09665043     1.88927285     0.51759476
 c     -0.60076137     0.95982979    -0.65232820
 c      0.90213032     0.73009468    -0.02981657
 h     -0.70431567    -2.20361197    -0.04422459
 h      0.21771406     3.01733877     0.05401527
 h     -0.60990455     1.43331227    -1.58960056
 h      1.76394049     1.09244872    -0.58162673
 o      1.90995606    -1.08474254     0.17800421
 h      2.54761759    -0.71534973     0.84724041
 c     -2.81912548    -0.43232297     0.09004839
 h     -3.14825928    -0.81314972    -0.97245071
 h     -3.00897890    -1.28999683     0.80996835
 h     -3.39446790     0.48734541     0.48675689
 h     -0.08066208     1.91279704     1.59349828
          17

 c      0.78584671    -0.61562781     0.07529581
 c     -0.42987801    -1.18466392    -0.05613145
 c     -1.34246451    -0.25995195    -0.28739504
 c      0.10153680     1.89174633     0.51455565
 c     -0.59756523     0.96875766    -0.63231950
 c      0.91171713     0.73554189    -0.04192767
 h     -0.72169947    -2.15626840    -0.05766335
 h      0.21186313     2.97562590     0.08388331
 h     -0.63615930     1.43837264    -1.59646599
 h      1.76958214     1.04337410    -0.64042704
 o      1.92017600    -1.09093794     0.18235193
 h      2.58360581    -0.70970818     0.85975566
 c     -2.83291529    -0.44315653     0.09246864
 h     -3.18624058    -0.77598318    -0.96042043
 h     -3.05173148    -1.27278205     0.80217990
 h     -3.41182624     0.51380327     0.46608854
 h     -0.09255693     1.90678485     1.59859308
          17

 c      0.77760158    -0.61021720     0.07385300
 c     -0.43116085    -1.17328557    -0.04515617
 c     -1.34621981    -0.27674369    -0.30440438
 c      0.10475091     1.89449072     0.51020795
 c     -0.59316157     0.97996249    -0.60995965
 c      0.91933373     0.74528521    -0.05619881
 h     -0.74147420    -2.14021513    -0.06288858
 h      0.21113829     2.91400061     0.12072476
 h     -0.66416578     1.44542818    -1.60877253
 h      1.77634755     0.99357435    -0.69919627
 o      1.93351570    -1.10021817     0.18794203
 h      2.60601594    -0.70591304     0.85646177
 c     -2.84679338    -0.45322860     0.09342035
 h     -3.22854343    -0.73399380    -0.93525444
 h     -3.08940158    -1.25269367     0.79074059
 h     -3.41700065     0.52566270     0.43579037
 h     -0.10897779     1.89828795     1.60067368
          17

 c      0.77194611    -0.60390873     0.07357122
 c     -0.43299121    -1.16396752    -0.03478584
 c     -1.35206450    -0.29075022    -0.31976466
 c      0.10612469     1.89620543     0.50544377
 c     -0.58796812     0.99343193    -0.58644580
 c      0.92516160     0.75870197    -0.07267026
 h     -0.76252455    -2.15582593    -0.05956157
 h      0.21739816     2.84957716     0.15723544
 h     -0.69247252     1.45113225    -1.61753487
 h      1.78166306     0.94522077    -0.75543197
 o      1.94901300    -1.11205572     0.19467596
 h      2.61308823    -0.70450148     0.83689136
 c     -2.86054007    -0.46168115     0.09263533
 h     -3.27582889    -0.69051710    -0.90223403
 h     -3.12264913    -1.23558374     0.78041559
 h     -3.40896349     0.52215824     0.39785356
 h     -0.12808819     1.88686454     1.59709527
          17

 c      0.77022751    -0.59683987     0.07463108
 c     -0.43566332    -1.15819086    -0.02503253
 c     -1.36018097    -0.30130631    -0.33325058
 c      0.10542490     1.89485410     0.50136833
 c     -0.58246543     1.00899038    -0.56289667
 c      0.92945140     0.77494012    -0.09134718
 h     -0.78021552    -2.19106917    -0.04747315
 h      0.23351230     2.80931388     0.18311287
 h     -0.71938763     1.45345664    -1.61579651
 h      1.78295150     0.90079699    -0.80666353
 o      1.96551803    -1.12606115     0.20220707
 h      2.60803345    -0.70351689     0.80497233
 c     -2.87372652    -0.46795521     0.08999091
 h     -3.32942157    -0.64916873    -0.86883102
 h     -3.15244710    -1.22664513     0.77569503
 h     -3.38868871     0.50597130     0.35569418
 h     -0.14816046     1.87226873     1.58665476
          17

 c      0.77326018    -0.58918573     0.07709400
 c     -0.43944812    -1.15723130    -0.01589860
 c     -1.37053956    -0.30809584    -0.34465164
 c      0.10248102     1.88891616     0.49878781
 c     -0.57716260     1.02626443    -0.54025264
 c      0.93245561     0.79297471    -0.11215379
 h     -0.78950086    -2.23104255    -0.02674120
 h      0.26215968     2.81547930     0.19092051
 h     -0.74335938     1.45203371    -1.59978557
 h      1.77842019     0.86305305    -0.85109331
 o      1.98175048    -1.14204279     0.20997078
 h      2.59906785    -0.69803111     0.76865657
 c     -2.88582172    -0.47208390     0.08553854
 h     -3.39071077    -0.61320146    -0.84263520
 h     -3.17921081    -1.22801433     0.77863050
 h     -3.35920696     0.48370847     0.31396131
 h     -0.16780422     1.85445785     1.57010653
          17

 c      0.78125378    -0.58121940     0.08089437
 c     -0.44439344    -1.16159246    -0.00737976
 c     -1.38286762    -0.31117405    -0.35375701
 c      0.09754928     1.87944140     0.49756212
 c     -0.57257894     1.04468389    -0.51927048
 c      0.93438683     0.81168870    -0.13490602
 h     -0.78716288    -2.26442167     0.00196923
 h      0.30184935     2.86154496     0.18400609
 h     -0.76329504     1.44797677    -1.56902233
 h      1.76752994     0.83476419    -0.88805830
 o      1.99645507    -1.15997262     0.21734179
 h      2.59722915    -0.68089925     0.73743883
 c     -2.89638222    -0.47484202     0.07934447
 h     -3.45967710    -0.58484561    -0.82793822
 h     -3.20219738    -1.23767275     0.78774083
 h     -3.32543250     0.46593388     0.27808664
 h     -0.18612114     1.83354788     1.55031959
          17

 c      0.79386771    -0.57332703     0.08585488
 c     -0.45031443    -1.17096245     0.00052169
 c     -1.39666185    -0.31093105    -0.36035571
 c      0.09138952     1.86928849     0.49700189
 c     -0.56921916     1.06350199    -0.50051699
 c      0.93538063     0.82999374    -0.15929410
 h     -0.77215898    -2.28476769     0.03753318
 h      0.34624917     2.92070857     0.17231197
 h     -0.77883508     1.44368261    -1.52633173
 h      1.75114041     0.81842028    -0.91825998
 o      2.00884767    -1.17968110     0.22404046
 h      2.60920497    -0.64770771     0.71582554
 c     -2.90527799    -0.47744145     0.07131253
 h     -3.53346658    -0.56505582    -0.82362701
 h     -3.21978846    -1.25072527     0.79906344
 h     -3.29279989     0.46458069     0.25314636
 h     -0.20266633     1.80981449     1.53175883
          17

 c      0.81036685    -0.56597515     0.09171706
 c     -0.45686364    -1.18437850     0.00779123
 c     -1.41124259    -0.30801296    -0.36425435
 c      0.08490606     1.86098154     0.49664875
 c     -0.56753037     1.08183632    -0.48432765
 c      0.93546375     0.84694703    -0.18487508
 h     -0.74527834    -2.29008233     0.07858466
 h      0.38835169     2.97026298     0.16394162
 h     -0.79061735     1.44267959    -1.47796648
 h      1.73140822     0.81593665    -0.94377662
 o      2.01895979    -1.20047812     0.23038527
 h      2.63143394    -0.60283920     0.69917233
 c     -2.91285606    -0.48075787     0.06125857
 h     -3.60664637    -0.55370311    -0.82461536
 h     -3.23028145    -1.26180703     0.80823700
 h     -3.26448023     0.48630332     0.24218913
 h     -0.21717566     1.78369565     1.51915643
          17

 c      0.82981247    -0.55964865     0.09817042
 c     -0.46359741    -1.20039727     0.01440441
 c     -1.42583950    -0.30321446    -0.36530565
 c      0.07889359     1.85609011     0.49651664
 c     -0.56785575     1.09873627    -0.47078111
 c      0.93455291     0.86181108    -0.21109178
 h     -0.70881862    -2.28257233     0.12379365
 h      0.42291357     2.99799393     0.16332777
 h     -0.80040815     1.44927917    -1.43319338
 h      1.71142205     0.82845270    -0.96777736
 o      2.02730510    -1.22128321     0.23694672
 h      2.65472876    -0.55741640     0.67900144
 c     -2.91986929    -0.48469410     0.04912308
 h     -3.67297071    -0.54988874    -0.82505135
 h     -3.23250219    -1.26687318     0.81201361
 h     -3.23985714     0.52683662     0.24525493
 h     -0.22913039     1.75575913     1.51570212
          17

 c      0.85122019    -0.55478077     0.10487189
 c     -0.47002850    -1.21723159     0.02032101
 c     -1.43968501    -0.29736224    -0.36343544
 c      0.07396098     1.85542102     0.49702870
 c     -0.57042253     1.11330548    -0.45981458
 c      0.93250059     0.87405949    -0.23733541
 h     -0.66625749    -2.26868500     0.17225088
 h      0.44654431     2.99910839     0.17241915
 h     -0.81069780     1.46760347    -1.40191545
 h      1.69444851     0.85628071    -0.99377839
 o      2.03437341    -1.24105918     0.24413331
 h      2.67169880    -0.52247501     0.64943218
 c     -2.92712668    -0.48835570     0.03504752
 h     -3.72706163    -0.55225213    -0.82055742
 h     -3.22605693    -1.26389872     0.80883484
 h     -3.21648936     0.57384296     0.26000283
 h     -0.23740726     1.72673400     1.52164618
          17

 c      0.87365484    -0.55169307     0.11145862
 c     -0.47569229    -1.23294548     0.02547165
 c     -1.45208742    -0.29121399    -0.35866051
 c      0.07051087     1.85919535     0.49884098
 c     -0.57539424     1.12489437    -0.45153461
 c      0.92918819     0.88335542    -0.26305800
 h     -0.62156630    -2.25809271     0.22386109
 h      0.45733069     2.97342377     0.19169493
 h     -0.82345669     1.49982663    -1.38984070
 h      1.68273993     0.89899186    -1.02437275
 o      2.04045656    -1.25904532     0.25210134
 h      2.67914958    -0.50539854     0.60853260
 c     -2.93516691    -0.49067127     0.01931253
 h     -3.76530551    -0.55924663    -0.80902342
 h     -3.21136653    -1.25291765     0.79890256
 h     -3.19272103     0.61439682     0.28308916
 h     -0.24034312     1.69759521     1.53431757
          17

 c      0.89626716    -0.55055864     0.11756041
 c     -0.48023634    -1.24586608     0.02978462
 c     -1.46247388    -0.28538797    -0.35109691
 c      0.06871185     1.86705101     0.50261607
 c     -0.58291931     1.13327869    -0.44644474
 c      0.92462822     0.88953521    -0.28790032
 h     -0.57805891    -2.25968580     0.27915756
 h      0.45489423     2.92479641     0.22046019
 h     -0.83888133     1.54464148    -1.39470772
 h      1.67632268     0.95546333    -1.05984897
 o      2.04566054    -1.27480545     0.26081508
 h      2.67770383    -0.50931268     0.55732095
 c     -2.94414566    -0.49076665     0.00227032
 h     -3.78627707    -0.56934668    -0.79071124
 h     -3.18958559    -1.23582103     0.78407917
 h     -3.16842767     0.63932973     0.31115067
 h     -0.23621503     1.66955952     1.54949252
          17

 c      0.91829465    -0.55139649     0.12281749
 c     -0.48346615    -1.25512258     0.03330377
 c     -1.47041109    -0.28032701    -0.34096001
 c      0.06842098     1.87787373     0.50885451
 c     -0.59306588     1.13867970    -0.44523716
 c      0.91899818     0.89262121    -0.31175436
 h     -0.53764010    -2.27560600     0.33792787
 h      0.44124523     2.86288319     0.25645369
 h     -0.85556152     1.59754676    -1.40804019
 h      1.67264433     1.02370630    -1.09764447
 o      2.04991834    -1.28824561     0.27010903
 h      2.67143754    -0.53290685     0.49873821
 c     -2.95384177    -0.48803854    -0.01566033
 h     -3.79112191    -0.58121369    -0.76828165
 h     -3.16240071    -1.21595562     0.76757014
 h     -3.14461934     0.64383291     0.34121273
 h     -0.22378696     1.64392933     1.56305904
          17

 c      0.93905278    -0.55409125     0.12690409
 c     -0.48527862    -1.26079317     0.03630144
 c     -1.47560960    -0.27629731    -0.32855607
 c      0.06906010     1.88952015     0.51786268
 c     -0.60569913     1.14162200    -0.44835999
 c      0.91256804     0.89284703    -0.33470800
 h     -0.50136009    -2.29945072     0.39778084
 h      0.42241724     2.80667532     0.29500475
 h     -0.87173713     1.65269555    -1.42028974
 h      1.66752811     1.10062795    -1.13319304
 o      2.05296327    -1.29964866     0.27974008
 h      2.66804453    -0.56991625     0.43675729
 c     -2.96368294    -0.48215228    -0.03392931
 h     -3.78401052    -0.59389856    -0.74686569
 h     -3.13169003    -1.19731000     0.75308900
 h     -3.12296080     0.62682490     0.37082921
 h     -0.20264765     1.62184355     1.57218136
          17

 c      0.95794337    -0.55842038     0.12954900
 c     -0.48557162    -1.26347484     0.03922880
 c     -1.47791383    -0.27341354    -0.31426567
 c      0.06964069     1.89891423     0.52974680
 c     -0.62044236     1.14274746    -0.45579471
 c      0.90557841     0.89064844    -0.35691624
 h     -0.47033620    -2.32096932     0.45457698
 h      0.40870734     2.78433852     0.32926775
 h     -0.88626147     1.70462550    -1.42437493
 h      1.65677906     1.18210314    -1.16157486
 o      2.05434389    -1.30962699     0.28947212
 h      2.67816540    -0.60986593     0.37497386
 c     -2.97280122    -0.47309263    -0.05177813
 h     -3.77211918    -0.60709887    -0.73371209
 h     -3.09916538    -1.18323476     0.74337932
 h     -3.10549914     0.59056311     0.39826543
 h     -0.17332936     1.60396931     1.57594738
          17

 c      0.97448444    -0.56407284     0.13053901
 c     -0.48422837    -1.26379123     0.04256502
 c     -1.47728226    -0.27167166    -0.29852126
 c      0.06940727     1.90368015     0.54411822
 c     -0.63674181     1.14265474    -0.46709664
 c      0.89815560     0.88659514    -0.37848782
 h     -0.44590428    -2.33140041     0.50407368
 h      0.40776382     2.81555587     0.35469049
 h     -0.89889379     1.74914244    -1.41660876
 h      1.63743836     1.26344674    -1.17892601
 o      2.05368572    -1.31877200     0.29919642
 h      2.71071832    -0.64364157     0.31471104
 c     -2.98021666    -0.46126788    -0.06831315
 h     -3.76374555    -0.62122379    -0.73635042
 h     -3.06627306    -1.17526453     0.73873193
 h     -3.09453181     0.54080359     0.42293229
 h     -0.13728212     1.59013257     1.57579583
          17

 c      0.98833590    -0.57066290     0.12970245
 c     -0.48114604    -1.26217516     0.04670859
 c     -1.47376847    -0.27097014    -0.28178012
 c      0.06863565     1.90425076     0.55978737
 c     -0.65395554     1.14178237    -0.48151097
 c      0.89028848     0.88128952    -0.39943062
 h     -0.42930306    -2.32562859     0.54311223
 h      0.41550699     2.88814967     0.37379890
 h     -0.91025633     1.78369779    -1.39648279
 h      1.60833130     1.34004161    -1.18314454
 o      2.05117881    -1.32713044     0.30893295
 h      2.76482467    -0.67174883     0.25515438
 c     -2.98520694    -0.44759972    -0.08286713
 h     -3.76386651    -0.63674614    -0.75883918
 h     -3.03442765    -1.17293548     0.73668404
 h     -3.09248779     0.48703825     0.44608417
 h     -0.09665219     1.57909892     1.57558253
          17

 c      0.99928776    -0.57775414     0.12689066
 c     -0.47625547    -1.25883708     0.05193290
 c     -1.46751664    -0.27111143    -0.26449473
 c      0.06811311     1.90270944     0.57523976
 c     -0.67140109     1.14034482    -0.49804158
 c      0.88183664     0.87528374    -0.41964067
 h     -0.42140815    -2.30225323     0.57006231
 h      0.42205684     2.97216852     0.39212566
 h     -0.92172557     1.80770542    -1.36637343
 h      1.57013293     1.40793640    -1.17406437
 o      2.04764672    -1.33425846     0.31865752
 h      2.82875592    -0.70321940     0.19631849
 c     -2.98760786    -0.43346019    -0.09539349
 h     -3.77050267    -0.65299692    -0.79876558
 h     -3.00524733    -1.17467863     0.73320176
 h     -3.10169710     0.44137980     0.47114372
 h     -0.05375901     1.56893422     1.58047203
          17

 c      1.00722148    -0.58489768     0.12197383
 c     -0.46952264    -1.25376932     0.05836426
 c     -1.45877063    -0.27179452    -0.24708998
 c      0.06834405     1.90070202     0.58928158
 c     -0.68837410     1.13829540    -0.51549698
 c      0.87255047     0.86902089    -0.43891128
 h     -0.42260062    -2.26334534     0.58502771
 h      0.42064350     3.04388680     0.41325909
 h     -0.93535217     1.82290723    -1.33132227
 h      1.52523418     1.46439579    -1.15339051
 o      2.04405650    -1.33975930     0.32822751
 h      2.88796368    -0.74667409     0.14032882
 c     -2.98769995    -0.42025360    -0.10636127
 h     -3.77641399    -0.66780711    -0.84859618
 h     -2.98051480    -1.17890945     0.72431995
 h     -3.12388889     0.41427206     0.50202447
 h     -0.01049492     1.55792484     1.59443408
          17

 c      1.01208142    -0.59167453     0.11485344
 c     -0.46094254    -1.24672374     0.06595211
 c     -1.44787810    -0.27261773    -0.22995368
 c      0.06945074     1.89898134     0.60132265
 c     -0.70417548     1.13532376    -0.53258121
 c      0.86209902     0.86278729    -0.45695244
 h     -0.43271899    -2.21458806     0.59016727
 h      0.40862295     3.09025855     0.43842081
 h     -0.95371741     1.83340940    -1.29837151
 h      1.47751985     1.50840121    -1.12451808
 o      2.04113401    -1.34353889     0.33745581
 h      2.93132475    -0.80585135     0.09017682
 c     -2.98589119    -0.40878185    -0.11616364
 h     -3.77384409    -0.67845513    -0.89977937
 h     -2.96196063    -1.18462287     0.70724978
 h     -3.15928938     0.40854917     0.53905430
 h      0.03188511     1.54553167     1.61763026
          17

 c      1.01386916    -0.59773218     0.10548044
 c     -0.45052356    -1.23719464     0.07444287
 c     -1.43527489    -0.27310042    -0.21343610
 c      0.07134327     1.89767091     0.61136200
 c     -0.71817005     1.13097077    -0.54808802
 c      0.85010768     0.85668688    -0.47342121
 h     -0.45113969    -2.16541411     0.58997641
 h      0.38584605     3.10547133     0.46736647
 h     -0.97944010     1.84447323    -1.27461393
 h      1.43198808     1.54093444    -1.09214757
 o      2.03926898    -1.34575522     0.34618399
 h      2.95256973    -0.88008319     0.04842487
 c     -2.98256124    -0.39903257    -0.12472231
 h     -3.75745108    -0.68270109    -0.94563108
 h     -2.95105722    -1.19150834     0.68080231
 h     -3.20582256     0.41829199     0.57678778
 h      0.07243038     1.53262503     1.64590352
          17

 c      1.01265488    -0.60281294     0.09387219
 c     -0.43825867    -1.22454607     0.08343459
 c     -1.42145835    -0.27271615    -0.19784947
 c      0.07385136     1.89653232     0.61976162
 c     -0.72988645     1.12490538    -0.56118614
 c      0.83622377     0.85066976    -0.48798071
 h     -0.47707296    -2.12751295     0.59060360
 h      0.35354396     3.08828331     0.49898748
 h     -1.01413718     1.85955333    -1.26398637
 h      1.39399695     1.56467195    -1.06147990
 o      2.03851414    -1.34671523     0.35432058
 h      2.95009996    -0.96568689     0.01646620
 c     -2.97802075    -0.39055210    -0.13165418
 h     -3.72482437    -0.67918241    -0.98219547
 h     -2.94888184    -1.19990105     0.64540194
 h     -3.25943395     0.43392061     0.60691388
 h      0.11007531     1.52079923     1.67284560
          17

 c      1.00859627    -0.60677051     0.08012567
 c     -0.42411364    -1.20844989     0.09261543
 c     -1.40696482    -0.27092640    -0.18346074
 c      0.07676206     1.89506555     0.62698523
 c     -0.73911369     1.11719329    -0.57160278
 c      0.82022155     0.84464702    -0.50039715
 h     -0.50979067    -2.10974718     0.59698089
 h      0.31396602     3.04156652     0.53153273
 h     -1.05733417     1.87750459    -1.26512527
 h      1.36801447     1.58271922    -1.03692227
 o      2.03855069    -1.34680483     0.36188211
 h      2.92738382    -1.05690331    -0.00624211
 c     -2.97246440    -0.38284245    -0.13659407
 h     -3.67610881    -0.66740314    -1.00824550
 h     -2.95602814    -1.21074156     0.60287615
 h     -3.31531726     0.44713551     0.62232501
 h      0.14356205     1.51142517     1.69248135
          17

 c      1.00195874    -0.60957066     0.06442282
 c     -0.40810773    -1.18941632     0.10206518
 c     -1.39235214    -0.26721710    -0.17047520
 c      0.07979749     1.89239963     0.63343276
 c     -0.74591036     1.10828647    -0.57951466
 c      0.80211494     0.83866589    -0.51063370
 h     -0.54800856    -2.11192487     0.60919063
 h      0.27046754     2.97402467     0.56262415
 h     -1.10635810     1.89302708    -1.27261623
 h      1.35624290     1.59669281    -1.02081510
 o      2.03862091    -1.34642706     0.36905631
 h      2.89404914    -1.14681786    -0.02326310
 c     -2.96592804    -0.37550347    -0.13930693
 h     -3.61362143    -0.64765564    -1.02528687
 h     -2.97255694    -1.22543120     0.55599841
 h     -3.36896795     0.45257726     0.61885223
 h      0.17163334     1.50503450     1.70094419
          17

 c      0.99313035    -0.61127296     0.04702416
 c     -0.39046293    -1.16876706     0.11223786
 c     -1.37817258    -0.26115239    -0.15901133
 c      0.08259106     1.88702396     0.63935774
 c     -0.75052338     1.09877897    -0.58527292
 c      0.78221095     0.83302358    -0.51886627
 h     -0.58883697    -2.12489747     0.62257362
 h      0.22758518     2.90347551     0.58931625
 h     -1.15732983     1.89976201    -1.28016900
 h      1.35794909     1.60552261    -1.01306812
 o      2.03759693    -1.34588710     0.37622950
 h      2.86507939    -1.22929463    -0.04162401
 c     -2.95827661    -0.36825916    -0.13962230
 h     -3.54149062    -0.62095376    -1.03766665
 h     -2.99799363    -1.24533334     0.50770714
 h     -3.41672552     0.44770024     0.59527453
 h      0.19327343     1.50107841     1.69710845
          17

 c      0.98261716    -0.61199690     0.02824828
 c     -0.37166995    -1.14804744     0.12363557
 c     -1.36492891    -0.25244019    -0.14907484
 c      0.08475569     1.87678266     0.64478827
 c     -0.75329906     1.08919047    -0.58920817
 c      0.76106915     0.82821681    -0.52540350
 h     -0.62796045    -2.13699826     0.63149371
 h      0.19006407     2.85697714     0.60864233
 h     -1.20633122     1.89292683    -1.28286126
 h      1.36996780     1.60606859    -1.01195860
 o      2.03451261    -1.34523635     0.38379205
 h      2.85294467    -1.30175838    -0.06863676
 c     -2.94924444    -0.36102329    -0.13736719
 h     -3.46485359    -0.58882060    -1.05216581
 h     -3.03134647    -1.27085689     0.46014373
 h     -3.45610426     0.43247794     0.55299677
 h      0.20790842     1.49786131     1.68279229
          17

 c      0.97102079    -0.61188084     0.00844326
 c     -0.35245671    -1.12854034     0.13656532
 c     -1.35302510    -0.24098544    -0.14054367
 c      0.08610561     1.86014009     0.64941792
 c     -0.75463432     1.07987900    -0.59156882
 c      0.73940893     0.82477350    -0.53057897
 h     -0.66084597    -2.13924898     0.63218796
 h      0.16008495     2.85595988     0.61884765
 h     -1.25015398     1.87032973    -1.27785053
 h      1.38791873     1.59487439    -1.01533171
 o      2.02931641    -1.34429703     0.39172856
 h      2.85627926    -1.36518683    -0.10527819
 c     -2.93854600    -0.35403428    -0.13248014
 h     -3.38816469    -0.55271919    -1.07591719
 h     -3.07107794    -1.30055547     0.41399803
 h     -3.48626674     0.40950627     0.49597169
 h      0.21554657     1.49258582     1.66282107
          17

 c      0.95901146    -0.61105203    -0.01203688
 c     -0.33372750    -1.11111316     0.15109621
 c     -1.34273496    -0.22691227    -0.13317010
 c      0.08674734     1.83805775     0.65259206
 c     -0.75494904     1.07103233    -0.59252114
 c      0.71802136     0.82309016    -0.53467957
 h     -0.68372463    -2.12682568     0.62336359
 h      0.13614555     2.89379047     0.62017140
 h     -1.28671673     1.83246274    -1.26438380
 h      1.40738404     1.56968840    -1.02144723
 o      2.02276305    -1.34290274     0.39955710
 h      2.86188321    -1.42053138    -0.14521407
 c     -2.92598912    -0.34796385    -0.12534315
 h     -3.31326264    -0.51334338    -1.11245706
 h     -3.11504194    -1.33098413     0.36862663
 h     -3.50875442     0.38434491     0.43066570
 h      0.21678222     1.48173662     1.64454257
          17

 c      0.94728934    -0.60961678    -0.03284065
 c     -0.31647575    -1.09622235     0.16710071
 c     -1.33420410    -0.21055755    -0.12659811
 c      0.08684036     1.81320876     0.65354350
 c     -0.75464286     1.06269119    -0.59214932
 c      0.69770032     0.82334988    -0.53791424
 h     -0.69409215    -2.09887039     0.60585591
 h      0.11613852     2.94393995     0.61424090
 h     -1.31542333     1.78242125    -1.24376957
 h      1.42471770     1.53020659    -1.02936195
 o      2.01566656    -1.34099862     0.40668603
 h      2.85649412    -1.46718549    -0.18054107
 c     -2.91146185    -0.34382401    -0.11699588
 h     -3.23913378    -0.47060733    -1.15886912
 h     -3.16050724    -1.35756007     0.32282108
 h     -3.52789950     0.36514786     0.36516690
 h      0.21249433     1.46215170     1.63566361
          17

 c      0.93651526    -0.60766685    -0.05361758
 c     -0.30164578    -1.08391214     0.18428842
 c     -1.32747883    -0.19245486    -0.12039478
 c      0.08648463     1.78789651     0.65180705
 c     -0.75403178     1.05477992    -0.59044489
 c      0.67918642     0.82550772    -0.54040639
 h     -0.69110314    -2.05842596     0.58233837
 h      0.09920433     2.98294080     0.60310817
 h     -1.33756656     1.72580470    -1.21943050
 h      1.43754882     1.47820961    -1.03905735
 o      2.00852174    -1.33857815     0.41266016
 h      2.83264297    -1.50401275    -0.20575281
 c     -2.89489565    -0.34255521    -0.10882427
 h     -3.16381009    -0.42452836    -1.20732166
 h     -3.20435449    -1.37591256     0.27565455
 h     -3.54920375     0.35993225     0.30643818
 h      0.20325225     1.43252603     1.64026772
          17

 c      0.92721513    -0.60529801    -0.07400958
 c     -0.28994489    -1.07375621     0.20220915
 c     -1.32254305    -0.17332115    -0.11408735
 c      0.08578344     1.76339686     0.64751876
 c     -0.75329843     1.04715924    -0.58731972
 c      0.66311866     0.82930786    -0.54220059
 h     -0.67612865    -2.01298875     0.55727526
 h      0.08529774     2.99727906     0.58866942
 h     -1.35648100     1.67018692    -1.19665698
 h      1.44507504     1.41733741    -1.05145218
 o      2.00148867    -1.33562030     0.41721616
 h      2.78881227    -1.53040030    -0.21861096
 c     -2.87646037    -0.34445623    -0.10195677
 h     -3.08623942    -0.37595950    -1.24920539
 h     -3.24344136    -1.38306801     0.22696769
 h     -3.57491404     0.37170207     0.25703463
 h      0.18896338     1.39425435     1.65591003
          17

 c      0.91969153    -0.60263056    -0.09363547
 c     -0.28167393    -1.06481163     0.22025797
 c     -1.31935080    -0.15404073    -0.10719191
 c      0.08485956     1.74022290     0.64132317
 c     -0.75252740     1.03975971    -0.58270212
 c      0.65000146     0.83432704    -0.54328157
 h     -0.65319973    -1.97489894     0.53670275
 h      0.07462400     2.98099998     0.57249522
 h     -1.37661961     1.62342667    -1.18130952
 h      1.44807747     1.35255506    -1.06827837
 o      1.99442955    -1.33205115     0.42030562
 h      2.72880823    -1.54693828    -0.22045322
 c     -2.85674940    -0.34894727    -0.09701446
 h     -3.00679008    -0.32656348    -1.27803092
 h     -3.27504590    -1.37813410     0.17743176
 h     -3.60107472     0.39625843     0.21509080
 h      0.16923340     1.35077699     1.67497153
          17

 c      0.91398678    -0.59981536    -0.11207861
 c     -0.27673677    -1.05583545     0.23777648
 c     -1.31785246    -0.13562609    -0.09923468
 c      0.08382035     1.71847543     0.63403074
 c     -0.75187682     1.03279011    -0.57673457
 c      0.64020936     0.84005256    -0.54361603
 h     -0.62802328    -1.95878844     0.52685522
 h      0.06741033     2.93316282     0.55587571
 h     -1.40097120     1.59085073    -1.17721486
 h      1.44840125     1.28926058    -1.09167083
 o      1.98690267    -1.32770497     0.42215690
 h      2.66182178    -1.55611277    -0.21708527
 c     -2.83656767    -0.35487630    -0.09429480
 h     -2.92693220    -0.27841597    -1.29024072
 h     -3.29730260    -1.36251863     0.12837664
 h     -3.62009299     0.42553340     0.17749281
 h      0.14401070     1.30609254     1.68872024
          17

 c      0.90991170    -0.59701516    -0.12889529
 c     -0.27494450    -1.04601502     0.25430665
 c     -1.31800699    -0.11913717    -0.08977876
 c      0.08273800     1.69798633     0.62635084
 c     -0.75175272     1.02684564    -0.56992660
 c      0.63403953     0.84598264    -0.54322681
 h     -0.60439864    -1.97324254     0.53118515
 h      0.06382359     2.85734879     0.53986946
 h     -1.42846107     1.57328848    -1.18396068
 h      1.44777088     1.23218468    -1.12335172
 o      1.97821774    -1.32230453     0.42330294
 h      2.60151983    -1.56270351    -0.21907505
 c     -2.81657806    -0.36094849    -0.09396126
 h     -2.84878954    -0.23363204    -1.28506975
 h     -3.30958518    -1.33984836     0.08151925
 h     -3.62509802     0.45201389     0.14219752
 h      0.11389500     1.26362609     1.69042759
          17

 c      0.90710759    -0.59437604    -0.14364438
 c     -0.27630299    -1.03567642     0.26977857
 c     -1.31976633    -0.10556328    -0.07846284
 c      0.08165656     1.67821222     0.61879658
 c     -0.75274485     1.02274942    -0.56306526
 c      0.63176595     0.85170027    -0.54227904
 h     -0.58132667    -2.01283814     0.54835245
 h      0.06390832     2.76339107     0.52519291
 h     -1.45424683     1.56794009    -1.19741241
 h      1.44645655     1.18459582    -1.16362933
 o      1.96780230    -1.31556759     0.42430347
 h      2.56017277    -1.57215190    -0.23714225
 c     -2.79714778    -0.36597069    -0.09606776
 h     -2.77476835    -0.19408817    -1.26433517
 h     -3.31269551    -1.31555474     0.03863648
 h     -3.61202149     0.47070207     0.10856500
 h      0.08007157     1.22575321     1.67655226
          17

 c      0.90509985    -0.59201372    -0.15591765
 c     -0.28085999    -1.02598472     0.28437321
 c     -1.32302901    -0.09569654    -0.06504470
 c      0.08060718     1.65796573     0.61168987
 c     -0.75536788     1.02124474    -0.55694986
 c      0.63361853     0.85687813    -0.54112292
 h     -0.55530542    -2.06194921     0.57399774
 h      0.06754294     2.67064579     0.51184859
 h     -1.47250780     1.57087687    -1.21223883
 h      1.44282730     1.14824506    -1.21083536
 o      1.95577833    -1.30747238     0.42511997
 h      2.53935437    -1.58630133    -0.27203834
 c     -2.77839103    -0.36899173    -0.10049854
 h     -2.70722860    -0.16118957    -1.23243015
 h     -3.30859421    -1.29583449     0.00120885
 h     -3.57977566     0.47929075     0.07694684
 h      0.04409136     1.19363489     1.64695032
          17

 c      0.90334514    -0.59001609    -0.16536018
 c     -0.28841904    -1.01811057     0.29827755
 c     -1.32758009    -0.09002616    -0.04944111
 c      0.07961468     1.63545654     0.60516756
 c     -0.75986482     1.02275864    -0.55217260
 c      0.63967981     0.86123233    -0.54025645
 h     -0.52407329    -2.10473981     0.60370617
 h      0.07456297     2.60759911     0.49885007
 h     -1.47887172     1.57884128    -1.22400206
 h      1.43418577     1.12385900    -1.26163557
 o      1.94292773    -1.29833869     0.42500135
 h      2.53021451    -1.60193075    -0.31264172
 c     -2.76030483    -0.36947466    -0.10690884
 h     -2.64811252    -0.13563692    -1.19638758
 h     -3.29948108    -1.28582805    -0.02986820
 h     -3.53003884     0.47801220     0.04833487
 h      0.00759501     1.16700023     1.60499982
          17

 c      0.90128070    -0.58844313    -0.17168857
 c     -0.29848954    -1.01280555     0.31158548
 c     -1.33304580    -0.08868050    -0.03175833
 c      0.07869509     1.60967701     0.59905041
 c     -0.76616670     1.02730162    -0.54902432
 c      0.64978373     0.86447735    -0.54023631
 h     -0.48764110    -2.13034310     0.63431044
 h      0.08513203     2.59565929     0.48556778
 h     -1.47137787     1.58986611    -1.23003311
 h      1.41812665     1.11163360    -1.31194925
 o      1.93009402    -1.28859752     0.42309155
 h      2.52273380    -1.61423379    -0.34562836
 c     -2.74290599    -0.36749592    -0.11473781
 h     -2.59854785    -0.11728979    -1.16544037
 h     -3.28657312    -1.28763266    -0.05435050
 h     -3.46734319     0.46982650     0.02420234
 h     -0.02804707     1.14377245     1.55785001
          17

 c      0.89836991    -0.58731775    -0.17471165
 c     -0.31038506    -1.01038215     0.32431105
 c     -1.33889290    -0.09143088    -0.01230858
 c      0.07790721     1.58226257     0.59266346
 c     -0.77393617     1.03447189    -0.54747792
 c      0.66348620     0.86632135    -0.54158031
 h     -0.44766261    -2.13328479     0.66396361
 h      0.09955692     2.62675529     0.47432414
 h     -1.45058471     1.60333703    -1.22964687
 h      1.39351093     1.11146222    -1.35792059
 o      1.91785564    -1.27860718     0.41885290
 h      2.51085458    -1.61969120    -0.36224457
 c     -2.72627026    -0.36383173    -0.12335969
 h     -2.55867253    -0.10538321    -1.14920588
 h     -3.26954694    -1.29949209    -0.07245168
 h     -3.39932401     0.46088333     0.00641685
 h     -0.06212863     1.12006494     1.51593683
          17

 c      0.89414246    -0.58660882    -0.17434824
 c     -0.32333116    -1.01078826     0.33641931
 c     -1.34448239    -0.09775751     0.00839774
 c      0.07741758     1.55643634     0.58517572
 c     -0.78261480     1.04353102    -0.54719763
 c      0.68010341     0.86650154    -0.54467792
 h     -0.40669069    -2.11276394     0.69200095
 h      0.11747870     2.67367907     0.46922073
 h     -1.41941964     1.61998781    -1.22421242
 h      1.36081241     1.12297111    -1.39665327
 o      1.90651221    -1.26861325     0.41212557
 h      2.49275456    -1.61674718    -0.35928010
 c     -2.71047800    -0.35977123    -0.13236736
 h     -2.52804519    -0.09928249    -1.15420600
 h     -3.24718015    -1.31683693    -0.08454734
 h     -3.33607176     0.46019370    -0.00299207
 h     -0.09456338     1.09175166     1.48971339
          17

 c      0.88822920    -0.58621671    -0.17063987
 c     -0.33654373    -1.01363053     0.34783222
 c     -1.34915668    -0.10694988     0.02968935
 c      0.07740534     1.53475120     0.57631931
 c     -0.79147740     1.05351760    -0.54757954
 c      0.69878843     0.86481918    -0.54972449
 h     -0.36765181    -2.07250407     0.71904585
 h      0.13794160     2.71324525     0.47308243
 h     -1.38276056     1.64182133    -1.21704125
 h      1.32200377     1.14549750    -1.42666695
 o      1.89611907    -1.25874653     0.40309961
 h      2.47033274    -1.60587556    -0.33864838
 c     -2.69567391    -0.35658939    -0.14180246
 h     -2.50645763    -0.09925857    -1.18058516
 h     -3.21855987    -1.33434362    -0.09095612
 h     -3.28694478     0.47632847    -0.00248450
 h     -0.12484449     1.05758309     1.48362596
          17

 c      0.88039598    -0.58597018    -0.16376018
 c     -0.34929611    -1.01814370     0.35840104
 c     -1.35233606    -0.11820631     0.05080294
 c      0.07791438     1.51841831     0.56667580
 c     -0.79974420     1.06340146    -0.54787365
 c      0.71861852     0.86114981    -0.55669331
 h     -0.33334122    -2.02124153     0.74744169
 h      0.15992394     2.73236950     0.48677164
 h     -1.34628929     1.67148817    -1.21252287
 h      1.28017027     1.17808759    -1.44805527
 o      1.88647174    -1.24900232     0.39232469
 h      2.44938718    -1.58987417    -0.30756329
 c     -2.68232000    -0.35486332    -0.15208260
 h     -2.49430421    -0.10637079    -1.22207714
 h     -3.18393786    -1.34775035    -0.09185892
 h     -3.25564396     0.51111998     0.00794734
 h     -0.15085397     1.02086260     1.49307585
          17

 c      0.87058151    -0.58563939    -0.15401985
 c     -0.36099578    -1.02322432     0.36787830
 c     -1.35361824    -0.13070737     0.07096870
 c      0.07886053     1.50768368     0.55728081
 c     -0.80676564     1.07230874    -0.54741760
 c      0.73867555     0.85544792    -0.56535256
 h     -0.30574912    -1.97247295     0.78164385
 h      0.18259622     2.72538618     0.50980107
 h     -1.31444895     1.71060526    -1.21403111
 h      1.23890674     1.21949319    -1.46221713
 o      1.87709331    -1.23922981     0.38068827
 h      2.43961735    -1.57390041    -0.27819648
 c     -2.67123579    -0.35422472    -0.16369593
 h     -2.49216244    -0.12157824    -1.26926034
 h     -3.14496753    -1.35486813    -0.08732487
 h     -3.23890350     0.55696267     0.02623786
 h     -0.16924361     0.98750621     1.50831104
          17

 c      0.85893463    -0.58496213    -0.14186503
 c     -0.37124681    -1.02778464     0.37600473
 c     -1.35287077    -0.14365837     0.08947801
 c      0.08014676     1.50227858     0.54909080
 c     -0.81217759     1.07975642    -0.54588205
 c      0.75811298     0.84776808    -0.57533924
 h     -0.28554314    -1.94040889     0.82721537
 h      0.20539766     2.69156977     0.54090190
 h     -1.28869441     1.75765708    -1.22161205
 h      1.20157514     1.26806266    -1.47105194
 o      1.86744428    -1.22926542     0.36911154
 h      2.45107914    -1.56318457    -0.26280998
 c     -2.66323259    -0.35380002    -0.17697244
 h     -2.50019955    -0.14504087    -1.31308777
 h     -3.10451220    -1.35581737    -0.07736422
 h     -3.23047366     0.60173590     0.04899263
 h     -0.17690103     0.96299375     1.52011564
          17

 c      0.84582767    -0.58367114    -0.12786199
 c     -0.37981304    -1.03147915     0.38282181
 c     -1.35028651    -0.15630360     0.10570832
 c      0.08173340     1.50157225     0.54273366
 c     -0.81588215     1.08571576    -0.54331935
 c      0.77620152     0.83830615    -0.58627263
 h     -0.27263841    -1.93144319     0.88704214
 h      0.22817143     2.63477230     0.57834716
 h     -1.26774883     1.80754201    -1.23174161
 h      1.17065532     1.32145706    -1.47584569
 o      1.85746622    -1.21925351     0.35794207
 h      2.48555506    -1.55787931    -0.26406298
 c     -2.65877638    -0.35274756    -0.19201821
 h     -2.51790721    -0.17597808    -1.34682654
 h     -3.06619007    -1.35264978    -0.06194863
 h     -3.22507325     0.63486226     0.07272046
 h     -0.17194137     0.95078847     1.52250560
          17

 c      0.83182658    -0.58151700    -0.11265537
 c     -0.38651395    -1.03506486     0.38895398
 c     -1.34636929    -0.16793152     0.11911629
 c      0.08362102     1.50446348     0.53846633
 c     -0.81789040     1.09045004    -0.53998652
 c      0.79233897     0.82743629    -0.59784283
 h     -0.26745542    -1.93966879     0.95768891
 h      0.25156980     2.56503387     0.62029044
 h     -1.24943207     1.85345584    -1.23943814
 h      1.14751974     1.37635794    -1.47654373
 o      1.84780871    -1.20973063     0.34684215
 h      2.53318607    -1.55179799    -0.27333608
 c     -2.65793329    -0.35051354    -0.20870905
 h     -2.54413117    -0.21283769    -1.36668514
 h     -3.03368865    -1.34835245    -0.04103201
 h     -3.21961534     0.64967832     0.09454094
 h     -0.15395622     0.95199150     1.51305416
          17

 c      0.81763192    -0.57829248    -0.09690151
 c     -0.39123500    -1.03982864     0.39543392
 c     -1.34183407    -0.17790412     0.12923020
 c      0.08577519     1.50922428     0.53614627
 c     -0.81819057     1.09429406    -0.53613777
 c      0.80602677     0.81569922    -0.60981907
 h     -0.27089092    -1.95293889     1.03094090
 h      0.27782075     2.50068093     0.66550960
 h     -1.23216742     1.88926938    -1.24053763
 h      1.13271915     1.42855079    -1.47199167
 o      1.83935097    -1.20130167     0.33535569
 h      2.58023541    -1.53756868    -0.28004875
 c     -2.66048908    -0.34693031    -0.22667250
 h     -2.57722327    -0.25353330    -1.37199950
 h     -3.00995793    -1.34530871    -0.01469236
 h     -3.21298875     0.64337099     0.11235229
 h     -0.12396808     0.96523529     1.49272967
          17

 c      0.80401468    -0.57385842    -0.08120320
 c     -0.39403340    -1.04683032     0.40328081
 c     -1.33744666    -0.18571868     0.13565821
 c      0.08809306     1.51383916     0.53517524
 c     -0.81671075     1.09750871    -0.53191739
 c      0.81684288     0.80372104    -0.62199729
 h     -0.28335872    -1.96076774     1.09819383
 h      0.31097471     2.46503924     0.71426820
 h     -1.21547467     1.91090039    -1.23278155
 h      1.12645981     1.47355264    -1.46088309
 o      1.83274947    -1.19438982     0.32327260
 h      2.61623794    -1.51045344    -0.27781971
 c     -2.66608306    -0.34227524    -0.24525438
 h     -2.61525091    -0.29572829    -1.36546732
 h     -2.99660101    -1.34387558     0.01654586
 h     -3.20571530     0.61655042     0.12487924
 h     -0.08434236     0.98639663     1.46608842
          17

 c      0.79175173    -0.56816330    -0.06606573
 c     -0.39519757    -1.05657567     0.41323306
 c     -1.33386071    -0.19107867     0.13810820
 c      0.09061940     1.51739985     0.53466003
 c     -0.81334363     1.10020080    -0.52734084
 c      0.82443259     0.79209172    -0.63414839
 h     -0.30436792    -1.95718067     1.15307416
 h      0.35407605     2.47076488     0.76680665
 h     -1.19990704     1.91677033    -1.21601887
 h      1.12895388     1.50748419    -1.44267206
 o      1.82831355    -1.18919887     0.31063834
 h      2.63584908    -1.46874146    -0.26488485
 c     -2.67426381    -0.33726310    -0.26352250
 h     -2.65628547    -0.33723232    -1.35326249
 h     -2.99377590    -1.34210274     0.05139688
 h     -3.19990950     0.57326494     0.13190157
 h     -0.03849160     1.00855371     1.44145290
          17

 c      0.78155592    -0.56126050    -0.05186760
 c     -0.39522300    -1.06898540     0.42565560
 c     -1.33150791    -0.19393651     0.13641024
 c      0.09385211     1.52107218     0.53392726
[truncated: 24,354 more chars]
