# Supplementary material for: Photochemical permutation of meta-substituted phenols
Source: Nat Commun. 2025 Aug 13;16:7502. doi: 10.1038/s41467-025-62549-5 (PMC12350626; doi:10.1038/s41467-025-62549-5)
Supplement: Supplementary file 3 — Source Data [file 41467_2025_62549_MOESM3_ESM.zip › Source data/NAMD_trajectories/trajectory006.xyz]

          17

 c      1.13794579    -0.35613197     0.03713348
 c     -0.06843848    -1.10754358     0.04151043
 c     -1.17612902    -0.32965704     0.01712156
 c     -1.14087260     1.21069080    -0.05659391
 c      0.22542889     1.73640868     0.00323685
 c      1.28470153     1.03013507     0.02977161
 h      0.02167404    -2.08422266     0.19123566
 h     -1.50290713     1.63635580    -1.08683133
 h      0.51820516     2.90466010     0.19452822
 h      2.36748864     1.47186956    -0.13544720
 o      2.22140273    -1.15609949    -0.04926810
 h      3.06396299    -0.78665139     0.00764066
 c     -2.66935886    -0.84347390     0.01755975
 h     -2.63144933    -1.88487700    -0.38499335
 h     -3.14745875    -0.66028892     0.86529338
 h     -3.36770954    -0.01384937    -0.62613899
 h     -1.90295718     1.79486811     0.68738521
          17

 c      1.13697727    -0.36149479     0.03168404
 c     -0.06248719    -1.10100413     0.04279424
 c     -1.18102973    -0.33335146     0.01338088
 c     -1.13708688     1.21754245    -0.05326264
 c      0.22714699     1.74426847     0.00197550
 c      1.28849120     1.03335412     0.02718517
 h      0.00055789    -2.12902122     0.20327262
 h     -1.51499473     1.63594699    -1.05711151
 h      0.51890191     2.88858229     0.18549223
 h      2.34682994     1.47824823    -0.13851111
 o      2.21874234    -1.15791111    -0.04547309
 h      3.03783288    -0.79444920     0.01852600
 c     -2.66605873    -0.84714926     0.01229671
 h     -2.64196709    -1.88778724    -0.39104538
 h     -3.17735198    -0.67795302     0.90102415
 h     -3.35429017    -0.04502444    -0.60851186
 h     -1.90548752     1.79821335     0.70238271
          17

 c      1.13888687    -0.36823276     0.02652144
 c     -0.05608747    -1.09276744     0.04424356
 c     -1.18992162    -0.33551168     0.00951881
 c     -1.13465638     1.22552053    -0.05036311
 c      0.22617609     1.75724463     0.00199656
 c      1.29693148     1.03402380     0.02371706
 h     -0.02166819    -2.19218790     0.21313083
 h     -1.52933009     1.62784420    -1.02073795
 h      0.50524145     2.85391462     0.17293192
 h      2.31026312     1.47789263    -0.13732026
 o      2.21363401    -1.16111761    -0.04181825
 h      3.04667471    -0.78175593     0.03205609
 c     -2.66101740    -0.84944657     0.00439819
 h     -2.65777263    -1.88617948    -0.39254383
 h     -3.21617197    -0.69869133     0.96074580
 h     -3.32451202    -0.09354787    -0.58548489
 h     -1.89270916     1.78794626     0.70564079
          17

 c      1.14367182    -0.37579331     0.02157852
 c     -0.04974952    -1.08501322     0.04612341
 c     -1.20238247    -0.33607358     0.00564538
 c     -1.13350145     1.23416926    -0.04743733
 c      0.22297606     1.77407454     0.00315281
 c      1.30855864     1.03207681     0.01948347
 h     -0.04475922    -2.24929105     0.21797635
 h     -1.54723001     1.61492745    -0.98365440
 h      0.47931125     2.81015451     0.15768385
 h      2.26734779     1.47389393    -0.13274214
 o      2.20706615    -1.16548178    -0.03826586
 h      3.07815579    -0.75429333     0.04742195
 c     -2.65500972    -0.85052041    -0.00400997
 h     -2.67785406    -1.88177835    -0.39011832
 h     -3.25068570    -0.72503473     1.02248299
 h     -3.28387079    -0.15288082    -0.56120481
 h     -1.86597560     1.76558631     0.69884204
          17

 c      1.15116740    -0.38355977     0.01679072
 c     -0.04419916    -1.07902911     0.04856371
 c     -1.21767510    -0.33510920     0.00187621
 c     -1.13333255     1.24286766    -0.04410100
 c      0.21814820     1.79250745     0.00516872
 c      1.32112277     1.02754541     0.01468736
 h     -0.06741026    -2.28524346     0.21649198
 h     -1.57064409     1.60077262    -0.95324212
 h      0.44556553     2.77488743     0.14180228
 h      2.23322273     1.47197953    -0.12656929
 o      2.20082418    -1.17046945    -0.03469429
 h      3.10862305    -0.72360736     0.06243835
 c     -2.64808885    -0.85113333    -0.01111601
 h     -2.70084105    -1.87709569    -0.38461500
 h     -3.27254174    -0.75702035     1.07222124
 h     -3.24316711    -0.21090496    -0.54370658
 h     -1.82918754     1.73443112     0.68611263
          17

 c      1.16102247    -0.39094242     0.01211430
 c     -0.04019530    -1.07532846     0.05157613
 c     -1.23481847    -0.33277749    -0.00167838
 c     -1.13365692     1.25087807    -0.04033794
 c      0.21223693     1.80966213     0.00767224
 c      1.33224856     1.02056516     0.00955959
 h     -0.08806861    -2.29298917     0.20853513
 h     -1.60125589     1.58857805    -0.93573669
 h      0.41013466     2.77141414     0.12817511
 h      2.22393822     1.47883670    -0.12085597
 o      2.19629530    -1.17573310    -0.03100038
 h      3.12151267    -0.69879469     0.07522553
 c     -2.63966367    -0.85256424    -0.01533190
 h     -2.72506603    -1.87474073    -0.37688088
 h     -3.27778660    -0.79318097     1.10271759
 h     -3.21805055    -0.25084136    -0.54482337
 h     -1.78938167     1.69991351     0.67479673
          17

 c      1.17269340    -0.39746040     0.00752747
 c     -0.03837384    -1.07389327     0.05508616
 c     -1.25268980    -0.32926178    -0.00491727
 c     -1.13391953     1.25745398    -0.03676582
 c      0.20585762     1.82349710     0.01038515
 c      1.34056547     1.01167397     0.00422313
 h     -0.10537324    -2.27097619     0.19468749
 h     -1.63901259     1.58001670    -0.93292572
 h      0.37698488     2.81329815     0.11826446
 h      2.24555963     1.49692970    -0.11626137
 o      2.19427373    -1.18117983    -0.02712767
 h      3.10996930    -0.68489169     0.08470463
 c     -2.62941246    -0.85575157    -0.01569936
 h     -2.74865496    -1.87671315    -0.36764387
 h     -3.26513098    -0.83141566     1.11066437
 h     -3.21981668    -0.26143839    -0.57262986
 h     -1.75639544     1.66922523     0.67532405
          17

 c      1.18546487    -0.40279410     0.00302739
 c     -0.03914916    -1.07426098     0.05894460
 c     -1.27010957    -0.32472491    -0.00775457
 c     -1.13386094     1.26206654    -0.03439990
 c      0.19983278     1.83422146     0.01326032
 c      1.34624593     1.00199620    -0.00135406
 h     -0.11838412    -2.22243648     0.17608329
 h     -1.68140415     1.57505660    -0.94108318
 h      0.34531149     2.88889014     0.11061322
 h      2.28883337     1.52114716    -0.11152229
 o      2.19506275    -1.18690767    -0.02306204
 h      3.07478748    -0.68344329     0.09056207
 c     -2.61832189    -0.86038592    -0.01263496
 h     -2.76960392    -1.88376910    -0.35749462
 h     -3.23490980    -0.86938290     1.09524807
 h     -3.24394534    -0.24813590    -0.62116959
 h     -1.73920229     1.64869108     0.69735865
          17

 c      1.19850500    -0.40679259    -0.00137373
 c     -0.04266707    -1.07542656     0.06292758
 c     -1.28592735    -0.31929007    -0.01013387
 c     -1.13392616     1.26468081    -0.03382958
 c      0.19489121     1.84335480     0.01632294
 c      1.35027246     0.99285927    -0.00723794
 h     -0.12685720    -2.15678782     0.15443109
 h     -1.72437878     1.57282164    -0.95330049
 h      0.31295946     2.97268312     0.10292758
 h      2.33768181     1.54272930    -0.10498105
 o      2.19846615    -1.19319596    -0.01883744
 h      3.02411674    -0.69223029     0.09336210
 c     -2.60815193    -0.86554357    -0.00750570
 h     -2.78583668    -1.89508191    -0.34695006
 h     -3.18895452    -0.90464242     1.05808963
 h     -3.27608433    -0.22572179    -0.67533374
 h     -1.73967242     1.63978445     0.74232992
          17

 c      1.21095138    -0.40944943    -0.00565279
 c     -0.04879396    -1.07563685     0.06674818
 c     -1.29911860    -0.31304448    -0.01203790
 c     -1.13516456     1.26572232    -0.03476406
 c      0.19142315     1.85216693     0.01952273
 c      1.35358179     0.98533788    -0.01343177
 h     -0.13163643    -2.09231902     0.13196778
 h     -1.76387966     1.57244670    -0.96267444
 h      0.27938885     3.04347588     0.09396992
 h      2.37867699     1.55445953    -0.09579763
 o      2.20367362    -1.20057171    -0.01455757
 h      2.97483584    -0.70387408     0.09489364
 c     -2.60028808    -0.87064065    -0.00178785
 h     -2.79530945    -1.90863191    -0.33658925
 h     -3.13130186    -0.93484796     1.00455015
 h     -3.30410256    -0.20622958    -0.72200837
 h     -1.75152878     1.63883702     0.80115938
          17

 c      1.22202729    -0.41085585    -0.00978021
 c     -0.05716426    -1.07251435     0.07012290
 c     -1.30888017    -0.30605463    -0.01348243
 c     -1.13861172     1.26573150    -0.03645023
 c      0.18950634     1.86125927     0.02273956
 c      1.35677986     0.98011622    -0.01987215
 h     -0.13468640    -2.05509273     0.11082056
 h     -1.79679610     1.57340266    -0.96408215
 h      0.24553196     3.08899804     0.08353451
 h      2.40372504     1.55233003    -0.08399960
 o      2.20939528    -1.20977056    -0.01038807
 h      2.94990969    -0.70637909     0.09800936
 c     -2.59526836    -0.87550473     0.00296610
 h     -2.79624055    -1.92213964    -0.32717001
 h     -3.06958495    -0.95828731     0.94658135
 h     -3.32126933    -0.19634879    -0.75328755
 h     -1.76619240     1.64083257     0.86092154
          17

 c      1.23117747    -0.41113477    -0.01372425
 c     -0.06735473    -1.06439022     0.07289849
 c     -1.31470711    -0.29838022    -0.01450176
 c     -1.14486881     1.26513685    -0.03817641
 c      0.18900934     1.87072754     0.02582234
 c      1.36014663     0.97752930    -0.02645352
 h     -0.13769347    -2.06368142     0.09170676
 h     -1.82124425     1.57551540    -0.95460072
 h      0.21300356     3.10381733     0.07194251
 h      2.40938091     1.53521431    -0.07015102
 o      2.21482231    -1.22116230    -0.00642544
 h      2.96253131    -0.69247702     0.10446285
 c     -2.59276290    -0.88006327     0.00477566
 h     -2.78740884    -1.93384880    -0.31958407
 h     -3.01580470    -0.97479985     0.90531684
 h     -3.32477791    -0.19919649    -0.76512030
 h     -1.77739283     1.64206450     0.91122255
          17

 c      1.23815930    -0.41039811    -0.01745532
 c     -0.07904874    -1.05198085     0.07506638
 c     -1.31643249    -0.29008008    -0.01513469
 c     -1.15406125     1.26423337    -0.03940799
 c      0.18968008     1.88032808     0.02860921
 c      1.36365797     0.97761645    -0.03304770
 h     -0.14044391    -2.10969418     0.07397235
 h     -1.83660274     1.57894740    -0.93345002
 h      0.18365013     3.08732962     0.05972864
 h      2.39613996     1.50442860    -0.05507975
 o      2.22047382    -1.23412438    -0.00256534
 h      3.00218477    -0.66978471     0.11273740
 c     -2.59200897    -0.88417008     0.00160539
 h     -2.76837896    -1.94282211    -0.31462872
 h     -2.98210309    -0.98592843     0.90476200
 h     -3.31426419    -0.21583547    -0.75592719
 h     -1.78186238     1.64041970     0.94580098
          17

 c      1.24301628    -0.40876745    -0.02095026
 c     -0.09192516    -1.03757630     0.07662610
 c     -1.31422508    -0.28122327    -0.01541313
 c     -1.16592956     1.26321903    -0.03971373
 c      0.19121350     1.88949955     0.03093567
 c      1.36695085     0.98013256    -0.03951843
 h     -0.14196213    -2.16728110     0.05730451
 h     -1.84363933     1.58424389    -0.90203674
 h      0.15932596     3.04352167     0.04750811
 h      2.36869410     1.46373273    -0.03968232
 o      2.22734966    -1.24755089     0.00137752
 h      3.04813913    -0.65261773     0.11992662
 c     -2.59270072    -0.88777793    -0.00689254
 h     -2.73957701    -1.94893933    -0.31275189
 h     -2.97047880    -0.99257832     0.95036321
 h     -3.29142177    -0.24559273    -0.72641250
 h     -1.77848591     1.63487879     0.96178044
          17

 c      1.24596775    -0.40640761    -0.02419474
 c     -0.10550801    -1.02324415     0.07753924
 c     -1.30857662    -0.27190335    -0.01535657
 c     -1.17990131     1.26220772    -0.03866926
 c      0.19331211     1.89723143     0.03264410
 c      1.36924334     0.98453980    -0.04574053
 h     -0.14204831    -2.21404028     0.04220200
 h     -1.84477990     1.59245074    -0.86417526
 h      0.14162384     2.98258605     0.03589135
 h      2.33688880     1.41953738    -0.02469377
 o      2.23600256    -1.26052996     0.00552630
 h      3.08494378    -0.65120671     0.12402140
 c     -2.59500121    -0.89113625    -0.01871879
 h     -2.70221430    -1.95278345    -0.31394189
 h     -2.97181078    -0.99366017     1.02197306
 h     -3.26086500    -0.28519937    -0.68058396
 h     -1.76753532     1.62515388     0.95882331
          17

 c      1.24730433    -0.40353226    -0.02718322
 c     -0.11916626    -1.01029983     0.07775943
 c     -1.30027936    -0.26223354    -0.01498366
 c     -1.19513500     1.26121351    -0.03584333
 c      0.19575028     1.90187103     0.03360495
 c      1.36936509     0.99007428    -0.05162849
 h     -0.14129074    -2.23707183     0.02947202
 h     -1.84419660     1.60519917    -0.82606376
 h      0.13138735     2.92331042     0.02530642
 h      2.31542733     1.38026299    -0.01036483
 o      2.24644504    -1.27247318     0.00992313
 h      3.10489304    -0.66993851     0.12422490
 c     -2.59851368    -0.89479491    -0.03109093
 h     -2.65809940    -1.95538708    -0.31781880
 h     -2.97619157    -0.98827042     1.09466241
 h     -3.23223261    -0.32687731    -0.62766748
 h     -1.75041261     1.61165532     0.93898558
          17

 c      1.24732687    -0.40039612    -0.02991800
 c     -0.13216853    -0.99948495     0.07725064
 c     -1.29035827    -0.25231311    -0.01433783
 c     -1.21059393     1.26014006    -0.03095399
 c      0.19840470     1.90131951     0.03375010
 c      1.36625436     0.99601531    -0.05714815
 h     -0.14064222    -2.23079577     0.01989712
 h     -1.84697572     1.62442189    -0.79511906
 h      0.12831067     2.89089898     0.01570182
 h      2.31814139     1.35325419     0.00364184
 o      2.25829281    -1.28307069     0.01454810
 h      3.10650298    -0.70852483     0.12065573
 c     -2.60180445    -0.89967230    -0.04143716
 h     -2.60941809    -1.95784017    -0.32385474
 h     -2.97772798    -0.97682801     1.15192357
 h     -3.22175400    -0.35702648    -0.58291082
 h     -1.72990176     1.59576850     0.90741317
          17

 c      1.24632426    -0.39728615    -0.03240876
 c     -0.14373644    -0.99114889     0.07599227
 c     -1.27995726    -0.24219376    -0.01350218
 c     -1.22520942     1.25882530    -0.02421280
 c      0.20115004     1.89435726     0.03308034
 c      1.35988285     1.00203438    -0.06226405
 h     -0.14115129    -2.19468210     0.01411727
 h     -1.85685123     1.65128037    -0.77708188
 h      0.13177297     2.90149864     0.00656896
 h      2.34731039     1.34054645     0.01755604
 o      2.27080235    -1.29230153     0.01932748
 h      3.09435899    -0.76228132     0.11422374
 c     -2.60309804    -0.90665929    -0.04791059
 h     -2.55855055    -1.96091923    -0.33156942
 h     -2.97367683    -0.96064613     1.18538129
 h     -3.24591074    -0.36206884    -0.56073209
 h     -1.71069122     1.58030783     0.87349199
          17

 c      1.24458153    -0.39449815    -0.03467225
 c     -0.15310415    -0.98524840     0.07398437
 c     -1.27019729    -0.23188184    -0.01258880
 c     -1.23809533     1.25715876    -0.01658600
 c      0.20369563     1.88204513     0.03161214
 c      1.35148996     1.00816608    -0.06687543
 h     -0.14381394    -2.13294585     0.01253656
 h     -1.87379566     1.68469826    -0.77292329
 h      0.14225473     2.94575317    -0.00234834
 h      2.39106338     1.33888567     0.03066311
 o      2.28277892    -1.30049754     0.02413174
 h      3.08076963    -0.82145532     0.10666697
 c     -2.60191205    -0.91547212    -0.05027998
 h     -2.50791494    -1.96497386    -0.34060640
 h     -2.96294922    -0.94142811     1.19167442
 h     -3.30459682    -0.34289033    -0.56090895
 h     -1.69932111     1.56959540     0.85075607
          17

 c      1.24240119    -0.39229804    -0.03673206
 c     -0.15960200    -0.98114915     0.07126050
 c     -1.26204416    -0.22137929    -0.01171877
 c     -1.24874687     1.25524533    -0.00942310
 c      0.20564281     1.86683075     0.02935028
 c      1.34275699     1.01445756    -0.07084324
 h     -0.14942951    -2.05641780     0.01516083
 h     -1.89405214     1.72104789    -0.77861748
 h      0.16047547     2.99919846    -0.01078313
 h      2.43298960     1.34373470     0.04161900
 o      2.29261471    -1.30827921     0.02879840
 h      3.08519629    -0.87247782     0.10020398
 c     -2.59929672    -0.92468269    -0.04959878
 h     -2.45984201    -1.96983410    -0.35065967
 h     -2.94537722    -0.92099418     1.17044939
 h     -3.37966117    -0.31476761    -0.57067316
 h     -1.70184763     1.56793485     0.85213491
          17

 c      1.24010948    -0.39088843    -0.03861880
 c     -0.16274771    -0.97732315     0.06790370
 c     -1.25621835    -0.21073606    -0.01101192
 c     -1.25722812     1.25356903    -0.00346214
 c      0.20662781     1.85093563     0.02631326
 c      1.33507165     1.02077439    -0.07405201
 h     -0.15846138    -1.98562508     0.02142931
 h     -1.91255288     1.75551698    -0.78788164
 h      0.18601195     3.04090031    -0.01840923
 h      2.46042694     1.35180493     0.04924319
 o      2.29909095    -1.31604685     0.03322785
 h      3.12163959    -0.90621799     0.09604344
 c     -2.59643495    -0.93297069    -0.04701842
 h     -2.41651098    -1.97462101    -0.36131474
 h     -2.92164087    -0.90113347     1.12391494
 h     -3.45173386    -0.29263223    -0.57859371
 h     -1.71934616     1.57638498     0.88080095
          17

 c      1.23803361    -0.39039610    -0.04037069
 c     -0.16228464    -0.97149425     0.06402928
 c     -1.25315679    -0.20007403    -0.01058517
 c     -1.26410882     1.25294828     0.00163649
 c      0.20636489     1.83586624     0.02254447
 c      1.32933722     1.02681714    -0.07643351
 h     -0.17111751    -1.94879598     0.03046722
 h     -1.92513207     1.78376339    -0.79493402
 h      0.21734274     3.05872877    -0.02511519
 h      2.46630429     1.36130816     0.05285697
 o      2.30247988    -1.32346591     0.03745836
 h      3.18144172    -0.92620835     0.09324040
 c     -2.59392760    -0.93962833    -0.04353253
 h     -2.37988804    -1.97784927    -0.37195652
 h     -2.89364020    -0.88347776     1.05809914
 h     -3.50833905    -0.28499980    -0.57896271
 h     -1.74661648     1.59158818     0.92733894
          17

 c      1.23647362    -0.39087748    -0.04203082
 c     -0.15815130    -0.96223914     0.05970433
 c     -1.25303097    -0.18956636    -0.01055424
 c     -1.27005869     1.25421713     0.00672250
 c      0.20464540     1.82253192     0.01810565
 c      1.32601418     1.03219425    -0.07796274
 h     -0.18762276    -1.96307501     0.04211426
 h     -1.92936122     1.80281153    -0.79572950
 h      0.25237629     3.04747528    -0.03099184
 h      2.44836028     1.37159192     0.05227507
 o      2.30400841    -1.32988407     0.04157572
 h      3.24196413    -0.94182351     0.09015634
 c     -2.59181344    -0.94442519    -0.04036905
 h     -2.35161784    -1.97790636    -0.38180407
 h     -2.86519394    -0.86920439     0.98577895
 h     -3.54296398    -0.29534686    -0.57002621
 h     -1.77621669     1.60850893     0.97767155
          17

 c      1.23569929    -0.39232803    -0.04363780
 c     -0.15052217    -0.95065615     0.05493718
 c     -1.25578626    -0.17940852    -0.01103108
 c     -1.27552825     1.25795620     0.01254120
 c      0.20134773     1.81137525     0.01307003
 c      1.32513796     1.03647398    -0.07865381
 h     -0.20751881    -2.01509044     0.05704361
 h     -1.92458435     1.81132628    -0.78820148
 h      0.28881974     3.00688638    -0.03626244
 h      2.40864035     1.38299345     0.04775691
 o      2.30471145    -1.33486780     0.04562395
 h      3.28466453    -0.95946401     0.08586383
 c     -2.58971829    -0.94742359    -0.03935351
 h     -2.33284494    -1.97370971    -0.39005824
 h     -2.84246306    -0.85847808     0.92906755
 h     -3.55285724    -0.32415393    -0.55214924
 h     -1.80219496     1.62316597     1.02056648
          17

 c      1.23596166    -0.39469275    -0.04521264
 c     -0.13989391    -0.93907486     0.04978916
 c     -1.26116202    -0.16982803    -0.01210935
 c     -1.28067965     1.26441315     0.01958182
 c      0.19645319     1.80236467     0.00752116
 c      1.32624091     1.03919066    -0.07856567
 h     -0.22879078    -2.07619910     0.07528129
 h     -1.91181861     1.80968218    -0.77229718
 h      0.32445285     2.94144642    -0.04125791
 h      2.35403189     1.39709373     0.04004707
 o      2.30511542    -1.33826284     0.04960388
 h      3.29991161    -0.98141118     0.08014421
 c     -2.58709980    -0.94883853    -0.04244181
 h     -2.32398159    -1.96535242    -0.39613337
 h     -2.83191433    -0.85045048     0.91323011
 h     -3.53803902    -0.36984507    -0.52708140
 h     -1.82095516     1.63332955     1.04945516
          17

 c      1.23750505    -0.39787483    -0.04675106
 c     -0.12702759    -0.92922785     0.04439232
 c     -1.26871385    -0.16109451    -0.01384548
 c     -1.28542710     1.27351161     0.02816959
 c      0.19003235     1.79485060     0.00155964
 c      1.32825277     1.03980993    -0.07781195
 h     -0.24864814    -2.12406148     0.09584336
 h     -1.89376088     1.80005234    -0.75015722
 h      0.35761556     2.86195350    -0.04648613
 h      2.29713852     1.41726307     0.03045157
 o      2.30531552    -1.34010986     0.05349348
 h      3.28560052    -1.00709814     0.07315230
 c     -2.58365863    -0.94883864    -0.04993535
 h     -2.32448363    -1.95458952    -0.39991506
 h     -2.83469609    -0.84522598     0.94568690
 h     -3.50188444    -0.42863215    -0.49811544
 h     -1.83077639     1.63820094     1.06153664
          17

 c      1.24056495    -0.40174958    -0.04822458
 c     -0.11282426    -0.92193875     0.03889616
 c     -1.27786282    -0.15349166    -0.01624893
 c     -1.28949334     1.28487658     0.03857461
 c      0.18216230     1.78740919    -0.00468377
 c      1.32966067     1.03773411    -0.07654552
 h     -0.26451470    -2.14662020     0.11732238
 h     -1.87477295     1.78641210    -0.72631440
 h      0.38819605     2.78749207    -0.05277950
 h      2.25448239     1.44860362     0.02060401
 o      2.30499764    -1.34060548     0.05726131
 h      3.24674712    -1.03370308     0.06520388
 c     -2.57926119    -0.94754324    -0.05974882
 h     -2.33280429    -1.94476830    -0.40179675
 h     -2.84507604    -0.84498942     1.00800503
 h     -3.45346022    -0.49345914    -0.47086723
 h     -1.83128023     1.63802467     1.05676242
          17

 c      1.24533900    -0.40619472    -0.04958805
 c     -0.09821272    -0.91742598     0.03343515
 c     -1.28795743    -0.14726361    -0.01928834
 c     -1.29248528     1.29788539     0.05100889
 c      0.17283528     1.77815033    -0.01104725
 c      1.32928533     1.03254372    -0.07488343
 h     -0.27437786    -2.13901316     0.13830708
 h     -1.86032501     1.77398029    -0.70721504
 h      0.41834815     2.74213905    -0.06128447
 h      2.23792938     1.49509294     0.01151591
 o      2.30332546    -1.34011787     0.06087877
 h      3.19733460    -1.05588227     0.05659370
 c     -2.57318614    -0.94538286    -0.06902039
 h     -2.34665510    -1.93986947    -0.40235647
 h     -2.85614207    -0.85170988     1.07563513
 h     -3.41062801    -0.55302338    -0.45412016
 h     -1.82326114     1.63393902     1.03751967
          17

 c      1.25193133    -0.41111987    -0.05079054
 c     -0.08404949    -0.91553626     0.02811667
 c     -1.29831856    -0.14256232    -0.02290518
 c     -1.29402947     1.31178431     0.06541135
 c      0.16213986     1.76605021    -0.01738992
 c      1.32717547     1.02444480    -0.07283849
 h     -0.27687370    -2.10122050     0.15758716
 h     -1.85522354     1.76755127    -0.69902197
 h      0.44992736     2.73953958    -0.07284070
 h      2.24486352     1.55439466     0.00274328
 o      2.29892885    -1.33918350     0.06434233
 h      3.16071487    -1.06591302     0.04726871
 c     -2.56406719    -0.94312533    -0.07543954
 h     -2.36348961    -1.94299534    -0.40193521
 h     -2.86349553    -0.86570214     1.13161557
 h     -3.39698437    -0.59461328    -0.45802313
 h     -1.80896334     1.62810233     1.00911084
          17

 c      1.26029340    -0.41645052    -0.05178711
 c     -0.07102889    -0.91577275     0.02300459
 c     -1.30825218    -0.13941012    -0.02701712
 c     -1.29393394     1.32584661     0.08108166
 c      0.15065166     1.75203837    -0.02366305
 c      1.32435819     1.01432206    -0.07037533
 h     -0.27150399    -2.03788710     0.17439530
 h     -1.86106789     1.76926824    -0.70401678
 h      0.47976827     2.77007217    -0.08720010
 h      2.26147037     1.61734797    -0.00688971
 o      2.29070842    -1.33828316     0.06768958
 h      3.15721782    -1.05757915     0.03662201
 c     -2.55150886    -0.94120312    -0.07796873
 h     -2.38102502    -1.95497220    -0.40038019
 h     -2.86511534    -0.88604965     1.16677673
 h     -3.42289708    -0.61337966    -0.48591566
 h     -1.79263736     1.62392660     0.98058125
          17

 c      1.27018679    -0.42206929    -0.05254859
 c     -0.05960142    -0.91712420     0.01807699
 c     -1.31704945    -0.13768124    -0.03151491
 c     -1.29224279     1.33945854     0.09657154
 c      0.13931765     1.73802033    -0.02989397
 c      1.32188264     1.00329167    -0.06750223
 h     -0.25921088    -1.96028268     0.18895730
 h     -1.87529221     1.77792683    -0.71877939
 h      0.50108328     2.81213961    -0.10333751
 h      2.27392232     1.67321067    -0.01810007
 o      2.27923463    -1.33744510     0.07094725
 h      3.18228622    -1.03289163     0.02436894
 c     -2.53724668    -0.93946184    -0.07702893
 h     -2.39757628    -1.97366484    -0.39705641
 h     -2.86035342    -0.91125692     1.17680636
 h     -3.47279881    -0.61559854    -0.52918978
 h     -1.78050716     1.62584901     0.96421658
          17

 c      1.28118032    -0.42777520    -0.05306702
 c     -0.04989519    -0.91780877     0.01314740
 c     -1.32401845    -0.13711307    -0.03627196
 c     -1.28923961     1.35214485     0.11025824
 c      0.12903238     1.72554782    -0.03612996
 c      1.32036076     0.99233008    -0.06428689
 h     -0.24322363    -1.88921659     0.20351281
 h     -1.89298500     1.79055542    -0.73629167
 h      0.50824812     2.84774984    -0.12023200
 h      2.27371367     1.71369229    -0.03087624
 o      2.26636033    -1.33635243     0.07407686
 h      3.21257626    -1.00048021     0.01142704
 c     -2.52368910    -0.93782958    -0.07363539
 h     -2.41200413    -1.99451667    -0.39114879
 h     -2.84934809    -0.93957097     1.16036061
 h     -3.52291884    -0.60984975    -0.57533767
 h     -1.77841577     1.63772625     0.97086480
          17

 c      1.29268820    -0.43327222    -0.05335751
 c     -0.04175968    -0.91549573     0.00783132
 c     -1.32853685    -0.13735689    -0.04116335
 c     -1.28557120     1.36365896     0.12128981
 c      0.12045526     1.71550547    -0.04241746
 c      1.31999587     0.98215404    -0.06083158
 h     -0.22877738    -1.85235256     0.22281678
 h     -1.90937637     1.80431728    -0.74942536
 h      0.49852260     2.86635906    -0.13716496
 h      2.25744044     1.73387452    -0.04472841
 o      2.25380580    -1.33476639     0.07701469
 h      3.22805295    -0.96865919    -0.00073769
 c     -2.51258490    -0.93659262    -0.06870467
 h     -2.42340379    -2.01225566    -0.38215030
 h     -2.83292333    -0.96911537     1.11862427
 h     -3.55687678    -0.60165243    -0.61518828
 h     -1.78744955     1.66022727     1.00223613
          17

 c      1.30402952    -0.43816654    -0.05345739
 c     -0.03513388    -0.90891261     0.00183451
 c     -1.33010742    -0.13804250    -0.04607714
 c     -1.28221640     1.37400007     0.12988838
 c      0.11400299     1.70827072    -0.04879893
 c      1.32070500     0.97320925    -0.05725027
 h     -0.21916459    -1.86523376     0.25076441
 h     -1.92108089     1.81732166    -0.75292569
 h      0.47166142     2.86322312    -0.15371973
 h      2.22554050     1.73200917    -0.05894549
 o      2.24270825    -1.33267204     0.07971702
 h      3.21876979    -0.94287228    -0.01086117
 c     -2.50487908    -0.93617023    -0.06304676
 h     -2.43089953    -2.02269963    -0.37025539
 h     -2.81286799    -0.99804614     1.05626570
 h     -3.56660498    -0.59378587    -0.64355557
 h     -1.80274301     1.69016754     1.04930860
          17

 c      1.31448160    -0.44198488    -0.05341940
 c     -0.03037997    -0.89928974    -0.00458481
 c     -1.32840954    -0.13884167    -0.05090960
 c     -1.28011867     1.38324898     0.13679245
 c      0.10985246     1.70385332    -0.05530310
 c      1.32216313     0.96565109    -0.05365413
 h     -0.21211571    -1.91414834     0.28485193
 h     -1.92627497     1.82864074    -0.74382094
 h      0.42939684     2.83791518    -0.16979003
 h      2.18189679     1.70962695    -0.07277244
 o      2.23370765    -1.33024656     0.08217255
 h      3.18314645    -0.92591247    -0.01813041
 c     -2.50085789    -0.93684978    -0.05767444
 h     -2.43363985    -2.02385079    -0.35650741
 h     -2.79258443    -1.02491035     0.98382722
 h     -3.54929963    -0.58754285    -0.65791120
 h     -1.81731002     1.72271015     1.09934303
          17

 c      1.32330615    -0.44424358    -0.05329945
 c     -0.02797671    -0.88897517    -0.01079483
 c     -1.32334200    -0.13952702    -0.05554764
 c     -1.27986489     1.39141517     0.14271467
 c      0.10791879     1.70189133    -0.06192503
 c      1.32374723     0.95927762    -0.05013716
 h     -0.20336887    -1.97221382     0.31823093
 h     -1.92458685     1.83815876    -0.72131305
 h      0.37534210     2.79442240    -0.18572429
 h      2.13450319     1.67236651    -0.08560514
 o      2.22698555    -1.32782443     0.08440706
 h      3.12689018    -0.91797359    -0.02234295
 c     -2.50019301    -0.93860950    -0.05412703
 h     -2.43087811    -2.01629007    -0.34273913
 h     -2.77778601    -1.04934004     0.92045380
 h     -3.50553378    -0.58339296    -0.65753614
 h     -1.82562671     1.75350280     1.14219297
          17

 c      1.32977802    -0.44454747    -0.05314512
 c     -0.02816824    -0.87975764    -0.01623679
 c     -1.31504565    -0.14000204    -0.05984845
 c     -1.28159828     1.39839322     0.14821564
 c      0.10783967     1.70151843    -0.06859480
 c      1.32445803     0.95347187    -0.04675364
 h     -0.19053195    -2.01897613     0.34497865
 h     -1.91710861     1.84654643    -0.68680454
 h      0.31509177     2.74271699    -0.20267408
 h      2.09629463     1.63086431    -0.09728656
 o      2.22215059    -1.32591436     0.08649999
 h      3.06418569    -0.91567237    -0.02427079
 c     -2.50200146    -0.94107846    -0.05424360
 h     -2.42206505    -2.00305997    -0.33134250
 h     -2.77550411    -1.07251597     0.89083287
 h     -3.43917852    -0.58096841    -0.64364534
 h     -1.82450452     1.77932549     1.17186426
          17

 c      1.33325404    -0.44268341    -0.05298864
 c     -0.03093356    -0.87261426    -0.02055598
 c     -1.30388726    -0.14028554    -0.06363097
 c     -1.28505658     1.40396969     0.15379563
 c      0.10903407     1.70126138    -0.07514361
 c      1.32309699     0.94739708    -0.04349923
 h     -0.17328334    -2.04345564     0.36161458
 h     -1.90655833     1.85538692    -0.64413146
 h      0.25570104     2.70002579    -0.22305934
 h      2.08294367     1.59876209    -0.10832797
 o      2.21817842    -1.32521380     0.08860096
 h      3.01781348    -0.91111851    -0.02601284
 c     -2.50513760    -0.94381970    -0.05865699
 h     -2.40696528    -1.98899961    -0.32484059
 h     -2.78904042    -1.09542286     0.90799900
 h     -3.35911979    -0.57827035    -0.62067692
 h     -1.81262980     1.79794265     1.18577098
          17

 c      1.33327693    -0.43868947    -0.05284800
 c     -0.03605840    -0.86798286    -0.02356110
 c     -1.29041070    -0.14046509    -0.06669055
 c     -1.28965127     1.40783883     0.15997862
 c      0.11091485     1.69946644    -0.08133433
 c      1.31902760     0.94071725    -0.04035222
 h     -0.15253706    -2.04116614     0.36655751
 h     -1.89727543     1.86724233    -0.59954447
 h      0.20344800     2.68594188    -0.25033633
 h      2.10371145     1.58443093    -0.11935518
 o      2.21402656    -1.32632626     0.09086043
 h      3.00843453    -0.89601361    -0.02991493
 c     -2.50832686    -0.94685982    -0.06548582
 h     -2.38584616    -1.97927753    -0.32528702
 h     -2.81401898    -1.11604292     0.95946223
 h     -3.28207724    -0.57001862    -0.59844948
 h     -1.79003434     1.80787880     1.18389631
          17

 c      1.32968115    -0.43288084    -0.05273599
 c     -0.04318192    -0.86596291    -0.02518321
 c     -1.27528258    -0.14064563    -0.06882571
 c     -1.29459715     1.40965192     0.16723666
 c      0.11312418     1.69556416    -0.08705864
 c      1.31291396     0.93420179    -0.03736975
 h     -0.12991710    -2.01195609     0.35959055
 h     -1.89434922     1.88512754    -0.56049416
 h      0.16123441     2.70764630    -0.28675037
 h      2.15252136     1.58368194    -0.12986146
 o      2.20984176    -1.32911831     0.09324730
 h      3.03462229    -0.87183416    -0.03562856
 c     -2.50993824    -0.95084325    -0.07154714
 h     -2.35973583    -1.97725813    -0.33372718
 h     -2.84274127    -1.13072292     1.02117573
 h     -3.23138333    -0.54693995    -0.59191603
 h     -1.75789598     1.80841490     1.16860309
          17

 c      1.32263333    -0.42581985    -0.05266674
 c     -0.05179965    -0.86633773    -0.02547775
 c     -1.25924086    -0.14090331    -0.06985914
 c     -1.29911557     1.40914135     0.17568885
 c      0.11547075     1.69070495    -0.09252969
 c      1.30626586     0.92921604    -0.03468574
 h     -0.10755871    -1.95985105     0.34187295
 h     -1.90137835     1.91085961    -0.53264171
 h      0.12940460     2.75235440    -0.33093873
 h      2.21312285     1.58522399    -0.13819295
 o      2.20676072    -1.33275860     0.09555304
 h      3.07583075    -0.84929340    -0.04014253
 c     -2.50888489    -0.95640691    -0.07458981
 h     -2.33055860    -1.98300331    -0.35003562
 h     -2.86917789    -1.13692787     1.07418345
 h     -3.22169814    -0.50221524    -0.61109931
 h     -1.71866069     1.79988709     1.14513631
          17

 c      1.31256948    -0.41823702    -0.05265279
 c     -0.06125910    -0.86842129    -0.02467591
 c     -1.24306060    -0.14125422    -0.06965288
 c     -1.30262835     1.40625461     0.18475817
 c      0.11775461     1.68667547    -0.09816434
 c      1.30049587     0.92690907    -0.03242314
 h     -0.08797663    -1.89488300     0.31655348
 h     -1.91813616     1.94305705    -0.51682540
 h      0.10800954     2.79979186    -0.37904817
 h      2.27002101     1.57971943    -0.14268475
 o      2.20570838    -1.33637586     0.09757600
 h      3.11215455    -0.83814198    -0.04069944
 c     -2.50591653    -0.96321580    -0.07451746
 h     -2.30090599    -1.99355817    -0.37310350
 h     -2.88969310    -1.13381642     1.10760312
 h     -3.24332424    -0.44221886    -0.64909507
 h     -1.67625432     1.78419305     1.12240080
          17

 c      1.30008251    -0.41091215    -0.05269741
 c     -0.07081029    -0.87081202    -0.02325739
 c     -1.22754186    -0.14164991    -0.06812489
 c     -1.30479777     1.40115447     0.19319038
 c      0.11976975     1.68483480    -0.10435784
 c      1.29653621     0.92794946    -0.03065349
 h     -0.07367618    -1.83597777     0.28965297
 h     -1.94068000     1.97696574    -0.50909525
 h      0.09710884     2.83443204    -0.42717651
 h      2.31290657     1.56248875    -0.14229482
 o      2.20699541    -1.33934432     0.09919773
 h      3.13187887    -0.84324776    -0.03596324
 c     -2.50259717    -0.97027662    -0.07244125
 h     -2.27357820    -2.00438482    -0.40111435
 h     -2.90225949    -1.12174649     1.11615499
 h     -3.27537078    -0.38179415    -0.69043428
 h     -1.63570893     1.76489302     1.11254578
          17

 c      1.28582814    -0.40454737    -0.05278722
 c     -0.07971231    -0.87153411    -0.02188509
 c     -1.21348913    -0.14198553    -0.06526115
 c     -1.30549709     1.39416324     0.19964532
 c      0.12136279     1.68591685    -0.11139144
 c      1.29487216     0.93257000    -0.02940544
 h     -0.06632462    -1.80927456     0.26930121
 h     -1.96377052     2.00648865    -0.50354070
 h      0.09639413     2.84772376    -0.47240412
 h      2.33630475     1.53254600    -0.13661750
 o      2.21043857    -1.34128505     0.10037456
 h      3.13058513    -0.86532421    -0.02581319
 c     -2.49998077    -0.97677052    -0.06944248
 h     -2.25114547    -2.01092720    -0.43185560
 h     -2.90594722    -1.10181824     1.09815547
 h     -3.30233773    -0.33317806    -0.72346781
 h     -1.60130782     1.74569530     1.12671998
          17

 c      1.27047618    -0.39966306    -0.05288896
 c     -0.08730679    -0.86944588    -0.02094445
 c     -1.20168379    -0.14210772    -0.06111870
 c     -1.30484961     1.38582269     0.20356465
 c      0.12245481     1.69017951    -0.11943105
 c      1.29563125     0.94062623    -0.02867689
 h     -0.06629500    -1.83150065     0.26025854
 h     -1.98301154     2.02631700    -0.49487933
 h      0.10509651     2.83641806    -0.51287265
 h      2.33860170     1.49147521    -0.12575827
 o      2.21545685    -1.34206075     0.10112631
 h      3.11026862    -0.90161071    -0.01110507
 c     -2.49847809    -0.98220158    -0.06635967
 h     -2.23562877    -2.00976826    -0.46306462
 h     -2.90090234    -1.07568496     1.05513015
 h     -3.31618037    -0.30325360    -0.74226806
 h     -1.57407354     1.72753315     1.16742729
          17

 c      1.25470219    -0.39654261    -0.05295149
 c     -0.09300012    -0.86576131    -0.02012653
 c     -1.19284702    -0.14183052    -0.05581860
 c     -1.30315568     1.37686844     0.20549475
 c      0.12303929     1.69752013    -0.12853101
 c      1.29857819     0.95160750    -0.02843488
 h     -0.07343467    -1.89183033     0.25895983
 h     -1.99565414     2.03293203    -0.47956078
 h      0.12203275     2.80132318    -0.54781330
 h      2.32206368     1.44304873    -0.11028513
 o      2.22100754    -1.34182106     0.10153856
 h      3.08065823    -0.94547744     0.00632769
 c     -2.49807555    -0.98622441    -0.06403912
 h     -2.22831134    -1.99923934    -0.49273951
 h     -2.88882578    -1.04552756     0.99299170
 h     -3.31356718    -0.29501052    -0.74463547
 h     -1.55174680     1.70781911     1.22582261
          17

 c      1.23919636    -0.39523681    -0.05291074
 c     -0.09634583    -0.86295479    -0.01882998
 c     -1.18755275    -0.14098939    -0.04952710
 c     -1.30065621     1.36797781     0.20656177
 c      0.12317533     1.70746210    -0.13860091
 c      1.30299266     0.96463718    -0.02860925
 h     -0.08727142    -1.96415890     0.25828472
 h     -2.00068852     2.02483952    -0.45595830
 h      0.14565603     2.74746714    -0.57796450
 h      2.29405820     1.39338309    -0.09124364
 o      2.22549700    -1.34102166     0.10175530
 h      3.06075615    -0.98625830     0.02381642
 c     -2.49842443    -0.98851914    -0.06364493
 h     -2.22963513    -1.97965604    -0.51938590
 h     -2.87394259    -1.01396253     0.92448294
 h     -3.29397182    -0.30887140    -0.73067439
 h     -1.53130752     1.68309264     1.28802412
          17

 c      1.22466549    -0.39559969    -0.05269716
 c     -0.09721361    -0.86300245    -0.01664523
 c     -1.18610986    -0.13952073    -0.04243518
 c     -1.29737173     1.35955798     0.20786897
 c      0.12297229     1.71904175    -0.14932610
 c      1.30754347     0.97853264    -0.02909533
 h     -0.10662208    -2.02698924     0.25327483
 h     -1.99890836     2.00265874    -0.42436096
 h      0.17420490     2.68537989    -0.60654556
 h      2.26837939     1.35080962    -0.07004150
 o      2.22725998    -1.34016884     0.10190325
 h      3.07142068    -1.01343760     0.03908893
 c     -2.49881792    -0.98880306    -0.06676595
 h     -2.23912834    -1.95342260    -0.54223665
 h     -2.86363246    -0.98355630     0.87049022
 h     -3.25928222    -0.34290446    -0.70260922
 h     -1.51072060     1.65134127     1.34209490
          17

 c      1.21180015    -0.39733650    -0.05224348
 c     -0.09586319    -0.86694655    -0.01341141
 c     -1.18848644    -0.13752089    -0.03474725
 c     -1.29307636     1.35169843     0.21029555
 c      0.12253991     1.73077399    -0.16009269
 c      1.31053088     0.99204580    -0.02978771
 h     -0.12978538    -2.06802687     0.24175433
 h     -1.99317522     1.96929579    -0.38704781
 h      0.20615308     2.63150029    -0.64024077
 h      2.26257018     1.32382560    -0.04793004
 o      2.22592217    -1.33927864     0.10197904
 h      3.11416979    -1.02539900     0.05208844
 c     -2.49831418    -0.98697425    -0.07468155
 h     -2.25535437    -1.92508225    -0.56147748
 h     -2.86573168    -0.95604385     0.85262063
 h     -3.21492155    -0.39178338    -0.66582623
 h     -1.48907875     1.61236195     1.38041444
          17

 c      1.20121264    -0.40006996    -0.05148794
 c     -0.09289758    -0.87510198    -0.00912690
 c     -1.19431611    -0.13526380    -0.02667942
 c     -1.28733843     1.34420852     0.21453338
 c      0.12192626     1.74112234    -0.17013654
 c      1.31088392     1.00430411    -0.03062402
 h     -0.15491379    -2.08174676     0.22324011
 h     -1.98864189     1.92995847    -0.34824987
 h      0.24064725     2.60275480    -0.68756364
 h      2.28673605     1.31656351    -0.02539671
 o      2.22263563    -1.33790539     0.10189982
 h      3.16781102    -1.02890345     0.06415964
 c     -2.49608251    -0.98328488    -0.08666313
 h     -2.27598661    -1.90102200    -0.57832014
 h     -2.88148735    -0.93262547     0.87510545
 h     -3.17253936    -0.44462827    -0.63089488
 h     -1.46618288     1.56726092     1.39926291
          17

 c      1.19337357    -0.40341790    -0.05037253
 c     -0.08912207    -0.88726253    -0.00388647
 c     -1.20297547    -0.13317836    -0.01846079
 c     -1.27963945     1.33672277     0.22110041
 c      0.12118731     1.74955383    -0.17912118
 c      1.30905078     1.01505447    -0.03155456
 h     -0.18024233    -2.06733119     0.19821535
 h     -1.99205862     1.89126218    -0.31330968
 h      0.27656825     2.60423136    -0.75206457
 h      2.33357813     1.32638212    -0.00258478
 o      2.21874145    -1.33566094     0.10162260
 h      3.20963218    -1.03049244     0.07610153
 c     -2.49133860    -0.97842772    -0.09965818
 h     -2.29826742    -1.88802850    -0.59443467
 h     -2.90403423    -0.91502290     0.92093858
 h     -3.15174552    -0.48429981    -0.61408240
 h     -1.44218962     1.51798497     1.39804053
          17

 c      1.18856761    -0.40703901    -0.04884081
 c     -0.08536806    -0.90273850     0.00213404
 c     -1.21367707    -0.13179695    -0.01032803
 c     -1.26963632     1.32892760     0.23018111
 c      0.12054635     1.75687525    -0.18753423
 c      1.30642866     1.02440178    -0.03248251
 h     -0.20428362    -2.02863733     0.16796100
 h     -2.00898659     1.85870052    -0.28635778
 h      0.31086258     2.62514548    -0.82754266
 h      2.38521708     1.34720879     0.01978933
 o      2.21507260    -1.33238943     0.10115657
 h      3.22622521    -1.03340431     0.08792612
 c     -2.48351296    -0.97309985    -0.11056750
 h     -2.31988812    -1.89035031    -0.61058359
 h     -2.92524046    -0.90487388     0.96886442
 h     -3.17050240    -0.49621737    -0.62873553
 h     -1.41743754     1.46706196     1.37908950
          17

 c      1.18685894    -0.41065716    -0.04683515
 c     -0.08230871    -0.92021441     0.00866714
 c     -1.22553231    -0.13167227    -0.00251246
 c     -1.25747965     1.32081247     0.24135626
 c      0.12035496     1.76428114    -0.19625421
 c      1.30429600     1.03249203    -0.03328530
 h     -0.22626557    -1.97621456     0.13466124
 h     -2.03982418     1.83377660    -0.26763212
 h      0.33930815     2.64983507    -0.90299490
 h      2.42554353     1.37345914     0.04047413
 o      2.21197243    -1.32810983     0.10053454
 h      3.21298404    -1.03831822     0.09928372
 c     -2.47361649    -0.96707673    -0.11853760
 h     -2.33964376    -1.90707334    -0.62546993
 h     -2.93989924    -0.90284013     1.00421464
 h     -3.22452203    -0.48323592    -0.67016178
 h     -1.39242728     1.41746428     1.34831145
          17

 c      1.18807810    -0.41406916    -0.04429516
 c     -0.08029801    -0.93754937     0.01536547
 c     -1.23760816    -0.13327914     0.00477164
 c     -1.24385417     1.31268011     0.25350629
 c      0.12092971     1.77257220    -0.20599910
 c      1.30341606     1.03941001    -0.03386147
 h     -0.24699441    -1.93003380     0.10126829
 h     -2.07874483     1.81395065    -0.25335736
 h      0.35839824     2.66683128    -0.96902703
 h      2.44473544     1.40119623     0.05818403
 o      2.20936909    -1.32297026     0.09979248
 h      3.17280422    -1.04401781     0.10977472
 c     -2.46393089    -0.95972628    -0.12452510
 h     -2.35726320    -1.93220796    -0.63597303
 h     -2.94560997    -0.90862128     1.01916487
 h     -3.29158994    -0.45976678    -0.72098429
 h     -1.36789122     1.37239874     1.31608446
          17

 c      1.19184794    -0.41713333    -0.04115897
 c     -0.07932148    -0.95209065     0.02191029
 c     -1.24899487    -0.13692496     0.01133739
 c     -1.22965660     1.30492920     0.26506825
 c      0.12246724     1.78205025    -0.21716631
 c      1.30409520     1.04518336    -0.03414885
 h     -0.26923635    -1.91629082     0.07026781
 h     -2.11699197     1.79539998    -0.23836126
 h      0.36601508     2.67010964    -1.01972511
 h      2.43858872     1.42791140     0.07188812
 o      2.20669673    -1.31726309     0.09895436
 h      3.11727560    -1.04713675     0.11919643
 c     -2.45643108    -0.95097290    -0.12967837
 h     -2.37271541    -1.95754802    -0.63866336
 h     -2.94180112    -0.92126981     1.01050281
 h     -3.35197149    -0.43727860    -0.76671597
 h     -1.34473744     1.33479274     1.29657706
          17

 c      1.19764998    -0.41971942    -0.03737208
 c     -0.07928648    -0.96228925     0.02817556
 c     -1.25886028    -0.14269754     0.01704158
 c     -1.21568440     1.29788555     0.27467015
 c      0.12503058     1.79264722    -0.22987803
 c      1.30629148     1.04979325    -0.03412607
 h     -0.29479254    -1.94891370     0.04184848
 h     -2.14671923     1.77536145    -0.21848943
 h      0.36126815     2.65764700    -1.05219641
 h      2.40732198     1.45225206     0.08092805
 o      2.20278738    -1.31147101     0.09801381
 h      3.06840936    -1.04153010     0.12787267
 c     -2.45234837    -0.94124589    -0.13479558
 h     -2.38576346    -1.97578786    -0.63128098
 h     -2.92922792    -0.93944886     0.97836361
 h     -3.39436739    -0.42146523    -0.79948502
 h     -1.32350991     1.30658676     1.30234271
          17

 c      1.20488765    -0.42163467    -0.03290172
 c     -0.08043996    -0.96901717     0.03416012
 c     -1.26647979    -0.15046977     0.02180180
 c     -1.20254517     1.29174138     0.28191560
 c      0.12855225     1.80401607    -0.24402898
 c      1.30962892     1.05315689    -0.03381831
 h     -0.32033840    -2.01433948     0.01486614
 h     -2.16277005     1.75280492    -0.19148123
 h      0.34429212     2.63040750    -1.06614242
 h      2.35544028     1.47413276     0.08514798
 o      2.19637033    -1.30617000     0.09693108
 h      3.05083532    -1.02013173     0.13677953
 c     -2.45234365    -0.93111669    -0.14046066
 h     -2.39594554    -1.98217926    -0.61337514
 h     -2.91003316    -0.96162616     0.92630810
 h     -3.41347840    -0.41444802    -0.81584696
 h     -1.30359062     1.28850598     1.33565325
          17

 c      1.21290583    -0.42257949    -0.02774671
 c     -0.08320790    -0.97425461     0.03978856
 c     -1.27126032    -0.15995601     0.02560802
 c     -1.19062670     1.28652853     0.28752866
 c      0.13282797     1.81552871    -0.25926060
 c      1.31332198     1.05507245    -0.03331393
 h     -0.33979402    -2.08685358    -0.01071471
 h     -2.16299944     1.72825604    -0.15693222
 h      0.31626099     2.59237668    -1.06427524
 h      2.29257735     1.49532108     0.08511418
 o      2.18755979    -1.30160080     0.09570086
 h      3.06829917    -0.98214577     0.14653967
 c     -2.45661667    -0.92105289    -0.14730253
 h     -2.40269405    -1.97507183    -0.58634741
 h     -2.88824450    -0.98632237     0.86253975
 h     -3.40750688    -0.41652149    -0.81485295
 h     -1.28329753     1.28045243     1.38664741
          17

 c      1.22101156    -0.42216384    -0.02193725
 c     -0.08783172    -0.97953418     0.04491061
 c     -1.27278688    -0.17078462     0.02852463
 c     -1.18001336     1.28212873     0.29270184
 c      0.13750156     1.82620306    -0.27485304
 c      1.31614971     1.05516031    -0.03277992
 h     -0.34868696    -2.14668123    -0.03384857
 h     -2.14832196     1.70353714    -0.11605232
 h      0.27952063     2.55143039    -1.05361681
 h      2.23381019     1.52013167     0.08228846
 o      2.17809200    -1.29750082     0.09441651
 h      3.09957056    -0.93567322     0.15639044
 c     -2.46486710    -0.91127007    -0.15617736
 h     -2.40541146    -1.95614221    -0.55332411
 h     -2.87024451    -1.01257585     0.80130178
 h     -3.37727750    -0.42675898    -0.79740489
 h     -1.26092087     1.28175047     1.44090285
          17

 c      1.22851006    -0.41999139    -0.01552795
 c     -0.09426416    -0.98567537     0.04937276
 c     -1.27089125    -0.18255872     0.03068066
 c     -1.17042074     1.27830214     0.29851239
 c      0.14209661     1.83467999    -0.28964319
 c      1.31680174     1.05295989    -0.03243320
 h     -0.34509535    -2.18303642    -0.05331323
 h     -2.12296106     1.68164260    -0.07147745
 h      0.23734078     2.51973341    -1.04645890
 h      2.19564695     1.55445689     0.07862860
 o      2.16979208    -1.29351537     0.09321274
 h      3.12203399    -0.89054002     0.16500291
 c     -2.47624874    -0.90167845    -0.16797299
 h     -2.40349601    -1.93053607    -0.51891702
 h     -2.86368482    -1.04043999     0.76091158
 h     -3.32708671    -0.44260326    -0.76688366
 h     -1.23541485     1.29118572     1.48644328
          17

 c      1.23474096    -0.41576506    -0.00859070
 c     -0.10220690    -0.99300688     0.05305097
 c     -1.26570504    -0.19489381     0.03224942
 c     -1.16121346     1.27471100     0.30576728
 c      0.14615438     1.83956174    -0.30232252
 c      1.31473876     1.04835766    -0.03243454
 h     -0.32896291    -2.19153338    -0.06812929
 h     -2.09446718     1.66655049    -0.02697656
 h      0.19259655     2.51009701    -1.05691061
 h      2.18593385     1.60090754     0.07529043
 o      2.16381039    -1.28944119     0.09220279
 h      3.12314417    -0.85365869     0.17138907
 c     -2.48945397    -0.89211443    -0.18265403
 h     -2.39641755    -1.90628238    -0.48856283
 h     -2.87312917    -1.07025458     0.75379251
 h     -3.26759171    -0.45828308    -0.73121375
 h     -1.20640747     1.30713526     1.51569502
          17

 c      1.23911495    -0.40937438    -0.00120917
 c     -0.11115232    -1.00152747     0.05586097
 c     -1.25766775    -0.20742090     0.03341853
 c     -1.15157370     1.27097968     0.31501267
 c      0.14938439     1.84025180    -0.31233932
 c      1.31067109     1.04197437    -0.03281702
 h     -0.30150102    -2.17232679    -0.07769355
 h     -2.07218730     1.66245942     0.01337678
 h      0.14643222     2.52655316    -1.09034934
 h      2.19813029     1.65424295     0.07182891
 o      2.16066304    -1.28520783     0.09146296
 h      3.09933017    -0.82872341     0.17508594
 c     -2.50271463    -0.88296524    -0.19826228
 h     -2.38401195    -1.89178239    -0.46718397
 h     -2.89609459    -1.10031068     0.77597985
 h     -3.21965521    -0.46244473    -0.70551099
 h     -1.17395740     1.32775158     1.52494868
          17

 c      1.24115842    -0.40093922     0.00652551
 c     -0.12040368    -1.01089882     0.05777214
 c     -1.24747845    -0.21976368     0.03436311
 c     -1.14088232     1.26684224     0.32647255
 c      0.15158905     1.83736288    -0.32038920
 c      1.30591506     1.03489665    -0.03355358
 h     -0.26496942    -2.13019894    -0.08194502
 h     -2.06306037     1.67201065     0.04672561
 h      0.09952132     2.55989398    -1.13772147
 h      2.21868441     1.70432802     0.06712546
 o      2.16033281    -1.28083719     0.09102939
 h      3.05408820    -0.81646120     0.17617054
 c     -2.51399000    -0.87542656    -0.21171784
 h     -2.36706014    -1.89154934    -0.45775985
 h     -2.92575744    -1.12648730     0.81190655
 h     -3.20955520    -0.44013699    -0.70858782
 h     -1.13832968     1.35111467     1.51373451
          17

 c      1.24055692    -0.39080949     0.01451911
 c     -0.12909644    -1.02028270     0.05883879
 c     -1.23600129    -0.23151840     0.03523809
 c     -1.12911477     1.26230773     0.33992521
 c      0.15252910     1.83203491    -0.32767866
 c      1.30160249     1.02816481    -0.03464058
 h     -0.22259049    -2.07644570    -0.08172355
 h     -2.06706015     1.69433654     0.07265376
 h      0.05379444     2.59574725    -1.18428520
 h      2.23608318     1.74199208     0.06045695
 o      2.16222710    -1.27648220     0.09088648
 h      2.99846859    -0.81385470     0.17542661
 c     -2.52274157    -0.87030968    -0.22134068
 h     -2.34770719    -1.90367506    -0.46096794
 h     -2.95587255    -1.14456122     0.84622780
 h     -3.24354097    -0.38759434    -0.74501964
 h     -1.09984456     1.37539327     1.48493688
          17

 c      1.23718664    -0.37952816     0.02268110
 c     -0.13628180    -1.02817192     0.05923955
 c     -1.22418409    -0.24226174     0.03617583
 c     -1.11683682     1.25765252     0.35464203
 c      0.15195964     1.82522779    -0.33515176
 c      1.29843630     1.02256420    -0.03611663
 h     -0.17800352    -2.03082575    -0.07919175
 h     -2.07737154     1.72499485     0.09281475
 h      0.01194754     2.62270377    -1.21872150
 h      2.24352534     1.76144532     0.05169331
 o      2.16510172    -1.27252498     0.09095135
 h      2.95221393    -0.81273186     0.17458503
 c     -2.53059572    -0.86715224    -0.22772693
 h     -2.32911963    -1.92149130    -0.47586717
 h     -2.98235575    -1.15176032     0.86867572
 h     -3.29921633    -0.31964695    -0.79880754
 h     -1.05875129     1.39913682     1.44565685
          17

 c      1.23113964    -0.36775904     0.03093449
 c     -0.14111160    -1.03278137     0.05924194
 c     -1.21301647    -0.25157579     0.03727590
 c     -1.10483144     1.25321805     0.36942748
 c      0.14969990     1.81754894    -0.34333280
 c      1.29674029     1.01863964    -0.03805193
 h     -0.13373825    -2.01693576    -0.07734539
 h     -2.08505971     1.75799967     0.10954864
 h     -0.02356458     2.63407817    -1.23495149
 h      2.23821168     1.76009657     0.04110022
 o      2.16743405    -1.26947168     0.09110330
 h      2.93781366    -0.80194295     0.17584393
 c     -2.53919229    -0.86522853    -0.23206165
 h     -2.31464672    -1.93708594    -0.50067493
 h     -3.00289712    -1.14686317     0.87355653
 h     -3.35220481    -0.25386961    -0.85207407
 h     -1.01501427     1.42174167     1.40795163
          17

 c      1.22273666    -0.35619507     0.03922347
 c     -0.14296119    -1.03351892     0.05899728
 c     -1.20347871    -0.25906635     0.03860095
 c     -1.09378376     1.24922772     0.38286686
 c      0.14565400     1.80931236    -0.35242873
 c      1.29652451     1.01672897    -0.04053692
 h     -0.09037282    -2.04479019    -0.07754076
 h     -2.08309717     1.78790881     0.12491088
 h     -0.05095980     2.62697670    -1.23090646
 h      2.22051624     1.73803707     0.02915654
 o      2.16862769    -1.26732017     0.09131133
 h      2.96146792    -0.77809225     0.17983432
 c     -2.54923088    -0.86412466    -0.23520325
 h     -2.30710112    -1.94394986    -0.53329064
 h     -3.01651453    -1.12988828     0.85854722
 h     -3.38864065    -0.20126134    -0.89422621
 h     -0.96806854     1.44368889     1.38681123
          17

 c      1.21249382    -0.34548357     0.04751132
 c     -0.14130991    -1.03184405     0.05841014
 c     -1.19645430    -0.26439890     0.04017707
 c     -1.08413201     1.24580419     0.39399180
 c      0.13981407     1.80058510    -0.36240487
 c      1.29748067     1.01692362    -0.04367471
 h     -0.04866928    -2.10025691    -0.07797901
 h     -2.06774452     1.81083478     0.14036231
 h     -0.06927507     2.60156583    -1.20759634
 h      2.19406163     1.69812832     0.01647172
 o      2.16946855    -1.26526928     0.09169292
 h      3.00624508    -0.75062906     0.18472000
 c     -2.56074330    -0.86357713    -0.23776865
 h     -2.30839899    -1.93808549    -0.57160303
 h     -3.02347926    -1.10193449     0.82433555
 h     -3.40256848    -0.16719866    -0.92034795
 h     -0.91724596     1.46554393     1.39260243
          17

 c      1.20104058    -0.33617489     0.05576742
 c     -0.13573784    -1.02992090     0.05731694
 c     -1.19259532    -0.26738202     0.04199657
 c     -1.07593503     1.24312439     0.40295034
 c      0.13227812     1.79115453    -0.37295556
 c      1.29890754     1.01895677    -0.04757306
 h     -0.01086014    -2.15996432    -0.07593395
 h     -2.03854761     1.82473561     0.15672019
 h     -0.07861596     2.56136060    -1.16932719
 h      2.16668819     1.64669283     0.00375915
 o      2.17101156    -1.26239128     0.09239341
 h      3.05046729    -0.73132343     0.18819795
 c     -2.57339880    -0.86325866    -0.24039452
 h     -2.31945749    -1.91819225    -0.61367328
 h     -3.02564699    -1.06524382     0.77527983
 h     -3.39226323    -0.15377178    -0.92865280
 h     -0.86330876     1.48598652     1.42315729
          17

 c      1.18904585    -0.32868305     0.06395577
 c     -0.12616239    -1.02926955     0.05564559
 c     -1.19218957    -0.26805112     0.04402723
 c     -1.06881165     1.24141525     0.41079157
 c      0.12329724     1.78041738    -0.38337991
 c      1.29965660     1.02214431    -0.05233091
 h      0.02066525    -2.20622201    -0.06977015
 h     -1.99820365     1.82958816     0.17414169
 h     -0.08066218     2.51454526    -1.12495360
 h      2.15113421     1.59372644    -0.00825868
 o      2.17386112    -1.25808973     0.09350343
 h      3.07983300    -0.72706513     0.18887552
 c     -2.58659775    -0.86268733    -0.24393875
 h     -2.34019519    -1.88560014    -0.65789607
 h     -3.02710435    -1.02330797     0.72077167
 h     -3.35855126    -0.16087091    -0.91935269
 h     -0.80920829     1.50166676     1.46620465
          17

 c      1.17718092    -0.32326618     0.07203207
 c     -0.11298453    -1.03054161     0.05342017
 c     -1.19510965    -0.26668887     0.04622454
 c     -1.06204078     1.24074718     0.41869597
 c      0.11331572     1.76730366    -0.39249971
 c      1.29842410     1.02562870    -0.05800681
 h      0.04433717    -2.22941209    -0.05906908
 h     -1.95260683     1.82766738     0.19209982
 h     -0.07906035     2.47504345    -1.08872598
 h      2.16165202     1.54988957    -0.01917455
 o      2.17816076    -1.25211045     0.09505762
 h      3.08796963    -0.73977162     0.18630424
 c     -2.59944476    -0.86128926    -0.24947305
 h     -2.36956376    -1.84420214    -0.70320468
 h     -3.03440201    -0.98052349     0.67555650
 h     -3.30483784    -0.18587786    -0.89489366
 h     -0.75884453     1.50916159     1.50836245
          17

 c      1.16610688    -0.32004143     0.07994963
 c     -0.09705287    -1.03374990     0.05072499
 c     -1.20087054    -0.26377697     0.04853811
 c     -1.05472875     1.24088740     0.42754307
 c      0.10286870     1.75062783    -0.39902173
 c      1.29465195     1.02897925    -0.06457372
 h      0.05948871    -2.22590333    -0.04420350
 h     -1.91051802     1.82359701     0.20944079
 h     -0.07826114     2.45871884    -1.07616179
 h      2.20367161     1.51956868    -0.02937417
 o      2.18368176    -1.24447915     0.09704642
 h      3.07511304    -0.76742120     0.18076910
 c     -2.61077980    -0.85869079    -0.25770153
 h     -2.40565395    -1.80021583    -0.74929780
 h     -3.05440219    -0.94085578     0.65472851
 h     -3.23869164    -0.22175209    -0.86165685
 h     -0.71559656     1.50636448     1.54024138
          17

 c      1.15646800    -0.31900796     0.08766665
 c     -0.07951754    -1.03847155     0.04768487
 c     -1.20876440    -0.25991217     0.05091120
 c     -1.04605535     1.24136278     0.43786130
 c      0.09227411     1.73015042    -0.40256537
 c      1.28915022     1.03241763    -0.07191198
 h      0.06623742    -2.19674483    -0.02605099
 h     -1.88153134     1.82319942     0.22481438
 h     -0.08006367     2.47122643    -1.09228597
 h      2.26692855     1.49831450    -0.04002400
 o      2.18977912    -1.23550344     0.09941647
 h      3.04874894    -0.80403703     0.17325006
 c     -2.61934105    -0.85520830    -0.26777851
 h     -2.44601342    -1.76123613    -0.79664421
 h     -3.08914759    -0.90639800     0.66266207
 h     -3.17460092    -0.25353403    -0.83296861
 h     -0.68175146     1.49261271     1.55690045
          17

 c      1.14887862    -0.32005434     0.09514671
 c     -0.06165665    -1.04388861     0.04445817
 c     -1.21800513    -0.25572519     0.05328115
 c     -1.03566635     1.24173113     0.44985004
 c      0.08152815     1.70712515    -0.40412458
 c      1.28345266     1.03630036    -0.07986044
 h      0.06548715    -2.14817125    -0.00585567
 h     -1.87168477     1.83049161     0.23766443
 h     -0.08242746     2.50164367    -1.12654089
 h      2.33327297     1.47902785    -0.05241354
 o      2.19526692    -1.22579799     0.10206910
 h      3.02551809    -0.83930672     0.16542540
 c     -2.62395549    -0.85203877    -0.27702744
 h     -2.48828525    -1.73399802    -0.84579904
 h     -3.13367612    -0.87772642     0.68890028
 h     -3.13320600    -0.25788242    -0.82906808
 h     -0.65844906     1.46834579     1.55695770
          17

 c      1.14388970    -0.32295640     0.10235277
 c     -0.04473053    -1.04867811     0.04122439
 c     -1.22783239    -0.25181305     0.05558744
 c     -1.02398955     1.24185271     0.46336257
 c      0.07059450     1.68337674    -0.40517566
 c      1.27889738     1.04070280    -0.08826634
 h      0.05900038    -2.09349827     0.01494447
 h     -1.87964282     1.84480611     0.24909604
 h     -0.08268234     2.53298305    -1.16340829
 h      2.38718174     1.45722669    -0.06747606
 o      2.19866106    -1.21611687     0.10489620
 h      3.02743008    -0.86137537     0.15910276
 c     -2.62440874    -0.85006686    -0.28311123
 h     -2.53088681    -1.72138277    -0.89597923
 h     -3.18019401    -0.85501479     0.71747190
 h     -3.12620943    -0.21920489    -0.86211662
 h     -0.64563735     1.43483700     1.54211376
          17

 c      1.14193848    -0.32737416     0.10924206
 c     -0.02987195    -1.05099333     0.03814473
 c     -1.23757589    -0.24867456     0.05777471
 c     -1.01212047     1.24185978     0.47789807
 c      0.05960041     1.66039574    -0.40687972
 c      1.27629745     1.04541507    -0.09700261
 h      0.04913153    -2.05357839     0.03516555
 h     -1.89784183     1.86139508     0.26152946
 h     -0.07969730     2.55231995    -1.19156078
 h      2.41909978     1.43157877    -0.08575998
 o      2.19938222    -1.20681296     0.10787304
 h      3.06310362    -0.86569966     0.15476416
 c     -2.62226618    -0.84834645    -0.28627711
 h     -2.57305785    -1.72094171    -0.94400840
 h     -3.22220545    -0.83830068     0.73573461
 h     -3.14247199    -0.14923644    -0.91941043
 h     -0.64182552     1.39410062     1.51750979
          17

 c      1.14330335    -0.33285386     0.11576654
 c     -0.01797364    -1.04916626     0.03530415
 c     -1.24669844    -0.24665443     0.05977958
 c     -1.00140556     1.24191022     0.49260611
 c      0.04881239     1.63915035    -0.40993777
 c      1.27597225     1.05006080    -0.10596686
 h      0.03769800    -2.04855499     0.05450893
 h     -1.91713471     1.87463926     0.27752064
 h     -0.07376396     2.55253680    -1.20504095
 h      2.42474127     1.40284961    -0.10756326
 o      2.19851106    -1.19763791     0.11107368
 h      3.11615647    -0.85838551     0.15134623
 c     -2.61947887    -0.84534737    -0.28813354
 h     -2.61422313    -1.72642594    -0.98488849
 h     -3.25550855    -0.82737187     0.73631894
 h     -3.16399536    -0.07113474    -0.97919339
 h     -0.64371543     1.34876940     1.49248122
          17

 c      1.14809133    -0.33884041     0.12187496
 c     -0.00962297    -1.04314770     0.03272526
 c     -1.25479494    -0.24592698     0.06152477
 c     -0.99307993     1.24204789     0.50637207
 c      0.03855023     1.62017677    -0.41466106
 c      1.27782366     1.05416851    -0.11507267
 h      0.02495367    -2.08070755     0.07330687
 h     -1.93029601     1.88043988     0.29891591
 h     -0.06600886     2.53095996    -1.20183348
 h      2.40422731     1.37315697    -0.13305684
 o      2.19766054    -1.18827253     0.11457300
 h      3.16310138    -0.84760264     0.14780723
 c     -2.61730496    -0.84024741    -0.29002695
 h     -2.65342645    -1.73095886    -1.01367013
 h     -3.27790334    -0.82172809     0.71618311
 h     -3.17949194    -0.00116537    -1.02709882
 h     -0.64637447     1.30155420     1.47985188
          17

 c      1.15622385    -0.34472260     0.12751333
 c     -0.00519090    -1.03466853     0.03046836
 c     -1.26155562    -0.24652927     0.06292847
 c     -0.98798015     1.24223488     0.51824652
 c      0.02912879     1.60364187    -0.42100862
 c      1.28132563     1.05719364    -0.12423973
 h      0.01055597    -2.13197614     0.09129384
 h     -1.93321184     1.87690494     0.32659242
 h     -0.05805443     2.48846944    -1.18299487
 h      2.36241699     1.34578097    -0.16241783
 o      2.19801241    -1.17864446     0.11840434
 h      3.18836538    -0.83823115     0.14379333
 c     -2.61638007    -0.83282723    -0.29281884
 h     -2.68928904    -1.72933592    -1.02702898
 h     -3.28897044    -0.82061357     0.67577942
 h     -3.18389508     0.05239065    -1.05646148
 h     -0.64513560     1.25430132     1.49066012
          17

 c      1.16740141    -0.34989964     0.13261921
 c     -0.00490224    -1.02576521     0.02865116
 c     -1.26673361    -0.24841345     0.06391915
 c     -0.98627612     1.24236932     0.52813246
 c      0.02083028     1.58930183    -0.42855130
 c      1.28542145     1.05851182    -0.13337417
 h     -0.00524094    -2.18052938     0.10743217
 h     -1.92502565     1.86429322     0.36045729
 h     -0.05190657     2.42993955    -1.15300569
 h      2.31036754     1.32529838    -0.19608116
 o      2.20021368    -1.16890281     0.12257339
 h      3.18563723    -0.83201054     0.13941531
 c     -2.61692642    -0.82309996    -0.29712452
 h     -2.72025996    -1.71885722    -1.02391456
 h     -3.29031784    -0.82305553     0.61903657
 h     -3.17540992     0.08584938    -1.06490733
 h     -0.63864937     1.20784063     1.52584700
          17

 c      1.18107688    -0.35384240     0.13711457
 c     -0.00877442    -1.01782599     0.02740041
 c     -1.27013959    -0.25147585     0.06445381
 c     -0.98743634     1.24217808     0.53689214
 c      0.01388209     1.57637057    -0.43637338
 c      1.28850286     1.05743358    -0.14233140
 h     -0.02174927    -2.21142883     0.12058757
 h     -1.90821516     1.84495116     0.39954103
 h     -0.04991185     2.36582371    -1.12113729
 h      2.26586728     1.31749196    -0.23519163
 o      2.20445688    -1.15935166     0.12707447
 h      3.15633617    -0.82837480     0.13498313
 c     -2.61880049    -0.81109164    -0.30352758
 h     -2.74488739    -1.69951334    -1.00571270
 h     -3.28628456    -0.82794150     0.55397081
 h     -3.15388277     0.09796616    -1.05231576
 h     -0.62942699     1.16318435     1.57493832
          17

 c      1.19647619    -0.35612697     0.14090288
 c     -0.01655809    -1.01153536     0.02682560
 c     -1.27166055    -0.25556347     0.06453466
 c     -0.99046604     1.24114675     0.54568997
 c      0.00841124     1.56348211    -0.44305403
 c      1.28896511     1.05334134    -0.15090137
 h     -0.03831502    -2.21723435     0.12991014
 h     -1.88865799     1.82328328     0.44222197
 h     -0.05459560     2.31275532    -1.10205055
 h      2.24730576     1.32778244    -0.28174335
 o      2.21042675    -1.15044555     0.13190156
 h      3.11020710    -0.82430025     0.13082373
 c     -2.62145817    -0.79674425    -0.31263216
 h     -2.76206256    -1.67416426    -0.97633529
 h     -3.28440314    -0.83423679     0.49282222
 h     -3.12034158     0.08935569    -1.02028838
 h     -0.62122049     1.12219224     1.62381125
          17

 c      1.21265440    -0.35645926     0.14387623
 c     -0.02773358    -1.00706807     0.02701554
 c     -1.27129187    -0.26046921     0.06421709
 c     -0.99419723     1.23859977     0.55542565
 c      0.00437181     1.54926626    -0.44717257
 c      1.28647026     1.04602254    -0.15894580
 h     -0.05452503    -2.19611091     0.13490657
 h     -1.87477954     1.80515671     0.48666470
 h     -0.06805422     2.28705935    -1.11035130
 h      2.25919362     1.35745752    -0.33693037
 o      2.21717452    -1.14283349     0.13706213
 h      3.06714260    -0.81341334     0.12705240
 c     -2.62404355    -0.77994494    -0.32477199
 h     -2.77125591    -1.64867518    -0.94212023
 h     -3.29354089    -0.84129701     0.44917669
 h     -3.07742833     0.06339699    -0.97286912
 h     -0.61681602     1.08699592     1.66140359
          17

 c      1.22857388    -0.35468749     0.14593095
 c     -0.04154708    -1.00420737     0.02803362
 c     -1.26917154    -0.26591947     0.06360615
 c     -0.99763636     1.23391621     0.56658747
 c      0.00146149     1.53358598    -0.44842236
 c      1.28236007     1.03587493    -0.16661099
 h     -0.07024175    -2.15102342     0.13547815
 h     -1.87438162     1.79585297     0.53139603
 h     -0.09070952     2.29048786    -1.14795674
 h      2.28739629     1.40150795    -0.39864504
 o      2.22345009    -1.13728313     0.14259434
 h      3.05184908    -0.78716913     0.12329382
 c     -2.62574124    -0.76084984    -0.33931664
 h     -2.77264993    -1.63106324    -0.91078110
 h     -3.31810984    -0.84875231     0.43076169
 h     -3.03082044     0.02910653    -0.91863794
 h     -0.61749999     1.05930652     1.68141891
          17

 c      1.24318911    -0.35083092     0.14699152
 c     -0.05704259    -1.00231549     0.02990319
 c     -1.26561683    -0.27154682     0.06284745
 c     -1.00038176     1.22680517     0.57929585
 c     -0.00085471     1.51771744    -0.44784485
 c      1.27846025     1.02370149    -0.17430031
 h     -0.08558072    -2.09059453     0.13205159
 h     -1.88981687     1.79702157     0.57554088
 h     -0.12057153     2.30838306    -1.20150427
 h      2.31258845     1.45160035    -0.46206619
 o      2.22904379    -1.13418790     0.14854948
 h      3.07239548    -0.74272370     0.11896506
 c     -2.62600172    -0.74062542    -0.35422584
 h     -2.76692197    -1.62826236    -0.88875724
 h     -3.35350810    -0.85566646     0.43442242
 h     -2.99131015     0.00573349    -0.87353330
 h     -0.62320960     1.04008092     1.68177892
          17

 c      1.25555265    -0.34516890     0.14703891
 c     -0.07308569    -1.00021761     0.03258690
 c     -1.26115297    -0.27687118     0.06211549
 c     -1.00277895     1.21741742     0.59335254
 c     -0.00314009     1.50316905    -0.44678224
 c      1.27604824     1.01045582    -0.18250336
 h     -0.10085219    -2.03078850     0.12575135
 h     -1.91610157     1.80552579     0.61837645
 h     -0.15428674     2.32380416    -1.25440985
 h      2.32126047     1.49990315    -0.52215592
 o      2.23532453    -1.13318765     0.15493518
 h      3.11085738    -0.68848474     0.11417738
 c     -2.62441857    -0.72173567    -0.36682481
 h     -2.75472095    -1.64141376    -0.87837625
 h     -3.38956248    -0.86016690     0.45013973
 h     -2.97326263     0.02089045    -0.85823308
 h     -0.63263048     1.02937513     1.66416291
          17

 c      1.26495700    -0.33832560     0.14612899
 c     -0.08844113    -0.99632808     0.03598802
 c     -1.25648795    -0.28132491     0.06159368
 c     -1.00562676     1.20619921     0.60821823
 c     -0.00580628     1.49096637    -0.44615332
 c      1.27567855     0.99714986    -0.19169776
 h     -0.11641406    -1.99353502     0.11821900
 h     -1.94434761     1.81562984     0.65885136
 h     -0.18857984     2.32584266    -1.29490419
 h      2.30703932     1.54051150    -0.57501552
 o      2.24381430    -1.13357844     0.16171668
 h      3.14460901    -0.63649903     0.10966437
 c     -2.62126441    -0.70589097    -0.37585933
 h     -2.73649875    -1.66454173    -0.87780605
 h     -3.41684782    -0.86015562     0.46789834
 h     -2.98210950     0.08538935    -0.88033444
 h     -0.64305655     1.02621814     1.63433283
          17

 c      1.27104064    -0.33123328     0.14439271
 c     -0.10190932    -0.98960216     0.04002742
 c     -1.25243855    -0.28430302     0.06144759
 c     -1.00978629     1.19369355     0.62294458
 c     -0.00909172     1.48162600    -0.44638162
 c      1.27735866     0.98480067    -0.20230960
 h     -0.13235837    -1.99539154     0.11051298
 h     -1.96637790     1.82191768     0.69566558
 h     -0.22087929     2.30949730    -1.31661511
 h      2.26867943     1.56945322    -0.61808202
 o      2.25527388    -1.13470028     0.16885019
 h      3.16012815    -0.59561035     0.10616153
 c     -2.61784438    -0.69227032    -0.38230232
 h     -2.71284513    -1.68823332    -0.88345661
 h     -3.42933547    -0.85404078     0.48062697
 h     -3.00729022     0.17652662    -0.92515359
 h     -0.65014015     1.02854533     1.60277990
          17

 c      1.27378128    -0.32498822     0.14202064
 c     -0.11244511    -0.98077673     0.04472725
 c     -1.24983961    -0.28521361     0.06180984
 c     -1.01595908     1.18040919     0.63626609
 c     -0.01310855     1.47528184    -0.44751823
 c      1.28070934     0.97433613    -0.21468014
 h     -0.14819734    -2.03247734     0.10208685
 h     -1.97699198     1.82075726     0.72760311
 h     -0.24941981     2.27382548    -1.31722981
 h      2.20860193     1.58460389    -0.65011722
 o      2.26973850    -1.13601143     0.17629342
 h      3.15280246    -0.57056158     0.10416553
 c     -2.61538781    -0.67943486    -0.38761206
 h     -2.68477372    -1.70379629    -0.89197908
 h     -3.42424564    -0.84095498     0.48418909
 h     -3.03542247     0.26543716    -0.97450059
 h     -0.64822749     1.03355519     1.58350548
          17

 c      1.27340959    -0.32066481     0.13923139
 c     -0.11923738    -0.97193902     0.05013942
 c     -1.24941141    -0.28355349     0.06278330
 c     -1.02448374     1.16669504     0.64714308
 c     -0.01787216     1.47174091    -0.44931414
 c      1.28501240     0.96643349    -0.22900203
 h     -0.16299352    -2.08468058     0.09175593
 h     -1.97432915     1.81059013     0.75375311
 h     -0.27334627     2.22112354    -1.29794806
 h      2.13276851     1.58613111    -0.67155391
 o      2.28671779    -1.13711876     0.18400923
 h      3.12472705    -0.56237993     0.10385929
 c     -2.61444791    -0.66661225    -0.39275119
 h     -2.65374538    -1.70528116    -0.90107538
 h     -3.40152174    -0.82074498     0.47695434
 h     -3.05820441     0.33462556    -1.01731609
 h     -0.63260575     1.03895658     1.58765613
          17

 c      1.27031420    -0.31913701     0.13622765
 c     -0.12178960    -0.96505912     0.05624405
 c     -1.25160165    -0.27900194     0.06444539
 c     -1.03505392     1.15263407     0.65550908
 c     -0.02328432     1.47044250    -0.45117666
 c      1.28915750     0.96128794    -0.24520112
 h     -0.17574726    -2.13187965     0.07903277
 h     -1.95973719     1.79193327     0.77362909
 h     -0.29316286     2.15740321    -1.26429138
 h      2.05164219     1.57775314    -0.68544242
 o      2.30526335    -1.13788407     0.19198258
 h      3.08461669    -0.56761579     0.10488008
 c     -2.61500865    -0.65349215    -0.39831251
 h     -2.62153911    -1.68991114    -0.90962515
 h     -3.36375047    -0.79398335     0.45985610
 h     -3.07160527     0.37612099    -1.04829137
 h     -0.60320552     1.04424157     1.61482536
          17

 c      1.26498722    -0.32094115     0.13315390
 c     -0.12001039    -0.96131252     0.06294442
 c     -1.25645781    -0.27148740     0.06684417
 c     -1.04666308     1.13808858     0.66225590
 c     -0.02907760     1.47036666    -0.45203250
 c      1.29160399     0.95838785    -0.26279826
 h     -0.18558569    -2.16118497     0.06424587
 h     -1.93773241     1.76748631     0.78732140
 h     -0.31166305     2.09350425    -1.22789140
 h      1.98091218     1.56829864    -0.69861587
 o      2.32394174    -1.13858374     0.20025337
 h      3.04889666    -0.57654428     0.10586222
 c     -2.61664483    -0.63985305    -0.40481217
 h     -2.59007967    -1.65800010    -0.91762654
 h     -3.31650263    -0.76204452     0.43700358
 h     -3.07394291     0.38708005    -1.06516564
 h     -0.56541355     1.05014361     1.65330208
          17

 c      1.25801768    -0.32621558     0.13007253
 c     -0.11425818    -0.96112074     0.07009864
 c     -1.26358400    -0.26119803     0.06998560
 c     -1.05790979     1.12283826     0.66848439
 c     -0.03480296     1.47011491    -0.45035189
 c      1.29069130     0.95661179    -0.28096533
 h     -0.19178267    -2.16643960     0.04817084
 h     -1.91572983     1.74213451     0.79565215
 h     -0.33450491     2.04419496    -1.20636639
 h      1.93812621     1.57024682    -0.72065751
 o      2.34107628    -1.13986145     0.20892591
 h      3.03818541    -0.57447450     0.10436850
 c     -2.61861894    -0.62537785    -0.41285781
 h     -2.56123307    -1.61289095    -0.92617401
 h     -3.26844593    -0.72711240     0.41626250
 h     -3.06488121     0.36755450    -1.06738052
 h     -0.52675522     1.05716279     1.68904396
          17

 c      1.25012816    -0.33469671     0.12695864
 c     -0.10531861    -0.96435300     0.07754446
 c     -1.27218884    -0.24853795     0.07380191
 c     -1.06739395     1.10673096     0.67502684
 c     -0.04013043     1.46855984    -0.44491313
 c      1.28558036     0.95501712    -0.29906278
 h     -0.19377800    -2.14657013     0.03172046
 h     -1.90248035     1.72202100     0.80006355
 h     -0.36747946     2.02043817    -1.21458919
 h      1.93207404     1.59060946    -0.75723473
 o      2.35573540    -1.14202256     0.21805591
 h      3.06176500    -0.55342587     0.09879722
 c     -2.62005674    -0.60967134    -0.42304622
 h     -2.53653888    -1.56086625    -0.93744313
 h     -3.22965866    -0.69184008     0.40790857
 h     -3.04531461     0.32030887    -1.05600332
 h     -0.49373466     1.06503173     1.71197408
          17

 c      1.24225094    -0.34569115     0.12369077
 c     -0.09436207    -0.97045663     0.08511656
 c     -1.28117724    -0.23406077     0.07809430
 c     -1.07410173     1.08994983     0.68247338
 c     -0.04549124     1.46566524    -0.43600916
 c      1.27694218     0.95351210    -0.31713435
 h     -0.19128065    -2.10521316     0.01562633
 h     -1.90433736     1.71186841     0.80200162
 h     -0.41038325     2.01920002    -1.25066602
 h      1.95560015     1.62278937    -0.80381808
 o      2.36839878    -1.14441913     0.22750755
 h      3.10706689    -0.52208048     0.09076247
 c     -2.62029113    -0.59252780    -0.43541646
 h     -2.51691426    -1.51043798    -0.95437833
 h     -3.20700612    -0.65860794     0.41910319
 h     -3.01817759     0.25263328    -1.03500438
 h     -0.47076557     1.07293490     1.71701749
          17

 c      1.23557269    -0.35807525     0.12004511
 c     -0.08288902    -0.97845140     0.09267150
 c     -1.28925515    -0.21845130     0.08248722
 c     -1.07769736     1.07332835     0.69131440
 c     -0.05217589     1.46212814    -0.42520062
 c      1.26636912     0.95228173    -0.33552416
 h     -0.18449195    -2.05179063    -0.00013485
 h     -1.92131323     1.71190279     0.80217195
 h     -0.45673892     2.02704009    -1.29852779
 h      1.99341810     1.65333468    -0.85012147
 o      2.38004261    -1.14607428     0.23704247
 h      3.15398630    -0.49531454     0.08366131
 c     -2.61902797    -0.57449841    -0.44872254
 h     -2.50253520    -1.47016588    -0.97958142
 h     -3.20017194    -0.62905466     0.44748876
 h     -2.99045129     0.18046664    -1.01435290
 h     -0.46015887     1.07980631     1.70330960
          17

 c      1.23112288    -0.37084864     0.11582599
 c     -0.07216538    -0.98682045     0.10015476
 c     -1.29530597    -0.20248232     0.08654462
 c     -1.07858918     1.05817416     0.70184987
 c     -0.06141799     1.45860627    -0.41407689
 c      1.25531813     0.95137734    -0.35446514
 h     -0.17449088    -2.00286930    -0.01670497
 h     -1.94709477     1.71782386     0.80051099
 h     -0.49932918     2.03174691    -1.34186494
 h      2.03192426     1.67148186    -0.88763583
 o      2.39130074    -1.14630066     0.24645666
 h      3.18835233    -0.48326482     0.08023301
 c     -2.61589518    -0.55745703    -0.46040150
 h     -2.49319557    -1.44522244    -1.01345123
 h     -3.20363635    -0.60416837     0.48235737
 h     -2.97515806     0.13165830    -1.01307704
 h     -0.46207308     1.08453598     1.67364826
          17

 c      1.22934315    -0.38348094     0.11093099
 c     -0.06253587    -0.99369358     0.10762598
 c     -1.29875857    -0.18670621     0.08983941
 c     -1.07771403     1.04575432     0.71409617
 c     -0.07389598     1.45550676    -0.40377886
 c      1.24463657     0.95068754    -0.37404468
 h     -0.16332699    -1.97952269    -0.03582221
 h     -1.97307784     1.72368086     0.79696654
 h     -0.53338233     2.02634513    -1.37005576
 h      2.06206324     1.67153611    -0.91164925
 o      2.40246414    -1.14481826     0.25563120
 h      3.20341154    -0.49010338     0.08187464
 c     -2.61041652    -0.54360188    -0.46806272
 h     -2.48886332    -1.43513216    -1.05309212
 h     -3.21131617    -0.58442055     0.51177418
 h     -2.98553327     0.13208974    -1.05034770
 h     -0.47400877     1.08620853     1.63474435
          17

 c      1.23061894    -0.39501826     0.10510939
 c     -0.05405435    -0.99787472     0.11506290
 c     -1.29925991    -0.17136442     0.09175615
 c     -1.07603334     1.03735865     0.72779947
 c     -0.09060258     1.45280885    -0.39492434
 c      1.23505354     0.94921515    -0.39400596
 h     -0.15262436    -1.99479176    -0.05895563
 h     -1.99223127     1.72434642     0.79220477
 h     -0.55707368     2.00648840    -1.37850828
 h      2.07886531     1.65227484    -0.91963571
 o      2.41361254    -1.14177285     0.26454939
 h      3.19830230    -0.51524249     0.08888080
 c     -2.60332557    -0.53277073    -0.47188537
 h     -2.48974476    -1.43481646    -1.09319703
 h     -3.21918188    -0.57014744     0.52691679
 h     -3.01860202     0.17502403    -1.12075486
 h     -0.49024944     1.08436771     1.59840640
          17

 c      1.23311820    -0.40840175     0.09896194
 c     -0.04618363    -1.00068408     0.12272498
 c     -1.29854288    -0.15895499     0.09364377
 c     -1.07549283     1.03226249     0.73982117
 c     -0.10748706     1.45254124    -0.38768389
 c      1.22584619     0.95079289    -0.41500178
 h     -0.14254413    -2.04040689    -0.08343109
 h     -1.99980667     1.71859500     0.78682743
 h     -0.56811688     1.97899891    -1.36382126
 h      2.07991900     1.61138127    -0.91552520
 o      2.42384427    -1.13717167     0.27330092
 h      3.18141575    -0.55077478     0.09814459
 c     -2.59544271    -0.52343049    -0.47394554
 h     -2.49571056    -1.43827497    -1.12744901
 h     -3.22533323    -0.56026046     0.52539430
 h     -3.05913599     0.23540906    -1.19915231
 h     -0.49720840     1.07870106     1.58012412
          17

 c      1.23640907    -0.42338432     0.09250166
 c     -0.03869251    -1.00381568     0.13027334
 c     -1.29656339    -0.14955941     0.09517483
 c     -1.07688309     1.03065609     0.74976853
 c     -0.12403193     1.45435463    -0.38210341
 c      1.21662466     0.95502529    -0.43669753
 h     -0.13219028    -2.09687050    -0.10484226
 h     -1.99468969     1.70596716     0.78176703
 h     -0.56803286     1.94599878    -1.32838147
 h      2.06616403     1.55267592    -0.90232488
 o      2.43245786    -1.13176211     0.28208078
 h      3.16536964    -0.58609931     0.10639814
 c     -2.58791199    -0.51437963    -0.47624041
 h     -2.50648033    -1.43922759    -1.15111096
 h     -3.22863347    -0.55418930     0.50599698
 h     -3.09464179     0.29259832    -1.26600512
 h     -0.48831061     1.06978921     1.58988591
          17

 c      1.24341069    -0.43681550     0.08553817
 c     -0.03329228    -1.00540606     0.13681561
 c     -1.29080254    -0.14403972     0.09550036
 c     -1.08100108     1.03336440     0.75959083
 c     -0.14127946     1.45637736    -0.37908479
 c      1.20748001     0.95959918    -0.45813275
 h     -0.12048901    -2.16810464    -0.10626184
 h     -1.97999783     1.68780623     0.77854747
 h     -0.56195225     1.91113373    -1.27811343
 h      2.04234639     1.48297378    -0.88523706
 o      2.43815855    -1.12658277     0.29085180
 h      3.17561455    -0.61906896     0.10728594
 c     -2.58197298    -0.50522165    -0.47968391
 h     -2.51341879    -1.43391988    -1.16336304
 h     -3.22953557    -0.55227148     0.46872979
 h     -3.11666377     0.33671514    -1.30972873
 h     -0.47010362     1.05991066     1.62531990
          17

 c      1.25061423    -0.45158365     0.07887410
 c     -0.02727641    -1.00945168     0.14265966
 c     -1.28310296    -0.14098356     0.09528949
 c     -1.08636133     1.03811344     0.76945038
 c     -0.15494677     1.45874328    -0.37762244
 c      1.19444389     0.96492384    -0.47851267
 h     -0.10777898    -2.21758769    -0.09625913
 h     -1.95958549     1.66953444     0.77748246
 h     -0.55519382     1.88783040    -1.22281245
 h      2.02135917     1.41427947    -0.87597240
 o      2.44060212    -1.12189227     0.29981523
 h      3.20943130    -0.63317861     0.10077113
 c     -2.57717537    -0.49568400    -0.48544617
 h     -2.52354675    -1.41963246    -1.16163714
 h     -3.22853197    -0.55295414     0.41873364
 h     -3.12358938     0.36345599    -1.32799378
 h     -0.44855002     1.04838478     1.67190896
          17

 c      1.25769708    -0.46701955     0.07240120
 c     -0.02051924    -1.01647536     0.14770518
 c     -1.27349430    -0.14011696     0.09452231
 c     -1.09151611     1.04415758     0.78032054
 c     -0.16430087     1.46044994    -0.37625279
 c      1.17629697     0.96954691    -0.49677119
 h     -0.09450655    -2.23868023    -0.07393027
 h     -1.94189082     1.65731943     0.77953553
 h     -0.55761432     1.88657184    -1.18168116
 h      2.01920731     1.35824977    -0.88398274
 o      2.44053575    -1.11745193     0.30887680
 h      3.25687864    -0.63469802     0.08861255
 c     -2.57331849    -0.48557864    -0.49405294
 h     -2.53588514    -1.39740648    -1.14768418
 h     -3.22952102    -0.55588327     0.36304622
 h     -3.11423623     0.37141728    -1.32008628
 h     -0.43224223     1.03572421     1.71742094
          17

 c      1.26429288    -0.48249919     0.06604096
 c     -0.01301678    -1.02655770     0.15195968
 c     -1.26206287    -0.14116666     0.09328561
 c     -1.09517601     1.05060874     0.79273965
 c     -0.16892570     1.46074536    -0.37382696
 c      1.15286100     0.97271062    -0.51239404
 h     -0.08141110    -2.22987015    -0.03971145
 h     -1.93560876     1.65724989     0.78529354
 h     -0.57675273     1.91554828    -1.16897707
 h      2.04192006     1.31917002    -0.91318741
 o      2.43924191    -1.11276420     0.31779867
 h      3.30014431    -0.63393555     0.07493756
 c     -2.56996583    -0.47459161    -0.50578118
 h     -2.54919509    -1.37138392    -1.12578884
 h     -3.23754582    -0.56083703     0.31049059
 h     -3.08857429     0.36102367    -1.28730181
 h     -0.42705999     1.02285885     1.75316655
          17

 c      1.27000781    -0.49748835     0.05974499
 c     -0.00482580    -1.03940309     0.15550915
 c     -1.24898351    -0.14384015     0.09174648
 c     -1.09668502     1.05676960     0.80682583
 c     -0.16939643     1.45982895    -0.37072910
 c      1.12570262     0.97442355    -0.52569935
 h     -0.06944245    -2.19408392     0.00504987
 h     -1.94475356     1.67179281     0.79494235
 h     -0.61041338     1.97249076    -1.17968198
 h      2.07750890     1.29288205    -0.95882671
 o      2.43776166    -1.10752595     0.32638925
 h      3.32569447    -0.63784045     0.06316876
 c     -2.56659136    -0.46234982    -0.52039869
 h     -2.56212845    -1.34864053    -1.10245352
 h     -3.25654611    -0.56764337     0.26868548
 h     -3.04805068     0.33513254    -1.23349941
 h     -0.43564564     1.01087056     1.77464529
          17

 c      1.27446170    -0.51153999     0.05347929
 c      0.00398629    -1.05419578     0.15851176
 c     -1.23452457    -0.14782988     0.09011375
 c     -1.09624412     1.06237868     0.82235101
 c     -0.16716326     1.45875537    -0.36837262
 c      1.09720365     0.97483431    -0.53740089
 h     -0.05983752    -2.14034020     0.05821556
 h     -1.96566733     1.69766198     0.80838844
 h     -0.64851403     2.04572874    -1.19545595
 h      2.10704859     1.27363887    -1.01253104
 o      2.43669305    -1.10167766     0.33455875
 h      3.32718877    -0.64909494     0.05508081
 c     -2.56270465    -0.44882588    -0.53681375
 h     -2.57350310    -1.33735139    -1.08483256
 h     -3.28629303    -0.57582960     0.24045941
 h     -2.99708425     0.30164595    -1.16730352
 h     -0.45774145     1.00075812     1.78106833
          17

 c      1.27732101    -0.52429069     0.04721022
 c      0.01339117    -1.06931107     0.16117353
 c     -1.21902728    -0.15280451     0.08859965
 c     -1.09467108     1.06750802     0.83876349
 c     -0.16388541     1.45870406    -0.36786175
 c      1.06954715     0.97386729    -0.54817649
 h     -0.05430704    -2.08705947     0.11721003
 h     -1.98972374     1.72776952     0.82535649
 h     -0.68103855     2.12252014    -1.20041881
 h      2.11629028     1.25801153    -1.06728957
 o      2.43622121    -1.09534015     0.34231860
 h      3.30480182    -0.66706793     0.05076802
 c     -2.55770145    -0.43515497    -0.55297405
 h     -2.58256216    -1.34242338    -1.07780314
 h     -3.32159871    -0.58429339     0.22320884
 h     -2.94574130     0.27846785    -1.10562431
 h     -0.49034070     0.99326433     1.77528187
          17

 c      1.27833166    -0.53546796     0.04090356
 c      0.02341602    -1.08234850     0.16362987
 c     -1.20287480    -0.15841356     0.08740160
 c     -1.09299775     1.07230709     0.85516521
 c     -0.16107326     1.46059313    -0.36957381
 c      1.04445852     0.97124823    -0.55856834
 h     -0.05511489    -2.06164583     0.18049097
 h     -2.00830847     1.75485666     0.84537720
 h     -0.70150153     2.19338177    -1.18618735
 h      2.09775446     1.24462768    -1.11849258
 o      2.43609963    -1.08879286     0.34979858
 h      3.26533721    -0.68813054     0.04832240
 c     -2.55070178    -0.42404111    -0.56637770
 h     -2.58895241    -1.36149959    -1.08198976
 h     -3.35493054    -0.59140408     0.21171314
 h     -2.90947939     0.29438632    -1.07237778
 h     -0.52760240     0.98867879     1.76420068
          17

 c      1.27736436    -0.54488345     0.03452364
 c      0.03404184    -1.09156319     0.16580266
 c     -1.18646123    -0.16429731     0.08669808
 c     -1.09220711     1.07685943     0.87035089
 c     -0.15997549     1.46504039    -0.37333846
 c      1.02320319     0.96662416    -0.56900300
 h     -0.06407197    -2.08375972     0.24930587
 h     -2.01566331     1.77362498     0.86776136
 h     -0.70663437     2.25225112    -1.15008921
 h      2.04909630     1.23319964    -1.16346362
 o      2.43559027    -1.08248601     0.35729485
 h      3.22307075    -0.70548776     0.04305755
 c     -2.54147025    -0.41761181    -0.57587517
 h     -2.59245528    -1.38623280    -1.09495506
 h     -3.37953564    -0.59545288     0.20112974
 h     -2.89573758     0.36522432    -1.07887843
 h     -0.56131877     0.98666055     1.75856939
          17

 c      1.27446856    -0.55239849     0.02803178
 c      0.04495952    -1.09777850     0.16763671
 c     -1.17018075    -0.17010339     0.08663527
 c     -1.09298412     1.08113728     0.88312480
 c     -0.16145816     1.47237348    -0.37866509
 c      1.00649422     0.95967487    -0.57977643
 h     -0.08020700    -2.14300916     0.32484350
 h     -2.00952761     1.78126982     0.89159571
 h     -0.69551036     2.29581969    -1.09304967
 h      1.97197744     1.22401908    -1.20122821
 o      2.43366944    -1.07694485     0.36524294
 h      3.19645842    -0.71080959     0.02795136
 c     -2.53117128    -0.41488616    -0.58273085
 h     -2.59275907    -1.40722707    -1.11360603
 h     -3.39088586    -0.59504920     0.18825907
 h     -2.89382299     0.46894679    -1.10995519
 h     -0.58339772     0.98640799     1.76948030
          17

 c      1.26988956    -0.55789073     0.02138421
 c      0.05552760    -1.10336251     0.16942545
 c     -1.15443171    -0.17551562     0.08730437
 c     -1.09536009     1.08494002     0.89293244
 c     -0.16584636     1.48256241    -0.38486804
 c      0.99428491     0.95018610    -0.59095964
 h     -0.09978358    -2.21106485     0.40419919
 h     -1.99107646     1.77749137     0.91577421
 h     -0.66925314     2.32356064    -1.01875871
 h      1.87240028     1.21797291    -1.23313201
 o      2.42987696    -1.07239188     0.37390208
 h      3.19473254    -0.70039973    -0.00130154
 c     -2.52101655    -0.41379918    -0.58866009
 h     -2.58947460    -1.41731617    -1.13541958
 h     -3.38684793    -0.58929349     0.17161446
 h     -2.89051486     0.57311895    -1.14593799
 h     -0.59024138     0.98742374     1.80112611
          17

 c      1.26403185    -0.56124824     0.01452814
 c      0.06499747    -1.11021765     0.17164246
 c     -1.13960049    -0.18027605     0.08874153
 c     -1.09855877     1.08783710     0.90019167
 c     -0.17281162     1.49505896    -0.39107786
 c      0.98558209     0.93804610    -0.60223177
 h     -0.11878192    -2.26513964     0.48223634
 h     -1.96490699     1.76456370     0.93914088
 h     -0.63147502     2.33899052    -0.93391954
 h      1.76198297     1.21704936    -1.26447275
 o      2.42492568    -1.06847017     0.38299745
 h      3.20825068    -0.67966895    -0.04059508
 c     -2.51148560    -0.41300068    -0.59470678
 h     -2.58229831    -1.41243701    -1.15876943
 h     -3.36767601    -0.57788113     0.15139626
 h     -2.87907027     0.65733348    -1.17566339
 h     -0.58465293     0.99009427     1.84689677
          17

 c      1.25739156    -0.56239574     0.00740978
 c      0.07269404    -1.11932089     0.17471008
 c     -1.12603761    -0.18419690     0.09094493
 c     -1.10128106     1.08920914     0.90584620
 c     -0.18138555     1.50859954    -0.39619663
 c      0.97857476     0.92319153    -0.61277813
 h     -0.13421686    -2.29312247     0.55429117
 h     -1.93882286     1.74728286     0.96077446
 h     -0.58898401     2.35202589    -0.84866226
 h      1.65736506     1.22484397    -1.30577643
 o      2.41997172    -1.06456643     0.39192436
 h      3.21985395    -0.65787262    -0.08077048
 c     -2.50246608    -0.41173817    -0.60143810
 h     -2.57114846    -1.39154307    -1.18299532
 h     -3.33615425    -0.56119998     0.12964186
 h     -2.85736260     0.71195407    -1.19436382
 h     -0.57273065     0.99523144     1.89436037
          17

 c      1.25045644    -0.56134819    -0.00000390
 c      0.07811336    -1.13098324     0.17893516
 c     -1.11404062    -0.18715998     0.09388428
 c     -1.10216656     1.08839850     0.91075243
 c     -0.19023259     1.52123574    -0.39901303
 c      0.97148166     0.90568904    -0.62170518
 h     -0.14415584    -2.29026215     0.61694087
 h     -1.92230945     1.73190127     0.98024930
 h     -0.55086626     2.37940342    -0.77481984
 h      1.57262917     1.24490584    -1.36827316
 o      2.41581518    -1.06017970     0.40012920
 h      3.21741322    -0.64209164    -0.11381708
 c     -2.49346106    -0.40943839    -0.60923866
 h     -2.55623461    -1.35637608    -1.20845027
 h     -3.29764792    -0.54036683     0.11033263
 h     -2.82536611     0.73307913    -1.20033768
 h     -0.56002289     1.00334022     1.93226898
          17

 c      1.24359464    -0.55827727    -0.00769145
 c      0.08098747    -1.14506680     0.18450706
 c     -1.10384085    -0.18912166     0.09750070
 c     -1.10025957     1.08498159     0.91544905
 c     -0.19828880     1.53120925    -0.39870884
 c      0.96364762     0.88610194    -0.62909332
 h     -0.14749364    -2.25637737     0.66801210
 h     -1.92261998     1.72315195     0.99752412
 h     -0.52322813     2.43547337    -0.71979582
 h      1.50884801     1.27565148    -1.45178343
 o      2.41276279    -1.05499970     0.40724027
 h      3.19611775    -0.63594820    -0.13501380
 c     -2.48375327    -0.40550874    -0.61840096
 h     -2.53806770    -1.31121422    -1.23653554
 h     -3.25936335    -0.51709658     0.09886000
 h     -2.78398016     0.71988065    -1.19335646
 h     -0.55003275     1.01436639     1.95348571
          17

 c      1.23697778    -0.55355514    -0.01555110
 c      0.08133056    -1.16102371     0.19147015
 c     -1.09559004    -0.19011745     0.10170027
 c     -1.09538456     1.07904889     0.92020810
 c     -0.20528332     1.53832167    -0.39528195
 c      0.95535558     0.86556806    -0.63619895
 h     -0.14394567    -2.19520764     0.70688110
 h     -1.94034930     1.72087871     1.01240198
 h     -0.50403878     2.51673456    -0.68184304
 h      1.45743691     1.30898474    -1.54230149
 o      2.41072121    -1.04888573     0.41307973
 h      3.15724702    -0.64004022    -0.14306714
 c     -2.47263668    -0.39938443    -0.62900279
 h     -2.51739827    -1.26225435    -1.26950009
 h     -3.22797690    -0.49333575     0.10002867
 h     -2.73474882     0.67421663    -1.17435979
 h     -0.54423265     1.02777923     1.95500034
          17

 c      1.23056634    -0.54774342    -0.02339965
 c      0.07946143    -1.17777886     0.19962044
 c     -1.08935002    -0.19026037     0.10635212
 c     -1.08813853     1.07119609     0.92509375
 c     -0.21139638     1.54373651    -0.38918052
 c      0.94688897     0.84533736    -0.64444234
 h     -0.13441904    -2.11575950     0.73568741
 h     -1.96917364     1.72005286     1.02421355
 h     -0.48698205     2.60426769    -0.65473550
 h      1.41091309     1.33563635    -1.62371672
 o      2.40923840    -1.04187387     0.41770334
 h      3.10776847    -0.65199733    -0.14061386
 c     -2.45968025    -0.39084546    -0.64065191
 h     -2.49506357    -1.21610924    -1.30957585
 h     -3.20631410    -0.47083362     0.11492217
 h     -2.68019624     0.60246936    -1.14625272
 h     -0.54232180     1.04273373     1.93744542
          17

 c      1.22416083    -0.54153119    -0.03099387
 c      0.07599561    -1.19353402     0.20829826
 c     -1.08509138    -0.18973670     0.11129891
 c     -1.07952800     1.06222122     0.92991546
 c     -0.21671087     1.54866442    -0.38081354
 c      0.93821013     0.82643984    -0.65476538
 h     -0.12172725    -2.03487324     0.76181948
 h     -2.00000461     1.71421216     1.03214660
 h     -0.46750691     2.67915061    -0.63361592
 h      1.36606626     1.34903826    -1.68526670
 o      2.40749276    -1.03420885     0.42147997
 h      3.06062868    -0.66614892    -0.13532321
 c     -2.44476160    -0.38064398    -0.65229728
 h     -2.47178746    -1.17753441    -1.35732683
 h     -3.19214031    -0.45095044     0.13932800
 h     -2.62475918     0.52050353    -1.11624024
 h     -0.54223115     1.05824377     1.90510033
          17

 c      1.21750335    -0.53563365    -0.03807428
 c      0.07174182    -1.20587993     0.21625055
 c     -1.08270366    -0.18879492     0.11637421
 c     -1.07064183     1.05284179     0.93415308
 c     -0.22110239     1.55377845    -0.37045938
 c      0.92906598     0.80964088    -0.66762184
 h     -0.11062186    -1.97650799     0.79965919
 h     -2.02493283     1.69847325     1.03572055
 h     -0.44399621     2.72936045    -0.61596078
 h      1.32250984     1.34562404    -1.72164681
 o      2.40445849    -1.02627731     0.42503918
 h      3.03208747    -0.67478208    -0.13883537
 c     -2.42779588    -0.37121656    -0.66221266
 h     -2.44805735    -1.14780849    -1.41026099
 h     -3.18046444    -0.43461881     0.16561674
 h     -2.57570663     0.46041692    -1.09928931
 h     -0.53994391     1.07339677     1.86616298
          17

 c      1.21040077    -0.53066567    -0.04442241
 c      0.06732271    -1.21303406     0.22227247
 c     -1.08201203    -0.18773423     0.12141964
 c     -1.06248167     1.04357498     0.93700713
 c     -0.22432611     1.55928237    -0.35833128
 c      0.91911701     0.79547404    -0.68311037
 h     -0.10462776    -1.95797756     0.86311568
 h     -2.03882309     1.67052485     1.03497709
 h     -0.41672351     2.74914702    -0.60069835
 h      1.28125959     1.32412220    -1.73143838
 o      2.39954015    -1.01827180     0.42877090
 h      3.03147820    -0.67368591    -0.15855805
 c     -2.40868537    -0.36589826    -0.66857697
 h     -2.42414643    -1.12519157    -1.46322113
 h     -3.16668689    -0.42231257     0.18606433
 h     -2.54053989     0.46146964    -1.11413923
 h     -0.52982134     1.08760289     1.83190062
          17

 c      1.20280382    -0.52704026    -0.04990610
 c      0.06276272    -1.21538806     0.22659160
 c     -1.08278668    -0.18689051     0.12629849
 c     -1.05575606     1.03473072     0.93774573
 c     -0.22608479     1.56507133    -0.34462978
 c      0.90799769     0.78423616    -0.70101412
 h     -0.10190208    -1.97233216     0.94925317
 h     -2.03955995     1.63053493     1.03045083
 h     -0.38697809     2.73736464    -0.58755174
 h      1.24419382     1.28526872    -1.71653181
 o      2.39311212    -1.00991202     0.43228803
 h      3.05248203    -0.66670212    -0.18898288
 c     -2.38782815    -0.36504965    -0.67141774
 h     -2.40019797    -1.10678895    -1.51025153
 h     -3.14826757    -0.41419110     0.19514155
 h     -2.51940732     0.52573465    -1.16065018
 h     -0.50672516     1.10064433     1.81259468
          17

 c      1.19478375    -0.52494964    -0.05448762
 c      0.05773710    -1.21466500     0.23066932
 c     -1.08474509    -0.18661242     0.13089528
 c     -1.05054800     1.02646630     0.93624450
 c     -0.22606100     1.57077166    -0.32955595
 c      0.89531601     0.77590768    -0.72069234
 h     -0.09793302    -1.99833354     1.04054990
 h     -2.02814520     1.58093324     1.02309258
 h     -0.35670770     2.69709304    -0.57689338
 h      1.21422338     1.23231481    -1.68319744
 o      2.38605620    -1.00072739     0.43477868
 h      3.08042293    -0.66118678    -0.21733206
 c     -2.36599098    -0.36577750    -0.67269311
 h     -2.37629244    -1.08992225    -1.54619294
 h     -3.12492082    -0.41027664     0.19017406
 h     -2.50646974     0.61609920    -1.21794870
 h     -0.46982470     1.11217793     1.81129913
          17

 c      1.18645089    -0.52440345    -0.05820771
 c      0.05200055    -1.21232352     0.23587955
 c     -1.08754967    -0.18723154     0.13510886
 c     -1.04614774     1.01883762     0.93313265
 c     -0.22393387     1.57563309    -0.31328624
 c      0.88059775     0.77002170    -0.74083881
 h     -0.08987110    -2.01894504     1.12050527
 h     -2.00903936     1.52633090     1.01424656
 h     -0.32847168     2.63686958    -0.57007680
 h      1.19603893     1.17218917    -1.64473679
 o      2.37909924    -0.99040878     0.43561055
 h      3.10289715    -0.66230031    -0.23330437
 c     -2.34373068    -0.36562580    -0.67420702
 h     -2.35245950    -1.07274075    -1.56756103
 h     -3.09828691    -0.41048838     0.17112973
 h     -2.49698729     0.70086378    -1.26821136
 h     -0.42425305     1.12113126     1.82213890
          17

 c      1.17789084    -0.52528285    -0.06116418
 c      0.04548120    -1.20921285     0.24304199
 c     -1.09080715    -0.18903336     0.13886078
 c     -1.04129180     1.01179395     0.92934769
 c     -0.21939336     1.57835718    -0.29591027
 c      0.86323386     0.76564920    -0.75936483
 h     -0.07698311    -2.02512706     1.17924201
 h     -1.99019410     1.47319165     1.00563118
 h     -0.30541083     2.57269860    -0.57019067
 h      1.19676892     1.11562712    -1.62281887
 o      2.37262898    -0.97887155     0.43450425
 h      3.11286981    -0.67191846    -0.23194819
 c     -2.32131598    -0.36339759    -0.67705618
 h     -2.32864534    -1.05466519    -1.57312227
 h     -3.07169301    -0.41468256     0.14038158
 h     -2.48845071     0.76418810    -1.30259889
 h     -0.37827580     1.12589988     1.83547664
          17

 c      1.16913425    -0.52740514    -0.06348312
 c      0.03823995    -1.20578395     0.25254639
 c     -1.09408835    -0.19223081     0.14211022
 c     -1.03464678     1.00520944     0.92568869
 c     -0.21219392     1.57722773    -0.27739341
 c      0.84273204     0.76185868    -0.77426164
 h     -0.05974160    -2.01322194     1.21214305
 h     -1.98116303     1.42843959     0.99912215
 h     -0.29084476     2.52665426    -0.58241729
 h      1.22323894     1.07198749    -1.63760408
 o      2.36672266    -0.96620686     0.43149766
 h      3.10832511    -0.68934173    -0.21316652
 c     -2.29883472    -0.35855710    -0.68187886
 h     -2.30467162    -1.03668630    -1.56425655
 h     -3.04978246    -0.42272933     0.10228773
 h     -2.47957400     0.79953225    -1.31765587
 h     -0.33951050     1.12501774     1.84334331
          17

 c      1.16015464    -0.53058086    -0.06529296
 c      0.03043870    -1.20226833     0.26450755
 c     -1.09696978    -0.19694025     0.14487049
 c     -1.02539445     0.99903396     0.92270964
 c     -0.20228911     1.57117856    -0.25778405
 c      0.81948566     0.75840971    -0.78543809
 h     -0.03920603    -1.98281415     1.21809050
 h     -1.98806684     1.39680703     0.99621762
 h     -0.28717244     2.51464428    -0.61124421
 h      1.27346643     1.04116817    -1.68674683
 o      2.36114145    -0.95264652     0.42693014
 h      3.09235258    -0.71178800    -0.18150834
 c     -2.27632011    -0.35078056    -0.68899259
 h     -2.28020425    -1.02150944    -1.54509919
 h     -3.03748567    -0.43457714     0.06205249
 h     -2.46958958     0.80463626    -1.31247170
 h     -0.31312134     1.11753842     1.84136022
          17

 c      1.15088909    -0.53462580    -0.06672925
 c      0.02232399    -1.19872235     0.27879482
 c     -1.09908543    -0.20316494     0.14722776
 c     -1.01367231     0.99340815     0.92078356
 c     -0.18996288     1.56109770    -0.23767587
 c      0.79497074     0.75547142    -0.79460145
 h     -0.01677242    -1.93616463     1.19911135
 h     -2.00872950     1.37892623     0.99751546
 h     -0.29463550     2.53137211    -0.65450118
 h      1.33475454     1.01672643    -1.74755413
 o      2.35525937    -0.93854259     0.42146912
 h      3.07419515    -0.73465597    -0.14660532
 c     -2.25391259    -0.33981230    -0.69835531
 h     -2.25474741    -1.01334421    -1.52210335
 h     -3.03804382    -0.45020534     0.02373770
 h     -2.45794900     0.77961362    -1.28759254
 h     -0.30150169     1.10308825     1.82863158
          17

 c      1.14126791    -0.53934072    -0.06795911
 c      0.01420317    -1.19494479     0.29491234
 c     -1.10017205    -0.21078832     0.14935369
 c     -1.00046349     0.98856618     0.92011135
 c     -0.17580469     1.54925349    -0.21818572
 c      0.77094889     0.75294261    -0.80344979
 h      0.00594683    -1.87911984     1.16173808
 h     -2.03385171     1.37229633     1.00272020
 h     -0.31130755     2.55695494    -0.70315253
 h      1.39281239     0.99396966    -1.79872271
 o      2.34812318    -0.92429358     0.41601695
 h      3.06825740    -0.75267331    -0.12166287
 c     -2.23199507    -0.32560957    -0.70954296
 h     -2.22769468    -1.01673640    -1.50227569
 h     -3.05095143    -0.46939042    -0.01147596
 h     -2.44436960     0.72730626    -1.24519534
 h     -0.30430107     1.08183862     1.80741805
          17

 c      1.13123419    -0.54449642    -0.06919447
 c      0.00638885    -1.19029640     0.31174605
 c     -1.10009583    -0.21957873     0.15149609
 c     -0.98711024     0.98465456     0.92063901
 c     -0.16055505     1.53781643    -0.20041377
 c      0.74891276     0.75038329    -0.81298168
 h      0.02743015    -1.82320863     1.11993289
 h     -2.05266621     1.37364969     1.01108054
 h     -0.33424295     2.57360426    -0.74730523
 h      1.43744960     0.97139934    -1.82847024
 o      2.33904829    -0.91015631     0.41123148
 h      3.08482376    -0.76291503    -0.11577056
 c     -2.21113319    -0.30881773    -0.72187453
 h     -2.19847449    -1.03405697    -1.49007672
 h     -3.07165290    -0.49145684    -0.04517106
 h     -2.42946650     0.65617765    -1.19055177
 h     -0.31831993     1.05447062     1.78318059
          17

 c      1.12075770    -0.54983158    -0.07068826
 c     -0.00090545    -1.18364458     0.32745832
 c     -1.09886655    -0.22920273     0.15393771
 c     -0.97493797     0.98166191     0.92198981
 c     -0.14495657     1.52828862    -0.18512395
 c      0.72999117     0.74721495    -0.82366247
 h      0.04704958    -1.78633554     1.09629056
 h     -2.05709504     1.38037631     1.02177055
 h     -0.36047753     2.57134130    -0.77979229
 h      1.46265821     0.94925586    -1.83225292
 o      2.32839108    -0.89613078     0.40702138
 h      3.11813324    -0.76666536    -0.12584739
 c     -2.19173235    -0.29152486    -0.73445736
 h     -2.16679011    -1.06301771    -1.48528548
 h     -3.09346015    -0.51530440    -0.07991227
 h     -2.41655649     0.58677461    -1.13497909
 h     -0.33757319     1.02201467     1.76451164
          17

 c      1.10986547    -0.55505871    -0.07271461
 c     -0.00762494    -1.17411137     0.34041834
 c     -1.09665465    -0.23923139     0.15692954
 c     -0.96501511     0.97946746     0.92357521
 c     -0.12965339     1.52154906    -0.17273112
 c      0.71496596     0.74288800    -0.83562427
 h      0.06551657    -1.78409622     1.11101614
 h     -2.04298720     1.39084966     1.03403262
 h     -0.38744235     2.54648294    -0.79641404
 h      1.46544394     0.92849000    -1.80984892
 o      2.31723953    -0.88212033     0.40284730
 h      3.15141600    -0.76683720    -0.14154857
 c     -2.17361266    -0.27765672    -0.74606488
 h     -2.13284248    -1.09685438    -1.48431348
 h     -3.11001843    -0.53969227    -0.11758689
 h     -2.41408587     0.55674732    -1.09715274
 h     -0.35470208     0.98544361     1.76135655
          17

 c      1.09868007    -0.55988258    -0.07553771
 c     -0.01369148    -1.16246314     0.35096445
 c     -1.09379378    -0.24914150     0.16064469
 c     -0.95783294     0.97790838     0.92499696
 c     -0.11512079     1.51795576    -0.16337823
 c      0.70424207     0.73698158    -0.84869663
 h      0.08285931    -1.81344270     1.16103818
 h     -2.01011643     1.40441693     1.04720542
 h     -0.41310893     2.49963195    -0.79539612
 h      1.44543735     0.91042237    -1.76432168
 o      2.30658353    -0.86808919     0.39827493
 h      3.16991329    -0.76538538    -0.15428309
 c     -2.15633626    -0.27067960    -0.75594732
 h     -2.09729310    -1.12742302    -1.48349149
 h     -3.11684330    -0.56353262    -0.15876654
 h     -2.43075052     0.59674927    -1.09068273
 h     -0.36464148     0.94531442     1.78008922
          17

 c      1.08741891    -0.56404332    -0.07937286
 c     -0.01884670    -1.15078392     0.36100047
 c     -1.09073670    -0.25834471     0.16518608
 c     -0.95302271     0.97675764     0.92646980
 c     -0.10161544     1.51735035    -0.15698329
 c      0.69772451     0.72923296    -0.86227340
 h      0.09702948    -1.85608831     1.22468215
 h     -1.96217074     1.42152083     1.06080512
 h     -0.43624658     2.43507710    -0.77736590
 h      1.40594666     0.89685937    -1.70301664
 o      2.29699295    -0.85407243     0.39312884
 h      3.16574717    -0.76305065    -0.15987054
 c     -2.14045234    -0.26963274    -0.76509744
 h     -2.06092797    -1.14845219    -1.48114309
 h     -3.11181713    -0.58600253    -0.20283031
 h     -2.46122330     0.68661398    -1.10716566
 h     -0.36795496     0.90217269     1.81846909
          17

 c      1.07635706    -0.56736037    -0.08436020
 c     -0.02279015    -1.14100428     0.37223062
 c     -1.08800655    -0.26623497     0.17058610
 c     -0.94947308     0.97563290     0.92873233
 c     -0.08914162     1.51897830    -0.15320322
 c      0.69458298     0.71948096    -0.87504705
 h      0.10578258    -1.89501062     1.28243459
 h     -1.90672403     1.44398545     1.07472872
 h     -0.45713612     2.36156205    -0.74618295
 h      1.35682018     0.89066657    -1.64052403
 o      2.28861667    -0.84014336     0.38745155
 h      3.13771428    -0.75978784    -0.15803515
 c     -2.12699254    -0.27147857    -0.77493831
 h     -2.02437311    -1.15666243    -1.47773498
 h     -3.09511401    -0.60650774    -0.24836318
 h     -2.49232606     0.78465721    -1.13120698
 h     -0.36955720     0.85739476     1.86673144
          17

 c      1.06578241    -0.56974931    -0.09055564
 c     -0.02529899    -1.13436147     0.38560821
 c     -1.08614205    -0.27224222     0.17679675
 c     -0.94578935     0.97399027     0.93256963
 c     -0.07740610     1.52142442    -0.15132582
 c      0.69308689     0.70754213    -0.88485214
 h      0.10793443    -1.92003271     1.32334361
 h     -1.85406843     1.47498790     1.08941206
 h     -0.47887408     2.29342465    -0.71020029
 h      1.31700350     0.89665162    -1.60095800
 o      2.28117966    -0.82639511     0.38148989
 h      3.09121957    -0.75500809    -0.15227956
 c     -2.11641595    -0.27415202    -0.78619601
 h     -1.98796073    -1.15152654    -1.47540849
 h     -3.06919728    -0.62485464    -0.29330320
 h     -2.51517989     0.86416915    -1.15390589
 h     -0.37463207     0.81322725     1.91350772
          17

 c      1.05594568    -0.57122669    -0.09791811
 c     -0.02625259    -1.13148230     0.40151659
 c     -1.08562365    -0.27589665     0.18369499
 c     -0.94084173     0.97129651     0.93852626
 c     -0.06584295     1.52286407    -0.15029849
 c      0.69139304     0.69324595    -0.88959207
 h      0.10328676    -1.92631629     1.34271230
 h     -1.81337390     1.51764493     1.10549029
 h     -0.50792509     2.24861184    -0.68142633
 h      1.30616744     0.92029880    -1.60802471
 o      2.27393831    -0.81293619     0.37573875
 h      3.03906524    -0.74764506    -0.15060211
 c     -2.10855326    -0.27652184    -0.79903698
 h     -1.95163623    -1.13482379    -1.47751956
 h     -3.03883044    -0.64161155    -0.33496130
 h     -2.52580130     0.91303473    -1.17162868
 h     -0.38625065     0.77211911     1.95012734
          17

 c      1.04700638    -0.57193053    -0.10629075
 c     -0.02564565    -1.13250660     0.41994839
 c     -1.08679960    -0.27689676     0.19109911
 c     -0.93425590     0.96733893     0.94693856
 c     -0.05401907     1.52199980    -0.14926875
 c      0.68947464     0.67697164    -0.88945483
 h      0.09234523    -1.91258485     1.33977620
 h     -1.78742218     1.57195661     1.12285228
 h     -0.54980424     2.23880250    -0.66855758
 h      1.32259019     0.96073228    -1.65992116
 o      2.26585104    -0.79987828     0.37088865
 h      2.99907951    -0.73640032    -0.16453101
 c     -2.10286676    -0.27781904    -0.81334708
 h     -1.91493116    -1.10998862    -1.48803599
 h     -3.01046882    -0.65829920    -0.37032207
 h     -2.52277672     0.92656058    -1.18313400
 h     -0.40514594     0.73614464     1.97173577
          17

 c      1.03899318    -0.57213900    -0.11539166
 c     -0.02361256    -1.13710345     0.44052114
 c     -1.08983305    -0.27516092     0.19879041
 c     -0.92648635     0.96241599     0.95799890
 c     -0.04227207     1.51896413    -0.14824728
 c      0.68885347     0.65984529    -0.88673371
 h      0.07624571    -1.88080697     1.31727557
 h     -1.77142290     1.63295480     1.14013710
 h     -0.60113767     2.25930874    -0.66923805
 h      1.34615444     1.00836382    -1.73160866
 o      2.25635633    -0.78728537     0.36736196
 h      2.98222463    -0.72065201    -0.20148577
 c     -2.09872376    -0.27744398    -0.82887574
 h     -1.87713144    -1.08093025    -1.51051078
 h     -2.99041396    -0.67703610    -0.39689308
 h     -2.50592842     0.90367235    -1.18818599
 h     -0.43017069     0.70671140     1.97707951
          17

 c      1.03180948    -0.57225899    -0.12483013
 c     -0.02045008    -1.14437030     0.46232958
 c     -1.09468945    -0.27083682     0.20653517
 c     -0.91840761     0.95720230     0.97166460
 c     -0.03157235     1.51480939    -0.14781186
 c      0.69068860     0.64312606    -0.88363290
 h      0.05688676    -1.83750999     1.28306347
 h     -1.75744096     1.69262664     1.15546804
 h     -0.65067287     2.29485709    -0.67414393
 h      1.36033429     1.05253323    -1.79995214
 o      2.24607921    -0.77512243     0.36475854
 h      2.98152981    -0.70135664    -0.25573256
 c     -2.09563266    -0.27512484    -0.84529511
 h     -1.83775459    -1.05039614    -1.54661653
 h     -2.98199971    -0.69950846    -0.41393707
 h     -2.47603680     0.84615531    -1.18722525
 h     -0.45861293     0.68437353     1.96838617
          17

 c      1.02528231    -0.57279183    -0.13412501
 c     -0.01660421    -1.15266895     0.48370000
 c     -1.10117065    -0.26426151     0.21410435
 c     -0.91090540     0.95248239     0.98750439
 c     -0.02282914     1.51048601    -0.14843954
 c      0.69529303     0.62785894    -0.88152532
 h      0.03697511    -1.79620704     1.25309988
 h     -1.73897710     1.74328236     1.16745794
 h     -0.68731814     2.33127767    -0.67531389
 h      1.35764287     1.08583463    -1.85166956
 o      2.23623821    -0.76329519     0.36215985
 h      2.98114916    -0.68043287    -0.31319866
 c     -2.09329984    -0.27127269    -0.86220695
 h     -1.79715635    -1.01880419    -1.59490648
 h     -2.98380189    -0.72587351    -0.42322321
 h     -2.43549490     0.76058251    -1.18186211
 h     -0.48627998     0.66857630     1.95165721
          17

 c      1.01922849    -0.57427536    -0.14274057
 c     -0.01258114    -1.15977765     0.50228597
 c     -1.10897863    -0.25588428     0.22128730
 c     -0.90471709     0.94898752     1.00464432
 c     -0.01657130     1.50649133    -0.15031571
 c      0.70243381     0.61487811    -0.88115273
 h      0.01930017    -1.77649127     1.25072775
 h     -1.71258147     1.77949328     1.17560384
 h     -0.70403996     2.35952413    -0.66858710
 h      1.33627123     1.10389840    -1.88049240
 o      2.22779944    -0.75172125     0.35875466
 h      2.96934264    -0.65963486    -0.36151009
 c     -2.09137694    -0.26744493    -0.87904977
 h     -1.75675257    -0.98461485    -1.65084990
 h     -2.99067044    -0.75454936    -0.42851407
 h     -2.39018639     0.66389037    -1.17654143
 h     -0.50770375     0.65741039     1.93666114
          17

 c      1.01351029    -0.57719204    -0.15016368
 c     -0.00879670    -1.16413542     0.51646589
 c     -1.11777912    -0.24617507     0.22789982
 c     -0.90035727     0.94729705     1.02195611
 c     -0.01297322     1.50294306    -0.15341615
 c      0.71160168     0.60484948    -0.88285559
 h      0.00512923    -1.79050605     1.29085945
 h     -1.67771548     1.79861101     1.18020874
 h     -0.69767720     2.37490116    -0.65268348
 h      1.29730567     1.10441647    -1.88419926
 o      2.22128169    -0.74035928     0.35405506
 h      2.94138990    -0.64013833    -0.39344843
 c     -2.08906989    -0.26683090    -0.89486570
 h     -1.71856086    -0.94596923    -1.70832487
 h     -2.99653607    -0.78293161    -0.43423141
 h     -2.35197085     0.59134779    -1.18126941
 h     -0.51721566     0.64797074     1.93471575
          17

 c      1.00805394    -0.58187321    -0.15599357
 c     -0.00557367    -1.16613754     0.52692303
 c     -1.12722537    -0.23556375     0.23380380
 c     -0.89795371     0.94766611     1.03856175
 c     -0.01193023     1.49968994    -0.15759011
 c      0.72213204     0.59824534    -0.88664116
 h     -0.00574288    -1.82850359     1.36195396
 h     -1.63642046     1.80093405     1.18220309
 h     -0.66807379     2.37595694    -0.62820648
 h      1.24373374     1.08677883    -1.86362634
 o      2.21683745    -0.72921430     0.34789078
 h      2.89829605    -0.62251125    -0.40680473
 c     -2.08536393    -0.27317540    -0.90847358
 h     -1.68438188    -0.90226139    -1.76155237
 h     -2.99670256    -0.80840948    -0.44426288
 h     -2.33485285     0.58616757    -1.20908201
 h     -0.51133237     0.63802936     1.95291536
          17

 c      1.00281594    -0.58845264    -0.15998095
 c     -0.00325462    -1.16713298     0.53551961
 c     -1.13693496    -0.22443625     0.23894844
 c     -0.89707388     0.94982146     1.05429317
 c     -0.01307643     1.49633448    -0.16257732
 c      0.73320612     0.59523171    -0.89207764
 h     -0.01337230    -1.87072244     1.43948967
 h     -1.59331966     1.79013953     1.18304583
 h     -0.61786310     2.36443631    -0.59734153
 h      1.18075105     1.05263773    -1.82375722
 o      2.21429531    -0.71834446     0.34042107
 h      2.84606029    -0.60659680    -0.40454193
 c     -2.08034785    -0.28629042    -0.91989892
 h     -1.65516402    -0.85474298    -1.80641008
 h     -2.98888127    -0.82935063    -0.46122508
 h     -2.33916511     0.64755492    -1.25889422
 h     -0.49087938     0.62797240     1.98884024
          17

 c      0.99774225    -0.59686737    -0.16202110
 c     -0.00217915    -1.16811170     0.54369053
 c     -1.14649610    -0.21313524     0.24336936
 c     -0.89677263     0.95294851     1.06954819
 c     -0.01575444     1.49215734    -0.16796795
 c      0.74376371     0.59546958    -0.89799582
 h     -0.01751809    -1.90259221     1.50473831
 h     -1.55563321     1.77373123     1.18465755
 h     -0.55296155     2.34642655    -0.56414312
 h      1.11695032     1.00760334    -1.77725114
 o      2.21313911    -0.70787721     0.33220902
 h      2.79581900    -0.59119328    -0.39596446
 c     -2.07501918    -0.30223182    -0.93043570
 h     -1.63094677    -0.80591600    -1.84071330
 h     -2.97328213    -0.84558149    -0.48626012
 h     -2.35358272     0.73258845    -1.31464891
 h     -0.46036438     0.62054806     2.03237070
          17

 c      0.99276583    -0.60688595    -0.16213830
 c     -0.00262449    -1.16952797     0.55218192
 c     -1.15551278    -0.20195244     0.24714096
 c     -0.89589175     0.95595246     1.08478065
 c     -0.01902293     1.48602638    -0.17316477
 c      0.75245647     0.59794128    -0.90214618
 h     -0.01806032    -1.91666792     1.54765873
 h     -1.53206304     1.76204681     1.18915689
 h     -0.48277794     2.33381069    -0.53477293
 h      1.06493109     0.96295226    -1.74879642
 o      2.21259543    -0.69801297     0.32418387
 h      2.76214581    -0.57394648    -0.39603200
 c     -2.06999953    -0.31769624    -0.94110489
 h     -1.61106176    -0.75861443    -1.86402719
 h     -2.95236087    -0.85833311    -0.51915633
 h     -2.36975961     0.80754048    -1.36329820
 h     -0.42541262     0.61886572     2.07214222
          17

 c      0.98783440    -0.61817329    -0.16045558
 c     -0.00478263    -1.17150614     0.56128357
 c     -1.16363965    -0.19114139     0.25034344
 c     -0.89351918     0.95796584     1.10022669
 c     -0.02191578     1.47663156    -0.17749125
 c      0.75807193     0.60132352    -0.90186475
 h     -0.01513518    -1.91014503     1.56404832
 h     -1.52916040     1.76375935     1.19816512
 h     -0.41756928     2.34211716    -0.51594684
 h      1.03645870     0.93126505    -1.76798109
 o      2.21211497    -0.68894088     0.31708915
 h      2.75512053    -0.55268077    -0.41641192
 c     -2.06538224    -0.33080645    -0.95232019
 h     -1.59417596    -0.71557926    -1.87753507
 h     -2.93049089    -0.87010220    -0.55852021
 h     -2.38404716     0.85669646    -1.39856249
 h     -0.39083946     0.62497354     2.09978236
          17

 c      0.98293938    -0.63036951    -0.15715215
 c     -0.00875657    -1.17397418     0.57098925
 c     -1.17060319    -0.18093678     0.25305281
 c     -0.88943312     0.95888799     1.11592087
 c     -0.02403528     1.46347001    -0.18054608
 c      0.76048973     0.60510412    -0.89676444
 h     -0.00913396    -1.88321130     1.55358246
 h     -1.54673397     1.77975068     1.21204896
 h     -0.36209078     2.37966943    -0.51033964
 h      1.03172638     0.91334843    -1.83842069
 o      2.21192813    -0.68068706     0.31071464
 h      2.77134981    -0.52784941    -0.45313846
 c     -2.06100060    -0.34046584    -0.96411766
 h     -1.57830460    -0.67930551    -1.88380756
 h     -2.91307116    -0.88423118    -0.60219354
 h     -2.39508849     0.87416785    -1.41803869
 h     -0.35995315     0.63951895     2.11084703
          17

 c      0.97812253    -0.64311450    -0.15244420
 c     -0.01455751    -1.17665869     0.58098816
 c     -1.17621038    -0.17156109     0.25534609
 c     -0.88414086     0.95939713     1.13173358
 c     -0.02578124     1.44770934    -0.18241608
 c      0.76059823     0.60948642    -0.88933618
 h     -0.00067874    -1.83892889     1.51983030
 h     -1.57757176     1.80260778     1.22995587
 h     -0.31342179     2.43769604    -0.51388047
 h      1.04095598     0.89938619    -1.93103252
 o      2.21277591    -0.67312882     0.30416847
 h      2.79819469    -0.50235699    -0.49098183
 c     -2.05669446    -0.34599480    -0.97631586
 h     -1.56099370    -0.65189271    -1.88622235
 h     -2.90459559    -0.90382664    -0.64809392
 h     -2.40239904     0.85839471    -1.42109185
 h     -0.33440342     0.66187334     2.10451455
          17

 c      0.97346513    -0.65602379    -0.14658643
 c     -0.02211194    -1.17895625     0.59048217
 c     -1.18034342    -0.16321882     0.25731398
 c     -0.87851332     0.96043432     1.14731789
 c     -0.02782806     1.43150645    -0.18336538
 c      0.75936566     0.61431467    -0.88224612
 h      0.00948929    -1.78452884     1.47233348
 h     -1.61195310     1.82240894     1.25054826
 h     -0.26698059     2.49771544    -0.51971935
 h      1.05527082     0.88204839    -2.01564733
 o      2.21528489    -0.66614133     0.29668408
 h      2.82375904    -0.47923549    -0.51646540
 c     -2.05251789    -0.34711113    -0.98859653
 h     -1.53980647    -0.63483882    -1.88792708
 h     -2.90621380    -0.93022056    -0.69511708
 h     -2.40590048     0.81020274    -1.40807161
 h     -0.31401669     0.69029842     2.08336964
          17

 c      0.96907683    -0.66868186    -0.13986617
 c     -0.03130888    -1.17976888     0.59791775
 c     -1.18294509    -0.15608641     0.25907152
 c     -0.87347442     0.96278090     1.16204245
 c     -0.03069316     1.41685974    -0.18351220
 c      0.75752660     0.61894416    -0.87713305
 h      0.02092496    -1.73325499     1.42981867
 h     -1.64165928     1.83159557     1.27259671
 h     -0.22087773     2.54386128    -0.52259723
 h      1.06964088     0.85912044    -2.07464684
 o      2.21974161    -0.65967258     0.28791144
 h      2.84067942    -0.46043362    -0.52267119
 c     -2.04875829    -0.34406801    -1.00058951
 h     -1.51309700    -0.62878991    -1.89057242
 h     -2.91467217    -0.96209391    -0.74327534
 h     -2.40609524     0.73328348    -1.38047035
 h     -0.29647181     0.72207846     2.05344572
          17

 c      0.96510470    -0.68065211    -0.13260647
 c     -0.04208752    -1.17770370     0.60119997
 c     -1.18400807    -0.15029844     0.26075276
 c     -0.86988905     0.96692894     1.17501935
 c     -0.03466656     1.40516613    -0.18281855
 c      0.75560685     0.62256440    -0.87480632
 h      0.03415521    -1.70216403     1.41793607
 h     -1.66134556     1.82629067     1.29516979
 h     -0.17572993     2.56684902    -0.51969753
 h      1.08156146     0.83111579    -2.09996043
 o      2.22611239    -0.65375300     0.27788003
 h      2.84604418    -0.44665091    -0.50872957
 c     -2.04567040    -0.33789165    -1.01191513
 h     -1.48075237    -0.63326807    -1.89350352
 h     -2.92379687    -0.99614251    -0.79289434
 h     -2.40514686     0.63730276    -1.34205707
 h     -0.27722882     0.75383372     2.02370236
          17

 c      0.96176012    -0.69148466    -0.12518560
 c     -0.05440771    -1.17219951     0.59934489
 c     -1.18358371    -0.14592361     0.26248065
 c     -0.86843918     0.97304831     1.18534092
 c     -0.03982755     1.39721784    -0.18121419
 c      0.75393771     0.62444764    -0.87553556
 h      0.04990570    -1.69919908     1.45009770
 h     -1.66860195     1.80598488     1.31762548
 h     -0.13344087     2.56300964    -0.50999492
 h      1.08987462     0.79963923    -2.08892085
 o      2.23406081    -0.64850327     0.26696750
 h      2.84130825    -0.43720928    -0.47932145
 c     -2.04300245    -0.33082720    -1.02204738
 h     -1.44445486    -0.64643711    -1.89407787
 h     -2.92716632    -1.02865606    -0.84372774
 h     -2.40967117     0.54439884    -1.30105235
 h     -0.25086174     0.78236521     2.00338657
          17

 c      0.95932027    -0.70073861    -0.11802800
 c     -0.06802411    -1.16430707     0.59383237
 c     -1.18180356    -0.14294559     0.26433156
 c     -0.86932124     0.98092161     1.19250476
 c     -0.04604242     1.39324840    -0.17869531
 c      0.75262654     0.62406898    -0.87913909
 h      0.06639421    -1.71415636     1.51148586
 h     -1.66401252     1.77324090     1.33961502
 h     -0.09644420     2.53312742    -0.49372706
 h      1.09436001     0.76680494    -2.04261876
 o      2.24290497    -0.64416120     0.25593607
 h      2.83311275    -0.42960123    -0.44526277
 c     -2.03960198    -0.32652314    -1.03017854
 h     -1.40726125    -0.66511467    -1.88899767
 h     -2.92006102    -1.05684767    -0.89464005
 h     -2.43392455     0.49261702    -1.27068731
 h     -0.21449845     0.80587096     1.99717309
          17

 c      0.95806708    -0.70803227    -0.11154264
 c     -0.08247807    -1.15560515     0.58706420
 c     -1.17887879    -0.14127691     0.26633588
 c     -0.87195374     0.98990237     1.19664583
 c     -0.05297126     1.39290097    -0.17533987
 c      0.75150331     0.62112824    -0.88488508
 h      0.07983623    -1.73113320     1.57671520
 h     -1.65160336     1.73380790     1.36124038
 h     -0.06730277     2.48264880    -0.47236202
 h      1.09607903     0.73518482    -1.96684853
 o      2.25164703    -0.64108683     0.24587186
 h      2.83298520    -0.41934129    -0.42256132
 c     -2.03423493    -0.32763155    -1.03587686
 h     -1.37252755    -0.68538797    -1.87590760
 h     -2.90024527    -1.07954152    -0.94375746
 h     -2.49047419     0.50870383    -1.25974221
 h     -0.17079458     0.82443374     2.00227328
          17

 c      0.95819547    -0.71308506    -0.10606775
 c     -0.09725098    -1.14724097     0.58080003
 c     -1.17507735    -0.14078807     0.26850316
 c     -0.87505765     0.99899608     1.19826589
 c     -0.06012766     1.39511340    -0.17123514
 c      0.75002940     0.61550102    -0.89120233
 h      0.08695477    -1.73938799     1.62770073
 h     -1.63911616     1.69651274     1.38336680
 h     -0.04831033     2.42334938    -0.44902420
 h      1.09876350     0.70800235    -1.87583900
 o      2.25942201    -0.63961417     0.23766236
 h      2.85059924    -0.40223163    -0.42408740
 c     -2.02750891    -0.33252443    -1.03981983
 h     -1.34257226    -0.70369014    -1.85446336
 h     -2.86805325    -1.09723204    -0.98883620
 h     -2.56873484     0.57032673    -1.26257299
 h     -0.12673530     0.83922347     2.01117061
          17

 c      0.95974587    -0.71573167    -0.10184788
 c     -0.11180992    -1.13987465     0.57599197
 c     -1.17071846    -0.14131454     0.27082185
 c     -0.87713204     1.00712024     1.19781710
 c     -0.06700445     1.39805538    -0.16637183
 c      0.74716390     0.60716003    -0.89534955
 h      0.08576521    -1.73377559     1.65525172
 h     -1.63628007     1.67125571     1.40763535
 h     -0.04089262     2.37474950    -0.42891167
 h      1.11128232     0.68928940    -1.79700891
 o      2.26620822    -0.63976816     0.23124616
 h      2.88296047    -0.37877653    -0.44765205
 c     -2.02093153    -0.33808026    -1.04279711
 h     -1.31799429    -0.71744562    -1.82640307
 h     -2.82616397    -1.11168489    -1.02769011
 h     -2.64689389     0.63954874    -1.27028938
 h     -0.08983356     0.85144423     2.01643056
          17

 c      0.96259314    -0.71592420    -0.09901756
 c     -0.12559578    -1.13385587     0.57304629
 c     -1.16616878    -0.14265787     0.27325295
 c     -0.87714470     1.01356739     1.19559635
 c     -0.07321386     1.39962395    -0.16065930
 c      0.74153895     0.59615974    -0.89412609
 h      0.07531976    -1.71263206     1.65593683
 h     -1.64941802     1.66404396     1.43531496
 h     -0.04518351     2.35916348    -0.41809513
 h      1.14688903     0.68313160    -1.76379664
 o      2.27269121    -0.64127297     0.22581772
 h      2.91669096    -0.35401441    -0.47938620
 c     -2.01538429    -0.34227923    -1.04508745
 h     -1.29773995    -0.72513960    -1.79504378
 h     -2.77924191    -1.12575516    -1.05849004
 h     -2.71018516     0.69355870    -1.27820611
 h     -0.06551704     0.86183893     2.01323551
          17

 c      0.96648611    -0.71374030    -0.09757835
 c     -0.13802821    -1.12932679     0.57200067
 c     -1.16182415    -0.14459456     0.27573058
 c     -0.87505678     1.01835801     1.19190154
 c     -0.07853968     1.39889660    -0.15419899
 c      0.73270390     0.58280260    -0.88678138
 h      0.05545934    -1.67659008     1.63019073
 h     -1.67615446     1.67289343     1.46541439
 h     -0.06059663     2.38542637    -0.41932825
 h      1.20973752     0.69090311    -1.78250255
 o      2.27953921    -0.64382528     0.22059931
 h      2.93929917    -0.33319222    -0.50619583
 c     -2.01111495    -0.34405482    -1.04661969
 h     -1.27959965    -0.72614146    -1.76454452
 h     -2.73299735    -1.14308909    -1.07995326
 h     -2.75150644     0.72239151    -1.28452811
 h     -0.05638178     0.87062125     1.99974976
          17

 c      0.97111281    -0.70938661    -0.09739340
 c     -0.14855659    -1.12621539     0.57252738
 c     -1.15807983    -0.14688772     0.27816329
 c     -0.87167736     1.02204923     1.18708379
 c     -0.08291248     1.39694787    -0.14747277
 c      0.72188318     0.56776265    -0.87572871
 h      0.02689826    -1.62860532     1.58253787
 h     -1.70717288     1.69003832     1.49449589
 h     -0.08638123     2.43949315    -0.42954811
 h      1.28602918     0.70961217    -1.82433962
 o      2.28708412    -0.64723810     0.21514207
 h      2.94393634    -0.31949883    -0.52066948
 c     -2.00812616    -0.34286998    -1.04720069
 h     -1.26110707    -0.72037105    -1.73895691
 h     -2.69234944    -1.16690310    -1.09140407
 h     -2.76789233     0.72230991    -1.28861041
 h     -0.06222161     0.87754925     1.97685896
          17

 c      0.97616499    -0.70318876    -0.09820329
 c     -0.15675272    -1.12413119     0.57374301
 c     -1.15529389    -0.14929855     0.28043543
 c     -0.86813057     1.02528095     1.18139255
 c     -0.08639608     1.39563348    -0.14109536
 c      0.71067810     0.55190496    -0.86355492
 h     -0.00832834    -1.57501355     1.52400616
 h     -1.73242764     1.70730361     1.51845407
 h     -0.12100083     2.49826715    -0.44333695
 h      1.35838200     0.73450966    -1.86026442
 o      2.29532555    -0.65145153     0.20930044
 h      2.92910572    -0.31386269    -0.52072402
 c     -2.00641872    -0.33864559    -1.04667566
 h     -1.24073745    -0.70788180    -1.72118060
 h     -2.65945262    -1.19806075    -1.09267590
 h     -2.75851677     0.69259030    -1.29021851
 h     -0.08004391     0.88199075     1.94805189
          17

 c      0.98137853    -0.69558343    -0.09964206
 c     -0.16239840    -1.12224838     0.57392875
 c     -1.15375737    -0.15159786     0.28241076
 c     -0.86552407     1.02853065     1.17482721
 c     -0.08913842     1.39634094    -0.13555589
 c      0.70018148     0.53612861    -0.85177550
 h     -0.04648225    -1.52674550     1.47552720
 h     -1.74491388     1.71901922     1.53403192
 h     -0.16200463     2.54383453    -0.45650072
 h      1.41542731     0.76143772    -1.87492093
 o      2.30396518    -0.65653242     0.20320423
 h      2.89809696    -0.31490247    -0.50916116
 c     -2.00598594    -0.33183473    -1.04500647
 h     -1.21889803    -0.68857931    -1.71222614
 h     -2.63312666    -1.23396528    -1.08400876
 h     -2.72440236     0.63499357    -1.28941172
 h     -0.10410316     0.88293958     1.91934027
          17

 c      0.98655288    -0.68710087    -0.10125427
 c     -0.16542322    -1.11952277     0.57083752
 c     -1.15368783    -0.15356559     0.28393316
 c     -0.86480936     1.03207552     1.16715006
 c     -0.09130187     1.39974819    -0.13118011
 c      0.69099383     0.52134039    -0.84114451
 h     -0.08333287    -1.49686762     1.46437314
 h     -1.74131363     1.72237372     1.53929466
 h     -0.20659300     2.56613003    -0.46673193
 h      1.45126501     0.78727284    -1.86248123
 o      2.31240307    -0.66270485     0.19730180
 h      2.85917988    -0.31841835    -0.49430247
 c     -2.00657382    -0.32349401    -1.04222642
 h     -1.19803869    -0.66231170    -1.71119598
 h     -2.61017255    -1.26942806    -1.06610592
 h     -2.66986000     0.55554847    -1.28698853
 h     -0.12679949     0.87910722     1.89836628
          17

 c      0.99155929    -0.67832217    -0.10254120
 c     -0.16566338    -1.11558727     0.56358762
 c     -1.15524141    -0.15498146     0.28482839
 c     -0.86656312     1.03598364     1.15810301
 c     -0.09302889     1.40598923    -0.12816638
 c      0.68341434     0.50845356    -0.83203113
 h     -0.11737387    -1.49038150     1.50187448
 h     -1.72169055     1.71709171     1.53364689
 h     -0.25207138     2.56104270    -0.47316378
 h      1.46322892     0.80972869    -1.82196051
 o      2.31982131    -0.67035345     0.19233908
 h      2.82453989    -0.31737367    -0.48951939
 c     -2.00726720    -0.31548677    -1.03824369
 h     -1.18172759    -0.62928022    -1.71596381
 h     -2.58728604    -1.29868998    -1.04023362
 h     -2.60637165     0.46940256    -1.28596394
 h     -0.14151851     0.86936968     1.89161417
          17

 c      0.99633906    -0.66981887    -0.10302992
 c     -0.16292274    -1.11117618     0.55390340
 c     -1.15850616    -0.15563656     0.28492651
 c     -0.87066804     1.04004950     1.14771112
 c     -0.09443481     1.41478701    -0.12659820
 c      0.67754896     0.49835363    -0.82457601
 h     -0.14949226    -1.49935903     1.56874370
 h     -1.68948252     1.70542871     1.51793490
 h     -0.29611603     2.52896296    -0.47607062
 h      1.45077269     0.82723676    -1.75522901
 o      2.32559664    -0.67981193     0.18892393
 h      2.80397108    -0.30533382    -0.50608815
 c     -2.00607544    -0.31081246    -1.03252533
 h     -1.17320684    -0.59047095    -1.72413259
 h     -2.56229883    -1.31715703    -1.00818514
 h     -2.55763175     0.40694356    -1.29432994
 h     -0.14644122     0.85359974     1.90054857
          17

 c      1.00088682    -0.66209600    -0.10232794
 c     -0.15728278    -1.10724181     0.54426371
 c     -1.16344831    -0.15538024     0.28411349
 c     -0.87621174     1.04372367     1.13634335
 c     -0.09559408     1.42545353    -0.12641528
 c      0.67330262     0.49181009    -0.81866514
 h     -0.17957315    -1.51295742     1.63680943
 h     -1.65185755     1.69256147     1.49476475
 h     -0.33713420     2.47485228    -0.47701509
 h      1.41574668     0.83920054    -1.66715687
 o      2.32981237    -0.69096316     0.18680928
 h      2.79678222    -0.28291739    -0.54156128
 c     -2.00073501    -0.31250831    -1.02419457
 h     -1.17404060    -0.54788112    -1.73389394
 h     -2.53461156    -1.32252431    -0.97207256
 h     -2.55098403     0.40220449    -1.32337350
 h     -0.14547240     0.83317034     1.92045485
          17

 c      1.00523343    -0.65553830    -0.10016107
 c     -0.14911556    -1.10434368     0.53638219
 c     -1.16984550    -0.15416068     0.28238595
 c     -0.88178691     1.04615852     1.12445263
 c     -0.09649317     1.43678982    -0.12735017
 c      0.67023669     0.48930887    -0.81373847
 h     -0.20622124    -1.52424202     1.68695618
 h     -1.61937562     1.68655248     1.46857262
 h     -0.37504414     2.40954404    -0.47945708
 h      1.36440883     0.84704758    -1.56766858
 o      2.33306287    -0.70324841     0.18501085
 h      2.79466457    -0.25774868    -0.58150231
 c     -1.99157669    -0.31998245    -1.01341455
 h     -1.18342932    -0.50437205    -1.74457882
 h     -2.50527506    -1.31564514    -0.93401534
 h     -2.58430929     0.45016548    -1.37148745
 h     -0.14512702     0.81049260     1.94346593
          17

 c      1.00943271    -0.65036642    -0.09639793
 c     -0.13896099    -1.10266935     0.53116471
 c     -1.17728215    -0.15201574     0.27984453
 c     -0.88607011     1.04649570     1.11239911
 c     -0.09695335     1.44706021    -0.12887671
 c      0.66727405     0.49077638    -0.80847192
 h     -0.22775617    -1.53003175     1.70968597
 h     -1.60273364     1.69592024     1.44424843
 h     -0.41238204     2.35030483    -0.48934438
 h      1.31133578     0.85659205    -1.47530887
 o      2.33589465    -0.71606816     0.18256799
 h      2.79026652    -0.23813368    -0.61158261
 c     -1.98100010    -0.32973346    -1.00156155
 h     -1.19890894    -0.46298852    -1.75654040
 h     -2.47694427    -1.30078341    -0.89590041
 h     -2.63174756     0.51497421    -1.42261628
 h     -0.15105164     0.78811684     1.96228837
          17

 c      1.01355340    -0.64662696    -0.09105488
 c     -0.12743920    -1.10218746     0.52901745
 c     -1.18521073    -0.14904048     0.27663497
 c     -0.88850170     1.04440459     1.10059788
 c     -0.09668003     1.45449698    -0.13032634
 c      0.66262736     0.49536451    -0.80079455
 h     -0.24268069    -1.52942962     1.70149006
 h     -1.60626000     1.72397116     1.42402838
 h     -0.45391511     2.31545202    -0.51372923
 h      1.28066263     0.87983187    -1.41708899
 o      2.33860625    -0.72900857     0.17890355
 h      2.78018909    -0.22947418    -0.62334542
 c     -1.97078145    -0.33886026    -0.98983742
 h     -1.21772303    -0.42629013    -1.77050745
 h     -2.45355285    -1.28490615    -0.85922200
 h     -2.67434673     0.57024175    -1.46322244
 h     -0.16656702     0.76812754     1.97199639
          17

 c      1.01767626    -0.64423779    -0.08425941
 c     -0.11518329    -1.10274167     0.53001828
 c     -1.19302668    -0.14536655     0.27290058
 c     -0.88956110     1.04040422     1.08965008
 c     -0.09567090     1.45848393    -0.13132429
 c      0.65520379     0.50213841    -0.78943030
 h     -0.24982158    -1.52306521     1.66282120
 h     -1.62470073     1.76523469     1.40597842
 h     -0.50195756     2.31120146    -0.55545457
 h      1.28962774     0.92649315    -1.41069569
 o      2.34127985    -0.74187105     0.17382623
 h      2.76437728    -0.23379093    -0.61428458
 c     -1.96175052    -0.34566883    -0.97897365
 h     -1.23778042    -0.39619038    -1.78686422
 h     -2.43924810    -1.27564248    -0.82501798
 h     -2.70373654     0.60398143    -1.48634371
 h     -0.19261455     0.75191964     1.97035683
          17

 c      1.02187868    -0.64304705    -0.07619311
 c     -0.10276829    -1.10406300     0.53389300
 c     -1.20013415    -0.14115186     0.26876081
 c     -0.89033241     1.03554580     1.08014081
 c     -0.09457348     1.46002619    -0.13210192
 c      0.64643325     0.51137431    -0.77564841
 h     -0.24854093    -1.51318224     1.59831356
 h     -1.64796783     1.80917193     1.38636573
 h     -0.55198518     2.32668017    -0.60932409
 h      1.32671644     0.98881589    -1.44414546
 o      2.34381568    -0.75467800     0.16750093
 h      2.74551619    -0.24960690    -0.58742107
 c     -1.95433663    -0.34938511    -0.96945346
 h     -1.25796642    -0.37413399    -1.80516854
 h     -2.43650174    -1.27775518    -0.79416267
 h     -2.71703195     0.61189884    -1.48899890
 h     -0.22801843     0.74013629     1.95781772
          17

 c      1.02620395    -0.64282915    -0.06707879
 c     -0.09062367    -1.10568785     0.53979289
 c     -1.20599129    -0.13657518     0.26430772
 c     -0.89196358     1.03091474     1.07235136
 c     -0.09437104     1.46075600    -0.13318345
 c      0.63881322     0.52384615    -0.76173806
 h     -0.23929733    -1.50462141     1.51921427
 h     -1.66721471     1.84597018     1.36244820
 h     -0.59592505     2.34554220    -0.66599630
 h      1.36843647     1.05024104    -1.49337503
 o      2.34592339    -0.76771980     0.16048285
 h      2.72920557    -0.27121512    -0.55185543
 c     -1.94895829    -0.35000158    -0.96162783
 h     -1.27788497    -0.36128609    -1.82412803
 h     -2.44460546    -1.29040670    -0.76785592
 h     -2.71371696     0.59320185    -1.47014780
 h     -0.26959126     0.73258033     1.93765206
          17

 c      1.03064581    -0.64325906    -0.05719280
 c     -0.07893893    -1.10680443     0.54597636
 c     -1.21013590    -0.13183572     0.25961728
 c     -0.89544906     1.02740590     1.06613715
 c     -0.09593253     1.46204244    -0.13496324
 c      0.63421143     0.53970396    -0.74934300
 h     -0.22459684    -1.50655953     1.44688601
 h     -1.67710767     1.86912342     1.33326806
 h     -0.62724045     2.35590596    -0.71720967
 h      1.39902930     1.09917554    -1.54134311
 o      2.34713966    -0.78157063     0.15369341
 h      2.72377976    -0.28854042    -0.52230152
 c     -1.94609375    -0.34806915    -0.95572379
 h     -1.29736826    -0.35858281    -1.84197068
 h     -2.46002900    -1.30800947    -0.74764038
 h     -2.69467107     0.54920966    -1.42996729
 h     -0.31226516     0.72810375     1.91604317
          17

 c      1.03518470    -0.64390694    -0.04687669
 c     -0.06769367    -1.10628135     0.55007176
 c     -1.21219503    -0.12715724     0.25476748
 c     -0.90156510     1.02568258     1.06099963
 c     -0.09987086     1.46480149    -0.13758615
 c      0.63376655     0.55846776    -0.73936154
 h     -0.20899347    -1.53217235     1.40959216
 h     -1.67570330     1.87558569     1.29931997
 h     -0.64246025     2.35179489    -0.75744118
 h      1.41118133     1.13013411    -1.57897171
 o      2.34706466    -0.79681156     0.14798502
 h      2.73665533    -0.29174370    -0.51201078
 c     -1.94609631    -0.34446166    -0.95180071
 h     -1.31612245    -0.36663797    -1.85694512
 h     -2.47819590    -1.32361207    -0.73484781
 h     -2.66275613     0.48394324    -1.37020359
 h     -0.34992486     0.72479111     1.90116029
          17

 c      1.03986272    -0.64424194    -0.03655456
 c     -0.05703313    -1.10348970     0.55099607
 c     -1.21188666    -0.12278503     0.24984087
 c     -0.91072143     1.02610575     1.05636735
 c     -0.10654079     1.46953878    -0.14100976
 c      0.63813968     0.57937214    -0.73221634
 h     -0.19540595    -1.58909896     1.42003797
 h     -1.66407704     1.86553548     1.26212547
 h     -0.64079902     2.33166003    -0.78367219
 h      1.40232004     1.14118413    -1.60178138
 o      2.34582035    -0.81344729     0.14337486
 h      2.76721759    -0.28067429    -0.52048719
 c     -1.94883985    -0.34039704    -0.94962072
 h     -1.33370794    -0.38552998    -1.86770742
 h     -2.49507428    -1.33170454    -0.73008148
 h     -2.62538970     0.40697309    -1.29567425
 h     -0.37756651     0.72091744     1.90006797
          17

 c      1.04481873    -0.64366542    -0.02671627
 c     -0.04755151    -1.09922211     0.55032098
 c     -1.20902297    -0.11896857     0.24491094
 c     -0.92273123     1.02857511     1.05197316
 c     -0.11600912     1.47634242    -0.14508106
 c      0.64761930     0.60162956    -0.72799878
 h     -0.18205632    -1.66859856     1.45950311
 h     -1.64649512     1.84265325     1.22400996
 h     -0.62380246     2.29742500    -0.79518319
 h      1.37249804     1.13235253    -1.60790321
 o      2.34408693    -0.83087143     0.13910873
 h      2.80636307    -0.26541507    -0.53459281
 c     -1.95319533    -0.33780881    -0.94846248
 h     -1.34987618    -0.41449116    -1.87347352
 h     -2.50793296    -1.32938807    -0.73304023
 h     -2.59968680     0.33863197    -1.21644337
 h     -0.39390074     0.71642338     1.91447175
          17

 c      1.05022391    -0.64159879    -0.01783172
 c     -0.03990255    -1.09495085     0.55035079
 c     -1.20350609    -0.11593967     0.24004501
 c     -0.93672589     1.03242191     1.04797621
 c     -0.12796883     1.48479285    -0.14953750
 c      0.66208431     0.62454655    -0.72646481
 h     -0.16612013    -1.75380244     1.50041176
 h     -1.63093050     1.81476746     1.18795333
 h     -0.59559241     2.25473152    -0.79411757
 h      1.32399976     1.10529448    -1.59784194
 o      2.34264084    -0.84843664     0.13443814
 h      2.84374302    -0.25700460    -0.54116205
 c     -1.95691132    -0.33930495    -0.94730701
 h     -1.36497253    -0.45164610    -1.87401362
 h     -2.51554969    -1.31664850    -0.74253508
 h     -2.61339856     0.30941975    -1.14579019
 h     -0.40185280     0.71340934     1.93945439
          17

 c      1.05617899    -0.63757534    -0.01025804
 c     -0.03442857    -1.09181699     0.55251597
 c     -1.19531116    -0.11388835     0.23532812
 c     -0.95137879     1.03654999     1.04472862
 c     -0.14164817     1.49385896    -0.15390595
 c      0.68087447     0.64748770    -0.72689260
 h     -0.14653808    -1.83109451     1.52491787
 h     -1.62850539     1.79327485     1.15711366
 h     -0.56347508     2.21396564    -0.78682637
 h      1.26235099     1.06401378    -1.57610363
 o      2.34205436    -0.86576704     0.12897286
 h      2.87229312    -0.26222498    -0.53286428
 c     -1.95880426    -0.34584149    -0.94587863
 h     -1.37972775    -0.49416843    -1.86986491
 h     -2.51833013    -1.29649927    -0.75653478
 h     -2.67925279     0.33244074    -1.08805892
 h     -0.40639314     0.71498432     1.96675066
          17

 c      1.06265215    -0.63129617    -0.00418868
 c     -0.03109157    -1.09043155     0.55734475
 c     -1.18449964    -0.11294179     0.23084505
 c     -0.96545782     1.03996894     1.04254614
 c     -0.15585818     1.50197762    -0.15742757
 c      0.70262918     0.66970837    -0.72779037
 h     -0.12370662    -1.89219407     1.52491291
 h     -1.64922242     1.78832485     1.13368867
 h     -0.53751083     2.18996347    -0.78441188
 h      1.19831509     1.01629103    -1.55507285
 o      2.34263078    -0.88276848     0.12265220
 h      2.88890210    -0.28325289    -0.50789337
 c     -1.96066825    -0.35511421    -0.94468125
 h     -1.39446747    -0.53891873    -1.86270001
 h     -2.51852500    -1.27478409    -0.77231075
 h     -2.77270029     0.38446809    -1.03776741
 h     -0.41210040     0.72379424     1.98880139
          17

 c      1.06948150    -0.62265786     0.00036250
 c     -0.02951751    -1.09100179     0.56478808
 c     -1.17127332    -0.11316113     0.22661591
 c     -0.97851921     1.04251933     1.04165874
 c     -0.16940308     1.50769260    -0.15940859
 c      0.72536393     0.69027422    -0.72671285
 h     -0.09873915    -1.93266201     1.49801705
 h     -1.69476893     1.80095809     1.11789006
 h     -0.52641407     2.19576078    -0.79789403
 h      1.14781925     0.97352982    -1.55812091
 o      2.34437208    -0.89960299     0.11568820
 h      2.89447956    -0.31789429    -0.46912414
 c     -1.96460742    -0.36433457    -0.94388461
 h     -1.40885475    -0.58300401    -1.85503751
 h     -2.52008764    -1.25899894    -0.78677496
 h     -2.86340590     0.43823791    -0.99219640
 h     -0.42198594     0.74128750     2.00077265
          17

 c      1.07642301    -0.61176665     0.00356043
 c     -0.02907010    -1.09343120     0.57441820
 c     -1.15598977    -0.11455219     0.22258903
 c     -0.99106304     1.04495623     1.04216799
 c     -0.18169938     1.51070658    -0.16001948
 c      0.74741094     0.70855946    -0.72140113
 h     -0.07311394    -1.95088813     1.44535524
 h     -1.75686729     1.82202179     1.10838545
 h     -0.53144940     2.23149958    -0.82791578
 h      1.12230647     0.94384844    -1.60727707
 o      2.34690083    -0.91671864     0.10857160
 h      2.89486140    -0.35893493    -0.42423608
 c     -1.97150479    -0.37178758    -0.94328907
 h     -1.42234801    -0.62399008    -1.84930313
 h     -2.52734648    -1.25593324    -0.79701131
 h     -2.93418657     0.47887899    -0.95208728
 h     -0.43728034     0.76762286     2.00095806
          17

 c      1.08321353    -0.59892663     0.00572342
 c     -0.02894853    -1.09730751     0.58547716
 c     -1.13913337    -0.11706441     0.21869038
 c     -1.00400549     1.04827957     1.04394669
 c     -0.19282932     1.51197929    -0.16034398
 c      0.76854579     0.72485775    -0.71221599
 h     -0.04855217    -1.94846629     1.37133404
 h     -1.82355525     1.83965417     1.10351447
 h     -0.54697385     2.28381208    -0.86351678
 h      1.11686505     0.92450704    -1.69510002
 o      2.34942667    -0.93484789     0.10203314
 h      2.90133935    -0.39407856    -0.38507776
 c     -1.98148815    -0.37678617    -0.94260642
 h     -1.43486641    -0.65985055    -1.84685377
 h     -2.54253705    -1.26840526    -0.80096027
 h     -2.97762446     0.50010325    -0.91897072
 h     -0.45750586     0.80184349     1.99070252
          17

 c      1.08963328    -0.58457897     0.00725341
 c     -0.02830734    -1.10174133     0.59680048
 c     -1.12126981    -0.12058180     0.21487885
 c     -1.01820118     1.05320539     1.04656427
 c     -0.20306056     1.51275514    -0.16153787
 c      0.78923185     0.73980587    -0.70151417
 h     -0.02687023    -1.93233536     1.28495959
 h     -1.88487228     1.84518790     1.10188868
 h     -0.56633906     2.33680863    -0.89208451
 h      1.11953170     0.90901155    -1.79173081
 o      2.35109028    -0.95466316     0.09668187
 h      2.92554954    -0.41150662    -0.36180107
 c     -1.99449453    -0.37944882    -0.94157494
 h     -1.44717387    -0.68883641    -1.84755305
 h     -2.56417031    -1.29347682    -0.79782136
 h     -2.99101888     0.49963921    -0.89422669
 h     -0.48052749     0.84211781     1.97428858
          17

 c      1.09555494    -0.56922621     0.00855759
 c     -0.02638878    -1.10509253     0.60672165
 c     -1.10300241    -0.12492365     0.21117527
 c     -1.03428575     1.06005101     1.04930339
 c     -0.21255311     1.51392088    -0.16433569
 c      0.80960189     0.75380716    -0.69128183
 h     -0.00957463    -1.91830080     1.20139911
 h     -1.93448802     1.83425813     1.10241168
 h     -0.58491900     2.37900885    -0.90552757
 h      1.12286785     0.89419343    -1.87222981
 o      2.35173657    -0.97608994     0.09242532
 h      2.96767789    -0.41096904    -0.35351308
 c     -2.01041929    -0.38039251    -0.93998201
 h     -1.46077806    -0.70944132    -1.85006151
 h     -2.58796606    -1.32419727    -0.78786651
 h     -2.97410075     0.47725554    -0.87895029
 h     -0.50279324     0.88609532     1.95841021
          17

 c      1.10097866    -0.55338035     0.01000200
 c     -0.02263540    -1.10507979     0.61338605
 c     -1.08494393    -0.12984531     0.20765554
 c     -1.05260933     1.06876753     1.05133002
 c     -0.22133471     1.51593637    -0.16905199
 c      0.82941636     0.76707834    -0.68255107
 h      0.00273007    -1.93020635     1.13874088
 h     -1.96948696     1.80604532     1.10415314
 h     -0.60011563     2.40392239    -0.90046669
 h      1.12415617     0.87963768    -1.92316064
 o      2.35200056    -0.99831061     0.08859608
 h      3.01531477    -0.40378501    -0.35025004
 c     -2.02898686    -0.38043177    -0.93765682
 h     -1.47747493    -0.72051723    -1.85255497
 h     -2.60916831    -1.35304814    -0.77196323
 h     -2.92893753     0.43468346    -0.87389776
 h     -0.52032655     0.93151599     1.95030652
          17

 c      1.10605152    -0.53752897     0.01188615
 c     -0.01668889    -1.10031009     0.61593569
 c     -1.06771027    -0.13502376     0.20441595
 c     -1.07308345     1.07895582     1.05201634
 c     -0.22934845     1.51893203    -0.17569168
 c      0.84827137     0.77977151    -0.67572687
 h      0.01011245    -1.98246664     1.10445492
 h     -1.99025746     1.76269493     1.10625066
 h     -0.61078561     2.40896486    -0.87699232
 h      1.12300762     0.86605482    -1.93875870
 o      2.35258346    -1.02044920     0.08457315
 h      3.05490651    -0.40190644    -0.34284820
 c     -2.04949649    -0.38053062    -0.93446459
 h     -1.49880647    -0.72147282    -1.85345024
 h     -2.62420851    -1.37424989    -0.75119274
 h     -2.86196933     0.37747519    -0.87923617
 h     -0.53067758     0.97688620     1.95432123
          17

 c      1.11104944    -0.52211459     0.01442656
 c     -0.00829866    -1.09184699     0.61513658
 c     -1.05192006    -0.14004713     0.20154037
 c     -1.09499458     1.08987824     1.05120192
 c     -0.23647824     1.52275562    -0.18400001
 c      0.86572439     0.79201250    -0.67087804
 h      0.01236689    -2.06185166     1.08823878
 h     -2.00109081     1.70930867     1.10790523
 h     -0.61704050     2.39504199    -0.83807573
 h      1.12005902     0.85456510    -1.91762633
 o      2.35385158    -1.04191246     0.08001808
 h      3.07816878    -0.41247386    -0.32663994
 c     -2.07040493    -0.38213758    -0.93031996
 h     -1.52559389    -0.71247704    -1.85193044
 h     -2.63128480    -1.38441210    -0.72664125
 h     -2.78887514     0.31976637    -0.89405294
 h     -0.53461148     1.02161894     1.96916247
          17

 c      1.11632552    -0.50753159     0.01776154
 c      0.00264821    -1.08192020     0.61221044
 c     -1.03816619    -0.14444942     0.19909528
 c     -1.11696830     1.10052293     1.04913213
 c     -0.24252536     1.52691907    -0.19343707
 c      0.88133616     0.80389521    -0.66782225
 h      0.00951035    -2.14244725     1.07565096
 h     -2.01103307     1.65392971     1.10849112
 h     -0.62058478     2.36727827    -0.78986297
 h      1.11661174     0.84650651    -1.86179584
 o      2.35582238    -1.06239227     0.07483168
 h      3.08244400    -0.43781532    -0.30070619
 c     -2.08896651    -0.38765353    -0.92516506
 h     -1.55753260    -0.69466703    -1.84834434
 h     -2.63039166    -1.38242714    -0.69927766
 h     -2.73922872     0.28990991    -0.91630443
 h     -0.53576929     1.06548807     1.98878656
          17

 c      1.12225868    -0.49411822     0.02196087
 c      0.01607017    -1.07227265     0.60797435
 c     -1.02694908    -0.14777854     0.19714542
 c     -1.13724565     1.10979624     1.04617509
 c     -0.24714381     1.53048841    -0.20313641
 c      0.89466042     0.81546369    -0.66599919
 h      0.00238022    -2.20463412     1.05789032
 h     -2.03276311     1.60596969     1.10764995
 h     -0.62544203     2.33637059    -0.74222708
 h      1.11487729     0.84342160    -1.77819889
 o      2.35819727    -1.08184337     0.06909899
 h      3.07036775    -0.47589938    -0.26697753
 c     -2.10260936    -0.39928216    -0.91879392
 h     -1.59280065    -0.67034548    -1.84465237
 h     -2.62326209    -1.36955697    -0.66978584
 h     -2.74081541     0.31716803    -0.94468832
 h     -0.53868953     1.10808499     2.00589863
          17

 c      1.12921923    -0.48213959     0.02702780
 c      0.03169989    -1.06388599     0.60285034
 c     -1.01859901    -0.14966595     0.19577113
 c     -1.15440695     1.11691997     1.04262873
 c     -0.24983302     1.53215493    -0.21202441
 c      0.90518699     0.82669414    -0.66410706
 h     -0.00762475    -2.23789381     1.03137538
 h     -2.07610587     1.57180190     1.10503833
 h     -0.63792847     2.31779905    -0.70752820
 h      1.11882944     0.84706283    -1.68288048
 o      2.36032404    -1.10052881     0.06307515
 h      3.05067198    -0.51975411    -0.23000503
 c     -2.11203918    -0.41558739    -0.91090561
 h     -1.62816757    -0.64280218    -1.84448324
 h     -2.61339203    -1.35008474    -0.63823228
 h     -2.78299468     0.39140405    -0.97845262
 h     -0.54704334     1.14870207     2.01480617
          17

 c      1.13754649    -0.47177233     0.03289638
 c      0.04910265    -1.05720394     0.59703953
 c     -1.01325568    -0.14986677     0.19505858
 c     -1.16820236     1.12176082     1.03869423
 c     -0.25022520     1.53092302    -0.21932680
 c      0.91225992     0.83748224    -0.65969352
 h     -0.01890174    -2.23795083     0.99547103
 h     -2.13935768     1.55087671     1.09981749
 h     -0.66322567     2.32379064    -0.69479400
 h      1.13547712     0.85933235    -1.60573758
 o      2.36119402    -1.11903522     0.05714241
 h      3.03839370    -0.55738920    -0.19626534
 c     -2.11957186    -0.43269052    -0.90155764
 h     -1.66046882    -0.61533120    -1.85145598
 h     -2.60583993    -1.33135049    -0.60378877
 h     -2.83517227     0.47653728    -1.01381173
 h     -0.56283681     1.18647066     2.01252355
          17

 c      1.14752601    -0.46309834     0.03943642
 c      0.06769252    -1.05228928     0.59061519
 c     -1.01089495    -0.14826128     0.19508295
 c     -1.17952810     1.12464224     1.03445655
 c     -0.24860346     1.52706933    -0.22511483
 c      0.91521224     0.84764807    -0.64996198
 h     -0.02985434    -2.20487241     0.95125898
 h     -2.20991316     1.53782063     1.09077197
 h     -0.69956267     2.35209456    -0.70316769
 h      1.17378766     0.88211043    -1.58093642
 o      2.35986487    -1.13794050     0.05159666
 h      3.04835182    -0.57729840    -0.17076359
 c     -2.12641226    -0.44758464    -0.89118342
 h     -1.68836670    -0.59033664    -1.86642672
 h     -2.60601659    -1.32158111    -0.56507080
 h     -2.87823354     0.54695943    -1.04591668
 h     -0.58626272     1.22056776     1.99888433
          17

 c      1.15936211    -0.45611082     0.04647758
 c      0.08677363    -1.04880885     0.58353729
 c     -1.01135649    -0.14483423     0.19589904
 c     -1.18966634     1.12592443     1.02981453
 c     -0.24592435     1.52194641    -0.23006258
 c      0.91414536     0.85702033    -0.63482701
 h     -0.03913147    -2.14335169     0.90131724
 h     -2.27316283     1.52727479     1.07697414
 h     -0.73853247     2.38832003    -0.72433693
 h      1.23598799     0.91634332    -1.61084113
 o      2.35633924    -1.15712593     0.04636448
 h      3.08136306    -0.57958751    -0.15257143
 c     -2.13282016    -0.45877913    -0.88038996
 h     -1.71266498    -0.56941193    -1.88629059
 h     -2.61716724    -1.32544357    -0.52153443
 h     -2.90460749     0.59083309    -1.07100743
 h     -0.61578519     1.25044579     1.97642479
          17

 c      1.17315377    -0.45072493     0.05383419
 c      0.10563694    -1.04582617     0.57560837
 c     -1.01436913    -0.13966053     0.19752973
 c     -1.19974937     1.12581746     1.02444547
 c     -0.24332207     1.51697511    -0.23481687
 c      0.91034785     0.86558130    -0.61723231
 h     -0.04620692    -2.06528877     0.85018050
 h     -2.31849062     1.51603229     1.05809313
 h     -0.77111560     2.41774012    -0.74970790
 h      1.31253334     0.96044184    -1.66229580
 o      2.35161911    -1.17577291     0.04111858
 h      3.12331659    -0.57605069    -0.13670634
 c     -2.13888705    -0.46600042    -0.86969367
 h     -1.73517420    -0.55388558    -1.90543077
 h     -2.63834238    -1.34069426    -0.47507145
 h     -2.91214116     0.60376482    -1.08649766
 h     -0.64832536     1.27604581     1.95016971
          17

 c      1.18888641    -0.44678499     0.06131306
 c      0.12371967    -1.04150416     0.56642534
 c     -1.01958001    -0.13289680     0.19995439
 c     -1.21061010     1.12439233     1.01787076
 c     -0.24176003     1.51314149    -0.23975280
 c      0.90546945     0.87341854    -0.59997322
 h     -0.05256829    -1.99343410     0.80487463
 h     -2.34030195     1.50289547     1.03427605
 h     -0.79117979     2.43098737    -0.77349959
 h      1.39104730     1.01099369    -1.70403058
 o      2.34684115    -1.19305938     0.03559633
 h      3.15865114    -0.57899485    -0.11921248
 c     -2.14484626    -0.46969644    -0.85935722
 h     -1.75738103    -0.54509943    -1.91821259
 h     -2.66516300    -1.35984967    -0.42983820
 h     -2.90093520     0.58489875    -1.09058702
 h     -0.67981627     1.29788646     1.92679353
          17

 c      1.20644614    -0.44406203     0.06871085
 c      0.14069636    -1.03341371     0.55551839
 c     -1.02658617    -0.12476772     0.20309728
 c     -1.22271600     1.12165145     1.00965719
 c     -0.24193875     1.51098315    -0.24501984
 c      0.90091386     0.88060356    -0.58458149
 h     -0.06237490    -1.95796798     0.77338738
 h     -2.33742524     1.48813662     1.00593764
 h     -0.79570138     2.42386493    -0.79257701
 h      1.46251444     1.06453258    -1.71956361
 o      2.34279839    -1.20851005     0.02968841
 h      3.17779514    -0.59563168    -0.09855396
 c     -2.15098782    -0.47056000    -0.84941282
 h     -1.77976850    -0.54437051    -1.92072354
 h     -2.69235687    -1.37470106    -0.39045905
 h     -2.87248854     0.53570541    -1.08206983
 h     -0.70650409     1.31681678     1.91248562
          17

 c      1.22566154    -0.44223186     0.07580015
 c      0.15613880    -1.02050241     0.54286276
 c     -1.03496078    -0.11555417     0.20681602
 c     -1.23603430     1.11760871     0.99969500
 c     -0.24427048     1.51065667    -0.25062019
 c      0.89775548     0.88717667    -0.57171253
 h     -0.07848541    -1.97349587     0.75889022
 h     -2.31296081     1.47329708     0.97359026
 h     -0.78422033     2.39614237    -0.80583838
 h      1.52134016     1.11821700    -1.70242021
 o      2.33991399    -1.22199381     0.02339432
 h      3.17755310    -0.62819017    -0.07487417
 c     -2.15745447    -0.46936878    -0.83971791
 h     -1.80173039    -0.55287178    -1.91146425
 h     -2.71560618    -1.37929999    -0.36049856
 h     -2.83037982     0.46087943    -1.06055537
 h     -0.72668221     1.33334818     1.90995895
          17

 c      1.24632195    -0.44087623     0.08233286
 c      0.16905618    -1.00450078     0.52913444
 c     -1.04426601    -0.10559890     0.21089724
 c     -1.24990327     1.11233109     0.98834998
 c     -0.24882198     1.51192362    -0.25642230
 c      0.89677617     0.89319009    -0.56155142
 h     -0.09694482    -2.02226352     0.75671271
 h     -2.27498740     1.46138255     0.93766889
 h     -0.75876896     2.35130075    -0.81422283
 h      1.56410918     1.16982250    -1.65121751
 o      2.33826629    -1.23368138     0.01677667
 h      3.16065074    -0.67464878    -0.04924753
 c     -2.16396054    -0.46722766    -0.82992696
 h     -1.82179549    -0.57151119    -1.89139851
 h     -2.73216315    -1.37073351    -0.34187858
 h     -2.78278035     0.37181604    -1.02737838
 h     -0.74150775     1.34706107     1.91691144
          17

 c      1.26810730    -0.43955758     0.08809360
 c      0.17829826    -0.98802920     0.51518870
 c     -1.05406327    -0.09532374     0.21506106
 c     -1.26306269     1.10591086     0.97635310
 c     -0.25522113     1.51405177    -0.26209010
 c      0.89846911     0.89874535    -0.55398518
 h     -0.11068018    -2.07574375     0.75989072
 h     -2.23709384     1.45713009     0.89826626
 h     -0.72443039     2.29738806    -0.82154337
 h      1.58893623     1.21765855    -1.56756023
 o      2.33752171    -1.24405258     0.00992766
 h      3.13662004    -0.72857238    -0.02315730
 c     -2.16935954    -0.46610618    -0.81940114
 h     -1.83806458    -0.60074705    -1.86354327
 h     -2.74090973    -1.34905332    -0.33475043
 h     -2.74706697     0.29272842    -0.98724338
 h     -0.75406921     1.35673391     1.92756082
          17

 c      1.29048857    -0.43790730     0.09295723
 c      0.18314774    -0.97289059     0.50164001
 c     -1.06393379    -0.08522505     0.21897115
 c     -1.27404848     1.09847442     0.96455722
 c     -0.26261784     1.51575064    -0.26698018
 c      0.90299748     0.90398076    -0.54860072
 h     -0.11482219    -2.11405673     0.76344660
 h     -2.21536728     1.46622326     0.85495420
 h     -0.68970690     2.24772477    -0.83557445
 h      1.59581307     1.26079133    -1.45607389
 o      2.33689329    -1.25387115     0.00292140
 h      3.12219157    -0.77945208     0.00225013
 c     -2.17159351    -0.46875411    -0.80733365
 h     -1.84883073    -0.64030664    -1.83205956
 h     -2.74246018    -1.31738120    -0.33731160
 h     -2.74971411     0.25945768    -0.94795500
 h     -0.76767827     1.36103523     1.93565711
          17

 c      1.31268837    -0.43566438     0.09690496
 c      0.18347899    -0.95995033     0.48882480
 c     -1.07348955    -0.07585873     0.22225896
 c     -1.28208870     1.09040337     0.95369830
 c     -0.26991635     1.51549222    -0.27025963
 c      0.91008210     0.90896510    -0.54454545
 h     -0.10742836    -2.12716802     0.76460303
 h     -2.21894648     1.49196914     0.80748229
 h     -0.66423490     2.21750292    -0.86653936
 h      1.58837966     1.30005704    -1.32614103
 o      2.33556192    -1.26387657    -0.00424667
 h      3.13432975    -0.81763271     0.02711385
 c     -2.16968865    -0.47590972    -0.79351024
 h     -1.85310887    -0.68898866    -1.80111673
 h     -2.73957983    -1.28235732    -0.34544122
 h     -2.80181005     0.28645851    -0.91317478
 h     -0.78463266     1.35912621     1.93667579
          17

 c      1.33373673    -0.43266725     0.09999317
 c      0.17967688    -0.94945445     0.47688186
 c     -1.08239002    -0.06780837     0.22454653
 c     -1.28778338     1.08258656     0.94419022
 c     -0.27638341     1.51245049    -0.27156873
 c      0.91877913     0.91345121    -0.54031804
 h     -0.08856991    -2.11143248     0.76206986
 h     -2.24232743     1.53158752     0.75743188
 h     -0.65249934     2.21339007    -0.91923423
 h      1.57741798     1.34052071    -1.19445502
 o      2.33365551    -1.27422781    -0.01162928
 h      3.17439996    -0.84310975     0.05235229
 c     -2.16527096    -0.48458018    -0.77859482
 h     -1.85083906    -0.74469911    -1.77380105
 h     -2.73754730    -1.25371801    -0.35279130
 h     -2.88053093     0.34585262    -0.88016805
 h     -0.80571381     1.35094298     1.92871881
          17

 c      1.35259537    -0.42884135     0.10230366
 c      0.17249654    -0.94123744     0.46581428
 c     -1.09038624    -0.06161990     0.22546471
 c     -1.29260091     1.07623396     0.93606946
 c     -0.28198508     1.50706693    -0.27160227
 c      0.92741242     0.91664534    -0.53392848
 h     -0.05972190    -2.06774935     0.75570518
 h     -2.27108736     1.57743865     0.70847835
 h     -0.65074709     2.22746633    -0.98608773
 h      1.58243790     1.39388747    -1.08325805
 o      2.33235608    -1.28453676    -0.01920067
 h      3.22604341    -0.86458466     0.07766475
 c     -2.16018484    -0.49153138    -0.76340205
 h     -1.84290998    -0.80459365    -1.75099502
 h     -2.74277864    -1.24110960    -0.35253624
 h     -2.95849051     0.40581129    -0.84755634
 h     -0.83016410     1.33729652     1.91271929
          17

 c      1.36830503    -0.42421032     0.10390894
 c      0.16293295    -0.93473360     0.45549996
 c     -1.09733514    -0.05771200     0.22470481
 c     -1.29796164     1.07241895     0.92908527
 c     -0.28701341     1.50035433    -0.27161028
 c      0.93468878     0.91778518    -0.52419060
 h     -0.02367022    -2.00203770     0.74673460
 h     -2.29219838     1.62142410     0.66475413
 h     -0.65217643     2.24570267    -1.05280743
 h      1.61898952     1.47154279    -1.00538554
 o      2.33289357    -1.29440126    -0.02684506
 h      3.27063319    -0.89024421     0.10142306
 c     -2.15547247    -0.49530400    -0.74854811
 h     -1.83099568    -0.86529475    -1.73105702
 h     -2.75868217    -1.24857010    -0.34071296
 h     -3.02007097     0.44913650    -0.81630749
 h     -0.85590646     1.31987528     1.89237726
          17

 c      1.38011185    -0.41891199     0.10486021
 c      0.15211302    -0.92880538     0.44564485
 c     -1.10317473    -0.05629739     0.22208734
 c     -1.30484110     1.07181147     0.92278703
 c     -0.29170490     1.49312195    -0.27262980
 c      0.94135259     0.91752099    -0.51176380
 h      0.01539712    -1.92766812     0.73856249
 h     -2.29803482     1.65755129     0.62954722
 h     -0.65181519     2.25709118    -1.10719776
 h      1.67905188     1.56808409    -0.95237551
 o      2.33594938    -1.30360454    -0.03442691
 h      3.29641328    -0.92395733     0.12187865
 c     -2.15195415    -0.49606014    -0.73436064
 h     -1.81725043    -0.92318527    -1.71072956
 h     -2.78235998    -1.27157691    -0.31819616
 h     -3.05826083     0.46870165    -0.78798724
 h     -0.87998055     1.30104598     1.87364371
          17

 c      1.38755919    -0.41318247     0.10517121
 c      0.14115735    -0.92160715     0.43572110
 c     -1.10788731    -0.05733942     0.21760838
 c     -1.31372866     1.07465212     0.91664284
 c     -0.29613908     1.48579884    -0.27525721
 c      0.94919802     0.91753190    -0.49786634
 h      0.05247928    -1.86717133     0.73768093
 h     -2.28590117     1.68234074     0.60494949
 h     -0.64724873     2.25553390    -1.14191968
 h      1.74191455     1.66570596    -0.90971572
 o      2.34162184    -1.31205822    -0.04183272
 h      3.29900987    -0.96597124     0.13790013
 c     -2.15047420    -0.49480050    -0.72096194
 h     -1.80394449    -0.97481047    -1.68664468
 h     -2.80661458    -1.30059564    -0.28894123
 h     -3.07023409     0.46211801    -0.76405257
 h     -0.89938756     1.28328660     1.86305064
          17

 c      1.39053412    -0.40731202     0.10480024
 c      0.13093975    -0.91127154     0.42512740
 c     -1.11147800    -0.06054131     0.21144028
 c     -1.32460707     1.08082759     0.91027683
 c     -0.30025408     1.47850899    -0.27972299
 c      0.95946085     0.91923851    -0.48322135
 h      0.08397757    -1.84417294     0.75190281
 h     -2.25705016     1.69470377     0.59181811
 h     -0.63787372     2.23874622    -1.15380867
 h      1.79248190     1.74936027    -0.86902388
 o      2.34948788    -1.31975400    -0.04899810
 h      3.28068130    -1.01388539     0.14942747
 c     -2.15173345    -0.49265755    -0.70840824
 h     -1.79313624    -1.01733176    -1.65656495
 h     -2.82430595    -1.32657082    -0.25708120
 h     -3.05535296     0.42935514    -0.74577605
 h     -0.91236981     1.26835727     1.86470744
          17

 c      1.38925975    -0.40159832     0.10365080
 c      0.12192725    -0.89770716     0.41378856
 c     -1.11397865    -0.06535362     0.20388898
 c     -1.33688171     1.08991393     0.90371818
 c     -0.30388617     1.47113415    -0.28596376
 c      0.97261391     0.92349054    -0.46811769
 h      0.10941544    -1.86228029     0.78333399
 h     -2.21666991     1.69622883     0.58954336
 h     -0.62437199     2.20740383    -1.14312055
 h      1.82361647     1.81044785    -0.82714753
 o      2.35858159    -1.32677235    -0.05595517
 h      3.25107239    -1.06295811     0.15815656
 c     -2.15611414    -0.49061937    -0.69673043
 h     -1.78643972    -1.04891291    -1.62002384
 h     -2.83066763    -1.34350972    -0.22552999
 h     -3.01508102     0.37252052    -0.73431999
 h     -0.91940518     1.25682093     1.87775265
          17

 c      1.38423385    -0.39632004     0.10159664
 c      0.11437081    -0.88290789     0.40241657
 c     -1.11545973    -0.07101424     0.19533132
 c     -1.34934136     1.10112061     0.89744509
 c     -0.30678826     1.46329887    -0.29360213
 c      0.98865060     0.93072982    -0.45263746
 h      0.12933306    -1.90129323     0.82513568
 h     -2.17472202     1.69203011     0.59552334
 h     -0.60869782     2.16529797    -1.11380081
 h      1.83302912     1.84484790    -0.78339280
 o      2.36739646    -1.33328352    -0.06288990
 h      3.22772316    -1.10661066     0.16829101
 c     -2.16349852    -0.48963814    -0.68589804
 h     -1.78485582    -1.06900956    -1.57850113
 h     -2.82357373    -1.34860166    -0.19583504
 h     -2.95483339     0.29765723    -0.73084421
 h     -0.92295075     1.24839197     1.89676372
          17

 c      1.37614011    -0.39171659     0.09851167
 c      0.10846313    -0.86915831     0.39195206
 c     -1.11602786    -0.07663239     0.18615029
 c     -1.36027788     1.11325321     0.89219842
 c     -0.30861593     1.45428651    -0.30184365
 c      1.00728089     0.94112048    -0.43676553
 h      0.14349774    -1.93789622     0.86786580
 h     -2.14590843     1.69111929     0.60495207
 h     -0.59445249     2.12035610    -1.07472237
 h      1.82121312     1.85124906    -0.73815907
 o      2.37436593    -1.33941865    -0.07008390
 h      3.22911178    -1.13902850     0.18543498
 c     -2.17290098    -0.49103133    -0.67575760
 h     -1.78859768    -1.07859524    -1.53535081
 h     -2.80319429    -1.34165407    -0.16835467
 h     -2.88858274     0.21925224    -0.73680796
 h     -0.92613979     1.24266583     1.91472395
          17

 c      1.36576635    -0.38794962     0.09428368
 c      0.10428252    -0.85800889     0.38312695
 c     -1.11580376    -0.08128830     0.17667462
 c     -1.36802285     1.12501349     0.88864848
 c     -0.30892450     1.44300190    -0.30943217
 c      1.02797641     0.95454369    -0.42041464
 h      0.15141474    -1.95725676     0.90448301
 h     -2.14473724     1.70319662     0.61255665
 h     -0.58705534     2.08516710    -1.04025651
 h      1.79112151     1.83102156    -0.69260346
 o      2.37896964    -1.34504596    -0.07761456
 h      3.25781421    -1.15924588     0.21169624
 c     -2.18204533    -0.49693241    -0.66594371
 h     -1.79687055    -1.08034537    -1.49558511
 h     -2.77178224    -1.32469150    -0.14233451
 h     -2.84407483     0.16536556    -0.75490020
 h     -0.93150602     1.23953401     1.92589230
          17

 c      1.35394928    -0.38507235     0.08881432
 c      0.10174208    -0.85030204     0.37641409
 c     -1.11487041    -0.08412220     0.16714436
 c     -1.37192410     1.13571959     0.88699310
 c     -0.30731197     1.42832162    -0.31506394
 c      1.04987100     0.97042764    -0.40339787
 h      0.15286094    -1.95244375     0.93087259
 h     -2.17494467     1.73082457     0.61655112
 h     -0.59203932     2.07302445    -1.02547117
 h      1.74953118     1.78998190    -0.64898153
 o      2.38196750    -1.34981416    -0.08518937
 h      3.29719289    -1.17066330     0.24302281
 c     -2.18843706    -0.50926861    -0.65589029
 h     -1.80767444    -1.07869209    -1.46549223
 h     -2.73371926    -1.30194364    -0.11575550
 h     -2.85030272     0.16539839    -0.78939396
 h     -0.94029485     1.23919661     1.92725410
          17

 c      1.34154690    -0.38303319     0.08201798
 c      0.10060091    -0.84639020     0.37208722
 c     -1.11320257    -0.08439990     0.15771787
 c     -1.37271008     1.14561176     0.88685823
 c     -0.30378531     1.40998704    -0.31838326
 c      1.07151017     0.98739104    -0.38535235
 h      0.14796653    -1.92174684     0.94511957
 h     -2.22566115     1.76630990     0.61979903
 h     -0.61057254     2.08762594    -1.03446799
 h      1.71015012     1.74237808    -0.61162099
 o      2.38436331    -1.35340139    -0.09239617
 h      3.32777893    -1.17690728     0.27323429
 c     -2.19253332    -0.52661455    -0.64548239
 h     -1.81815217    -1.07912150    -1.45154775
 h     -2.69552025    -1.28001603    -0.08500873
 h     -2.89992657     0.21214563    -0.83997543
 h     -0.95230379     1.24203459     1.91887804
          17

 c      1.32941666    -0.38170821     0.07382880
 c      0.10049331    -0.84622516     0.37023993
 c     -1.11066603    -0.08155697     0.14846713
 c     -1.37172212     1.15529164     0.88759598
 c     -0.29892350     1.38897443    -0.32029252
 c      1.09069085     1.00300607    -0.36568842
 h      0.13717607    -1.86757098     0.94725696
 h     -2.28057534     1.79852606     0.62630109
 h     -0.63740875     2.11880086    -1.05673099
 h      1.69561884     1.71371212    -0.58767919
 o      2.38675084    -1.35560587    -0.09892973
 h      3.33740077    -1.18009503     0.29769558
 c     -2.19667430    -0.54532833    -0.63554881
 h     -1.82631503    -1.08573436    -1.45738911
 h     -2.66474034    -1.26673387    -0.04536206
 h     -2.96121409     0.27213404    -0.89820997
 h     -0.96603241     1.24851505     1.90376693
          17

 c      1.31836879    -0.38096679     0.06422460
 c      0.10096605    -0.84927918     0.37072068
 c     -1.10708428    -0.07523569     0.13936177
 c     -1.37016157     1.16519573     0.88852781
 c     -0.29354690     1.36671749    -0.32202294
 c      1.10545155     1.01498700    -0.34393054
 h      0.12121928    -1.79727849     0.93998841
 h     -2.32655663     1.81920972     0.63845590
 h     -0.66486769     2.15159462    -1.07796044
 h      1.72604979     1.72720494    -0.58344065
 o      2.38927299    -1.35632104    -0.10464121
 h      3.32166015    -1.18103330     0.31414674
 c     -2.20224942    -0.56297938    -0.62725703
 h     -1.83279398    -1.09889308    -1.48058742
 h     -2.64693205    -1.26732373     0.00631094
 h     -3.01230886     0.32082315    -0.95482839
 h     -0.97901349     1.25912266     1.88731073
          17

 c      1.30909751    -0.38075235     0.05325293
 c      0.10153835    -0.85433463     0.37297481
 c     -1.10230740    -0.06531553     0.13027774
 c     -1.36885869     1.17549969     0.88905828
 c     -0.28840913     1.34440480    -0.32441804
 c      1.11614099     1.02362703    -0.32048544
 h      0.10100685    -1.72548302     0.93048065
 h     -2.35568431     1.82415179     0.65678640
 h     -0.68675921     2.17443891    -1.08836669
 h      1.79505769     1.77568990    -0.59546456
 o      2.39169383    -1.35551235    -0.10954496
 h      3.28275957    -1.17950915     0.32283089
 c     -2.20970818    -0.57893864    -0.62143240
 h     -1.84041115    -1.11579322    -1.51322562
 h     -2.64272790    -1.28052806     0.06777290
 h     -3.04391183     0.34670401    -1.00346510
 h     -0.98843993     1.27423446     1.87587869
          17

 c      1.30213178    -0.38110003     0.04102836
 c      0.10178951    -0.85941707     0.37592856
 c     -1.09625598    -0.05192642     0.12102391
 c     -1.36824630     1.18619810     0.88884022
 c     -0.28410690     1.32284715    -0.32787623
 c      1.12475566     1.03091133    -0.29643823
 h      0.07722175    -1.67453859     0.93157103
 h     -2.36447958     1.81236048     0.68044827
 h     -0.69929472     2.18064756    -1.08341979
 h      1.87771552     1.83226428    -0.61271588
 o      2.39338840    -1.35322313    -0.11386044
 h      3.22969753    -1.17418289     0.32718366
 c     -2.21916570    -0.59358396    -0.61828446
 h     -1.85227318    -1.13290214    -1.54574678
 h     -2.64854210    -1.29959383     0.13127335
 h     -3.05313805     0.34542572    -1.04020073
 h     -0.99216542     1.29388776     1.87425353
          17

 c      1.29782311    -0.38208537     0.02771314
 c      0.10143050    -0.86265190     0.37845668
 c     -1.08893944    -0.03543350     0.11137518
 c     -1.36832468     1.19717028     0.88796343
 c     -0.28105799     1.30256455    -0.33249597
 c      1.13294627     1.03824135    -0.27274740
 h      0.04984139    -1.66434165     0.95609287
 h     -2.35333079     1.78543158     0.70760090
 h     -0.70071372     2.16742096    -1.06233774
 h      1.95373147     1.87686856    -0.62565777
 o      2.39333969    -1.34959680    -0.11806576
 h      3.17842303    -1.16231318     0.33469528
 c     -2.23057091    -0.60746413    -0.61757226
 h     -1.87037774    -1.14771539    -1.57024712
 h     -2.65969156    -1.31683293     0.18745668
 h     -3.04000963     0.31606132    -1.06261704
 h     -0.98964580     1.31750607     1.88306740
          17

 c      1.29635320    -0.38375135     0.01350104
 c      0.10021845    -0.86389104     0.38052749
 c     -1.08045336    -0.01639978     0.10110864
 c     -1.36860552     1.20817423     0.88697289
 c     -0.27947826     1.28385110    -0.33815999
 c      1.14159672     1.04608227    -0.25002976
 h      0.01916727    -1.69342851     1.00329237
 h     -2.32697228     1.74759888     0.73556428
 h     -0.69100310     2.13520975    -1.02718837
 h      2.01199296     1.90018197    -0.62860301
 o      2.39051019    -1.34483906    -0.12276201
 h      3.14612754    -1.14057476     0.35474159
 c     -2.24368939    -0.62092848    -0.61884771
 h     -1.89522073    -1.15930596    -1.58177705
 h     -2.67245017    -1.32665637     0.22877777
 h     -3.00647225     0.25995204    -1.06942493
 h     -0.98206128     1.34379933     1.89844968
          17

 c      1.29771815    -0.38606276    -0.00138498
 c      0.09783916    -0.86452227     0.38322521
 c     -1.07095945     0.00444168     0.09005034
 c     -1.36807188     1.21878207     0.88666242
 c     -0.27932147     1.26674518    -0.34451938
 c      1.15107807     1.05433318    -0.22865838
 h     -0.01267080    -1.74145632     1.05850906
 h     -2.29572964     1.70610824     0.76096666
 h     -0.67213562     2.08822973    -0.98307286
 h      2.04723635     1.89921269    -0.61856620
 o      2.38473161    -1.33902329    -0.12815134
 h      3.13727962    -1.10840315     0.39027347
 c     -2.25804410    -0.63418283    -0.62152600
 h     -1.92586262    -1.16834689    -1.57852589
 h     -2.68448110    -1.32612555     0.25062465
 h     -2.95712437     0.18154302    -1.06091886
 h     -0.97151303     1.37099435     1.91425850
          17

 c      1.30169411    -0.38890849    -0.01668177
 c      0.09402778    -0.86585302     0.38760269
 c     -1.06066705     0.02620325     0.07812057
 c     -1.36528271     1.22839212     0.88779092
 c     -0.28018176     1.25090647    -0.35091029
 c      1.16145144     1.06259579    -0.20886001
 h     -0.04274767    -1.78830362     1.10662987
 h     -2.27532017     1.67052690     0.78026484
 h     -0.64878206     2.03605625    -0.93907832
 h      2.05748502     1.87427254    -0.59421621
 o      2.37694363    -1.33196311    -0.13374800
 h      3.13977234    -1.07011901     0.43321154
 c     -2.27273804    -0.64761800    -0.62476125
 h     -1.96004766    -1.17709142    -1.56180685
 h     -2.69467092    -1.31458745     0.25133108
 h     -2.90178541     0.09152014    -1.04074101
 h     -0.96002686     1.39725197     1.92483348
          17

 c      1.30783076    -0.39212447    -0.03207711
 c      0.08871122    -0.86848077     0.39414692
 c     -1.04983386     0.04785982     0.06535921
 c     -1.35898266     1.23652904     0.89083574
 c     -0.28124892     1.23555933    -0.35633873
 c      1.17252849     1.07026755    -0.19075149
 h     -0.06876680    -1.82165243     1.13835078
 h     -2.28033477     1.64882331     0.79095880
 h     -0.62854156     1.99445457    -0.90844386
 h      2.04339162     1.82812666    -0.55557272
 o      2.36833699    -1.32339529    -0.13883495
 h      3.13830662    -1.03196013     0.47170570
 c     -2.28612150    -0.66229131    -0.62719751
 h     -1.99438802    -1.18931393    -1.53601303
 h     -2.70304426    -1.29348881     0.23230572
 h     -2.85958801     0.01196660    -1.01916158
 h     -0.94891328     1.42101990     1.92666372
          17

 c      1.31548048    -0.39551117    -0.04721236
 c      0.08202014    -0.87244190     0.40284998
 c     -1.03878238     0.06826346     0.05193816
 c     -1.34913332     1.24328702     0.89583398
 c     -0.28155113     1.21998995    -0.35987499
 c      1.18378545     1.07648575    -0.17430664
 h     -0.08937222    -1.83559690     1.14943799
 h     -2.31227868     1.64195373     0.79284701
 h     -0.61902109     1.97968006    -0.90393086
 h      2.00948016     1.76692871    -0.50446650
 o      2.35977120    -1.31317793    -0.14289631
 h      3.12354929    -0.99889217     0.49703570
 c     -2.29590796    -0.67977325    -0.62712015
 h     -2.02490419    -1.20980822    -1.50800907
 h     -2.71102319    -1.26675578     0.19887854
 h     -2.85688828    -0.02578494    -1.01283023
 h     -0.93849141     1.44123992     1.91900063
          17

 c      1.32384649    -0.39884252    -0.06169816
 c      0.07423825    -0.87742673     0.41336795
 c     -1.02792002     0.08616744     0.03818000
 c     -1.33705819     1.24926500     0.90237801
 c     -0.28050721     1.20472276    -0.36149068
 c      1.19409308     1.07993066    -0.15925091
 h     -0.10402163    -1.82850742     1.13912916
 h     -2.35769356     1.64437561     0.78785519
 h     -0.62152509     1.99463689    -0.92794398
 h      1.96761148     1.70284529    -0.44575248
 o      2.35174217    -1.30134580    -0.14570524
 h      3.09274151    -0.97376657     0.50505113
 c     -2.30108041    -0.69978087    -0.62410751
 h     -2.04813976    -1.24296043    -1.48517757
 h     -2.72210906    -1.24150793     0.16172262
 h     -2.90288435    -0.01010750    -1.02865590
 h     -0.92803645     1.45747668     1.90394615
          17

 c      1.33203204    -0.40187545    -0.07513986
 c      0.06575166    -0.88285566     0.42508917
 c     -1.01775513     0.10029662     0.02455099
 c     -1.32446014     1.25506181     0.90972424
 c     -0.27805794     1.19176277    -0.36220896
 c      1.20141845     1.07865905    -0.14498968
 h     -0.11296765    -1.80243810     1.10963303
 h     -2.39935458     1.64960190     0.77873613
 h     -0.63006903     2.02555446    -0.97052891
 h      1.94075549     1.65642009    -0.38808570
 o      2.34446161    -1.28811308    -0.14730741
 h      3.04855894    -0.95729125     0.49598256
 c     -2.30290433    -0.71909049    -0.62007175
 h     -2.06252062    -1.29044536    -1.47204094
 h     -2.74215108    -1.22717689     0.13616834
 h     -2.97589017     0.03482585    -1.05409729
 h     -0.91588920     1.46999082     1.88616780
          17

 c      1.33908153    -0.40437673    -0.08716668
 c      0.05702586    -0.88780692     0.43709322
 c     -1.00887328     0.10949402     0.01158976
 c     -1.31266810     1.26099126     0.91694771
 c     -0.27426694     1.18336263    -0.36327076
 c      1.20357876     1.07079720    -0.13097139
 h     -0.11752190    -1.76421840     1.06683596
 h     -2.42459346     1.65334623     0.76807497
 h     -0.63738975     2.05515675    -1.01867027
 h      1.95446902     1.64893752    -0.33954125
 o      2.33785914    -1.27388880    -0.14804759
 h      2.99908878    -0.94768824     0.47496908
 c     -2.30283003    -0.73481511    -0.61726931
 h     -2.06889941    -1.34956079    -1.46758474
 h     -2.77625599    -1.23029794     0.13459006
 h     -3.05061073     0.08120137    -1.07555933
 h     -0.89982744     1.47961833     1.87185894
          17

 c      1.34402844    -0.40616800    -0.09745681
 c      0.04861359    -0.89085856     0.44806878
 c     -1.00182619     0.11291812    -0.00019570
 c     -1.30245357     1.26710498     0.92317305
 c     -0.26918340     1.18107230    -0.36553535
 c      1.20071610     1.05646408    -0.11743438
 h     -0.12051711    -1.72756130     1.02152111
 h     -2.42660397     1.65363413     0.75792500
 h     -0.63859672     2.07170597    -1.06273063
 h      2.00814759     1.68024203    -0.29864310
 o      2.33154858    -1.25929704    -0.14861592
 h      2.95813374    -0.94016499     0.45285715
 c     -2.30191727    -0.74617527    -0.61663453
 h     -2.06966570    -1.41406061    -1.46628181
 h     -2.82265424    -1.24850582     0.15620393
 h     -3.11205051     0.11335335    -1.08669756
 h     -0.87793898     1.48727501     1.86647204
          17

 c      1.34599829    -0.40714425    -0.10575226
 c      0.04111687    -0.89017492     0.45644663
 c     -0.99698252     0.11022026    -0.01042753
 c     -1.29402207     1.27332104     0.92784564
 c     -0.26297864     1.18551879    -0.36938376
 c      1.19530768     1.03774166    -0.10508164
 h     -0.12616047    -1.71233749     0.98815200
 h     -2.40341792     1.65019423     0.74974054
 h     -0.63119613     2.06957185    -1.09712592
 h      2.07481412     1.72918035    -0.25810769
 o      2.32501926    -1.24507440    -0.14986109
 h      2.94148171    -0.92825285     0.44312910
 c     -2.30120394    -0.75384516    -0.61785185
 h     -2.06743619    -1.47658873    -1.46156190
 h     -2.87238364    -1.27266046     0.18898742
 h     -3.15290101     0.12442886    -1.08586347
 h     -0.84985923     1.49322522     1.87190241
          17

 c      1.34435387    -0.40727080    -0.11185796
 c      0.03496839    -0.88451565     0.46114556
 c     -0.99444380     0.10163461    -0.01892181
 c     -1.28700012     1.27950248     0.93086019
 c     -0.25603332     1.19647162    -0.37478359
 c      1.18964322     1.01678479    -0.09432617
 h     -0.13758836    -1.73301229     0.97646451
 h     -2.35744014     1.64417678     0.74431030
 h     -0.61437757     2.04762851    -1.11945244
 h      2.13011064     1.77565537    -0.21374407
 o      2.31829381    -1.23170451    -0.15212014
 h      2.95538739    -0.90928937     0.45099055
 c     -2.30156777    -0.75882864    -0.62022465
 h     -2.06430511    -1.53072115    -1.44845945
 h     -2.91543576    -1.29377795     0.22009487
 h     -3.16981300     0.11198071    -1.07348046
 h     -0.81746956     1.49673971     1.88533532
          17

 c      1.33880593    -0.40660353    -0.11564187
 c      0.03016602    -0.87456557     0.46235670
 c     -0.99408097     0.08794222    -0.02569657
 c     -1.28042384     1.28542772     0.93244805
 c     -0.24888319     1.21296567    -0.38133079
 c      1.18499001     0.99519286    -0.08525185
 h     -0.15359919    -1.78319858     0.98249514
 h     -2.29618095     1.63835393     0.74152411
 h     -0.58876077     2.00848379    -1.13024028
 h      2.16131802     1.80781049    -0.16491260
 o      2.31227059    -1.21919345    -0.15484580
 h      2.99013439    -0.88759960     0.46729266
 c     -2.30354358    -0.76193934    -0.62312990
 h     -2.06165716    -1.57195596    -1.42451667
 h     -2.94475150    -1.30620833     0.24114419
 h     -3.16169001     0.07597401    -1.05099333
 h     -0.78433177     1.49650915     1.90093385
          17

 c      1.32943365    -0.40534732    -0.11703832
 c      0.02641274    -0.86238737     0.46105262
 c     -0.99565345     0.07031645    -0.03092450
 c     -1.27276280     1.29070615     0.93296819
 c     -0.24204230     1.23341375    -0.38821919
 c      1.18186704     0.97420370    -0.07778625
 h     -0.16994706    -1.84197952     0.99436996
 h     -2.23339131     1.63755647     0.73999789
 h     -0.55669885     1.95887774    -1.13381257
 h      2.16360976     1.81961862    -0.11257101
 o      2.30806557    -1.20735201    -0.15721547
 h      3.02993883    -0.86949698     0.47833823
 c     -2.30727893    -0.76378373    -0.62602185
 h     -2.06019467    -1.59803980    -1.38973304
 h     -2.95661422    -1.30740726     0.24822553
 h     -3.12969980     0.01870553    -1.02086958
 h     -0.75434654     1.49137238     1.91268918
          17

 c      1.31664690    -0.40389985    -0.11605213
 c      0.02342610    -0.84998468     0.45811451
 c     -0.99893555     0.05011471    -0.03486773
 c     -1.26218534     1.29479001     0.93272880
 c     -0.23580622     1.25573389    -0.39416460
 c      1.18034325     0.95489258    -0.07179964
 h     -0.18276507    -1.89046571     1.00237092
 h     -2.18723643     1.64823038     0.73718727
 h     -0.52271781     1.91021250    -1.13975954
 h      2.13639308     1.80832425    -0.05820679
 o      2.30639760    -1.19604783    -0.15867762
 h      3.06264747    -0.85887182     0.47481770
 c     -2.31242566    -0.76496031    -0.62828555
 h     -2.05994869    -1.60913624    -1.34632596
 h     -2.94999940    -1.29708603     0.24081513
 h     -3.07910620    -0.05348568    -0.98747581
 h     -0.73056494     1.48076624     1.91643659
          17

 c      1.30112436    -0.40283219    -0.11275664
 c      0.02103269    -0.83879421     0.45410208
 c     -1.00379155     0.02869238    -0.03782126
 c     -1.24744946     1.29725783     0.93176777
 c     -0.23021938     1.27770070    -0.39753512
 c      1.18017550     0.93820685    -0.06714167
 h     -0.18970254    -1.91739658     1.00136781
 h     -2.17064985     1.67513599     0.73123488
 h     -0.49268307     1.87615780    -1.16202039
 h      2.08192235     1.77354365    -0.00344463
 o      2.30748060    -1.18523028    -0.15901977
 h      3.08175628    -0.85676071     0.45304824
 c     -2.31781168    -0.76638667    -0.62905133
 h     -2.06019903    -1.60807598    -1.29857033
 h     -2.92625224    -1.27680019     0.22132777
 h     -3.02348557    -0.12643675    -0.95898040
 h     -0.71446190     1.46480084     1.91073296
          17

 c      1.28374495    -0.40279513    -0.10729018
 c      0.01912267    -0.82977773     0.44934661
 c     -1.01017744     0.00727520    -0.04007330
 c     -1.22889176     1.29822432     0.92963637
 c     -0.22535675     1.29774417    -0.39713450
 c      1.18080329     0.92481749    -0.06365920
 h     -0.18963022    -1.91777415     0.98951388
 h     -2.18012334     1.71665469     0.72353545
 h     -0.47018537     1.86439712    -1.21024521
 h      2.00590280     1.71805489     0.05025246
 o      2.31108227    -1.17491476    -0.15830292
 h      3.08600231    -0.86191063     0.41397774
 c     -2.32112844    -0.76949740    -0.62711348
 h     -2.05934544    -1.60053804    -1.25256477
 h     -2.88935431    -1.25004446     0.19551489
 h     -2.98830061    -0.17543370    -0.94894760
 h     -0.70560937     1.44413620     1.89711136
          17

 c      1.26552263    -0.40437826    -0.09985729
 c      0.01759140    -0.82354652     0.44404246
 c     -1.01807940    -0.01309969    -0.04187504
 c     -1.20809504     1.29829898     0.92549931
 c     -0.22160088     1.31553429    -0.39315419
 c      1.18117020     0.91476902    -0.06125227
 h     -0.18228415    -1.89110616     0.96705936
 h     -2.19963343     1.76533610     0.71798809
 h     -0.45360004     1.87023505    -1.27901148
 h      1.92011723     1.65063677     0.10241901
 o      2.31652715    -1.16521049    -0.15684543
 h      3.07991163    -0.87081003     0.36291574
 c     -2.32004638    -0.77514265    -0.62159140
 h     -2.05496526    -1.59452465    -1.21548803
 h     -2.84653616    -1.22256099     0.17331194
 h     -2.99722079    -0.17843236    -0.97014468
 h     -0.70178179     1.41979000     1.87988350
          17

 c      1.24754934    -0.40797775    -0.09073542
 c      0.01631238    -0.82035001     0.43826138
 c     -1.02742632    -0.03158521    -0.04341793
 c     -1.18677162     1.29817498     0.91847586
 c     -0.21944261     1.33146321    -0.38685368
 c      1.17943735     0.90703834    -0.06004783
 h     -0.16823684    -1.84118137     0.93612258
 h     -2.21320520     1.81283326     0.71805671
 h     -0.43878319     1.88262029    -1.35177716
 h      1.84596524     1.59023203     0.15578211
 o      2.32264563    -1.15637168    -0.15522806
 h      3.07520362    -0.87736580     0.30958326
 c     -2.31477126    -0.78153126    -0.61336688
 h     -2.04461183    -1.59794028    -1.19368293
 h     -2.80804620    -1.20187283     0.16840489
 h     -3.04163356    -0.14340790    -1.01909952
 h     -0.69962396     1.39286546     1.86513700
          17

 c      1.23093408    -0.41374587    -0.08027741
 c      0.01514463    -0.81991685     0.43188176
 c     -1.03804590    -0.04750617    -0.04482830
 c     -1.16616730     1.29839507     0.90795122
 c     -0.21917661     1.34590231    -0.37956629
 c      1.17334971     0.89982560    -0.06056362
 h     -0.14921352    -1.77764174     0.90143192
 h     -2.21067724     1.85289231     0.72542275
 h     -0.42279303     1.89257213    -1.41263857
 h      1.81005733     1.56243892     0.21824523
 o      2.32796617    -1.14875867    -0.15411738
 h      3.08839852    -0.87400434     0.26524854
 c     -2.30716398    -0.78588678    -0.60455768
 h     -2.02757805    -1.61398550    -1.18943505
 h     -2.78331645    -1.19401997     0.19235462
 h     -3.09331663    -0.09652463    -1.07977988
 h     -0.69597002     1.36419657     1.85843725
          17

 c      1.21672027    -0.42163712    -0.06889888
 c      0.01396624    -0.82122283     0.42447246
 c     -1.04967084    -0.06034681    -0.04616575
 c     -1.14696265     1.29932713     0.89383040
 c     -0.22084439     1.35900239    -0.37227705
 c      1.16227317     0.89272219    -0.06309729
 h     -0.12852321    -1.71851764     0.87163702
 h     -2.18746603     1.88176604     0.74015385
 h     -0.40466877     1.89525347    -1.45132746
 h      1.82016920     1.57472012     0.29546627
 o      2.33159239    -1.14256710    -0.15374831
 h      3.12771309    -0.85644187     0.23441225
 c     -2.29884477    -0.78718347    -0.59657963
 h     -2.00595002    -1.63861798    -1.19923518
 h     -2.77444411    -1.19869729     0.24432129
 h     -3.13223264    -0.05694685    -1.13816219
 h     -0.68937209     1.33414617     1.86176419
          17

 c      1.20581681    -0.43141193    -0.05705687
 c      0.01265054    -0.82262802     0.41534697
 c     -1.06195963    -0.06974599    -0.04741977
 c     -1.12935161     1.30116295     0.87664245
 c     -0.22428570     1.37076775    -0.36565553
 c      1.14797006     0.88758278    -0.06685505
 h     -0.11057139    -1.68844002     0.85868559
 h     -2.14328914     1.89794311     0.76118103
 h     -0.38484555     1.88891461    -1.46280366
 h      1.85616816     1.60616813     0.38014282
 o      2.33393261    -1.13760693    -0.15369281
 h      3.18213206    -0.82743532     0.21105822
 c     -2.29106252    -0.78609062    -0.58961855
 h     -1.98353492    -1.66349491    -1.21595098
 h     -2.77585903    -1.20970043     0.31029206
 h     -3.14923203    -0.03396471    -1.18570015
 h     -0.68062531     1.30283633     1.87198929
          17

 c      1.19897821    -0.44254948    -0.04523624
 c      0.01087439    -0.82319287     0.40419789
 c     -1.07452282    -0.07548648    -0.04852023
 c     -1.11317116     1.30387473     0.85738954
 c     -0.22917575     1.38112900    -0.36014377
 c      1.13248397     0.88617671    -0.07062694
 h     -0.09815563    -1.70291771     0.87025966
 h     -2.08176602     1.90220209     0.78666813
 h     -0.36463163     1.87387633    -1.44611581
 h      1.89507096     1.63402133     0.45985158
 o      2.33602811    -1.13352074    -0.15336389
 h      3.23214372    -0.79316122     0.18666680
 c     -2.28472027    -0.78376380    -0.58336627
 h     -1.96403186    -1.68063766    -1.23234753
 h     -2.78041061    -1.22018332     0.37356365
 h     -3.14123158    -0.03120682    -1.21761584
 h     -0.67175723     1.27059844     1.88247116
          17

 c      1.19676369    -0.45424924    -0.03392451
 c      0.00802574    -0.82404091     0.39180678
 c     -1.08694817    -0.07747901    -0.04935768
 c     -1.09797853     1.30715004     0.83726087
 c     -0.23505632     1.38995034    -0.35595034
 c      1.11713034     0.88906533    -0.07350977
 h     -0.09049280    -1.75185763     0.90092606
 h     -2.01099552     1.89822714     0.81436943
 h     -0.34599107     1.85226471    -1.40434849
 h      1.92317060     1.64623950     0.52574893
 o      2.33870337    -1.13004287    -0.15239610
 h      3.26302135    -0.75876105     0.15629340
 c     -2.28037206    -0.78114024    -0.57759458
 h     -1.95001146    -1.68487462    -1.24303414
 h     -2.78316764    -1.22564007     0.42199777
 h     -3.10826959    -0.04940796    -1.23134600
 h     -0.66455538     1.23815683     1.88616973
          17

 c      1.19941182    -0.46557395    -0.02355118
 c      0.00352929    -0.82726925     0.37951202
 c     -1.09880596    -0.07576337    -0.04980354
 c     -1.08307459     1.31035415     0.81739057
 c     -0.24136798     1.39696732    -0.35292226
 c      1.10270182     0.89589880    -0.07493948
 h     -0.08557568    -1.81170058     0.93754107
 h     -1.94403029     1.89328391     0.84223914
 h     -0.33150272     1.82845664    -1.34601625
 h      1.93385773     1.63864088     0.57312369
 o      2.34237332    -1.12705114    -0.15064786
 h      3.26774399    -0.72721395     0.11859478
 c     -2.27826966    -0.77882413    -0.57221389
 h     -1.94269987    -1.67424238    -1.24486315
 h     -2.78169571    -1.22391678     0.44881227
 h     -3.05273339    -0.08723827    -1.22609061
 h     -0.65972326     1.20646238     1.87794154
          17

 c      1.20669386    -0.47562358    -0.01442894
 c     -0.00283497    -0.83435658     0.36832952
 c     -1.10964795    -0.07052001    -0.04973350
 c     -1.06772823     1.31267259     0.79870882
 c     -0.24748641     1.40169603    -0.35035935
 c      1.08975785     0.90584949    -0.07456010
 h     -0.08236302    -1.86368121     0.96893070
 h     -1.89621247     1.89693117     0.86927216
 h     -0.32426406     1.80983965    -1.28714266
 h      1.92434568     1.61113715     0.59986941
 o      2.34710020    -1.12455060    -0.14811929
 h      3.24606766    -0.69938809     0.07448667
 c     -2.27832741    -0.77721468    -0.56708395
 h     -1.94199387    -1.64980121    -1.23684927
 h     -2.77539819    -1.21449818     0.45129421
 h     -2.98025776    -0.14057734    -1.20364941
 h     -0.65671708     1.17640169     1.85550808
          17

 c      1.21785270    -0.48365482    -0.00673732
 c     -0.01086770    -0.84585401     0.35873758
 c     -1.11901920    -0.06207429    -0.04905568
 c     -1.05186478     1.31361154     0.78193432
 c     -0.25277816     1.40346690    -0.34713971
 c      1.07874454     0.91786997    -0.07216761
 h     -0.08082358    -1.89757612     0.98839405
 h     -1.87675724     1.91544958     0.89548410
 h     -0.32738168     1.80617228    -1.24975229
 h      1.89424128     1.56608099     0.60565713
 o      2.35260178    -1.12269322    -0.14490219
 h      3.20443739    -0.67359915     0.02629934
 c     -2.27992631    -0.77673420    -0.56169976
 h     -1.94638394    -1.61563222    -1.22022347
 h     -2.76515622    -1.19810583     0.42998600
 h     -2.90230178    -0.20012395    -1.17108037
 h     -0.65389236     1.14855221     1.81974416
          17

 c      1.23166959    -0.48913564    -0.00054552
 c     -0.02004292    -0.86164155     0.35081417
 c     -1.12648203    -0.05089708    -0.04773262
 c     -1.03663427     1.31348511     0.76772321
 c     -0.25669981     1.40186255    -0.34278516
 c      1.06995618     0.93079050    -0.06775942
 h     -0.08147546    -1.90924357     0.99262811
 h     -1.88168059     1.94629418     0.92024668
 h     -0.34274490     1.82429100    -1.24924395
 h      1.84578874     1.50824222     0.59227318
 o      2.35821503    -1.12184230    -0.14113992
 h      3.15662499    -0.64451124    -0.02294490
 c     -2.28165086    -0.77806830    -0.55484879
 h     -1.95280691    -1.57895164    -1.19864368
 h     -2.75349516    -1.17679846     0.38900996
 h     -2.83906774    -0.24830331    -1.14473708
 h     -0.64875920     1.12302235     1.77478944
          17

 c      1.24663217    -0.49175969     0.00415231
 c     -0.02966465    -0.88114600     0.34438846
 c     -1.13164775    -0.03758958    -0.04578377
 c     -1.02395833     1.31320245     0.75671813
 c     -0.25892638     1.39729739    -0.33868920
 c      1.06333048     0.94328038    -0.06170467
 h     -0.08510709    -1.89865078     0.98073862
 h     -1.89841364     1.98063694     0.94148114
 h     -0.36963313     1.86119143    -1.27938682
 h      1.78585239     1.44602409     0.56545758
 o      2.36309896    -1.12254004    -0.13693734
 h      3.12050443    -0.60362745    -0.07111373
 c     -2.28166068    -0.78182186    -0.54500929
 h     -1.95686683    -1.54945825    -1.17800449
 h     -2.74529233    -1.15456730     0.33760576
 h     -2.81403495    -0.26352209    -1.14725357
 h     -0.63831287     1.09939072     1.72787692
          17

 c      1.26115541    -0.49144150     0.00741244
 c     -0.03901621    -0.90339172     0.33910085
 c     -1.13421213    -0.02284480    -0.04326553
 c     -1.01562834     1.31371206     0.74940472
 c     -0.25940767     1.39080619    -0.33737010
 c      1.05809331     0.95372457    -0.05503140
 h     -0.09266690    -1.86965625     0.95424805
 h     -1.91480639     2.00973306     0.95691099
 h     -0.40481276     1.90638077    -1.31965686
 h      1.72945951     1.39327253     0.53824624
 o      2.36699260    -1.12507517    -0.13225563
 h      3.10571179    -0.54615725    -0.11881321
 c     -2.27936256    -0.78696472    -0.53257490
 h     -1.95416866    -1.53650252    -1.16473455
 h     -2.74867120    -1.13791083     0.29167415
 h     -2.83180341    -0.24113048    -1.18450383
 h     -0.61955507     1.07684933     1.68804122
          17

 c      1.27381314    -0.48830855     0.00933105
 c     -0.04745530    -0.92690478     0.33434544
 c     -1.13400841    -0.00740146    -0.04025374
 c     -1.01275848     1.31569355     0.74607481
 c     -0.25835288     1.38339235    -0.34087385
 c      1.05270923     0.96032289    -0.04946448
 h     -0.10525095    -1.83143613     0.91815749
 h     -1.92295969     2.02786746     0.96519601
 h     -0.44409540     1.94942479    -1.35193025
 h      1.69983227     1.36799529     0.53141607
 o      2.37070021    -1.12896043    -0.12700682
 h      3.10499527    -0.47919557    -0.16791310
 c     -2.27567565    -0.79092620    -0.52055572
 h     -1.94277329    -1.54416523    -1.16212714
 h     -2.77354071    -1.13409763     0.26969214
 h     -2.87369066    -0.19902957    -1.23696415
 h     -0.59055342     1.05484829     1.66279063
          17

 c      1.28351710    -0.48270078     0.01003927
 c     -0.05443612    -0.94958617     0.32915352
 c     -1.13105176     0.00800787    -0.03683964
 c     -1.01556232     1.31944142     0.74696367
 c     -0.25624996     1.37575406    -0.35016789
 c      1.04630482     0.96203451    -0.04617803
 h     -0.12419565    -1.80037608     0.88236090
 h     -1.91921134     2.03245416     0.96615139
 h     -0.48356398     1.98318866    -1.36595616
 h      1.71151813     1.38072434     0.55866586
 o      2.37535810    -1.13320459    -0.12123876
 h      3.10453070    -0.41707927    -0.21839604
 c     -2.27167109    -0.79211689    -0.51157263
 h     -1.92463313    -1.56856566    -1.16767992
 h     -2.82373218    -1.14527977     0.27845995
 h     -2.92009634    -0.15617352    -1.28380995
 h     -0.55195119     1.03419356     1.65409540
          17

 c      1.28959646    -0.47515656     0.00970115
 c     -0.05949020    -0.96899316     0.32232377
 c     -1.12553225     0.02272684    -0.03312662
 c     -1.02332858     1.32481673     0.75225533
 c     -0.25386451     1.36830627    -0.36523582
 c      1.04026639     0.95948608    -0.04430473
 h     -0.15112908    -1.79728046     0.86001111
 h     -1.90363181     2.02374529     0.96065398
 h     -0.51998686     2.00369929    -1.35785958
 h      1.75151961     1.42335291     0.60890350
 o      2.38167882    -1.13688100    -0.11512004
 h      3.09503785    -0.37211043    -0.26834278
 c     -2.26851377    -0.79070232    -0.50619781
 h     -1.90421845    -1.60080115    -1.17496281
 h     -2.89052775    -1.16545706     0.30612369
 h     -2.95928053    -0.12354503    -1.31369275
 h     -0.50761714     1.01753472     1.65766197
          17

 c      1.29180462    -0.46636372     0.00850744
 c     -0.06229556    -0.98361083     0.31321222
 c     -1.11778145     0.03623286    -0.02923132
 c     -1.03457268     1.33126241     0.76185908
 c     -0.25208407     1.36123264    -0.38530813
 c      1.03673968     0.95409138    -0.04215480
 h     -0.18698765    -1.83294867     0.85809662
 h     -1.88028263     2.00510965     0.95063921
 h     -0.55096366     2.00957373    -1.32825924
 h      1.79624903     1.47966648     0.66067636
 o      2.38984121    -1.13933021    -0.10884017
 h      3.07335021    -0.35141118    -0.31537070
 c     -2.26732047    -0.78757811    -0.50392919
 h     -1.88614959    -1.63171619    -1.17749692
 h     -2.95923839    -1.18590879     0.33516718
 h     -2.98521862    -0.10628919    -1.32211066
 h     -0.46345341     1.00847021     1.66638216
          17

 c      1.29027090    -0.45710569     0.00666118
 c     -0.06286257    -0.99390725     0.30239491
 c     -1.10823501     0.04815764    -0.02528275
 c     -1.04727257     1.33784131     0.77525203
 c     -0.25165502     1.35446319    -0.40904871
 c      1.03697742     0.94712360    -0.03864041
 h     -0.22979775    -1.89611400     0.86958240
 h     -1.85793596     1.98367635     0.93910251
 h     -0.57526826     2.00214118    -1.28176725
 h      1.82998477     1.53691373     0.69900624
 o      2.39961653    -1.14016728    -0.10254384
 h      3.04081960    -0.35717981    -0.35765522
 c     -2.26879441    -0.78350922    -0.50420308
 h     -1.87387473    -1.65453599    -1.17096851
 h     -3.01773921    -1.20022016     0.35348068
 h     -2.99503142    -0.10639951    -1.30814276
 h     -0.42541878     1.01016530     1.67411654
          17

 c      1.28541466    -0.44822591     0.00436782
 c     -0.06152095    -1.00134736     0.29100953
 c     -1.09739015     0.05826565    -0.02141751
 c     -1.05919910     1.34336547     0.79157109
 c     -0.25293306     1.34756572    -0.43465768
 c      1.04124307     0.93964221    -0.03336809
 h     -0.27479295    -1.96506802     0.88117979
 h     -1.84920447     1.96969137     0.92955490
 h     -0.59364107     1.98646999    -1.22766146
 h      1.84559967     1.58714256     0.71642658
 o      2.41045773    -1.13931023    -0.09628157
 h      3.00252325    -0.38669943    -0.39478707
 c     -2.27318260    -0.77893923    -0.50655623
 h     -1.86940183    -1.66542544    -1.15361133
 h     -3.05856066    -1.20495546     0.35532928
 h     -2.98791483    -0.12385312    -1.27312922
 h     -0.39812264     1.02451800     1.67733936
          17

 c      1.27785879    -0.44058720     0.00183200
 c     -0.05870530    -1.00711375     0.27994384
 c     -1.08576593     0.06641422    -0.01778015
 c     -1.06858359     1.34685557     0.80987418
 c     -0.25573264     1.33963462    -0.45996286
 c      1.04916534     0.93262401    -0.02637625
 h     -0.31685099    -2.02254534     0.88287950
 h     -1.86456058     1.97172813     0.92444412
 h     -0.60979418     1.97256879    -1.18022261
 h      1.84091611     1.62550519     0.70988905
 o      2.42151491    -1.13707678    -0.08993365
 h      2.96752552    -0.43123817    -0.42905615
 c     -2.28033778    -0.77410370    -0.51045268
 h     -1.87338951    -1.66333690    -1.12593878
 h     -3.07794657    -1.19880526     0.33928373
 h     -2.96542629    -0.15637472    -1.22097842
 h     -0.38411523     1.05190960     1.67530014
          17

 c      1.26836963    -0.43499888    -0.00074993
 c     -0.05482529    -1.01183982     0.26969285
 c     -1.07387398     0.07251890    -0.01452532
 c     -1.07495419     1.34818067     0.82933130
 c     -0.25942948     1.32947725    -0.48280761
 c      1.06002369     0.92698389    -0.01796103
 h     -0.35191065    -2.05877458     0.86958357
 h     -1.90342833     1.98960954     0.92379782
 h     -0.62974871     1.97346510    -1.15491032
 h      1.81653726     1.64912223     0.67889386
 o      2.43168867    -1.13421344    -0.08312617
 h      2.94828968    -0.47601767    -0.46676756
 c     -2.28964853    -0.76923284    -0.51504188
 h     -1.88516763    -1.64996244    -1.09051906
 h     -3.07498435    -1.18197231     0.30691075
 h     -2.93325788    -0.19779524    -1.15999942
 h     -0.38343339     1.09120574     1.66989926
          17

 c      1.25781577    -0.43211446    -0.00320644
 c     -0.05024377    -1.01578468     0.26048632
 c     -1.06220048     0.07653686    -0.01180633
 c     -1.07917499     1.34806182     0.84914673
 c     -0.26348527     1.31641472    -0.50193247
 c      1.07289121     0.92345276    -0.00861345
 h     -0.37712002    -2.06946513     0.83959584
 h     -1.95405976     2.01447898     0.92611655
 h     -0.65687067     1.99634752    -1.15824253
 h      1.77541501     1.65707585     0.62514500
 o      2.44000596    -1.13146387    -0.07537013
 h      2.95489006    -0.50745160    -0.51590872
 c     -2.29978678    -0.76477847    -0.51892797
 h     -1.90261226    -1.62991025    -1.05187502
 h     -3.05167409    -1.15613860     0.26278325
 h     -2.90432179    -0.23527693    -1.10579956
 h     -0.39323559     1.13992879     1.66566563
          17

 c      1.24711351    -0.43232566    -0.00540685
 c     -0.04527657    -1.01898295     0.25238885
 c     -1.05119415     0.07846798    -0.00974769
 c     -1.08265658     1.34743210     0.86841207
 c     -0.26792274     1.30096170    -0.51743015
 c      1.08661159     0.92232632     0.00093821
 h     -0.39071455    -2.05413850     0.79344503
 h     -2.00241436     2.03588381     0.93004587
 h     -0.68727082     2.03505658    -1.18241469
 h      1.72383863     1.65183165     0.55342791
 o      2.44627310    -1.12877367    -0.06661323
 h      2.98507221    -0.52593988    -0.57726849
 c     -2.30864588    -0.76133725    -0.52038171
 h     -1.92211450    -1.61063990    -1.01618924
 h     -3.01408146    -1.12496983     0.21566819
 h     -2.89841608    -0.24979133    -1.08032175
 h     -0.40797442     1.19479643     1.66931026
          17

 c      1.23714619    -0.43569356    -0.00726015
 c     -0.04016073    -1.02125928     0.24531617
 c     -1.04124722     0.07836039    -0.00841396
 c     -1.08665583     1.34695086     0.88620234
 c     -0.27307158     1.28434333    -0.53002337
 c      1.09962950     0.92309222     0.00959481
 h     -0.39219710    -2.01600068     0.73363031
 h     -2.03832211     2.04647177     0.93481830
 h     -0.71323892     2.07596238    -1.21361817
 h      1.67361687     1.64256432     0.47329178
 o      2.45105274    -1.12542204    -0.05743971
 h      3.02525489    -0.54359474    -0.64129379
 c     -2.31444785    -0.75854619    -0.51887219
 h     -1.93924572    -1.60105719    -0.99019114
 h     -2.97402965    -1.09472695     0.18006489
 h     -2.92692635    -0.23003040    -1.09640549
 h     -0.42118073     1.25274112     1.68762868
          17

 c      1.22869706    -0.44195764    -0.00869973
 c     -0.03497088    -1.02209582     0.23898225
 c     -1.03267846     0.07631207    -0.00780046
 c     -1.09185746     1.34687603     0.90193187
 c     -0.27912032     1.26771132    -0.54030515
 c      1.10991394     0.92416338     0.01589138
 h     -0.38311061    -1.96352139     0.66515474
 h     -2.05648459     2.04260905     0.93994899
 h     -0.72864524     2.10711260    -1.24081549
 h      1.64300516     1.64821120     0.39888614
 o      2.45500657    -1.12083217    -0.04856771
 h      3.06136680    -0.57097514    -0.69619877
 c     -2.31701653    -0.75432141    -0.51637418
 h     -1.95073072    -1.60761584    -0.97872549
 h     -2.94778380    -1.07318374     0.17430476
 h     -2.97730365    -0.18643451    -1.14283962
 h     -0.42912284     1.31179126     1.72342366
          17

 c      1.22241975    -0.45064052    -0.00967866
 c     -0.02950691    -1.02040876     0.23283356
 c     -1.02573753     0.07247109    -0.00785366
 c     -1.09819844     1.34715285     0.91562698
 c     -0.28600298     1.25187925    -0.54856713
 c      1.11569549     0.92373041     0.01868689
 h     -0.36832865    -1.91313125     0.59621560
 h     -2.05577078     2.02372379     0.94494810
 h     -0.73044109     2.12115560    -1.25762105
 h      1.64814933     1.68849971     0.34074297
 o      2.45855883    -1.11484599    -0.04048025
 h      3.08422012    -0.61237072    -0.73389454
 c     -2.31716939    -0.74683762    -0.51538654
 h     -1.95673396    -1.62965806    -0.98208931
 h     -2.94546468    -1.06429780     0.20889879
 h     -3.02864093    -0.13765945    -1.19886872
 h     -0.43333045     1.37071169     1.77261304
          17

 c      1.21883740    -0.46118300    -0.01018375
 c     -0.02330250    -1.01462151     0.22616546
 c     -1.02062116     0.06704116    -0.00849306
 c     -1.10502246     1.34754177     0.92777483
 c     -0.29346975     1.23735613    -0.55487446
 c      1.11688669     0.92192730     0.01804884
 h     -0.35609089    -1.88851267     0.53680706
 h     -2.03889649     1.99196978     0.94922507
 h     -0.71805494     2.11476659    -1.26126682
 h      1.68653966     1.75987383     0.29542827
 o      2.46188833    -1.10762197    -0.03336629
 h      3.08950125    -0.66722463    -0.75090981
 c     -2.31631674    -0.73609474    -0.51665731
 h     -1.96068722    -1.65933106    -0.99605730
 h     -2.96053757    -1.06369334     0.27451584
 h     -3.06702196    -0.09659746    -1.24918792
 h     -0.43885004     1.42784612     1.82614894
          17

 c      1.21838555    -0.47295699    -0.01025623
 c     -0.01610916    -1.00386464     0.21865885
 c     -1.01748690     0.06028147    -0.00962552
 c     -1.11133077     1.34763947     0.93893514
 c     -0.30115170     1.22440235    -0.55911704
 c      1.11475166     0.92066035     0.01461698
 h     -0.35265343    -1.90668021     0.49244341
 h     -2.01291492     1.95242710     0.95211392
 h     -0.69276313     2.08793598    -1.25173364
 h      1.74094994     1.83786418     0.25331643
 o      2.46495413    -1.09952580    -0.02712098
 h      3.07718343    -0.73178524    -0.74835638
 c     -2.31591660    -0.72318949    -0.51956726
 h     -1.96683551    -1.68630354    -1.01463605
 h     -2.97823517    -1.06334887     0.35046578
 h     -3.08583544    -0.06956719    -1.28519562
 h     -0.45058682     1.48075037     1.87453256
          17

 c      1.22144585    -0.48520405    -0.00999511
 c     -0.00850749    -0.98951209     0.21078188
 c     -1.01645308     0.05250329    -0.01115840
 c     -1.11591192     1.34683527     0.94948693
 c     -0.30858062     1.21300215    -0.56099132
 c      1.11052492     0.92155400     0.00874140
 h     -0.35518987    -1.95977570     0.45952046
 h     -1.98965407     1.91318526     0.95289290
 h     -0.65756654     2.04423156    -1.23180530
 h      1.79562977     1.90069699     0.20893122
 o      2.46745524    -1.09107909    -0.02127902
 h      3.05210229    -0.79987689    -0.73301150
 c     -2.31687784    -0.70923639    -0.52333448
 h     -1.97829042    -1.70204826    -1.03255577
 h     -2.98746426    -1.05741611     0.41896451
 h     -3.08274413    -0.05888252    -1.30254182
 h     -0.47128015     1.52673864     1.91077962
          17

 c      1.22827984    -0.49705467    -0.00953310
 c     -0.00153246    -0.97436423     0.20328552
 c     -1.01758078     0.04404751    -0.01301044
 c     -1.11757759     1.34443259     0.95956893
 c     -0.31518512     1.20275120    -0.55992125
 c      1.10501448     0.92528890     0.00048050
 h     -0.35555595    -2.02385113     0.43117704
 h     -1.98325532     1.88342801     0.95072962
 h     -0.61739778     1.99195085    -1.20796834
 h      1.84093740     1.93665056     0.16099498
 o      2.46878271    -1.08289534    -0.01492084
 h      3.02488581    -0.86388986    -0.71888931
 c     -2.31955549    -0.69501991    -0.52739707
 h     -1.99650423    -1.70143066    -1.04619009
 h     -2.98298935    -1.04310549     0.46901976
 h     -3.05801956    -0.06441857    -1.29956155
 h     -0.50125497     1.56348494     1.93122252
          17

 c      1.23887141    -0.50761790    -0.00899765
 c      0.00405791    -0.96090278     0.19667686
 c     -1.02084811     0.03524375    -0.01511812
 c     -1.11582756     1.34007201     0.96908614
 c     -0.32031748     1.19279813    -0.55501075
 c      1.09874904     0.93185076    -0.01020198
 h     -0.34764916    -2.07816242     0.40315844
 h     -2.00212660     1.86819673     0.94473044
 h     -0.57887906     1.94467311    -1.19103522
 h      1.87158520     1.94119114     0.11010517
 o      2.46825960    -1.07548174    -0.00689742
 h      3.00862534    -0.91802365    -0.72377401
 c     -2.32390531    -0.68105501    -0.53128809
 h     -2.02143282    -1.68278304    -1.05357700
 h     -2.96357630    -1.01965542     0.49487140
 h     -3.01440696    -0.08381643    -1.27713195
 h     -0.53871758     1.58938235     1.93548675
          17

 c      1.25277411    -0.51605515    -0.00848257
 c      0.00800578    -0.95073677     0.19116996
 c     -1.02612888     0.02636609    -0.01743018
 c     -1.11144685     1.33404291     0.97766828
 c     -0.32343755     1.18221537    -0.54532072
 c      1.09212710     0.94080634    -0.02332474
 h     -0.32899658    -2.11071642     0.37406593
 h     -2.04167920     1.86446790     0.93443331
 h     -0.54820129     1.91698765    -1.19304088
 h      1.88489038     1.91405494     0.05746835
 o      2.46590513    -1.06899470     0.00324374
 h      3.00742662    -0.96243493    -0.75458696
 c     -2.32949436    -0.66774996    -0.53438182
 h     -2.05175469    -1.64782363    -1.05435298
 h     -2.93048082    -0.98753226     0.49431980
 h     -2.95834875    -0.11140539    -1.24004623
 h     -0.57999130     1.60383606     1.92657476
          17

 c      1.26905605    -0.52161244    -0.00804181
 c      0.01047710    -0.94473257     0.18678261
 c     -1.03317782     0.01759677    -0.01989022
 c     -1.10613782     1.32697494     0.98461183
 c     -0.32442727     1.17093287    -0.53064894
 c      1.08546427     0.95141777    -0.03884315
 h     -0.29963442    -2.11635523     0.34410342
 h     -2.08831095     1.86441362     0.92031136
 h     -0.52754715     1.91370025    -1.21822598
 h      1.88030105     1.85827032     0.00444166
 o      2.46275136    -1.06338323     0.01473846
 h      3.01171440    -1.00115159    -0.79913547
 c     -2.33535178    -0.65558680    -0.53561417
 h     -2.08497406    -1.60191351    -1.04992666
 h     -2.88700394    -0.94819160     0.46838053
 h     -2.90220672    -0.13602105    -1.19983933
 h     -0.61979384     1.60758946     1.91107915
          17

 c      1.28638265    -0.52363507    -0.00769974
 c      0.01192902    -0.94317990     0.18340799
 c     -1.04161376     0.00901567    -0.02242100
 c     -1.10166592     1.31935184     0.98894788
 c     -0.32363718     1.16011013    -0.51194681
 c      1.07891908     0.96260904    -0.05663743
 h     -0.26118138    -2.09485821     0.31430437
 h     -2.12854906     1.86096150     0.90358387
 h     -0.51474838     1.92539716    -1.25811689
 h      1.86038470     1.78095619    -0.04764212
 o      2.46011264    -1.05870486     0.02643719
 h      3.00933144    -1.03689884    -0.83928252
 c     -2.33992958    -0.64513217    -0.53349560
 h     -2.11759889    -1.55425057    -1.04377400
 h     -2.83898159    -0.90434078     0.42261364
 h     -2.86423962    -0.14041839    -1.17577167
 h     -0.65202421     1.60277903     1.89857455
          17

 c      1.30320477    -0.52158813    -0.00746494
 c      0.01299106    -0.94580577     0.18085079
 c     -1.05089714     0.00062583    -0.02491713
 c     -1.09932098     1.31139704     0.98974964
 c     -0.32161564     1.15129042    -0.49067900
 c      1.07226462     0.97282217    -0.07650579
 h     -0.21655863    -2.05094924     0.28626466
 h     -2.15342281     1.84994199     0.88568642
 h     -0.50666117     1.93791093    -1.29883563
 h      1.83353353     1.69546146    -0.09775918
 o      2.45902113    -1.05514779     0.03752539
 h      2.99337401    -1.07029729    -0.86238149
 c     -2.34184356    -0.63632148    -0.52737314
 h     -2.14585303    -1.51656845    -1.04117340
 h     -2.79605313    -0.86059120     0.37032528
 h     -2.85808428    -0.11048411    -1.18349042
 h     -0.67160560     1.59203618     1.89851564
          17

 c      1.31799549    -0.51509870    -0.00733750
 c      0.01437761    -0.95161839     0.17884545
 c     -1.06033335    -0.00760483    -0.02724260
 c     -1.09968930     1.30325023     0.98663061
 c     -0.31894323     1.14561716    -0.46812482
 c      1.06464057     0.97996262    -0.09812506
 h     -0.17007128    -1.99628457     0.26209442
 h     -2.15862886     1.82981155     0.86789983
 h     -0.50122016     1.94089975    -1.32910670
 h      1.81687422     1.62241633    -0.14590583
 o      2.46012282    -1.05291570     0.04762132
 h      2.96237551    -1.10108520    -0.86286759
 c     -2.34090389    -0.62755540    -0.51938220
 h     -2.16720718    -1.49858367    -1.04715400
 h     -2.77240636    -0.82360377     0.33497921
 h     -2.87835941    -0.05050771    -1.21648746
 h     -0.67693847     1.57664242     1.91477362
          17

 c      1.32948350    -0.50402553    -0.00730699
 c      0.01680186    -0.95872795     0.17708050
 c     -1.06914284    -0.01570911    -0.02923594
 c     -1.10263414     1.29509184     0.98001628
 c     -0.31624028     1.14367847    -0.44520459
 c      1.05503423     0.98206967    -0.12101717
 h     -0.12717734    -1.95174808     0.24426042
 h     -2.14387630     1.80107003     0.85117009
 h     -0.49749240     1.92925257    -1.34227264
 h      1.83072473     1.58216453    -0.19363976
 o      2.46365941    -1.05212321     0.05672182
 h      2.91898053    -1.12906688    -0.84146629
 c     -2.33771954    -0.61693558    -0.51321467
 h     -2.18176992    -1.50191286    -1.06286892
 h     -2.78164639    -0.79913161     0.34015599
 h     -2.90874631     0.02241926    -1.25439495
 h     -0.67074419     1.55560695     1.94267246
          17

 c      1.33683815    -0.48852398    -0.00734626
 c      0.02080178    -0.96477135     0.17527025
 c     -1.07656743    -0.02369637    -0.03071252
 c     -1.10744132     1.28703685     0.97088179
 c     -0.31421268     1.14561393    -0.42255071
 c      1.04403098     0.97876620    -0.14470684
 h     -0.09273856    -1.94276467     0.23487745
 h     -2.11295218     1.76615352     0.83597803
 h     -0.49530883     1.90179657    -1.33556600
 h      1.87805861     1.57784206    -0.24226192
 o      2.46941198    -1.05271039     0.06523990
 h      2.86948846    -1.15485235    -0.80586819
 c     -2.33356419    -0.60403170    -0.51057061
 h     -2.19182308    -1.51918091    -1.08431653
 h     -2.82403551    -0.78676837     0.38447604
 h     -2.93624473     0.09332780    -1.28138287
 h     -0.65824160     1.52693837     1.97222429
          17

 c      1.33978352    -0.46904897    -0.00741283
 c      0.02648580    -0.96858480     0.17327333
 c     -1.08196068    -0.03154138    -0.03146862
 c     -1.11295030     1.27895590     0.96030414
 c     -0.31361824     1.15122489    -0.40055427
 c      1.03420153     0.97126509    -0.16892641
 h     -0.06805754    -1.97996613     0.23446547
 h     -2.07460264     1.72972796     0.82216890
 h     -0.49512934     1.86031630    -1.30950592
 h      1.93925065     1.59521199    -0.29055066
 o      2.47669007    -1.05437907     0.07409316
 h      2.82345676    -1.18066955    -0.77212682
 c     -2.33034036    -0.58963885    -0.51070550
 h     -2.20009579    -1.53931686    -1.10515924
 h     -2.88571591    -0.78120448     0.44269474
 h     -2.95361873     0.15320412    -1.28969240
 h     -0.64472783     1.48936603     1.99351412
          17

 c      1.33860727    -0.44631877    -0.00746012
 c      0.03353209    -0.97122920     0.17113060
 c     -1.08484582    -0.03920395    -0.03130660
 c     -1.11764922     1.27042290     0.94921729
 c     -0.31509250     1.16001005    -0.37930872
 c      1.02821374     0.96099336    -0.19353415
 h     -0.05085099    -2.04730297     0.24158219
 h     -2.04278855     1.69864838     0.80884103
 h     -0.49820561     1.80948077    -1.26828229
 h      1.99232255     1.61893973    -0.33614968
 o      2.48457603    -1.05661189     0.08443890
 h      2.79033643    -1.21041184    -0.76025736
 c     -2.32971714    -0.57473727    -0.51250305
 h     -2.20867549    -1.55266097    -1.11994773
 h     -2.95152460    -0.77752706     0.49108290
 h     -2.95743625     0.19730135    -1.27676183
 h     -0.63430603     1.44295484     1.99967959
          17

 c      1.33406299    -0.42129285    -0.00745013
 c      0.04143738    -0.97454210     0.16897135
 c     -1.08494438    -0.04668562    -0.03007491
 c     -1.12006344     1.26090798     0.93832408
 c     -0.31890883     1.17113359    -0.35848393
 c      1.02768958     0.94907494    -0.21840871
 h     -0.03817996    -2.11907973     0.25385405
 h     -2.03261737     1.67992923     0.79483615
 h     -0.50694406     1.75726165    -1.22099391
 h      2.02389251     1.63928798    -0.37728493
 o      2.49245620    -1.05889744     0.09664513
 h      2.77242089    -1.24677507    -0.77755980
 c     -2.33270533    -0.56003813    -0.51527762
 h     -2.21886068    -1.55297421    -1.12545217
 h     -3.01114336    -0.77281609     0.51659782
 h     -2.94665967     0.22361090    -1.24305033
 h     -0.62952791     1.38889255     1.98758359
          17

 c      1.32721482    -0.39516369    -0.00734685
 c      0.04965374    -0.97975588     0.16692472
 c     -1.08219223    -0.05409080    -0.02770436
 c     -1.11962607     1.25020768     0.92799483
 c     -0.32481229     1.18345689    -0.33730639
 c      1.03314745     0.93651379    -0.24345299
 h     -0.02788045    -2.17621941     0.26891793
 h     -2.05036024     1.67616209     0.78022101
 h     -0.52507415     1.71438585    -1.18200668
 h      2.02818699     1.65097720    -0.41302851
 o      2.50018760    -1.06098990     0.10974815
 h      2.76377371    -1.28788525    -0.80979890
 c     -2.33967818    -0.54598348    -0.51854767
 h     -2.23137269    -1.53755967    -1.12074442
 h     -3.05858072    -0.76556842     0.51406049
 h     -2.92232844     0.23256977    -1.19145627
 h     -0.63124687     1.32908573     1.95785293
          17

 c      1.31926638    -0.36933837    -0.00708316
 c      0.05762863    -0.98732579     0.16509342
 c     -1.07674340    -0.06165981    -0.02422482
 c     -1.11718062     1.23868442     0.91820667
 c     -0.33208235     1.19588226    -0.31502960
 c      1.04422405     0.92440950    -0.26861855
 h     -0.01852627    -2.20841424     0.28471567
 h     -2.08783557     1.68311193     0.76717498
 h     -0.55652348     1.69019675    -1.16591745
 h      2.00437474     1.65150428    -0.44310554
 o      2.50772701    -1.06283923     0.12240759
 h      2.75735775    -1.32903899    -0.83644335
 c     -2.35042048    -0.53290479    -0.52169394
 h     -2.24653586    -1.50705619    -1.10707278
 h     -3.09063736    -0.75509335     0.48277414
 h     -2.88818574     0.22813031    -1.12798664
 h     -0.63841267     1.26578368     1.91513824
          17

 c      1.31140260    -0.34538497    -0.00652917
 c      0.06484684    -0.99715718     0.16355813
 c     -1.06894869    -0.06976119    -0.01976074
 c     -1.11438557     1.22700295     0.90866090
 c     -0.33987307     1.20793684    -0.29194518
 c      1.05987500     0.91398454    -0.29389673
 h     -0.00919937    -2.21162217     0.29950495
 h     -2.12970688     1.69319878     0.75872600
 h     -0.60233194     1.68595517    -1.17627275
 h      1.95558479     1.64077850    -0.46786054
 o      2.51492877    -1.06441702     0.13370694
 h      2.74901142    -1.36595728    -0.84354036
 c     -2.36410009    -0.52124877    -0.52372555
 h     -2.26431642    -1.46554136    -1.08795169
 h     -3.10618058    -0.74129639     0.42511998
 h     -2.85192343     0.22017525    -1.06314454
 h     -0.64795925     1.20114356     1.86837282
          17

 c      1.30466407    -0.32490762    -0.00549050
 c      0.07088674    -1.00875436     0.16238029
 c     -1.05930214    -0.07883965    -0.01451380
 c     -1.11289374     1.21579813     0.89902536
 c     -0.34751163     1.21984284    -0.26973033
 c      1.07847938     0.90635008    -0.31926036
 h      0.00060514    -2.18645563     0.31190404
 h     -2.16278927     1.69981272     0.75716267
 h     -0.65875303     1.69439479    -1.20187415
 h      1.88978526     1.62228287    -0.48856524
 o      2.52157506    -1.06565513     0.14324695
 h      2.73724122    -1.39602082    -0.82526104
 c     -2.37929002    -0.51169323    -0.52332945
 h     -2.28424877    -1.42072479    -1.06934862
 h     -3.10655937    -0.72484792     0.34699675
 h     -2.82512399     0.22602813    -1.01186950
 h     -0.65537343     1.13665662     1.82956881
          17

 c      1.29986611    -0.30932396    -0.00375075
 c      0.07547093    -1.02120891     0.16158413
 c     -1.04837082    -0.08934128    -0.00873842
 c     -1.11390420     1.20555282     0.88931722
 c     -0.35447182     1.23198038    -0.25056972
 c      1.09785671     0.90201312    -0.34455717
 h      0.01094030    -2.13849163     0.32113335
 h     -2.17922484     1.69877614     0.76356054
 h     -0.71943875     1.70645797    -1.22680596
 h      1.82178001     1.60568864    -0.50804138
 o      2.52742119    -1.06642615     0.15106704
 h      2.72238281    -1.41859423    -0.78263152
 c     -2.39436745    -0.50456303    -0.51965579
 h     -2.30540033    -1.38305037    -1.05926747
 h     -3.09755495    -0.70775836     0.25991582
 h     -2.81726739     0.26296025    -0.98703011
 h     -0.65683143     1.07291923     1.80914892
          17

 c      1.29757160    -0.29960305    -0.00114935
 c      0.07849717    -1.03305583     0.16110912
 c     -1.03674287    -0.10164155    -0.00271287
 c     -1.11790706     1.19651685     0.88030824
 c     -0.36028176     1.24453512    -0.23630357
 c      1.11545826     0.90045340    -0.36942407
 h      0.02128306    -2.08031435     0.32755425
 h     -2.17615243     1.68817287     0.77794534
 h     -0.77838664     1.71576975    -1.23917746
 h      1.77263140     1.60818386    -0.53088362
 o      2.53219877    -1.06649110     0.15765646
 h      2.70626172    -1.43572310    -0.72367477
 c     -2.40804765    -0.49864746    -0.51363432
 h     -2.32667325    -1.36181105    -1.06544987
 h     -3.09271872    -0.69414960     0.18351379
 h     -2.82625844     0.33081274    -0.98878218
 h     -0.65214429     1.01059240     1.80955609
          17

 c      1.29811383    -0.29610540     0.00234882
 c      0.08003817    -1.04218314     0.16075198
 c     -1.02501118    -0.11597260     0.00328742
 c     -1.12461494     1.18860473     0.87342036
 c     -0.36456915     1.25747795    -0.22811910
 c      1.12936405     0.90072156    -0.39343357
 h      0.03050079    -2.03321285     0.33332128
 h     -2.15516786     1.66808630     0.79954288
 h     -0.83107449     1.71900803    -1.23277466
 h      1.75858481     1.64522323    -0.56116498
 o      2.53560620    -1.06541165     0.16401631
 h      2.69207808    -1.45335597    -0.66436834
 c     -2.41916553    -0.49174854    -0.50787478
 h     -2.34750015    -1.35891166    -1.09106177
 h     -3.11260350    -0.68970041     0.14192278
 h     -2.84133771     0.41156646    -1.00642617
 h     -0.64517640     0.95172474     1.82418319
          17

 c      1.30164056    -0.29858603     0.00662487
 c      0.08028861    -1.04641700     0.16021622
 c     -1.01376483    -0.13233825     0.00901356
 c     -1.13306475     1.18138674     0.87006548
 c     -0.36715792     1.27062358    -0.22647895
 c      1.13953625     0.90299462    -0.41644110
 h      0.03733856    -2.02113424     0.34182062
 h     -2.12264764     1.64076909     0.82700525
 h     -0.87451206     1.71511273    -1.20600841
 h      1.77605788     1.71224754    -0.59823555
 o      2.53736506    -1.06257695     0.17141870
 h      2.68340751    -1.48080023    -0.62478791
 c     -2.42724362    -0.48266610    -0.50444252
 h     -2.36815870    -1.36695427    -1.13229557
 h     -3.16792196    -0.69693222     0.14533426
 h     -2.85315446     0.48616911    -1.02874066
 h     -0.64109508     0.89955744     1.84290891
          17

 c      1.30814423    -0.30624913     0.01139716
 c      0.07947434    -1.04518442     0.15940064
 c     -1.00358885    -0.15044555     0.01425495
 c     -1.14170217     1.17416633     0.87108258
 c     -0.36809227     1.28365597    -0.23110050
 c      1.14719620     0.90837847    -0.43852204
 h      0.04145928    -2.05181746     0.35429936
 h     -2.09041792     1.61099779     0.85871282
 h     -0.90729980     1.70481594    -1.16121728
 h      1.80842524     1.78805332    -0.63753152
 o      2.53740343    -1.05764292     0.18045239
 h      2.68137298    -1.52375398    -0.61391646
 c     -2.43358260    -0.47175220    -0.50337610
 h     -2.38927681    -1.37456027    -1.18098575
 h     -3.24437998    -0.71129582     0.17914331
 h     -2.85674175     0.54246037    -1.04809221
 h     -0.64380550     0.85727561     1.85738810
          17

 c      1.31746196    -0.31784876     0.01623775
 c      0.07785868    -1.04022773     0.15858293
 c     -0.99509193    -0.16971012     0.01883556
 c     -1.14859910     1.16613825     0.87658316
 c     -0.36753759     1.29611293    -0.24096708
 c      1.15347924     0.91747623    -0.45964570
 h      0.04357012    -2.10847704     0.36768043
 h     -2.07410831     1.58536506     0.89325441
 h     -0.93027745     1.69067245    -1.10495636
 h      1.84134814     1.85310112    -0.67464791
 o      2.53595696    -1.05100711     0.19040511
 h      2.68319049    -1.57683681    -0.61985936
 c     -2.44002286    -0.45995384    -0.50390947
 h     -2.41127726    -1.37213142    -1.22871592
 h     -3.31907211    -0.72584637     0.22209253
 h     -2.85021835     0.57437356    -1.05994821
 h     -0.65507328     0.82709062     1.86292875
          17

 c      1.32925705    -0.33189255     0.02063770
 c      0.07583837    -1.03408388     0.15816273
 c     -0.98891247    -0.18934454     0.02260400
 c     -1.15220385     1.15675087     0.88606436
 c     -0.36557615     1.30735438    -0.25439879
 c      1.15906867     0.93001713    -0.47960492
 h      0.04445087    -2.16702647     0.37753105
 h     -2.08534661     1.56876551     0.92971482
 h     -0.94768215     1.67735012    -1.04863948
 h      1.86666110     1.89601961    -0.70679627
 o      2.53340147    -1.04349070     0.20011869
 h      2.68488563    -1.62864350    -0.62352392
 c     -2.44770780    -0.44807463    -0.50551409
 h     -2.43421178    -1.35401296    -1.26905164
 h     -3.37632366    -0.73570798     0.25982721
 h     -2.83351085     0.57997402    -1.06187544
 h     -0.67447113     0.80982631     1.85859629
          17

 c      1.34300790    -0.34686711     0.02409146
 c      0.07395878    -1.02878745     0.15841623
 c     -0.98567323    -0.20847868     0.02542661
 c     -1.15228051     1.14610415     0.89861527
 c     -0.36205179     1.31660088    -0.26931167
 c      1.16431746     0.94518929    -0.49810819
 h      0.04450163    -2.21022510     0.38089063
 h     -2.12207806     1.56022921     0.96706213
 h     -0.96743892     1.67119780    -1.00717461
 h      1.88060412     1.91195353    -0.73249919
 o      2.53010210    -1.03582787     0.20881015
 h      2.68373057    -1.66982739    -0.61176637
 c     -2.45704624    -0.43669144    -0.50788943
 h     -2.45783865    -1.31837281    -1.29806121
 h     -3.40846895    -0.73833122     0.28484100
 h     -2.80785657     0.56072722    -1.05315521
 h     -0.69937528     0.80466523     1.84724705
          17

 c      1.35801324    -0.36138839     0.02615912
 c      0.07282925    -1.02564647     0.15946465
 c     -0.98589710    -0.22627428     0.02719447
 c     -1.14985682     1.13487353     0.91304965
 c     -0.35679971     1.32319212    -0.28388660
 c      1.16936513     0.96194999    -0.51485754
 h      0.04386534    -2.22914185     0.37656262
 h     -2.17029210     1.55406242     1.00346666
 h     -0.99729648     1.67737177    -0.99228676
 h      1.88223734     1.90046435    -0.75118985
 o      2.52639896    -1.02851675     0.21617266
 h      2.67858270    -1.69547504    -0.57904542
 c     -2.46796221    -0.42632744    -0.51069259
 h     -2.48174228    -1.26669422    -1.31433639
 h     -3.41273901    -0.73262191     0.29363345
 h     -2.77590299     0.52226970    -1.03516211
 h     -0.72500242     0.80898299     1.83577805
          17

 c      1.37341418    -0.37426696     0.02649407
 c      0.07299900    -1.02535211     0.16130984
 c     -0.98990669    -0.24201331     0.02784053
 c     -1.14633942     1.12387470     0.92796381
 c     -0.35024681     1.32694867    -0.29733607
 c      1.17415213     0.97912854    -0.52956442
 h      0.04261169    -2.22082402     0.36459599
 h     -2.21442325     1.54449702     1.03674993
 h     -1.03721728     1.69574603    -1.00414288
 h      1.87315480     1.86496504    -0.76317407
 o      2.52263086    -1.02182488     0.22226979
 h      2.66960796    -1.70501264    -0.52573153
 c     -2.48002156    -0.41767510    -0.51328548
 h     -2.50543817    -1.20365334    -1.31925723
 h     -3.38935971    -0.71840369     0.28509082
 h     -2.74210373     0.47649586    -1.01246352
 h     -0.74504899     0.81871221     1.83442227
          17

 c      1.38823657    -0.38451917     0.02484362
 c      0.07483648    -1.02802620     0.16385105
 c     -0.99772978    -0.25516156     0.02735375
 c     -1.14282474     1.11371267     0.94202654
 c     -0.34350197     1.32816440    -0.30983010
 c      1.17833004     0.99535246    -0.54191262
 h      0.04083584    -2.18695640     0.34595625
 h     -2.24354896     1.52808120     1.06508691
 h     -1.07818710     1.72103489    -1.03261200
 h      1.85842218     1.81360053    -0.76998584
 o      2.51913322    -1.01574724     0.22749825
 h      2.65820483    -1.70273153    -0.45748144
 c     -2.49245786    -0.41169965    -0.51460415
 h     -2.52849857    -1.13723495    -1.31759572
 h     -3.34134920    -0.69639734     0.26038441
 h     -2.71258013     0.44299274    -0.99366544
 h     -0.75377677     0.82997067     1.85279406
          17

 c      1.40146241    -0.39136992     0.02103893
 c      0.07845397    -1.03314225     0.16687541
 c     -1.00904617    -0.26539850     0.02578344
 c     -1.13977596     1.10457839     0.95456164
 c     -0.33776290     1.32726033    -0.32179271
 c      1.18112132     1.00892798    -0.55150155
 h      0.03866652    -2.13443530     0.32252013
 h     -2.25206149     1.50366014     1.08722342
 h     -1.10924296     1.74680463    -1.06584362
 h      1.84807735     1.76042323    -0.77493559
 o      2.51620148    -1.00988554     0.23260652
 h      2.64709144    -1.69933127    -0.38550571
 c     -2.50423950    -0.40913227    -0.51354741
 h     -2.55073273    -1.07802410    -1.31765100
 h     -3.27602021    -0.66877826     0.22453482
 h     -2.69275127     0.44293986    -0.98827810
 h     -0.74904865     0.84142363     1.89302606
          17

 c      1.41212945    -0.39428034     0.01498574
 c      0.08371104    -1.03935816     0.17004222
 c     -1.02320838    -0.27260079     0.02323543
 c     -1.13700364     1.09626021     0.96579684
 c     -0.33388265     1.32455307    -0.33348817
 c      1.18140848     1.01802928    -0.55787009
 h      0.03615127    -2.07751461     0.29720711
 h     -2.23877260     1.47182038     1.10247057
 h     -1.12266261     1.76815427    -1.09522366
 h      1.85602869     1.72291759    -0.78277780
 o      2.51407106    -1.00345858     0.23854036
 h      2.63974461    -1.71111436    -0.32408532
 c     -2.51411941    -0.40922292    -0.51023489
 h     -2.57233028    -1.03602565    -1.32885445
 h     -3.20818759    -0.64029195     0.18993924
 h     -2.68351980     0.48217770    -0.99775929
 h     -0.73324944     0.85465215     1.94707691
          17

 c      1.41944197    -0.39300006     0.00666332
 c      0.09029527    -1.04450811     0.17291106
 c     -1.03933946    -0.27677917     0.01985859
 c     -1.13387500     1.08834628     0.97641452
 c     -0.33232002     1.32021374    -0.34496669
 c      1.17851263     1.02159328    -0.56075564
 h      0.03302060    -2.03856464     0.27367943
 h     -2.20656325     1.43460898     1.11077256
 h     -1.11477611     1.78218026    -1.11582883
 h      1.89100250     1.71126870    -0.79669596
 o      2.51300030    -0.99591807     0.24581973
 h      2.63801925    -1.74941394    -0.28067490
 c     -2.52047082    -0.40968447    -0.50691808
 h     -2.59371279    -1.01549251    -1.35582969
 h     -3.16160160    -0.61858634     0.17881138
 h     -2.68193844     0.54556422    -1.01302864
 h     -0.71096933     0.87198983     2.00201915
          17

 c      1.42287759    -0.38760084    -0.00386247
 c      0.09780988    -1.04644345     0.17508298
 c     -1.05645876    -0.27799571     0.01582365
 c     -1.12947393     1.08037585     0.98698213
 c     -0.33321909     1.31428851    -0.35610396
 c      1.17307064     1.02006652    -0.56038492
 h      0.02877469    -2.03908407     0.25480456
 h     -2.16292706     1.39555107     1.11287457
 h     -1.08532851     1.78774524    -1.12571722
 h      1.94633692     1.71941206    -0.81490731
 o      2.51334104    -0.98773528     0.25406271
 h      2.64000761    -1.80745131    -0.24851696
 c     -2.52206711    -0.40854527    -0.50655227
 h     -2.61508350    -1.01295083    -1.39422733
 h     -3.15610112    -0.60974722     0.21104515
 h     -2.68513754     0.61243267    -1.02334151
 h     -0.68645083     0.89470822     2.04644170
          17

 c      1.42228125    -0.37845535    -0.01641561
 c      0.10576104    -1.04472214     0.17636129
 c     -1.07357383    -0.27630946     0.01130736
 c     -1.12264103     1.07188044     0.99770914
 c     -0.33644098     1.30670543    -0.36661013
 c      1.16655842     1.01472221    -0.55731382
 h      0.02378643    -2.08059039     0.24097862
 h     -2.12041246     1.35955393     1.11040550
 h     -1.03716914     1.78545986    -1.12568121
 h      2.00550024     1.73293735    -0.83247293
 o      2.51536686    -0.97996572     0.26252267
 h      2.64189758    -1.86698552    -0.21558249
 c     -2.51988096    -0.40536475    -0.50988608
 h     -2.63609492    -1.02094143    -1.43404975
 h     -3.18528051    -0.61141961     0.27879885
 h     -2.69151233     0.66788447    -1.02213019
 h     -0.66258690     0.92270961     2.07300611
          17

 c      1.41789732    -0.36618978    -0.03069197
 c      0.11353963    -1.04079148     0.17668862
 c     -1.08973753    -0.27178304     0.00648420
 c     -1.11219615     1.06245889     1.00846585
 c     -0.34152994     1.29724075    -0.37598146
 c      1.16027642     1.00671481    -0.55209923
 h      0.01993779    -2.14284685     0.23108403
 h     -2.09399290     1.33185576     1.10547801
 h     -0.97650016     1.77812647    -1.11973831
 h      2.05372045     1.74015780    -0.84504077
 o      2.51908753    -0.97338519     0.27066651
 h      2.64064227    -1.91225973    -0.17412634
 c     -2.51623520    -0.40060726    -0.51569445
 h     -2.65588663    -1.03228315    -1.46550406
 h     -3.22671595    -0.61671651     0.35496832
 h     -2.70018244     0.70360625    -1.00688846
 h     -0.64083468     0.95488377     2.07846608
          17

 c      1.41030573    -0.35164847    -0.04625804
 c      0.12053321    -1.03640078     0.17600281
 c     -1.10407976    -0.26451652     0.00151604
 c     -1.09763483     1.05197160     1.01889637
 c     -0.34770284     1.28546983    -0.38344394
 c      1.15498766     0.99686936    -0.54519073
 h      0.01943161    -2.20260719     0.22429554
 h     -2.09272032     1.31558725     1.09969496
 h     -0.91286745     1.77131220    -1.11574041
 h      2.08195631     1.73472388    -0.85006281
 o      2.52424947    -0.96824842     0.27823024
 h      2.63459741    -1.93445039    -0.12164773
 c     -2.51297847    -0.39477439    -0.52273987
 h     -2.67338864    -1.04178798    -1.48191412
 h     -3.26328478    -0.62082371     0.41794966
 h     -2.71060902     0.71593427    -0.97770617
 h     -0.62120765     0.98948505     2.06332913
          17

 c      1.40030081    -0.33586950    -0.06256544
 c      0.12623258    -1.03269101     0.17421464
 c     -1.11582957    -0.25466248    -0.00346337
 c     -1.07977060     1.04067690     1.02845490
 c     -0.35404499     1.27083852    -0.38808660
 c      1.15098602     0.98582408    -0.53696036
 h      0.02374098    -2.24431338     0.22039376
 h     -2.11212825     1.30997033     1.09366699
 h     -0.85687095     1.77253471    -1.12380107
 h      2.08600506     1.71428839    -0.84647858
 o      2.53043013    -0.96436657     0.28512532
 h      2.62325038    -1.93121852    -0.05919317
 c     -2.51117651    -0.38825071    -0.53021564
 h     -2.68763969    -1.04643528    -1.48016143
 h     -3.28634213    -0.62166543     0.45657648
 h     -2.72255502     0.70482223    -0.93644530
 h     -0.60205935     1.02446368     2.03202316
          17

 c      1.38876979    -0.32006592    -0.07897345
 c      0.13026404    -1.03020283     0.17123886
 c     -1.12434392    -0.24242644    -0.00836267
 c     -1.06040723     1.02908210     1.03632777
 c     -0.35999073     1.25303380    -0.38941059
 c      1.14820662     0.97416516    -0.52774252
 h      0.03347801    -2.25999598     0.21945076
 h     -2.13808354     1.31158085     1.08777763
 h     -0.81467922     1.78701844    -1.14989459
 h      2.06529939     1.67934434    -0.83433179
 o      2.53712996    -0.96114274     0.29139216
 h      2.60696577    -1.90686826     0.00970754
 c     -2.51134867    -0.38144637    -0.53745209
 h     -2.69802003    -1.04521227    -1.46043043
 h     -3.29230503    -0.61874166     0.46636150
 h     -2.73629747     0.67416224    -0.88659388
 h     -0.57982554     1.05791504     1.99320671
          17

 c      1.37659524    -0.30560022    -0.09477846
 c      0.13238902    -1.02907176     0.16701634
 c     -1.12914137    -0.22807263    -0.01314489
 c     -1.04147423     1.01767508     1.04149692
 c     -0.36561349     1.23240913    -0.38788243
 c      1.14624030     0.96245497    -0.51783776
 h      0.04856801    -2.24696017     0.22160863
 h     -2.15636343     1.31681214     1.08284304
 h     -0.78476261     1.81281201    -1.18944518
 h      2.02287184     1.63318298    -0.81478160
 o      2.54384335    -0.95749922     0.29718345
 h      2.58674104    -1.87404207     0.07962919
 c     -2.51359816    -0.37497393    -0.54364925
 h     -2.70444560    -1.03914048    -1.42612350
 h     -3.28021557    -0.61240854     0.44653637
 h     -2.75309035     0.63318815    -0.83341219
 h     -0.54941544     1.08866224     1.95855724
          17

 c      1.36457714    -0.29393378    -0.10925404
 c      0.13250802    -1.02911227     0.16151880
 c     -1.12993657    -0.21193344    -0.01784080
 c     -1.02441353     1.00680103     1.04318006
 c     -0.37129477     1.20987424    -0.38468524
 c      1.14422612     0.95113385    -0.50746578
 h      0.06835105    -2.20675117     0.22703651
 h     -2.15755004     1.32308268     1.07997227
 h     -0.76171711     1.84215776    -1.23038421
 h      1.96669073     1.58295661    -0.79059224
 o      2.55013867    -0.95193217     0.30267921
 h      2.56352860    -1.85321642     0.14488644
 c     -2.51760233    -0.36971642    -0.54781268
 h     -2.70753534    -1.03150311    -1.38396577
 h     -3.25097160    -0.60374025     0.39918947
 h     -2.77566140     0.59735236    -0.78362850
 h     -0.50642015     1.11643428     1.93792024
          17

 c      1.35337547    -0.28652687    -0.12170709
 c      0.13066855    -1.02974893     0.15473814
 c     -1.12667221    -0.19441997    -0.02255713
 c     -1.00984107     0.99672917     1.04141661
 c     -0.37728584     1.18645052    -0.38105300
 c      1.14071427     0.94033187    -0.49668270
 h      0.09157823    -2.14592095     0.23605439
 h     -2.13739236     1.32896567     1.08021345
 h     -0.74119723     1.86679511    -1.26102658
 h      1.91142778     1.54108920    -0.76680576
 o      2.55574509    -0.94327430     0.30787312
 h      2.53723823    -1.86084019     0.20318268
 c     -2.52259947    -0.36645913    -0.54903397
 h     -2.70859133    -1.02774719    -1.34357878
 h     -3.20800209    -0.59487899     0.33035828
 h     -2.80761388     0.58414274    -0.74365162
 h     -0.45071590     1.14094028     1.93286203
          17

 c      1.34348692    -0.28468847    -0.13154581
 c      0.12706147    -1.02983813     0.14665807
 c     -1.11954075    -0.17603290    -0.02746197
 c     -0.99751267     0.98774759     1.03712610
 c     -0.38357609     1.16303822    -0.37794665
 c      1.13389165     0.92988230    -0.48539672
 h      0.11647638    -2.07820250     0.24951101
 h     -2.09611672     1.33410005     1.08438654
 h     -0.72126602     1.88089488    -1.27383168
 h      1.87608672     1.52351663    -0.75000222
 o      2.56051481    -0.93180958     0.31250509
 h      2.50743015    -1.89173813     0.25684817
 c     -2.52750197    -0.36496530    -0.54719919
 h     -2.70905620    -1.03387417    -1.31519924
 h     -3.15961079    -0.58986983     0.25322243
 h     -2.85036063     0.60127778    -0.71677780
 h     -0.38758974     1.16076880     1.93609212
          17

 c      1.33526550    -0.28939749    -0.13834440
 c      0.12197350    -1.02763552     0.13721119
 c     -1.10899248    -0.15737342    -0.03274171
 c     -0.98659032     0.98011109     1.03157116
 c     -0.38993933     1.14041639    -0.37604885
 c      1.12270272     0.92000654    -0.47369531
 h      0.14120935    -2.02522740     0.26941309
 h     -2.03831634     1.33931284     1.09311694
 h     -0.70182258     1.88141661    -1.26540797
 h      1.87117710     1.53948602    -0.74375244
 o      2.56427776    -0.91889967     0.31632906
 h      2.47528182    -1.92489189     0.30858360
 c     -2.53095892    -0.36361706    -0.54375605
 h     -2.70940954    -1.05272386    -1.30515758
 h     -3.12222107    -0.59573899     0.19190291
 h     -2.90040876     0.63986243    -0.70257081
 h     -0.32476033     1.17368031     1.93746869
          17

 c      1.32896343    -0.30109585    -0.14189992
 c      0.11570241    -1.02158063     0.12630517
 c     -1.09572598    -0.13914076    -0.03854505
 c     -0.97589676     0.97389895     1.02586202
 c     -0.39599427     1.11930149    -0.37582371
 c      1.10782377     0.91193503    -0.46213696
 h      0.16457679    -2.00787239     0.29877683
 h     -1.97336473     1.34699900     1.10700651
 h     -0.68396869     1.86785646    -1.23576645
 h      1.88775907     1.58184479    -0.74450387
 o      2.56681698    -0.90581686     0.31926336
 h      2.44343856    -1.94168842     0.35897263
 c     -2.53160108    -0.36048687    -0.54132838
 h     -2.70850526    -1.08100584    -1.31246779
 h     -3.11640521    -0.62136213     0.17519560
 h     -2.95135767     0.68313797    -0.69874136
 h     -0.26896464     1.17762919     1.92914912
          17

 c      1.32475029    -0.31947835    -0.14227272
 c      0.10856995    -1.01189213     0.11407006
 c     -1.08064918    -0.12209974    -0.04493664
 c     -0.96409414     0.96893261     1.02076226
 c     -0.40122457     1.10035996    -0.37751800
 c      1.09085742     0.90709090    -0.45140141
 h      0.18544293    -2.02798846     0.33876473
 h     -1.91468491     1.36127783     1.12686453
 h     -0.66978755     1.84244751    -1.18820657
 h      1.90764846     1.63440803    -0.74523986
 o      2.56792128    -0.89332786     0.32133318
 h      2.41479706    -1.93232135     0.40732687
 c     -2.52955090    -0.35480173    -0.54112005
 h     -2.70429502    -1.11088474    -1.33049881
 h     -3.14533113    -0.66894303     0.20872426
 h     -2.99730831     0.71689575    -0.70263913
 h     -0.22446893     1.17133878     1.90705458
          17

 c      1.32269170    -0.34343349    -0.13977434
 c      0.10101278    -1.00071439     0.10106620
 c     -1.06482717    -0.10703713    -0.05187631
 c     -0.95010793     0.96487981     1.01668251
 c     -0.40498203     1.08411447    -0.38108094
 c      1.07325716     0.90606275    -0.44187344
 h      0.20133671    -2.06669329     0.38603144
 h     -1.87485268     1.38656597     1.15358418
 h     -0.66247263     1.81112418    -1.12999724
 h      1.91664615     1.68338545    -0.74049769
 o      2.56742728    -0.88174776     0.32259881
 h      2.39176626    -1.89487686     0.45284379
 c     -2.52674859    -0.34730147    -0.54194322
 h     -2.69503518    -1.13401684    -1.35125697
 h     -3.18882167    -0.72885500     0.26821355
 h     -3.03407278     0.73244470    -0.71182723
 h     -0.19277996     1.15439064     1.87062323
          17

 c      1.32270877    -0.37123065    -0.13489590
 c      0.09352258    -0.99053282     0.08807652
 c     -1.04942191    -0.09471816    -0.05922608
 c     -0.93383799     0.96156212     1.01377321
 c     -0.40650972     1.07077380    -0.38608678
 c      1.05609604     0.90850277    -0.43361826
 h      0.20912807    -2.10245408     0.43481458
 h     -1.85724878     1.42398073     1.18709115
 h     -0.66651123     1.78463482    -1.07289024
 h      1.90718058     1.72048075    -0.72743308
 o      2.56526125    -0.87098839     0.32310670
 h      2.37580636    -1.83461833     0.49549190
 c     -2.52495462    -0.33917587    -0.54238985
 h     -2.67987849    -1.14418358    -1.36819532
 h     -3.22652285    -0.78896961     0.32835256
 h     -3.05912063     0.72586600    -0.72423754
 h     -0.17244450     1.12719189     1.82259990
          17

 c      1.32454610    -0.40084234    -0.12822583
 c      0.08653670    -0.98322572     0.07582850
 c     -1.03559441    -0.08581794    -0.06678021
 c     -0.91639580     0.95913820     1.01199461
 c     -0.40505609     1.06025410    -0.39191376
 c      1.04015994     0.91351368    -0.42652410
 h      0.20640693    -2.12140794     0.47992426
 h     -1.85367456     1.46924101     1.22523479
 h     -0.68702457     1.77678578    -1.03045032
 h      1.87657335     1.74182110    -0.70512679
 o      2.56150220    -0.86050053     0.32282973
 h      2.36684712    -1.76496768     0.53714230
 c     -2.52494706    -0.33139614    -0.54174161
 h     -2.65887872    -1.13810787    -1.37719402
 h     -3.24749831    -0.84094969     0.37471405
 h     -3.07152557     0.69716322    -0.73822346
 h     -0.15858085     1.09095346     1.76925529
          17

 c      1.32775706    -0.43025846    -0.12039196
 c      0.08040526    -0.98001211     0.06489851
 c     -1.02438431    -0.08082329    -0.07430842
 c     -0.89952194     0.95791456     1.01107061
 c     -0.40020362     1.05275207    -0.39839231
 c      1.02599542     0.92001206    -0.42041288
 h      0.19186573    -2.11714177     0.51768927
 h     -1.85144175     1.51521799     1.26441273
 h     -0.72674826     1.79587970    -1.00971758
 h      1.82573059     1.74691604    -0.67397327
 o      2.55643545    -0.84929693     0.32159840
 h      2.36294065    -1.70698263     0.58281908
 c     -2.52675332    -0.32473667    -0.53968243
 h     -2.63278414    -1.11545041    -1.37670221
 h     -3.24747137    -0.88002990     0.40065896
 h     -3.07227832     0.65026660    -0.75269469
 h     -0.14274127     1.04744820     1.72021262
          17

 c      1.33171476    -0.45772583    -0.11202201
 c      0.07538609    -0.98158116     0.05570339
 c     -1.01658823    -0.07991721    -0.08160649
 c     -0.88481957     0.95812207     1.01057005
 c     -0.39227998     1.04929375    -0.40623792
 c      1.01386605     0.92687761    -0.41507460
 h      0.16514784    -2.08835135     0.54589238
 h     -1.84029286     1.55553566     1.30113782
 h     -0.78219244     1.83631426    -1.00538557
 h      1.75917308     1.73878563    -0.63550795
 o      2.55046099    -0.83657409     0.31919267
 h      2.36208108    -1.67893261     0.63920753
 c     -2.52989032    -0.31996657    -0.53594063
 h     -2.60281408    -1.07876736    -1.36782601
 h     -3.22558885    -0.90361015     0.40353692
 h     -3.06500029     0.59380848    -0.76747463
 h     -0.11519177     0.99820812     1.68579508
          17

 c      1.33565263    -0.48189091    -0.10370442
 c      0.07162438    -0.98811798     0.04848117
 c     -1.01264991    -0.08286822    -0.08854775
 c     -0.87305564     0.95986618     1.01031982
 c     -0.38235749     1.05115121    -0.41645724
 c      1.00364472     0.93288633    -0.41025047
 h      0.12671983    -2.03777753     0.56383795
 h     -1.81445909     1.58610597     1.33291295
 h     -0.84458496     1.88370802    -1.00621214
 h      1.68606842     1.72527038    -0.59249238
 o      2.54386127    -0.82276581     0.31576161
 h      2.36589961    -1.67881101     0.70766515
 c     -2.53347123    -0.31793997    -0.53008144
 h     -2.57040601    -1.03358766    -1.35461167
 h     -3.18297812    -0.91053401     0.38298035
 h     -3.05649430     0.54150128    -0.78380310
 h     -0.07129768     0.94380887     1.67110513
          17

 c      1.33872822    -0.50184074    -0.09595089
 c      0.06912731    -0.99920913     0.04322258
 c     -1.01259818    -0.08899581    -0.09510575
 c     -0.86377426     0.96305072     1.01068443
 c     -0.37189538     1.05891826    -0.42962213
 c      0.99477357     0.93659102    -0.40563294
 h      0.07784173    -1.97281592     0.57307882
 h     -1.77231662     1.60527930     1.35839986
 h     -0.90439189     1.92515720    -1.00340508
 h      1.62058042     1.72009734    -0.54861249
 o      2.53684691    -0.80931026     0.31199152
 h      2.37847352    -1.68749195     0.78105229
 c     -2.53638488    -0.31933826    -0.52153665
 h     -2.53686497    -0.98800737    -1.34403148
 h     -3.12271570    -0.90131263     0.34099567
 h     -3.05516902     0.50888130    -0.80412278
 h     -0.01661114     0.88476537     1.67240377
          17

 c      1.34010182    -0.51707587    -0.08916831
 c      0.06777363    -1.01369466     0.03954522
 c     -1.01607138    -0.09726313    -0.10132559
 c     -0.85566107     0.96724635     1.01222105
 c     -0.36244324     1.07228537    -0.44573219
 c      0.98664166     0.93662136    -0.40098200
 h      0.02031273    -1.90714060     0.57891830
 h     -1.71587813     1.61384956     1.37750968
 h     -0.95408625     1.95305186    -0.99265302
 h      1.57729732     1.73862338    -0.50677288
 o      2.52977140    -0.79750506     0.30871206
 h      2.40207792    -1.68675288     0.84956178
 c     -2.53768367    -0.32395340    -0.51012774
 h     -2.50304243    -0.95057505    -1.34426742
 h     -3.05111602    -0.87968038     0.28402983
 h     -3.06566454     0.50427208    -0.82968498
 h      0.03681829     0.82306998     1.68100603
          17

 c      1.33902733    -0.52746008    -0.08363304
 c      0.06739949    -1.02974415     0.03663200
 c     -1.02242829    -0.10645775    -0.10727005
 c     -0.84717490     0.97167048     1.01517641
 c     -0.35544642     1.09030154    -0.46437991
 c      0.97942137     0.93270543    -0.39629209
 h     -0.04448160    -1.86008439     0.59119149
 h     -1.65066904     1.61533695     1.39169420
 h     -0.98870492     1.96448663    -0.97303328
 h      1.56094714     1.78495009    -0.46693109
 o      2.52312259    -0.78806154     0.30657199
 h      2.43627279    -1.66640044     0.90555385
 c     -2.53670142    -0.33017531    -0.49707982
 h     -2.46951136    -0.92633526    -1.36028667
 h     -2.98043129    -0.85612128     0.22757538
 h     -3.08467171     0.52235358    -0.85753913
 h      0.07772011     0.76211544     1.68904034
          17

 c      1.33496464    -0.53314413    -0.07946980
 c      0.06785701    -1.04571328     0.03364773
 c     -1.03089614    -0.11537491    -0.11298775
 c     -0.83687227     0.97527568     1.01931454
 c     -0.35202305     1.11168394    -0.48491616
 c      0.97418713     0.92610677    -0.39170178
 h     -0.11617639    -1.84719933     0.61939988
 h     -1.58541514     1.61616862     1.40422719
 h     -1.00585489     1.96023587    -0.94596129
 h      1.56377716     1.84598437    -0.42717960
 o      2.51739046    -0.78117994     0.30595045
 h      2.47885925    -1.62319385     0.94467026
 c     -2.53258300    -0.33539945    -0.48555208
 h     -2.43734692    -0.91442882    -1.38979197
 h     -2.93009989    -0.85101062     0.19943993
 h     -3.10437221     0.54986125    -0.88145760
 h      0.09905163     0.70558420     1.69163790
          17

 c      1.32769853    -0.53446565    -0.07664807
 c      0.06877335    -1.06136080     0.03060675
 c     -1.04067960    -0.12295179    -0.11851043
 c     -0.82360629     0.97695601     1.02403887
 c     -0.35268215     1.13496299    -0.50652786
 c      0.97196905     0.91861694    -0.38727823
 h     -0.19268450    -1.86662755     0.66247658
 h     -1.52996808     1.62441210     1.41961119
 h     -1.00617869     1.94467525    -0.91485086
 h      1.57492112     1.90292349    -0.38648405
 o      2.51294915    -0.77665362     0.30692394
 h      2.52676021    -1.55934250     0.96612152
 c     -2.52472493    -0.33757298    -0.47877727
 h     -2.40847138    -0.91027273    -1.42471122
 h     -2.91547691    -0.88305570     0.22274976
 h     -3.11796506     0.57464903    -0.89544784
 h      0.09816332     0.65654220     1.68671282
          17

 c      1.31739905    -0.53188081    -0.07499182
 c      0.06933228    -1.07755542     0.02836864
 c     -1.05100202    -0.12836092    -0.12385172
 c     -0.80690587     0.97596600     1.02868641
 c     -0.35708590     1.15843709    -0.52824740
 c      0.97310601     0.91167940    -0.38299731
 h     -0.26765476    -1.90283025     0.70881589
 h     -1.49048610     1.64569026     1.44112757
 h     -0.99452615     1.92665414    -0.88519596
 h      1.58694279     1.94165433    -0.34517312
 o      2.50997366    -0.77387054     0.30918042
 h      2.57679177    -1.48261706     0.97393637
 c     -2.51417057    -0.33730572    -0.47678811
 h     -2.38501777    -0.90919450    -1.45625735
 h     -2.92995557    -0.94402384     0.28411340
 h     -3.12151102     0.58925528    -0.89576920
 h      0.07634259     0.61685634     1.67449468
          17

 c      1.30458216    -0.52594843    -0.07419506
 c      0.06855578    -1.09505683     0.02779154
 c     -1.06113331    -0.13106758    -0.12900195
 c     -0.78733316     0.97236613     1.03278003
 c     -0.36402526     1.18010567    -0.54898321
 c      0.97726249     0.90625888    -0.37881601
 h     -0.33334350    -1.94084804     0.74632012
 h     -1.46543751     1.67875095     1.46801247
 h     -0.98080457     1.91999568    -0.86420033
 h      1.59620583     1.95438731    -0.30422411
 o      2.50837111    -0.77178716     0.31189388
 h      2.62684655    -1.40689344     0.97900194
 c     -2.50270876    -0.33668840    -0.47770043
 h     -2.36864947    -0.90801169    -1.47798893
 h     -2.95644011    -1.01041607     0.35200341
 h     -3.11354061     0.59043752    -0.88099820
 h      0.03895015     0.58653468     1.65763864
          17

 c      1.28998001    -0.51733228    -0.07384974
 c      0.06564719    -1.11405373     0.02931659
 c     -1.07041078    -0.13082174    -0.13393031
 c     -0.76636701     0.96703841     1.03594096
 c     -0.37187574     1.19798932    -0.56772733
 c      0.98369726     0.90294852    -0.37470796
 h     -0.38377886    -1.97168876     0.76743691
 h     -1.44756193     1.71618709     1.49582506
 h     -0.97677366     1.93958805    -0.85834114
 h      1.60161215     1.93816999    -0.26474268
 o      2.50776208    -0.76918863     0.31384826
 h      2.67707497    -1.34826770     0.99738149
 c     -2.49160183    -0.33730657    -0.48009351
 h     -2.36032143    -0.90513476    -1.48643766
 h     -2.98285138    -1.06570667     0.40523294
 h     -3.09464746     0.57820421    -0.85154952
 h     -0.00403662     0.56282726     1.64186627
          17

 c      1.27436234    -0.50678679    -0.07349618
 c      0.06012234    -1.13426607     0.03300651
 c     -1.07824691    -0.12760305    -0.13859192
 c     -0.74588830     0.96129906     1.03763413
 c     -0.37959008     1.21106614    -0.58395234
 c      0.99149856     0.90200516    -0.37066186
 h     -0.41540896    -1.99120903     0.76881991
 h     -1.42909536     1.74925496     1.51941071
 h     -0.98664585     1.99055324    -0.86891592
 h      1.60389684     1.89395398    -0.22770268
 o      2.50770070    -0.76548694     0.31426971
 h      2.72790517    -1.31284459     1.03767987
 c     -2.48150972    -0.34009003    -0.48314355
 h     -2.36029107    -0.90036001    -1.48099025
 h     -3.00286756    -1.10215318     0.43424139
 h     -3.06757743     0.55569953    -0.80944206
 h     -0.03886696     0.53986352     1.63597361
          17

 c      1.25838317    -0.49512544    -0.07268833
 c      0.05183679    -1.15509157     0.03865017
 c     -1.08414283    -0.12156654    -0.14293647
 c     -0.72745445     0.95638043     1.03730482
 c     -0.38718085     1.21979210    -0.59773429
 c      0.99966274     0.90326944    -0.36668880
 h     -0.42680900    -1.99850450     0.75014117
 h     -1.40483052     1.77139681     1.53498452
 h     -1.00268171     2.06238557    -0.89095639
 h      1.60586989     1.82703569    -0.19363084
 o      2.50804026    -0.76108406     0.31352663
 h      2.77555138    -1.29144982     1.09060810
 c     -2.47267162    -0.34569038    -0.48617887
 h     -2.36820531    -0.89473325    -1.46382009
 h     -3.01327028    -1.11687263     0.43570018
 h     -3.03751226     0.52959073    -0.75816375
 h     -0.05349609     0.51111748     1.64831006
          17

 c      1.24252206    -0.48319091    -0.07104422
 c      0.04100317    -1.17564644     0.04579240
 c     -1.08771454    -0.11300711    -0.14691687
 c     -0.71154488     0.95285441     1.03496786
 c     -0.39504118     1.22535888    -0.60940821
 c      1.00702037     0.90602692    -0.36287551
 h     -0.41869946    -1.99557121     0.71376032
 h     -1.37260680     1.77921521     1.54057361
 h     -1.01335159     2.13779265    -0.91748860
 h      1.61349939     1.74844577    -0.16197258
 o      2.50887003    -0.75664073     0.31248806
 h      2.81336561    -1.27139468     1.13955101
 c     -2.46504265    -0.35465239    -0.48845153
 h     -2.38321249    -0.89047248    -1.43995149
 h     -3.01236716    -1.10945283     0.40938091
 h     -3.01166220     0.50960142    -0.70207285
 h     -0.04599118     0.47513992     1.67963930
          17

 c      1.22710035    -0.47182910    -0.06826695
 c      0.02822618    -1.19469419     0.05368138
 c     -1.08872407    -0.10233994    -0.15049239
 c     -0.69755367     0.95045158     1.03138012
 c     -0.40328554     1.22886419    -0.61926948
 c      1.01217178     0.90902372    -0.35945676
 h     -0.39462047    -1.98839580     0.66542829
 h     -1.33291224     1.77237012     1.53588044
 h     -1.01083350     2.20236781    -0.94298724
 h      1.63662038     1.67479094    -0.13035912
 o      2.51023710    -0.75253701     0.31177726
 h      2.83601478    -1.24495407     1.17246895
 c     -2.45849822    -0.36718925    -0.48920997
 h     -2.40414010    -0.89066010    -1.41696004
 h     -2.99956443    -1.08138775     0.35739128
 h     -2.99677211     0.50493990    -0.64494925
 h     -0.02494968     0.43763774     1.72128660
          17

 c      1.21232486    -0.46186217    -0.06414648
 c      0.01452060    -1.21052146     0.06119950
 c     -1.08711428    -0.09008727    -0.15362439
 c     -0.68449678     0.94844908     1.02746611
 c     -0.41166045     1.23107911    -0.62750588
 c      1.01382498     0.91109265    -0.35674640
 h     -0.36176270    -1.98886387     0.61526925
 h     -1.28855170     1.75350437     1.52228865
 h     -0.99200751     2.24705564    -0.96396139
 h      1.68510632     1.62119088    -0.09553820
 o      2.51204308    -0.74885762     0.31162972
 h      2.84090397    -1.20950886     1.18409345
 c     -2.45306386    -0.38266023    -0.48803225
 h     -2.42976660    -0.89818944    -1.40329686
 h     -2.97606548    -1.03708187     0.28536578
 h     -2.99503384     0.51798508    -0.58880384
 h     -0.00132326     0.40673614     1.76164662
          17

 c      1.19834077    -0.45404249    -0.05855715
 c      0.00112604    -1.22107984     0.06703833
 c     -1.08304552    -0.07686432    -0.15627225
 c     -0.67147825     0.94601729     1.02379969
 c     -0.41968731     1.23248947    -0.63422248
 c      1.01168425     0.91219340    -0.35479250
 h     -0.32958097    -2.01375454     0.57592071
 h     -1.24454669     1.72843320     1.50305855
 h     -0.95708198     2.26729278    -0.97850698
 h      1.75869904     1.58939832    -0.05748325
 o      2.51404431    -0.74548285     0.31193681
 h      2.82813976    -1.16610391     1.17519617
 c     -2.44875483    -0.39930596    -0.48535050
 h     -2.45901569    -0.91382984    -1.40473983
 h     -2.94733856    -0.98673980     0.20596052
 h     -3.00287254     0.54200843    -0.53466737
 h      0.01714449     0.38855615     1.79174190
          17

 c      1.18529151    -0.44895634    -0.05146164
 c     -0.01107820    -1.22500718     0.07044350
 c     -1.07690855    -0.06335077    -0.15839532
 c     -0.65777488     0.94233884     1.02049502
 c     -0.42677898     1.23333973    -0.63946817
 c      1.00671813     0.91332064    -0.35320585
 h     -0.30361771    -2.07351160     0.55394107
 h     -1.20772351     1.70584237     1.48316692
 h     -0.90853110     2.26220194    -0.98596477
 h      1.84390559     1.56880370    -0.02129418
 o      2.51584823    -0.74212223     0.31220905
 h      2.80065958    -1.11900667     1.15317738
 c     -2.44492902    -0.41447097    -0.48301120
 h     -2.49077762    -0.93482052    -1.42110588
 h     -2.92733530    -0.95033114     0.14353937
 h     -3.01432053     0.56626430    -0.48401045
 h      0.02661960     0.38613911     1.80641791
          17

 c      1.17335336    -0.44692074    -0.04292036
 c     -0.02195463    -1.22282389     0.07179339
 c     -1.06927179    -0.05023931    -0.15996160
 c     -0.64292702     0.93680049     1.01737237
 c     -0.43226646     1.23359999    -0.64323229
 c      1.00029657     0.91542775    -0.35146306
 h     -0.28142539    -2.15875230     0.54316975
 h     -1.18483001     1.69480230     1.46775051
 h     -0.85077310     2.23486842    -0.98697832
 h      1.92387481     1.54854973     0.00661544
 o      2.51691525    -0.73832253     0.31148140
 h      2.76435296    -1.07566940     1.13361241
 c     -2.44027058    -0.42543595    -0.48372649
 h     -2.52355282    -0.95584108    -1.44668913
 h     -2.93596058    -0.95269393     0.12797915
 h     -3.02447124     0.58171027    -0.43884159
 h      0.02642654     0.39975425     1.80385085
          17

 c      1.16271251    -0.44795529    -0.03309352
 c     -0.03163645    -1.21631882     0.07196556
 c     -1.06075649    -0.03817381    -0.16096134
 c     -0.62701171     0.92940860     1.01422832
 c     -0.43537649     1.23284654    -0.64540443
 c      0.99350389     0.91891619    -0.34916586
 h     -0.25817155    -2.24756888     0.53232049
 h     -1.17898465     1.69973859     1.45907389
 h     -0.79027275     2.19371112    -0.98397952
 h      1.98614095     1.52302428     0.02176280
 o      2.51670341    -0.73362021     0.30854496
 h      2.72602806    -1.04432783     1.13662918
 c     -2.43480119    -0.43163978    -0.48819003
 h     -2.55544143    -0.97145008    -1.47384312
 h     -2.97526795    -0.99713709     0.16322195
 h     -3.03051682     0.58300992    -0.40115085
 h      0.01873460     0.42706910     1.78540239
          17

 c      1.15351225    -0.45182131    -0.02223282
 c     -0.04009057    -1.20722537     0.07159976
 c     -1.05194864    -0.02771924    -0.16141614
 c     -0.61086369     0.92107253     1.01091273
 c     -0.43525754     1.23015684    -0.64572636
 c      0.98703857     0.92370109    -0.34606852
 h     -0.23171315    -2.32077571     0.51363581
 h     -1.18748113     1.71725138     1.45489769
 h     -0.73527611     2.15368842    -0.98173847
 h      2.02361821     1.49094924     0.02197075
 o      2.51501199    -0.72795466     0.30298560
 h      2.68830284    -1.02739462     1.17045702
 c     -2.43042171    -0.43487789    -0.49450321
 h     -2.58446555    -0.97768973    -1.49591051
 h     -3.02356352    -1.06138478     0.22294808
 h     -3.03150074     0.56817051    -0.37247791
 h      0.00897494     0.46293358     1.75635661
          17

 c      1.14583214    -0.45808249    -0.01066155
 c     -0.04712567    -1.19678140     0.07100017
 c     -1.04339786    -0.01937204    -0.16137129
 c     -0.59594245     0.91334744     1.00708559
 c     -0.43117260     1.22439315    -0.64386922
 c      0.98131730     0.92937375    -0.34203326
 h     -0.20249886    -2.36669834     0.48391134
 h     -1.20374891     1.73892106     1.45053369
 h     -0.69378385     2.13297727    -0.98645511
 h      2.03337563     1.45365124     0.00677761
 o      2.51202461    -0.72180706     0.29584460
 h      2.64894496    -1.01912162     1.22083121
 c     -2.42869864    -0.43691218    -0.50080093
 h     -2.60890878    -0.97254730    -1.50841637
 h     -3.06126733    -1.12484916     0.28277497
 h     -3.02806408     0.53796250    -0.35363880
 h      0.00625185     0.49946604     1.72676083
          17

 c      1.13970713    -0.46617312     0.00125205
 c     -0.05250841    -1.18582751     0.07026752
 c     -1.03562082    -0.01357217    -0.16087785
 c     -0.58385530     0.90780857     1.00216122
 c     -0.42284386     1.21520966    -0.63979667
 c      0.97654017     0.93531057    -0.33701033
 h     -0.17223300    -2.37973452     0.44279582
 h     -1.22095298     1.75638314     1.44187953
 h     -0.66967096     2.14113658    -1.00160556
 h      2.01597890     1.41423626    -0.02294636
 o      2.50794153    -0.71577336     0.28865890
 h      2.60630455    -1.01219431     1.26598822
 c     -2.43013458    -0.43880110    -0.50602012
 h     -2.62754976    -0.95596493    -1.50955560
 h     -3.07893009    -1.17665547     0.32963326
 h     -3.02256078     0.49605336    -0.34451743
 h      0.02130518     0.52822079     1.70927274
          17

 c      1.13515121    -0.47545920     0.01311712
 c     -0.05603209    -1.17493760     0.06938959
 c     -1.02908696    -0.01069283    -0.15998232
 c     -0.57560031     0.90539155     0.99592848
 c     -0.41059072     1.20379242    -0.63408831
 c      0.97263539     0.94072633    -0.33106126
 h     -0.14310840    -2.35864315     0.39154408
 h     -1.23404230     1.76404134     1.42669049
 h     -0.66109545     2.17016183    -1.02423709
 h      1.97614894     1.37759696    -0.06497860
 o      2.50282308    -0.71027650     0.28256051
 h      2.56145137    -1.00218907     1.29075834
 c     -2.43445431    -0.44126068    -0.50954267
 h     -2.63981940    -0.92974597    -1.50048330
 h     -3.07340057    -1.21199050     0.35751145
 h     -3.01932394     0.44946013    -0.34385360
 h      0.05953839     0.54526530     1.71096166
          17

 c      1.13216618    -0.48528197     0.02453973
 c     -0.05754146    -1.16441961     0.06826354
 c     -1.02419134    -0.01098946    -0.15872902
 c     -0.57102475     0.90612435     0.98912940
 c     -0.39509239     1.19210535    -0.62770263
 c      0.96907925     0.94468736    -0.32439684
 h     -0.11753589    -2.30638254     0.33256995
 h     -1.24021419     1.75952849     1.40449731
 h     -0.66338036     2.20267132    -1.04756424
 h      1.92473710     1.35088148    -0.11555103
 o      2.49665096    -0.70556160     0.27814500
 h      2.51714393    -0.98761142     1.28855652
 c     -2.44090319    -0.44492087    -0.51087395
 h     -2.64590127    -0.89742317    -1.48553639
 h     -3.04450479    -1.22894004     0.36375235
 h     -3.02443260     0.40816249    -0.34922644
 h      0.11501041     0.55395362     1.72668007
          17

 c      1.13074117    -0.49497973     0.03514557
 c     -0.05693824    -1.15414374     0.06668261
 c     -1.02121656    -0.01452083    -0.15716013
 c     -0.56918112     0.90946778     0.98298200
 c     -0.37717423     1.18180081    -0.62155026
 c      0.96478017     0.94613813    -0.31734335
 h     -0.09805571    -2.23195876     0.26949764
 h     -1.23887620     1.74353363     1.37630797
 h     -0.67193418     2.22380406    -1.06551654
 h      1.88003753     1.34353969    -0.16982987
 o      2.48940329    -0.70174103     0.27554968
 h      2.47675059    -0.96915815     1.26011283
 c     -2.44853738    -0.45022248    -0.50948781
 h     -2.64669040    -0.86382124    -1.47197862
 h     -2.99369830    -1.22723673     0.34754490
 h     -3.04378436     0.38207886    -0.35771337
 h      0.17464089     0.56096799     1.74451596
          17

 c      1.13085488    -0.50389255     0.04459918
 c     -0.05419007    -1.14322223     0.06433211
 c     -1.02029755    -0.02108318    -0.15530924
 c     -0.56898281     0.91468350     0.97839029
 c     -0.35780147     1.17384692    -0.61631218
 c      0.95864534     0.94414529    -0.31013209
 h     -0.08720785    -2.15407743     0.20719192
 h     -1.23176845     1.71982292     1.34451239
 h     -0.68311785     2.22494999    -1.07439049
 h      1.86147332     1.36449409    -0.22429112
 o      2.48110483    -0.69880088     0.27443399
 h      2.44358711    -0.94960772     1.21378149
 c     -2.45659669    -0.45704013    -0.50488967
 h     -2.64340703    -0.83382164    -1.46814307
 h     -2.92405744    -1.20846035     0.31008466
 h     -3.07928578     0.37548689    -0.36720705
 h      0.22613613     0.57169606     1.75442092
          17

 c      1.13247954    -0.51137718     0.05261828
 c     -0.04935610    -1.12994355     0.06089228
 c     -1.02140920    -0.03018711    -0.15319727
 c     -0.56946385     0.92091453     0.97566314
 c     -0.33814851     1.16859373    -0.61243196
 c      0.95106958     0.93851408    -0.30269575
 h     -0.08724788    -2.10190314     0.15054871
 h     -1.22321702     1.69532627     1.31280360
 h     -0.69421761     2.20292030    -1.07267012
 h      1.87271241     1.41488838    -0.27893239
 o      2.47187334    -0.69657934     0.27386876
 h      2.42026167    -0.93415344     1.16724187
 c     -2.46469668    -0.46444315    -0.49708302
 h     -2.63682798    -0.81041305    -1.47929740
 h     -2.84133192    -1.17788388     0.25655964
 h     -3.12658020     0.38406637    -0.37700854
 h      0.26132216     0.58900416     1.75100589
          17

 c      1.13560528    -0.51683707     0.05899237
 c     -0.04264551    -1.11310463     0.05630201
 c     -1.02438594    -0.04107462    -0.15084248
 c     -0.56981954     0.92723406     0.97461019
 c     -0.31956960     1.16590043    -0.61013087
 c      0.94431238     0.93007798    -0.29489604
 h     -0.09959969    -2.09941666     0.10138964
 h     -1.21963078     1.67916951     1.28558600
 h     -0.70348068     2.15893519    -1.06072174
 h      1.89724432     1.48477506    -0.33449221
 o      2.46195229    -0.69481271     0.27250083
 h      2.40811321    -0.92959776     1.14465370
 c     -2.47254547    -0.47071300    -0.48733264
 h     -2.62679172    -0.79359394    -1.50380175
 h     -2.75566269    -1.14874245     0.20049383
 h     -3.17744079     0.39831091    -0.38689534
 h      0.27612210     0.61366546     1.73286484
          17

 c      1.14027119    -0.51976014     0.06361299
 c     -0.03453461    -1.09416864     0.05080090
 c     -1.02895943    -0.05277949    -0.14828013
 c     -0.56959576     0.93292366     0.97476958
 c     -0.30337056     1.16517883    -0.60937957
 c      0.94093346     0.92012951    -0.28681616
 h     -0.12357672    -2.13976899     0.05801073
 h     -1.22682740     1.67919540     1.26638260
 h     -0.71060142     2.09874371    -1.04095568
 h      1.91520051     1.55998061    -0.38930644
 o      2.45166654    -0.69340801     0.26960878
 h      2.40781280    -0.93985990     1.15948051
 c     -2.47963074    -0.47336307    -0.47842168
 h     -2.61266538    -0.78142176    -1.53389196
 h     -2.68088942    -1.14606069     0.16665314
 h     -3.22384595     0.40871728    -0.39608197
 h      0.27014215     0.64479858     1.70176431
          17

 c      1.14653291    -0.51976984     0.06649440
 c     -0.02579648    -1.07641163     0.04458724
 c     -1.03478720    -0.06425353    -0.14556743
 c     -0.56907455     0.93789688     0.97558898
 c     -0.29044639     1.16533939    -0.60982617
 c      0.94261668     0.90987467    -0.27874923
 h     -0.15563763    -2.19435608     0.01925155
 h     -1.24585554     1.69713454     1.25600102
 h     -0.71774747     2.03358869    -1.01839025
 h      1.91446886     1.62873253    -0.44011358
 o      2.44137539    -0.69270087     0.26605288
 h      2.42006408    -0.96173092     1.19910474
 c     -2.48573366    -0.47040086    -0.47291606
 h     -2.59415259    -0.77183291    -1.56038050
 h     -2.62548631    -1.19240143     0.17508595
 h     -3.26014776     0.40854073    -0.40315610
 h      0.24711385     0.67992072     1.66273469
          17

 c      1.15435719    -0.51666613     0.06775101
 c     -0.01728723    -1.06259355     0.03771183
 c     -1.04148231    -0.07453089    -0.14275977
 c     -0.56946635     0.94281196     0.97638763
 c     -0.28099988     1.16481594    -0.61077181
 c      0.94998838     0.90032126    -0.27111716
 h     -0.19098137    -2.23876019    -0.01429949
 h     -1.27176946     1.72747300     1.25249918
 h     -0.73037016     1.97990406    -1.00066578
 h      1.89063892     1.68311109    -0.48354043
 o      2.43155900    -0.69323352     0.26337133
 h      2.44422321    -0.98838532     1.23931704
 c     -2.49135651    -0.46288395    -0.47049439
 h     -2.57160008    -0.76347329    -1.57652023
 h     -2.58649247    -1.27705274     0.21360851
 h     -3.28350286     0.39465909    -0.40661314
 h      0.21606564     0.71485831     1.62479539
          17

 c      1.16351784    -0.51043747     0.06754711
 c     -0.00972221    -1.05426275     0.03017447
 c     -1.04865780    -0.08286705    -0.13988261
 c     -0.57258507     0.94869393     0.97625756
 c     -0.27469022     1.16208347    -0.61140989
 c      0.96280666     0.89231500    -0.26441271
 h     -0.22522692    -2.25976310    -0.04150674
 h     -1.29705984     1.76146220     1.25298000
 h     -0.75498975     1.95319877    -0.99527484
 h      1.84436163     1.71844437    -0.51676930
 o      2.42284464    -0.69545537     0.26268924
 h      2.47780594    -1.01423964     1.26205064
 c     -2.49682906    -0.45367053    -0.46935652
 h     -2.54593103    -0.75570662    -1.57894100
 h     -2.55966783    -1.37015707     0.25568542
 h     -3.29379266     0.36748139    -0.40521313
 h      0.19104320     0.74433223     1.60049348
          17

 c      1.17355593    -0.50126369     0.06605564
 c     -0.00358042    -1.05197572     0.02198140
 c     -1.05593825    -0.08879366    -0.13693031
 c     -0.57997601     0.95639426     0.97440687
 c     -0.27130833     1.15664211    -0.61133878
 c      0.98019208     0.88652615    -0.25912999
 h     -0.25492081    -2.25227621    -0.06140074
 h     -1.31552676     1.79144149     1.25506346
 h     -0.79244246     1.95668557    -1.00402434
 h      1.77981837     1.73292083    -0.53781147
 o      2.41592627    -0.69965222     0.26453559
 h      2.51742383    -1.03615509     1.25857045
 c     -2.50194068    -0.44507359    -0.46827845
 h     -2.51848573    -0.74851771    -1.56734212
 h     -2.54362934    -1.45010876     0.28454961
 h     -3.29375499     0.33062079    -0.39797750
 h      0.18471123     0.76425532     1.60063451
          17

 c      1.18383410    -0.48951218     0.06343887
 c      0.00091092    -1.05553780     0.01316131
 c     -1.06294775    -0.09209620    -0.13389021
 c     -0.59186238     0.96622734     0.97088360
 c     -0.27115413     1.14922030    -0.61071425
 c      1.00077090     0.88333388    -0.25567408
 h     -0.27756791    -2.21658229    -0.07337150
 h     -1.32388577     1.81261775     1.25726471
 h     -0.83489170     1.97922257    -1.02175837
 h      1.70456087     1.72823782    -0.54592720
 o      2.41145953    -0.70595559     0.26896068
 h      2.55966632    -1.05321800     1.22764626
 c     -2.50610990    -0.43863284    -0.46664632
 h     -2.49083206    -0.74244901    -1.54427849
 h     -2.53801292    -1.50618985     0.29335566
 h     -3.28921785     0.29059729    -0.38406354
 h      0.19743549     0.77453124     1.62555682
          17

 c      1.19367337    -0.47572922     0.05985318
 c      0.00377438    -1.06405997     0.00377958
 c     -1.06931173    -0.09276298    -0.13076052
 c     -0.60711822     0.97800464     0.96660307
 c     -0.27461956     1.14090859    -0.60984688
 c      1.02271150     0.88261184    -0.25425125
 h     -0.29186554    -2.15806135    -0.07728161
 h     -1.32180383     1.82319397     1.25889745
 h     -0.87171297     2.00581846    -1.04132571
 h      1.63019714     1.71158305    -0.54247929
 o      2.40993404    -0.71431319     0.27555901
 h      2.60190188    -1.06693005     1.17503605
 c     -2.50858052    -0.43543828    -0.46405349
 h     -2.46456031    -0.73851724    -1.51499068
 h     -2.54241682    -1.53382234     0.28026803
 h     -3.28830919     0.25563202    -0.36270109
 h      0.21694999     0.77855157     1.66474757
          17

 c      1.20253507    -0.46062508     0.05547239
 c      0.00530834    -1.07582682    -0.00603557
 c     -1.07467704    -0.09094005    -0.12755162
 c     -0.62420793     0.99127743     0.96259672
 c     -0.28177595     1.13253269    -0.60888853
 c      1.04380960     0.88350555    -0.25476835
 h     -0.29859885    -2.08938504    -0.07366485
 h     -1.31159237     1.82419270     1.26003761
 h     -0.89508225     2.02535752    -1.05739506
 h      1.57237052     1.69785729    -0.53183384
 o      2.41150619    -0.72439682     0.28336617
 h      2.64357461    -1.08224061     1.11486846
 c     -2.50875748    -0.43614047    -0.46009745
 h     -2.44109310    -0.73798132    -1.48676692
 h     -2.55613955    -1.53154710     0.24578517
 h     -3.29810921     0.23240196    -0.33347318
 h      0.22914209     0.78024882     1.70538844
          17

 c      1.21016304    -0.44506688     0.05051760
 c      0.00615109    -1.08812134    -0.01607735
 c     -1.07874571    -0.08690495    -0.12428187
 c     -0.64177492     1.00545206     0.95951186
 c     -0.29232449     1.12459399    -0.60780307
 c      1.06192687     0.88469469    -0.25692317
 h     -0.30216238    -2.03348422    -0.06380549
 h     -1.29799714     1.81944320     1.26161301
 h     -0.90112980     2.03168228    -1.06705392
 h      1.54646692     1.70650484    -0.52015065
 o      2.41586802    -0.73554164     0.29090235
 h      2.68756152    -1.10808923     1.06872134
 c     -2.50663248    -0.44073477    -0.45439653
 h     -2.42160138    -0.74176672    -1.46717439
 h     -2.57810836    -1.50025195     0.19206446
 h     -3.31979059     0.22214771    -0.29712844
 h      0.22472953     0.78243740     1.73797922
          17

 c      1.21661278    -0.43005668     0.04527434
 c      0.00717181    -1.09771714    -0.02612361
 c     -1.08132164    -0.08105557    -0.12097451
 c     -0.65872887     1.01981969     0.95755985
 c     -0.30567638     1.11738313    -0.60642849
 c      1.07585860     0.88568844    -0.26065566
 h     -0.31010492    -2.01894292    -0.04895961
 h     -1.28771148     1.81522532     1.26538567
 h     -0.88929124     2.02257507    -1.06935937
 h      1.55790835     1.74652666    -0.51011390
 o      2.42245285    -0.74704150     0.29698027
 h      2.73757900    -1.15262100     1.05279898
 c     -2.50285564    -0.44849095    -0.44683743
 h     -2.40711039    -0.74957346    -1.46116276
 h     -2.60692694    -1.44448355     0.12369137
 h     -3.34740278     0.22040098    -0.25620834
 h      0.19966316     0.78665599     1.75701496
          17

 c      1.22218148    -0.41662921     0.04007169
 c      0.00880147    -1.10291020    -0.03605773
 c     -1.08235987    -0.07390512    -0.11765087
 c     -0.67429371     1.03369457     0.95664332
 c     -0.32100404     1.11103871    -0.60451377
 c      1.08566910     0.88772388    -0.26638180
 h     -0.32584065    -2.05730141    -0.02898452
 h     -1.28775660     1.81842329     1.27335446
 h     -0.86179606     1.99924544    -1.06513503
 h      1.59838393     1.80596447    -0.49827470
 o      2.43102641    -0.75876619     0.30178784
 h      2.79044610    -1.21377769     1.06109475
 c     -2.49829533    -0.45795525    -0.43799065
 h     -2.39865140    -0.75929222    -1.46875248
 h     -2.64141605    -1.37654209     0.04984723
 h     -3.37195221     0.22076247    -0.21450621
 h      0.15393651     0.79337049     1.76025235
          17

 c      1.22731168    -0.40567948     0.03522725
 c      0.01055579    -1.10475544    -0.04578433
 c     -1.08199341    -0.06608301    -0.11431831
 c     -0.68821776     1.04672456     0.95651004
 c     -0.33725769     1.10550254    -0.60171435
 c      1.09199744     0.89265365    -0.27455686
 h     -0.34290942    -2.12915122    -0.00344727
 h     -1.30253642     1.83287252     1.28633001
 h     -0.82363858     1.96680419    -1.05726521
 h      1.65419824     1.86417675    -0.48001345
 o      2.44173253    -0.77109416     0.30634472
 h      2.83641668    -1.28086537     1.07440978
 c     -2.49347535    -0.46666337    -0.42937784
 h     -2.39716351    -0.76747663    -1.48542477
 h     -2.68245064    -1.32264066    -0.01331078
 h     -3.38586009     0.21836666    -0.17585551
 h      0.09108126     0.80199640     1.74850772
          17

 c      1.23248888    -0.39782159     0.03098935
 c      0.01171456    -1.10522827    -0.05507235
 c     -1.08051503    -0.05832443    -0.11096118
 c     -0.70099690     1.05915135     0.95679912
 c     -0.35320112     1.10043344    -0.59756803
 c      1.09545866     0.90167086    -0.28531064
 h     -0.35220208    -2.20568006     0.02643410
 h     -1.33159987     1.85659097     1.30269645
 h     -0.78248624     1.93499883    -1.05115216
 h      1.71361360     1.90540703    -0.45334791
 o      2.45462874    -0.78435511     0.31141208
 h      2.86671471    -1.34368663     1.07783218
 c     -2.48829579    -0.47157007    -0.42292748
 h     -2.40319069    -0.77057692    -1.50474360
 h     -2.73469813    -1.31776472    -0.04740073
 h     -3.38477016     0.21105524    -0.14325954
 h      0.01860474     0.81064111     1.72647078
          17

 c      1.23814349    -0.39331745     0.02749220
 c      0.01192505    -1.10567312    -0.06360474
 c     -1.07829635    -0.05140339    -0.10754384
 c     -0.71384186     1.07173515     0.95690106
 c     -0.36757176     1.09531259    -0.59155205
 c      1.09654006     0.91500248    -0.29842058
 h     -0.34834510    -2.26660168     0.05836187
 h     -1.37046916     1.88309596     1.31887651
 h     -0.74710589     1.91664216    -1.05404034
 h      1.76834705     1.92136249    -0.41881536
 o      2.46949989    -0.79861058     0.31725419
 h      2.87664495    -1.39623310     1.06460720
 c     -2.48271691    -0.47203150    -0.41930011
 h     -2.41669976    -0.76594582    -1.52088014
 h     -2.79929418    -1.36963172    -0.04959018
 h     -3.36761755     0.19920794    -0.11851589
 h     -0.05154164     0.81575131     1.70394507
          17

 c      1.24458441    -0.39208252     0.02473392
 c      0.01122676    -1.10670338    -0.07106423
 c     -1.07570385    -0.04605372    -0.10402727
 c     -0.72825459     1.08540589     0.95593874
 c     -0.37943573     1.09001683    -0.58339153
 c      1.09566400     0.93206433    -0.31339492
 h     -0.32974074    -2.30116204     0.08998399
 h     -1.41341692     1.90519263     1.33102454
 h     -0.72341216     1.92056147    -1.07130743
 h      1.81294111     1.90945204    -0.37841116
 o      2.48589766    -0.81366356     0.32376229
 h      2.86531916    -1.43676736     1.03425818
 c     -2.47750875    -0.47065194    -0.41770362
 h     -2.43712739    -0.75225664    -1.52972565
 h     -2.86585770    -1.44829539    -0.03376387
 h     -3.33630655     0.18509490    -0.10202122
 h     -0.10521973     0.81255110     1.69453201
          17

 c      1.25196973    -0.39376223     0.02258041
 c      0.00991278    -1.10847984    -0.07716534
 c     -1.07307161    -0.04294179    -0.10039305
 c     -0.74519325     1.10080231     0.95338120
 c     -0.38845321     1.08544894    -0.57345192
 c      1.09321324     0.95168251    -0.32956592
 h     -0.29706969    -2.30481236     0.11928608
 h     -1.45563044     1.91763631     1.33629799
 h     -0.71153126     1.94372194    -1.10173377
 h      1.84433188     1.87135556    -0.33483935
 o      2.50319140    -0.82904861     0.33052210
 h      2.83523178    -1.46821314     0.99158676
 c     -2.47341699    -0.47008598    -0.41736128
 h     -2.46351562    -0.72953255    -1.52920021
 h     -2.92222183    -1.52383331    -0.01279461
 h     -3.29559450     0.17239284    -0.09258854
 h     -0.13392512     0.79793422     1.70739822
          17

 c      1.26030289    -0.39784199     0.02078921
 c      0.00842694    -1.11087132    -0.08166648
 c     -1.07067752    -0.04263485    -0.09666674
 c     -0.76443203     1.11788002     0.94978207
 c     -0.39470710     1.08324963    -0.56264411
 c      1.08947136     0.97227873    -0.34618983
 h     -0.25240097    -2.27727970     0.14473276
 h     -1.49411884     1.91792652     1.33324898
 h     -0.70798498     1.97375271    -1.13820429
 h      1.86219366     1.81269914    -0.29098201
 o      2.52060870    -0.84395617     0.33680904
 h      2.79197299    -1.49958209     0.94680652
 c     -2.47058103    -0.47186532    -0.41789025
 h     -2.49463311    -0.69896440    -1.51963355
 h     -2.96118159    -1.58018682     0.00634665
 h     -3.25282424     0.16604452    -0.08741584
 h     -0.14159500     0.77432578     1.73822783
          17

 c      1.26944032    -0.40374531     0.01904426
 c      0.00731372    -1.11343996    -0.08439673
 c     -1.06869566    -0.04552565    -0.09293253
 c     -0.78494944     1.13597724     0.94638228
 c     -0.39841529     1.08492664    -0.55193308
 c      1.08450246     0.99201601    -0.36255905
 h     -0.19898077    -2.22271376     0.16557100
 h     -1.52795820     1.90623896     1.32182967
 h     -0.70935744     1.99797019    -1.17267296
 h      1.86994889     1.74321322    -0.24925087
 o      2.53739360    -0.85730521     0.34175315
 h      2.74209855    -1.54507063     0.91299348
 c     -2.46873142    -0.47674279    -0.41902834
 h     -2.52912962    -0.66261093    -1.50408458
 h     -2.97962043    -1.61036732     0.02024092
 h     -3.21619244     0.17138686    -0.08270139
 h     -0.13982542     0.74879627     1.77348462
          17

 c      1.27911445    -0.41089333     0.01699245
 c      0.00719333    -1.11526606    -0.08532407
 c     -1.06715487    -0.05175300    -0.08933885
 c     -0.80564041     1.15417542     0.94418966
 c     -0.39985434     1.09135194    -0.54200092
 c      1.07807854     1.00899003    -0.37811972
 h     -0.14133238    -2.15179838     0.18262155
 h     -1.55841539     1.88521361     1.30336079
 h     -0.71358410     2.00816130    -1.19927204
 h      1.87536411     1.67587521    -0.21071478
 o      2.55313410    -0.86841966     0.34497201
 h      2.68823735    -1.61359452     0.89609006
 c     -2.46764171    -0.48490840    -0.42035906
 h     -2.56575723    -0.62295697    -1.48807514
 h     -2.97663928    -1.61170863     0.02708449
 h     -3.19103923     0.19157664    -0.07530947
 h     -0.13926609     0.72878044     1.80069619
          17

 c      1.28898892    -0.41873015     0.01428069
 c      0.00870869    -1.11472478    -0.08466775
 c     -1.06593959    -0.06116582    -0.08609518
 c     -0.82556271     1.17152384     0.94361640
 c     -0.39939759     1.10269187    -0.53316766
 c      1.06989015     1.02161440    -0.39252659
 h     -0.08496288    -2.08454652     0.19959925
 h     -1.58899862     1.85960370     1.28039788
 h     -0.71975702     2.00083368    -1.21483679
 h      1.88799234     1.62305979    -0.17476363
 o      2.56777979    -0.87779839     0.34700944
 h      2.62870392    -1.69663659     0.88784873
 c     -2.46743841    -0.49596627    -0.42124210
 h     -2.60354828    -0.58228947    -1.47800663
 h     -2.95267712    -1.58399169     0.02595297
 h     -3.17684470     0.22479116    -0.06451949
 h     -0.14653984     0.71969345     1.81251217
          17

 c      1.29874447    -0.42671852     0.01058870
 c      0.01236425    -1.10976861    -0.08291127
 c     -1.06484345    -0.07333878    -0.08345365
 c     -0.84394267     1.18716116     0.94456816
 c     -0.39753150     1.11849895    -0.52542012
 c      1.06013178     1.02910243    -0.40552085
 h     -0.03465475    -2.04726180     0.22325778
 h     -1.62481257     1.83520210     1.25616190
 h     -0.72782648     1.97636974    -1.21870255
 h      1.91227674     1.59075028    -0.14067111
 o      2.58122699    -0.88662921     0.34872653
 h      2.56349402    -1.77569906     0.87523797
 c     -2.46848610    -0.50897565    -0.42109481
 h     -2.64168302    -0.54217816    -1.47809721
 h     -2.90967066    -1.52979740     0.01696671
 h     -3.16845582     0.26445651    -0.05197612
 h     -0.16469983     0.72465393     1.80619556
          17

 c      1.30815327    -0.43430880     0.00565123
 c      0.01833572    -1.09949400    -0.08037379
 c     -1.06365154    -0.08762273    -0.08167741
 c     -0.86029448     1.20050590     0.94663952
 c     -0.39480350     1.13782957    -0.51844156
 c      1.04985662     1.03153429    -0.41673906
 h      0.00774854    -2.05432968     0.25823745
 h     -1.67035637     1.81659857     1.23334638
 h     -0.73863017     1.93862498    -1.21281667
 h      1.94320920     1.57701720    -0.10985066
 o      2.59316892    -0.89592636     0.35068428
 h      2.49613278    -1.83565541     0.84999016
 c     -2.47098634    -0.52247790    -0.41986146
 h     -2.67901709    -0.50363315    -1.48771853
 h     -2.85229542    -1.45726449     0.00252024
 h     -3.15995730     0.30235333    -0.04005836
 h     -0.19395109     0.74465593     1.78265362
          17

 c      1.31710792    -0.44092100    -0.00072941
 c      0.02656456    -1.08539272    -0.07668208
 c     -1.06220596    -0.10322680    -0.08100409
 c     -0.87470011     1.21149119     0.94922238
 c     -0.39170473     1.15936390    -0.51161024
 c      1.04057846     1.02942045    -0.42573502
 h      0.04226333    -2.09328365     0.30064389
 h     -1.72631622     1.80478982     1.21293894
 h     -0.75421507     1.89484151    -1.20221655
 h      1.97054640     1.57628698    -0.08556574
 o      2.60321038    -0.90627798     0.35308181
 h      2.43168864    -1.86851105     0.80944989
 c     -2.47459099    -0.53418506    -0.41834006
 h     -2.71383507    -0.46787399    -1.50175218
 h     -2.79020199    -1.38592223    -0.00987811
 h     -3.14726090     0.33139173    -0.03051190
 h     -0.23154444     0.77836607     1.74647756
          17

 c      1.32561245    -0.44597278    -0.00867496
 c      0.03694660    -1.07000517    -0.07109999
 c     -1.06041609    -0.11932224    -0.08160833
 c     -0.88800186     1.22063941     0.95142596
 c     -0.38854942     1.18158991    -0.50404784
 c      1.03366812     1.02331535    -0.43214386
 h      0.06854367    -2.13997808     0.34179607
 h     -1.78823835     1.79697452     1.19424867
 h     -0.77795621     1.85459673    -1.19486290
 h      1.98512709     1.58334169    -0.07097616
 o      2.61097466    -0.91789103     0.35586673
 h      2.37508085    -1.87251972     0.75478465
 c     -2.47832301    -0.54074143    -0.41818516
 h     -2.74420942    -0.43681420    -1.51357863
 h     -2.73825316    -1.35029343    -0.00507393
 h     -3.12864372     0.34676611    -0.02399965
 h     -0.27086095     0.82151706     1.70698869
          17

 c      1.33376110    -0.44891282    -0.01823371
 c      0.04929569    -1.05537094    -0.06307974
 c     -1.05821373    -0.13513433    -0.08357322
 c     -0.90165803     1.22886972     0.95196218
 c     -0.38549468     1.20318037    -0.49489069
 c      1.03006365     1.01370289    -0.43577888
 h      0.08611481    -2.17607957     0.37469843
 h     -1.84870398     1.78877898     1.17605290
 h     -0.81323958     1.82606458    -1.19877846
 h      1.98151483     1.59451471    -0.06797590
 o      2.61617864    -0.93060855     0.35880630
 h      2.33000323    -1.85185862     0.68989183
 c     -2.48143288    -0.53969792    -0.42082253
 h     -2.76855717    -0.41272601    -1.51813117
 h     -2.70644332    -1.37723428     0.02979788
 h     -3.10448472     0.34641857    -0.02010167
 h     -0.30100944     0.86692917     1.67862758
          17

 c      1.34171590    -0.44923996    -0.02938810
 c      0.06327343    -1.04275656    -0.05238615
 c     -1.05551453    -0.15001335    -0.08687975
 c     -0.91712924     1.23703789     0.94950794
 c     -0.38277057     1.22344518    -0.48379354
 c      1.03022157     1.00101066    -0.43664130
 h      0.09498749    -2.19179565     0.39552521
 h     -1.90073655     1.77658121     1.15754028
 h     -0.86017722     1.81095766    -1.21649590
 h      1.95808495     1.60760161    -0.07699667
 o      2.61872591    -0.94382186     0.36151306
 h      2.29760728    -1.81805101     0.62103108
 c     -2.48423858    -0.53270547    -0.42562911
 h     -2.78597875    -0.39747931    -1.51356231
 h     -2.68986082    -1.44894444     0.08517192
 h     -3.07710031     0.33157416    -0.01727448
 h     -0.31076462     0.90761209     1.67606515
          17

 c      1.34968012    -0.44653192    -0.04205252
 c      0.07838204    -1.03285563    -0.03902255
 c     -1.05223710    -0.16349733    -0.09142036
 c     -0.93488892     1.24537217     0.94369435
 c     -0.38084841     1.24235836    -0.47116094
 c      1.03412708     0.98563185    -0.43490245
 h      0.09571068    -2.18323112     0.40278217
 h     -1.93997490     1.75852478     1.13849896
 h     -0.91361769     1.80408566    -1.24271485
 h      1.91671043     1.62178690    -0.09708038
 o      2.61882002    -0.95637813     0.36349757
 h      2.27483545    -1.79135556     0.55594250
 c     -2.48708982    -0.52334698    -0.43091968
 h     -2.79639964    -0.39210704    -1.50127172
 h     -2.68028812    -1.52880710     0.14059521
 h     -3.05072223     0.30697383    -0.01267204
 h     -0.29815315     0.94249468     1.70269806
          17

 c      1.35787591    -0.44051848    -0.05605124
 c      0.09399588    -1.02592310    -0.02317264
 c     -1.04831947    -0.17531787    -0.09702467
 c     -0.95409476     1.25346202     0.93544105
 c     -0.38027041     1.26011105    -0.45780082
 c      1.04129649     0.96792574    -0.43088908
 h      0.08925246    -2.15054143     0.39662406
 h     -1.96534172     1.73454647     1.11915830
 h     -0.96546522     1.79828250    -1.26848526
 h      1.86272471     1.63795297    -0.12594622
 o      2.61690369    -0.96694030     0.36437059
 h      2.25539691    -1.79464141     0.50049078
 c     -2.48972269    -0.51440416    -0.43549288
 h     -2.80062574    -0.39677103    -1.48519939
 h     -2.67375500    -1.59311565     0.18241154
 h     -3.03117095     0.28033446    -0.00215002
 h     -0.27361783     0.97656447     1.74698948
          17

 c      1.36652817    -0.43120557    -0.07108590
 c      0.10941663    -1.02174343    -0.00520530
 c     -1.04371199    -0.18535474    -0.10347734
 c     -0.97333630     1.26077735     0.92606791
 c     -0.38138915     1.27674721    -0.44448593
 c      1.05082464     0.94822459    -0.42506026
 h      0.07688747    -2.09800760     0.37885445
 h     -1.97897469     1.70607356     1.10007518
 h     -1.00826870     1.78838817    -1.28616171
 h      1.80458233     1.65906016    -0.16026430
 o      2.61317631    -0.97511847     0.36408382
 h      2.23734880    -1.83472103     0.45469159
 c     -2.49154463    -0.50764146    -0.43868132
 h     -2.80023662    -0.41085999    -1.47083689
 h     -2.66899106    -1.63123047     0.20444308
 h     -3.02426787     0.25989487     0.01864288
 h     -0.25112381     1.01493664     1.79294419
          17

 c      1.37583572    -0.41899015    -0.08672111
 c      0.12395500    -1.01945454     0.01427252
 c     -1.03837127    -0.19358665    -0.11052547
 c     -0.99127226     1.26695352     0.91657182
 c     -0.38428021     1.29208661    -0.43177501
 c      1.06160323     0.92694911    -0.41793437
 h      0.05998225    -2.03594506     0.35349371
 h     -1.98591384     1.67565299     1.08207851
 h     -1.03694767     1.77203923    -1.29124420
 h      1.75178741     1.68933812    -0.19662933
 o      2.60734854    -0.98187384     0.36279128
 h      2.22697046    -1.89550167     0.41495846
 c     -2.49210391    -0.50394329    -0.43997441
 h     -2.79715926    -0.43318147    -1.46356915
 h     -2.66563333    -1.63937547     0.20454528
 h     -3.03276845     0.24981311     0.05153213
 h     -0.24088042     1.05977380     1.82855604
          17

 c      1.38593143    -0.40470694    -0.10240205
 c      0.13704279    -1.01736608     0.03438203
 c     -1.03226356    -0.20005816    -0.11788479
 c     -1.00679989     1.27180496     0.90753513
 c     -0.38877986     1.30578308    -0.41999939
 c      1.07272271     0.90494815    -0.40997176
 h      0.03941437    -1.98303791     0.32720038
 h     -1.99317810     1.64635097     1.06611299
 h     -1.04901956     1.74910070    -1.28234493
 h      1.71074473     1.73084321    -0.23310503
 o      2.59911288    -0.98845880     0.36057515
 h      2.23137707    -1.95508633     0.37872889
 c     -2.49140120    -0.50335691    -0.43885241
 h     -2.79292104    -0.46219211    -1.46635551
 h     -2.66352763    -1.61725251     0.18264294
 h     -3.05431427     0.24739640     0.09345661
 h     -0.24831278     1.11072508     1.84702565
          17

 c      1.39687566    -0.38961074    -0.11749172
 c      0.14832221    -1.01331445     0.05414644
 c     -1.02537912    -0.20485316    -0.12524856
 c     -1.01917047     1.27532417     0.89926349
 c     -0.39452345     1.31739199    -0.40927129
 c      1.08372741     0.88386261    -0.40153838
 h      0.01490832    -1.96275562     0.30737017
 h     -2.00746569     1.62072594     1.05285228
 h     -1.04452822     1.72113031    -1.26100024
 h      1.68210706     1.77957377    -0.26974141
 o      2.58846682    -0.99568452     0.35742351
 h      2.25343981    -1.99802082     0.34509632
 c     -2.48983084    -0.50536609    -0.43498956
 h     -2.78799335    -0.49607434    -1.47798795
 h     -2.66261568    -1.56735328     0.14036239
 h     -3.08294548     0.24575590     0.13751105
 h     -0.27514483     1.16598353     1.84560460
          17

 c      1.40869477    -0.37528210    -0.13132612
 c      0.15752944    -1.00618784     0.07297224
 c     -1.01775548    -0.20806599    -0.13229988
 c     -1.02822838     1.27771677     0.89189411
 c     -0.40093479     1.32640733    -0.39946161
 c      1.09444927     0.86602433    -0.39299973
 h     -0.01359921    -1.98621457     0.29676661
 h     -2.03185295     1.59972512     1.04218874
 h     -1.02623672     1.69118603    -1.23196499
 h      1.66285765     1.82635062    -0.30728293
 o      2.57569352    -1.00386757     0.35330103
 h      2.29200426    -2.01661304     0.31384013
 c     -2.48788168    -0.50913199    -0.42857413
 h     -2.78178356    -0.53261628    -1.49353537
 h     -2.66322991    -1.49669273     0.08201924
 h     -3.11226786     0.23841412     0.17622715
 h     -0.32006693     1.22295910     1.82494842
          17

 c      1.42139714    -0.36342647    -0.14328969
 c      0.16423611    -0.99702153     0.09082941
 c     -1.00949856    -0.20978634    -0.13872653
 c     -1.03459781     1.27938010     0.88537155
 c     -0.40720311     1.33227864    -0.39016678
 c      1.10472155     0.85389574    -0.38478173
 h     -0.04293208    -2.03979956     0.29180832
 h     -2.06399569     1.58243952     1.03303027
 h     -0.99989479     1.66372615    -1.20369967
 h      1.64993193     1.86158579    -0.34585933
 o      2.56127347    -1.01290678     0.34819716
 h      2.34315608    -2.00997315     0.28472425
 c     -2.48582890    -0.51326993    -0.42049947
 h     -2.77324659    -0.56915009    -1.50674927
 h     -2.66701004    -1.42161605     0.01698710
 h     -3.13738176     0.22161855     0.20391053
 h     -0.37849303     1.27871932     1.78967101
          17

 c      1.43490237    -0.35555958    -0.15289723
 c      0.16796157    -0.98776419     0.10782314
 c     -1.00079573    -0.21011296    -0.14423429
 c     -1.03961877     1.28076935     0.87928138
 c     -0.41235750     1.33446747    -0.38078239
 c      1.11430556     0.84945423    -0.37730675
 h     -0.06778925    -2.09962368     0.28789010
 h     -2.09774298     1.56699804     1.02366443
 h     -0.97340837     1.64392921    -1.18751290
 h      1.64179706     1.87880471    -0.38480309
 o      2.54582083    -1.02226079     0.34216110
 h      2.40118407    -1.98456760     0.25698089
 c     -2.48348633    -0.51535187    -0.41236744
 h     -2.76154486    -0.60273826    -1.51256522
 h     -2.67845378    -1.37343799    -0.03842968
 h     -3.15536646     0.19451102     0.21735678
 h     -0.44179232     1.33060860     1.74986973
          17

 c      1.44891420    -0.35262287    -0.15986387
 c      0.16846579    -0.97991179     0.12391833
 c     -0.99191599    -0.20916385    -0.14855917
 c     -1.04502755     1.28221113     0.87275309
 c     -0.41556415     1.33261722    -0.37089018
 c      1.12298471     0.85370785    -0.37087983
 h     -0.08397696    -2.14735172     0.28265882
 h     -2.12650997     1.55168947     1.01235777
 h     -0.95329971     1.63571141    -1.19289951
 h      1.63844491     1.87571154    -0.42304747
 o      2.53000828    -1.03087224     0.33534566
 h      2.45988408    -1.95568570     0.22868849
 c     -2.48028829    -0.51283743    -0.40573662
 h     -2.74638812    -0.63052373    -1.50848169
 h     -2.70356406    -1.38654959    -0.06854221
 h     -3.16530329     0.15874882     0.21587379
 h     -0.49770123     1.37728955     1.72153122
          17

 c      1.46281511    -0.35469152    -0.16414053
 c      0.16583159    -0.97427654     0.13896426
 c     -0.98317686    -0.20705500    -0.15148248
 c     -1.05232860     1.28381096     0.86493529
 c     -0.41649343     1.32676406    -0.36084330
 c      1.13064737     0.86640897    -0.36561340
 h     -0.08941727    -2.17282296     0.27565362
 h     -2.14577919     1.53554513     0.99776143
 h     -0.94016271     1.63932619    -1.22052792
 h      1.64118986     1.85438860    -0.45958670
 o      2.51442875    -1.03741311     0.32803437
 h      2.51507853    -1.94396123     0.19650251
 c     -2.47609543    -0.50646222    -0.40067841
 h     -2.72809451    -0.65017218    -1.49479426
 h     -2.74044692    -1.45779182    -0.07529813
 h     -3.16850540     0.11832355     0.20136996
 h     -0.53520850     1.41928826     1.72045616
          17

 c      1.47564484    -0.36095121    -0.16590064
 c      0.16040321    -0.97118243     0.15276705
 c     -0.97491011    -0.20387753    -0.15284613
 c     -1.06202744     1.28561106     0.85605513
 c     -0.41528616     1.31734220    -0.35184364
 c      1.13724770     0.88605768    -0.36141649
 h     -0.08375226    -2.17178084     0.26739401
 h     -2.15408419     1.51843177     0.97907304
 h     -0.92889327     1.65131501    -1.26114773
 h      1.65280018     1.82159718    -0.49396099
 o      2.49952237    -1.04131429     0.32054212
 h      2.56628771    -1.95958619     0.15748332
 c     -2.47126992    -0.49979890    -0.39637146
 h     -2.70751029    -0.66039193    -1.47406830
 h     -2.77847386    -1.55117639    -0.07181508
 h     -3.16888354     0.07919709     0.17847845
 h     -0.55253070     1.45710640     1.74944509
          17

 c      1.48618485    -0.36995575    -0.16548509
 c      0.15270887    -0.97060801     0.16512815
 c     -0.96744472    -0.19969326    -0.15255640
 c     -1.07357176     1.28778153     0.84758980
 c     -0.41217222     1.30497328    -0.34533449
 c      1.14268179     0.91023984    -0.35802517
 h     -0.06789657    -2.14426846     0.25891250
 h     -2.15310540     1.50096020     0.95610850
 h     -0.91337897     1.66689687    -1.30212169
 h      1.67763429     1.78838636    -0.52675863
 o      2.48579036    -1.04350972     0.31303056
 h      2.61362877    -1.99086414     0.11216828
 c     -2.46584580    -0.49584604    -0.39236789
 h     -2.68588042    -0.66121101    -1.45068877
 h     -2.80855042    -1.63724345    -0.06704564
 h     -3.17263275     0.04823373     0.15390736
 h     -0.55732317     1.48905255     1.79555255
          17

 c      1.49312914    -0.38001940    -0.16332171
 c      0.14341019    -0.97217487     0.17585850
 c     -0.96108465    -0.19453623    -0.15057444
 c     -1.08595689     1.29052650     0.84118103
 c     -0.40725597     1.29028632    -0.34241014
 c      1.14678165     0.93631952    -0.35507414
 h     -0.04391161    -2.09483846     0.25162317
 h     -2.14741758     1.48435836     0.92930903
 h     -0.88969023     1.68196514    -1.33330005
 h      1.72036683     1.76648769    -0.55958246
 o      2.47393875    -1.04557353     0.30552572
 h      2.65503452    -2.01759169     0.06402180
 c     -2.45950840    -0.49618579    -0.38849932
 h     -2.66465070    -0.65376818    -1.43052507
 h     -2.82598365    -1.70105078    -0.06475332
 h     -3.18583714     0.03097300     0.13400300
 h     -0.55903224     1.51241093     1.84179007
          17

 c      1.49528479    -0.38956258    -0.15984008
 c      0.13327553    -0.97497906     0.18478103
 c     -0.95608124    -0.18842839    -0.14690274
 c     -1.09811770     1.29393818     0.83784414
 c     -0.40056179     1.27386000    -0.34359647
 c      1.14960776     0.96233073    -0.35226212
 h     -0.01509987    -2.03451248     0.24732764
 h     -2.14370962     1.47026215     0.89956221
 h     -0.85647089     1.69369716    -1.34875213
 h      1.78193588     1.76109037    -0.59352638
 o      2.46470368    -1.04874345     0.29804475
 h      2.68769077    -2.02556560     0.01674109
 c     -2.45213602    -0.50129934    -0.38445569
 h     -2.64513367    -0.63970469    -1.41972662
 h     -2.82881278    -1.73614488    -0.06625443
 h     -3.21017084     0.02879287     0.12129363
 h     -0.56432394     1.52528700     1.87574158
          17

 c      1.49175865    -0.39732238    -0.15539464
 c      0.12314244    -0.97739424     0.19173465
 c     -0.95261616    -0.18140062    -0.14157594
 c     -1.10910700     1.29798580     0.83789009
 c     -0.39214409     1.25622006    -0.34886620
 c      1.15175625     0.98738151    -0.34952682
 h      0.01418009    -1.98296494     0.24818199
 h     -2.14865668     1.46029598     0.86781457
 h     -0.81435186     1.70054894    -1.34647251
 h      1.85601970     1.76740528    -0.62721014
 o      2.45863325    -1.05368137     0.29062770
 h      2.70973755    -2.00907415    -0.02712860
 c     -2.44413535    -0.51094197    -0.37978653
 h     -2.62806514    -0.62039993    -1.42221696
 h     -2.81636378    -1.74007446    -0.07191880
 h     -3.24087199     0.03818483     0.11351739
 h     -0.57681997     1.52704850     1.89070834
          17

 c      1.48211466    -0.40243887    -0.15020646
 c      0.11379380    -0.97741713     0.19660681
 c     -0.95081006    -0.17350228    -0.13465948
 c     -1.11834436     1.30257144     0.84109161
 c     -0.38213003     1.23783613    -0.35771799
 c      1.15418246     1.01119353    -0.34701010
 h      0.03990458    -1.96436742     0.25636174
 h     -2.16548649     1.45553436     0.83476922
 h     -0.76551186     1.70231543    -1.32802487
 h      1.93140244     1.77605064    -0.65714825
 o      2.45593420    -1.06048436     0.28332001
 h      2.72098057    -1.96948797    -0.06672183
 c     -2.43626113    -0.52450650    -0.37428359
 h     -2.61329403    -0.59658846    -1.43726694
 h     -2.78871382    -1.71278064    -0.08162648
 h     -3.26963837     0.05312920     0.10624445
 h     -0.59782510     1.51810762     1.88458190
          17

 c      1.46647284    -0.40445927    -0.14434108
 c      0.10578159    -0.97418089     0.19942310
 c     -0.95075725    -0.16478548    -0.12625519
 c     -1.12583786     1.30755844     0.84677585
 c     -0.37068268     1.21909534    -0.36924057
 c      1.15776406     1.03351440    -0.34488449
 h      0.06049565    -1.98964364     0.27312639
 h     -2.19164642     1.45624357     0.80105907
 h     -0.71355116     1.70049601    -1.29868774
 h      1.99724685     1.77947040    -0.67975092
 o      2.45636687    -1.06864962     0.27620495
 h      2.72349599    -1.91507411    -0.10375487
 c     -2.42921614    -0.54116808    -0.36823173
 h     -2.59992365    -0.56875742    -1.45948618
 h     -2.74690975    -1.65723092    -0.09462797
 h     -3.28881420     0.06786063     0.09577016
 h     -0.62658238     1.49977523     1.85941712
          17

 c      1.44550590    -0.40329097    -0.13773587
 c      0.09944370    -0.96898869     0.20043256
 c     -0.95255101    -0.15528678    -0.11650114
 c     -1.13215944     1.31274231     0.85378062
 c     -0.35794147     1.20026006    -0.38217382
 c      1.16305297     1.05391601    -0.34324589
 h      0.07639386    -2.04433906     0.29781505
 h     -2.22006962     1.46212935     0.76771069
 h     -0.66335512     1.69878206    -1.26758926
 h      2.04595364     1.77384339    -0.69255620
 o      2.45921794    -1.07704638     0.26951696
 h      2.72225992    -1.86148073    -0.14405030
 c     -2.42332975    -0.55964601    -0.36234675
 h     -2.58683764    -0.53789961    -1.48137086
 h     -2.69396699    -1.58275216    -0.10878872
 h     -3.29348945     0.07811624     0.08022331
 h     -0.65988497     1.47431392     1.82228525
          17

 c      1.42032505    -0.39912124    -0.13026779
 c      0.09501372    -0.96401318     0.20005643
 c     -0.95625885    -0.14504323    -0.10555354
 c     -1.13822868     1.31781546     0.86038960
 c     -0.34401915     1.18148136    -0.39509953
 c      1.17022688     1.07182537    -0.34209209
 h      0.08798882    -2.10366275     0.32815501
 h     -2.24278595     1.47278087     0.73628080
 h     -0.62028996     1.70273414    -1.24612254
 h      2.07357204     1.75846245    -0.69444726
 o      2.46347710    -1.08426680     0.26366581
 h      2.72387590    -1.82696662    -0.19707441
 c     -2.41834454    -0.57759826    -0.35766961
 h     -2.57318155    -0.50592393    -1.49612800
 h     -2.63654673    -1.51196451    -0.11894104
 h     -3.28179467     0.08126233     0.05951308
 h     -0.69150946     1.44491284     1.78657641
          17

 c      1.39231462    -0.39231501    -0.12183038
 c      0.09256265    -0.96088797     0.19875887
 c     -0.96186068    -0.13412809    -0.09356036
 c     -1.14500463     1.32241699     0.86456439
 c     -0.32910495     1.16299938    -0.40691573
 c      1.17909258     1.08658570    -0.34132751
 h      0.09528894    -2.14864362     0.36141682
 h     -2.25388478     1.48794700     0.70851412
 h     -0.58829386     1.71714897    -1.24285290
 h      2.07963900     1.73498612    -0.68558432
 o      2.46830811    -1.08963532     0.25880948
 h      2.73122420    -1.81753230    -0.26819437
 c     -2.41344064    -0.59130418    -0.35551167
 h     -2.55854701    -0.47554145    -1.49928372
 h     -2.58481926    -1.48471859    -0.11567265
 h     -3.25470043     0.07623840     0.03506036
 h     -0.71321368     1.41491423     1.77016350
          17

 c      1.36299258    -0.38332310    -0.11238245
 c      0.09190687    -0.96045374     0.19697065
 c     -0.96918257    -0.12266817    -0.08064441
 c     -1.15296035     1.32628189     0.86488532
 c     -0.31357979     1.14545784    -0.41734941
 c      1.18906123     1.09747579    -0.34075801
 h      0.09835785    -2.16886495     0.39512159
 h     -2.25089269     1.50762417     0.68581597
 h     -0.56806904     1.74199088    -1.25778727
 h      2.06749528     1.70730167    -0.66748314
 o      2.47334352    -1.09367645     0.25439066
 h      2.74038226    -1.82039086    -0.35074129
 c     -2.40793352    -0.59813775    -0.35683544
 h     -2.54292518    -0.44972276    -1.48946014
 h     -2.54451118    -1.52987015    -0.09195018
 h     -3.21614043     0.06398678     0.00973492
 h     -0.71970345     1.38616526     1.78519831
          17

 c      1.33391602    -0.37261853    -0.10195936
 c      0.09259804    -0.96294963     0.19507371
 c     -0.97787296    -0.11084534    -0.06690274
 c     -1.16159601     1.32928534     0.86156363
 c     -0.29797791     1.12992576    -0.42690401
 c      1.19909984     1.10369140    -0.34007553
 h      0.09748894    -2.16021687     0.42724307
 h     -2.23516355     1.53209231     0.66880559
 h     -0.55744214     1.77166085    -1.28297606
 h      2.04507949     1.68183157    -0.64322922
 o      2.47842497    -1.09723828     0.24950549
 h      2.74544730    -1.81831130    -0.43175401
 c     -2.40173397    -0.60020336    -0.36125414
 h     -2.52661127    -0.43097663    -1.46892456
 h     -2.51134523    -1.62358541    -0.05472187
 h     -3.17350595     0.04827127    -0.01202970
 h     -0.71394967     1.35865716     1.82661965
          17

 c      1.30659640    -0.36067047    -0.09065878
 c      0.09399442    -0.96815836     0.19340148
 c     -0.98745879    -0.09889118    -0.05242212
 c     -1.16966652     1.33128271     0.85602286
 c     -0.28285376     1.11754249    -0.43632391
 c      1.20778086     1.10437225    -0.33887929
 h      0.09318546    -2.12333957     0.45634331
 h     -2.21165401     1.56200745     0.65710322
 h     -0.55327136     1.79861448    -1.30850556
 h      2.02475900     1.66731324    -0.61725661
 o      2.48335431    -1.10081738     0.24343223
 h      2.74271596    -1.80046942    -0.50047664
 c     -2.39454608    -0.60145509    -0.36767911
 h     -2.51017766    -0.42089546    -1.44359808
 h     -2.48081943    -1.72338697    -0.01683860
 h     -3.13709208     0.03538739    -0.02461936
 h     -0.70454015     1.33233480     1.87700758
          17

 c      1.28240393    -0.34796470    -0.07861177
 c      0.09538106    -0.97539552     0.19221239
 c     -0.99741448    -0.08704349    -0.03730157
 c     -1.17580226     1.33201720     0.84975862
 c     -0.26871106     1.10918169    -0.44619420
 c      1.21370670     1.09886100    -0.33682465
 h      0.08608139    -2.06391200     0.48198682
 h     -2.18772682     1.59848560     0.64945963
 h     -0.55281970     1.81679816    -1.32684739
 h      2.01891871     1.67197623    -0.59360179
 o      2.48787257    -1.10452686     0.23577581
 h      2.73106259    -1.76293050    -0.55080324
 c     -2.38583323    -0.60452228    -0.37508353
 h     -2.49448742    -0.41999129    -1.42225464
 h     -2.45192807    -1.80290763     0.01309807
 h     -3.11645791     0.03116546    -0.02308513
 h     -0.69934472     1.30804049     1.91961550
          17

 c      1.26247427    -0.33505863    -0.06594648
 c      0.09610237    -0.98335408     0.19160633
 c     -1.00721095    -0.07549026    -0.02167735
 c     -1.17895793     1.33118927     0.84381170
 c     -0.25600138     1.10532408    -0.45683610
 c      1.21631075     1.08723122    -0.33386827
 h      0.07680136    -1.99457554     0.50570830
 h     -2.17032639     1.64278628     0.64432533
 h     -0.55417536     1.82281814    -1.33384788
 h      2.03111873     1.69767366    -0.57301987
 o      2.49169112    -1.10820596     0.22645822
 h      2.71131762    -1.70679305    -0.58128205
 c     -2.37548209    -0.61041705    -0.38245535
 h     -2.48058582    -0.42782926    -1.41415508
 h     -2.42513425    -1.85054873     0.03089027
 h     -3.11461306     0.03608964    -0.00619849
 h     -0.70294551     1.28705895     1.94388643
          17

 c      1.24764073    -0.32264699    -0.05275131
 c      0.09567921    -0.99000161     0.19140985
 c     -1.01636203    -0.06433925    -0.00574786
 c     -1.17871524     1.32860464     0.83872796
 c     -0.24512465     1.10605186    -0.46832087
 c      1.21615046     1.07055126    -0.33030282
 h      0.06570618    -1.93621982     0.53229765
 h     -2.16213442     1.69523389     0.64071126
 h     -0.55628538     1.81593824    -1.32840994
 h      2.05300309     1.73719153    -0.55266684
 o      2.49449404    -1.11146139     0.21575395
 h      2.68599079    -1.63738324    -0.59585090
 c     -2.36406947    -0.61899160    -0.38887160
 h     -2.46934790    -0.44363989    -1.42478448
 h     -2.40109505    -1.86227543     0.03477106
 h     -3.12632650     0.04393912     0.02222635
 h     -0.71691446     1.27059323     1.94504328
          17

 c      1.23841910    -0.31157904    -0.03905427
 c      0.09385652    -0.99316273     0.19125161
 c     -1.02447036    -0.05361991     0.01020658
 c     -1.17538049     1.32431634     0.83461313
 c     -0.23639006     1.11107231    -0.48046399
 c      1.21426590     1.05050335    -0.32651835
 h      0.05274125    -1.91140476     0.56885936
 h     -2.15979223     1.75398611     0.63866517
 h     -0.55903159     1.79802458    -1.31233939
 h      2.07183059     1.77892750    -0.52906055
 o      2.49592726    -1.11367426     0.20439437
 h      2.65922074    -1.56405653    -0.60564868
 c     -2.35251291    -0.62955359    -0.39387330
 h     -2.46103909    -0.46698097    -1.45230459
 h     -2.38032829    -1.83793504     0.02433761
 h     -3.14275512     0.04603527     0.05546415
 h     -0.74047914     1.25950588     1.92289687
          17

 c      1.23504112    -0.30280870    -0.02482496
 c      0.09052491    -0.99207863     0.19112309
 c     -1.03126337    -0.04330531     0.02582061
 c     -1.16977523     1.31865531     0.83115549
 c     -0.22994875     1.11973181    -0.49277086
 c      1.21152517     1.02888653    -0.32282990
 h      0.03806373    -1.92646051     0.61811349
 h     -2.15617339     1.81497760     0.63888509
 h     -0.56349605     1.77376983    -1.29067717
 h      2.07785191     1.81254019    -0.50022975
 o      2.49564376    -1.11414801     0.19351114
 h      2.63595500    -1.49784774    -0.62820736
 c     -2.34165061    -0.64127932    -0.39761592
 h     -2.45520302    -0.49764449    -1.48847928
 h     -2.36318207    -1.78073241     0.00043977
 h     -3.15627099     0.03561316     0.08682971
 h     -0.77073799     1.25417778     1.88178715
          17

 c      1.23748560    -0.29730869    -0.00999543
 c      0.08561270    -0.98793211     0.19177972
 c     -1.03660293    -0.03335768     0.04066447
 c     -1.16292395     1.31215213     0.82757606
 c     -0.22573269     1.13104880    -0.50439806
 c      1.20843156     1.00737173    -0.31946367
 h      0.02284881    -1.96550647     0.67345294
 h     -2.14426739     1.87310253     0.64195372
 h     -0.57224423     1.75067729    -1.27186980
 h      2.06612417     1.83107628    -0.46585708
 o      2.49346606    -1.11255387     0.18392266
 h      2.61940554    -1.44444101    -0.67610815
 c     -2.33205689    -0.65318068    -0.40069066
 h     -2.45096260    -0.53500744    -1.52312304
 h     -2.34983556    -1.69956649    -0.03398386
 h     -3.16215794     0.00923821     0.11119648
 h     -0.80247346     1.25438413     1.83174309
          17

 c      1.24547819    -0.29597796     0.00550268
 c      0.07912621    -0.98241211     0.19424847
 c     -1.04046854    -0.02378716     0.05428163
 c     -1.15583804     1.30542745     0.82260434
 c     -0.22347816     1.14388412    -0.51430676
 c      1.20515658     0.98738203    -0.31658148
 h      0.00867196    -2.00709983     0.72454374
 h     -2.11964283     1.92359378     0.64786400
 h     -0.58880471     1.73731826    -1.26592738
 h      2.03575553     1.83101749    -0.42675007
 o      2.48949641    -1.10919053     0.17524116
 h      2.60931286    -1.40003233    -0.74268607
 c     -2.32401091    -0.66361830    -0.40400898
 h     -2.44740887    -0.57765999    -1.54792285
 h     -2.34026492    -1.61482669    -0.07186938
 h     -3.15855024    -0.03343526     0.12534139
 h     -0.82829201     1.25930330     1.78919753
          17

 c      1.25848770    -0.29951107     0.02168496
 c      0.07123259    -0.97666371     0.19929952
 c     -1.04293486    -0.01469608     0.06622749
 c     -1.14928386     1.29907522     0.81489455
 c     -0.22292754     1.15734229    -0.52174418
 c      1.20159142     0.96993891    -0.31427299
 h     -0.00343981    -2.03633453     0.76348736
 h     -2.08117649     1.96300278     0.65592755
 h     -0.61528530     1.73885731    -1.27909753
 h      1.98922213     1.81221407    -0.38441222
 o      2.48399214    -1.10457347     0.16630866
 h      2.60385255    -1.35783031    -0.80881769
 c     -2.31750099    -0.66980687    -0.40883786
 h     -2.44384672    -0.62348895    -1.55805173
 h     -2.33416922    -1.56372593    -0.10020172
 h     -3.14624175    -0.09004883     0.12801357
 h     -0.84072750     1.26796621     1.77232134
          17

 c      1.27572435    -0.30823251     0.03846144
 c      0.06227469    -0.97122390     0.20734982
 c     -1.04414358    -0.00628718     0.07609783
 c     -1.14342100     1.29355669     0.80413103
 c     -0.22408389     1.17111241    -0.52671412
 c      1.19735176     0.95544272    -0.31252186
 h     -0.01323551    -2.04559717     0.78599626
 h     -2.03099408     1.98980656     0.66486416
 h     -0.64954353     1.75330678    -1.30891482
 h      1.93252623     1.77855895    -0.34074429
 o      2.47724063    -1.09907308     0.15615497
 h      2.60169323    -1.31395027    -0.85808582
 c     -2.31223644    -0.66935861    -0.41625329
 h     -2.43990522    -0.66992123    -1.55255631
 h     -2.33068306    -1.58173396    -0.10662992
 h     -3.12902896    -0.15558353     0.12023831
 h     -0.83665175     1.27991533     1.78812467
          17

 c      1.29613218    -0.32196341     0.05560385
 c      0.05274235    -0.96623047     0.21853234
 c     -1.04427549     0.00117169     0.08354549
 c     -1.13767224     1.28917653     0.79160558
 c     -0.22718767     1.18531722    -0.52984576
 c      1.19174757     0.94347128    -0.31119553
 h     -0.02111212    -2.03237172     0.79065622
 h     -1.97421737     2.00485561     0.67301821
 h     -0.68567933     1.77352906    -1.34613645
 h      1.87582996     1.73922818    -0.29761584
 o      2.46955794    -1.09292239     0.14431000
 h      2.60238088    -1.26763485    -0.88178996
 c     -2.30767292    -0.66400236    -0.42590544
 h     -2.43556735    -0.71428989    -1.53446911
 h     -2.32792256    -1.65792890    -0.09473114
 h     -3.11429735    -0.22264471     0.10581555
 h     -0.81906288     1.29494499     1.82550303
          17

 c      1.31837414    -0.33999250     0.07275468
 c      0.04322773    -0.96155786     0.23274496
 c     -1.04355460     0.00739828     0.08829652
 c     -1.13106004     1.28609343     0.77928490
 c     -0.23246805     1.20010977    -0.53188908
 c      1.18386349     0.93282100    -0.31010523
 h     -0.02800799    -1.99806794     0.77844471
 h     -1.91848218     2.01165351     0.67870107
 h     -0.71725081     1.79213009    -1.38077116
 h      1.83270547     1.70842190    -0.25607651
 o      2.46133233    -1.08632619     0.13076213
 h      2.60625599    -1.21996700    -0.87840780
 c     -2.30303014    -0.65793496    -0.43654311
 h     -2.43111006    -0.75453179    -1.51050382
 h     -2.32381069    -1.75204455    -0.07764490
 h     -3.11197914    -0.28337239     0.09087954
 h     -0.79353481     1.31232881     1.86569082
          17

 c      1.34082533    -0.36115991     0.08948471
 c      0.03437424    -0.95680678     0.24963268
 c     -1.04225374     0.01214587     0.09016884
 c     -1.12260362     1.28431781     0.76877937
 c     -0.23997467     1.21545865    -0.53340351
 c      1.17303607     0.92216201    -0.30908779
 h     -0.03540540    -1.94854293     0.75300467
 h     -1.87268282     2.01583230     0.68058766
 h     -0.73954465     1.80408834    -1.40567749
 h      1.81454198     1.69906322    -0.21585386
 o      2.45305821    -1.07954349     0.11593567
 h      2.61462290    -1.17299078    -0.85342726
 c     -2.29760201    -0.65406031    -0.44698448
 h     -2.42695596    -0.78981264    -1.48998925
 h     -2.31710583    -1.83510186    -0.06444107
 h     -3.12973748    -0.33282457     0.08080944
 h     -0.76475781     1.33085116     1.89369384
          17

 c      1.36160024    -0.38400266     0.10537822
 c      0.02683289    -0.95116179     0.26852410
 c     -1.04066554     0.01525186     0.08908867
 c     -1.11161944     1.28382666     0.76106320
 c     -0.24954644     1.23113282    -0.53470073
 c      1.15956525     0.91109542    -0.30795671
 h     -0.04539986    -1.89593921     0.72141164
 h     -1.84430615     2.02287232     0.67807210
 h     -0.75011837     1.80702725    -1.41718394
 h      1.82195832     1.71203769    -0.17668289
 o      2.44532857    -1.07293966     0.10075072
 h      2.63031329    -1.12904731    -0.82054207
 c     -2.29131448    -0.65349741    -0.45608234
 h     -2.42343213    -0.82043562    -1.48218698
 h     -2.30729114    -1.89347271    -0.05909536
 h     -3.16684967    -0.37085404     0.07607162
 h     -0.73569192     1.34923663     1.90101034
          17

 c      1.37865660    -0.40690243     0.12009531
 c      0.02122224    -0.94333106     0.28845055
 c     -1.03906027     0.01667120     0.08509809
 c     -1.09797678     1.28480590     0.75655469
 c     -0.26082684     1.24674082    -0.53586278
 c      1.14468015     0.90029625    -0.30640033
 h     -0.06067980    -1.85930205     0.69392477
 h     -1.83618068     2.03461553     0.67146900
 h     -0.74868594     1.80084518    -1.41482293
 h      1.84478952     1.73563327    -0.14008679
 o      2.43878620    -1.06703097     0.08653598
 h      2.65808249    -1.08967857    -0.80039230
 c     -2.28481911    -0.65642205    -0.46289388
 h     -2.42039784    -0.84683122    -1.49189074
 h     -2.29421449    -1.92177545    -0.06292055
 h     -3.21416800    -0.40022029     0.07221061
 h     -0.70784235     1.36640566     1.88437157
          17

 c      1.39001460    -0.42824702     0.13337721
 c      0.01805646    -0.93217378     0.30851651
 c     -1.03766164     0.01650424     0.07835085
 c     -1.08216951     1.28774485     0.75520104
 c     -0.27327565     1.26175108    -0.53673135
 c      1.12976657     0.89068039    -0.30405455
 h     -0.08390195    -1.85697034     0.67962028
 h     -1.84538874     2.04778639     0.66196008
 h     -0.73707688     1.78755649    -1.40136285
 h      1.87066667     1.75593735    -0.10874225
 o      2.43415323    -1.06249677     0.07427359
 h      2.70240032    -1.05430091    -0.80836116
 c     -2.27904482    -0.66278980    -0.46712660
 h     -2.41699369    -0.86839028    -1.51658797
 h     -2.27791651    -1.91837651    -0.07600487
 h     -3.26009815    -0.42363022     0.06372541
 h     -0.68148254     1.38159419     1.84467553
          17

 c      1.39409122    -0.44663153     0.14500986
 c      0.01758533    -0.91806539     0.32849774
 c     -1.03664673     0.01501762     0.06909788
 c     -1.06514157     1.29321557     0.75646481
 c     -0.28618472     1.27549085    -0.53686556
 c      1.11586106     0.88286824    -0.30062929
 h     -0.11587457    -1.89018334     0.67945394
 h     -1.86544010     2.05628764     0.65133546
 h     -0.71930112     1.77135710    -1.38320420
 h      1.89056230     1.76347487    -0.08500200
 o      2.43237840    -1.06002145     0.06361104
 h      2.76184034    -1.02083491    -0.83841907
 c     -2.27477347    -0.67256401    -0.46916946
 h     -2.41191494    -0.88339338    -1.54839497
 h     -2.25859468    -1.88389743    -0.09769410
 h     -3.29542603    -0.44256609     0.04688540
 h     -0.65543995     1.39451175     1.78725008
          17

 c      1.39007767    -0.46107649     0.15478997
 c      0.01966158    -0.90303378     0.34877268
 c     -1.03614178     0.01262118     0.05766822
 c     -1.04807768     1.30156276     0.75923966
 c     -0.29874049     1.28717691    -0.53556679
 c      1.10358379     0.87714421    -0.29595210
 h     -0.15422355    -1.94088643     0.68725012
 h     -1.88932013     2.05460058     0.64169130
 h     -0.70109849     1.75825691    -1.37009336
 h      1.89943864     1.75370190    -0.07032604
 o      2.43442682    -1.06000814     0.05333453
 h      2.82825124    -0.98792996    -0.87027882
 c     -2.27245865    -0.68556225    -0.46977065
 h     -2.40400578    -0.88995594    -1.57851670
 h     -2.23658570    -1.82192963    -0.12642740
 h     -3.31474661    -0.45745091     0.02027285
 h     -0.62638200     1.40560648     1.72313307
          17

 c      1.37820778    -0.47117192     0.16250394
 c      0.02379610    -0.88931899     0.36972136
 c     -1.03619869     0.00978613     0.04445058
 c     -1.03228864     1.31275677     0.76189734
 c     -0.31020566     1.29608239    -0.53216302
 c      1.09321642     0.87353544    -0.28996041
 h     -0.19466781    -1.98789275     0.69685064
 h     -1.91132005     2.03963427     0.63518177
 h     -0.68795834     1.75409766    -1.37196290
 h      1.89545464     1.72580162    -0.06528744
 o      2.44074340    -1.06244390     0.04248405
 h      2.89215276    -0.95541180    -0.88691527
 c     -2.27220132    -0.70107510    -0.46981679
 h     -2.39264215    -0.88691760    -1.60030629
 h     -2.21220039    -1.74226318    -0.15885372
 h     -3.31632833    -0.46807141    -0.01557137
 h     -0.58825423     1.41622416     1.66910721
          17

 c      1.35975849    -0.47703839     0.16791352
 c      0.02925234    -0.87847146     0.39146760
 c     -1.03677149     0.00694281     0.02987513
 c     -1.01897395     1.32646501     0.76290558
 c     -0.32018073     1.30183661    -0.52657686
 c      1.08475612     0.87183561    -0.28269421
 h     -0.23293180    -2.01693791     0.70507196
 h     -1.92774314     2.01106186     0.63379040
 h     -0.68198621     1.76106598    -1.39257084
 h      1.87959333     1.68206566    -0.06958987
 o      2.45102784    -1.06696190     0.03069600
 h      2.94637718    -0.92353938    -0.87997787
 c     -2.27380756    -0.71728942    -0.47036980
 h     -2.37776752    -0.87422568    -1.61016454
 h     -2.18508360    -1.66708215    -0.18811560
 h     -3.30189518    -0.47387298    -0.05847561
 h     -0.53439119     1.42797973     1.64133178
          17

 c      1.33677159    -0.47912738     0.17076393
 c      0.03508010    -0.87132161     0.41392455
 c     -1.03771102     0.00440639     0.01439820
 c     -1.00864319     1.34224672     0.76196546
 c     -0.32867087     1.30456001    -0.51963471
 c      1.07788883     0.87156105    -0.27431009
 h     -0.26554436    -2.02095229     0.71109158
 h     -1.93729617     1.97111442     0.63907128
 h     -0.68088261     1.77617922    -1.42608201
 h      1.85617450     1.62823813    -0.08193012
 o      2.46438571    -1.07301215     0.01810228
 h      2.98699925    -0.89236394    -0.84847005
 c     -2.27691140    -0.73108462    -0.47271514
 h     -2.35973480    -0.85296016    -1.60742690
 h     -2.15292267    -1.63330064    -0.20330487
 h     -3.27672145    -0.47406646    -0.10478242
 h     -0.46400836     1.44125183     1.64284287
          17

 c      1.31164784    -0.47799717     0.17082088
 c      0.04016772    -0.86817195     0.43687737
 c     -1.03877930     0.00235790    -0.00150091
 c     -1.00078491     1.35963249     0.76021882
 c     -0.33586178     1.30465623    -0.51267442
 c      1.07190664     0.87189277    -0.26510247
 h     -0.28996888    -1.99802881     0.71549995
 h     -1.94148562     1.92424895     0.65194089
 h     -0.68040935     1.79379848    -1.46135390
 h      1.83389973     1.57420978    -0.09987943
 o      2.47956889    -1.08005916     0.00523097
 h      3.01399044    -0.86105424    -0.79773529
 c     -2.28089823    -0.74023160    -0.47772385
 h     -2.33911360    -0.82514585    -1.59431276
 h     -2.11282873    -1.66675057    -0.19708627
 h     -3.24974438    -0.46750395    -0.14954882
 h     -0.38558574     1.45488302     1.66132856
          17

 c      1.28676604    -0.47418309     0.16792259
 c      0.04338741    -0.86889030     0.46002309
 c     -1.03968969     0.00085596    -0.01731906
 c     -0.99430187     1.37805858     0.75918506
 c     -0.34190523     1.30254522    -0.50694264
 c      1.06575560     0.87177893    -0.25547395
 h     -0.30477842    -1.95052282     0.71992397
 h     -1.94464243     1.87647197     0.67266350
 h     -0.67703997     1.80881641    -1.48817546
 h      1.82535175     1.53291711    -0.12039263
 o      2.49511270    -1.08775610    -0.00701860
 h      3.03251183    -0.82678782    -0.73962901
 c     -2.28445257    -0.74631903    -0.48491474
 h     -2.31654505    -0.79344031    -1.57615131
 h     -2.06852389    -1.74753016    -0.17599277
 h     -3.23222103    -0.45267224    -0.18736146
 h     -0.31132578     1.46759156     1.68102683
          17

 c      1.26417182    -0.46818735     0.16203604
 c      0.04384156    -0.87282611     0.48295390
 c     -1.04016962    -0.00015409    -0.03254565
 c     -0.98809153     1.39690281     0.75996543
 c     -0.34688108     1.29855243    -0.50328783
 c      1.05856434     0.87046150    -0.24580320
 h     -0.31033620    -1.88595787     0.72719126
 h     -1.95265526     1.83390924     0.70106842
 h     -0.66882207     1.81795540    -1.50007598
 h      1.84091020     1.51429190    -0.14146862
 o      2.50945422    -1.09604996    -0.01753045
 h      3.05289508    -0.78377928    -0.69043321
 c     -2.28609997    -0.75229800    -0.49301736
 h     -2.29263400    -0.76075299    -1.56087657
 h     -2.02893822    -1.83817712    -0.15220909
 h     -3.23258345    -0.42880014    -0.21432067
 h     -0.25116631     1.47878844     1.69112544
          17

 c      1.24535125    -0.46054786     0.15330841
 c      0.04116488    -0.87857797     0.50508677
 c     -1.04000474    -0.00081674    -0.04669184
 c     -0.98142882     1.41565273     0.76311560
 c     -0.35084434     1.29290279    -0.50210491
 c      1.05046591     0.86814542    -0.23634081
 h     -0.31013609    -1.81938257     0.74188140
 h     -1.96978905     1.80081513     0.73683539
 h     -0.65523420     1.81979556    -1.49452473
 h      1.87921910     1.51753821    -0.16334487
 o      2.52139048    -1.10501902    -0.02561018
 h      3.08398861    -0.72591085    -0.66085094
 c     -2.28530609    -0.75979467    -0.50078154
 h     -2.26793005    -0.72973233    -1.55668798
 h     -2.00108754    -1.91419761    -0.13417238
 h     -3.25022450    -0.39776568    -0.22998909
 h     -0.21115603     1.48843482     1.68649460
          17

 c      1.23115351    -0.45191564     0.14208625
 c      0.03570601    -0.88391776     0.52561166
 c     -1.03906080    -0.00133500    -0.05932127
 c     -0.97420713     1.43402455     0.76875503
 c     -0.35385338     1.28572912    -0.50335058
 c      1.04258207     0.86587061    -0.22731081
 h     -0.31162455    -1.77385450     0.77061236
 h     -1.99528843     1.77839799     0.77947980
 h     -0.63694545     1.81462973    -1.47261395
 h      1.92739210     1.53268297    -0.18705943
 o      2.53070245    -1.11438284    -0.03163595
 h      3.12292364    -0.65414387    -0.64554033
 c     -2.28254755    -0.76912793    -0.50736977
 h     -2.24308732    -0.70241100    -1.56794871
 h     -1.98849395    -1.96406289    -0.12620517
 h     -3.27594709    -0.36438962    -0.23701088
 h     -0.19386009     1.49672808     1.66619446
          17

 c      1.22189748    -0.44306601     0.12887304
 c      0.02819138    -0.88670033     0.54368601
 c     -1.03729664    -0.00194684    -0.07007687
 c     -0.96693486     1.45191135     0.77666012
 c     -0.35595284     1.27705723    -0.50654388
 c      1.03619467     0.86478639    -0.21902643
 h     -0.32242534    -1.76979782     0.81977848
 h     -2.02320803     1.76553407     0.82796694
 h     -0.61573296     1.80460209    -1.43911796
 h      1.97068192     1.54889717    -0.21271499
 o      2.53790464    -1.12338779    -0.03658441
 h      3.15804524    -0.57777979    -0.63029002
 c     -2.27864716    -0.77997596    -0.51261528
 h     -2.21910647    -0.68040341    -1.59234393
 h     -1.99230331    -1.98312102    -0.13019274
 h     -3.29842190    -0.33446413    -0.23901447
 h     -0.19859693     1.50394325     1.63269676
          17

 c      1.21755803    -0.43482416     0.11424760
 c      0.01890780    -0.88662474     0.55897259
 c     -1.03476735    -0.00290295    -0.07869684
 c     -0.96053639     1.46924392     0.78624941
 c     -0.35714378     1.26677927    -0.51076992
 c      1.03221684     0.86572887    -0.21185867
 h     -0.34188335    -1.80492563     0.88958381
 h     -2.04562959     1.76038184     0.88048174
 h     -0.59441401     1.79400058    -1.40265913
 h      1.99865555     1.55898836    -0.23946703
 o      2.54352395    -1.13120038    -0.04123464
 h      3.17925099    -0.50780304    -0.60429414
 c     -2.27427801    -0.79178723    -0.51692170
 h     -2.19734293    -0.66523406    -1.62245118
 h     -2.01223217    -1.97035569    -0.14656659
 h     -3.30906871    -0.31277935    -0.23910251
 h     -0.22075240     1.51040159     1.59232084
          17

 c      1.21787914    -0.42796849     0.09880214
 c      0.00765695    -0.88511739     0.57179965
 c     -1.03161521    -0.00444963    -0.08501489
 c     -0.95620156     1.48590087     0.79649076
 c     -0.35738998     1.25468461    -0.51481357
 c      1.03113361     0.86915069    -0.20615085
 h     -0.36149927    -1.85643407     0.97235568
 h     -2.05602344     1.76144076     0.93464120
 h     -0.57637122     1.78885185    -1.37448831
 h      2.00589823     1.55958993    -0.26616381
 o      2.54782198    -1.13717293    -0.04597575
 h      3.18169467    -0.45248351    -0.56297841
 c     -2.26986248    -0.80388915    -0.52093093
 h     -2.17919852    -0.65822369    -1.64985892
 h     -2.04680140    -1.92798941    -0.17445141
 h     -3.30325984    -0.30235735    -0.23943326
 h     -0.25046025     1.51644965     1.55630546
          17

 c      1.22240639    -0.42314696     0.08311087
 c     -0.00556899    -0.88362652     0.58268660
 c     -1.02805062    -0.00682936    -0.08894656
 c     -0.95521975     1.50170290     0.80597544
 c     -0.35669791     1.24066802    -0.51758857
 c      1.03307652     0.87512731    -0.20215573
 h     -0.37342890    -1.90169339     1.05811676
 h     -2.05099478     1.76785626     0.98789045
 h     -0.56426020     1.79442071    -1.36392161
 h      1.99117466     1.55037833    -0.29180049
 o      2.55081480    -1.14090098    -0.05090324
 h      3.16515536    -0.41642363    -0.50636674
 c     -2.26565503    -0.81534502    -0.52532020
 h     -2.16578552    -0.66014379    -1.66814579
 h     -2.09298700    -1.86366987    -0.21101953
 h     -3.27997687    -0.30434635    -0.24127000
 h     -0.27311115     1.52231848     1.53993345
          17

 c      1.23051889    -0.42079914     0.06770040
 c     -0.02035272    -0.88292219     0.59200816
 c     -1.02433135    -0.01029445    -0.09046952
 c     -0.95834538     1.51645390     0.81357241
 c     -0.35521822     1.22506460    -0.51869699
 c      1.03784433     0.88332814    -0.20000416
 h     -0.37386448    -1.92693923     1.13870588
 h     -2.03092741     1.77942573     1.03787029
 h     -0.55853924     1.81119060    -1.37226319
 h      1.95720853     1.53383727    -0.31581004
 o      2.55230887    -1.14225594    -0.05590339
 h      3.13341959    -0.40007742    -0.43769768
 c     -2.26182005    -0.82456539    -0.53083381
 h     -2.15776142    -0.67100866    -1.67392744
 h     -2.14572841    -1.79544617    -0.25011477
 h     -3.24158469    -0.31787676    -0.24501971
 h     -0.27650727     1.52785007     1.55492071
          17

 c      1.24148077    -0.42110655     0.05302069
 c     -0.03598933    -0.88324729     0.59996983
 c     -1.02074326    -0.01510750    -0.08960519
 c     -0.96491271     1.52995356     0.81934315
 c     -0.35322931     1.20872741    -0.51851154
 c      1.04482479     0.89295531    -0.19968702
 h     -0.36212209    -1.92577734     1.20841077
 h     -2.00020389     1.79661026     1.08281257
 h     -0.55751064     1.83375411    -1.39218003
 h      1.91150540     1.51578997    -0.33842837
 o      2.55187963    -1.14148249    -0.06068989
 h      3.09471165    -0.39827521    -0.36282062
 c     -2.25833855    -0.82906176    -0.53835005
 h     -2.15529114    -0.69000921    -1.66703943
 h     -2.19878235    -1.75527044    -0.28158500
 h     -3.19423345    -0.33958122    -0.25006819
 h     -0.26133802     1.53252469     1.59853473
          17

 c      1.25449910    -0.42398768     0.03942522
 c     -0.05164481    -0.88455351     0.60667696
 c     -1.01757477    -0.02149721    -0.08641014
 c     -0.97303574     1.54195327     0.82433254
 c     -0.35101260     1.19271228    -0.51769186
 c      1.05290567     0.90272042    -0.20103415
 h     -0.33932655    -1.89650753     1.26354897
 h     -1.96672040     1.82054084     1.12199639
 h     -0.55881185     1.85419569    -1.41337722
 h      1.86717323     1.50598825    -0.36119873
 o      2.54885737    -1.13930684    -0.06486803
 h      3.06202876    -0.39863092    -0.28912858
 c     -2.25464797    -0.82692570    -0.54845672
 h     -2.15802605    -0.71547602    -1.65079559
 h     -2.24861409    -1.77219578    -0.29658457
 h     -3.14851211    -0.36305787    -0.25442008
 h     -0.23933758     1.53596919     1.65562088
          17

 c      1.26878305    -0.42913591     0.02716033
 c     -0.06644311    -0.88660375     0.61216987
 c     -1.01508191    -0.02957284    -0.08098391
 c     -0.98068738     1.55215114     0.82956477
 c     -0.34876891     1.17793512    -0.51674559
 c      1.06070312     0.91107150    -0.20373294
 h     -0.30774088    -1.84090583     1.30234775
 h     -1.93982131     1.85277236     1.15583618
 h     -0.56060294     1.86573287    -1.42759726
 h      1.84002286     1.51618816    -0.38695878
 o      2.54256274    -1.13669904    -0.06814698
 h      3.04939389    -0.38554426    -0.22208879
 c     -2.24969047    -0.81971803    -0.56063337
 h     -2.16506143    -0.74502958    -1.63234284
 h     -2.29536533    -1.83742771    -0.29698716
 h     -3.11825883    -0.37979740    -0.25468874
 h     -0.22255532     1.53814362     1.71029028
          17

 c      1.28359576    -0.43608089     0.01636547
 c     -0.07950127    -0.88894812     0.61637739
 c     -1.01347071    -0.03926858    -0.07349422
 c     -0.98646913     1.56028081     0.83562824
 c     -0.34662032     1.16501618    -0.51590157
 c      1.06741389     0.91690092    -0.20750823
 h     -0.27059496    -1.76450321     1.32563393
 h     -1.92636251     1.89443851     1.18494357
 h     -0.56188848     1.86414934    -1.43012185
 h      1.83846252     1.55273832    -0.41781754
 o      2.53292900    -1.13398892    -0.07057641
 h      3.06181485    -0.35455224    -0.16141596
 c     -2.24286045    -0.81103729    -0.57350608
 h     -2.17504494    -0.77622320    -1.62176425
 h     -2.33794548    -1.91673293    -0.29124930
 h     -3.11404168    -0.38340066    -0.24792101
 h     -0.21827371     1.53911896     1.75183434
          17

 c      1.29827799    -0.44424536     0.00708841
 c     -0.08994314    -0.89081606     0.61897332
 c     -1.01289665    -0.05034580    -0.06419845
 c     -0.98990207     1.56624288     0.84282668
 c     -0.34463753     1.15424786    -0.51513654
 c      1.07347212     0.92018465    -0.21236741
 h     -0.23200251    -1.67781749     1.33856016
 h     -1.92705871     1.94496834     1.20854373
 h     -0.56245938     1.84789629    -1.41956525
 h      1.85583365     1.60979135    -0.45228964
 o      2.52074165    -1.13048866    -0.07237924
 h      3.09127553    -0.31856536    -0.10379119
 c     -2.23468010    -0.80328101    -0.58560780
 h     -2.18661528    -0.80729110    -1.62827269
 h     -2.37379098    -1.98349742    -0.28571614
 h     -3.13466497    -0.37411305    -0.23491511
 h     -0.22933419     1.53888955     1.77467511
          17

 c      1.31222454    -0.45297384    -0.00069151
 c     -0.09693981    -0.89107703     0.61921823
 c     -1.01346553    -0.06241479    -0.05344678
 c     -0.99131078     1.57016572     0.85132166
 c     -0.34284125     1.14559689    -0.51419640
 c      1.07993588     0.92163482    -0.21854412
 h     -0.19639861    -1.59674395     1.35245718
 h     -1.93664034     2.00150190     1.22401976
 h     -0.56285124     1.81803730    -1.39763451
 h      1.87770025     1.67373908    -0.48600537
 o      2.50709743    -1.12533884    -0.07364708
 h      3.12538580    -0.29451023    -0.04785283
 c     -2.22650904    -0.79725663    -0.59594670
 h     -2.19884246    -0.83716904    -1.65436820
 h     -2.40067716    -2.02429646    -0.28341664
 h     -3.16823056    -0.35761492    -0.22056209
 h     -0.25536850     1.53730822     1.77719017
          17

 c      1.32482983    -0.46154036    -0.00704177
 c     -0.09982060    -0.88865866     0.61617976
 c     -1.01524681    -0.07495331    -0.04167115
 c     -0.99147419     1.57233917     0.86103989
 c     -0.34118464     1.13870922    -0.51256961
 c      1.08760602     0.92198143    -0.22625938
 h     -0.16698781    -1.53762679     1.38220511
 h     -1.94745800     2.05969148     1.22816862
 h     -0.56442735     1.77842700    -1.36933422
 h      1.89221956     1.73177054    -0.51463676
 o      2.49298254    -1.11815123    -0.07432500
 h      3.15446531    -0.29312262     0.00543398
 c     -2.21976068    -0.79307340    -0.60436589
 h     -2.21108362    -0.86472828    -1.69355949
 h     -2.41719305    -2.03367864    -0.28544151
 h     -3.20106064    -0.34022692    -0.21062610
 h     -0.29324479     1.53405288     1.76143972
          17

 c      1.33544072    -0.46915551    -0.01206033
 c     -0.09816701    -0.88349715     0.60972176
 c     -1.01830246    -0.08732818    -0.02936536
 c     -0.99137141     1.57310211     0.87145662
 c     -0.33954134     1.13294576    -0.50946559
 c      1.09678105     0.92168856    -0.23561367
 h     -0.14432551    -1.50608043     1.43438976
 h     -1.95284175     2.11503845     1.21868507
 h     -0.56947203     1.73570933    -1.34309649
 h      1.89302937     1.77527072    -0.53530727
 o      2.47921281    -1.10905499    -0.07430719
 h      3.17287541    -0.31819250     0.05425972
 c     -2.21546817    -0.79071384    -0.61131537
 h     -2.22254867    -0.88830393    -1.73468949
 h     -2.42263076    -2.01037027    -0.29190193
 h     -3.22332817    -0.32627340    -0.20931670
 h     -0.33661743     1.52856016     1.73405788
          17

 c      1.34334637    -0.47499638    -0.01585744
 c     -0.09173363    -0.87677478     0.60113843
 c     -1.02270093    -0.09885121    -0.01704212
 c     -0.99210604     1.57277028     0.88143932
 c     -0.33773424     1.12754457    -0.50395209
 c      1.10735691     0.92097789    -0.24659528
 h     -0.12721996    -1.49386324     1.49926088
 h     -1.94848946     2.16381608     1.19479919
 h     -0.58084679     1.69785552    -1.32914085
 h      1.87813367     1.79959017    -0.54660468
 o      2.46645019    -1.09858823    -0.07350411
 h      3.17874973    -0.36812135     0.09705565
 c     -2.21421722    -0.79011186    -0.61738945
 h     -2.23223418    -0.90601544    -1.76764538
 h     -2.41695224    -1.95615024    -0.30222641
 h     -3.22984030    -0.31787470    -0.21884189
 h     -0.37537608     1.51992505     1.70737395
          17

 c      1.34783169    -0.47827142    -0.01853470
 c     -0.08036559    -0.86997082     0.59228982
 c     -1.02848292    -0.10888357    -0.00515882
 c     -0.99473501     1.57159784     0.88944152
 c     -0.33565255     1.12197570    -0.49540472
 c      1.11893634     0.91988578    -0.25910419
 h     -0.11431955    -1.48911589     1.55998502
 h     -1.93263583     2.20351177     1.15723827
 h     -0.60057424     1.67028926    -1.33437420
 h      1.84868934     1.80336848    -0.54834120
 o      2.45513118    -1.08762885    -0.07189515
 h      3.17446796    -0.43653929     0.13334574
 c     -2.21615525    -0.79096699    -0.62310256
 h     -2.23913325    -0.91629629    -1.78603106
 h     -2.40106375    -1.87704371    -0.31485405
 h     -3.21932383    -0.31537217    -0.23969675
 h     -0.39752864     1.50695715     1.69732218
          17

 c      1.34830548    -0.47830960    -0.02017216
 c     -0.06407306    -0.86413411     0.58462291
 c     -1.03558977    -0.11693885     0.00595559
 c     -0.99967505     1.56970001     0.89436019
 c     -0.33340655     1.11624903    -0.48400455
 c      1.13085888     0.91825005    -0.27295138
 h     -0.10438244    -1.48378824     1.60327873
 h     -1.90600431     2.23312945     1.10795220
 h     -0.62794198     1.65238270    -1.35689926
 h      1.80871290     1.78865361    -0.54153686
 o      2.44529083    -1.07734107    -0.06959604
 h      3.16809767    -0.51232351     0.16480731
 c     -2.22094529    -0.79238572    -0.62894256
 h     -2.24240322    -0.91823943    -1.78742816
 h     -2.37748397    -1.78706270    -0.32613475
 h     -3.19407431    -0.31751548    -0.27084894
 h     -0.39637338     1.48889410     1.71391147
          17

 c      1.34447605    -0.47466143    -0.02082465
 c     -0.04314090    -0.85977706     0.57893078
 c     -1.04379712    -0.12272534     0.01613597
 c     -1.00615616     1.56692154     0.89635988
 c     -0.33133389     1.11078900    -0.47067590
 c      1.14216046     0.91561928    -0.28783471
 h     -0.09607617    -1.47414645     1.62180447
 h     -1.87185197     2.25356912     1.04980216
 h     -0.65937261     1.63889903    -1.38703519
 h      1.76555689     1.76201005    -0.52863884
 o      2.43647581    -1.06896870    -0.06690062
 h      3.17303904    -0.58187359     0.19587895
 c     -2.22768849    -0.79248216    -0.63556078
 h     -2.24139768    -0.91179738    -1.77302540
 h     -2.35094697    -1.71301708    -0.32852948
 h     -3.16027207    -0.32129579    -0.30966457
 h     -0.37702932     1.46664379     1.75201131
          17

 c      1.33649177    -0.46718627    -0.02052139
 c     -0.01817831    -0.85698601     0.57546607
 c     -1.05268951    -0.12611439     0.02537527
 c     -1.01261981     1.56280612     0.89644460
 c     -0.32983858     1.10606031    -0.45655911
 c      1.15155497     0.91117693    -0.30333326
 h     -0.08791527    -1.45940062     1.61303230
 h     -1.83571618     2.26786200     0.98614007
 h     -0.69029378     1.62433503    -1.41350900
 h      1.73014845     1.73559759    -0.51354106
 o      2.42820258    -1.06330362    -0.06412897
 h      3.19950143    -0.63675608     0.23124127
 c     -2.23504874    -0.78891557    -0.64371182
 h     -2.23558206    -0.89791068    -1.74754924
 h     -2.32681045    -1.68837850    -0.31153667
 h     -3.12835195    -0.32173152    -0.35184387
 h     -0.35203389     1.44285146     1.79676794
          17

 c      1.32497494    -0.45611306    -0.01926897
 c      0.00990529    -0.85553068     0.57406927
 c     -1.06169290    -0.12707951     0.03379226
 c     -1.01754644     1.55675267     0.89557140
 c     -0.32924603     1.10235760    -0.44262319
 c      1.15766798     0.90399755    -0.31901205
 h     -0.07835159    -1.44093207     1.57839070
 h     -1.80411593     2.28052490     0.92016599
 h     -0.71683954     1.60537202    -1.42784372
 h      1.71445269     1.72450080    -0.50038050
 o      2.42071894    -1.06030138    -0.06130526
 h      3.24232170    -0.67941879     0.27063142
 c     -2.24176543    -0.78150926    -0.65329739
 h     -2.22436641    -0.87851673    -1.71958121
 h     -2.30684842    -1.72148046    -0.27221004
 h     -3.11153221    -0.31257523    -0.39209141
 h     -0.33290628     1.42062428     1.83455124
          17

 c      1.31096290    -0.44207297    -0.01706106
 c      0.03998233    -0.85492128     0.57420297
 c     -1.07017184    -0.12567024     0.04158687
 c     -1.01996641     1.54829028     0.89434426
 c     -0.32975180     1.09978927    -0.42956954
 c      1.15966815     0.89393823    -0.33466055
 h     -0.06603341    -1.42248520     1.52366696
 h     -1.78187444     2.29532876     0.85437518
 h     -0.73648206     1.58106283    -1.42538970
 h      1.72441775     1.73662661    -0.49089270
 o      2.41479856    -1.05946709    -0.05816567
 h      3.28497632    -0.71699179     0.30903742
 c     -2.24708414    -0.77288611    -0.66269501
 h     -2.20696432    -0.85630915    -1.70085523
 h     -2.29027752    -1.78470876    -0.22171148
 h     -3.11973508    -0.28947028    -0.42630647
 h     -0.32686116     1.40252579     1.85704872
          17

 c      1.29580617    -0.42607330    -0.01389049
 c      0.07082271    -0.85441339     0.57490599
 c     -1.07754531    -0.12201588     0.04900092
 c     -1.01964957     1.53734666     0.89304628
 c     -0.33141441     1.09831989    -0.41785440
 c      1.15770731     0.88234162    -0.35038667
 h     -0.05030172    -1.41104537     1.46023371
 h     -1.76959738     2.31251542     0.79076269
 h     -0.74812532     1.55233551    -1.40504439
 h      1.75512251     1.76462190    -0.48356335
 o      2.41098959    -1.06032751    -0.05444448
 h      3.31256118    -0.75406100     0.34136907
 c     -2.25106519    -0.76535659    -0.66987724
 h     -2.18254449    -0.83402457    -1.70185391
 h     -2.27740957    -1.84757179    -0.17401607
 h     -3.15177104    -0.25413666    -0.45392773
 h     -0.33712569     1.39025344     1.86072075
          17

 c      1.28104617    -0.40936812    -0.00976666
 c      0.10120067    -0.85305349     0.57486679
 c     -1.08335416    -0.11631516     0.05629421
 c     -1.01701930     1.52430275     0.89165613
 c     -0.33413959     1.09780102    -0.40769279
 c      1.15253145     0.87142188    -0.36641275
 h     -0.03170959    -1.41707967     1.40461640
 h     -1.76386793     2.32825052     0.73159960
 h     -0.75221808     1.52166426    -1.36913961
 h      1.79556081     1.79272400    -0.47619011
 o      2.40935759    -1.06253093    -0.05001891
 h      3.31703834    -0.79173915     0.36484372
 c     -2.25448614    -0.75970173    -0.67370930
 h     -2.15092699    -0.81349340    -1.72462083
 h     -2.26928818    -1.89243470    -0.13829638
 h     -3.19611106    -0.21394364    -0.47727136
 h     -0.36371145     1.38459379     1.84585440
          17

 c      1.26829104    -0.39323984    -0.00474937
 c      0.12989074    -0.85005068     0.57305028
 c     -1.08728461    -0.10881560     0.06372459
 c     -1.01291318     1.50980066     0.88981376
 c     -0.33764795     1.09797823    -0.39901108
 c      1.14491059     0.86325043    -0.38289680
 h     -0.01147002    -1.45066011     1.37129258
 h     -1.75988152     2.33690451     0.67967187
 h     -0.75107417     1.49303267    -1.32386047
 h      1.83554492     1.80748735    -0.46786442
 o      2.40955542    -1.06582220    -0.04492833
 h      3.29721494    -0.82887040     0.37933009
 c     -2.25816599    -0.75584910    -0.67432203
 h     -2.11341356    -0.79546199    -1.76048232
 h     -2.26677614    -1.91139414    -0.11924407
 h     -3.23913394    -0.17728328    -0.49895728
 h     -0.40352675     1.38537951     1.81668658
          17

 c      1.25910881    -0.37875176     0.00099999
 c      0.15551441    -0.84552715     0.56970875
 c     -1.08916884    -0.09979967     0.07152695
 c     -1.00841081     1.49451732     0.88676430
 c     -0.34145270     1.09849894    -0.39140929
 c      1.13544957     0.85928757    -0.39989347
 h      0.01071854    -1.51274895     1.36074376
 h     -1.75387086     2.33367658     0.63775059
 h     -0.74913292     1.47185955    -1.27951833
 h      1.86813428     1.80138989    -0.45898214
 o      2.41086942    -1.07003871    -0.03939630
 h      3.25877664    -0.86277331     0.38773223
 c     -2.26252674    -0.75348169    -0.67256567
 h     -2.07272457    -0.78020681    -1.79603476
 h     -2.27038835    -1.90173797    -0.11880219
 h     -3.27067297    -0.15037382    -0.52053962
 h     -0.44992179     1.39144579     1.78253930
          17

 c      1.25489474    -0.36655965     0.00718888
 c      0.17656553    -0.84070331     0.56632256
 c     -1.08897058    -0.08958468     0.07989757
 c     -1.00472074     1.47901958     0.88138965
 c     -0.34492470     1.09898541    -0.38431992
 c      1.12461953     0.86026599    -0.41734149
 h      0.03722188    -1.59249397     1.35971991
 h     -1.74416578     2.31596364     0.60791426
 h     -0.75217604     1.46404404    -1.24857635
 h      1.88942134     1.77217041    -0.45071102
 o      2.41219264    -1.07512313    -0.03388570
 h      3.21515492    -0.88950163     0.39688566
 c     -2.26758857    -0.75222090    -0.66936471
 h     -2.03209489    -0.76796927    -1.81984101
 h     -2.28036078    -1.86400065    -0.13705698
 h     -3.28498118    -0.13665700    -0.54249617
 h     -0.49296101     1.40090940     1.75820820
          17

 c      1.25665651    -0.35685678     0.01343155
 c      0.19176915    -0.83712727     0.56445706
 c     -1.08676721    -0.07853355     0.08898504
 c     -1.00284629     1.46364427     0.87270243
 c     -0.34753289     1.09924062    -0.37753684
 c      1.11279690     0.86615435    -0.43503950
 h      0.07016919    -1.67505025     1.35361496
 h     -1.73148187     2.28380290     0.59105968
 h     -0.76441577     1.47335170    -1.23942820
 h      1.89817250     1.72187452    -0.44462396
 o      2.41220836    -1.08109262    -0.02905927
 h      3.18494145    -0.90469537     0.41692373
 c     -2.27309349    -0.75156313    -0.66549349
 h     -1.99445882    -0.75900019    -1.82490018
 h     -2.29669970    -1.80237961    -0.17207159
 h     -3.28010023    -0.13712111    -0.56459326
 h     -0.52314715     1.41220751     1.75889357
          17

 c      1.26475288    -0.34945930     0.01934821
 c      0.20043083    -0.83596455     0.56504379
 c     -1.08273760    -0.06706869     0.09888471
 c     -1.00300844     1.44840413     0.86090063
 c     -0.34911348     1.09946238    -0.37175033
 c      1.10023298     0.87615549    -0.45264096
 h      0.10991414    -1.74837521     1.33344044
 h     -1.71910514     2.24008718     0.58659947
 h     -0.78523785     1.49870406    -1.25013636
 h      1.89622889     1.65675190    -0.44247454
 o      2.41021333    -1.08789005    -0.02536827
 h      3.17915074    -0.90629662     0.45472154
 c     -2.27856738    -0.75064301    -0.66167759
 h     -1.96204667    -0.75348444    -1.80847375
 h     -2.31924483    -1.72749359    -0.21862310
 h     -3.25751421    -0.15042362    -0.58618165
 h     -0.53813190     1.42513905     1.78833684
          17

 c      1.27871624    -0.34397638     0.02467019
 c      0.20259187    -0.83777050     0.56829651
 c     -1.07715213    -0.05567810     0.10963775
 c     -1.00454895     1.43304895     0.84773196
 c     -0.34983351     1.10018798    -0.36835428
 c      1.08695923     0.88878333    -0.46969983
 h      0.15509705    -1.80476911     1.29573272
 h     -1.71293534     2.19057496     0.59244169
 h     -0.80976464     1.53472753    -1.27042900
 h      1.88959658     1.58751211    -0.44595853
 o      2.40685084    -1.09524684    -0.02254871
 h      3.18968524    -0.89691920     0.50589940
 c     -2.28327371    -0.74789404    -0.65878152
 h     -1.93615147    -0.75146279    -1.77157127
 h     -2.34800750    -1.66083033    -0.26634145
 h     -3.22257862    -0.17249382    -0.60640078
 h     -0.54369583     1.44011526     1.83441978
          17

 c      1.29728201    -0.33998094     0.02929333
 c      0.19899055    -0.84252609     0.57385170
 c     -1.07035451    -0.04490194     0.12123666
 c     -1.00651141     1.41724521     0.83550172
 c     -0.34994563     1.10203468    -0.36874912
 c      1.07276124     0.90212758    -0.48575941
 h      0.20316329    -1.84039244     1.24087763
 h     -1.72057671     2.14281587     0.60554426
 h     -0.83232833     1.57484279    -1.28910101
 h      1.88866151     1.52807224    -0.45645981
 o      2.40345785    -1.10279656    -0.01986756
 h      3.19929596    -0.88187742     0.55876849
 c     -2.28610542    -0.74124444    -0.65766670
 h     -1.91675583    -0.75274738    -1.71910054
 h     -2.38393360    -1.63314518    -0.30106175
 h     -3.18538777    -0.19586517    -0.62438134
 h     -0.54733956     1.45682286     1.87960696
          17

 c      1.31861854    -0.33709941     0.03326236
 c      0.19086860    -0.84974142     0.58093873
 c     -1.06272601    -0.03528740     0.13362699
 c     -1.00821542     1.40082803     0.82606867
 c     -0.34967738     1.10551248    -0.37388086
 c      1.05753466     0.91444055    -0.50042643
 h      0.25084423    -1.85506318     1.17211605
 h     -1.74830622     2.10287358     0.62320643
 h     -0.84877755     1.61351181    -1.29842319
 h      1.90378442     1.49038132    -0.47506108
 o      2.40115874    -1.11024914    -0.01666356
 h      3.19534333    -0.86609780     0.60294420
 c     -2.28577452    -0.73010529    -0.65820121
 h     -1.90185688    -0.75691179    -1.66071915
 h     -2.42804094    -1.66056869    -0.31551017
 h     -3.16020489    -0.21015361    -0.63950388
 h     -0.55388663     1.47417450     1.91052846
          17

 c      1.34065227    -0.33500728     0.03670926
 c      0.17969549    -0.85853061     0.58852738
 c     -1.05463339    -0.02731903     0.14670180
 c     -1.00960758     1.38408378     0.82050740
 c     -0.34928190     1.11095865    -0.38412392
 c      1.04200838     0.92478083    -0.51339486
 h      0.29469762    -1.85283870     1.09518746
 h     -1.79668428     2.07126479     0.64427560
 h     -0.85694192     1.64692120    -1.29472034
 h      1.93635823     1.47782035    -0.50285342
 o      2.40063953    -1.11744038    -0.01254228
 h      3.17281039    -0.85306386     0.63244375
 c     -2.28170299    -0.71678939    -0.65863158
 h     -1.88692325    -0.76362434    -1.61099826
 h     -2.47757640    -1.72359114    -0.31636616
 h     -3.15954412    -0.20629172    -0.65165210
 h     -0.56516529     1.49080890     1.91996332
          17

 c      1.36137446    -0.33338291     0.03977962
 c      0.16689471    -0.86764646     0.59546140
 c     -1.04639248    -0.02136192     0.16028680
 c     -1.01128285     1.36773303     0.81918045
 c     -0.34909384     1.11851157    -0.39930092
 c      1.02789732     0.93302682    -0.52447169
 h      0.33191885    -1.84284723     1.01790118
 h     -1.85914698     2.04269654     0.66884814
 h     -0.85647728     1.67305968    -1.27776019
 h      1.97625820     1.48527048    -0.54069966
 o      2.40219886    -1.12431911    -0.00737715
 h      3.13292403    -0.84475725     0.64571324
 c     -2.27473214    -0.70392541    -0.65681963
 h     -1.86620763    -0.77312290    -1.58531127
 h     -2.52662503    -1.79100340    -0.31353030
 h     -3.18392947    -0.18308058    -0.66126467
 h     -0.58085416     1.50546991     1.90580073
          17

 c      1.37906387    -0.33189818     0.04257990
 c      0.15364379    -0.87561728     0.60064555
 c     -1.03825909    -0.01762286     0.17412744
 c     -1.01414444     1.35255280     0.82188928
 c     -0.34948144     1.12807331    -0.41871515
 c      1.01714882     0.93937858    -0.53361004
 h      0.36120239    -1.83832871     0.94857351
 h     -1.92551344     2.01017998     0.69693948
 h     -0.84888295     1.69192228    -1.25046400
 h      2.00957056     1.50497878    -0.58853759
 o      2.40575542    -1.13093893    -0.00132329
 h      3.08237985    -0.84141612     0.64589175
 c     -2.26653533    -0.69262728    -0.65171078
 h     -1.83713401    -0.78577214    -1.59010964
 h     -2.56985727    -1.84177246    -0.31266142
 h     -3.22069406    -0.14747703    -0.66897844
 h     -0.59898046     1.51733612     1.87039263
          17

 c      1.39241425    -0.33026521     0.04516171
 c      0.14085101    -0.88122563     0.60331770
 c     -1.03044608    -0.01612073     0.18788858
 c     -1.01906763     1.33902467     0.82790105
 c     -0.35069194     1.13925142    -0.44118331
 c      1.01123110     0.94404152    -0.54089053
 h      0.38250778    -1.85112096     0.89301967
 h     -1.98635007     1.96870810     0.72781246
 h     -0.83780752     1.70604962    -1.21911698
 h      2.02555587     1.53039631    -0.64527144
 o      2.41080184    -1.13747253     0.00512141
 h      3.03337960    -0.84086590     0.64180304
 c     -2.25840248    -0.68306678    -0.64378574
 h     -1.80346488    -0.80080909    -1.61735285
 h     -2.60373407    -1.86554084    -0.31574825
 h     -3.25395811    -0.10843420    -0.67520622
 h     -0.61582288     1.52648490     1.82107269
          17

 c      1.40058771    -0.32830366     0.04753863
 c      0.12933350    -0.88415638     0.60322316
 c     -1.02315391    -0.01668142     0.20117064
 c     -1.02679996     1.32719866     0.83591068
 c     -0.35268389     1.15132115    -0.46512987
 c      1.01088098     0.94718797    -0.54647557
 h      0.39515691    -1.88377446     0.85241575
 h     -2.03509121     1.91628568     0.76017350
 h     -0.82915478     1.72093883    -1.19322976
 h      2.01834656     1.55680352    -0.70913678
 o      2.41650909    -1.14418671     0.01117639
 h      3.00132923    -0.83856624     0.64689711
 c     -2.25088851    -0.67520319    -0.63432389
 h     -1.77237711    -0.81619217    -1.65160044
 h     -2.62614216    -1.85823795    -0.32286394
 h     -3.27200127    -0.07266905    -0.68004027
 h     -0.62551929     1.53450582     1.77096122
          17

 c      1.40322772    -0.32599037     0.04972225
 c      0.11993990    -0.88506561     0.60048512
 c     -1.01659438    -0.01897344     0.21353990
 c     -1.03793398     1.31673046     0.84426573
 c     -0.35512357     1.16334417    -0.48888632
 c      1.01609968     0.94899404    -0.55057751
 h      0.39678863    -1.92830089     0.82460755
 h     -2.06844913     1.85353563     0.79258545
 h     -0.82967194     1.74373519    -1.18308931
 h      1.98635707     1.58096369    -0.77807035
 o      2.42225411    -1.15121457     0.01629116
 h      2.99596583    -0.83108980     0.67082090
 c     -2.24411859    -0.66895960    -0.62453309
 h     -1.74998402    -0.82960925    -1.67933456
 h     -2.63601403    -1.81954984    -0.33308703
 h     -3.26844093    -0.04400376    -0.68339409
 h     -0.62062653     1.54462207     1.73673227
          17

 c      1.40044555    -0.32347310     0.05175315
 c      0.11344368    -0.88499192     0.59535488
 c     -1.01099126    -0.02258108     0.22456200
 c     -1.05263114     1.30711225     0.85180204
 c     -0.35767477     1.17456865    -0.51124976
 c      1.02622304     0.94964348    -0.55343666
 h      0.38478857    -1.97267430     0.80680497
 h     -2.08648234     1.78316072     0.82376592
 h     -0.84307676     1.77874788    -1.19405506
 h      1.93172369     1.60099473    -0.85004938
 o      2.42813372    -1.15825808     0.02076121
 h      3.01300771    -0.82089853     0.70932402
 c     -2.23799839    -0.66413667    -0.61525756
 h     -1.73973799    -0.83922771    -1.69215422
 h     -2.63341561    -1.75263242    -0.34467971
 h     -3.24123094    -0.02386691    -0.68517711
 h     -0.59584179     1.55978899     1.72928597
          17

 c      1.39276392    -0.32104822     0.05370727
 c      0.11039493    -0.88483302     0.58808473
 c     -1.00655774    -0.02707875     0.23383357
 c     -1.07016022     1.29798759     0.85867167
 c     -0.36031991     1.18481887    -0.53186276
 c      1.04001825     0.94928435    -0.55528876
 h      0.35790379    -2.00666898     0.79685587
 h     -2.09297537     1.70963159     0.85277290
 h     -0.86680563     1.82321290    -1.22251301
 h      1.86015417     1.61665201    -0.92358289
 o      2.43463194    -1.16472900     0.02543146
 h      3.03977589    -0.81430706     0.74888041
 c     -2.23218351    -0.66021657    -0.60704818
 h     -1.74270051    -0.84391065    -1.68628944
 h     -2.62035660    -1.66591945    -0.35467933
 h     -3.19195473    -0.01155826    -0.68543715
 h     -0.55332752     1.57945742     1.74423894
          17

 c      1.38101761    -0.31910912     0.05568081
 c      0.11105776    -0.88516625     0.57890710
 c     -1.00346053    -0.03206766     0.24101611
 c     -1.08889910     1.28916587     0.86591568
 c     -0.36329345     1.19437634    -0.55093680
 c      1.05583933     0.94798080    -0.55632168
 h      0.31663541    -2.02377076     0.79331670
 h     -2.09580077     1.63880756     0.87917903
 h     -0.89383770     1.86908284    -1.25906226
 h      1.78038417     1.62960366    -0.99832985
 o      2.44205734    -1.17009434     0.03102215
 h      3.06496402    -0.81635916     0.77753525
 c     -2.22588763    -0.65607166    -0.60030979
 h     -1.75800754    -0.84326595    -1.66174558
 h     -2.60254149    -1.57682811    -0.35793799
 h     -3.12593271    -0.00393810    -0.68449411
 h     -0.50229958     1.59963247     1.76671533
          17

 c      1.36624611    -0.31808805     0.05777408
 c      0.11539741    -0.88624353     0.56804283
 c     -1.00178227    -0.03717413     0.24586814
 c     -1.10690761     1.28043048     0.87446019
 c     -0.36679719     1.20357542    -0.56874044
 c      1.07191595     0.94576259    -0.55667909
 h      0.26296590    -2.02117661     0.79527086
 h     -2.10564733     1.57682316     0.90320233
 h     -0.91699271     1.90813015    -1.29438466
 h      1.70202066     1.64261057    -1.07514592
 o      2.45039890    -1.17401278     0.03788992
 h      3.08185381    -0.82910662     0.78886073
 c     -2.21773082    -0.64988689    -0.59535873
 h     -1.78294141    -0.83779264    -1.62226076
 h     -2.59074623    -1.51322856    -0.34642288
 h     -3.05268152     0.00523575    -0.68305679
 h     -0.45342100     1.61591813     1.78282817
          17

 c      1.34960675    -0.31840928     0.06008223
 c      0.12307865    -0.88801104     0.55570771
 c     -1.00148675    -0.04203435     0.24826588
 c     -1.12265460     1.27153898     0.88472616
 c     -0.37084610     1.21258623    -0.58536896
 c      1.08673596     0.94283346    -0.55659684
 h      0.19998432    -1.99967558     0.80227646
 h     -2.13117227     1.52805466     0.92554809
 h     -0.93124640     1.93480020    -1.32203588
 h      1.63206120     1.65689051    -1.15448049
 o      2.45938265    -1.17633825     0.04604499
 h      3.08808667    -0.85190480     0.78176767
 c     -2.20626931    -0.64034888    -0.59208225
 h     -1.81263754    -0.82923065    -1.57621538
 h     -2.59579576    -1.49894268    -0.31249070
 h     -2.98515496     0.02516291    -0.68216449
 h     -0.41500442     1.62532545     1.78437893
          17

 c      1.33231843    -0.32044457     0.06268267
 c      0.13347708    -0.89012083     0.54211128
 c     -1.00239496    -0.04628456     0.24820954
 c     -1.13560812     1.26233810     0.89672997
 c     -0.37525013     1.22140513    -0.60074758
 c      1.09924430     0.93974552    -0.55658627
 h      0.13144881    -1.96381106     0.81449670
 h     -2.17277974     1.49362469     0.94686845
 h     -0.93402906     1.94657755    -1.33861968
 h      1.57322586     1.66978939    -1.23401876
 o      2.46849632    -1.17711455     0.05516055
 h      3.08562989    -0.88167524     0.76039333
 c     -2.19139092    -0.62855141    -0.58920604
 h     -1.84007137    -0.82098292    -1.53751206
 h     -2.61677135    -1.52737884    -0.25735481
 h     -2.93521921     0.06457966    -0.68265704
 h     -0.39219152     1.62641019     1.76824687
          17

 c      1.31563455    -0.32445254     0.06560580
 c      0.14572196    -0.89199216     0.52745720
 c     -1.00419684    -0.04957271     0.24581657
 c     -1.14625842     1.25274177     0.91023065
 c     -0.37963420     1.22988960    -0.61467699
 c      1.10872470     0.93726773    -0.55740246
 h      0.06111498    -1.92159128     0.83288615
 h     -2.22203895     1.47207231     0.96734052
 h     -0.92499210     1.94365884    -1.34340182
 h      1.52567956     1.67584237    -1.30858865
 o      2.47694805    -1.17657741     0.06453266
 h      3.08157884    -0.91290390     0.73477173
 c     -2.17461467    -0.61669353    -0.58462574
 h     -1.85802308    -0.81772554    -1.52249309
 h     -2.64288849    -1.57035691    -0.19114575
 h     -2.90622965     0.12481404    -0.68433094
 h     -0.38710390     1.61903675     1.73503299
          17

 c      1.30083414    -0.33049750     0.06879507
 c      0.15875768    -0.89304269     0.51197871
 c     -1.00648927    -0.05157311     0.24130396
 c     -1.15563268     1.24260710     0.92475144
 c     -0.38345559     1.23775430    -0.62682968
 c      1.11461836     0.93607364    -0.55980178
 h     -0.00800377    -1.88223914     0.85896629
 h     -2.26737258     1.46108887     0.98678097
 h     -0.90597677     1.92887353    -1.33828635
 h      1.48930464     1.66982179    -1.37245244
 o      2.48371610    -1.17509441     0.07316281
 h      3.08748711    -0.93859581     0.71956832
 c     -2.15790276    -0.60582871    -0.57703793
 h     -1.86351665    -0.82290262    -1.53915080
 h     -2.66451764    -1.60450672    -0.12443267
 h     -2.89150973     0.19705754    -0.68590231
 h     -0.39864319     1.60443332     1.68859468
          17

 c      1.28920090    -0.33838263     0.07207777
 c      0.17136352    -0.89309858     0.49604639
 c     -1.00881025    -0.05198911     0.23496936
 c     -1.16491757     1.23164039     0.93951528
 c     -0.38601141     1.24453567    -0.63670609
 c      1.11646156     0.93653864    -0.56433286
 h     -0.07356394    -1.85164950     0.89360695
 h     -2.29927819     1.45854732     1.00494020
 h     -0.88118538     1.90791996    -1.32815981
 h      1.46447381     1.64864957    -1.42135999
 o      2.48802332    -1.17293977     0.08029722
 h      3.11207200    -0.95389909     0.72559074
 c     -2.14265576    -0.59606392    -0.56689524
 h     -1.85974807    -0.83604617    -1.57876440
 h     -2.67632993    -1.61746456    -0.06439749
 h     -2.88115226     0.26820293    -0.68593911
 h     -0.42152338     1.58565085     1.63646828
          17

 c      1.28196187    -0.34763985     0.07516638
 c      0.18212697    -0.89264319     0.48028272
 c     -1.01066159    -0.05056645     0.22716562
 c     -1.17537323     1.21936968     0.95342032
 c     -0.38648547     1.24960148    -0.64363448
 c      1.11390045     0.93869145    -0.57125073
 h     -0.13271719    -1.82925398     0.93541005
 h     -2.31221890     1.46274680     1.02163698
 h     -0.85691826     1.88909462    -1.32076482
 h      1.45190449     1.61177343    -1.45337755
 o      2.48999518    -1.17008171     0.08609061
 h      3.15104357    -0.95950821     0.74935088
 c     -2.12965284    -0.58732613    -0.55568297
 h     -1.85232854    -0.85375542    -1.62334664
 h     -2.67602092    -1.60417006    -0.01527791
 h     -2.86774943     0.32713661    -0.68353660
 h     -0.44528425     1.56801817     1.59008658
          17

 c      1.28015716    -0.35761576     0.07770919
 c      0.18955111    -0.89257132     0.46551311
 c     -1.01153083    -0.04712814     0.21826622
 c     -1.18813307     1.20525703     0.96529631
 c     -0.38413390     1.25235132    -0.64697653
 c      1.10671986     0.94223322    -0.58049428
 h     -0.18154193    -1.80998180     0.98057782
 h     -2.30481564     1.47244141     1.03674853
 h     -0.83965837     1.88083347    -1.32430656
 h      1.45243990     1.56100600    -1.46914853
 o      2.49045162    -1.16632268     0.09132882
 h      3.19043635    -0.95930385     0.77755204
 c     -2.11935624    -0.57957597    -0.54483740
 h     -1.84559038    -0.87236525    -1.65716580
 h     -2.66309424    -1.56366284     0.02058690
 h     -2.84757719     0.36676092    -0.67841034
 h     -0.45647360     1.55810248     1.56199505
          17

 c      1.28442870    -0.36763919     0.07938653
 c      0.19238825    -0.89369295     0.45254431
 c     -1.01092867    -0.04161127     0.20862388
 c     -1.20346275     1.18905328     0.97457162
 c     -0.37861545     1.25263219    -0.64658028
 c      1.09486728     0.94657438    -0.59167705
 h     -0.21605768    -1.78858958     1.02447175
 h     -2.27999908     1.48698923     1.05016512
 h     -0.83242116     1.88676593    -1.34224467
 h      1.46702712     1.50032817    -1.47211741
 o      2.49020628    -1.16152664     0.09671904
 h      3.21753012    -0.95650511     0.79837950
 c     -2.11203203    -0.57275709    -0.53536955
 h     -1.84191836    -0.88922100    -1.67064856
 h     -2.63852908    -1.49796641     0.04237845
 h     -2.81988099     0.38369591    -0.67080325
 h     -0.44737471     1.55955185     1.55836026
          17

 c      1.29478119    -0.37719469     0.08001221
 c      0.19001734    -0.89639747     0.44194717
 c     -1.00844525    -0.03408161     0.19852831
 c     -1.22011169     1.17107716     0.98168625
 c     -0.37017700     1.25096651    -0.64305399
 c      1.07848173     0.95090673    -0.60411824
 h     -0.23353676    -1.76216196     1.06320516
 h     -2.24533509     1.50674368     1.06181493
 h     -0.83286656     1.90298412    -1.37008478
 h      1.49678310     1.43538197    -1.46836757
 o      2.48977643    -1.15567153     0.10263432
 h      3.22530491    -0.95267884     0.80553194
 c     -2.10767278    -0.56667739    -0.52795808
 h     -1.84232867    -0.90280989    -1.65959135
 h     -2.60530344    -1.41271278     0.05140102
 h     -2.78621758     0.37785030    -0.66144222
 h     -0.42349069     1.56939017     1.57427211
          17

 c      1.31043872    -0.38601542     0.07958597
 c      0.18264903    -0.90056929     0.43395413
 c     -1.00381206    -0.02472307     0.18818016
 c     -1.23585309     1.15196195     0.98760829
 c     -0.35948375     1.24826870    -0.63747519
 c      1.05797346     0.95436656    -0.61702549
 h     -0.23316184    -1.73054269     1.09448282
 h     -2.21217847     1.53342230     1.07175193
 h     -0.83569786     1.92132943    -1.39859216
 h      1.54257418     1.37197393    -1.46477983
 o      2.48939095    -1.14882902     0.10913731
 h      3.21235855    -0.94804998     0.79781842
 c     -2.10580281    -0.56084508    -0.52317380
 h     -1.84696095    -0.91270921    -1.62397568
 h     -2.56973062    -1.31918350     0.05295241
 h     -2.75036594     0.35270272    -0.65159856
 h     -0.39807520     1.58046203     1.59927553
          17

 c      1.32989670    -0.39405416     0.07826789
 c      0.17127432    -0.90567107     0.42846178
 c     -0.99694848    -0.01382092     0.17768294
 c     -1.24864610     1.13231240     0.99322567
 c     -0.34737806     1.24542724    -0.63091634
 c      1.03422609     0.95626021    -0.62987167
 h     -0.21617098    -1.69605633     1.11800844
 h     -2.19149191     1.56936957     1.08004801
 h     -0.83604249     1.93425652    -1.41902153
 h      1.60325419     1.31383706    -1.46498473
 o      2.48901188    -1.14116254     0.11599886
 h      3.18277937    -0.94165127     0.77887449
 c     -2.10528846    -0.55438185    -0.52166898
 h     -1.85518526    -0.91980680    -1.56786750
 h     -2.54270085    -1.23594850     0.05883968
 h     -2.71869895     0.31629257    -0.64323248
 h     -0.38266698     1.58604462     1.62448261
          17

 c      1.35114795    -0.40136783     0.07629724
 c      0.15741573    -0.91090076     0.42508266
 c     -0.98798330    -0.00175749     0.16705919
 c     -1.25750341     1.11277054     0.99919849
 c     -0.33479244     1.24312376    -0.62420102
 c      1.00882544     0.95616037    -0.64267002
 h     -0.18572001    -1.66315203     1.13577425
 h     -2.18720499     1.61480361     1.08632283
 h     -0.83092322     1.93703092    -1.42562002
 h      1.67341909     1.26182358    -1.46656611
 o      2.48830496    -1.13295634     0.12265803
 h      3.14689746    -0.93106960     0.75785064
 c     -2.10457704    -0.54647798    -0.52388355
 h     -1.86530638    -0.92698790    -1.50059157
 h     -2.53666042    -1.18326203     0.08513915
 h     -2.70031745     0.28175315    -0.63905375
 h     -0.38366827     1.58170325     1.64466965
          17

 c      1.37197559    -0.40798467     0.07390229
 c      0.14279261    -0.91537599     0.42322910
 c     -0.97724582     0.01100043     0.15628429
 c     -1.26264906     1.09421013     1.00601055
 c     -0.32274280     1.24183093    -0.61784920
 c      0.98400915     0.95377728    -0.65579749
 h     -0.14629915    -1.63765536     1.15191958
 h     -2.19397300     1.66539727     1.08952351
 h     -0.81937240     1.92790525    -1.41591301
 h      1.74382388     1.21557666    -1.46349544
 o      2.48672537    -1.12463029     0.12828286
 h      3.12013866    -0.91247185     0.74849829
 c     -2.10281461    -0.53743175    -0.52879545
 h     -1.87409890    -0.94018726    -1.43812194
 h     -2.55490420    -1.16642497     0.13803090
 h     -2.70493473     0.26395406    -0.64199949
 h     -0.40286317     1.56523984     1.65775131
          17

 c      1.39021007    -0.41381391     0.07124192
 c      0.12899484    -0.91836154     0.42228308
 c     -0.96523504     0.02394162     0.14532852
 c     -1.26500192     1.07761458     1.01394667
 c     -0.31226785     1.24182948    -0.61206651
 c      0.96228169     0.94881529    -0.66961498
 h     -0.10248739    -1.62489346     1.17123839
 h     -2.20231380     1.71360896     1.08845891
 h     -0.80235304     1.90793262    -1.39055690
 h      1.80464147     1.17528612    -1.45074068
 o      2.48407059    -1.11661187     0.13228105
 h      3.11420193    -0.88284996     0.76102987
 c     -2.10068475    -0.52823919    -0.53361456
 h     -1.87739529    -0.96808049    -1.39994403
 h     -2.58753921    -1.17169539     0.20541520
 h     -2.73665173     0.27001212    -0.65383782
 h     -0.43832616     1.53645128     1.66422672
          17

 c      1.40392714    -0.41863143     0.06839010
 c      0.11725069    -0.91952433     0.42187108
 c     -0.95256905     0.03657799     0.13419567
 c     -1.26566426     1.06374087     1.02298885
 c     -0.30424512     1.24316386    -0.60671460
 c      0.94595333     0.94096237    -0.68427333
 h     -0.05760289    -1.62688143     1.19612644
 h     -2.20433385     1.75200441     1.08243425
 h     -0.78297050     1.88113995    -1.35357779
 h      1.84831598     1.14198718    -1.42643488
 o      2.48114053    -1.10908173     0.13497259
 h      3.12589371    -0.84393639     0.79129363
 c     -2.09971896    -0.51920812    -0.53608371
 h     -1.87331461    -1.01644909    -1.39595090
 h     -2.62187455    -1.18247294     0.27004044
 h     -2.78900495     0.29316711    -0.67416826
 h     -0.48454009     1.49727899     1.66736160
          17

 c      1.41161250    -0.42214794     0.06534716
 c      0.10838024    -0.91904268     0.42205203
 c     -0.93991969     0.04851072     0.12294633
 c     -1.26576526     1.05288074     1.03270675
 c     -0.29910318     1.24555034    -0.60127969
 c      0.93674589     0.92996062    -0.69969740
 h     -0.01349984    -1.64081309     1.22433632
 h     -2.19572516     1.77531879     1.07142243
 h     -0.76682620     1.85489114    -1.31281894
 h      1.87067626     1.11714272    -1.39172292
 o      2.47933677    -1.10196636     0.13730751
 h      3.14190450    -0.80156667     0.82508912
 c     -2.10118923    -0.51043213    -0.53616295
 h     -1.86491958    -1.08075426    -1.41638590
 h     -2.64932561    -1.18816072     0.31999792
 h     -2.84909343     0.31972375    -0.70097562
 h     -0.53206556     1.45210632     1.67388208
          17

 c      1.41229997    -0.42412434     0.06205388
 c      0.10288995    -0.91743104     0.42320718
 c     -0.92795323     0.05945122     0.11169220
 c     -1.26638531     1.04485241     1.04227391
 c     -0.29661124     1.24836686    -0.59496987
 c      0.93548027     0.91568186    -0.71559490
 h      0.02847960    -1.66064172     1.25014809
 h     -2.17553244     1.78101283     1.05591366
 h     -0.76146391     1.83909028    -1.27904275
 h      1.87131458     1.10232338    -1.35014662
 o      2.47979165    -1.09512367     0.14012393
 h      3.15066047    -0.76155139     0.84985427
 c     -2.10575501    -0.50237860    -0.53508995
 h     -1.85755142    -1.14901042    -1.44228840
 h     -2.66543468    -1.18344297     0.34917526
 h     -2.90473689     0.33821798    -0.73170890
 h     -0.56864348     1.40706405     1.69369051
          17

 c      1.40566648    -0.42447146     0.05840101
 c      0.10105195    -0.91524253     0.42575785
 c     -0.91728519     0.06919074     0.10057541
 c     -1.26814165     1.03926630     1.05085780
 c     -0.29603418     1.25095574    -0.58715457
 c      0.94187881     0.89815965    -0.73142329
 h      0.06679225    -1.68007062     1.26753449
 h     -2.14572818     1.76940305     1.03669594
 h     -0.77307505     1.84197590    -1.26111108
 h      1.85434325     1.09922296    -1.30749374
 o      2.48302495    -1.08840761     0.14388550
 h      3.14625098    -0.72765046     0.85879091
 c     -2.11363100    -0.49561537    -0.53402136
 h     -1.85532396    -1.20977596    -1.45884373
 h     -2.66846635    -1.16621003     0.35526283
 h     -2.94751375     0.34215257    -0.76399662
 h     -0.58465821     1.36685659     1.73554970
          17

 c      1.39206398    -0.42328880     0.05423471
 c      0.10290594    -0.91287076     0.42996577
 c     -0.90845207     0.07754548     0.08975233
 c     -1.27056250     1.03582396     1.05830301
[truncated: 34,518 more chars]
