# Supplementary material for: Photochemical permutation of meta-substituted phenols
Source: Nat Commun. 2025 Aug 13;16:7502. doi: 10.1038/s41467-025-62549-5 (PMC12350626; doi:10.1038/s41467-025-62549-5)
Supplement: Supplementary file 3 — Source Data [file 41467_2025_62549_MOESM3_ESM.zip › Source data/NAMD_trajectories/trajectory007.xyz]

          17

 c      1.12558314    -0.42687416    -0.00064708
 c     -0.10337346    -1.02563411     0.03752229
 c     -1.24357845    -0.26061933     0.03521783
 c     -1.15542189     1.18242646     0.06841586
 c      0.21432955     1.80113632     0.05821005
 c      1.34106991     1.01009612    -0.15884231
 h     -0.07561553    -2.12226722    -0.01093304
 h     -1.44855488     1.56741385    -1.13953591
 h      0.40656132     2.99890837     0.07011785
 h      2.09458449     1.54263094    -0.22413446
 o      2.23437285    -1.20136986     0.03223065
 h      2.88876121    -0.54670309     0.19202480
 c     -2.56453328    -0.83594783    -0.04824105
 h     -2.69896538    -1.92940568    -0.39189883
 h     -3.19361423    -0.69827385     0.91219043
 h     -3.14303860    -0.38078168    -0.68936936
 h     -1.86497885     1.42377974     0.86961677
          17

 c      1.12476258    -0.43081727    -0.00671232
 c     -0.09778110    -1.02159791     0.03875326
 c     -1.24649218    -0.26557716     0.03162343
 c     -1.15097184     1.18928535     0.07110286
 c      0.21724670     1.80689406     0.05679130
 c      1.33858356     1.01270762    -0.16016435
 h     -0.09838368    -2.14476531     0.00076341
 h     -1.46284934     1.56988457    -1.10145907
 h      0.41046108     2.98097692     0.06418056
 h      2.12325906     1.57257347    -0.23387749
 o      2.23208718    -1.20288489     0.03576713
 h      2.86142023    -0.56054121     0.20342197
 c     -2.56211062    -0.84182977    -0.04999924
 h     -2.70249765    -1.92929728    -0.39620952
 h     -3.20925723    -0.71750617     0.92285480
 h     -3.15400543    -0.38564707    -0.69418316
 h     -1.87589814     1.44026970     0.88848179
          17

 c      1.12698655    -0.43367617    -0.01324708
 c     -0.09268331    -1.01941032     0.03981435
 c     -1.24924828    -0.27110028     0.02805222
 c     -1.14703242     1.19782096     0.07180350
 c      0.21986903     1.81382135     0.05563308
 c      1.33084569     1.01231671    -0.16027203
 h     -0.12292911    -2.15818024     0.01345351
 h     -1.48265361     1.56875960    -1.03850439
 h      0.40633999     2.94074592     0.05964865
 h      2.20635426     1.62520493    -0.25110230
 o      2.22823873    -1.20519220     0.03909450
 h      2.86378725    -0.56138099     0.21954451
 c     -2.55943419    -0.85083359    -0.04908826
 h     -2.69762886    -1.91936543    -0.39190428
 h     -3.21478813    -0.73824737     0.92457862
 h     -3.19258308    -0.36129922    -0.73110413
 h     -1.88484687     1.46783877     0.90020898
          17

 c      1.13218909    -0.43537067    -0.02020696
 c     -0.08851776    -1.01950159     0.04069953
 c     -1.25165500    -0.27677912     0.02457217
 c     -1.14408360     1.20779294     0.07112812
 c      0.22211641     1.82116012     0.05470211
 c      1.32157766     1.01125410    -0.15957419
 h     -0.14745308    -2.15857677     0.02701315
 h     -1.50793177     1.56545226    -0.95549689
 h      0.39554798     2.88789038     0.05656828
 h      2.30146311     1.67232495    -0.27143550
 o      2.22314452    -1.20810971     0.04224733
 h      2.89242349    -0.55249716     0.23976906
 c     -2.55802485    -0.86148940    -0.04698833
 h     -2.68476510    -1.90366800    -0.38073392
 h     -3.20977609    -0.75964115     0.91660025
 h     -3.24089275    -0.32222694    -0.78015625
 h     -1.88793033     1.50363807     0.90230539
          17

 c      1.14015434    -0.43581496    -0.02753052
 c     -0.08558651    -1.02191491     0.04140136
 c     -1.25359246    -0.28219642     0.02124113
 c     -1.14231426     1.21875773     0.07002720
 c      0.22381771     1.82753104     0.05394046
 c      1.31307198     1.01075185    -0.15838147
 h     -0.17024412    -2.14577494     0.04116903
 h     -1.54025343     1.56316851    -0.86322653
 h      0.38095551     2.83962808     0.05492946
 h      2.38296130     1.69892587    -0.29159787
 o      2.21779587    -1.21090720     0.04545211
 h      2.93315061    -0.54650874     0.26033162
 c     -2.55893061    -0.87221479    -0.04495886
 h     -2.66514778    -1.88908054    -0.36586768
 h     -3.19557238    -0.78048372     0.90022320
 h     -3.28354603    -0.28175780    -0.82441111
 h     -1.88268534     1.54480346     0.89441185
          17

 c      1.15049263    -0.43492456    -0.03514653
 c     -0.08401000    -1.02629236     0.04190660
 c     -1.25502710    -0.28694764     0.01810936
 c     -1.14143751     1.22998849     0.06992611
 c      0.22470275     1.83115382     0.05325584
 c      1.30645070     1.01117949    -0.15689346
 h     -0.18995519    -2.12332381     0.05561792
 h     -1.58433532     1.56776219    -0.78005051
 h      0.36642418     2.81807901     0.05466876
 h      2.43906941     1.70013762    -0.30955690
 o      2.21317591    -1.21299778     0.04893817
 h      2.97201674    -0.55421026     0.27736026
 c     -2.56236117    -0.88171244    -0.04372446
 h     -2.64051133    -1.88408777    -0.35131138
 h     -3.17533846    -0.79943270     0.87912476
 h     -3.31227625    -0.24828839    -0.85472959
 h     -1.86824140     1.58871896     0.87847851
          17

 c      1.16264074    -0.43264088    -0.04297965
 c     -0.08371331    -1.03189050     0.04219212
 c     -1.25600599    -0.29066515     0.01522980
 c     -1.14075713     1.24062169     0.07220813
 c      0.22454634     1.83101924     0.05252626
 c      1.30231139     1.01250555    -0.15525881
 h     -0.20584048    -2.09828771     0.07014106
 h     -1.64704492     1.58594113    -0.72566284
 h      0.35449507     2.83657619     0.05568645
 h      2.46461111     1.67559390    -0.32394626
 o      2.20996346    -1.21417727     0.05284314
 h      3.00013292    -0.58058871     0.28843439
 c     -2.56796176    -0.88913933    -0.04383923
 h     -2.61245624    -1.89520492    -0.34044292
 h     -3.15390718    -0.81521756     0.85948314
 h     -3.32360949    -0.22664404    -0.86716374
 h     -1.84534870     1.63329793     0.85873087
          17

 c      1.17590373    -0.42894690    -0.05095436
 c     -0.08444879    -1.03769731     0.04222051
 c     -1.25663863    -0.29304584     0.01267103
 c     -1.13989099     1.25018723     0.07692194
 c      0.22331106     1.82801937     0.05162487
 c      1.30104249     1.01451175    -0.15361421
 h     -0.21784143    -2.08002616     0.08470340
 h     -1.72931288     1.61905843    -0.70536290
 h      0.34468425     2.88635332     0.05782254
 h      2.45749511     1.62689855    -0.33373170
 o      2.20851457    -1.21456902     0.05720613
 h      3.01393084    -0.62557596     0.29274246
 c     -2.57512059    -0.89433012    -0.04594313
 h     -2.58215970    -1.92256995    -0.33440866
 h     -3.13682580    -0.82692833     0.84891244
 h     -3.31663589    -0.21953055    -0.86053687
 h     -1.81622061     1.67726119     0.84109040
          17

 c      1.18953268    -0.42386835    -0.05899514
 c     -0.08586565    -1.04274106     0.04194560
 c     -1.25707222    -0.29386656     0.01052028
 c     -1.13932157     1.25883953     0.08264261
 c      0.22106065     1.82415994     0.05044202
 c      1.30285857     1.01686301    -0.15208671
 h     -0.22629281    -2.07685272     0.09944261
 h     -1.82073802     1.66075182    -0.70717714
 h      0.33518942     2.94546079     0.06080312
 h      2.41799417     1.55714966    -0.33817409
 o      2.20884491    -1.21455197     0.06196945
 h      3.01512225    -0.68500992     0.29105539
 c     -2.58320673    -0.89776537    -0.05059857
 h     -2.55083240    -1.95929557    -0.33197074
 h     -3.12811043    -0.83437830     0.85334619
 h     -3.29211151    -0.22813773    -0.83546491
 h     -1.78395876     1.72015140     0.83168285
          17

 c      1.20282134    -0.41747055    -0.06702204
 c     -0.08761780    -1.04650741     0.04133911
 c     -1.25746979    -0.29298062     0.00887296
 c     -1.13984249     1.26691881     0.08786288
 c      0.21786531     1.82116040     0.04888173
 c      1.30759794     1.01908176    -0.15075595
 h     -0.23126828    -2.09144049     0.11442513
 h     -1.90748981     1.70289005    -0.71654435
 h      0.32486129     2.99466807     0.06427727
 h      2.35046694     1.47179570    -0.33715225
 o      2.21053981    -1.21472184     0.06696474
 h      3.01158394    -0.75097569     0.28588513
 c     -2.59171313    -0.90023492    -0.05783524
 h     -2.52020928    -1.99546193    -0.33089914
 h     -3.12789770    -0.83828614     0.87327646
 h     -3.25273703    -0.25189462    -0.79463769
 h     -1.75151255     1.76178434     0.83489254
          17

 c      1.21519116    -0.40986559    -0.07494204
 c     -0.08944410    -1.04911522     0.04042070
 c     -1.25799266    -0.29031525     0.00782206
 c     -1.14202511     1.27466747     0.09178011
 c      0.21383903     1.81999148     0.04684980
 c      1.31421216     1.02041096    -0.14955673
 h     -0.23220528    -2.11899237     0.12932900
 h     -1.97974948     1.73988309    -0.72428938
 h      0.31345396     3.02252193     0.06787822
 h      2.26875124     1.38075382    -0.33220145
 o      2.21273591    -1.21578820     0.07192243
 h      3.01711330    -0.81317120     0.28122782
 c     -2.60014257    -0.90261870    -0.06684845
 h     -2.49244020    -2.02238839    -0.32935344
 h     -3.13249533    -0.84000084     0.90314260
 h     -3.20464881    -0.28706468    -0.74441198
 h     -1.72063132     1.80131758     0.85199897
          17

 c      1.22623342    -0.40123444    -0.08264139
 c     -0.09117880    -1.05106838     0.03925822
 c     -1.25878266    -0.28588064     0.00744983
 c     -1.14619963     1.28227287     0.09423707
 c      0.20919418     1.82098898     0.04424978
 c      1.31995609     1.01965282    -0.14810153
 h     -0.22827218    -2.15027478     0.14341996
 h     -2.03227802     1.76874436    -0.72579866
 h      0.30126482     3.02405905     0.07124492
 h      2.20548459     1.30064616    -0.32858228
 o      2.21455496    -1.21825996     0.07659907
 h      3.04434481    -0.86377784     0.28045727
 c     -2.60762577    -0.90600711    -0.07599021
 h     -2.46965910    -2.03455777    -0.32643270
 h     -3.13685663    -0.84093397     0.93458250
 h     -3.15990234    -0.32398260    -0.69754751
 h     -1.69152977     1.83664779     0.88107885
          17

 c      1.23569570    -0.39186970    -0.08998644
 c     -0.09272764    -1.05287161     0.03793936
 c     -1.25994701    -0.27978268     0.00781541
 c     -1.15255585     1.28993419     0.09544299
 c      0.20421621     1.82402933     0.04099006
 c      1.32082543     1.01561143    -0.14570093
 h     -0.21897360    -2.17614301     0.15581791
 h     -2.06264569     1.78799957    -0.71879725
 h      0.28890102     2.99925034     0.07403296
 h      2.20743806     1.24964955    -0.33509860
 o      2.21591688    -1.22211975     0.08097498
 h      3.09209479    -0.90262321     0.28319257
 c     -2.61273681    -0.91179947    -0.08302790
 h     -2.45357031    -2.02999977    -0.32215092
 h     -3.13689814    -0.84212733     0.95997927
 h     -3.13669764    -0.34598711    -0.67353132
 h     -1.66348812     1.86470654     0.91813346
          17

 c      1.24344989    -0.38223147    -0.09684063
 c     -0.09404718    -1.05480197     0.03654193
 c     -1.26154493    -0.27222968     0.00894186
 c     -1.16118504     1.29785306     0.09573840
 c      0.19914314     1.82859014     0.03699449
 c      1.31614795     1.00855684    -0.14227223
 h     -0.20443723    -2.19019022     0.16576733
 h     -2.06988558     1.79693271    -0.70207448
 h      0.27727547     2.95295666     0.07596212
 h      2.28218634     1.23005174    -0.35333614
 o      2.21756239    -1.22698998     0.08522425
 h      3.14540274    -0.93450973     0.28588368
 c     -2.61435945    -0.92080965    -0.08628130
 h     -2.44504691    -2.01056951    -0.31726768
 h     -3.13037210    -0.84414788     0.97414773
 h     -3.14861840    -0.33997974    -0.68669619
 h     -1.63574639     1.88235535     0.95865133
          17

 c      1.24951102    -0.37293776    -0.10308674
 c     -0.09513056    -1.05683877     0.03511540
 c     -1.26358022    -0.26352764     0.01080762
 c     -1.17206795     1.30617779     0.09546973
 c      0.19410200     1.83363404     0.03219455
 c      1.30961485     1.00001092    -0.13863350
 h     -0.18537900    -2.18949272     0.17279722
 h     -2.05407436     1.79538835    -0.67513525
 h      0.26774085     2.89644114     0.07694106
 h      2.38581872     1.23048053    -0.37398485
 o      2.22026974    -1.23249921     0.08951188
 h      3.18815520    -0.96338103     0.28511985
 c     -2.61300473    -0.93181762    -0.08605123
 h     -2.44375064    -1.98258177    -0.31325514
 h     -3.11681779    -0.84719126     0.97468811
 h     -3.18946331    -0.31299388    -0.72946697
 h     -1.60804768     1.88721240     0.99876953
          17

 c      1.25405295    -0.36469790    -0.10863127
 c     -0.09599759    -1.05865707     0.03367406
 c     -1.26600727    -0.25406128     0.01334142
 c     -1.18500839     1.31492915     0.09498475
 c      0.18915892     1.83746982     0.02650674
 c      1.30438090     0.99139467    -0.13547733
 h     -0.16294628    -2.17465218     0.17681841
 h     -2.01688574     1.78410965    -0.63865488
 h      0.26216211     2.84864080     0.07725569
 h      2.47995488     1.24156921    -0.38888392
 o      2.22440109    -1.23839543     0.09389942
 h      3.21041842    -0.99061810     0.27912421
 c     -2.61014651    -0.94228948    -0.08380150
 h     -2.44805917    -1.95674818    -0.31239786
 h     -3.09732004    -0.85117151     0.96187998
 h     -3.24144482    -0.28356482    -0.78187362
 h     -1.58073046     1.87805056     1.03575256
          17

 c      1.25735260    -0.35825020    -0.11339765
 c     -0.09668496    -1.05964181     0.03219415
 c     -1.26873613    -0.24426312     0.01642488
 c     -1.19948814     1.32389807     0.09475347
 c      0.18436834     1.83816399     0.01983746
 c      1.30186171     0.98380391    -0.13310457
 h     -0.13855861    -2.14976834     0.17821559
 h     -1.96333261     1.76572933    -0.59594309
 h      0.26255657     2.83125702     0.07754147
 h      2.54594992     1.25807067    -0.39429001
 o      2.22987289    -1.24451887     0.09835196
 h      3.20921977    -1.01570496     0.26764315
 c     -2.60692837    -0.94997944    -0.08080138
 h     -2.45563551    -1.94533550    -0.31742563
 h     -3.07440652    -0.85572958     0.93876816
 h     -3.29019369    -0.26547875    -0.82826941
 h     -1.55461486     1.85485846     1.06799858
          17

 c      1.25970590    -0.35428957    -0.11732290
 c     -0.09723118    -1.05893534     0.03061470
 c     -1.27163815    -0.23457104     0.01990132
 c     -1.21441850     1.33249139     0.09561840
 c      0.17984279     1.83488935     0.01215697
 c      1.30250835     0.97808317    -0.13159948
 h     -0.11372038    -2.12210355     0.17788739
 h     -1.90475479     1.74654332    -0.55568857
 h      0.26990601     2.85311443     0.07800447
 h      2.57640722     1.27698719    -0.38899673
 o      2.23619721    -1.25078358     0.10276023
 h      3.18829727    -1.03683297     0.25164677
 c     -2.60384450    -0.95371830    -0.07805270
 h     -2.46465897    -1.95547466    -0.33003336
 h     -3.05199630    -0.86023441     0.91146095
 h     -3.32758069    -0.26517526    -0.86014856
 h     -1.53086594     1.81875086     1.09483056
          17

 c      1.26136787    -0.35336686    -0.12036013
 c     -0.09766850    -1.05559966     0.02885483
 c     -1.27456366    -0.22538332     0.02358618
 c     -1.22799926     1.33962827     0.09899341
 c      0.17581184     1.82870792     0.00357548
 c      1.30637993     0.97481945    -0.13095967
 h     -0.08978957    -2.10046764     0.17707684
 h     -1.86049150     1.73780932    -0.53411343
 h      0.28309645     2.90110734     0.07759754
 h      2.56893976     1.29645460    -0.37292116
 o      2.24246292    -1.25719100     0.10695601
 h      3.15872697    -1.05100518     0.23315093
 c     -2.60089132    -0.95365076    -0.07662125
 h     -2.47466772    -1.98364988    -0.34921365
 h     -3.03495794    -0.86390959     0.88866431
 h     -3.34956732    -0.28444363    -0.87356253
 h     -1.51090362     1.77185847     1.11629825
          17

 c      1.26252445    -0.35578759    -0.12248233
 c     -0.09801570    -1.04895626     0.02685832
 c     -1.27736109    -0.21702560     0.02728290
 c     -1.23846822     1.34416314     0.10624827
 c      0.17256967     1.82146193    -0.00570128
 c      1.31333436     0.97431287    -0.13114227
 h     -0.06783915    -2.09157295     0.17685479
 h     -1.84909081     1.75098671    -0.54775950
 h      0.29957933     2.95316733     0.07459285
 h      2.52392937     1.31533418    -0.34659106
 o      2.24741149    -1.26383671     0.11074888
 h      3.13793451    -1.05422312     0.21469011
 c     -2.59787391    -0.95080925    -0.07756093
 h     -2.48595015    -2.01845535    -0.37148823
 h     -3.02766018    -0.86620706     0.87895274
 h     -3.35448204    -0.32244869    -0.86720313
 h     -1.49633559     1.71723210     1.13321990
          17

 c      1.26329081    -0.36153140    -0.12368896
 c     -0.09826255    -1.03894348     0.02464446
 c     -1.27989232    -0.20973937     0.03080320
 c     -1.24569808     1.34593749     0.11704792
 c      0.17038159     1.81458968    -0.01545185
 c      1.32295929     0.97653870    -0.13205747
 h     -0.04879705    -2.09612959     0.17750567
 h     -1.86958350     1.78559615    -0.59418960
 h      0.31669213     2.99203558     0.06755802
 h      2.44506449     1.33336463    -0.31120079
 o      2.25000676    -1.27082562     0.11402351
 h      3.14083090    -1.04317492     0.19783834
 c     -2.59470441    -0.94640944    -0.08140650
 h     -2.49848500    -2.04785161    -0.39271956
 h     -3.03168341    -0.86726609     0.88597439
 h     -3.34256335    -0.37640255    -0.84193430
 h     -1.48884701     1.65867699     1.14749805
          17

 c      1.26373642    -0.37023218    -0.12401038
 c     -0.09835373    -1.02615489     0.02231397
 c     -1.28204837    -0.20367098     0.03397417
 c     -1.25092122     1.34577209     0.12939552
 c      0.16941779     1.80887676    -0.02546865
 c      1.33424136     0.98106409    -0.13352279
 h     -0.03370452    -2.10845647     0.17841833
 h     -1.90476708     1.82962656    -0.65244987
 h      0.33230155     3.00809725     0.05565996
 h      2.34288011     1.35228842    -0.26908858
 o      2.25031619    -1.27808123     0.11681913
 h      3.16588574    -1.01848725     0.18198940
 c     -2.59144173    -0.94151876    -0.08776694
 h     -2.51155821    -2.06348842    -0.40951466
 h     -3.04465331    -0.86794366     0.90586752
 h     -3.31683218    -0.44113569    -0.80164674
 h     -1.48996044     1.60033593     1.16201400
          17

 c      1.26393483    -0.38123461    -0.12350672
 c     -0.09819955    -1.01152059     0.02000104
 c     -1.28376706    -0.19886315     0.03662791
 c     -1.25519581     1.34449424     0.14137795
 c      0.16971477     1.80459951    -0.03555908
 c      1.34493866     0.98683296    -0.13520640
 h     -0.02369893    -2.12004188     0.17858784
 h     -1.93947753     1.87143375    -0.70262293
 h      0.34491848     2.99768824     0.03857535
 h      2.24192608     1.37894818    -0.22429275
 o      2.24939979    -1.28530917     0.11925099
 h      3.19669395    -0.98519956     0.16557610
 c     -2.58794809    -0.93713346    -0.09533550
 h     -2.52388520    -2.06149173    -0.41966580
 h     -3.06165607    -0.86928954     0.93006446
 h     -3.28547677    -0.50787481    -0.75537388
 h     -1.50063136     1.54602000     1.17944276
          17

 c      1.26400486    -0.39371522    -0.12226351
 c     -0.09770745    -0.99595593     0.01782058
 c     -1.28503987    -0.19526568     0.03859283
 c     -1.25902395     1.34260171     0.15192461
 c      0.17115879     1.80164731    -0.04554569
 c      1.35140001     0.99195536    -0.13671867
 h     -0.01974806    -2.12339718     0.17717779
 h     -1.96566086     1.90407464    -0.73314427
 h      0.35370800     2.96176389     0.01635590
 h      2.18312711     1.42872469    -0.18132271
 o      2.24838276    -1.29217454     0.12139891
 h      3.21636397    -0.94957850     0.14776479
 c     -2.58344261    -0.93429650    -0.10211648
 h     -2.53380782    -2.04211119    -0.42215775
 h     -3.07765621    -0.87202169     0.95000992
 h     -3.26447914    -0.56366167    -0.71913483
 h     -1.52079555     1.49864017     1.20055290
          17

 c      1.26408275    -0.40685586    -0.12038257
 c     -0.09680917    -0.98017966     0.01584285
 c     -1.28589458    -0.19275616     0.03970044
 c     -1.26261462     1.34036806     0.16070464
 c      0.17345989     1.79952974    -0.05527645
 c      1.35140956     0.99482518    -0.13798954
 h     -0.02244151    -2.11397148     0.17379651
 h     -1.97990699     1.92407681    -0.73872465
 h      0.35860560     2.90610381    -0.01065839
 h      2.19111320     1.51365250    -0.14062432
 o      2.24797654    -1.29842930     0.12328894
 h      3.21494655    -0.91669102     0.12866347
 c     -2.57677485    -0.93375078    -0.10607911
 h     -2.53944781    -2.00957804    -0.41720563
 h     -3.08892836    -0.87636945     0.95974621
 h     -3.27295446    -0.59575336    -0.71062768
 h     -1.54913570     1.46008390     1.22338306
          17

 c      1.26424609    -0.41998507    -0.11796428
 c     -0.09547539    -0.96466033     0.01409021
 c     -1.28635165    -0.19115895     0.03980840
 c     -1.26609779     1.33795152     0.16783843
 c      0.17614981     1.79727643    -0.06463468
 c      1.34716417     0.99619030    -0.13915666
 h     -0.03193025    -2.09061680     0.16855140
 h     -1.98111679     1.92989063    -0.71765467
 h      0.36059856     2.84283363    -0.04196994
 h      2.23988376     1.61890798    -0.10002848
 o      2.24845892    -1.30393841     0.12491395
 h      3.18973444    -0.88967846     0.10889246
 c     -2.56796112    -0.93509443    -0.10655792
 h     -2.53893782    -1.97223560    -0.40647265
 h     -3.09337367    -0.88214710     0.95635256
 h     -3.31479176    -0.60151144    -0.73287649
 h     -1.58325081     1.43143336     1.24406265
          17

 c      1.26448891    -0.43257293    -0.11509616
 c     -0.09371662    -0.94959653     0.01254170
 c     -1.28639639    -0.19025967     0.03882025
 c     -1.26957447     1.33543340     0.17366135
 c      0.17865175     1.79338147    -0.07352351
 c      1.34179943     0.99773561    -0.14011850
 h     -0.04793461    -2.05560054     0.16201951
 h     -1.96957307     1.92123845    -0.67060596
 h      0.36197504     2.79115117    -0.07730890
 h      2.29351679     1.71937719    -0.06013410
 o      2.24971831    -1.30869434     0.12625453
 h      3.14455845    -0.86937299     0.08918197
 c     -2.55866575    -0.93678391    -0.10448994
 h     -2.53084496    -1.94186339    -0.39319089
 h     -3.09042535    -0.88884268     0.93962183
 h     -3.37288422    -0.58898214    -0.77110463
 h     -1.62010364     1.41317931     1.25850214
          17

 c      1.26473296    -0.44418150    -0.11185563
 c     -0.09157966    -0.93490732     0.01113937
 c     -1.28598919    -0.18981948     0.03668811
 c     -1.27305275     1.33279336     0.17863444
 c      0.18040214     1.78631474    -0.08181949
 c      1.33709478     1.00039581    -0.14065069
 h     -0.06980100    -2.01451392     0.15519785
 h     -1.94721074     1.89939274    -0.60091000
 h      0.36544617     2.77124121    -0.11725912
 h      2.33267526     1.79906691    -0.02289040
 o      2.25124421    -1.31286714     0.12730421
 h      3.08999009    -0.85351389     0.06998168
 c     -2.55064609    -0.93719833    -0.10111253
 h     -2.51456495    -1.93015661    -0.38133271
 h     -3.08101785    -0.89569038     0.91187978
 h     -3.42710217    -0.56765034    -0.80893106
 h     -1.65648803     1.40529492     1.26377807
          17

 c      1.26484045    -0.45445039    -0.10831523
 c     -0.08913688    -0.92027766     0.00979976
 c     -1.28508351    -0.18958438     0.03341033
 c     -1.27628368     1.32979978     0.18343118
 c      0.18106878     1.77581438    -0.08938932
 c      1.33386039     1.00437609    -0.14054515
 h     -0.09664458    -1.97559117     0.14937972
 h     -1.91912761     1.86850561    -0.51625279
 h      0.37136705     2.78895371    -0.16304771
 h      2.34989062     1.85066723     0.01006238
 o      2.25218413    -1.31684394     0.12809947
 h      3.04248766    -0.83622366     0.05101611
 c     -2.54484912    -0.93554723    -0.09748509
 h     -2.49042466    -1.94204984    -0.37349344
 h     -3.06771415    -0.90178731     0.87823813
 h     -3.46460234    -0.54419315    -0.83645009
 h     -1.68938571     1.40723854     1.25883413
          17

 c      1.26464330    -0.46309125    -0.10454428
 c     -0.08647299    -0.90534745     0.00844170
 c     -1.28364116    -0.18929109     0.02903034
 c     -1.27849804     1.32582090     0.18912800
 c      0.18062049     1.76336590    -0.09623013
 c      1.33248589     1.00952302    -0.13963346
 h     -0.12753406    -1.94740842     0.14582233
 h     -1.89624259     1.83788890    -0.43120289
 h      0.37657951     2.82987569    -0.21477574
 h      2.34300021     1.87138837     0.03759856
 o      2.25176908    -1.32106022     0.12871815
 h      3.01750264    -0.81084416     0.03133649
 c     -2.54146271    -0.93215953    -0.09471842
 h     -2.45972374    -1.97173882    -0.36939281
 h     -3.05469979    -0.90629557     0.84669749
 h     -3.47904098    -0.52277829    -0.84913110
 h     -1.71623414     1.41796817     1.24475415
          17

 c      1.26399766    -0.46987329    -0.10060644
 c     -0.08368758    -0.89005261     0.00703032
 c     -1.28165121    -0.18868011     0.02363630
 c     -1.27832421     1.31980565     0.19711559
 c      0.17909506     1.75099874    -0.10251617
 c      1.33315784     1.01555369    -0.13778599
 h     -0.16147078    -1.93487277     0.14520528
 h     -1.89580462     1.82232298    -0.36632641
 h      0.37710408     2.87302623    -0.27064581
 h      2.31223901     1.86070842     0.05895308
 o      2.25002410    -1.32554677     0.12919460
 h      3.01777011    -0.77727393     0.01068193
 c     -2.54018811    -0.92802015    -0.09396452
 h     -2.42474104    -2.00684472    -0.36682947
 h     -3.04691383    -0.90870588     0.82672348
 h     -3.46800533    -0.50597760    -0.84557590
 h     -1.73517266     1.43602746     1.22485404
          17

 c      1.26283886    -0.47460861    -0.09655425
 c     -0.08091989    -0.87487809     0.00560619
 c     -1.27914647    -0.18752469     0.01736266
 c     -1.27472276     1.31109326     0.20804034
 c      0.17643998     1.74024061    -0.10849305
 c      1.33586350     1.02211615    -0.13492128
 h     -0.19699958    -1.93630602     0.14725329
 h     -1.93015567     1.83246227    -0.33549631
 h      0.37040457     2.90275031    -0.32796406
 h      2.25978843     1.81998590     0.07368430
 o      2.24778208    -1.32979670     0.12945174
 h      3.03252601    -0.74408288    -0.00945186
 c     -2.54055741    -0.92410958    -0.09600941
 h     -2.38837715    -2.03540082    -0.36354868
 h     -3.04770510    -0.90901684     0.82522099
 h     -3.43174782    -0.49523777    -0.82646118
 h     -1.74527768     1.45976675     1.20443456
          17

 c      1.26120100    -0.47714609    -0.09242395
 c     -0.07835926    -0.86074554     0.00426662
 c     -1.27621118    -0.18565945     0.01038877
 c     -1.26836287     1.30048140     0.22079137
 c      0.17255282     1.73194710    -0.11439010
 c      1.34022906     1.02867760    -0.13104150
 h     -0.23190860    -1.94478774     0.15093274
 h     -1.99068944     1.86191309    -0.33276844
 h      0.35558205     2.91053157    -0.38407149
 h      2.19139517     1.75382789     0.08204371
 o      2.24596723    -1.33318599     0.12936209
 h      3.04854588    -0.72167543    -0.02681401
 c     -2.54215899    -0.92111506    -0.10080349
 h     -2.35361029    -2.04935854    -0.35820515
 h     -3.05634519    -0.90765843     0.84212760
 h     -3.37344109    -0.49074260    -0.79472142
 h     -1.74664025     1.48768232     1.18963968
          17

 c      1.25920165    -0.47737433    -0.08823326
 c     -0.07621031    -0.84865431     0.00311755
 c     -1.27298314    -0.18297897     0.00292788
 c     -1.26089188     1.28951863     0.23359027
 c      0.16736450     1.72645819    -0.12040016
 c      1.34511743     1.03419735    -0.12633254
 h     -0.26351874    -1.95223941     0.15501769
 h     -2.05701057     1.89518074    -0.34313320
 h      0.33286276     2.89315946    -0.43670074
 h      2.12087290     1.67384272     0.08623982
 o      2.24515524    -1.33529736     0.12882580
 h      3.05711242    -0.71694937    -0.03967130
 c     -2.54450284    -0.91949993    -0.10733367
 h     -2.32309465    -2.04496505    -0.35049572
 h     -3.06830081    -0.90521394     0.87046079
 h     -3.30091769    -0.49044910    -0.75693696
 h     -1.73999916     1.51859774     1.18536102
          17

 c      1.25701105    -0.47523742    -0.08398230
 c     -0.07464073    -0.83939738     0.00223619
 c     -1.26963975    -0.17942476    -0.00478491
 c     -1.25360935     1.27940691     0.24525256
 c      0.16089540     1.72372622    -0.12667599
 c      1.34806716     1.03670254    -0.12135013
 h     -0.28928024    -1.95256186     0.15852439
 h     -2.11334071     1.92063949    -0.35551552
 h      0.30318125     2.85139092    -0.48420600
 h      2.07658890     1.60353223     0.09277086
 o      2.24552211    -1.33597350     0.12779796
 h      3.05493632    -0.73228134    -0.04725605
 c     -2.54660740    -0.91971708    -0.11381082
 h     -2.29889294    -2.02235096    -0.34104953
 h     -3.07806535    -0.90216551     0.90065068
 h     -3.22914780    -0.48824400    -0.72550109
 h     -1.72600094     1.55139651     1.19341825
          17

 c      1.25481544    -0.47077035    -0.07965651
 c     -0.07375140    -0.83345411     0.00165691
 c     -1.26636004    -0.17498492    -0.01250027
 c     -1.24727214     1.27087525     0.25533379
 c      0.15326634     1.72334340    -0.13329820
 c      1.34597706     1.03394950    -0.11692053
 h     -0.30723188    -1.94279040     0.16087574
 h     -2.15139566     1.93248627    -0.36399611
 h      0.26796753     2.78994981    -0.52607326
 h      2.09369698     1.57041844     0.11128589
 o      2.24687007    -1.33529849     0.12629761
 h      3.04382334    -0.76570384    -0.04990439
 c     -2.54698816    -0.92225517    -0.11806481
 h     -2.28214081    -1.98556220    -0.33135277
 h     -3.08150439    -0.89878145     0.92437815
 h     -3.17862111    -0.47357566    -0.71779849
 h     -1.70468968     1.58451933     1.21221867
          17

 c      1.25278200    -0.46414820    -0.07523022
 c     -0.07357031    -0.83097676     0.00137081
 c     -1.26327827    -0.16970264    -0.01996215
 c     -1.24232603     1.26440097     0.26385801
 c      0.14464130     1.72447679    -0.14019784
 c      1.33875524     1.02616502    -0.11309314
 h     -0.31626464    -1.92323383     0.16192951
 h     -2.16762329     1.92847688    -0.36555514
 h      0.22909145     2.71857158    -0.56393073
 h      2.17183969     1.57378342     0.14206320
 o      2.24860767    -1.33360318     0.12442340
 h      3.03105078    -0.81083758    -0.04928191
 c     -2.54483000    -0.92693983    -0.11864896
 h     -2.27250364    -1.94323593    -0.32374337
 h     -3.07652450    -0.89514097     0.93607937
 h     -3.16154727    -0.43923670    -0.74451265
 h     -1.67566678     1.61575563     1.23791041
          17

 c      1.25106962    -0.45567319    -0.07066863
 c     -0.07405595    -0.83178003     0.00132649
 c     -1.26046187    -0.16369482    -0.02692504
 c     -1.23905117     1.26034712     0.27105558
 c      0.13519329     1.72579742    -0.14706114
 c      1.32949253     1.01571225    -0.10899856
 h     -0.31629398    -1.89745714     0.16197080
 h     -2.16094126     1.90820829    -0.35855340
 h      0.18875005     2.65265000    -0.60275002
 h      2.27340519     1.58888148     0.17430291
 o      2.24977031    -1.33142820     0.12235768
 h      3.02908964    -0.85768694    -0.04839432
 c     -2.54106027    -0.93203754    -0.11592218
 h     -2.26777743    -1.90865847    -0.32135035
 h     -3.06288588    -0.89122424     0.93322348
 h     -3.16964694    -0.39198913    -0.79692877
 h     -1.63865523     1.64251918     1.26610199
          17

 c      1.24986601    -0.44571025    -0.06593156
 c     -0.07511086    -0.83532488     0.00142979
 c     -1.25791298    -0.15717973    -0.03317782
 c     -1.23758617     1.25897762     0.27721233
 c      0.12515905     1.72577707    -0.15337582
 c      1.32077788     1.00447789    -0.10393857
 h     -0.30835454    -1.87218715     0.16169171
 h     -2.13191028     1.87254462    -0.34222650
 h      0.14884074     2.60937097    -0.65032029
 h      2.36670518     1.59788172     0.19917790
 o      2.24938651    -1.32926099     0.12029041
 h      3.04993138    -0.89714647    -0.05029502
 c     -2.53724562    -0.93511611    -0.11128123
 h     -2.26478940    -1.89576967    -0.32743214
 h     -3.04202079    -0.88693744     0.91638029
 h     -3.18627330    -0.34624498    -0.85661004
 h     -1.59395101     1.66233455     1.29318435
          17

 c      1.24937897    -0.43465239    -0.06098269
 c     -0.07661096    -0.84078036     0.00155476
 c     -1.25555930    -0.15049020    -0.03855283
 c     -1.23786356     1.26038383     0.28264803
 c      0.11487776     1.72363109    -0.15887392
 c      1.31387007     0.99354594    -0.09762898
 h     -0.29442543    -1.85635205     0.16207659
 h     -2.08326744     1.82401102    -0.31704083
 h      0.11028412     2.59658766    -0.71189709
 h      2.43568188     1.59353282     0.21277439
 o      2.24723163    -1.32713616     0.11826080
 h      3.09355459    -0.92765358    -0.05550306
 c     -2.53424863    -0.93473376    -0.10620113
 h     -2.26205446    -1.91010207    -0.34350521
 h     -3.01712103    -0.88204745     0.88958855
 h     -3.19964730    -0.31303871    -0.90901885
 h     -1.54256943     1.67323472     1.31690232
          17

 c      1.24978333    -0.42291707    -0.05579781
 c     -0.07845530    -0.84727664     0.00158189
 c     -1.25324547    -0.14405407    -0.04291801
 c     -1.23942916     1.26433610     0.28782587
 c      0.10470363     1.71991707    -0.16402410
 c      1.30927040     0.98361721    -0.09002207
 h     -0.27669975    -1.85805580     0.16399201
 h     -2.02198529     1.76814966    -0.28610820
 h      0.07362972     2.60599096    -0.78414086
 h      2.47344044     1.57388905     0.21398496
 o      2.24399579    -1.32469522     0.11613401
 h      3.14583036    -0.95434366    -0.06163408
 c     -2.53200852    -0.93104487    -0.10221707
 h     -2.26135955    -1.94378028    -0.36772604
 h     -2.99319504    -0.87613683     0.86075041
 h     -3.20407962    -0.29788841    -0.94585958
 h     -1.48618702     1.67399566     1.33633593
          17

 c      1.25117277    -0.41094753    -0.05036655
 c     -0.08062219    -0.85430913     0.00146009
 c     -1.25075033    -0.13834671    -0.04616793
 c     -1.24113786     1.27009137     0.29358334
 c      0.09489007     1.71582819    -0.16979948
 c      1.30716303     0.97523852    -0.08117701
 h     -0.25655666    -1.88000120     0.16750980
 h     -1.96270214     1.71554593    -0.25781788
 h      0.03998473     2.62164224    -0.85763236
 h      2.47733978     1.53924239     0.20296673
 o      2.24059337    -1.32160815     0.11375021
 h      3.18983355    -0.98225273    -0.06582853
 c     -2.52997259    -0.92510973    -0.10092736
 h     -2.26590296    -1.98192277    -0.39581708
 h     -2.97629085    -0.86871073     0.84046622
 h     -3.19760046    -0.30254557    -0.96309833
 h     -1.42702020     1.66424221     1.35158757
          17

 c      1.25353542    -0.39920628    -0.04469146
 c     -0.08315228    -0.86195563     0.00124037
 c     -1.24782983    -0.13382471    -0.04822500
 c     -1.24108139     1.27639745     0.30124338
 c      0.08558949     1.71231571    -0.17711867
 c      1.30757860     0.96885283    -0.07121043
 h     -0.23427014    -1.91728018     0.17157215
 h     -1.92840407     1.68158914    -0.24699008
 h      0.01078418     2.63040964    -0.92332630
 h      2.44716520     1.49117076     0.18056485
 o      2.23764781    -1.31775519     0.11102081
 h      3.21409435    -1.01330915    -0.06633442
 c     -2.52763170    -0.91802880    -0.10354604
 h     -2.27786384    -2.01131030    -0.42325134
 h     -2.97106818    -0.85950455     0.83736341
 h     -3.18040893    -0.32640718    -0.95953084
 h     -1.36768722     1.64447161     1.36347685
          17

 c      1.25675014    -0.38814689    -0.03878801
 c     -0.08605153    -0.87067060     0.00103951
 c     -1.24426687    -0.13086440    -0.04904972
 c     -1.23775512     1.28226035     0.31178472
 c      0.07690349     1.70986532    -0.18660538
 c      1.31034487     0.96472831    -0.06029825
 h     -0.20977782    -1.96018735     0.17446631
 h     -1.93664171     1.67720829    -0.26501088
 h     -0.01274385     2.62467966    -0.97534170
 h      2.38574564     1.43285994     0.14837539
 o      2.23539769    -1.31319365     0.10793708
 h      3.21403206    -1.04682094    -0.06266484
 c     -2.52484176    -0.91061976    -0.11028959
 h     -2.29767174    -2.02370633    -0.44652266
 h     -2.97784471    -0.84882166     0.85196158
 h     -3.15459580    -0.36681361    -0.93670518
 h     -1.31100203     1.61601182     1.37356726
          17

 c      1.26059781    -0.37817377    -0.03268377
 c     -0.08920707    -0.88091108     0.00097516
 c     -1.23992243    -0.12971284    -0.04865359
 c     -1.23174668     1.28788112     0.32445265
 c      0.06891663     1.70860119    -0.19859397
 c      1.31476920     0.96278079    -0.04872234
 h     -0.18348461    -1.99894633     0.17460918
 h     -1.97971864     1.69763618    -0.30346274
 h     -0.02975999     2.60120618    -1.01089707
 h      2.30259449     1.37065341     0.10931769
 o      2.23370603    -1.30810339     0.10456096
 h      3.19172123    -1.08034437    -0.05545320
 c     -2.52171865    -0.90350097    -0.12019265
 h     -2.32426923    -2.01571634    -0.46340718
 h     -2.99242970    -0.83749598     0.87608274
 h     -3.12505720    -0.41831756    -0.90021368
 h     -1.25962300     1.58086495     1.38441631
          17

 c      1.26478729    -0.36960713    -0.02641423
 c     -0.09237075    -0.89290465     0.00112990
 c     -1.23478562    -0.13045110    -0.04710771
 c     -1.22482337     1.29403220     0.33746168
 c      0.06169620     1.70838729    -0.21315728
 c      1.31893971     0.96229344    -0.03693779
 h     -0.15644677    -2.02661677     0.17101011
 h     -2.03553093     1.72989041    -0.34213847
 h     -0.03985718     2.55993986    -1.02989085
 h      2.22183374     1.31697645     0.06835969
 o      2.23200980    -1.30275998     0.10102619
 h      3.15660504    -1.11011645    -0.04647142
 c     -2.51817952    -0.89727957    -0.13139483
 h     -2.35547256    -1.98824173    -0.47290488
 h     -3.00899674    -0.82646576     0.89859680
 h     -3.10135628    -0.47140713    -0.86197312
 h     -1.21564453     1.54132256     1.39911898
          17

 c      1.26898667    -0.36267870    -0.02001322
 c     -0.09517952    -0.90658713     0.00154682
 c     -1.22900724    -0.13299496    -0.04453923
 c     -1.21832134     1.30117809     0.34946770
 c      0.05529204     1.70884444    -0.23006234
 c      1.31928666     0.96185326    -0.02548106
 h     -0.13016225    -2.03994540     0.16336979
 h     -2.08668242     1.76370545    -0.36544858
 h     -0.04317285     2.50391007    -1.03517643
 h      2.18697530     1.29112315     0.03120047
 o      2.22929999    -1.29750679     0.09753269
 h      3.12577466    -1.13155793    -0.03854164
 c     -2.51364715    -0.89251580    -0.14156539
 h     -2.38820475    -1.94666018    -0.47530737
 h     -3.02266339    -0.81642449     0.91060652
 h     -3.09810742    -0.51304367    -0.84016738
 h     -1.18034672     1.49946675     1.41982498
          17

 c      1.27283437    -0.35758528    -0.01350371
 c     -0.09718952    -0.92160963     0.00223318
 c     -1.22288629    -0.13713194    -0.04110668
 c     -1.21290036     1.30938352     0.35989972
 c      0.04974847     1.70929726    -0.24864745
 c      1.31340855     0.96061940    -0.01451341
 h     -0.10627764    -2.03941742     0.15201654
 h     -2.12364043     1.79314463    -0.36538484
 h     -0.04055878     2.44010259    -1.03371474
 h      2.22727849     1.30504819    -0.00139749
 o      2.22453043    -1.29266666     0.09427705
 h      3.11759251    -1.14087436    -0.03441070
 c     -2.50762613    -0.88911886    -0.14889944
 h     -2.41880152    -1.90142990    -0.47248857
 h     -3.03036140    -0.80773715     0.90716165
 h     -3.12699054    -0.53335282    -0.84875181
 h     -1.15420252     1.45692788     1.44621152
          17

 c      1.27594564    -0.35452355    -0.00690449
 c     -0.09793999    -0.93734061     0.00315748
 c     -1.21679026    -0.14257611    -0.03696342
 c     -1.20881019     1.31846568     0.36873180
 c      0.04511913     1.70873322    -0.26770899
 c      1.30382735     0.95976547    -0.00390631
 h     -0.08630173    -2.02923679     0.13778781
 h     -2.14187555     1.81504345    -0.33891805
 h     -0.03366999     2.38014295    -1.03781267
 h      2.31319764     1.34696706    -0.03247076
 o      2.21759804    -1.28840708     0.09131541
 h      3.13630353    -1.13743607    -0.03451359
 c     -2.50081278    -0.88576525    -0.15335704
 h     -2.44377778    -1.86723824    -0.46799847
 h     -3.03082298    -0.80044285     0.88712439
 h     -3.18330144    -0.53350717    -0.88253552
 h     -1.13704263     1.41506018     1.47518219
          17

 c      1.27794640    -0.35360872    -0.00023720
 c     -0.09703300    -0.95286988     0.00425270
 c     -1.21105887    -0.14902034    -0.03223753
 c     -1.20608081     1.32809922     0.37621829
 c      0.04148486     1.70604882    -0.28570933
 c      1.29420611     0.96094852     0.00620300
 h     -0.07133132    -2.01706158     0.12183190
 h     -2.13977497     1.82787414    -0.28598158
 h     -0.02453895     2.33732581    -1.06281610
 h      2.40083762     1.39865646    -0.06197638
 o      2.20962415    -1.28473521     0.08854486
 h      3.16748590    -1.12378870    -0.03667406
 c     -2.49473169    -0.88073012    -0.15619334
 h     -2.46099358    -1.85745883    -0.46574991
 h     -3.02454720    -0.79419611     0.85276924
 h     -3.24964299    -0.52150278    -0.92381810
 h     -1.12819439     1.37525561     1.50204139
          17

 c      1.27849929    -0.35479679     0.00648017
 c     -0.09420593    -0.96712617     0.00544166
 c     -1.20593443    -0.15617374    -0.02703941
 c     -1.20456799     1.33785810     0.38274339
 c      0.03888382     1.70079848    -0.30166539
 c      1.28652282     0.96509214     0.01553510
 h     -0.06188863    -2.01245939     0.10526986
 h     -2.11823886     1.83148229    -0.20888768
 h     -0.01445929     2.31761559    -1.11695574
 h      2.46561221     1.44863547    -0.08809716
 o      2.20203267    -1.28161937     0.08583791
 h      3.19236487    -1.10328301    -0.03832651
 c     -2.49053161    -0.87330764    -0.15890213
 h     -2.47011808    -1.87505127    -0.46716996
 h     -3.01400979    -0.78822522     0.80977873
 h     -3.30979576    -0.50439276    -0.95790918
 h     -1.12653373     1.33905567     1.52219292
          17

 c      1.27732206    -0.35785778     0.01323663
 c     -0.08936843    -0.97920686     0.00667876
 c     -1.20153482    -0.16377673    -0.02148066
 c     -1.20384775     1.34719193     0.38881695
 c      0.03724725     1.69364265    -0.31592352
 c      1.28151819     0.97242264     0.02384274
 h     -0.05800744    -2.02305373     0.08874587
 h     -2.08193778     1.82773062    -0.11292684
 h     -0.00362111     2.31412575    -1.19260624
 h      2.49759909     1.49108273    -0.10917599
 o      2.19585385    -1.27905043     0.08312428
 h      3.19853589    -1.07863567    -0.03788024
 c     -2.48862533    -0.86414687    -0.16298012
 h     -2.47190741    -1.91020012    -0.47018024
 h     -3.00379919    -0.78144537     0.76725605
 h     -3.35356757    -0.48645907    -0.97706121
 h     -1.13048893     1.30801882     1.53243300
          17

 c      1.27421114    -0.36238471     0.02002409
 c     -0.08259414    -0.98878263     0.00797775
 c     -1.19787892    -0.17159456    -0.01568434
 c     -1.20295009     1.35531495     0.39514452
 c      0.03643712     1.68571394    -0.32960467
 c      1.27939919     0.98270818     0.03094130
 h     -0.05948703    -2.04992093     0.07218522
 h     -2.04223616     1.82212117    -0.00755227
 h      0.00786607     2.31433729    -1.27311671
 h      2.49362945     1.52306977    -0.12401647
 o      2.19161126    -1.27703966     0.08039320
 h      3.18149629    -1.05168296    -0.03477151
 c     -2.48890432    -0.85448655    -0.16978932
 h     -2.46748862    -1.94809896    -0.47143667
 h     -2.99974712    -0.77279264     0.73615355
 h     -3.37557050    -0.47003731    -0.97840722
 h     -1.13800054     1.28346683     1.53166517
          17

 c      1.26906898    -0.36784388     0.02683350
 c     -0.07410647    -0.99619059     0.00939301
 c     -1.19493566    -0.17940525    -0.00977992
 c     -1.20017141     1.36111225     0.40254043
 c      0.03626926     1.67789914    -0.34367901
 c      1.28015032     0.99543320     0.03669811
 h     -0.06594844    -2.08667307     0.05509631
 h     -2.01921763     1.82509307     0.09422177
 h      0.01938621     2.30843483    -1.34384140
 h      2.45363782     1.54313641    -0.13176660
 o      2.18935513    -1.27561663     0.07768051
 h      3.14389917    -1.02324688    -0.02926339
 c     -2.49109939    -0.84539969    -0.18014820
 h     -2.45817442    -1.97650801    -0.46851925
 h     -3.00612857    -0.76174549     0.72459178
 h     -3.37358268    -0.45627594    -0.96204602
 h     -1.14644131     1.26618725     1.52134392
          17

 c      1.26193521    -0.37365000     0.03365436
 c     -0.06428549    -1.00211608     0.01097423
 c     -1.19265574    -0.18700459    -0.00389036
 c     -1.19385224     1.36355614     0.41134412
 c      0.03651239     1.67068120    -0.35866203
 c      1.28356724     1.00989630     0.04102980
 h     -0.07663360    -2.12333652     0.03712698
 h     -2.03263549     1.84730290     0.18232075
 h      0.03000498     2.29114667    -1.39576837
 h      2.38010196     1.55101321    -0.13191296
 o      2.18864308    -1.27485651     0.07506428
 h      3.09567364    -0.99257690    -0.02237574
 c     -2.49507476    -0.83754024    -0.19389585
 h     -2.44541447    -1.98804878    -0.46050593
 h     -3.02243138    -0.74875004     0.73261959
 h     -3.34806354    -0.44533851    -0.93043730
 h     -1.15260177     1.25616465     1.50581176
          17

 c      1.25301924    -0.37923126     0.04047451
 c     -0.05367369    -1.00721657     0.01273879
 c     -1.19097204    -0.19423068     0.00187606
 c     -1.18419213     1.36273717     0.42087093
 c      0.03691704     1.66422210    -0.37467751
 c      1.28906258     1.02520357     0.04392848
 h     -0.09030676    -2.15086899     0.01833693
 h     -2.08072879     1.88760450     0.25639899
 h      0.03871198     2.26065267    -1.42480695
 h      2.28009707     1.54855453    -0.12461995
 o      2.18857819    -1.27492135     0.07265546
 h      3.05328637    -0.95665197    -0.01572468
 c     -2.50072977    -0.83121883    -0.20987884
 h     -2.43073376    -1.97981157    -0.44776862
 h     -3.04352562    -0.73508674     0.75252917
 h     -3.30306906    -0.43595569    -0.88901426
 h     -1.15300308     1.25255784     1.49200757
          17

 c      1.24272676    -0.38406210     0.04727794
 c     -0.04296081    -1.01193030     0.01466986
 c     -1.18979306    -0.20097199     0.00742692
 c     -1.17310312     1.35981035     0.43003898
 c      0.03724356     1.65843254    -0.39153561
 c      1.29517349     1.04007309     0.04554461
 h     -0.10539452    -2.16343801    -0.00086412
 h     -2.14170015     1.93332278     0.32025058
 h      0.04451564     2.21758865    -1.43083542
 h      2.17079099     1.54274017    -0.11174124
 o      2.18826010    -1.27598908     0.07054873
 h      3.03251634    -0.91145176    -0.01070512
 c     -2.50753201    -0.82659946    -0.22628220
 h     -2.41566119    -1.95282415    -0.43171933
 h     -3.06308207    -0.72226609     0.77423632
 h     -3.24846635    -0.42416034    -0.84776664
 h     -1.14459130     1.25412936     1.48753958
          17

 c      1.23166378    -0.38768223     0.05403985
 c     -0.03293568    -1.01642894     0.01672657
 c     -1.18900677    -0.20714400     0.01269161
 c     -1.16238276     1.35591753     0.43818251
 c      0.03726423     1.65299442    -0.40871902
 c      1.29894631     1.05244714     0.04631517
 h     -0.12023426    -2.15894304    -0.01990351
 h     -2.19472147     1.97214245     0.37545220
 h      0.04649271     2.16481393    -1.41786567
 h      2.08649730     1.55077600    -0.09832331
 o      2.18760439    -1.27794667     0.06874804
 h      3.03537972    -0.85706715    -0.00726112
 c     -2.51420602    -0.82385295    -0.24092227
 h     -2.40158994    -1.91221402    -0.41468711
 h     -3.07633714    -0.71151898     0.78953324
 h     -3.20125977    -0.40184581    -0.82204459
 h     -1.12531491     1.25987121     1.49724988
          17

 c      1.22059357    -0.38973616     0.06072075
 c     -0.02440848    -1.02061553     0.01885549
 c     -1.18847922    -0.21266308     0.01763534
 c     -1.15303435     1.35174319     0.44525967
 c      0.03674873     1.64735776    -0.42529102
 c      1.29697624     1.05987825     0.04680886
 h     -0.13334477    -2.13902029    -0.03823188
 h     -2.22772067     1.99677244     0.42172030
 h      0.04386116     2.10770789    -1.39531735
 h      2.06667432     1.59595920    -0.09065334
 o      2.18739995    -1.28022926     0.06718070
 h      3.04911752    -0.80038397    -0.00406174
 c     -2.51932813    -0.82291049    -0.25183954
 h     -2.38948248    -1.86783351    -0.39981658
 h     -3.08081495    -0.70360981     0.79324692
 h     -3.17859207    -0.35939905    -0.82677786
 h     -1.09426713     1.26931134     1.52038121
          17

 c      1.21032712    -0.39004102     0.06726229
 c     -0.01811366    -1.02411974     0.02100416
 c     -1.18805303    -0.21743312     0.02226900
 c     -1.14545240     1.34761718     0.45172563
 c      0.03545040     1.64078053    -0.43984513
 c      1.28949305     1.06213452     0.04699453
 h     -0.14371441    -2.10907441    -0.05550326
 h     -2.23524897     2.00382631     0.45832575
 h      0.03602460     2.05403254    -1.37892591
 h      2.10825075     1.67724498    -0.08741851
 o      2.18851107    -1.28210561     0.06578442
 h      3.05892489    -0.75061402     0.00015371
 c     -2.52278035    -0.82263032    -0.25844400
 h     -2.37952827    -1.83379700    -0.39072996
 h     -3.07605054    -0.69884470     0.78302848
 h     -3.18154352    -0.29621645    -0.86303008
 h     -1.05164083     1.28227742     1.55085035
          17

 c      1.20160716    -0.38859815     0.07358879
 c     -0.01460725    -1.02630836     0.02314119
 c     -1.18757508    -0.22134437     0.02663663
 c     -1.13965547     1.34368044     0.45824980
 c      0.03314582     1.63256868    -0.45085954
 c      1.27977946     1.06131892     0.04640485
 h     -0.15102823    -2.07795373    -0.07176005
 h     -2.21578360     1.99227794     0.48465390
 h      0.02249492     2.01133660    -1.38664375
 h      2.17260186     1.76764439    -0.08176787
 o      2.19139819    -1.28297180     0.06454627
 h      3.05581244    -0.71475281     0.00595348
 c     -2.52575551    -0.82089944    -0.26165324
 h     -2.37139810    -1.82353167    -0.39067308
 h     -3.06331845    -0.69709472     0.75918259
 h     -3.19505710    -0.22443019    -0.91697954
 h     -0.99866080     1.29843937     1.58031447
          17

 c      1.19502358    -0.38554817     0.07960777
 c     -0.01418235    -1.02641675     0.02527045
 c     -1.18694779    -0.22427288     0.03079365
 c     -1.13538099     1.33994684     0.46545924
 c      0.02966340     1.62254979    -0.45773511
 c      1.27034327     1.05920135     0.04482098
 h     -0.15561550    -2.05606561    -0.08749017
 h     -2.17078931     1.96291476     0.50036761
 h      0.00288829     1.98154664    -1.42627439
 h      2.23060975     1.84509810    -0.06967684
 o      2.19609655    -1.28245048     0.06349710
 h      3.03730135    -0.69622803     0.01329030
 c     -2.52924787    -0.81629707    -0.26289521
 h     -2.36550952    -1.84040369    -0.40126855
 h     -3.04570910    -0.69774433     0.72501688
 h     -3.20414793    -0.15841952    -0.97327318
 h     -0.93740785     1.31707388     1.60130492
          17

 c      1.19094575    -0.38115463     0.08521369
 c     -0.01684672    -1.02389758     0.02740993
 c     -1.18616720    -0.22607915     0.03480088
 c     -1.13203360     1.33624493     0.47379603
 c      0.02483282     1.61123181    -0.46143440
 c      1.26241394     1.05665143     0.04226950
 h     -0.15790027    -2.05103710    -0.10327935
 h     -2.10566866     1.91891768     0.50555208
 h     -0.02258171     1.95921111    -1.48778039
 h      2.26861701     1.89886115    -0.05010780
 o      2.20228068    -1.28042312     0.06270004
 h      3.00673017    -0.69460918     0.02167013
 c     -2.53338065    -0.80895282    -0.26366018
 h     -2.36375187    -1.87441741    -0.42187850
 h     -3.02837108    -0.69965774     0.68752873
 h     -3.20062462    -0.10779816    -1.02167931
 h     -0.87054118     1.33712211     1.60883430
          17

 c      1.18947276    -0.37583670     0.09030157
 c     -0.02233859    -1.01880481     0.02953892
 c     -1.18535342    -0.22660377     0.03873880
 c     -1.12846299     1.33203739     0.48344987
 c      0.01847150     1.59938154    -0.46367062
 c      1.25654366     1.05408167     0.03884571
 h     -0.15768644    -2.06315559    -0.11911188
 h     -2.03270594     1.86763932     0.50091380
 h     -0.05275186     1.93661289    -1.55265165
 h      2.28116896     1.92462305    -0.02324386
 o      2.20926140    -1.27707575     0.06224061
 h      2.97343528    -0.70491690     0.03026413
 c     -2.53763730    -0.79987572    -0.26547459
 h     -2.36841884    -1.90998979    -0.45024656
 h     -3.01815750    -0.70136879     0.65710085
 h     -3.18153129    -0.07737194    -1.05651330
 h     -0.80102259     1.35738879     1.60074817
          17

 c      1.19040461    -0.37024639     0.09480263
 c     -0.03012187    -1.01181609     0.03157718
 c     -1.18476708    -0.22568415     0.04273580
 c     -1.12271766     1.32620598     0.49433314
 c      0.01050442     1.58767837    -0.46591813
 c      1.25294638     1.05183650     0.03460358
 h     -0.15415468    -2.08527200    -0.13407363
 h     -1.97434088     1.82254441     0.48773279
 h     -0.08586726     1.90831634    -1.60532031
 h      2.26651152     1.92092867     0.01024857
 o      2.21599381    -1.27289926     0.06220658
 h      2.95242489    -0.71736517     0.03809106
 c     -2.54132060    -0.79009703    -0.26962935
 h     -2.38094163    -1.93409916    -0.48359643
 h     -3.02148881    -0.70166114     0.64379567
 h     -3.14690366    -0.06866373    -1.07505288
 h     -0.73188494     1.37676186     1.57757593
          17

 c      1.19328980    -0.36529053     0.09874388
 c     -0.03945453    -1.00389176     0.03342727
 c     -1.18475067    -0.22325299     0.04699043
 c     -1.11260154     1.31732936     0.50611645
 c      0.00113777     1.57667498    -0.46912468
 c      1.25157953     1.05039110     0.02951350
 h     -0.14657893    -2.10723408    -0.14691555
 h     -1.95708040     1.79952656     0.46705331
 h     -0.12001107     1.87218771    -1.63627503
 h      2.22513660     1.88786324     0.04911967
 o      2.22140555    -1.26840560     0.06264533
 h      2.95859965    -0.72140180     0.04444894
 c     -2.54398415    -0.78034212    -0.27657707
 h     -2.40151629    -1.93883177    -0.51934368
 h     -3.04066878    -0.70027562     0.65049415
 h     -3.09875322    -0.08065036    -1.07697140
 h     -0.66594331     1.39440224     1.54235898
          17

 c      1.19761587    -0.36190111     0.10227583
 c     -0.04964075    -0.99595046     0.03501993
 c     -1.18556743    -0.21948978     0.05174997
 c     -1.09780882     1.30495546     0.51822545
 c     -0.00910095     1.56678860    -0.47378343
 c      1.25211516     1.05023698     0.02350410
 h     -0.13490114    -2.12023484    -0.15682086
 h     -1.98666305     1.80250863     0.43971348
 h     -0.15336109     1.82889283    -1.64118301
 h      2.16030081     1.82758328     0.09124419
 o      2.22514433    -1.26354310     0.06352854
 h      2.99440569    -0.71495891     0.04933647
 c     -2.54558536    -0.77109351    -0.28560689
 h     -2.42921395    -1.92094960    -0.55536167
 h     -3.07229264    -0.69789967     0.67000765
 h     -3.04116954    -0.10940794    -1.06496882
 h     -0.60527148     1.40989427     1.50063309
          17

 c      1.20298666    -0.36067381     0.10562760
 c     -0.06022964    -0.98871183     0.03632162
 c     -1.18729572    -0.21484388     0.05725857
 c     -1.08060444     1.29003565     0.52971047
 c     -0.01951412     1.55823283    -0.48001811
 c      1.25376642     1.05142425     0.01652954
 h     -0.11984361    -2.11882783    -0.16370944
 h     -2.03991235     1.81930906     0.40880872
 h     -0.18447986     1.78106493    -1.62017372
 h      2.08080523     1.74703445     0.13396876
 o      2.22778908    -1.25762940     0.06477506
 h      3.04677433    -0.70627811     0.05324095
 c     -2.54621188    -0.76281053    -0.29513898
 h     -2.46219405    -1.88133113    -0.59008414
 h     -3.10987373    -0.69537611     0.69023574
 h     -2.98114077    -0.14674591    -1.04653300
 h     -0.55064324     1.42335820     1.46010006
          17

 c      1.21110973    -0.35814650     0.10463459
 c     -0.06853796    -0.98096959     0.03691998
 c     -1.18882217    -0.20518811     0.06163096
 c     -1.06323740     1.27861804     0.54259378
 c     -0.03671288     1.54861049    -0.48932168
 c      1.25677399     1.04594010     0.01035729
 h     -0.10328780    -2.10480032    -0.15870015
 h     -2.09203729     1.83497241     0.38287927
 h     -0.22243175     1.69363132    -1.58570786
 h      1.99670465     1.67132313     0.20680748
 o      2.23185856    -1.25175684     0.06738483
 h      3.09331182    -0.70829469     0.05434133
 c     -2.54639874    -0.75547504    -0.30407312
 h     -2.49755334    -1.82466073    -0.62381700
 h     -3.14452020    -0.69283473     0.70005367
 h     -2.93090333    -0.18194629    -1.03592963
 h     -0.49930091     1.43298956     1.43440491
          17

 c      1.22098494    -0.35434437     0.10283634
 c     -0.07785289    -0.97398924     0.03685352
 c     -1.18980039    -0.19617931     0.06591563
 c     -1.04728789     1.26915667     0.55324093
 c     -0.05493352     1.53729299    -0.49797371
 c      1.25721444     1.03663418     0.00325579
 h     -0.08720940    -2.07736117    -0.15047171
 h     -2.12714351     1.84048291     0.36303195
 h     -0.26071273     1.60702732    -1.54517788
 h      1.94814821     1.62114315     0.28758336
 o      2.23658143    -1.24451702     0.07043937
 h      3.12697210    -0.72250749     0.05565859
 c     -2.54561754    -0.74967288    -0.30937789
 h     -2.53192460    -1.76177458    -0.65586611
 h     -3.17519243    -0.69084078     0.69290587
 h     -2.89939075    -0.19723057    -1.05039249
 h     -0.45073962     1.44020930     1.42374896
          17

 c      1.23199427    -0.34983033     0.09998605
 c     -0.08704963    -0.96741364     0.03618768
 c     -1.19042328    -0.18771918     0.07015244
 c     -1.03365650     1.26219691     0.56175122
 c     -0.07348568     1.52395471    -0.50486073
 c      1.25342465     1.02274286    -0.00580979
 h     -0.07332064    -2.04232501    -0.13977419
 h     -2.13795910     1.83283492     0.35265284
 h     -0.30190679     1.52230891    -1.51434130
 h      1.95146725     1.61283143     0.38829297
 o      2.24228097    -1.23603493     0.07400255
 h      3.14275211    -0.74943915     0.05716007
 c     -2.54394830    -0.74460339    -0.31020159
 h     -2.56268118    -1.70782587    -0.68872738
 h     -3.19944712    -0.68884823     0.66639877
 h     -2.88988187    -0.18575164    -1.09596250
 h     -0.40664984     1.44493146     1.42862345
          17

 c      1.24348428    -0.34538023     0.09593024
 c     -0.09517288    -0.96067507     0.03503087
 c     -1.19087956    -0.17983078     0.07439672
 c     -1.02264911     1.25802475     0.56863520
 c     -0.09151898     1.50850012    -0.50902712
 c      1.24706727     1.00658772    -0.01648367
 h     -0.06309176    -2.00868357    -0.12800670
 h     -2.12226111     1.81178229     0.35379201
 h     -0.34848320     1.43954939    -1.50655034
 h      1.98374160     1.62958194     0.50328689
 o      2.24889936    -1.22662038     0.07812093
 h      3.14165856    -0.78612009     0.05877158
 c     -2.54206237    -0.73836583    -0.30750545
 h     -2.58811891    -1.67684674    -0.72583433
 h     -3.21690424    -0.68620919     0.62184001
 h     -2.89578140    -0.15534116    -1.15932484
 h     -0.37081195     1.44646300     1.44514614
          17

 c      1.25486709    -0.34181142     0.09060081
 c     -0.10148207    -0.95316330     0.03350321
 c     -1.19132624    -0.17259691     0.07869930
 c     -1.01424065     1.25674284     0.57461072
 c     -0.10836753     1.49095992    -0.51053899
 c      1.24040220     0.99113959    -0.02747260
 h     -0.05752023    -1.98640229    -0.11674097
 h     -2.08127874     1.77891461     0.36747484
 h     -0.40034611     1.35851046    -1.52296253
 h      2.01552137     1.64822678     0.61514886
 o      2.25598054    -1.21676539     0.08283183
 h      3.13113942    -0.82656541     0.06032114
 c     -2.54058667    -0.72962480    -0.30327123
 h     -2.60730566    -1.67230345    -0.76804100
 h     -3.22957152    -0.68213915     0.56428780
 h     -2.90802030    -0.11832642    -1.22108920
 h     -0.34748902     1.44397126     1.46763499
          17

 c      1.26566752    -0.33983217     0.08400380
 c     -0.10543867    -0.94459223     0.03167986
 c     -1.19187912    -0.16610330     0.08310965
 c     -1.00814755     1.25821678     0.58042496
 c     -0.12369352     1.47130963    -0.51052786
 c      1.23454895     0.97838658    -0.03782828
 h     -0.05719358    -1.98194712    -0.10699049
 h     -2.02026323     1.73788401     0.39366300
 h     -0.45389578     1.28062637    -1.55216259
 h      2.03128975     1.65650482     0.71032452
 o      2.26268580    -1.20710084     0.08817075
 h      3.12486018    -0.86269736     0.06146733
 c     -2.53969843    -0.71844353    -0.29973772
 h     -2.61926741    -1.68516421    -0.81126685
 h     -3.24240293    -0.67573154     0.50251483
 h     -2.92005653    -0.08357806    -1.26745523
 h     -0.33984757     1.43697346     1.49080599
          17

 c      1.27551773    -0.33993680     0.07618731
 c     -0.10667106    -0.93532183     0.02955626
 c     -1.19261288    -0.16040661     0.08768272
 c     -1.00363392     1.26195328     0.58677412
 c     -0.13735660     1.44946051    -0.51036465
 c      1.22981739     0.96945707    -0.04709285
 h     -0.06255789    -1.99435414    -0.09872692
 h     -1.95123415     1.69557749     0.43080702
 h     -0.50417143     1.20898873    -1.57978189
 h      2.02546357     1.65011176     0.78126502
 o      2.26815620    -1.19821028     0.09417092
 h      3.13702496    -0.88746597     0.06174976
 c     -2.53914050    -0.70561717    -0.29897618
 h     -2.62299948    -1.70206560    -0.84897951
 h     -3.26281001    -0.66615988     0.44740696
 h     -2.92804330    -0.05595088    -1.29133044
 h     -0.34916303     1.42552944     1.51087425
          17

 c      1.28412545    -0.34232947     0.06720640
 c     -0.10497352    -0.92626955     0.02707972
 c     -1.19355519    -0.15552697     0.09248158
 c     -0.99920360     1.26698894     0.59425976
 c     -0.14927465     1.42537809    -0.51105303
 c      1.22617311     0.96489765    -0.05507229
 h     -0.07391861    -2.01603779    -0.09118404
 h     -1.89637811     1.66329590     0.47546232
 h     -0.54704057     1.14683017    -1.59535954
 h      1.99688653     1.62839373     0.82407938
 o      2.27227830    -1.19036539     0.10084221
 h      3.17039554    -0.89918056     0.06096331
 c     -2.53855909    -0.69192152    -0.30238961
 h     -2.61799264    -1.71238977    -0.87565917
 h     -3.29703655    -0.65302617     0.40735502
 h     -2.92984806    -0.03764102    -1.29025160
 h     -0.37453096     1.41020249     1.52604148
          17

 c      1.29124494    -0.34689600     0.05709792
 c     -0.10033991    -0.91849741     0.02421196
 c     -1.19467058    -0.15145270     0.09757523
 c     -0.99300090     1.27212919     0.60320990
 c     -0.15939706     1.39915897    -0.51311252
 c      1.22345308     0.96478952    -0.06168472
 h     -0.09113446    -2.03736678    -0.08355686
 h     -1.88300476     1.65385138     0.52369087
 h     -0.57985101     1.09657239    -1.59346518
 h      1.94633030     1.59242698     0.83692343
 o      2.27590059    -1.18353535     0.10815275
 h      3.21294613    -0.90129241     0.05948683
 c     -2.53800936    -0.67786882    -0.31030410
 h     -2.60441425    -1.71003380    -0.88811309
 h     -3.34459531    -0.63663698     0.38338353
 h     -2.92447454    -0.02898594    -1.26502053
 h     -0.41264801     1.39193038     1.53695279
          17

 c      1.29667476    -0.35324349     0.04587135
 c     -0.09298473    -0.91286431     0.02096272
 c     -1.19585100    -0.14815549     0.10303273
 c     -0.98483650     1.27686206     0.61337460
 c     -0.16770573     1.37104858    -0.51664205
 c      1.22141398     0.96877276    -0.06694090
 h     -0.11342599    -2.05054949    -0.07541870
 h     -1.91948106     1.67086428     0.57418485
 h     -0.60135242     1.05958335    -1.57288548
 h      1.87602516     1.54473532     0.81978319
 o      2.28013661    -1.17763525     0.11604691
 h      3.24872344    -0.89807391     0.05802880
 c     -2.53803402    -0.66376581    -0.32203655
 h     -2.58303893    -1.69286646    -0.88543883
 h     -3.39737342    -0.61794781     0.36994600
 h     -2.91210031    -0.02837186    -1.21965419
 h     -0.45772616     1.37187975     1.54721902
          17

 c      1.30028643    -0.36080086     0.03351618
 c     -0.08332844    -0.90988519     0.01739004
 c     -1.19693004    -0.14560210     0.10891796
 c     -0.97706048     1.28172496     0.62407090
 c     -0.17418647     1.34144161    -0.52134948
 c      1.21964416     0.97601664    -0.07108505
 h     -0.13944500    -2.05119964    -0.06677659
 h     -1.98412621     1.70475113     0.62700772
 h     -0.61172075     1.03606337    -1.53624117
 h      1.79065878     1.49025786     0.77604317
 o      2.28577467    -1.17264521     0.12447186
 h      3.26678192    -0.89220045     0.05719939
 c     -2.53917356    -0.64986586    -0.33623497
 h     -2.55517167    -1.66225031    -0.86886249
 h     -3.44474799    -0.59823509     0.36008757
 h     -2.89473284    -0.03121204    -1.16257931
 h     -0.50244530     1.35126683     1.56298512
          17

 c      1.30207061    -0.36894588     0.02002510
 c     -0.07195312    -0.90971117     0.01358759
 c     -1.19771337    -0.14375168     0.11528464
 c     -0.97232613     1.28743922     0.63468349
 c     -0.17877637     1.31089248    -0.52649150
 c      1.21731876     0.98510209    -0.07499377
 h     -0.16749035    -2.03856300    -0.05798878
 h     -2.04943644     1.74340829     0.68041850
 h     -0.61299990     1.02474911    -1.49056143
 h      1.70000634     1.43881201     0.71705601
 o      2.29312447    -1.16859077     0.13338800
 h      3.26313580    -0.88460322     0.05728980
 c     -2.54148813    -0.63651420    -0.35101351
 h     -2.52255038    -1.62321009    -0.84185442
 h     -3.47829566    -0.57878508     0.34887294
 h     -2.87715774    -0.02832932    -1.10826123
 h     -0.54042548     1.33107885     1.59001438
          17

 c      1.30218106    -0.37711461     0.00543204
 c     -0.05954068    -0.91214457     0.00966844
 c     -1.19800361    -0.14254762     0.12216878
 c     -0.97207540     1.29438312     0.64500354
 c     -0.18130093     1.28012420    -0.53081150
 c      1.21292612     0.99384630    -0.08081399
 h     -0.19579116    -2.01542850    -0.04967027
 h     -2.09787172     1.77882126     0.73148857
 h     -0.60979642     1.02261776    -1.44815184
 h      1.62199999     1.40829437     0.66947942
 o      2.30200852    -1.16551464     0.14277032
 h      3.24053162    -0.87464254     0.05815182
 c     -2.54450782    -0.62409767    -0.36414027
 h     -2.48708526    -1.58470351    -0.81021181
 h     -3.49323639    -0.56071956     0.33394220
 h     -2.86640695    -0.00648329    -1.07540387
 h     -0.56861269     1.31186910     1.62922541
          17

 c      1.30094425    -0.38487220    -0.01014692
 c     -0.04679844    -0.91667265     0.00575101
 c     -1.19761521    -0.14190162     0.12958373
 c     -0.97662575     1.30261078     0.65530734
 c     -0.18151756     1.24996367    -0.53272353
 c      1.20481432     0.99978427    -0.09150353
 h     -0.22285201    -1.98790368    -0.04258428
 h     -2.12106149     1.80677254     0.77734885
 h     -0.60899280     1.02549203    -1.42500638
 h      1.57661654     1.41990712     0.66963862
 o      2.31175458    -1.16349106     0.15261231
 h      3.20853633    -0.85988603     0.05902358
 c     -2.54772117    -0.61246759    -0.37399762
 h     -2.45042574    -1.55825186    -0.78117235
 h     -3.48820742    -0.54489897     0.31506533
 h     -2.86686665     0.04320703    -1.07597998
 h     -0.58738132     1.29394456     1.67505109
          17

 c      1.29881369    -0.39194780    -0.02649814
 c     -0.03439066    -0.92256651     0.00195173
 c     -1.19638794    -0.14167813     0.13751014
 c     -0.98566687     1.31195710     0.66610729
 c     -0.17948209     1.22112935    -0.53105960
 c      1.19317884     1.00221875    -0.10723472
 h     -0.24776351    -1.96444853    -0.03749870
 h     -2.11610838     1.82534249     0.81558961
 h     -0.61623449     1.03048513    -1.43273608
 h      1.56350481     1.47453931     0.72087885
 o      2.32130719    -1.16265134     0.16293015
 h      3.18217200    -0.83603017     0.05841913
 c     -2.55105349    -0.60048133    -0.38068290
 h     -2.41387270    -1.55272173    -0.76073230
 h     -3.46501990    -0.53182179     0.29385871
 h     -2.87519181     0.11444956    -1.10452755
 h     -0.59869313     1.27769056     1.71856875
          17

 c      1.29630462    -0.39821070    -0.04333433
 c     -0.02291149    -0.92910562    -0.00162039
 c     -1.19420700    -0.14169980     0.14587953
 c     -0.99856340     1.32210163     0.67782465
 c     -0.17601522     1.19405430    -0.52595147
 c      1.17987913     1.00245293    -0.12489939
 h     -0.27014007    -1.95330923    -0.03504349
 h     -2.08380979     1.83416973     0.84434051
 h     -0.63084196     1.03808716    -1.46844625
 h      1.56502004     1.55016184     0.78792250
 o      2.32973360    -1.16308855     0.17372675
 h      3.17438896    -0.79888375     0.05474287
 c     -2.55447563    -0.58698702    -0.38562306
 h     -2.37925035    -1.56758012    -0.75072177
 h     -3.42891273    -0.52149875     0.27390199
 h     -2.88389868     0.19077701    -1.14567475
 h     -0.60446093     1.26363141     1.75169947
          17

 c      1.29394871    -0.40361042    -0.06033419
 c     -0.01291985    -0.93588642    -0.00487165
 c     -1.19102278    -0.14177705     0.15456839
 c     -1.01436808     1.33256708     0.69060609
 c     -0.17260195     1.16902351    -0.51863579
 c      1.16656660     1.00170777    -0.14180494
 h     -0.28943617    -1.95879105    -0.03562075
 h     -2.02907208     1.83466355     0.86247454
 h     -0.64644517     1.05037457    -1.51684477
 h      1.56808935     1.62641224     0.84088540
 o      2.33694407    -1.16458996     0.18489513
 h      3.18488835    -0.74899872     0.04790471
 c     -2.55742542    -0.57180995    -0.39055715
 h     -2.34963859    -1.59284463    -0.74903426
 h     -3.38877468    -0.51341242     0.26096312
 h     -2.88721496     0.25748479    -1.18613961
 h     -0.60593725     1.25231994     1.76934911
          17

 c      1.29225672    -0.40814858    -0.07717279
 c     -0.00497517    -0.94298911    -0.00772804
 c     -1.18685766    -0.14173962     0.16340484
 c     -1.03161734     1.34262373     0.70425274
 c     -0.17086336     1.14637436    -0.51049687
 c      1.15436973     1.00053671    -0.15655861
 h     -0.30419970    -1.97912565    -0.03938217
 h     -1.96334703     1.83130435     0.87018720
 h     -0.65629005     1.06826382    -1.56138980
 h      1.56707646     1.69167597     0.86568974
 o      2.34364127    -1.16655297     0.19618444
 h      3.20095320    -0.69317663     0.03993830
 c     -2.55889724    -0.55546655    -0.39697411
 h     -2.32858765    -1.61596621    -0.75239443
 h     -3.35549736    -0.50675252     0.26208821
 h     -2.88240011     0.30559167    -1.21774062
 h     -0.60368195     1.24424395     1.76975994
          17

 c      1.29166922    -0.41187217    -0.09353584
 c      0.00041410    -0.95083184    -0.01013533
 c     -1.18179539    -0.14145411     0.17217971
 c     -1.04808616     1.35113276     0.71819081
 c     -0.17218810     1.12649625    -0.50252901
 c      1.14409985     0.99909979    -0.16851897
 h     -0.31222856    -2.00801400    -0.04626507
 h     -1.90766484     1.83368537     0.86979386
 h     -0.65624299     1.09108463    -1.59057858
 h      1.56021795     1.74000606     0.85731666
 o      2.35058762    -1.16824944     0.20728989
 h      3.20904860    -0.64029995     0.03363917
 c     -2.55806873    -0.53856280    -0.40575594
 h     -2.31885932    -1.62728658    -0.75829987
 h     -3.33674062    -0.50092352     0.28190743
 h     -2.86882577     0.33071763    -1.23609599
 h     -0.59763766     1.23977685     1.75425199
          17

 c      1.29249504    -0.41486780    -0.10912454
 c      0.00290957    -0.95986790    -0.01206095
 c     -1.17595917    -0.14083424     0.18065442
 c     -1.06117870     1.35667197     0.73156946
 c     -0.17757414     1.10973543    -0.49529444
 c      1.13632053     0.99740041    -0.17740030
 h     -0.31150504    -2.03807024    -0.05603933
 h     -1.88848453     1.85539518     0.86515576
 h     -0.64493216     1.11733799    -1.59840172
 h      1.54747649     1.76834702     0.81478484
 o      2.35819345    -1.16907362     0.21794005
 h      3.20146025    -0.59746574     0.03125872
 c     -2.55487040    -0.52154565    -0.41686595
 h     -2.32184814    -1.62141125    -0.76544377
 h     -3.33164440    -0.49580822     0.31805151
 h     -2.84710896     0.33170451    -1.23944614
 h     -0.58710926     1.23913933     1.72695676
          17

 c      1.29486070    -0.41724852    -0.12365700
 c      0.00243195    -0.97036610    -0.01349941
 c     -1.16948662    -0.13986223     0.18856522
 c     -1.06978177     1.35855533     0.74362167
 c     -0.18753280     1.09631793    -0.48900443
 c      1.13130269     0.99536817    -0.18314746
 h     -0.30099300    -2.06338394    -0.06835184
 h     -1.91640720     1.90249121     0.85799771
 h     -0.62319376     1.14535895    -1.58332955
 h      1.52982742     1.77543698     0.73932222
 o      2.36649897    -1.16863342     0.22793122
 h      3.17677023    -0.56866239     0.03406404
 c     -2.54987501    -0.50475080    -0.42941049
 h     -2.33756779    -1.59683049    -0.77353046
 h     -3.33238083    -0.49139073     0.36149600
 h     -2.81881124     0.31036871    -1.22853165
 h     -0.57064106     1.24237240     1.69454372
          17

 c      1.29869144    -0.41913486    -0.13686929
 c     -0.00081972    -0.98232656    -0.01447558
 c     -1.16251231    -0.13860370     0.19563071
 c     -1.07533610     1.35765150     0.75384446
 c     -0.20203265     1.08631225    -0.48352896
 c      1.12893873     0.99280588    -0.18598321
 h     -0.28092527    -2.08057691    -0.08277748
 h     -1.97359090     1.96398218     0.84674010
 h     -0.59383087     1.17373662    -1.54805942
 h      1.50946939     1.76225588     0.63472366
 o      2.37523196    -1.16678836     0.23714242
 h      3.13909257    -0.55428013     0.04220051
 c     -2.54374018    -0.48854485    -0.44199394
 h     -2.36478448    -1.55566577    -0.78308655
 h     -3.33030647    -0.48731692     0.40156690
 h     -2.78664308     0.27250449    -1.20757387
 h     -0.54616351     1.24942346     1.66523984
          17

 c      1.30373048    -0.42063308    -0.14851713
 c     -0.00640198    -0.99547083    -0.01503796
 c     -1.15516589    -0.13719021     0.20156492
 c     -1.07997791     1.35540527     0.76186036
 c     -0.22051386     1.07961386    -0.47830331
 c      1.12863265     0.98915610    -0.18660971
 h     -0.25275579    -2.08904889    -0.09889006
 h     -2.03442994     2.02283685     0.83046700
 h     -0.56170209     1.20174578    -1.50040862
 h      1.49105926     1.73462678     0.50971978
 o      2.38382178    -1.16370419     0.24555286
 h      3.09789215    -0.55031009     0.05448301
 c     -2.53683789    -0.47344911    -0.45288695
 h     -2.40114599    -1.50401807    -0.79544875
 h     -3.31972572    -0.48286105     0.42983033
 h     -2.75490469     0.22970562    -1.18613115
 h     -0.51214207     1.26042936     1.64606880
          17

 c      1.30959267    -0.42182004    -0.15837817
 c     -0.01369120    -1.00926440    -0.01524209
 c     -1.14757649    -0.13579494     0.20608506
 c     -1.08497898     1.35286862     0.76758481
 c     -0.24199057     1.07592551    -0.47223479
 c      1.12914915     0.98301338    -0.18652282
 h     -0.21893754    -2.09092555    -0.11635373
 h     -2.08172881     2.06684523     0.81018380
 h     -0.53353679     1.22994833    -1.45429820
 h      1.48430176     1.70891048     0.38170497
 o      2.39144611    -1.15987584     0.25324553
 h      3.06711672    -0.54802925     0.06838179
 c     -2.52920892    -0.46009939    -0.46007736
 h     -2.44349103    -1.45222752    -0.81283068
 h     -3.29838741    -0.47710294     0.44119259
 h     -2.72925678     0.19933783    -1.17949182
 h     -0.46963098     1.27593067     1.63924015
          17

 c      1.31584031    -0.42275696    -0.16625891
 c     -0.02196617    -1.02297919    -0.01512739
 c     -1.13987112    -0.13462045     0.20891840
 c     -1.09062564     1.35062738     0.77138901
 c     -0.26530499     1.07477054    -0.46393169
 c      1.12863236     0.97190821    -0.18779946
 h     -0.18253776    -2.09064520    -0.13500737
 h     -2.10704125     2.08956688     0.78771882
 h     -0.51624925     1.26046060    -1.42706046
 h      1.50512641     1.71482386     0.27417382
 o      2.39733770    -1.15590562     0.26033367
 h      3.06005360    -0.53760800     0.08121682
 c     -2.52077339    -0.44872732    -0.46194077
 h     -2.48863107    -1.41292607    -0.83797193
 h     -3.26696589    -0.46910655     0.43391877
 h     -2.71412035     0.19655853    -1.20113204
 h     -0.42331336     1.29659623     1.64123527
          17

 c      1.32205633    -0.42357766    -0.17200635
 c     -0.03050006    -1.03583803    -0.01470269
 c     -1.13217234    -0.13389123     0.20982601
 c     -1.09662791     1.34900844     0.77393277
 c     -0.28951234     1.07566016    -0.45260187
 c      1.12576074     0.95450440    -0.19120005
 h     -0.14668460    -2.09367933    -0.15485232
 h     -2.10738403     2.08837333     0.76495179
 h     -0.51349105     1.29541538    -1.42914381
 h      1.56341847     1.77049527     0.19430004
 o      2.40135852    -1.15196611     0.26680382
 h      3.07988219    -0.51671483     0.09263785
 c     -2.51160041    -0.43859966    -0.45860235
 h     -2.53426315    -1.39476747    -0.87248538
 h     -3.22889148    -0.45805251     0.40994153
 h     -2.70896210     0.22136413    -1.24868179
 h     -0.38004504     1.32263316     1.64570473
          17

 c      1.32789218    -0.42458663    -0.17551041
 c     -0.03863859    -1.04724845    -0.01396479
 c     -1.12461083    -0.13383611     0.20864009
 c     -1.10248993     1.34819540     0.77590899
 c     -0.31403538     1.07835929    -0.43889200
 c      1.12116647     0.93321273    -0.19546002
 h     -0.11400782    -2.10418862    -0.17583447
 h     -2.08340519     2.06325427     0.74358138
 h     -0.52396263     1.33412118    -1.45475918
 h      1.64666822     1.85266918     0.12484140
 o      2.40413758    -1.14761382     0.27248498
 h      3.11722515    -0.49340554     0.10505170
 c     -2.50181481    -0.42875286    -0.45213462
 h     -2.57874577    -1.39591822    -0.91438314
 h     -3.19074480    -0.44331749     0.37562232
 h     -2.70930420     0.26066701    -1.30501957
 h     -0.34640284     1.35350614     1.64691150
          17

 c      1.33309283    -0.42621633    -0.17669293
 c     -0.04583684    -1.05700829    -0.01294468
 c     -1.11733847    -0.13465979     0.20528906
 c     -1.10762660     1.34819982     0.77790702
 c     -0.33840575     1.08289498    -0.42443166
 c      1.11616410     0.91153578    -0.19959323
 h     -0.08640120    -2.12273061    -0.19748638
 h     -2.03955233     2.01695336     0.72504664
 h     -0.54390413     1.37297095    -1.48756811
 h      1.73449436     1.92773964     0.05180434
 o      2.40653817    -1.14226114     0.27720127
 h      3.15850510    -0.47843209     0.12111965
 c     -2.49132820    -0.41891987    -0.44537554
 h     -2.61998916    -1.40595380    -0.95795040
 h     -3.16241886    -0.42451990     0.34190487
 h     -2.71066849     0.30105880    -1.35267779
 h     -0.32713969     1.38807314     1.64136205
          17

 c      1.33748784    -0.42891324    -0.17550503
 c     -0.05164953    -1.06532336    -0.01173493
 c     -1.11052487    -0.13651447     0.19979572
 c     -1.11121890     1.34870868     0.78038663
 c     -0.36203691     1.08932896    -0.41085306
 c      1.11152234     0.89187800    -0.20349536
 h     -0.06519703    -2.14592669    -0.21871905
 h     -1.98624078     1.95644294     0.71030596
 h     -0.56988336     1.40791699    -1.51220260
 h      1.81298826     1.97625361    -0.02818126
 o      2.40921864    -1.13557640     0.28087692
 h      3.19305976    -0.47877184     0.14206689
 c     -2.47990215    -0.40934619    -0.44084349
 h     -2.65534773    -1.41349613    -0.99652055
 h     -3.15467172    -0.40147420     0.32108942
 h     -2.71009768     0.33415264    -1.38071343
 h     -0.32466778     1.42487480     1.62806496
          17

 c      1.34095580    -0.43302985    -0.17193194
 c     -0.05571214    -1.07262887    -0.01047244
 c     -1.10433458    -0.13948486     0.19226192
 c     -1.11194748     1.34889478     0.78370426
 c     -0.38422386     1.09760696    -0.39936796
 c      1.10750278     0.87564040    -0.20745487
 h     -0.05140086    -2.16835749    -0.23801201
 h     -1.94305450     1.89481203     0.69927556
 h     -0.59955096     1.43605623    -1.51898092
 h      1.87464371     1.99032012    -0.11355553
 o      2.41252965    -1.12755793     0.28354134
 h      3.21501587    -0.49644774     0.16763856
 c     -2.46767274    -0.40034491    -0.43990949
 h     -2.68234307    -1.41078686    -1.02486160
 h     -3.17231925    -0.37415004     0.31882304
 h     -2.70584562     0.35587510    -1.38413530
 h     -0.33889694     1.46241269     1.60846805
          17

 c      1.34338916    -0.43873807    -0.16599629
 c     -0.05774332    -1.07936887    -0.00929835
 c     -1.09888934    -0.14359370     0.18285220
 c     -1.10822887     1.34761277     0.78810373
 c     -0.40423409     1.10753645    -0.39076185
 c      1.10415235     0.86360841    -0.21185538
 h     -0.04572347    -2.18493387    -0.25384229
 h     -1.93615369     1.84858841     0.69047742
 h     -0.63144733     1.45587406    -1.50363797
 h      1.91547547     1.96775049    -0.20133205
 o      2.41651660    -1.11849661     0.28530383
 h      3.22338512    -0.52910638     0.19652811
 c     -2.45556021    -0.39209387    -0.44248209
 h     -2.69916768    -1.39423720    -1.03990118
 h     -3.20925491    -0.34303859     0.32932326
 h     -2.69693007     0.36505150    -1.36212956
 h     -0.36687051     1.49942834     1.58666988
          17

 c      1.34466990    -0.44596794    -0.15776073
 c     -0.05756103    -1.08585523    -0.00832239
 c     -1.09423221    -0.14882019     0.17177524
 c     -1.09991508     1.34448776     0.79350969
 c     -0.42138608     1.11880513    -0.38543895
 c      1.10148343     0.85611759    -0.21708454
 h     -0.04848967    -2.19239212    -0.26505593
 h     -1.97834800     1.82441843     0.68293379
 h     -0.66479656     1.46714251    -1.46640725
 h      1.93330480     1.90910200    -0.28824216
 o      2.42089123    -1.10894983     0.28632828
 h      3.22253820    -0.57037862     0.22678317
 c     -2.44487940    -0.38461446    -0.44756581
 h     -2.70491203    -1.36378991    -1.04068599
 h     -3.25286532    -0.30951918     0.34123402
 h     -2.68306634     0.36293696    -1.31728845
 h     -0.40226757     1.53530618     1.56984371
          17

 c      1.34466367    -0.45439220    -0.14732837
 c     -0.05509948    -1.09220798    -0.00759941
 c     -1.09031935    -0.15510278     0.15926627
 c     -1.08952044     1.34044814     0.79933624
 c     -0.43509689     1.13098962    -0.38336167
 c      1.09952160     0.85306856    -0.22351591
 h     -0.05956894    -2.18988228    -0.27108685
 h     -2.05315527     1.81216593     0.67870170
 h     -0.69959531     1.47103998    -1.41209608
 h      1.92733794     1.81704838    -0.37103124
 o      2.42500954    -1.09969316     0.28679729
 h      3.22250852    -0.61055023     0.25633780
 c     -2.43666428    -0.37786975    -0.45385741
 h     -2.69980102    -1.32268715    -1.02843576
 h     -3.29140354    -0.27558202     0.34528786
 h     -2.66498075     0.35388232    -1.25608037
 h     -0.43619254     1.57048239     1.56757788
          17

 c      1.34322625    -0.46346227    -0.13484305
 c     -0.05041933    -1.09834039    -0.00711555
 c     -1.08703635    -0.16232076     0.14557657
 c     -1.08024244     1.33658698     0.80492678
 c     -0.44488405     1.14354273    -0.38389072
 c      1.09820565     0.85384615    -0.23147991
 h     -0.07838426    -2.17907896    -0.27205688
 h     -2.13338548     1.79862057     0.68088119
 h     -0.73710571     1.47057198    -1.35104907
 h      1.89915154     1.69755025    -0.44681797
 o      2.42809235    -1.09151376     0.28685935
 h      3.23548964    -0.63974652     0.28379901
 c     -2.43132883    -0.37189760    -0.45980765
 h     -2.68553595    -1.27789100    -1.00697263
 h     -3.31709942    -0.24333463     0.33668603
 h     -2.64493460     0.34682540    -1.19002230
 h     -0.46126647     1.60589503     1.58776802
          17

 c      1.34021610    -0.47248634    -0.12048761
 c     -0.04371087    -1.10397508    -0.00678483
 c     -1.08421134    -0.17029190     0.13096602
 c     -1.07396326     1.33357511     0.81023398
 c     -0.45031497     1.15579621    -0.38574426
 c      1.09707499     0.85711854    -0.24114830
 h     -0.10399834    -2.16397246    -0.26877965
 h     -2.19937312     1.77651199     0.69114841
 h     -0.78047337     1.47070428    -1.29906555
 h      1.85598112     1.56302208    -0.51446470
 o      2.42984928    -1.08483394     0.28660608
 h      3.26606121    -0.65384683     0.30877187
 c     -2.42866366    -0.36683115    -0.46358190
 h     -2.66549975    -1.24035864    -0.98310463
 h     -3.32608384    -0.21471020     0.31443837
 h     -2.62672379     0.35550672    -1.13507292
 h     -0.47666994     1.64086251     1.63044218
          17

 c      1.33551870    -0.48074049    -0.10447370
 c     -0.03528840    -1.10871842    -0.00646246
 c     -1.08161353    -0.17878716     0.11570330
 c     -1.07115120     1.33185502     0.81591358
 c     -0.45104722     1.16711378    -0.38748743
 c      1.09471604     0.86059328    -0.25222063
 h     -0.13524890    -2.15005587    -0.26258557
 h     -2.24060477     1.74360871     0.70966045
 h     -0.83382598     1.47660759    -1.27173456
 h      1.81689524     1.43639211    -0.57829755
 o      2.43084323    -1.07958570     0.28612232
 h      3.30549222    -0.65633439     0.33098679
 c     -2.42814099    -0.36255710    -0.46367491
 h     -2.64408013    -1.22287188    -0.96551214
 h     -3.31776531    -0.19131072     0.28051283
 h     -2.61364363     0.39203469    -1.10459434
 h     -0.48771706     1.67192009     1.68685270
          17

 c      1.32909461    -0.48760031    -0.08701896
 c     -0.02557954    -1.11222834    -0.00598529
 c     -1.07895936    -0.18753902     0.10006698
 c     -1.07156731     1.33172089     0.82282276
 c     -0.44717396     1.17722064    -0.38853936
 c      1.08875197     0.86154437    -0.26362454
 h     -0.17081410    -2.14251251    -0.25485203
 h     -2.25256975     1.70036205     0.73567315
 h     -0.89785794     1.48971973    -1.27293433
 h      1.81288417     1.34618528    -0.65161459
 o      2.43199894    -1.07550818     0.28551670
 h      3.33930532    -0.65324379     0.34963547
 c     -2.42937346    -0.35830342    -0.46008170
 h     -2.62457150    -1.23308883    -0.96062685
 h     -3.29484043    -0.17417602     0.23961831
 h     -2.60547658     0.45470676    -1.09929792
 h     -0.50080736     1.69447949     1.74517201
          17

 c      1.32103568    -0.49264555    -0.06833150
 c     -0.01511815    -1.11443444    -0.00523284
 c     -1.07595784    -0.19623273     0.08432437
 c     -1.07471616     1.33325238     0.83156604
 c     -0.43955250     1.18628626    -0.38945297
 c      1.07837919     0.85907654    -0.27456777
 h     -0.20901628    -2.14382508    -0.24635397
 h     -2.23492624     1.64872597     0.76791895
 h     -0.96618745     1.50651953    -1.29172663
 h      1.85712288     1.30070100    -0.74401022
 o      2.43400634    -1.07239862     0.28488922
 h      3.35633751    -0.64881463     0.36375160
 c     -2.43211451    -0.35325013    -0.45449316
 h     -2.60747367    -1.26651177    -0.96823767
 h     -3.26407531    -0.16333397     0.19942844
 h     -2.59942369     0.52778239    -1.10929421
 h     -0.52008872     1.70491471     1.79565540
          17

 c      1.31161276    -0.49564676    -0.04862366
 c     -0.00453828    -1.11564873    -0.00416567
 c     -1.07237435    -0.20450273     0.06869610
 c     -1.07986738     1.33627065     0.84235022
 c     -0.42956120     1.19460256    -0.39102698
 c      1.06604857     0.85455079    -0.28594650
 h     -0.24744238    -2.15250070    -0.23690781
 h     -2.19187192     1.59191638     0.80469718
 h     -1.02859776     1.52209643    -1.31292686
 h      1.92503993     1.28269850    -0.84432686
 o      2.43711741    -1.07015953     0.28429901
 h      3.35164980    -0.64459511     0.37273642
 c     -2.43580425    -0.34736041    -0.44931214
 h     -2.59164222    -1.30925398    -0.98260192
 h     -3.23683717    -0.15735846     0.17044029
 h     -2.59335035     0.59392598    -1.12416164
 h     -0.54701744     1.70131481     1.83227320
          17

 c      1.30129234    -0.49648643    -0.02812828
 c      0.00545393    -1.11645488    -0.00280142
 c     -1.06806533    -0.21195714     0.05333697
 c     -1.08581981     1.34032947     0.85501523
 c     -0.41863176     1.20233841    -0.39361822
 c      1.05457002     0.84927220    -0.29906827
 h     -0.28288071    -2.16414322    -0.22565530
 h     -2.13465309     1.53455068     0.84389752
 h     -1.07613820     1.53307609    -1.32562472
 h      1.98796664     1.27582028    -0.93569684
 o      2.44113339    -1.06879154     0.28374970
 h      3.32659606    -0.63962195     0.37664720
 c     -2.43951105    -0.34116745    -0.44666671
 h     -2.57634519    -1.34692625    -0.99714535
 h     -3.22618215    -0.15387596     0.16338765
 h     -2.58680497     0.64140340    -1.13719058
 h     -0.58085984     1.68340904     1.85260602
          17

 c      1.29068560    -0.49513231    -0.00709264
 c      0.01414814    -1.11748015    -0.00115964
 c     -1.06297635    -0.21821949     0.03834556
 c     -1.09064394     1.34475418     0.86907702
 c     -0.40800480     1.20951823    -0.39711184
 c      1.04562352     0.84384718    -0.31464540
 h     -0.31184608    -2.17384237    -0.21166847
 h     -2.08468837     1.48235329     0.88329741
 h     -1.10303884     1.53798833    -1.32433254
 h      2.03020800     1.27195383    -1.00770403
 o      2.44541305    -1.06841356     0.28318345
 h      3.28888062    -0.63026091     0.37638082
 c     -2.44264724    -0.33515945    -0.44769244
 h     -2.56183524    -1.36960922    -1.00724657
 h     -3.23824037    -0.15172983     0.18284357
 h     -2.58042420     0.66408077    -1.14483330
 h     -0.61896185     1.65240014     1.85774802
          17

 c      1.28045241    -0.49163532     0.01422729
 c      0.02091219    -1.11920604     0.00077614
 c     -1.05712783    -0.22297304     0.02378540
 c     -1.09208273     1.34883166     0.88369519
 c     -0.39864182     1.21607239    -0.40111311
 c      1.04004864     0.83850111    -0.33288772
 h     -0.33132651    -2.17808375    -0.19437988
 h     -2.06939869     1.44008323     0.92130756
 h     -1.10663833     1.53677066    -1.30761656
 h      2.04531604     1.26766376    -1.05555037
 o      2.44896582    -1.06927926     0.28249272
 h      3.25156024    -0.61018414     0.37365107
 c     -2.44555939    -0.32948098    -0.45225130
 h     -2.54898979    -1.37229974    -1.01063579
 h     -3.26634834    -0.15247256     0.22296186
 h     -2.57522315     0.65976224    -1.14557373
 h     -0.65663185     1.61089053     1.85280549
          17

 c      1.27119437    -0.48611870     0.03555854
 c      0.02526275    -1.12186558     0.00306777
 c     -1.05061653    -0.22599591     0.00969778
 c     -1.08937642     1.35209826     0.89767566
 c     -0.39114830     1.22186184    -0.40507481
 c      1.03822180     0.83331339    -0.35373284
 h     -0.33934755    -2.17561708    -0.17371828
 h     -2.10097087     1.40864937     0.95708334
 h     -1.08718860     1.53048936    -1.27723960
 h      2.03139192     1.26154160    -1.07746109
 o      2.45087736    -1.07163674     0.28157861
 h      3.22692218    -0.57291325     0.37026724
 c     -2.44907514    -0.32408852    -0.45937656
 h     -2.53896173    -1.35412771    -1.00703861
 h     -3.29709794    -0.15873366     0.27190014
 h     -2.57226695     0.62945330    -1.13953862
 h     -0.68718874     1.56259606     1.84746381
          17

 c      1.26336759    -0.47877053     0.05660228
 c      0.02692600    -1.12539768     0.00581559
 c     -1.04363158    -0.22716527    -0.00389710
 c     -1.08431468     1.35433538     0.90974705
 c     -0.38566430     1.22665398    -0.40828252
 c      1.04019274     0.82830112    -0.37694079
 h     -0.33527441    -2.16768028    -0.15007342
 h     -2.16258963     1.38644616     0.98930556
 h     -1.04846187     1.52149160    -1.23854199
 h      1.98920423     1.25325675    -1.07355689
 o      2.45098258    -1.07535368     0.28044118
 h      3.21631204    -0.51804792     0.36682828
 c     -2.45377876    -0.31901938    -0.46781137
 h     -2.53303019    -1.31809975    -0.99798324
 h     -3.31899612    -0.17212207     0.31851181
 h     -2.57268064     0.57806695    -1.12901037
 h     -0.70344683     1.51121229     1.85417551
          17

 c      1.25724558    -0.46984368     0.07703371
 c      0.02588335    -1.12943515     0.00914789
 c     -1.03646233    -0.22643449    -0.01700876
 c     -1.07932543     1.35544188     0.91913122
 c     -0.38175572     1.23006481    -0.40973206
 c      1.04562400     0.82339987    -0.40204657
 h     -0.31990179    -2.15793881    -0.12419377
 h     -2.22750732     1.37257880     1.01626468
 h     -0.99898968     1.51388930    -1.20177179
 h      1.92270426     1.24374357    -1.04628994
 o      2.44991136    -1.07975133     0.27918843
 h      3.20948150    -0.45399696     0.36255359
 c     -2.45976086    -0.31453739    -0.47609829
 h     -2.53252242    -1.27161708    -0.98694134
 h     -3.32531943    -0.19275125     0.35496990
 h     -2.57790154     0.51619341    -1.11976342
 h     -0.70121757     1.45858724     1.88109162
          17

 c      1.25293550    -0.45964948     0.09650369
 c      0.02236921    -1.13334656     0.01320730
 c     -1.02947917    -0.22381271    -0.02969186
 c     -1.07576810     1.35543316     0.92607999
 c     -0.37846155     1.23153930    -0.40811258
 c      1.05353115     0.81831932    -0.42815355
 h     -0.29525710    -2.15197844    -0.09700704
 h     -2.27642548     1.36702660     1.03678681
 h     -0.95179248     1.51367263    -1.18213004
 h      1.84217167     1.23676555    -1.00273309
 o      2.44842689    -1.08393383     0.27795471
 h      3.19482996    -0.39271221     0.35647092
 c     -2.46668796    -0.31111990    -0.48246776
 h     -2.53868215    -1.22686662    -0.97941612
 h     -3.31340532    -0.21962041     0.37664350
 h     -2.58999783     0.46075401    -1.12205286
 h     -0.68204759     1.40444338     1.92453682
          17

 c      1.25042091    -0.44853464     0.11463599
 c      0.01679582    -1.13638842     0.01812803
 c     -1.02309496    -0.21936187    -0.04204948
 c     -1.07391220     1.35433363     0.93165011
 c     -0.37483602     1.23055207    -0.40236072
 c      1.06184142     0.81221827    -0.45358985
 h     -0.26392964    -2.15571386    -0.06933911
 h     -2.29916403     1.36983892     1.05036978
 h     -0.91840826     1.52646083    -1.19310850
 h      1.76985763     1.24257691    -0.95852194
 o      2.44699230    -1.08714086     0.27684706
 h      3.16605910    -0.34408850     0.34818158
 c     -2.47398784    -0.30912035    -0.48518666
 h     -2.55238033    -1.19850953    -0.98182529
 h     -3.28362236    -0.25104567     0.38166713
 h     -2.61125042     0.42911759    -1.14709779
 h     -0.65174730     1.34842223     1.97144239
          17

 c      1.24959880    -0.43687300     0.13103929
 c      0.00963369    -1.13798493     0.02400852
 c     -1.01772886    -0.21320144    -0.05421015
 c     -1.07347436     1.35208270     0.93697299
 c     -0.37079420     1.22703078    -0.39271681
 c      1.06756586     0.80355133    -0.47605204
 h     -0.22805656    -2.17249561    -0.04163419
 h     -2.29177976     1.38082346     1.05699854
 h     -0.89954022     1.55277143    -1.23384655
 h      1.73867547     1.27990029    -0.93628564
 o      2.44573318    -1.08887991     0.27593954
 h      3.12271887    -0.31392383     0.33789340
 c     -2.48111020    -0.30826396    -0.48376855
 h     -2.57356740    -1.19624557    -0.99796470
 h     -3.23918410    -0.28494565     0.37127436
 h     -2.64222185     0.42599231    -1.19667723
 h     -0.61686386     1.29145930     2.00815312
          17

 c      1.25028258    -0.42511615     0.14537162
 c      0.00133492    -1.13799147     0.03090212
 c     -1.01378894    -0.20550201    -0.06629081
 c     -1.07392156     1.34855303     0.94282523
 c     -0.36707248     1.22143900    -0.38076292
 c      1.06946416     0.79159540    -0.49454114
 h     -0.18876975    -2.20052595    -0.01393023
 h     -2.25491098     1.39955306     1.05707096
 h     -0.88632947     1.58719053    -1.28839110
 h      1.76144310     1.35870568    -0.94347423
 o      2.44450353    -1.08896572     0.27527761
 h      3.06922330    -0.30332674     0.32625800
 c     -2.48764342    -0.30798005    -0.47977738
 h     -2.60067694    -1.21755786    -1.02531641
 h     -3.18684444    -0.31908726     0.35103459
 h     -2.68044415     0.44048786    -1.25873767
 h     -0.58268338     1.23543629     2.02545447
          17

 c      1.25219182    -0.41383614     0.15741948
 c     -0.00765317    -1.13670405     0.03883648
 c     -1.01166129    -0.19646740    -0.07837288
 c     -1.07445547     1.34359211     0.94955560
 c     -0.36443472     1.21439964    -0.36830871
 c      1.06959964     0.77818116    -0.51030648
 h     -0.14669623    -2.23314876     0.01383804
 h     -2.19421335     1.42551309     1.05149875
 h     -0.86991943     1.62284300    -1.33854620
 h      1.81257527     1.46033110    -0.96212447
 o      2.44291655    -1.08757607     0.27487921
 h      3.01436254    -0.30783610     0.31421159
 c     -2.49310722    -0.30813075    -0.47603579
 h     -2.63077445    -1.25052755    -1.05633816
 h     -3.13753803    -0.35158963     0.33207451
 h     -2.72200078     0.45818455    -1.31689862
 h     -0.55287057     1.18243964     2.01905587
          17

 c      1.25497694    -0.40364691     0.16709538
 c     -0.01685401    -1.13460591     0.04783407
 c     -1.01167321    -0.18633188    -0.09049780
 c     -1.07381181     1.33702830     0.95711419
 c     -0.36325076     1.20644365    -0.35671475
 c      1.07024267     0.76580404    -0.52464203
 h     -0.10284079    -2.26190403     0.04154539
 h     -2.12251408     1.45856978     1.04193469
 h     -0.84573455     1.65450060    -1.37171692
 h      1.86396840     1.55910484    -0.97498826
 o      2.44037700    -1.08529459     0.27474566
 h      2.97060482    -0.31684399     0.30274216
 c     -2.49689022    -0.30891181    -0.47535540
 h     -2.66052820    -1.28250150    -1.08316683
 h     -3.10416821    -0.38167037     0.32902953
 h     -2.76343962     0.46927367    -1.35885533
 h     -0.52957668     1.13425261     1.98877338
          17

 c      1.25826539    -0.39508434     0.17438554
 c     -0.02577413    -1.13209427     0.05790963
 c     -1.01404646    -0.17536818    -0.10266668
 c     -1.07016212     1.32862302     0.96507953
 c     -0.36351309     1.19798997    -0.34686942
 c      1.07246474     0.75613008    -0.53805251
 h     -0.05893985    -2.27964041     0.06884761
 h     -2.06113067     1.50003727     1.03079144
 h     -0.81283138     1.67897145    -1.38119767
 h      1.90113406     1.63889430    -0.97478768
 o      2.43628391    -1.08290264     0.27489044
 h      2.95054762    -0.31716773     0.29248026
 c     -2.49878694    -0.31052580    -0.47940990
 h     -2.68701954    -1.30479469    -1.10040847
 h     -3.09402945    -0.40946405     0.35074243
 h     -2.80223426     0.46897162    -1.37775446
 h     -0.51330478     1.09196770     1.93818921
          17

 c      1.26171930    -0.38851530     0.17930068
 c     -0.03395516    -1.12933502     0.06905220
 c     -1.01886725    -0.16389863    -0.11484060
 c     -1.06183128     1.31809089     0.97270583
 c     -0.36495148     1.18937405    -0.33932893
 c      1.07653709     0.75004159    -0.55056234
 h     -0.01725247    -2.28210699     0.09533099
 h     -2.03218565     1.55316244     1.02041872
 h     -0.77253075     1.69476443    -1.36461536
 h      1.91852358     1.69178189    -0.95999603
 o      2.43046882    -1.08074141     0.27536467
 h      2.95947177    -0.30348936     0.28335922
 c     -2.49948736    -0.31317359    -0.48807043
 h     -2.70801817    -1.31306035    -1.10544741
 h     -3.10291927    -0.43439463     0.39139844
 h     -2.83660412     0.45597980    -1.37102796
 h     -0.50222363     1.05544255     1.87516273
          17

 c      1.26507500    -0.38408627     0.18183830
 c     -0.04102828    -1.12622347     0.08120637
 c     -1.02608283    -0.15230779    -0.12694542
 c     -1.04903080     1.30549477     0.97897748
 c     -0.36710734     1.18084375    -0.33438813
 c      1.08236754     0.74792335    -0.56197542
 h      0.01982973    -2.26837834     0.12068512
 h     -2.03924150     1.61942137     1.01200586
 h     -0.72771299     1.70203192    -1.32318868
 h      1.91464500     1.71425900    -0.93141412
 o      2.42341605    -1.07834591     0.27624106
 h      2.99148537    -0.28432548     0.27492293
 c     -2.50013295    -0.31708808    -0.49997006
 h     -2.72203573    -1.30652546    -1.09797869
 h     -3.12016835    -0.45473429     0.43588495
 h     -2.86552977     0.43161991    -1.33955304
 h     -0.49110487     1.02251269     1.81261883
          17

 c      1.26812895    -0.38171724     0.18196080
 c     -0.04674508    -1.12239079     0.09426126
 c     -1.03551783    -0.14102903    -0.13888080
 c     -1.03416340     1.29165884     0.98269874
 c     -0.36937591     1.17249926    -0.33202117
 c      1.08970133     0.74981570    -0.57197404
 h      0.05015041    -2.24088966     0.14484414
 h     -2.06334351     1.69375702     1.00616055
 h     -0.68272916     1.70311730    -1.26230748
 h      1.89003080     1.70533936    -0.89087396
 o      2.41592960    -1.07496596     0.27757859
 h      3.03492280    -0.27366713     0.26690424
 c     -2.50159987    -0.32246748    -0.51340610
 h     -2.72843425    -1.28771325    -1.07976959
 h     -3.13633453    -0.46884227     0.47045257
 h     -2.88923067     0.40002466    -1.28776572
 h     -0.47160886     0.98882883     1.76695965
          17

 c      1.27069368    -0.38112966     0.17959188
 c     -0.05098854    -1.11723209     0.10804671
 c     -1.04689680    -0.13050156    -0.15053021
 c     -1.01978105     1.27771450     0.98305786
 c     -0.37103229     1.16417196    -0.33172094
 c      1.09814560     0.75542768    -0.58013762
 h      0.07210319    -2.20534406     0.16808806
 h     -2.08218859     1.76723375     1.00374422
 h     -0.64354279     1.70380338    -1.19308299
 h      1.84719015     1.66663663    -0.84110155
 o      2.40874477    -1.07013752     0.27941462
 h      3.07890719    -0.28168328     0.25934494
 c     -2.50418224    -0.32945086    -0.52659503
 h     -2.72766716    -1.26286681    -1.05483945
 h     -3.14565115    -0.47597763     0.48678675
 h     -2.91013160     0.36910272    -1.22441889
 h     -0.43714572     0.95038803     1.75024717
          17

 c      1.27257360    -0.38189557     0.17462907
 c     -0.05377200    -1.10998513     0.12233638
 c     -1.05986229    -0.12111973    -0.16177158
 c     -1.00699211     1.26431250     0.98041245
 c     -0.37127992     1.15532460    -0.33245426
 c      1.10701472     0.76397413    -0.58592202
 h      0.08484568    -2.17008490     0.19109105
 h     -2.08176917     1.83187468     1.00551748
 h     -0.61728724     1.71426970    -1.13255875
 h      1.79246260     1.60474733    -0.78622834
 o      2.40238427    -1.06381325     0.28177405
 h      3.11589881    -0.31240106     0.25242951
 c     -2.50756444    -0.33810825    -0.53763722
 h     -2.72150741    -1.24230720    -1.02963366
 h     -3.14540056    -0.47637104     0.48151328
 h     -2.93364844     0.35082393    -1.16226923
 h     -0.39001841     0.90794643     1.76098840
          17

 c      1.27357920    -0.38351018     0.16697090
 c     -0.05520923    -1.09992896     0.13686559
 c     -1.07398333    -0.11318907    -0.17247595
 c     -0.99557256     1.25148178     0.97608244
 c     -0.36944622     1.14532052    -0.33322502
 c      1.11494237     0.77374800    -0.58862692
 h      0.08823034    -2.14400896     0.21484125
 h     -2.05601883     1.88223666     1.01177461
 h     -0.60981964     1.74575429    -1.09688326
 h      1.74046576     1.53690551    -0.73256370
 o      2.39712175    -1.05630109     0.28467941
 h      3.14221072    -0.36441215     0.24629285
 c     -2.51109834    -0.34825869    -0.54491986
 h     -2.71272333    -1.23858075    -1.01202598
 h     -3.13506127    -0.47111572     0.45521168
 h     -2.96628383     0.35705232    -1.11333199
 h     -0.34046008     0.86708903     1.78684009
          17

 c      1.27357175    -0.38548486     0.15656102
 c     -0.05545555    -1.08671612     0.15137070
 c     -1.08875875    -0.10690319    -0.18249241
 c     -0.98483565     1.23900364     0.97148834
 c     -0.36531300     1.13426989    -0.33418891
 c      1.11952291     0.78175485    -0.58749567
 h      0.08233551    -2.13278948     0.24033300
 h     -2.00399600     1.91517111     1.02237937
 h     -0.62173294     1.80055251    -1.08803076
 h      1.71824113     1.49601232    -0.68790555
 o      2.39292520    -1.04820204     0.28816083
 h      3.15860520    -0.43156491     0.24081736
 c     -2.51447299    -0.35920318    -0.54806630
 h     -2.70363538    -1.26010382    -1.00800183
 h     -3.11616431    -0.46210124     0.41235411
 h     -3.00953533     0.38992591    -1.08094290
 h     -0.29913611     0.83398678     1.81464270
          17

 c      1.27250431    -0.38746607     0.14345845
 c     -0.05465497    -1.07064663     0.16563538
 c     -1.10363461    -0.10232047    -0.19163854
 c     -0.97410116     1.22664871     0.96768155
 c     -0.35920071     1.12335981    -0.33669802
 c      1.11861051     0.78541957    -0.58223274
 h      0.06700978    -2.13563572     0.26815281
 h     -1.92840626     1.92965229     1.03696716
 h     -0.64783404     1.86794623    -1.09299402
 h      1.75011213     1.51131239    -0.65619421
 o      2.38938161    -1.04034376     0.29226602
 h      3.17121238    -0.50371564     0.23540652
 c     -2.51803789    -0.37004900    -0.54833000
 h     -2.69459444    -1.30408981    -1.01800106
 h     -3.09296836    -0.45192922     0.36211413
 h     -3.05696028     0.43856113    -1.05954407
 h     -0.27299058     0.81273351     1.83535412
          17

 c      1.27043973    -0.38932704     0.12789623
 c     -0.05295403    -1.05261157     0.17951154
 c     -1.11804078    -0.09933856    -0.19971081
 c     -0.96269384     1.21414493     0.96526501
 c     -0.35173224     1.11406440    -0.34213083
 c      1.11322428     0.78600992    -0.57335488
 h      0.04207807    -2.14578715     0.29829662
 h     -1.83567408     1.92741764     1.05519795
 h     -0.68095854     1.93313386    -1.09708389
 h      1.82377212     1.56844901    -0.63407957
 o      2.38577079    -1.03359128     0.29706227
 h      3.19032794    -0.56951960     0.22889197
 c     -2.52222695    -0.38033971    -0.54794909
 h     -2.68447398    -1.35801144    -1.03737763
 h     -3.07327901    -0.44366865     0.31896713
 h     -3.09935360     0.48782959    -1.04233909
 h     -0.26506654     0.80506365     1.84409311
          17

 c      1.26755314    -0.39113670     0.11024977
 c     -0.05056425    -1.03375118     0.19290379
 c     -1.13141595    -0.09770177    -0.20650846
 c     -0.94979390     1.20102123     0.96440313
 c     -0.34363040     1.10748242    -0.35123464
 c      1.10610558     0.78663799    -0.56162022
 h      0.00798668    -2.15420794     0.33034736
 h     -1.73691875     1.91450337     1.07710558
 h     -0.71488353     1.98488271    -1.09134216
 h      1.90747224     1.63266696    -0.61731834
 o      2.38153539    -1.02848155     0.30261067
 h      3.22315625    -0.62215950     0.21998577
 c     -2.52707943    -0.39006154    -0.54921277
 h     -2.67233024    -1.40774331    -1.06008009
 h     -3.06689875    -0.44024526     0.29960436
 h     -3.12980471     0.52609245    -1.02545194
 h     -0.27518316     0.81067193     1.83927038
          17

 c      1.26410027    -0.39307732     0.09096328
 c     -0.04779715    -1.01512726     0.20574022
 c     -1.14322060    -0.09704274    -0.21184963
 c     -0.93443771     1.18650849     0.96479120
 c     -0.33564115     1.10424063    -0.36416330
 c      1.09923293     0.78938411    -0.54770864
 h     -0.03387179    -2.15308849     0.36379196
 h     -1.64791239     1.90246345     1.10353592
 h     -0.74498757     2.01676390    -1.07217992
 h      1.97924118     1.68201563    -0.60359325
 o      2.37683806    -1.02502770     0.30891236
 h      3.26536583    -0.66250637     0.20822980
 c     -2.53261011    -0.39936917    -0.55340044
 h     -2.65814860    -1.44292952    -1.08127806
 h     -3.07913032    -0.44357356     0.31269973
 h     -3.14469044     0.54656279    -1.00764500
 h     -0.29995463     0.82719639     1.82255256
          17

 c      1.26036546    -0.39538739     0.07049372
 c     -0.04504397    -0.99755529     0.21794920
 c     -1.15295804    -0.09694094    -0.21557689
 c     -0.91603116     1.16987132     0.96560795
 c     -0.32848913     1.10458871    -0.38067243
 c      1.09368684     0.79524940    -0.53222514
 h     -0.08132709    -2.13751652     0.39827383
 h     -1.58397058     1.90494323     1.13593861
 h     -0.76807368     2.02616185    -1.03949752
 h      2.02830373     1.70729838    -0.59166098
 o      2.37239442    -1.02297689     0.31589615
 h      3.30400257    -0.69505055     0.19421725
 c     -2.53931242    -0.40842809    -0.56013893
 h     -2.64268148    -1.45792419    -1.09808296
 h     -3.10541525    -0.45426633     0.35085663
 h     -3.14300093     0.54618686    -0.98923021
 h     -0.33196376     0.84976742     1.80002998
          17

 c      1.25662118    -0.39831616     0.04927164
 c     -0.04272294    -0.98154787     0.22944117
 c     -1.16021088    -0.09698425    -0.21756680
 c     -0.89527204     1.15132841     0.96561717
 c     -0.32279590     1.10845042    -0.40024688
 c      1.09006729     0.80464828    -0.51570134
 h     -0.13181455    -2.10589252     0.43376283
 h     -1.54987705     1.92698735     1.17426626
 h     -0.78232174     2.01374681    -0.99569737
 h      2.04989415     1.70571756    -0.58071370
 o      2.36887547    -1.02210444     0.32346030
 h      3.32691780    -0.72317859     0.17887887
 c     -2.54783356    -0.41735519    -0.56803992
 h     -2.62712409    -1.45119196    -1.10946116
 h     -3.13572731    -0.47207617     0.39756403
 h     -3.12587075     0.52490370    -0.97149737
 h     -0.35919641     0.87089164     1.78367574
          17

 c      1.25309511    -0.40207650     0.02767714
 c     -0.04121167    -0.96729616     0.24009147
 c     -1.16467891    -0.09681143    -0.21774803
 c     -0.87410146     1.13232469     0.96360289
 c     -0.31894606     1.11536773    -0.42213544
 c      1.08870770     0.81764050    -0.49858002
 h     -0.18279598    -2.05995118     0.47070484
 h     -1.53763143     1.95970656     1.21506169
 h     -0.78782122     1.98414844    -0.94570540
 h      2.04233035     1.67760756    -0.57014732
 o      2.36659069    -1.02227917     0.33150928
 h      3.32764817    -0.74810487     0.16282774
 c     -2.55838415    -0.42623928    -0.57561106
 h     -2.61288263    -1.42500069    -1.11617686
 h     -3.16148771    -0.49628800     0.43807868
 h     -3.09676220     0.48606410    -0.95672543
 h     -0.36811982     0.88265878     1.78864936
          17

 c      1.24994495    -0.40679752     0.00603330
 c     -0.04078004    -0.95466559     0.24972555
 c     -1.16620647    -0.09612510    -0.21612315
 c     -0.85421451     1.11438817     0.95926237
 c     -0.31690832     1.12434524    -0.44533072
 c      1.08967481     0.83394438    -0.48120743
 h     -0.23219156    -2.00467033     0.51017948
 h     -1.53556684     1.98899559     1.25312668
 h     -0.78788614     1.94779502    -0.89754572
 h      2.00653844     1.62584819    -0.55951795
 o      2.36543225    -1.02343566     0.33997521
 h      3.30624826    -0.76937436     0.14597187
 c     -2.57053298    -0.43522232    -0.58149433
 h     -2.60134471    -1.38574626    -1.12106163
 h     -3.17773006    -0.52589531     0.46302736
 h     -3.06207535     0.43787862    -0.94862188
 h     -0.35223997     0.88162241     1.82153952
          17

 c      1.24724593    -0.41248842    -0.01538381
 c     -0.04153533    -0.94324723     0.25811658
 c     -1.16479277    -0.09468416    -0.21278331
 c     -0.83610282     1.09826507     0.95374710
 c     -0.31609702     1.13376087    -0.46860608
 c      1.09257046     0.85277799    -0.46383308
 h     -0.27875938    -1.94762141     0.55398894
 h     -1.53502697     2.00401118     1.28404896
 h     -0.79032590     1.92206878    -0.86208549
 h      1.94803493     1.55747768    -0.54870495
 o      2.36486920    -1.02556010     0.34884506
 h      3.26946558    -0.78524302     0.12706887
 c     -2.58331652    -0.44456568    -0.58434073
 h     -2.59352060    -1.34414965    -1.12934214
 h     -3.18245709    -0.55969865     0.46757698
 h     -3.03116310     0.39439425    -0.95266393
 h     -0.31660082     0.87052079     1.87174862
          17

 c      1.24499842    -0.41902895    -0.03632253
 c     -0.04341179    -0.93254271     0.26502281
 c     -1.16058631    -0.09228927    -0.20790546
 c     -0.81953009     1.08411374     0.94879193
 c     -0.31561546     1.14187054    -0.49083986
 c      1.09606506     0.87250561    -0.44658819
 h     -0.32210291    -1.89690095     0.60437054
 h     -1.53110240     1.99876201     1.30504531
 h     -0.80481798     1.92561804    -0.84904409
 h      1.88244334     1.48786932    -0.53854326
 o      2.36399116    -1.02869139     0.35819572
 h      3.23026938    -0.79290618     0.10321034
 c     -2.59561895    -0.45448934    -0.58290005
 h     -2.58959337    -1.31321361    -1.14789493
 h     -3.17581568    -0.59641018     0.45030606
 h     -3.01344562     0.37152201    -0.97468822
 h     -0.27119512     0.85429837     1.92081673
          17

 c      1.24314800    -0.42620034    -0.05652908
 c     -0.04623974    -0.92228211     0.27029053
 c     -1.15387251    -0.08877621    -0.20173572
 c     -0.80417456     1.07187615     0.94570622
 c     -0.31510105     1.14811450    -0.51159782
 c      1.09736299     0.89033139    -0.42941630
 h     -0.36190877    -1.85760776     0.66294468
 h     -1.52161377     1.97103298     1.31488476
 h     -0.83369522     1.96323932    -0.85987109
 h      1.84229616     1.44479302    -0.53207365
 o      2.36183632    -1.03287256     0.36816744
 h      3.20298289    -0.78957010     0.07034673
 c     -2.60673817    -0.46472284    -0.57672258
 h     -2.58877665    -1.30192593    -1.18179981
 h     -3.15995866    -0.63486830     0.41327699
 h     -3.01225971     0.37551408    -1.01611822
 h     -0.22424970     0.83684046     1.95404087
          17

 c      1.24159306    -0.43377152    -0.07572628
 c     -0.04985127    -0.91266181     0.27397719
 c     -1.14506993    -0.08401093    -0.19456108
 c     -0.78979880     1.06139418     0.94512506
 c     -0.31513769     1.15352619    -0.53115913
 c      1.09354518     0.90354972    -0.41218033
 h     -0.39681303    -1.82923806     0.72925338
 h     -1.50649162     1.92160352     1.31375307
 h     -0.86815146     2.02108320    -0.88736444
 h      1.86195202     1.45478725    -0.53361465
 o      2.35808570    -1.03799747     0.37876443
 h      3.19260160    -0.77511547     0.02659747
 c     -2.61647365    -0.47449781    -0.56699510
 h     -2.58983113    -1.30883407    -1.22960568
 h     -3.13968491    -0.67452952     0.36348515
 h     -3.02280789     0.39687989    -1.07030530
 h     -0.18081159     0.82050864     1.96322798
          17

 c      1.24018070    -0.44159562    -0.09361231
 c     -0.05410627    -0.90426676     0.27637650
 c     -1.13473333    -0.07788296    -0.18667529
 c     -0.77617442     1.05235679     0.94710591
 c     -0.31662092     1.15954316    -0.54992967
 c      1.08557885     0.91251110    -0.39525668
 h     -0.42418789    -1.80669042     0.80022679
 h     -1.48796342     1.85442390     1.30335731
 h     -0.89665196     2.08043288    -0.92267757
 h      1.93078845     1.50937314    -0.54169576
 o      2.35334111    -1.04370847     0.38964550
 h      3.19040788    -0.75372649    -0.02433266
 c     -2.62453421    -0.48310103    -0.55641176
 h     -2.59168276    -1.32404632    -1.28317361
 h     -3.12331156    -0.71638359     0.31453999
 h     -3.03769013     0.41986795    -1.12602879
 h     -0.14346784     0.80660802     1.94531048
          17

 c      1.23873840    -0.44958636    -0.10988537
 c     -0.05883368    -0.89776655     0.27791377
 c     -1.12352409    -0.07031288    -0.17836325
 c     -0.76294778     1.04419553     0.95120831
 c     -0.32016409     1.16713336    -0.56811168
 c      1.07690311     0.91939075    -0.37945282
 h     -0.44113097    -1.78370790     0.87115356
 h     -1.47153684     1.77742484     1.28734386
 h     -0.91146248     2.12779969    -0.95933456
 h      2.00946169     1.57961003    -0.54958992
 o      2.34851584    -1.04952361     0.40023087
 h      3.18320094    -0.73171695    -0.07490017
 c     -2.63024596    -0.49001934    -0.54809605
 h     -2.59349553    -1.33687771    -1.33259127
 h     -3.12143071    -0.76352964     0.28424127
 h     -3.05156573     0.43240698    -1.17305673
 h     -0.11290147     0.79573899     1.90109670
          17

 c      1.23710949    -0.45764254    -0.12426007
 c     -0.06377998    -0.89366052     0.27900936
 c     -1.11213999    -0.06126805    -0.16990576
 c     -0.74958688     1.03607403     0.95650826
 c     -0.32594937     1.17670774    -0.58569967
 c      1.06985442     0.92565987    -0.36541503
 h     -0.44556541    -1.75558651     0.93718250
 h     -1.46680964     1.70253134     1.27151535
 h     -0.90916024     2.15585957    -0.99334353
 h      2.07109172     1.64534151    -0.55216751
 o      2.34424955    -1.05501569     0.40995195
 h      3.16216094    -0.71459966    -0.11779153
 c     -2.63309490    -0.49496156    -0.54408622
 h     -2.59445146    -1.34027676    -1.37021950
 h     -3.14032547    -0.81866285     0.28291480
 h     -3.06173401     0.42823564    -1.20443710
 h     -0.08767851     0.78781298     1.83517941
          17

 c      1.23515570    -0.46561885    -0.13647310
 c     -0.06861006    -0.89217247     0.27998440
 c     -1.10123683    -0.05077977    -0.16159220
 c     -0.73570364     1.02724299     0.96169161
 c     -0.33377169     1.18824842    -0.60254572
 c      1.06539637     0.93193216    -0.35355037
 h     -0.43675384    -1.72013912     0.99442327
 h     -1.48474236     1.64173491     1.26232510
 h     -0.88945441     2.16188730    -1.02250504
 h      2.10386501     1.69674732    -0.54700595
 o      2.34078164    -1.05988894     0.41838862
 h      3.12477620    -0.70589954    -0.14810768
 c     -2.63337873    -0.49814526    -0.54437940
 h     -2.59361392    -1.33119572    -1.39176223
 h     -3.17547210    -0.87916144     0.30319371
 h     -3.06730937     0.40569600    -1.21648937
 h     -0.06322058     0.78174581     1.75673014
          17

 c      1.23274766    -0.47332842    -0.14629136
 c     -0.07294408    -0.89323432     0.28100585
 c     -1.09137554    -0.03896480    -0.15372918
 c     -0.72189120     1.01774640     0.96538669
 c     -0.34309392     1.20136898    -0.61839243
 c      1.06373306     0.93838481    -0.34413710
 h     -0.41534201    -1.67768129     1.04056782
 h     -1.52881471     1.59908572     1.26320846
 h     -0.85453857     2.14704292    -1.04616554
 h      2.10378046     1.72937570    -0.53326260
 o      2.33800577    -1.06399701     0.42532266
 h      3.07407819    -0.70693081    -0.16413606
 c     -2.63190645    -0.50023056    -0.54767410
 h     -2.58993073    -1.30981618    -1.39596956
 h     -3.21569297    -0.93766049     0.32822365
 h     -3.06872790     0.36670983    -1.20839013
 h     -0.03077029     0.77516900     1.67962939
          17

 c      1.22975963    -0.48055538    -0.15352675
 c     -0.07639651    -0.89649984     0.28204485
 c     -1.08300515    -0.02603859    -0.14663352
 c     -0.71000098     1.00853195     0.96667001
 c     -0.35306884     1.21526421    -0.63284892
 c      1.06467961     0.94499649    -0.33739409
 h     -0.38322323    -1.63077015     1.07533193
 h     -1.58930465     1.56853943     1.27303255
 h     -0.80923078     2.11707504    -1.06565750
 h      2.07056145     1.74135993    -0.51090794
 o      2.33551017    -1.06736029     0.43079169
 h      3.01810202    -0.71657209    -0.16809453
 c     -2.62932430    -0.50194914    -0.55242696
 h     -2.58226345    -1.27916154    -1.38446995
 h     -3.25085967    -0.98688788     0.34415222
 h     -3.06793221     0.31681133    -1.18226994
 h      0.02023998     0.76536571     1.61827084
          17

 c      1.22608028    -0.48706648    -0.15805855
 c     -0.07861028    -0.90137908     0.28284506
 c     -1.07646348    -0.01231391    -0.14060631
 c     -0.70177766     1.00057280     0.96560965
 c     -0.36256386     1.22860844    -0.64531461
 c      1.06778180     0.95159714    -0.33349207
 h     -0.34330116    -1.58385750     1.10078979
 h     -1.65020569     1.54138147     1.28878415
 h     -0.76132860     2.08381053    -1.08531776
 h      2.00666545     1.73277552    -0.48050225
 o      2.33261144    -1.07018034     0.43514319
 h      2.96932035    -0.73107482    -0.16684854
 c     -2.62582983    -0.50396095    -0.55705170
 h     -2.56937105    -1.24520692    -1.36214613
 h     -3.27446615    -1.02208179     0.34344675
 h     -3.06909660     0.26594686    -1.14388141
 h      0.09300789     0.75232677     1.57837646
          17

 c      1.22165187    -0.49261672    -0.15985914
 c     -0.07930009    -0.90711990     0.28294124
 c     -1.07197940     0.00180445    -0.13590162
 c     -0.69755610     0.99425694     0.96327039
 c     -0.37032073     1.23966407    -0.65497019
 c      1.07223566     0.95775338    -0.33251681
 h     -0.29903000    -1.54254837     1.12123980
 h     -1.69818566     1.51201448     1.30791179
 h     -0.72045650     2.06431773    -1.11273737
 h      1.91864843     1.70686595    -0.44335244
 o      2.32854202    -1.07276513     0.43893730
 h      2.94142307    -0.74528586    -0.17020546
 c     -2.62117939    -0.50685083    -0.55979632
 h     -2.54987655    -1.21669007    -1.33740066
 h     -3.28303858    -1.04101597     0.32352545
 h     -3.07906761     0.22825594    -1.10254653
 h      0.17690181     0.74020672     1.55425641
          17

 c      1.21653131    -0.49695024    -0.15900900
 c     -0.07831467    -0.91296974     0.28179529
 c     -1.06967067     0.01582906    -0.13269363
 c     -0.69664576     0.98959053     0.96093119
 c     -0.37541067     1.24707883    -0.66113672
 c      1.07658860     0.96243958    -0.33440418
 h     -0.25364280    -1.51208693     1.14183661
 h     -1.72525308     1.47845290     1.32873159
 h     -0.69338298     2.07201299    -1.15472702
 h      1.82104898     1.67383531    -0.40182710
 o      2.32291406    -1.07528231     0.44251311
 h      2.94153620    -0.75657729    -0.18390584
 c     -2.61493695    -0.51090270    -0.55909288
 h     -2.52240684    -1.20300558    -1.32054497
 h     -3.27534913    -1.04365833     0.28547500
 h     -3.10504935     0.21694957    -1.06748832
 h      0.25476638     0.73423645     1.53709289
          17

 c      1.21093206    -0.49980977    -0.15569238
 c     -0.07569290    -0.91838369     0.27905457
 c     -1.06954858     0.02920911    -0.13105142
 c     -0.69818573     0.98651122     0.95952240
 c     -0.37766669     1.25096412    -0.66392879
 c      1.07841319     0.96358539    -0.33894916
 h     -0.20938265    -1.49534902     1.16581864
 h     -1.72800983     1.44114739     1.35027855
 h     -0.67941908     2.10428288    -1.20978987
 h      1.74060528     1.65636248    -0.35886637
 o      2.31604811    -1.07758017     0.44559929
 h      2.96469513    -0.76761979    -0.20342446
 c     -2.60695547    -0.51566294    -0.55455772
 h     -2.48625849    -1.20919163    -1.31879938
 h     -3.25247480    -1.03234587     0.23403029
 h     -3.14823227     0.23432339    -1.04108472
 h      0.31243940     0.73780342     1.52118587
          17

 c      1.20520021    -0.50098242    -0.15017786
 c     -0.07165719    -0.92314777     0.27476625
 c     -1.07154243     0.04137550    -0.13093320
 c     -0.70144289     0.98495188     0.95954949
 c     -0.37748731     1.25263401    -0.66424679
 c      1.07520980     0.95870433    -0.34604843
 h     -0.16739322    -1.49174608     1.19217729
 h     -1.70682245     1.40216714     1.37231437
 h     -0.67304000     2.14543379    -1.26810120
 h      1.70608620     1.68285076    -0.31506339
 o      2.30867383    -1.07936642     0.44758108
 h      2.99868646    -0.78338296    -0.21829423
 c     -2.59744341    -0.52002333    -0.54754924
 h     -2.44249285    -1.23167752    -1.33129917
 h     -3.21895818    -1.01261477     0.17858427
 h     -3.20077051     0.26937949    -1.01827290
 h      0.34149443     0.75209352     1.50432327
          17

 c      1.19973730    -0.50037707    -0.14278709
 c     -0.06654441    -0.92732283     0.26934979
 c     -1.07553454     0.05180599    -0.13220000
 c     -0.70575425     0.98478103     0.96113411
 c     -0.37540895     1.25345565    -0.66311947
 c      1.06718609     0.94790987    -0.35575701
 h     -0.12832566    -1.49808590     1.21611164
 h     -1.66588814     1.36494173     1.39563798
 h     -0.66909762     2.17975482    -1.31888068
 h      1.71599836     1.75266743    -0.26834270
 o      2.30146476    -1.08044813     0.44797690
 h      3.03182790    -0.80718433    -0.21980493
 c     -2.58634073    -0.52274802    -0.54055437
 h     -2.39424059    -1.26050512    -1.35045162
 h     -3.18433958    -0.99409536     0.13397169
 h     -3.25127257     0.30723552    -0.99309744
 h      0.33852342     0.77669709     1.48648047
          17

 c      1.19494582    -0.49803689    -0.13386066
 c     -0.06074319    -0.93108065     0.26338122
 c     -1.08136494     0.06008978    -0.13463962
 c     -0.71043852     0.98574513     0.96400507
 c     -0.37193135     1.25431533    -0.66131018
 c      1.05680780     0.93406905    -0.36780353
 h     -0.09291322    -1.51045819     1.23167575
 h     -1.61393286     1.33423977     1.42268090
 h     -0.66449630     2.19741936    -1.35467162
 h      1.74385008     1.83445272    -0.22015770
 o      2.29484587    -1.08079360     0.44661231
 h      3.05634020    -0.83968754    -0.20391321
 c     -2.57308073    -0.52276490    -0.53609006
 h     -2.34564654    -1.28532566    -1.36759548
 h     -3.16129239    -0.98871686     0.11713831
 h     -3.29054053     0.33674030    -0.96253568
 h      0.30466672     0.80999094     1.46901649
          17

 c      1.19121096    -0.49407754    -0.12373761
 c     -0.05466402    -0.93456915     0.25738981
 c     -1.08880041     0.06597892    -0.13798876
 c     -0.71491665     0.98749001     0.96745164
 c     -0.36749098     1.25564031    -0.65928127
 c      1.04611256     0.91976812    -0.38164956
 h     -0.06209842    -1.52565762     1.23417859
 h     -1.56393526     1.31576969     1.45784094
 h     -0.65779006     2.19403596    -1.37155545
 h      1.76920440     1.90131914    -0.17489931
 o      2.28896489    -1.08050480     0.44360680
 h      3.06891703    -0.87940079    -0.17112363
 c     -2.55742344    -0.51964807    -0.53545448
 h     -2.30062248    -1.29889111    -1.37662805
 h     -3.15576699    -1.00283549     0.13583908
 h     -3.31298495     0.35167820    -0.92626679
 h      0.24675334     0.84912207     1.45475390
          17

 c      1.18887646    -0.48864147    -0.11275080
 c     -0.04871653    -0.93785301     0.25174977
 c     -1.09750397     0.06940805    -0.14194203
 c     -0.71928412     0.98972729     0.97038128
 c     -0.36246643     1.25750650    -0.65724686
 c      1.03623835     0.90650147    -0.39675461
 h     -0.03691479    -1.54177887     1.22129030
 h     -1.52888343     1.31445182     1.50581905
 h     -0.64868615     2.16924801    -1.36845771
 h      1.78266711     1.93980089    -0.13661095
 o      2.28367087    -1.07978138     0.43934635
 h      3.07111005    -0.92330217    -0.12605014
 c     -2.54019876    -0.51400412    -0.53811767
 h     -2.26223056    -1.29748275    -1.37468270
 h     -3.15964661    -1.03120536     0.18101260
 h     -3.31603003     0.34958710    -0.88560054
 h      0.17986810     0.88993149     1.44896545
          17

 c      1.18820832    -0.48188397    -0.10123289
 c     -0.04327976    -0.94089603     0.24663225
 c     -1.10702600     0.07047004    -0.14615991
 c     -0.72497736     0.99246361     0.97169448
 c     -0.35716751     1.25966264    -0.65517846
 c      1.02781825     0.89507553    -0.41263085
 h     -0.01834747    -1.55837365     1.19329265
 h     -1.51399856     1.33151518     1.56694203
 h     -0.63796603     2.12637806    -1.34707869
 h      1.78091550     1.94470116    -0.10828028
 o      2.27847892    -1.07887929     0.43445686
 h      3.06994371    -0.96752174    -0.07694713
 c     -2.52265805    -0.50692701    -0.54258601
 h     -2.23253182    -1.28042232    -1.36175087
 h     -3.15915511    -1.06312185     0.23595371
 h     -3.29965881     0.33086819    -0.84281733
 h      0.12742692     0.92767852     1.46005685
          17

 c      1.18935164    -0.47397169    -0.08952684
 c     -0.03867025    -0.94355236     0.24197868
 c     -1.11681592     0.06936304    -0.15029469
 c     -0.73398499     0.99597383     0.97098968
 c     -0.35179318     1.26145845    -0.65273559
 c      1.02124752     0.88593669    -0.42883182
 h     -0.00722696    -1.57650037     1.15300616
 h     -1.51433372     1.36345628     1.63424771
 h     -0.62785987     2.07331253    -1.31277694
 h      1.76341413     1.91493538    -0.09212457
 o      2.27267311    -1.07804018     0.42967244
 h      3.07643285    -1.00850815    -0.03356723
 c     -2.50564608    -0.49938227    -0.54734015
 h     -2.21249268    -1.24987861    -1.34048940
 h     -3.14438779    -1.09000879     0.28696205
 h     -3.26678267     0.29888051    -0.80094841
 h      0.10930667     0.95918721     1.49517847
          17

 c      1.19228535    -0.46507785    -0.07798867
 c     -0.03512077    -0.94556457     0.23750746
 c     -1.12625060     0.06634208    -0.15402898
 c     -0.74675558     1.00056455     0.96918872
 c     -0.34637371     1.26175367    -0.64917199
 c      1.01677218     0.87927709    -0.44495336
 h     -0.00414331    -1.59867187     1.10541442
 h     -1.52103475     1.40437099     1.69690326
 h     -0.62266093     2.02372315    -1.27579527
 h      1.73133959     1.85207598    -0.08975962
 o      2.26578082    -1.07741588     0.42551436
 h      3.09837230    -1.04434711    -0.00204260
 c     -2.48939463    -0.49213075    -0.55101737
 h     -2.20176054    -1.21107633    -1.31644318
 h     -3.11080596    -1.10703696     0.32566016
 h     -3.22437143     0.26089293    -0.76375436
 h      0.12328218     0.98392160     1.55046323
          17

 c      1.19679013    -0.45537210    -0.06697380
 c     -0.03277641    -0.94660012     0.23280718
 c     -1.13466467     0.06169577    -0.15709287
 c     -0.76211086     1.00650331     0.96805148
 c     -0.34080137     1.25911573    -0.64346180
 c      1.01445028     0.87496230    -0.46066595
 h     -0.00939578    -1.62833816     1.05650940
 h     -1.52713689     1.44860964     1.74517067
 h     -0.62837805     1.99499823    -1.24980641
 h      1.68811588     1.76110489    -0.10182577
 o      2.25811348    -1.07708959     0.42205581
 h      3.13209574    -1.07456903     0.01879636
 c     -2.47359759    -0.48586787    -0.55231505
 h     -2.19849392    -1.17224162    -1.29808886
 h     -3.05759338    -1.11214325     0.34767311
 h     -3.18429485     0.22875890    -0.73545900
 h      0.14995726     1.00216250     1.61199197
          17

 c      1.20246030    -0.44501839    -0.05681073
 c     -0.03170426    -0.94637833     0.22754259
 c     -1.14136954     0.05574173    -0.15926134
 c     -0.77867844     1.01398642     0.96907036
 c     -0.33514142     1.25272706    -0.63501669
 c      1.01395750     0.87225520    -0.47583668
 h     -0.02299037    -1.66840234     1.01103848
 h     -1.52893310     1.49185187     1.77253001
 h     -0.64909464     1.99785884    -1.24340397
 h      1.64189856     1.65367459    -0.12650767
 o      2.25059476    -1.07716803     0.41911053
 h      3.16520248    -1.09869176     0.03424477
 c     -2.45769884    -0.48120412    -0.55011221
 h     -2.19990607    -1.14276559    -1.29517571
 h     -2.98634619    -1.10516822     0.35141567
 h     -3.16059375     0.21606609    -0.71959678
 h      0.17123847     1.01390159     1.66633697
          17

 c      1.20876290    -0.43420073    -0.04777114
 c     -0.03191018    -0.94486553     0.22167642
 c     -1.14566770     0.04883073    -0.16035804
 c     -0.79548097     1.02308043     0.97304452
 c     -0.33001790     1.24327062    -0.62439415
 c      1.01416816     0.86935786    -0.49080191
 h     -0.04460206    -1.71902551     0.97014679
 h     -1.52538341     1.53122537     1.77573152
 h     -0.68220870     2.02611069    -1.25164355
 h      1.61053459     1.55371663    -0.15643077
 o      2.24414938    -1.07779752     0.41652773
 h      3.18581732    -1.11576831     0.04877740
 c     -2.44152426    -0.47832177    -0.54401034
 h     -2.20402035    -1.12854945    -1.31401673
 h     -2.90072987    -1.08778230     0.33798090
 h     -3.16052665     0.22937880    -0.71697455
 h      0.17669455     1.01909431     1.70518989
          17

 c      1.21511555    -0.42318131    -0.04003461
 c     -0.03336145    -0.94238433     0.21551098
 c     -1.14688327     0.04136134    -0.16026789
 c     -0.81185371     1.03369831     0.98015052
 c     -0.32642980     1.23236406    -0.61279044
 c      1.01304717     0.86358873    -0.50647263
 h     -0.07341061    -1.77645130     0.93105470
 h     -1.51753491     1.56531367     1.75443523
 h     -0.72008670     2.06324040    -1.26176048
 h      1.62245038     1.49584089    -0.17784815
 o      2.23935256    -1.07911436     0.41428245
 h      3.18754205    -1.12484941     0.06435411
 c     -2.42565442    -0.47674615    -0.53492115
 h     -2.21115642    -1.12782453    -1.35250100
 h     -2.80692586    -1.06433513     0.31235154
 h     -3.17810110     0.26218843    -0.72467098
 h      0.16191635     1.01788613     1.72461601
          17

 c      1.22095206    -0.41236748    -0.03364829
 c     -0.03599536    -0.93952024     0.20950616
 c     -1.14443618     0.03378568    -0.15894066
 c     -0.82727798     1.04557722     0.99004120
 c     -0.32528418     1.22151379    -0.60118051
 c      1.00976600     0.85403164    -0.52317117
 h     -0.10796926    -1.83417589     0.88921369
 h     -1.50851723     1.59450012     1.71121042
 h     -0.75527433     2.09451947    -1.26314218
 h      1.69121782     1.49449596    -0.18505563
 o      2.23634571    -1.08120090     0.41245455
 h      3.17036035    -1.12540099     0.08058396
 c     -2.41090820    -0.47557926    -0.52503621
 h     -2.22296910    -1.13289748    -1.40089797
 h     -2.71411658    -1.04338977     0.28551011
 h     -3.20023547     0.30102626    -0.73751096
 h      0.12643371     1.01062217     1.72370770
          17

 c      1.22579254    -0.40229486    -0.02850470
 c     -0.03970914    -0.93691682     0.20406199
 c     -1.13794442     0.02658418    -0.15638643
 c     -0.84129621     1.05823441     1.00184957
 c     -0.32718356     1.21175862    -0.59008328
 c      1.00658745     0.84304152    -0.53975082
 h     -0.14632158    -1.88536816     0.84079752
 h     -1.50397602     1.62165093     1.65180876
 h     -0.78281247     2.11093688    -1.25018165
 h      1.79270295     1.52594947    -0.19106147
 o      2.23480416    -1.08406740     0.41120825
 h      3.14088594    -1.11745818     0.09497057
 c     -2.39781807    -0.47374808    -0.51713385
 h     -2.24045913    -1.13558413    -1.44759359
 h     -2.63299073    -1.03767128     0.27410616
 h     -3.21567028     0.33403602    -0.75018155
 h      0.07313112     0.99779632     1.70428339
          17

 c      1.22930763    -0.39351455    -0.02437354
 c     -0.04434655    -0.93511001     0.19941023
 c     -1.12731950     0.02020627    -0.15267459
 c     -0.85358898     1.07096500     1.01417312
 c     -0.33233848     1.20371454    -0.57966839
 c      1.00615254     0.83321724    -0.55510671
 h     -0.18630228    -1.92474287     0.78391299
 h     -1.51204483     1.65244742     1.58467368
 h     -0.80021753     2.10831382    -1.22120966
 h      1.89597061     1.56338027    -0.20911734
 o      2.23394131    -1.08766475     0.41078249
 h      3.11216074    -1.10145466     0.10313561
 c     -2.38678943    -0.47051552    -0.51329661
 h     -2.26326981    -1.13039961    -1.48350432
 h     -2.57072461    -1.05720732     0.29061221
 h     -3.21784944     0.35385904    -0.75840126
 h      0.00920621     0.97990275     1.67182841
          17

 c      1.23132077    -0.38651005    -0.02096661
 c     -0.04968540    -0.93444729     0.19560119
 c     -1.11284428     0.01499030    -0.14792894
 c     -0.86435293     1.08307221     1.02523541
 c     -0.34052043     1.19764393    -0.56986929
 c      1.00979529     0.82605844    -0.56881198
 h     -0.22585851    -1.94943367     0.71868407
 h     -1.54068586     1.69339677     1.51783074
 h     -0.80712597     2.08622547    -1.17739085
 h      1.98252632     1.59238326    -0.24455856
 o      2.23280358    -1.09193466     0.41141649
 h      3.09921241    -1.07765197     0.10027440
 c     -2.37831685    -0.46622732    -0.51366915
 h     -2.29003091    -1.11487476    -1.50336781
 h     -2.52779907    -1.09918984     0.32990634
 h     -3.20434352     0.35731201    -0.75929180
 h     -0.05206719     0.95693642     1.63713607
          17

 c      1.23176603    -0.38164402    -0.01800637
 c     -0.05543249    -0.93505801     0.19252757
 c     -1.09520892     0.01109735    -0.14232895
 c     -0.87474988     1.09440700     1.03337140
 c     -0.35105115     1.19344149    -0.56041331
 c      1.01781060     0.82230116    -0.58082282
 h     -0.26331776    -1.95931881     0.64691411
 h     -1.59156880     1.74634099     1.45417986
 h     -0.80543206     2.04815285    -1.12259425
 h      2.04351872     1.60672176    -0.29793642
 o      2.23100037    -1.09685000     0.41313923
 h      3.10794806    -1.04583284     0.08483796
 c     -2.37265918    -0.46202867    -0.51692720
 h     -2.31885176    -1.08902754    -1.50553969
 h     -2.50163503    -1.15077118     0.37447374
 h     -3.17607121     0.34474940    -0.75135916
 h     -0.09235569     0.92770727     1.61578845
          17

 c      1.23065320    -0.37911964    -0.01527534
 c     -0.06122375    -0.93684073     0.18995872
 c     -1.07546437     0.00850031    -0.13611670
 c     -0.88627957     1.10556201     1.03774741
 c     -0.36279950     1.19053491    -0.55077803
 c      1.02994047     0.82225140    -0.59122108
 h     -0.29763007    -1.95720340     0.57166990
 h     -1.65684029     1.80506265     1.39148023
 h     -0.80005703     2.00290368    -1.06410083
 h      2.07495232     1.60392269    -0.36784623
 o      2.22910018    -1.10235557     0.41563345
 h      3.12912820    -1.00640060     0.06086484
 c     -2.36953721    -0.45902807    -0.52149131
 h     -2.34765034    -1.05511360    -1.49184444
 h     -2.49002331    -1.19936664     0.40862926
 h     -3.13735312     0.32012224    -0.73439948
 h     -0.09919321     0.89100601     1.62004365
          17

 c      1.22806263    -0.37897368    -0.01263371
 c     -0.06662660    -0.93947404     0.18758995
 c     -1.05490012     0.00702846    -0.12958358
 c     -0.89920503     1.11717137     1.03885118
 c     -0.37421815     1.18782515    -0.54017196
 c      1.04564713     0.82590306    -0.60010516
 h     -0.32856473    -1.94877177     0.49675112
 h     -1.72416950     1.85937068     1.32720894
 h     -0.79957148     1.96574329    -1.01296483
 h      2.07545432     1.58345109    -0.45203522
 o      2.22806389    -1.10829139     0.41840421
 h      3.14724683    -0.96146005     0.03522817
 c     -2.36811457    -0.45804728    -0.52589307
 h     -2.37438957    -1.01772055    -1.46798889
 h     -2.49139989    -1.23675079     0.42325062
 h     -3.09656561     0.29170026    -0.70945543
 h     -0.07977674     0.84968316     1.64814962
          17

 c      1.22415846    -0.38108626    -0.01001347
 c     -0.07116447    -0.94250018     0.18512200
 c     -1.03488978     0.00642425    -0.12302207
 c     -0.91259785     1.12938302     1.03788558
 c     -0.38364196     1.18411765    -0.52781270
 c      1.06418344     0.83292162    -0.60755716
 h     -0.35667378    -1.94167101     0.42587040
 h     -1.78309928     1.90063220     1.26117815
 h     -0.81375105     1.95379679    -0.98073766
 h      2.04619992     1.54661972    -0.54764750
 o      2.22859858    -1.11441428     0.42100256
 h      3.15060412    -0.91428774     0.01393393
 c     -2.36714539    -0.45971293    -0.52867040
 h     -2.39739292    -0.98361664    -1.44389599
 h     -2.50435108    -1.25848425     0.41438041
 h     -3.06575727     0.27188086    -0.67845606
 h     -0.05409079     0.81103940     1.68834654
          17

 c      1.21920875    -0.38519481    -0.00740439
 c     -0.07439036    -0.94553675     0.18235985
 c     -1.01674935     0.00637537    -0.11666463
 c     -0.92547449     1.14204571     1.03585572
 c     -0.39000394     1.17932074    -0.51362188
 c      1.08445252     0.84251699    -0.61363259
 h     -0.38273214    -1.94296684     0.36163685
 h     -1.82711156     1.92365709     1.19507821
 h     -0.84595268     1.97228293    -0.97124920
 h      1.99296224     1.49800363    -0.65134532
 o      2.23097743    -1.12046278     0.42310944
 h      3.13413705    -0.86825285     0.00072123
 c     -2.36544746    -0.46432295    -0.52850038
 h     -2.41575169    -0.96012850    -1.43192652
 h     -2.52729534    -1.26286799     0.38153953
 h     -3.05597608     0.27253244    -0.64298039
 h     -0.03930097     0.78241049     1.72952948
          17

 c      1.21360117    -0.39091627    -0.00483626
 c     -0.07600338    -0.94854586     0.17926518
 c     -1.00162943     0.00653668    -0.11064249
 c     -0.93722322     1.15493832     1.03332487
 c     -0.39320879     1.17494242    -0.49845735
 c      1.10463462     0.85321409    -0.61828606
 h     -0.40669020    -1.95572891     0.30501050
 h     -1.85321170     1.92637950     1.13149469
 h     -0.88922646     2.00846685    -0.97771815
 h      1.93052282     1.44842067    -0.76044803
 o      2.23507557    -1.12621553     0.42454796
 h      3.09895617    -0.82594255    -0.00311336
 c     -2.36265958    -0.47143559    -0.52478568
 h     -2.42939883    -0.95130473    -1.44097200
 h     -2.55842737    -1.25083788     0.32738704
 h     -3.06889693     0.29597237    -0.60314077
 h     -0.04504758     0.76866507     1.76477375
          17

 c      1.20783416    -0.39779659    -0.00235359
 c     -0.07593330    -0.95192131     0.17590978
 c     -0.99044309     0.00657287    -0.10497843
 c     -0.94750056     1.16780958     1.03052080
 c     -0.39362942     1.17294327    -0.48344089
 c      1.12198501     0.86280171    -0.62110688
 h     -0.42699943    -1.97756204     0.25577664
 h     -1.86134645     1.90934560     1.07328646
 h     -0.93279457     2.04417581    -0.99022171
 h      1.88503167     1.41635609    -0.87661127
 o      2.24040759    -1.13155027     0.42529852
 h      3.05191727    -0.78826826     0.00109812
 c     -2.35940457    -0.47984702    -0.51819772
 h     -2.43849799    -0.95469056    -1.47001852
 h     -2.59612961    -1.22705839     0.25874162
 h     -3.09520107     0.33257555    -0.55875910
 h     -0.07520123     0.77226847     1.79050711
          17

 c      1.20246184    -0.40540686     0.00001964
 c     -0.07432742    -0.95628151     0.17237978
 c     -0.98382341     0.00620650    -0.09960385
 c     -0.95605773     1.18033415     1.02744660
 c     -0.39165664     1.17471249    -0.46940957
 c      1.13426556     0.86945261    -0.62129986
 h     -0.44107409    -2.00256031     0.21348932
 h     -1.85447278     1.87569267     1.02319873
 h     -0.96814011     2.06643000    -1.00155849
 h      1.87756910     1.41612039    -1.00678151
 o      2.24617219    -1.13650592     0.42551458
 h      3.00511044    -0.75348984     0.00922820
 c     -2.35654539    -0.48796117    -0.51056636
 h     -2.44291159    -0.96303631    -1.50922593
 h     -2.64018869    -1.20181416     0.18810000
 h     -3.12243746     0.36890203    -0.51109767
 h     -0.12981876     0.79384062     1.80550168
          17

 c      1.19800494    -0.41343567     0.00230030
 c     -0.07147441    -0.96216122     0.16871151
 c     -0.98208914     0.00524560    -0.09438692
 c     -0.96262921     1.19207426     1.02391630
 c     -0.38765119     1.18085714    -0.45682010
 c      1.14202469     0.87343268    -0.61890853
 h     -0.44638894    -2.02456412     0.17799609
 h     -1.83933756     1.83151264     0.98340905
 h     -0.99009992     2.06876638    -1.00790713
 h      1.89790122     1.43897725    -1.14909643
 o      2.25146842    -1.14127313     0.42545260
 h      2.97259015    -0.71740760     0.01563819
 c     -2.35449834    -0.49402560    -0.50417115
 h     -2.44239245    -0.96879354    -1.54690834
 h     -2.69318107    -1.19070764     0.13224173
 h     -3.14133624     0.39479074    -0.46274233
 h     -0.20570930     0.83225177     1.81087242
          17

 c      1.19490244    -0.42167275     0.00451492
 c     -0.06773677    -0.96980680     0.16487861
 c     -0.98519426     0.00359413    -0.08916253
 c     -0.96694531     1.20252899     1.01949601
 c     -0.38197474     1.19131640    -0.44581393
 c      1.14717849     0.87608650    -0.61516881
 h     -0.44131836    -2.03934216     0.14941793
 h     -1.82709034     1.78578248     0.95489180
 h     -0.99617344     2.04954880    -1.00790057
 h      1.92131417     1.46522610    -1.28829991
 o      2.25578411    -1.14597642     0.42522919
 h      2.96254720    -0.67695344     0.01726476
 c     -2.35331263    -0.49680405    -0.50059219
 h     -2.43694058    -0.96664574    -1.57437864
 h     -2.75815383    -1.20580094     0.10272406
 h     -3.14693239     0.40488479    -0.41671120
 h     -0.29572444     0.88415635     1.81132931
          17

 c      1.19350773    -0.42992882     0.00665538
 c     -0.06349799    -0.97910568     0.16080978
 c     -0.99269975     0.00125468    -0.08374580
 c     -0.96898824     1.21135652     1.01334763
 c     -0.37495147     1.20549162    -0.43626869
 c      1.15096355     0.87827573    -0.61132312
 h     -0.42548949    -2.04542569     0.12792912
 h     -1.83115904     1.74822462     0.93702671
 h     -0.98614501     2.01089735    -1.00215229
 h      1.93228911     1.48187930    -1.40929689
 o      2.25932490    -1.15039924     0.42462773
 h      2.97182755    -0.63476171     0.01684603
 c     -2.35336456    -0.49652457    -0.49983080
 h     -2.42693533    -0.95374149    -1.58695185
 h     -2.83147338    -1.24358761     0.09599109
 h     -3.13769163     0.39772859    -0.37584187
 h     -0.38787738     0.94355400     1.81733865
          17

 c      1.19408128    -0.43798966     0.00866473
 c     -0.05910807    -0.98959584     0.15641567
 c     -1.00382857    -0.00169878    -0.07793234
 c     -0.96937553     1.21866957     1.00423943
 c     -0.36676384     1.22231786    -0.42779393
 c      1.15385596     0.88026239    -0.60813440
 h     -0.39983411    -2.04429485     0.11355683
 h     -1.86005886     1.72435210     0.92815209
 h     -0.96252877     1.95880558    -0.99366933
 h      1.92504932     1.48345103    -1.50274588
 o      2.26271284    -1.15406725     0.42326267
 h      2.99053147    -0.59796965     0.02031335
 c     -2.35543879    -0.49447643    -0.50090311
 h     -2.41315963    -0.92927167    -1.58343585
 h     -2.90257366    -1.28957500     0.09967528
 h     -3.11485875     0.37488438    -0.34240067
 h     -0.46792563     1.00329600     1.84453029
          17

 c      1.19676543    -0.44560699     0.01044472
 c     -0.05483240    -1.00051425     0.15161726
 c     -1.01759574    -0.00518131    -0.07150858
 c     -0.96915136     1.22492775     0.99143955
 c     -0.35731087     1.24030409    -0.41969433
 c      1.15597402     0.88199040    -0.60599781
 h     -0.36645626    -2.04027272     0.10605189
 h     -1.91050660     1.71222630     0.92661263
 h     -0.93163814     1.90376866    -0.98896462
 h      1.89869287     1.46840659    -1.56371269
 o      2.26652134    -1.15655173     0.42084735
 h      3.00943056    -0.57341707     0.03243367
 c     -2.36008895    -0.49197765    -0.50279571
 h     -2.39680487    -0.89423826    -1.56589373
 h     -2.96110996    -1.33072848     0.10342204
 h     -3.08259324     0.34090842    -0.31769789
 h     -0.52854386     1.05973172     1.90253486
          17

 c      1.20156405    -0.45250727     0.01187024
 c     -0.05082901    -1.01090344     0.14637080
 c     -1.03295419    -0.00914754    -0.06427648
 c     -0.96912920     1.23054270     0.97591276
 c     -0.34617988     1.25771478    -0.41101258
 c      1.15731516     0.88326063    -0.60509286
 h     -0.32822118    -2.03977487     0.10485859
 h     -1.96999075     1.70551731     0.93080506
 h     -0.90354936     1.85959098    -0.99834874
 h      1.85444642     1.43705479    -1.58984672
 o      2.27108871    -1.15763757     0.41728747
 h      3.02307849    -0.56495256     0.05520569
 c     -2.36725460    -0.49008459    -0.50468424
 h     -2.37938358    -0.85141760    -1.54008985
 h     -3.00054675    -1.35952739     0.10146733
 h     -3.04859492     0.30408363    -0.30158038
 h     -0.57432965     1.11442641     1.98140880
          17

 c      1.20834507    -0.45840388     0.01280133
 c     -0.04717878    -1.01983327     0.14068181
 c     -1.04890874    -0.01359911    -0.05607087
 c     -0.96992431     1.23585189     0.95972172
 c     -0.33305563     1.27317912    -0.40094311
 c      1.15783617     0.88378337    -0.60543455
 h     -0.28792995    -2.04916490     0.10922029
 h     -2.02480454     1.69838299     0.93870472
 h     -0.88715286     1.83682879    -1.03140353
 h      1.79486827     1.39090506    -1.58075952
 o      2.27650258    -1.15735754     0.41266269
 h      3.03016135    -0.57287440     0.08806117
 c     -2.37629833    -0.48971075    -0.50581205
 h     -2.36244886    -0.80510948    -1.51584910
 h     -3.01780876    -1.37270484     0.09121293
 h     -3.02390806     0.27646989    -0.29204816
 h     -0.61323806     1.16948343     2.05947106
          17

 c      1.21686329    -0.46300712     0.01309174
 c     -0.04394817    -1.02672139     0.13460593
 c     -1.06458488    -0.01855485    -0.04676911
 c     -0.97212267     1.24116528     0.94471152
 c     -0.31841445     1.28639998    -0.38959769
 c      1.15741956     0.88314471    -0.60679212
 h     -0.24737551    -2.07136438     0.11834928
 h     -2.06490644     1.68744248     0.94794207
 h     -0.88199031     1.83461260    -1.08773154
 h      1.72438792     1.33307610    -1.53902215
 o      2.28259459    -1.15599744     0.40719153
 h      3.03356075    -0.59383465     0.12835621
 c     -2.38640446    -0.49153153    -0.50545676
 h     -2.34716764    -0.75999744    -1.50528861
 h     -3.01226904    -1.36971208     0.07191658
 h     -3.01933153     0.27014748    -0.28607500
 h     -0.64964423     1.22485903     2.11866733
          17

 c      1.22679140    -0.46603541     0.01259902
 c     -0.04120915    -1.03154211     0.12825150
 c     -1.07926384    -0.02400988    -0.03630640
 c     -0.97618176     1.24671735     0.93208351
 c     -0.30346382     1.29792759    -0.37807060
 c      1.15569939     0.88069186    -0.60839707
 h     -0.20710155    -2.10359082     0.13144533
 h     -2.08481390     1.67157183     0.95613710
 h     -0.87900861     1.84307842    -1.15561439
 h      1.65128117     1.26983111    -1.47375662
 o      2.28892871    -1.15408404     0.40118699
 h      3.04039893    -0.62099084     0.17201274
 c     -2.39719017    -0.49551386    -0.50317225
 h     -2.33417589    -0.71901627    -1.51697096
 h     -2.98543791    -1.35235472     0.04435317
 h     -3.03839802     0.28908997    -0.28219429
 h     -0.68450597     1.27909623     2.14889738
          17

 c      1.23774718    -0.46723676     0.01120181
 c     -0.03898595    -1.03472078     0.12178452
 c     -1.09240092    -0.02990951    -0.02468861
 c     -0.98231077     1.25263627     0.92248573
 c     -0.28942753     1.30836775    -0.36764103
 c      1.15174499     0.87534398    -0.60837047
 h     -0.16711668    -2.13860605     0.14753123
 h     -2.08318348     1.65129808     0.96111508
 h     -0.86894667     1.85232420    -1.22080141
 h      1.59108659     1.21316772    -1.40764260
 o      2.29491970    -1.15226037     0.39496059
 h      3.05999306    -0.64591766     0.21497898
 c     -2.40881426    -0.50062285    -0.49926872
 h     -2.32409055    -0.68214390    -1.54936681
 h     -2.94163570    -1.32583720     0.01143479
 h     -3.07470059     0.32549009    -0.28182751
 h     -0.71704504     1.33032052     2.14619462
          17

 c      1.24930330    -0.46643132     0.00882917
 c     -0.03719449    -1.03682958     0.11541821
 c     -1.10363448    -0.03614411    -0.01199372
 c     -0.99039350     1.25892716     0.91612154
 c     -0.27718481     1.31803684    -0.35921954
 c      1.14405319     0.86567139    -0.60360552
 h     -0.12772630    -2.16821708     0.16537043
 h     -2.06276981     1.62850965     0.96100337
 h     -0.84654318     1.85624848    -1.27266127
 h      1.56645833     1.18037503    -1.37856109
 o      2.30024573    -1.15097665     0.38868510
 h      3.09731410    -0.66344762     0.25535341
 c     -2.42133610    -0.50502046    -0.49501005
 h     -2.31798700    -0.64790108    -1.59166383
 h     -2.88928730    -1.30105278    -0.02051137
 h     -3.11756934     0.36598300    -0.28720781
 h     -0.74565601     1.37669185     2.11087142
          17

 c      1.26096902    -0.46359647     0.00551014
 c     -0.03561734    -1.03834377     0.10938401
 c     -1.11277972    -0.04254020     0.00164495
 c     -0.99992687     1.26542650     0.91274530
 c     -0.26730615     1.32700097    -0.35328055
 c      1.13209384     0.85115680    -0.59258821
 h     -0.08981739    -2.18608338     0.18361037
 h     -2.03116896     1.60652389     0.95429761
 h     -0.81021007     1.85208483    -1.30497177
 h      1.58889367     1.17982776    -1.40644488
 o      2.30524996    -1.15026566     0.38237189
 h      3.14689635    -0.67514796     0.29368484
 c     -2.43426929    -0.50640019    -0.49219498
 h     -2.31711168    -0.61545312    -1.63092674
 h     -2.84057936    -1.29551157    -0.04159585
 h     -3.15802820     0.39875690    -0.29925268
 h     -0.76808636     1.41668570     2.04731628
          17

 c      1.27219813    -0.45895558     0.00141182
 c     -0.03391809    -1.03953886     0.10390148
 c     -1.11979991    -0.04884573     0.01606646
 c     -1.01001668     1.27173822     0.91152795
 c     -0.26014078     1.33517529    -0.34995298
 c      1.11766457     0.83317512    -0.57796416
 h     -0.05470457    -2.18887488     0.20101918
 h     -2.00146615     1.59012925     0.93992231
 h     -0.76090381     1.83934901    -1.31511793
 h      1.64250227     1.19994527    -1.46298889
 o      2.31074235    -1.14991477     0.37600129
 h      3.19614268    -0.68634284     0.33080014
 c     -2.44703284    -0.50286621    -0.49228228
 h     -2.32231978    -0.58510068    -1.65746778
 h     -2.80519640    -1.32484952    -0.04379398
 h     -3.19052128     0.41601339    -0.31730142
 h     -0.78114029     1.44962992     1.96566371
          17

 c      1.28247948    -0.45298430    -0.00317704
 c     -0.03170782    -1.04045797     0.09916076
 c     -1.12476845    -0.05475582     0.03109538
 c     -1.01965006     1.27723595     0.91085082
 c     -0.25579741     1.34236096    -0.34906660
 c      1.10301874     0.81358648    -0.56307435
 h     -0.02384233    -2.17648477     0.21665558
 h     -1.98972649     1.58466354     0.91723154
 h     -0.70162439     1.81940047    -1.30392276
 h      1.70536133     1.22567972    -1.51249472
 o      2.31747470    -1.14974221     0.36960248
 h      3.23328623    -0.70132651     0.36640254
 c     -2.45969391    -0.49440123    -0.49548474
 h     -2.33376118    -0.55774995    -1.66623255
 h     -2.78248448    -1.38594495    -0.02999471
 h     -3.21249481     0.41396970    -0.33965756
 h     -0.78009406     1.47675498     1.88458786
          17

 c      1.29143696    -0.44638362    -0.00787180
 c     -0.02862147    -1.04090026     0.09531136
 c     -1.12785919    -0.05996793     0.04653286
 c     -1.02845267     1.28124190     0.90844878
 c     -0.25407111     1.34820865    -0.35010149
 c      1.08960558     0.79389930    -0.54989025
 h      0.00144055    -2.15201257     0.22998694
 h     -2.00610058     1.59335004     0.88615246
 h     -0.63754842     1.79573510    -1.27670420
 h      1.76367195     1.24809578    -1.53602865
 o      2.32584671    -1.14968997     0.36322968
 h      3.25156709    -0.72159729     0.39937388
 c     -2.47264571    -0.48274155    -0.50096944
 h     -2.35084025    -0.53445328    -1.65642243
 h     -2.76568283    -1.45849922    -0.01168147
 h     -3.22396362     0.39257564    -0.36398968
 h     -0.75870144     1.50206748     1.83005723
          17

 c      1.29888056    -0.44003899    -0.01221382
 c     -0.02437824    -1.04042767     0.09245390
 c     -1.12934877    -0.06423222     0.06212972
 c     -1.03712163     1.28347884     0.90273488
 c     -0.25440786     1.35214425    -0.35207250
 c      1.07818000     0.77536630    -0.53938775
 h      0.02015652    -2.12162674     0.24098946
 h     -2.04611402     1.61487618     0.84796829
 h     -0.57622257     1.77467500    -1.24514531
 h      1.81028589     1.26290593    -1.52670349
 o      2.33583760    -1.14981216     0.35691514
 h      3.25006113    -0.74597000     0.42852872
 c     -2.48588730    -0.46993808    -0.50768777
 h     -2.37225649    -0.51627310    -1.63121731
 h     -2.75002307    -1.52231324     0.00076977
 h     -3.22775974     0.35563513    -0.38742263
 h     -0.71282507     1.52975723     1.81957242
          17

 c      1.30480399    -0.43493752    -0.01570832
 c     -0.01882390    -1.03843575     0.09064317
 c     -1.12959600    -0.06737388     0.07756649
 c     -1.04650648     1.28447322     0.89435274
 c     -0.25603471     1.35338835    -0.35357189
 c      1.06911134     0.75912372    -0.53205901
 h      0.03178997    -2.09376688     0.25015585
 h     -2.09457673     1.64454862     0.80579557
 h     -0.52639960     1.76502000    -1.22695988
 h      1.84144630     1.26816092    -1.48325950
 o      2.34699109    -1.15026833     0.35063189
 h      3.23396044    -0.77081727     0.45329534
 c     -2.49885404    -0.45776305    -0.51464228
 h     -2.39601408    -0.50425386    -1.59805626
 h     -2.73406110    -1.56482946     0.00150900
 h     -3.23029588     0.31125245    -0.40651658
 h     -0.64730987     1.55846395     1.84361979
          17

 c      1.30933678    -0.43203420    -0.01788495
 c     -0.01194284    -1.03436481     0.08991479
 c     -1.12899605    -0.06928228     0.09246840
 c     -1.05681045     1.28520219     0.88521924
 c     -0.25835097     1.35131088    -0.35348458
 c      1.06257891     0.74617897    -0.52811950
 h      0.03624511    -2.07678341     0.25823519
 h     -2.13612633     1.67724447     0.76358138
 h     -0.49409791     1.77389332    -1.23703299
 h      1.85516049     1.26320212    -1.40714963
 o      2.35842934    -1.15132995     0.34426408
 h      3.21463931    -0.79026602     0.47434914
 c     -2.51056572    -0.44775498    -0.52080021
 h     -2.41954496    -0.49931522    -1.56848663
 h     -2.71817122    -1.58002359    -0.01181723
 h     -3.24151235     0.27112319    -0.41750136
 h     -0.57467954     1.58241710     1.87770335
          17

 c      1.31266910    -0.43207519    -0.01837763
 c     -0.00384727    -1.02803409     0.09033565
 c     -1.12792085    -0.06989287     0.10644697
 c     -1.06779634     1.28649031     0.87686922
 c     -0.26126603     1.34597604    -0.35210631
 c      1.05863816     0.73727519    -0.52749785
 h      0.03360820    -2.07515093     0.26563727
 h     -2.16053205     1.70898562     0.72488965
 h     -0.47908498     1.80034676    -1.27369927
 h      1.85110217     1.24868280    -1.30208665
 o      2.36908257    -1.15332027     0.33761187
 h      3.20647822    -0.79757731     0.49376423
 c     -2.52003143    -0.44103632    -0.52516360
 h     -2.44025883    -0.50193605    -1.55528670
 h     -2.70342020    -1.56625808    -0.03934081
 h     -3.27108467     0.24593056    -0.41721002
 h     -0.50727701     1.59681250     1.90270056
          17

 c      1.31497754    -0.43542228    -0.01700639
 c      0.00522584    -1.01986691     0.09203907
 c     -1.12666478    -0.06917423     0.11913895
 c     -1.07906674     1.28884057     0.87011529
 c     -0.26502087     1.33808702    -0.35095433
 c      1.05711630     0.73266544    -0.52966838
 h      0.02401529    -2.08690571     0.27193838
 h     -2.16291081     1.73718417     0.69245486
 h     -0.47712049     1.83590086    -1.32068290
 h      1.83224738     1.22773947    -1.17538634
 o      2.37832080    -1.15640260     0.33050192
 h      3.21735599    -0.78895999     0.51351986
 c     -2.52688873    -0.43779556    -0.52719451
 h     -2.45650282    -0.51156641    -1.56571243
 h     -2.69112847    -1.52563325    -0.07937660
 h     -3.32071485     0.23804367    -0.40457598
 h     -0.45374385     1.59943700     1.90893417
          17

 c      1.31639061    -0.44196454    -0.01383004
 c      0.01489625    -1.01077851     0.09519830
 c     -1.12541884    -0.06711706     0.13022368
 c     -1.09011866     1.29248877     0.86528569
 c     -0.26984289     1.32842826    -0.35156848
 c      1.05724668     0.73181056    -0.53338582
 h      0.00784940    -2.10495798     0.27609074
 h     -2.14277796     1.76057983     0.66814350
 h     -0.48400134     1.87098071    -1.36110237
 h      1.80918144     1.20879009    -1.04058123
 o      2.38644508    -1.16039400     0.32294759
 h      3.24115708    -0.76676657     0.53312958
 c     -2.53160413    -0.43711394    -0.52725856
 h     -2.46809041    -0.52613391    -1.59611271
 h     -2.68291858    -1.46528391    -0.12797558
 h     -3.38131575     0.24040973    -0.38131435
 h     -0.41936455     1.58997582     1.89303929
          17

 c      1.31702399    -0.45116862    -0.00914745
 c      0.02461456    -1.00184036     0.09996325
 c     -1.12428209    -0.06374510     0.13941801
 c     -1.10029911     1.29744511     0.86243371
 c     -0.27584008     1.31756148    -0.35492556
 c      1.05722637     0.73315586    -0.53667857
 h     -0.01402195    -2.12087363     0.27711635
 h     -2.10367524     1.77940789     0.65289497
 h     -0.49688801     1.89851916    -1.38432471
 h      1.80514736     1.20851579    -0.91734069
 o      2.39429622    -1.16488949     0.31513673
 h      3.26385530    -0.73739287     0.54982331
 c     -2.53491804    -0.43722381    -0.52654082
 h     -2.47579563    -0.54236315    -1.63485961
 h     -2.68114232    -1.40057023    -0.17796407
 h     -3.43947888     0.24329542    -0.35090203
 h     -0.40698838     1.56927343     1.85533506
          17

 c      1.31704390    -0.46226257    -0.00342533
 c      0.03369203    -0.99400310     0.10641417
 c     -1.12330845    -0.05912372     0.14646842
 c     -1.10877208     1.30345744     0.86142429
 c     -0.28304091     1.30582515    -0.36147136
 c      1.05513035     0.73489601    -0.53796930
 h     -0.04027547    -2.12791371     0.27465418
 h     -2.05346159     1.79591789     0.64649312
 h     -0.51407389     1.91420173    -1.38557958
 h      1.84489301     1.24423539    -0.81885027
 o      2.40259876    -1.16950132     0.30728553
 h      3.27360330    -0.70713415     0.56070767
 c     -2.53728354    -0.43570369    -0.52654424
 h     -2.48056174    -0.55677491    -1.66968284
 h     -2.68927116    -1.35701484    -0.21896210
 h     -3.48417396     0.23967988    -0.31708516
 h     -0.41721863     1.53907943     1.79903417
          17

 c      1.31668942    -0.47444908     0.00283262
 c      0.04140699    -0.98796758     0.11455161
 c     -1.12256436    -0.05333171     0.15115284
 c     -1.11463087     1.30992342     0.86188392
 c     -0.29143916     1.29340580    -0.37126479
 c      1.05166959     0.73694259    -0.53728786
 h     -0.06936569    -2.12231239     0.26914295
 h     -2.00423605     1.81486174     0.64732135
 h     -0.53459965     1.91598254    -1.36425598
 h      1.92148776     1.31208557    -0.73895369
 o      2.41170511    -1.17396598     0.29953951
 h      3.26456437    -0.68018226     0.56410299
 c     -2.53881938    -0.43043912    -0.52839038
 h     -2.48314590    -0.56646298    -1.69196320
 h     -2.71052614    -1.35912740    -0.24221166
 h     -3.50876253     0.22632436    -0.28306518
 h     -0.44734109     1.50223805     1.73125550
          17

 c      1.31625154    -0.48697805     0.00916992
 c      0.04710197    -0.98411623     0.12430678
 c     -1.12214112    -0.04644621     0.15328367
 c     -1.11735466     1.31593411     0.86293010
 c     -0.30097659     1.28036133    -0.38403007
 c      1.04943070     0.74054711    -0.53505497
 h     -0.09982237    -2.10359576     0.26171082
 h     -1.96952335     1.84257549     0.65277084
 h     -0.55817032     1.90400733    -1.32320626
 h      2.00483323     1.39169460    -0.66760552
 o      2.42159205    -1.17816686     0.29194168
 h      3.23684949    -0.65813924     0.55989444
 c     -2.53970548    -0.42167114    -0.53212794
 h     -2.48409447    -0.56934023    -1.69737780
 h     -2.74366935    -1.40533044    -0.24844373
 h     -3.51061537     0.20310914    -0.25124744
 h     -0.48868499     1.46300975     1.66585063
          17

 c      1.31600955    -0.49916888     0.01520101
 c      0.05025965    -0.98246499     0.13554693
 c     -1.12213460    -0.03855626     0.15270816
 c     -1.11758479     1.32064052     0.86282278
 c     -0.31146972     1.26656367    -0.39910543
 c      1.05025467     0.74659840    -0.53120830
 h     -0.13055927    -2.07464368     0.25400307
 h     -1.95737094     1.88319709     0.66093418
 h     -0.58543859     1.88127084    -1.26930041
 h      2.07235216     1.46638535    -0.60145689
 o      2.43189144    -1.18215659     0.28442357
 h      3.19604829    -0.63961432     0.54967795
 c     -2.54029231    -0.41176156    -0.53699396
 h     -2.48381835    -0.56420155    -1.68531838
 h     -2.78231434    -1.47014555    -0.24550501
 h     -3.49061368     0.17226068    -0.22309281
 h     -0.52422609     1.42668968     1.62580385
          17

 c      1.31614662    -0.51044545     0.02061078
 c      0.05055583    -0.98264199     0.14808351
 c     -1.12262042    -0.02981121     0.14930449
 c     -1.11700091     1.32385157     0.85955689
 c     -0.32253279     1.25159435    -0.41535662
 c      1.05486532     0.75533085    -0.52545914
 h     -0.16117851    -2.04162441     0.24797955
 h     -1.96503083     1.93460494     0.67212805
 h     -0.61862129     1.85471620    -1.21445096
 h      2.11344600     1.52712595    -0.54086511
 o      2.44194508    -1.18618525     0.27680984
 h      3.15255124    -0.61980518     0.53679260
 c     -2.54070887    -0.40304591    -0.54212151
 h     -2.48264190    -0.55080510    -1.65869417
 h     -2.81950866    -1.52937203    -0.24043618
 h     -3.45330301     0.13796993    -0.19877892
 h     -0.53540852     1.39697428     1.63473978
          17

 c      1.31668806    -0.52036526     0.02514811
 c      0.04788935    -0.98394782     0.16169036
 c     -1.12363030    -0.02046202     0.14298411
 c     -1.11642448     1.32621710     0.85301911
 c     -0.33354275     1.23475622    -0.43131129
 c      1.06332289     0.76661807    -0.51753325
 h     -0.19211825    -2.01316709     0.24564234
 h     -1.98231133     1.98934728     0.68796111
 h     -0.66173406     1.83495579    -1.17433235
 h      2.12424600     1.56959472    -0.48707838
 o      2.45102416    -1.19062144     0.26888363
 h      3.11827915    -0.59185694     0.52537442
 c     -2.54061580    -0.39706407    -0.54672884
 h     -2.48077883    -0.52988661    -1.62440597
 h     -2.85030330    -1.56923677    -0.23730967
 h     -3.40740783     0.10638406    -0.17663260
 h     -0.52158013     1.37326762     1.69254109
          17

 c      1.31749712    -0.52862402     0.02862039
 c      0.04235798    -0.98558460     0.17613373
 c     -1.12513600    -0.01086517     0.13372183
 c     -1.11528306     1.32864965     0.84528115
 c     -0.34383761     1.21553671    -0.44584573
 c      1.07533117     0.78017983    -0.50724156
 h     -0.22428763    -1.99774949     0.24866572
 h     -1.99852551     2.03889732     0.70947302
 h     -0.71826196     1.83086414    -1.16067153
 h      2.10409143     1.59193463    -0.44132747
 o      2.45877409    -1.19562482     0.26055148
 h      3.09964269    -0.55223378     0.51775469
 c     -2.53928969    -0.39475888    -0.55004649
 h     -2.47828387    -0.50292024    -1.59347680
 h     -2.87162999    -1.58374109    -0.23819858
 h     -3.36510146     0.08509680    -0.15289640
 h     -0.49966829     1.35335968     1.77382397
          17

 c      1.31832874    -0.53503787     0.03089476
 c      0.03416237    -0.98702856     0.19120350
 c     -1.12704855    -0.00145800     0.12159986
 c     -1.11294038     1.33182181     0.83853063
 c     -0.35316237     1.19433837    -0.45898343
 c      1.09033926     0.79562688    -0.49448516
 h     -0.25799775    -1.99957524     0.25806326
 h     -2.00606813     2.07653538     0.73652103
 h     -0.78612824     1.84126529    -1.17191641
 h      2.05449939     1.59405955    -0.40460919
 o      2.46544962    -1.20083527     0.25195551
 h      3.09351975    -0.50580143     0.51259499
 c     -2.53604949    -0.39661488    -0.55131531
 h     -2.47516430    -0.47138695    -1.57857791
 h     -2.88164013    -1.57131534    -0.24410046
 h     -3.33754571     0.08074866    -0.12332273
 h     -0.48486357     1.33623558     1.85276092
          17

 c      1.31890124    -0.53951659     0.03190406
 c      0.02350530    -0.98826670     0.20672443
 c     -1.12923467     0.00727311     0.10682756
 c     -1.10916322     1.33609811     0.83413555
 c     -0.36174878     1.17241522    -0.47161937
 c      1.10746628     0.81237053    -0.47926109
 h     -0.29194828    -2.01608779     0.27412568
 h     -2.00092794     2.09820638     0.76804771
 h     -0.85698179     1.85591128    -1.19629600
 h      1.98016274     1.57847993    -0.37748215
 o      2.47158245    -1.20555202     0.24336287
 h      3.09210408    -0.46301214     0.50652205
 c     -2.53083684    -0.40253603    -0.55000211
 h     -2.47180154    -0.43580488    -1.58737343
 h     -2.87939589    -1.53343033    -0.25526853
 h     -3.32789205     0.09518885    -0.08700644
 h     -0.48442483     1.32174973     1.91341884
          17

 c      1.31894915    -0.54203872     0.03165248
 c      0.01058588    -0.98966127     0.22254201
 c     -1.13154509     0.01482815     0.08973573
 c     -1.10391951     1.34156875     0.83275862
 c     -0.36990339     1.15114563    -0.48463016
 c      1.12522584     0.82935181    -0.46170654
 h     -0.32342538    -2.03978893     0.29661999
 h     -1.98228634     2.10254351     0.80244545
 h     -0.92125871     1.86403451    -1.22203088
 h      1.89228750     1.55335811    -0.35948524
 o      2.47756871    -1.20913289     0.23499802
 h      3.08916741    -0.43348405     0.49670912
 c     -2.52428984    -0.41168940    -0.54617397
 h     -2.46927215    -0.39581927    -1.61634150
 h     -2.86516130    -1.47519470    -0.27101549
 h     -3.32969281     0.12423544    -0.04835001
 h     -0.50022222     1.30994990     1.94768785
          17

 c      1.31825130    -0.54263479     0.03021902
 c     -0.00432908    -0.99162121     0.23850028
 c     -1.13384323     0.02072533     0.07075862
 c     -1.09716799     1.34805038     0.83459113
 c     -0.37772335     1.13163102    -0.49848518
 c      1.14111982     0.84455758    -0.44218631
 h     -0.34947219    -2.06227486     0.32503737
 h     -1.95233481     2.09091662     0.83779880
 h     -0.97182639     1.85886856    -1.24174793
 h      1.81366772     1.53821964    -0.34808353
 o      2.48353254    -1.21119393     0.22697714
 h      3.08213510    -0.42270917     0.48187469
 c     -2.51716282    -0.42240773    -0.54060356
 h     -2.46896923    -0.35167006    -1.65300403
 h     -2.84147572    -1.40801966    -0.28900819
 h     -3.33289231     0.16059953    -0.01423654
 h     -0.53121500     1.30079985     1.95220407
          17

 c      1.31664064    -0.54139419     0.02776301
 c     -0.02085438    -0.99437438     0.25442799
 c     -1.13602119     0.02452910     0.05041163
 c     -1.08875539     1.35506223     0.83944528
 c     -0.38510062     1.11466272    -0.51327919
 c      1.15197975     0.85506743    -0.42128473
 h     -0.36790044    -2.07709216     0.35876195
 h     -1.91654472     2.06773265     0.87208028
 h     -1.00448559     1.83765146    -1.25205740
 h      1.77535655     1.56370175    -0.33882654
 o      2.48933668    -1.21164659     0.21930609
 h      3.07192516    -0.43134181     0.46227634
 c     -2.50975937    -0.43207395    -0.53448661
 h     -2.47196383    -0.30512174    -1.68371133
 h     -2.81470802    -1.35331679    -0.30437585
 h     -3.32945958     0.19711820     0.00960423
 h     -0.57432854     1.29403686     1.92720820
          17

 c      1.31398862    -0.53851321     0.02452864
 c     -0.03848671    -0.99790050     0.27013611
 c     -1.13799088     0.02587849     0.02926633
 c     -1.07843896     1.36184587     0.84666565
 c     -0.39182347     1.10075108    -0.52882695
 c      1.15656795     0.85963275    -0.39943713
 h     -0.37772762    -2.08075774     0.39719330
 h     -1.88381957     2.04050757     0.90340113
 h     -1.01747941     1.80069767    -1.25245808
 h      1.78685812     1.64182340    -0.32986822
 o      2.49460248    -1.21071204     0.21188638
 h      3.06272853    -0.45491699     0.43959471
 c     -2.50189077    -0.43754649    -0.52904411
 h     -2.47876009    -0.25903359    -1.69869323
 h     -2.79421793    -1.33930315    -0.31067980
 h     -3.31498715     0.22810164     0.01994753
 h     -0.62405848     1.28893816     1.87761189
          17

 c      1.31020520    -0.53431942     0.02083307
 c     -0.05663999    -1.00193733     0.28541567
 c     -1.13963867     0.02451481     0.00792267
 c     -1.06614107     1.36756737     0.85484021
 c     -0.39760097     1.09010324    -0.54468384
 c      1.15663493     0.86047394    -0.37681590
 h     -0.37923480    -2.07287238     0.43985834
 h     -1.86487002     2.01828460     0.93025930
 h     -1.01140174     1.75109526    -1.24505646
 h      1.82403690     1.74527832    -0.32327866
 o      2.49872519    -1.20892267     0.20452888
 h      3.06182393    -0.48390949     0.41674634
 c     -2.49357741    -0.43718230    -0.52494998
 h     -2.48935054    -0.21643031    -1.69311996
 h     -2.78468277    -1.37841945    -0.30557754
 h     -3.28827025     0.24967629     0.01595814
 h     -0.67117132     1.28383620     1.81649026
          17

 c      1.30528243    -0.52920287     0.01702951
 c     -0.07469200    -1.00599750     0.30003109
 c     -1.14076913     0.02029242    -0.01303081
 c     -1.05245181     1.37177871     0.86149913
 c     -0.40197143     1.08254738    -0.56009029
 c      1.15409958     0.86033619    -0.35371155
 h     -0.37384572    -2.05600365     0.48655968
 h     -1.86720733     2.00732899     0.95153848
 h     -0.98988344     1.69521053    -1.23521998
 h      1.86205308     1.84191076    -0.32010193
 o      2.50099746    -1.20695420     0.19701935
 h      3.07755952    -0.50663270     0.39689621
 c     -2.48553443    -0.43229657    -0.52206350
 h     -2.50333681    -0.17980747    -1.66666701
 h     -2.78094273    -1.45108490    -0.29423107
 h     -3.25082358     0.26007200    -0.00104251
 h     -0.70188850     1.27546841     1.76906946
          17

 c      1.29932323    -0.52353213     0.01346920
 c     -0.09202591    -1.00941179     0.31371729
 c     -1.14110064     0.01316826    -0.03307118
 c     -1.03871595     1.37475648     0.86381295
 c     -0.40420829     1.07745605    -0.57390982
 c      1.14993852     0.86085889    -0.33056074
 h     -0.36385544    -2.03528476     0.53755149
 h     -1.88971622     2.00709802     0.96633293
 h     -0.96052733     1.64325518    -1.23256051
 h      1.88803040     1.91334248    -0.31960657
 o      2.50097920    -1.20515970     0.18926092
 h      3.11355978    -0.51691070     0.38125700
 c     -2.47850166    -0.42538479    -0.51993981
 h     -2.52008281    -0.15079141    -1.62320434
 h     -2.77554987    -1.52753085    -0.28356541
 h     -3.20691958     0.26008948    -0.02743984
 h     -0.70238841     1.25947527     1.76520527
          17

 c      1.29252591    -0.51760540     0.01047139
 c     -0.10807717    -1.01145738     0.32619320
 c     -1.14030815     0.00319238    -0.05179682
 c     -1.02597251     1.37709499     0.86113961
 c     -0.40342740     1.07388367    -0.58477199
 c      1.14454011     0.86282836    -0.30782233
 h     -0.35187215    -2.01707240     0.59355573
 h     -1.92337930     2.01149423     0.97407082
 h     -0.93369300     1.60745592    -1.24971606
 h      1.89673985     1.95145983    -0.32045560
 o      2.49882603    -1.20325299     0.18135626
 h      3.16382749    -0.51922837     0.36786952
 c     -2.47267907    -0.41857717    -0.51817976
 h     -2.53890975    -0.12982339    -1.57108729
 h     -2.76444502    -1.58698179    -0.27796802
 h     -3.16394418     0.25376854    -0.05698772
 h     -0.67068029     1.23431003     1.80966573
          17

 c      1.28514324    -0.51163104     0.00830068
 c     -0.12238735    -1.01161114     0.33721907
 c     -1.13808233    -0.00947462    -0.06895302
 c     -1.01433122     1.37908802     0.85560305
 c     -0.39914495     1.07116112    -0.59172484
 c      1.13806649     0.86656883    -0.28590815
 h     -0.33997143    -2.00620400     0.65527011
 h     -1.95699172     2.01345865     0.97476472
 h     -0.91600523     1.59515122    -1.29489970
 h      1.88646889     1.95335397    -0.32129333
 o      2.49509553    -1.20064162     0.17350035
 h      3.21620004    -0.52335392     0.35340075
 c     -2.46773214    -0.41357693    -0.51637616
 h     -2.55936365    -0.11580960    -1.52314370
 h     -2.74664159    -1.61863274    -0.27940432
 h     -3.13191148     0.24837342    -0.08116550
 h     -0.61820648     1.20388123     1.87518006
          17

 c      1.27744391    -0.50572279     0.00715517
 c     -0.13463042    -1.00981708     0.34670042
 c     -1.13418217    -0.02452764    -0.08442730
 c     -1.00358399     1.38075249     0.84951038
 c     -0.39181711     1.06945016    -0.59497379
 c      1.13061230     0.87210591    -0.26515917
 h     -0.32905352    -2.00310816     0.72231453
 h     -1.98152163     2.00793443     0.96901784
 h     -0.90409536     1.60257992    -1.36304578
 h      1.85736496     1.91906986    -0.32090069
 o      2.49032663    -1.19688948     0.16584605
 h      3.25926110    -0.53681791     0.33534471
 c     -2.46314634    -0.41169650    -0.51404239
 h     -2.58143316    -0.10639256    -1.49387475
 h     -2.72281206    -1.61806833    -0.28838610
 h     -3.12008648     0.25152504    -0.09173349
 h     -0.55808872     1.17386185     1.93273850
          17

 c      1.26968474    -0.49990335     0.00716766
 c     -0.14457444    -1.00653147     0.35476451
 c     -1.12846481    -0.04150084    -0.09823943
 c     -0.99355721     1.38201116     0.84415053
 c     -0.38248292     1.06940076    -0.59558212
 c      1.12220152     0.87914375    -0.24584134
 h     -0.31897790    -2.00340492     0.79242372
 h     -1.99148447     1.99249260     0.95788908
 h     -0.88892067     1.61919432    -1.43915121
 h      1.81157682     1.85179640    -0.31828099
 o      2.48482793    -1.19185890     0.15846639
 h      3.28575227    -0.56251072     0.31264073
 c     -2.45880754    -0.41338556    -0.51080758
 h     -2.60518454    -0.09966531    -1.49223037
 h     -2.69452611    -1.58533420    -0.30445031
 h     -3.13104364     0.26535686    -0.08514052
 h     -0.49943262     1.14858603     1.96558215
          17

 c      1.26209468    -0.49411722     0.00841508
 c     -0.15200810    -1.00249891     0.36173239
 c     -1.12089902    -0.05978136    -0.11052708
 c     -0.98406862     1.38273525     0.84000600
 c     -0.37211847     1.07150666    -0.59461318
 c      1.11261292     0.88683811    -0.22813146
 h     -0.30925938    -2.00049993     0.86178294
 h     -1.98490788     1.96702391     0.94277907
 h     -0.86334391     1.63544780    -1.50830873
 h      1.75530327     1.76067267    -0.31296238
 o      2.47863115    -1.18567766     0.15136836
 h      3.29326483    -0.59911236     0.28544476
 c     -2.45526924    -0.41781487    -0.50680518
 h     -2.62973783    -0.09611080    -1.51531682
 h     -2.66418985    -1.52546773    -0.32612233
 h     -3.15849773     0.28405940    -0.06426542
 h     -0.44781247     1.13075252     1.96650626
          17

 c      1.25486900    -0.48826319     0.01093161
 c     -0.15669627    -0.99847631     0.36801683
 c     -1.11158299    -0.07864698    -0.12152132
 c     -0.97482920     1.38272629     0.83709294
 c     -0.36143667     1.07589722    -0.59275064
 c      1.10097635     0.89331584    -0.21205438
 h     -0.29961084    -1.98865005     0.92617974
 h     -1.96323694     1.93344240     0.92536598
 h     -0.82425204     1.64548325    -1.56027439
 h      1.70354258     1.66678795    -0.30590030
 o      2.47146167    -1.17869818     0.14451086
 h      3.28465571    -0.64166684     0.25482023
 c     -2.45331981    -0.42302823    -0.50272955
 h     -2.65298059    -0.09806803    -1.55113735
 h     -2.63555731    -1.45162655    -0.35053595
 h     -3.19203881     0.29839448    -0.03539034
 h     -0.40659229     1.12188567     1.93371692
          17

 c      1.24816790    -0.48225768     0.01472270
 c     -0.15838644    -0.99506555     0.37402315
 c     -1.10076020    -0.09732307    -0.13151192
 c     -0.96538600     1.38169724     0.83511265
 c     -0.35094652     1.08241128    -0.59033136
 c      1.08545856     0.89548235    -0.19739141
 h     -0.29008521    -1.96461717     0.98208930
 h     -1.93159749     1.89561003     0.90756143
 h     -0.77154912     1.64657205    -1.58933965
 h      1.68387755     1.60610579    -0.30072410
 o      2.46270277    -1.17146546     0.13782462
 h      3.26863649    -0.68203632     0.22240201
 c     -2.45339006    -0.42617440    -0.49949842
 h     -2.67251126    -0.10759798    -1.58650675
 h     -2.61431924    -1.38944030    -0.37315926
 h     -3.22246446     0.30083457    -0.00460549
 h     -0.37747776     1.12256785     1.86904720
          17

 c      1.24210512    -0.47614165     0.01977944
 c     -0.15684211    -0.99264333     0.38007968
 c     -1.08881967    -0.11504472    -0.14079953
 c     -0.95517693     1.37929781     0.83342461
 c     -0.34104564     1.09069625    -0.58745805
 c      1.06484846     0.89130914    -0.18389814
 h     -0.28101313    -1.92807267     1.02736470
 h     -1.89883181     1.85913376     0.89140271
 h     -0.70705560     1.63823527    -1.59340705
 h      1.71808631     1.60351786    -0.30124915
 o      2.45151445    -1.16459913     0.13125551
 h      3.25809710    -0.71079397     0.18970795
 c     -2.45543573    -0.42416379    -0.49787534
 h     -2.68653666    -0.12530467    -1.61181739
 h     -2.60676140    -1.37202497    -0.38916611
 h     -3.24371474     0.28733645     0.02368941
 h     -0.35997120     1.13221607     1.77845103
          17

 c      1.23673654    -0.47015074     0.02608229
 c     -0.15188127    -0.99132279     0.38638234
 c     -1.07626477    -0.13111360    -0.14964753
 c     -0.94386924     1.37526953     0.83086309
 c     -0.33208198     1.10025405    -0.58405049
 c      1.04134147     0.88280331    -0.17183847
 h     -0.27291827    -1.88152835     1.06169694
 h     -1.87565776     1.83022718     0.87881294
 h     -0.63403438     1.62196305    -1.57388944
 h      1.78951804     1.63842723    -0.30497236
 o      2.43734868    -1.15849623     0.12482736
 h      3.26229040    -0.72209880     0.15715787
 c     -2.45938347    -0.41610795    -0.49810837
 h     -2.69416567    -0.15026861    -1.62192446
 h     -2.61463286    -1.41093345    -0.39726797
 h     -3.25282546     0.25728288     0.04697663
 h     -0.34926770     1.14829309     1.67458280
          17

 c      1.23207899    -0.46462540     0.03358724
 c     -0.14341883    -0.99092051     0.39293965
 c     -1.06365569    -0.14495637    -0.15825493
 c     -0.93207266     1.36975115     0.82552469
 c     -0.32432544     1.11043740    -0.57978964
 c      1.01854296     0.87314612    -0.16166020
 h     -0.26646654    -1.83015186     1.08698590
 h     -1.86965644     1.81317258     0.87132688
 h     -0.55714143     1.60159816    -1.53677872
 h      1.86608070     1.67766072    -0.30659700
 o      2.42052611    -1.15308935     0.11864074
 h      3.27790783    -0.71775679     0.12407223
 c     -2.46533595    -0.40449125    -0.49993637
 h     -2.69543711    -0.18041060    -1.61566017
 h     -2.63317106    -1.48142326    -0.40022572
 h     -3.24968733     0.21307578     0.06460566
 h     -0.33278284     1.16532189     1.57992798
          17

 c      1.22812630    -0.45988592     0.04221313
 c     -0.13150515    -0.99097523     0.39953916
 c     -1.05155752    -0.15617313    -0.16674638
 c     -0.92165121     1.36336136     0.81524006
 c     -0.31791451     1.12041353    -0.57399792
 c      0.99910404     0.86427548    -0.15356694
 h     -0.26244516    -1.78119380     1.10740013
 h     -1.88029104     1.80812165     0.86997399
 h     -0.48219295     1.58398035    -1.49432063
 h      1.92707091     1.70264666    -0.30303166
 o      2.40204885    -1.14802567     0.11278875
 h      3.29209217    -0.70452667     0.08995785
 c     -2.47312033    -0.39259675    -0.50295533
 h     -2.69136612    -0.21295537    -1.59550841
 h     -2.65622041    -1.55213679    -0.40100414
 h     -3.23718698     0.15966516     0.07801349
 h     -0.29143076     1.17634348     1.52184192
          17

 c      1.22484350    -0.45616798     0.05183685
 c     -0.11635798    -0.99089143     0.40580328
 c     -1.04048278    -0.16456099    -0.17516649
 c     -0.91411097     1.35660676     0.79955568
 c     -0.31289883     1.12922026    -0.56572009
 c      0.98467121     0.85708826    -0.14754458
 h     -0.26165622    -1.74231981     1.12837308
 h     -1.89988079     1.81178551     0.87514046
 h     -0.41481877     1.57829766    -1.46420177
 h      1.96286048     1.70628836    -0.29325513
 o      2.38297048    -1.14299771     0.10731274
 h      3.29240260    -0.68889961     0.05516404
 c     -2.48202095    -0.38286435    -0.50675193
 h     -2.68401171    -0.24477748    -1.56784363
 h     -2.67936276    -1.60380391    -0.40128738
 h     -3.22139961     0.10396456     0.09107627
 h     -0.21788915     1.17963338     1.50977362
          17

 c      1.22215285    -0.45360149     0.06229481
 c     -0.09839756    -0.99021864     0.41139843
 c     -1.03083365    -0.17010847    -0.18347350
 c     -0.90906181     1.34952308     0.78053713
 c     -0.30938219     1.13614193    -0.55446407
 c      0.97627212     0.85195047    -0.14346821
 h     -0.26452758    -1.71866375     1.15395891
 h     -1.91884890     1.81988179     0.88626128
 h     -0.35806256     1.59157987    -1.46061580
 h      1.96964948     1.68687780    -0.27727018
 o      2.36407541    -1.13788132     0.10222198
 h      3.27188928    -0.67489662     0.02052787
 c     -2.49093435    -0.37687711    -0.51083405
 h     -2.67635629    -0.27272344    -1.54283424
 h     -2.69981650    -1.62781424    -0.40189567
 h     -3.21047816     0.05345428     0.10957183
 h     -0.12969138     1.18073943     1.52625347
          17

 c      1.21992765    -0.45220653     0.07339011
 c     -0.07828303    -0.98889418     0.41629004
 c     -1.02286476    -0.17295885    -0.19153608
 c     -0.90550692     1.34212868     0.76080189
 c     -0.30750257     1.14119869    -0.54119679
 c      0.97447903     0.84895748    -0.14116662
 h     -0.27050844    -1.71039833     1.18397323
 h     -1.92936293     1.82870682     0.90180147
 h     -0.31197773     1.62270968    -1.48190651
 h      1.94680128     1.64539890    -0.25557004
 o      2.34583922    -1.13274284     0.09752519
 h      3.22971883    -0.66393004    -0.01317897
 c     -2.49883711    -0.37549208    -0.51455677
 h     -2.67166577    -0.29407180    -1.53199699
 h     -2.71574888    -1.62166451    -0.40323603
 h     -3.21090403     0.01358055     0.13828095
 h     -0.05018127     1.18528372     1.54987089
          17

 c      1.21799893    -0.45188742     0.08490078
 c     -0.05691715    -0.98722294     0.42078072
 c     -1.01667477    -0.17336085    -0.19914995
 c     -0.90293605     1.33462999     0.74239204
 c     -0.30717289     1.14500505    -0.52806653
 c      0.97934212     0.84798287    -0.14046122
 h     -0.27782695    -1.71327942     1.21385279
 h     -1.92653749     1.83562052     0.91967027
 h     -0.27608144     1.66361428    -1.51307892
 h      1.89683029     1.58540684    -0.22904996
 o      2.32843507    -1.12783842     0.09326005
 h      3.17106515    -0.65478548    -0.04578225
 c     -2.50530303    -0.37883475    -0.51725528
 h     -2.67230190    -0.30696305    -1.54231125
 h     -2.72590411    -1.58662173    -0.40547568
 h     -3.22315547    -0.01424494     0.17685312
 h      0.00580042     1.19570286     1.56772435
          17

 c      1.21617642    -0.45242468     0.09658614
 c     -0.03539037    -0.98564667     0.42530787
 c     -1.01222667    -0.17161945    -0.20607196
 c     -0.90125007     1.32731759     0.72681016
 c     -0.30795922     1.14820158    -0.51724739
 c      0.99009560     0.84850182    -0.14117449
 h     -0.28397031    -1.72150891     1.23737000
 h     -1.90858157     1.83912992     0.93776094
 h     -0.25058242     1.70552886    -1.53859040
 h      1.82830966     1.51528797    -0.19919763
 o      2.31173752    -1.12362903     0.08952627
 h      3.10699586    -0.64334830    -0.07830239
 c     -2.51056722    -0.38637031    -0.51862583
 h     -2.67881519    -0.31048912    -1.57105531
 h     -2.72966149    -1.52769858    -0.40851462
 h     -3.24176815    -0.03174317     0.21916370
 h      0.03136999     1.21216612     1.57386023
          17

 c      1.21428694    -0.45347815     0.10819338
 c     -0.01489056    -0.98453809     0.43023499
 c     -1.00938923    -0.16805508    -0.21205621
 c     -0.90044825     1.32044684     0.71516526
 c     -0.30917215     1.15117531    -0.51033520
 c      1.00459439     0.84914346    -0.14311544
 h     -0.28646172    -1.73020042     1.24939527
 h     -1.87677261     1.83896722     0.95440138
 h     -0.23595754     1.74226468    -1.54858990
 h      1.76257076     1.45340696    -0.16818410
 o      2.29548000    -1.12072178     0.08649428
 h      3.05176676    -0.62349135    -0.11317558
 c     -2.51509366    -0.39692959    -0.51889984
 h     -2.69020423    -0.30458573    -1.60761385
 h     -2.72759199    -1.45585265    -0.41177743
 h     -3.25945514    -0.04135648     0.25701157
 h      0.02425192     1.23367886     1.56617489
          17

 c      1.21222433    -0.45462321     0.11946913
 c      0.00339162    -0.98411055     0.43576106
 c     -1.00798713    -0.16297244    -0.21688015
 c     -0.90043339     1.31415394     0.70815929
 c     -0.31004582     1.15408388    -0.50828437
 c      1.01908508     0.84745143    -0.14615810
 h     -0.28344903    -1.73641577     1.24719303
 h     -1.83555201     1.83629803     0.96867725
 h     -0.23254832     1.77032242    -1.53872027
 h      1.73731032     1.43083128    -0.13757405
 o      2.27974332    -1.11958746     0.08430682
 h      3.01462137    -0.59151385    -0.15273754
 c     -2.51911315    -0.40849702    -0.51864067
 h     -2.70486338    -0.29001046    -1.63985016
 h     -2.72248155    -1.39182973    -0.41382034
 h     -3.27044212    -0.04492380     0.28368940
 h     -0.01488329     1.25854838     1.54493884
          17

 c      1.20998461    -0.45546488     0.13018817
 c      0.01837027    -0.98439365     0.44190382
 c     -1.00785314    -0.15663136    -0.22035332
 c     -0.90099961     1.30839680     0.70593519
 c     -0.30995412     1.15694130    -0.51144873
 c      1.03089022     0.84193611    -0.15042529
 h     -0.27405880    -1.73938378     1.23070936
 h     -1.79249548     1.83396652     0.98059592
 h     -0.24043573     1.78835181    -1.50872827
 h      1.77648161     1.46753626    -0.10589558
 o      2.26535144    -1.12022122     0.08289812
 h      2.99275770    -0.55135249    -0.19632376
 c     -2.52246664    -0.41828178    -0.51848947
 h     -2.72127368    -0.26829440    -1.65847031
 h     -2.71953938    -1.36542149    -0.41227708
 h     -3.27140971    -0.04362565     0.29523747
 h     -0.08202186     1.28446805     1.51297259
          17

 c      1.20766576    -0.45577099     0.14019686
 c      0.02918230    -0.98521256     0.44848796
 c     -1.00885487    -0.14922668    -0.22231417
 c     -0.90208984     1.30295636     0.70783108
 c     -0.30854632     1.15963688    -0.51955488
 c      1.04159403     0.83472497    -0.15599769
 h     -0.25863397    -1.74060001     1.20255967
 h     -1.75730141     1.83624075     0.99085698
 h     -0.25938636     1.79714447    -1.46203074
 h      1.85385266     1.54166332    -0.07221483
 o      2.25351032    -1.12223406     0.08198363
 h      2.97604687    -0.51269505    -0.24002042
 c     -2.52494512    -0.42436589    -0.51890439
 h     -2.73824082    -0.24148236    -1.65819356
 h     -2.72249443    -1.39590360    -0.40575208
 h     -3.26128846    -0.03825702     0.29036804
 h     -0.16735989     1.30855660     1.47770261
          17

 c      1.20543934    -0.45547681     0.14942896
 c      0.03528128    -0.98616003     0.45512394
 c     -1.01087517    -0.14089308    -0.22262889
 c     -0.90432825     1.29754318     0.71212964
 c     -0.30569261     1.16186252    -0.53161671
 c      1.05364211     0.82888477    -0.16267986
 h     -0.23883551    -1.74394820     1.16784553
 h     -1.73882008     1.84726936     0.99989397
 h     -0.28884765     1.80044578    -1.40640704
 h      1.93312858     1.62070289    -0.03903521
 o      2.24518923    -1.12520561     0.08123313
 h      2.95583597    -0.48483046    -0.27928216
 c     -2.52672006    -0.42765178    -0.51993540
 h     -2.75492514    -0.21171905    -1.63768169
 h     -2.72880853    -1.46927751    -0.39638142
 h     -3.24103945    -0.02928720     0.27030669
 h     -0.25192985     1.32785550     1.45496187
          17

 c      1.20348002    -0.45463893     0.15788890
 c      0.03647677    -0.98662870     0.46124021
 c     -1.01380012    -0.13173334    -0.22119424
 c     -0.90916848     1.29195402     0.71631898
 c     -0.30136383     1.16300009    -0.54594566
 c      1.06805397     0.82632598    -0.17024425
 h     -0.21736105    -1.75525204     1.13326119
 h     -1.74089101     1.86852051     1.00659041
 h     -0.32815581     1.80604624    -1.35460740
 h      1.99479252     1.68535639    -0.00938903
 o      2.24087865    -1.12885939     0.08040557
 h      2.92830778    -0.47347375    -0.31092169
 c     -2.52801417    -0.43051409    -0.52138430
 h     -2.77089359    -0.18086783    -1.59948355
 h     -2.73329544    -1.55482225    -0.38804735
 h     -3.21372216    -0.01668071     0.23896471
 h     -0.31055943     1.34064193     1.46837859
          17

 c      1.20189494    -0.45338772     0.16562151
 c      0.03287437    -0.98599948     0.46625842
 c     -1.01752382    -0.12186092    -0.21794890
 c     -0.91746827     1.28624184     0.71896389
 c     -0.29551422     1.16221024    -0.56056224
 c      1.08485918     0.82796109    -0.17853676
 h     -0.19694048    -1.78014559     1.10471373
 h     -1.76052103     1.89738964     1.00809831
 h     -0.37711495     1.82448997    -1.32130555
 h      2.03125448     1.72688295     0.01446336
 o      2.24060804    -1.13308009     0.07940130
 h      2.89425489    -0.48036613    -0.33383851
 c     -2.52866949    -0.43486535    -0.52302671
 h     -2.78629075    -0.15010397    -1.55025672
 h     -2.73280006    -1.62876488    -0.38357559
 h     -3.18454578     0.00042393     0.20309654
 h     -0.33153512     1.34661910     1.52966926
          17

 c      1.20070831    -0.45186886     0.17267597
 c      0.02474395    -0.98397525     0.46987126
 c     -1.02195147    -0.11143099    -0.21288617
 c     -0.92836795     1.28081010     0.72127427
 c     -0.28807415     1.15905606    -0.57415665
 c      1.10369149     0.83409677    -0.18744220
 h     -0.17898939    -1.82028303     1.08414628
 h     -1.79020381     1.92840458     1.00119760
 h     -0.43584619     1.86172622    -1.31357705
 h      2.04028154     1.74181358     0.03090693
 o      2.24399717    -1.13792117     0.07829367
 h      2.85848140    -0.50326511    -0.34947167
 c     -2.52817958    -0.44188219    -0.52458191
 h     -2.80201001    -0.11946846    -1.50050498
 h     -2.72646308    -1.67792905    -0.38433605
 h     -3.15998298     0.02367108     0.17132050
 h     -0.32823397     1.34506882     1.62058460
          17

 c      1.19989380    -0.45019059     0.17907493
 c      0.01246171    -0.98078324     0.47216132
 c     -1.02699500    -0.10062663    -0.20605288
 c     -0.94060973     1.27614992     0.72528438
 c     -0.27917295     1.15414194    -0.58668803
 c      1.12404669     0.84460238    -0.19682795
 h     -0.16330475    -1.87105725     1.06858862
 h     -1.82168390     1.95558898     0.98379868
 h     -0.50246330     1.91174268    -1.32447621
 h      2.02221271     1.72950120     0.03874719
 o      2.25029360    -1.14363574     0.07736544
 h      2.82937479    -0.53572414    -0.36233431
 c     -2.52602495    -0.45219129    -0.52561920
 h     -2.81941855    -0.08793218    -1.46204400
 h     -2.71467892    -1.69613230    -0.39075392
 h     -3.14512915     0.05415114     0.15097665
 h     -0.31977448     1.33543826     1.71322281
          17

 c      1.19941800    -0.44839596     0.18479460
 c     -0.00342906    -0.97700610     0.47342513
 c     -1.03255994    -0.08962057    -0.19754596
 c     -0.95340442     1.27258257     0.73218544
 c     -0.26926663     1.14872830    -0.59874508
 c      1.14528780     0.85891948    -0.20653208
 h     -0.14916397    -1.92363938     1.05268379
 h     -1.84849236     1.97422363     0.95552805
 h     -0.57185116     1.96107010    -1.34041813
 h      1.97980966     1.69199699     0.03729974
 o      2.25849749    -1.15062134     0.07708309
 h      2.81707226    -0.56833394    -0.37952906
 c     -2.52209147    -0.46575913    -0.52568211
 h     -2.83913694    -0.05483482    -1.44248938
 h     -2.69842598    -1.68169451    -0.40265081
 h     -3.14068880     0.09002402     0.14436922
 h     -0.31812970     1.31835752     1.78860147
          17

 c      1.19927650    -0.44645781     0.18975322
 c     -0.02216628    -0.97324594     0.47393463
 c     -1.03853536    -0.07854467    -0.18751216
 c     -0.96629568     1.27021984     0.74227537
 c     -0.25896028     1.14394816    -0.61073605
 c      1.16643146     0.87592152    -0.21643365
 h     -0.13641685    -1.96901478     1.03179403
 h     -1.86682135     1.98155717     0.91755147
 h     -0.63770399     1.99776996    -1.35056850
 h      1.92043050     1.63622471     0.02714279
 o      2.26772294    -1.15910681     0.07785881
 h      2.82802778    -0.59410350    -0.40687897
 c     -2.51681080    -0.48165517    -0.52461804
 h     -2.85961024    -0.02199364    -1.44093272
 h     -2.67909733    -1.63732598    -0.41928388
 h     -3.14292458     0.12570138     0.14832013
 h     -0.32892911     1.29526056     1.83712481
          17

 c      1.19950443    -0.44430580     0.19381773
 c     -0.04280159    -0.96991439     0.47383307
 c     -1.04479486    -0.06747406    -0.17614187
 c     -0.97893699     1.26898484     0.75531796
 c     -0.24881319     1.14050702    -0.62270553
 c      1.18569165     0.89355035    -0.22664559
 h     -0.12573243    -2.00059643     1.00335494
 h     -1.87553126     1.97694526     0.87213531
 h     -0.69457240     2.01473915    -1.34911501
 h      1.86115153     1.57919876     0.01212837
 o      2.27760365    -1.16879174     0.07969574
 h      2.85920116    -0.61446984    -0.44329405
 c     -2.51085831    -0.49801068    -0.52269065
 h     -2.87735391     0.00618575    -1.44991671
 h     -2.65876703    -1.57252385    -0.43919051
 h     -3.14662531     0.15389247     0.15728386
 h     -0.35429601     1.26788402     1.85489355
          17

 c      1.20016441    -0.44187899     0.19683041
 c     -0.06428688    -0.96717665     0.47313387
 c     -1.05120850    -0.05642880    -0.16365978
 c     -0.99100398     1.26861810     0.77076482
 c     -0.23927076     1.13872450    -0.63444826
 c      1.20013986     0.90854402    -0.23774966
 h     -0.11834892    -2.01505420     0.96689927
 h     -1.87601823     1.96185624     0.82220572
 h     -0.73849486     2.00912086    -1.33406208
 h      1.83290974     1.55230120     0.00180730
 o      2.28821789    -1.17899685     0.08220115
 h      2.90005869    -0.63694311    -0.48112633
 c     -2.50472460    -0.51203019    -0.52038233
 h     -2.88866569     0.02481868    -1.46086653
 h     -2.64076909    -1.50814557    -0.46007683
 h     -3.14773885     0.16822387     0.16633624
 h     -0.39422264     1.23807108     1.84170934
          17

 c      1.20130484    -0.43921338     0.19865626
 c     -0.08555703    -0.96495501     0.47174227
 c     -1.05765538    -0.04537716    -0.15030402
 c     -1.00223025     1.26868274     0.78778146
 c     -0.23068023     1.13861066    -0.64562294
 c      1.20736349     0.91817849    -0.25033863
 h     -0.11574545    -2.01243110     0.92369906
 h     -1.87197374     1.93980043     0.77086428
 h     -0.76704860     1.98136002    -1.30606827
 h      1.86154317     1.58184871     0.00557710
 o      2.29969609    -1.18909307     0.08493172
 h      2.93959717    -0.66817629    -0.51187694
 c     -2.49852856    -0.52023753    -0.51815165
 h     -2.89092946     0.03045858    -1.46754402
 h     -2.62967802    -1.47682257    -0.47944132
 h     -3.14424888     0.16461244     0.17237913
 h     -0.44650524     1.20767010     1.80133659
          17

 c      1.20292485    -0.43649442     0.19921668
 c     -0.10559723    -0.96292433     0.46946829
 c     -1.06401894    -0.03424028    -0.13630283
 c     -1.01258589     1.26863983     0.80506921
 c     -0.22329809     1.13987572    -0.65578077
 c      1.20857422     0.92345108    -0.26379945
 h     -0.11936159    -1.99629993     0.87648026
 h     -1.86862081     1.91577413     0.72086008
 h     -0.77968410     1.93514846    -1.26820558
 h      1.93169040     1.65207960     0.01797000
 o      2.31200408    -1.19869238     0.08762019
 h      2.97032226    -0.71092119    -0.52997260
 c     -2.49225168    -0.52038436    -0.51622854
 h     -2.88298054     0.02189520    -1.46696410
 h     -2.62835792    -1.50171449    -0.49638458
 h     -3.13615127     0.14174355     0.17438348
 h     -0.50536707     1.17819959     1.74413596
          17

 c      1.20499700    -0.43398590     0.19847645
 c     -0.12350693    -0.96049940     0.46604148
 c     -1.07016035    -0.02291584    -0.12186715
 c     -1.02259199     1.26807269     0.82052479
 c     -0.21716711     1.14187265    -0.66429295
 c      1.20660338     0.92698687    -0.27697305
 h     -0.13034912    -1.97391106     0.82913464
 h     -1.87096928     1.89481706     0.67431360
 h     -0.77883580     1.87839069    -1.22658877
 h      2.01023399     1.72936764     0.02662957
 o      2.32489991    -1.20764030     0.09022742
 h      2.98898347    -0.76423357    -0.53367204
 c     -2.48608304    -0.51386173    -0.51462024
 h     -2.86508970     0.00027889    -1.45935883
 h     -2.63411224    -1.56838920    -0.51180042
 h     -3.12542187     0.10130176     0.17353624
 h     -0.55927923     1.14984994     1.69138545
          17

 c      1.20750432    -0.43194211     0.19641471
 c     -0.13854337    -0.95690540     0.46116137
 c     -1.07592431    -0.01132429    -0.10719827
 c     -1.03338382     1.26695146     0.83135024
 c     -0.21192582     1.14352849    -0.67025865
 c      1.20333670     0.93040440    -0.28913607
 h     -0.14940454    -1.95531102     0.78605014
 h     -1.88164610     1.88025604     0.63302253
 h     -0.77160051     1.82438726    -1.19122270
 h      2.07596136     1.79252358     0.02418620
 o      2.33791981    -1.21597685     0.09295412
 h      2.99665812    -0.82421151    -0.52526295
 c     -2.48017141    -0.50409202    -0.51331765
 h     -2.83896842    -0.03112726    -1.44801475
 h     -2.64133896    -1.64356852    -0.52621033
 h     -3.11610065     0.04780812     0.17334098
 h     -0.59215195     1.12038604     1.67378680
          17

 c      1.21045070    -0.43057425     0.19300939
 c     -0.15012738    -0.95147185     0.45461492
 c     -1.08117614     0.00055329    -0.09250534
 c     -1.04569934     1.26548212     0.83598434
 c     -0.20682461     1.14352520    -0.67262503
 c      1.19972082     0.93432754    -0.29996948
 h     -0.17675288    -1.94986057     0.75072383
 h     -1.90012818     1.87301027     0.59894677
 h     -0.76936135     1.78994403    -1.17465196
 h      2.11915586     1.83218368     0.00797039
 o      2.35035714    -1.22390352     0.09626032
 h      2.99904003    -0.88464835    -0.51136111
 c     -2.47428815    -0.49406671    -0.51230527
 h     -2.80774026    -0.06740403    -1.43907031
 h     -2.64555165    -1.70287420    -0.53936707
 h     -3.11394034    -0.01237402     0.17912528
 h     -0.59596643     1.08790415     1.70833974
          17

 c      1.21385654    -0.43004216     0.18823396
 c     -0.15783434    -0.94409789     0.44641502
 c     -1.08582910     0.01267156    -0.07801467
 c     -1.05890805     1.26359614     0.83587041
 c     -0.20137390     1.14111141    -0.67079807
 c      1.19625422     0.93886926    -0.30934224
 h     -0.21213428    -1.96073631     0.72422987
 h     -1.92378979     1.87217236     0.57418569
 h     -0.78030354     1.78586377    -1.18491117
 h      2.13585816     1.84486830    -0.02244252
 o      2.36132926    -1.23169837     0.10080445
 h      3.00543093    -0.93850879    -0.50193474
 c     -2.46797334    -0.48576905    -0.51142423
 h     -2.77541107    -0.10294978    -1.44030344
 h     -2.64395439    -1.73435091    -0.55086636
 h     -3.12443120    -0.07333201     0.19577507
 h     -0.58115991     1.05637382     1.77746220
          17

 c      1.21774819    -0.43044916     0.18206222
 c     -0.16141113    -0.93544908     0.43682423
 c     -1.08984585     0.02494116    -0.06395926
 c     -1.07198139     1.26111461     0.83353204
 c     -0.19615694     1.13689704    -0.66526739
 c      1.19325738     0.94388665    -0.31719261
 h     -0.25450764    -1.98246974     0.70506762
 h     -1.94910096     1.87576991     0.56061682
 h     -0.80014935     1.80748159    -1.21799890
 h      2.12484584     1.82987940    -0.06648220
 o      2.37012210    -1.23952275     0.10712410
 h      3.02341669    -0.98112751    -0.50526015
 c     -2.46101217    -0.48019085    -0.51031650
 h     -2.74547236    -0.13329363    -1.45759123
 h     -2.63477326    -1.73386514    -0.56041244
 h     -3.14918283    -0.13212323     0.22379738
 h     -0.56374342     1.03262238     1.85174370
          17

 c      1.22213907    -0.43184156     0.17447900
 c     -0.16080391    -0.92661889     0.42622951
 c     -1.09322376     0.03723654    -0.05057196
 c     -1.08434797     1.25809945     0.83077836
 c     -0.19245394     1.13233269    -0.65724040
 c      1.19091006     0.94905587    -0.32350509
 h     -0.30174234    -2.00463671     0.69060718
 h     -1.97247938     1.88143049     0.55951276
 h     -0.81657655     1.84054515    -1.26178534
 h      2.08698143     1.78857730    -0.12291064
 o      2.37665908    -1.24726523     0.11519851
 h      3.05159143    -1.01275596    -0.52103533
 c     -2.45375858    -0.47746896    -0.50864605
 h     -2.71943699    -0.15668329    -1.49044983
 h     -2.61679505    -1.70192784    -0.56783090
 h     -3.18406305    -0.18868352     0.25757245
 h     -0.55413640     1.02121247     1.91114831
          17

 c      1.22701940    -0.43421274     0.16549199
 c     -0.15615435    -0.91863426     0.41500010
 c     -1.09597766     0.04937809    -0.03808659
 c     -1.09583170     1.25483866     0.82865820
 c     -0.19134500     1.12875674    -0.64788073
 c      1.18908857     0.95379287    -0.32834708
 h     -0.35080755    -2.01732712     0.67853231
 h     -1.99099939     1.88699450     0.57124877
 h     -0.81931054     1.87215441    -1.30459201
 h      2.02657961     1.72556589    -0.18964108
 o      2.38144961    -1.25464873     0.12448272
 h      3.08036034    -1.03679258    -0.54097341
 c     -2.44694075    -0.47717276    -0.50639744
 h     -2.69685698    -0.17376177    -1.53139185
 h     -2.58930679    -1.64301948    -0.57308042
 h     -3.22159116    -0.24337570     0.28839697
 h     -0.55711247     1.02392231     1.94567126
          17

 c      1.23236048    -0.43751700     0.15514316
 c     -0.14776463    -0.91218454     0.40342045
 c     -1.09812626     0.06112084    -0.02673344
 c     -1.10641600     1.25171061     0.82781097
 c     -0.19338782     1.12707585    -0.63801396
 c      1.18697175     0.95696626    -0.33191683
 h     -0.39830701    -2.01407731     0.66740397
 h     -2.00288057     1.89096703     0.59518924
 h     -0.80330364     1.89430607    -1.33845212
 h      1.95553336     1.65231029    -0.26346009
 o      2.38509854    -1.26142729     0.13434411
 h      3.09950998    -1.05648087    -0.55575172
 c     -2.44121556    -0.47842768    -0.50385447
 h     -2.67664104    -0.18591013    -1.57010091
 h     -2.55234263    -1.56730269    -0.57642659
 h     -3.25465906    -0.29546625     0.30869421
 h     -0.57411509     1.04080768     1.95126868
          17

 c      1.23812407    -0.44168600     0.14351822
 c     -0.13605696    -0.90756314     0.39168156
 c     -1.09968492     0.07216856    -0.01672685
 c     -1.11612003     1.24908550     0.82864711
 c     -0.19868405     1.12782174    -0.62814780
 c      1.18251632     0.95648281    -0.33447885
 h     -0.44099925    -1.99245415     0.65666866
 h     -2.00776755     1.89277858     0.62972714
 h     -0.76764271     1.90309724    -1.35881140
 h      1.89940621     1.59221430    -0.34103210
 o      2.38799714    -1.26745313     0.14433971
 h      3.10286326    -1.07367723    -0.55940512
 c     -2.43690043    -0.47969266    -0.50134819
 h     -2.65811009    -0.19414173    -1.59781460
 h     -2.50693862    -1.49426134    -0.57887905
 h     -3.27841797    -0.34330227     0.31389100
 h     -0.60450318     1.07090350     1.92761032
          17

 c      1.24425739    -0.44666448     0.13076017
 c     -0.12152646    -0.90469079     0.37989348
 c     -1.10066842     0.08221968    -0.00824088
 c     -1.12499496     1.24727663     0.83131102
 c     -0.20702189     1.13123489    -0.61853236
 c      1.17307152     0.94987924    -0.33602777
 h     -0.47625095    -1.95387180     0.64657072
 h     -2.00684369     1.89288531     0.67241032
 h     -0.71423701     1.89768545    -1.36387250
 h      1.89081232     1.57396498    -0.42308588
 o      2.39026467    -1.27266184     0.15427339
 h      3.08906611    -1.08897888    -0.55022385
 c     -2.43400278    -0.47869468    -0.49907058
 h     -2.64125170    -0.19895596    -1.60915417
 h     -2.45445895    -1.45305034    -0.58259178
 h     -3.29048577    -0.38504164     0.30237662
 h     -0.64553414     1.11236921     1.87816723
          17

 c      1.25067059    -0.45247144     0.11708619
 c     -0.10468153    -0.90315191     0.36809498
 c     -1.10110096     0.09102503    -0.00137647
 c     -1.13322752     1.24653473     0.83542789
 c     -0.21799501     1.13727546    -0.60915733
 c      1.15868938     0.93718806    -0.33639741
 h     -0.50253397    -1.90341680     0.63815377
 h     -2.00274919     1.89266663     0.72013630
 h     -0.64732461     1.88017207    -1.35470966
 h      1.93137819     1.59821220    -0.51318886
 o      2.39175698    -1.27705490     0.16420240
 h      3.06146049    -1.10197297    -0.53085319
 c     -2.43243367    -0.47382687    -0.49712722
 h     -2.62657030    -0.20050648    -1.60227737
 h     -2.39474264    -1.46537927    -0.58979664
 h     -3.29072891    -0.41918386     0.27505506
 h     -0.69120840     1.16232815     1.81263625
          17

 c      1.25724225    -0.45920581     0.10277523
 c     -0.08598649    -0.90224482     0.35625816
 c     -1.10102301     0.09841811     0.00385608
 c     -1.14132594     1.24705747     0.83970500
 c     -0.23100745     1.14555677    -0.59966338
 c      1.14237065     0.92101587    -0.33611774
 h     -0.51991978    -1.84950979     0.63330808
 h     -1.99919821     1.89402982     0.76944012
 h     -0.57348738     1.85642304    -1.33631324
 h      1.98890647     1.63680272    -0.60723592
 o      2.39207256    -1.28069670     0.17445377
 h      3.02804105    -1.11133840    -0.50852959
 c     -2.43190930    -0.46622069    -0.49576280
 h     -2.61489334    -0.19864997    -1.57881484
 h     -2.32758218    -1.52061957    -0.60027591
 h     -3.28140939    -0.44478818     0.23531598
 h     -0.73042313     1.21704648     1.75103051
          17

 c      1.26385220    -0.46697564     0.08812609
 c     -0.06584562    -0.90112295     0.34431294
 c     -1.10050593     0.10429894     0.00752700
 c     -1.15013267     1.24891784     0.84201101
 c     -0.24525088     1.15528140    -0.58925762
 c      1.12666862     0.90362119    -0.33609745
 h     -0.53012670    -1.80245158     0.63459138
 h     -2.00016033     1.89870604     0.81689085
 h     -0.50109684     1.83683201    -1.31872046
 h      2.03647718     1.66682112    -0.69672923
 o      2.39065565    -1.28370158     0.18555077
 h      2.99991278    -1.11521478    -0.49384695
 c     -2.43158232    -0.45862060    -0.49531559
 h     -2.60723665    -0.19286708    -1.54410277
 h     -2.25656193    -1.58875780    -0.61187185
 h     -3.26768088    -0.46163384     0.18931920
 h     -0.74774453     1.27362980     1.72231518
          17

 c      1.27040326    -0.47582596     0.07341739
 c     -0.04470036    -0.89910496     0.33222613
 c     -1.09966250     0.10858574     0.00975138
 c     -1.16008269     1.25202687     0.84121548
 c     -0.25989254     1.16546063    -0.57693283
 c      1.11287165     0.88626775    -0.33708128
 h     -0.53534272    -1.77101095     0.64440015
 h     -2.00860853     1.90737156     0.85956088
 h     -0.43773942     1.83376204    -1.31484700
 h      2.06141897     1.67767938    -0.77493410
 o      2.38716239    -1.28616407     0.19785510
 h      2.98564224    -1.11256534    -0.49494616
 c     -2.43014961    -0.45319905    -0.49597188
 h     -2.60470613    -0.18208696    -1.50730139
 h     -2.18762795    -1.64609280    -0.62283750
 h     -3.25756126    -0.47036641     0.14570265
 h     -0.73365118     1.33179566     1.74264452
          17

 c      1.27683375    -0.48569566     0.05887679
 c     -0.02322559    -0.89603200     0.32012753
 c     -1.09863044     0.11117481     0.01066093
 c     -1.17045068     1.25649898     0.83892896
 c     -0.27438406     1.17563225    -0.56225018
 c      1.10151048     0.86965456    -0.33958428
 h     -0.53594459    -1.75837795     0.66353875
 h     -2.02518424     1.91894405     0.89537605
 h     -0.38672488     1.85315291    -1.33162672
 h      2.05928478     1.66575157    -0.83755761
 o      2.38187042    -1.28806268     0.21110476
 h      2.98481575    -1.10488871    -0.50999493
 c     -2.42630208    -0.45114696    -0.49764511
 h     -2.60831348    -0.16469256    -1.47985334
 h     -2.12633049    -1.68020028    -0.63245927
 h     -3.25958873    -0.47235274     0.11327964
 h     -0.69494462     1.39060661     1.79502678
          17

 c      1.28312483    -0.49639810     0.04466175
 c     -0.00242215    -0.89234767     0.30837827
 c     -1.09753361     0.11196423     0.01042546
 c     -1.18011423     1.26280571     0.83768740
 c     -0.28844706     1.18633301    -0.54590849
 c      1.09275019     0.85422691    -0.34397075
 h     -0.52936175    -1.76120157     0.69034008
 h     -2.04778979     1.93064345     0.92309780
 h     -0.34759050     1.88885778    -1.36302483
 h      2.02942482     1.63057870    -0.88188264
 o      2.37555672    -1.28928348     0.22450336
 h      2.98980278    -1.09582450    -0.52843855
 c     -2.41931207    -0.45299327    -0.50004937
 h     -2.61844779    -0.13937704    -1.47062802
 h     -2.07694808    -1.68592877    -0.64071006
 h     -3.27753733    -0.46912868     0.09671510
 h     -0.64606938     1.44626421     1.85071955
          17

 c      1.28928117    -0.50762746     0.03086118
 c      0.01653679    -0.88882268     0.29749924
 c     -1.09644084     0.11093084     0.00928443
 c     -1.18833727     1.27141077     0.83912723
 c     -0.30180211     1.19854234    -0.52918922
 c      1.08653452     0.84028615    -0.35050736
 h     -0.51154292    -1.77261643     0.72130064
 h     -2.07272662     1.93904859     0.94207837
 h     -0.31961082     1.92879212    -1.39597682
 h      1.97341884     1.57353628    -0.90632084
 o      2.36903856    -1.28973911     0.23723262
 h      2.99277131    -1.08910023    -0.53905205
 c     -2.40943177    -0.45877857    -0.50300983
 h     -2.63405541    -0.10681117    -1.48012493
 h     -2.04252076    -1.66223623    -0.64790867
 h     -3.30673405    -0.46194666     0.09408487
 h     -0.59858959     1.49476658     1.89047103
          17

 c      1.29527896    -0.51898134     0.01751332
 c      0.03256019    -0.88622079     0.28803115
 c     -1.09534235     0.10820058     0.00754253
 c     -1.19475760     1.28250760     0.84389843
 c     -0.31409989     1.21296331    -0.51317120
 c      1.08256147     0.82794830    -0.35933122
 h     -0.47924454    -1.78587371     0.75249044
 h     -2.09635385     1.94136148     0.95212272
 h     -0.30296077     1.96290452    -1.41924864
 h      1.89550357     1.49820491    -0.91088334
 o      2.36292522    -1.28943756     0.24875694
 h      2.98942545    -1.08728117    -0.53475884
 c     -2.39768106    -0.46805914    -0.50669217
 h     -2.65240051    -0.07036396    -1.50028443
 h     -2.02485888    -1.61132191    -0.65461445
 h     -3.33685704    -0.45192384     0.09933169
 h     -0.55963202     1.53346409     1.90535425
          17

 c      1.30100700    -0.52999451     0.00462767
 c      0.04482183    -0.88511465     0.28042759
 c     -1.09415114     0.10407219     0.00553810
 c     -1.19917381     1.29597234     0.85202870
 c     -0.32500595     1.22980580    -0.49848718
 c      1.08007475     0.81693937    -0.37026903
 h     -0.43127653    -1.79622054     0.78062150
 h     -2.11618943     1.93614380     0.95348119
 h     -0.29812100     1.98544349    -1.42624482
 h      1.80522377     1.41259452    -0.89928500
 o      2.35757923    -1.28848809     0.25887549
 h      2.97944532    -1.09154373    -0.51345779
 c     -2.38532540    -0.47986496    -0.51143104
 h     -2.66995480    -0.03482975    -1.52023799
 h     -2.02401705    -1.53999857    -0.66184618
 h     -3.35758909    -0.44036081     0.10624396
 h     -0.53331875     1.56100346     1.89255744
          17

 c      1.30622914    -0.54018417    -0.00779689
 c      0.05285640    -0.88582380     0.27499805
 c     -1.09272514     0.09898379     0.00360762
 c     -1.20143121     1.31140597     0.86315542
 c     -0.33427030     1.24884909    -0.48538974
 c      1.07741273     0.80619978    -0.38242459
 h     -0.36869410    -1.80137113     0.80358267
 h     -2.13134317     1.92349476     0.94685487
 h     -0.30537159     1.99427058    -1.41439728
 h      1.72291536     1.33364699    -0.88373949
 o      2.35311023    -1.28708874     0.26771527
 h      2.96631569    -1.10169970    -0.47791466
 c     -2.37361141    -0.49249977    -0.51740708
 h     -2.68354733    -0.00466028    -1.53137853
 h     -2.03680988    -1.46355368    -0.67177576
 h     -3.36181454    -0.42878610     0.11043623
 h     -0.52173857     1.57705083     1.85295673
          17

 c      1.31058935    -0.54911637    -0.01976108
 c      0.05659940    -0.88839679     0.27187675
 c     -1.09090878     0.09343323     0.00205767
 c     -1.20144178     1.32818671     0.87657542
 c     -0.34176431     1.26953315    -0.47383333
 c      1.07183692     0.79375288    -0.39387852
 h     -0.29453871    -1.80149481     0.82072334
 h     -2.14249031     1.90486654     0.93334975
 h     -0.32459645     1.99010240    -1.38443556
 h      1.68191055     1.28886385    -0.88844351
 o      2.34934931    -1.28550829     0.27572713
 h      2.95731403    -1.11621415    -0.43569431
 c     -2.36379546    -0.50324829    -0.52443800
 h     -2.69097782     0.01701284    -1.52897029
 h     -2.05501014    -1.41000832    -0.68880616
 h     -3.34620782    -0.41879602     0.10962959
 h     -0.52479353     1.58234179     1.79092530
          17

 c      1.31365249    -0.55650280    -0.03125852
 c      0.05637411    -0.89261839     0.27100702
 c     -1.08858839     0.08788168     0.00114778
 c     -1.19936049     1.34549901     0.89112430
 c     -0.34750661     1.29099520    -0.46346957
 c      1.06174664     0.77856445    -0.40331236
 h     -0.21336538    -1.79907311     0.83303555
 h     -2.15143863     1.88261538     0.91437867
 h     -0.35524064     1.97650494    -1.34058826
 h      1.70267628     1.29487308    -0.93030112
 o      2.34589747    -1.28403830     0.28358008
 h      2.96225260    -1.13264866    -0.39745575
 c     -2.35688021    -0.50913973    -0.53204072
 h     -2.69120845     0.02878631    -1.51197078
 h     -2.06830406    -1.41137657    -0.71888891
 h     -3.31110084    -0.41178221     0.10358969
 h     -0.53857238     1.57923347     1.71613771
          17

 c      1.31498258    -0.56226244    -0.04228183
 c      0.05280486    -0.89806687     0.27216089
 c     -1.08572495     0.08268708     0.00108593
 c     -1.19592763     1.36233895     0.90494510
 c     -0.35164049     1.31206308    -0.45357278
 c      1.04919848     0.76260911    -0.41222534
 h     -0.13047395    -1.79832242     0.84299183
 h     -2.16025849     1.85935124     0.89157486
 h     -0.39643774     1.96045410    -1.29154466
 h      1.76298727     1.33339616    -0.99259948
 o      2.34242151    -1.28288762     0.29178249
 h      2.98831721    -1.14907857    -0.37091693
 c     -2.35265243    -0.50976975    -0.54000562
 h     -2.68449269     0.03133832    -1.48281182
 h     -2.07550450    -1.47078694    -0.76327562
 h     -3.26073600    -0.40859738     0.09445442
 h     -0.55216257     1.57265402     1.64665636
          17

 c      1.31425454    -0.56645447    -0.05284912
 c      0.04665440    -0.90425714     0.27502837
 c     -1.08234157     0.07808300     0.00202249
 c     -1.19262578     1.37760857     0.91559732
 c     -0.35431529     1.33132314    -0.44307042
 c      1.03703816     0.74849691    -0.42272576
 h     -0.05084612    -1.80360706     0.85360205
 h     -2.17024670     1.83732119     0.86676936
 h     -0.44749409     1.95203068    -1.25036655
 h      1.83101429     1.37857694    -1.05099372
 o      2.33906323    -1.28209748     0.30025711
 h      3.03323364    -1.16534920    -0.35420624
 c     -2.34963818    -0.50779564    -0.54870239
 h     -2.67253115     0.02769869    -1.44755300
 h     -2.08472493    -1.55733588    -0.81530805
 h     -3.20359390    -0.40942571     0.08725104
 h     -0.54679932     1.56988081     1.60803327
          17

 c      1.31131638    -0.56919910    -0.06300425
 c      0.03867408    -0.91086152     0.27936433
 c     -1.07850505     0.07417785     0.00404162
 c     -1.19059628     1.39054422     0.92147265
 c     -0.35559572     1.34751324    -0.43101079
 c      1.02691219     0.73783002    -0.43591238
 h      0.02161636    -1.81704960     0.86679216
 h     -2.18148413     1.81818419     0.84190793
 h     -0.50829117     1.96028677    -1.22934284
 h      1.88829603     1.41554824    -1.09256678
 o      2.33639906    -1.28159577     0.30847275
 h      3.08594615    -1.18223697    -0.33822796
 c     -2.34613117    -0.50611232    -0.55850989
 h     -2.65855550     0.02323411    -1.41582570
 h     -2.10207709    -1.63984641    -0.86692381
 h     -3.15131330    -0.41400068     0.08952531
 h     -0.50919633     1.57579366     1.61700031
          17

 c      1.30617875    -0.57064514    -0.07278747
 c      0.02955782    -0.91784652     0.28508932
 c     -1.07431058     0.07097045     0.00716664
 c     -1.18904320     1.40110614     0.92332576
 c     -0.35557104     1.36018362    -0.41740135
 c      1.01955678     0.73139820    -0.45212858
 h      0.08395775    -1.83711900     0.88229409
 h     -2.19316737     1.80310007     0.81880793
 h     -0.57788410     1.98585694    -1.23027298
 h      1.92648727     1.43770850    -1.11276550
 o      2.33499765    -1.28129373     0.31591300
 h      3.13399069    -1.19997769    -0.31442920
 c     -2.34083929    -0.50662388    -0.56939181
 h     -2.64683080     0.02468414    -1.39885654
 h     -2.12897262    -1.70034976    -0.91269086
 h     -3.11423365    -0.42207770     0.10826192
 h     -0.45019840     1.58804298     1.66361190
          17

 c      1.29897458    -0.57095514    -0.08221089
 c      0.01996062    -0.92539250     0.29225242
 c     -1.06986352     0.06839014     0.01138417
 c     -1.18620808     1.40959588     0.92305269
 c     -0.35456658     1.36980060    -0.40332914
 c      1.01528177     0.72952485    -0.47134381
 h      0.13363372    -1.85958990     0.89809662
 h     -2.20379234     1.79269183     0.79900512
 h     -0.65218518     2.01987677    -1.24278324
 h      1.94200369     1.44239171    -1.11079315
 o      2.33512855    -1.28111265     0.32230132
 h      3.16855384    -1.21796520    -0.27856631
 c     -2.33341096    -0.51024864    -0.58091369
 h     -2.64082917     0.03704803    -1.40394028
 h     -2.16410942    -1.73058996    -0.94959587
 h     -3.09504908    -0.43390558     0.14426444
 h     -0.39296276     1.60131625     1.72533432
          17

 c      1.28992154    -0.57029291    -0.09124800
 c      0.01049949    -0.93369461     0.30091084
 c     -1.06527092     0.06633597     0.01666107
 c     -1.18093128     1.41624981     0.92213430
 c     -0.35308302     1.37711430    -0.39014724
 c      1.01418732     0.73222660    -0.49331816
 h      0.16839118    -1.87975759     0.91180357
 h     -2.21118475     1.78700104     0.78376018
 h     -0.72473351     2.05124101    -1.25360564
 h      1.93355398     1.42889771    -1.08761846
 o      2.33670203    -1.28097440     0.32760084
 h      3.18580964    -1.23507636    -0.23071233
 c     -2.32456370    -0.51698664    -0.59261392
 h     -2.64105666     0.05988394    -1.42886564
 h     -2.20494523    -1.72770943    -0.97611367
 h     -3.08789780    -0.45001755     0.19002046
 h     -0.35439394     1.61195387     1.78495302
          17

 c      1.27930401    -0.56880168    -0.09984696
 c      0.00171087    -0.94280725     0.31103538
 c     -1.06064493     0.06469525     0.02294160
 c     -1.17284134     1.42119902     0.92143840
 c     -0.35157348     1.38266847    -0.37887891
 c      1.01618123     0.73923231    -0.51761788
 h      0.18655959    -1.89411331     0.92171005
 h     -2.21290119     1.78564368     0.77404864
 h     -0.78929423     2.07198980    -1.25348585
 h      1.90188703     1.39826987    -1.04571868
 o      2.33926454    -1.28079651     0.33197961
 h      3.18730558    -1.24996058    -0.17459578
 c     -2.31552618    -0.52614053    -0.60429690
 h     -2.64512874     0.08758504    -1.46337094
 h     -2.24830705    -1.69249713    -0.99178486
 h     -3.08409367    -0.47052818     0.23425897
 h     -0.34257229     1.61817635     1.83277900
          17

 c      1.26746907    -0.56658665    -0.10795126
 c     -0.00599632    -0.95257807     0.32247039
 c     -1.05610360     0.06334517     0.03014054
 c     -1.16204119     1.42451523     0.92146486
 c     -0.35032236     1.38671775    -0.37014893
 c      1.02080319     0.74987331    -0.54352077
 h      0.18735226    -1.90103214     0.92725156
 h     -2.20688575     1.78806953     0.77048427
 h     -0.84124408     2.07800200    -1.23801557
 h      1.85172181     1.35469073    -0.99013516
 o      2.34197431    -1.28049320     0.33579122
 h      3.18062837    -1.26122999    -0.11714334
 c     -2.30741869    -0.53660938    -0.61589360
 h     -2.64983613     0.11328290    -1.49575768
 h     -2.29062240    -1.62997284    -0.99750395
 h     -3.07701873    -0.49483132     0.26725526
 h     -0.35988660     1.61924167     1.86388788
          17

 c      1.25482881    -0.56370272    -0.11552309
 c     -0.01237841    -0.96263033     0.33492414
 c     -1.05175919     0.06214972     0.03813701
 c     -1.14887075     1.42623571     0.92250878
 c     -0.34943360     1.38929343    -0.36428263
 c      1.02677114     0.76278953    -0.56981653
 h      0.17102806    -1.90097697     0.92912119
 h     -2.19204992     1.79378200     0.77322284
 h     -0.87781184     2.06808135    -1.20645526
 h      1.79699717     1.30913826    -0.93077455
 o      2.34366699    -1.27997723     0.33949984
 h      3.17866516    -1.26764547    -0.06712596
 c     -2.30099329    -0.54687918    -0.62715796
 h     -2.65271078     0.13183036    -1.51732706
 h     -2.32822881    -1.55227049    -0.99670081
 h     -3.06332931    -0.52175779     0.28288011
 h     -0.40522216     1.61494983     1.87633303
          17

 c      1.24184771    -0.56016391    -0.12255207
 c     -0.01737038    -0.97237058     0.34797122
 c     -1.04770432     0.06096271     0.04677630
 c     -1.13382748     1.42636086     0.92466343
 c     -0.34884520     1.39025643    -0.36135444
 c      1.03139686     0.77560098    -0.59470328
 h      0.13890649    -1.89653650     0.92926216
 h     -2.16861384     1.80247834     0.78186684
 h     -0.89814927     2.04336669    -1.16098925
 h      1.76780050     1.28371612    -0.88378099
 o      2.34328767    -1.27916408     0.34344036
 h      3.19313991    -1.26827006    -0.03118802
 c     -2.29657533    -0.55473315    -0.63743437
 h     -2.65243917     0.14059330    -1.52325625
 h     -2.35827579    -1.48268600    -0.99723757
 h     -3.04246827    -0.54982298     0.27857584
 h     -0.47442135     1.60555175     1.87110432
          17

 c      1.22899985    -0.55599074    -0.12903529
 c     -0.02106439    -0.98103994     0.36107926
 c     -1.04400892     0.05964651     0.05588666
 c     -1.11760791     1.42482701     0.92765462
 c     -0.34832916     1.38929460    -0.36113107
 c      1.03167740     0.78581528    -0.61660594
 h      0.09317889    -1.89213457     0.93064248
 h     -2.13821438     1.81412219     0.79537639
 h     -0.90382158     2.00750488    -1.10692272
 h      1.79786912     1.30178537    -0.86245276
 o      2.34058102    -1.27798117     0.34754950
 h      3.22409415    -1.26249007    -0.00946319
 c     -2.29402649    -0.55751984    -0.64572367
 h     -2.64878727     0.13933283    -1.51213065
 h     -2.37998660    -1.45241170    -1.01095547
 h     -3.01616438    -0.57742306     0.25505947
 h     -0.55948049     1.59198574     1.85389234
          17

 c      1.21671095    -0.55128151    -0.13492855
 c     -0.02364102    -0.98785839     0.37369470
 c     -1.04073047     0.05811070     0.06531599
 c     -1.10118022     1.42145857     0.93055336
 c     -0.34744707     1.38587828    -0.36295055
 c      1.02815629     0.79350626    -0.63558438
 h      0.03643582    -1.89274506     0.93642126
 h     -2.10377888     1.82896199     0.81200853
 h     -0.89982867     1.96743095    -1.05351024
 h      1.87943804     1.35717926    -0.86157875
 o      2.33614083    -1.27636628     0.35144913
 h      3.25934130    -1.25005794     0.00310693
 c     -2.29288036    -0.55420027    -0.65151656
 h     -2.64256539     0.13015801    -1.48567168
 h     -2.39338496    -1.47627068    -1.04451417
 h     -2.98841785    -0.60308122     0.21648511
 h     -0.64766058     1.57630822     1.83820369
          17

 c      1.20535349    -0.54619795    -0.14013248
 c     -0.02530767    -0.99226762     0.38539721
 c     -1.03792089     0.05633783     0.07494210
 c     -1.08560540     1.41599078     0.93177939
 c     -0.34548597     1.37925930    -0.36571943
 c      1.02397839     0.80051381    -0.65241116
 h     -0.02882178    -1.90134752     0.94834651
 h     -2.06911284     1.84746963     0.82937350
 h     -0.89519140     1.93352950    -1.01384863
 h      1.97435571     1.42357553    -0.86873009
 o      2.33075853    -1.27425418     0.35474835
 h      3.28463094    -1.23117600     0.01187873
 c     -2.29256796    -0.54679799    -0.65551552
 h     -2.63576367     0.11770454    -1.44905344
 h     -2.39625630    -1.53535519    -1.09108863
 h     -2.96575372    -0.62596108     0.17082716
 h     -0.72395158     1.56149270     1.84522936
          17

 c      1.19526857    -0.54090696    -0.14451788
 c     -0.02630081    -0.99415221     0.39603981
 c     -1.03564704     0.05435746     0.08463874
 c     -1.07139928     1.40830144     0.93028537
 c     -0.34167219     1.36876834    -0.36834444
 c      1.02140621     0.80805587    -0.66745980
 h     -0.10010655    -1.91656382     0.96532739
 h     -2.03797714     1.87010751     0.84477925
 h     -0.89986509     1.91612115    -1.00035434
 h      2.05499493     1.48219890    -0.87706177
 o      2.32496278    -1.27157281     0.35718958
 h      3.29063674    -1.20640897     0.02010541
 c     -2.29225894    -0.53836453    -0.65881683
 h     -2.63166739     0.10916879    -1.41118368
 h     -2.38610273    -1.60042416    -1.13893442
 h     -2.95665866    -0.64651294     0.12907962
 h     -0.77966602     1.54912955     1.89001174
          17

 c      1.18676342    -0.53555432    -0.14795140
 c     -0.02692973    -0.99382876     0.40574249
 c     -1.03401002     0.05219975     0.09424284
 c     -1.05830651     1.39866230     0.92705878
 c     -0.33582420     1.35445321    -0.37055633
 c      1.02146821     0.81649915    -0.68077537
 h     -0.17433145    -1.93294726     0.98369622
 h     -2.01256465     1.89676961     0.85592722
 h     -0.91676929     1.91780731    -1.01577770
 h      2.10846842     1.52428529    -0.88410315
 o      2.31892397    -1.26825244     0.35865203
 h      3.27430797    -1.17645722     0.02886603
 c     -2.29095109    -0.53121480    -0.66198730
 h     -2.63427031     0.11304585    -1.38300732
 h     -2.36247532    -1.65138450    -1.17982377
 h     -2.96847373    -0.66639240     0.10117625
 h     -0.81683395     1.53725951     1.96365870
          17

 c      1.18008822    -0.53026632    -0.15030606
 c     -0.02757452    -0.99180717     0.41474089
 c     -1.03313428     0.04988185     0.10356098
 c     -1.04604661     1.38760505     0.92427220
 c     -0.32861490     1.33725792    -0.37311704
 c      1.02454877     0.82575870    -0.69227655
 h     -0.24755519    -1.94376469     0.99901979
 h     -1.99230177     1.92612423     0.86152461
 h     -0.93871230     1.93114566    -1.05084102
 h      2.12971984     1.54637829    -0.88919245
 o      2.31246336    -1.26424401     0.35913424
 h      3.23871124    -1.14183132     0.03735831
 c     -2.28813449    -0.52663842    -0.66495323
 h     -2.64609522     0.13489637    -1.37200566
 h     -2.32655597    -1.67773880    -1.20954367
 h     -3.00216592    -0.68699249     0.08972440
 h     -0.84061287     1.52261769     2.04276996
          17

 c      1.17541004    -0.52515130    -0.15146325
 c     -0.02862273    -0.98854370     0.42323056
 c     -1.03313536     0.04742237     0.11239027
 c     -1.03471497     1.37569417     0.92366471
 c     -0.32100350     1.31841447    -0.37708522
 c      1.03073150     0.83554636    -0.70184349
 h     -0.31546896    -1.94371781     1.00781367
 h     -1.97427723     1.95555013     0.86135235
 h     -0.95530338     1.94547883    -1.09238897
 h      2.11734130     1.54750995    -0.89235808
 o      2.30505575    -1.25955084     0.35875278
 h      3.19306480    -1.10235584     0.04295760
 c     -2.28425845    -0.52493453    -0.66747995
 h     -2.66563118     0.17255222    -1.37674075
 h     -2.28025878    -1.67476070    -1.22628245
 h     -3.05054440    -0.70798664     0.08866034
 h     -0.85394638     1.50324284     2.10785199
          17

 c      1.17278799    -0.52029821    -0.15131223
 c     -0.03039349    -0.98431763     0.43128757
 c     -1.03409467     0.04486226     0.12053119
 c     -1.02459630     1.36343809     0.92612977
 c     -0.31372980     1.29892947    -0.38321199
 c      1.03987636     0.84545220    -0.70933795
 h     -0.37412918    -1.93019507     1.00831045
 h     -1.95491937     1.98185266     0.85595127
 h     -0.95906116     1.95268930    -1.13009457
 h      2.07240793     1.52837699    -0.89403071
 o      2.29593736    -1.25426154     0.35771870
 h      3.15119722    -1.05670741     0.04167178
 c     -2.28038633    -0.52564989    -0.66955793
 h     -2.68778874     0.21711362    -1.38870204
 h     -2.22579935    -1.64128370    -1.22966221
 h     -3.10258251    -0.72772468     0.08874429
 h     -0.85789526     1.47863500     2.14792324
          17

 c      1.17215487    -0.51577023    -0.14975379
 c     -0.03308483    -0.97920188     0.43884914
 c     -1.03604954     0.04228372     0.12779155
 c     -1.01592996     1.35124788     0.93191582
 c     -0.30722433     1.27948159    -0.39182876
 c      1.05149250     0.85488905    -0.71458250
 h     -0.42053539    -1.90349558     1.00057599
 h     -1.93154578     2.00220210     0.84629041
 h     -0.94645823     1.94824375    -1.15768753
 h      1.99971633     1.49210865    -0.89524753
 o      2.28455234    -1.24851022     0.35620262
 h      3.12468252    -1.00316811     0.03041947
 c     -2.27754279    -0.52796031    -0.67129474
 h     -2.70689152     0.25849855    -1.39867911
 h     -2.16554356    -1.57946298    -1.22073878
 h     -3.14840965    -0.74454451     0.08266585
 h     -0.85275169     1.44914506     2.15825705
          17

 c      1.17331382    -0.51159691    -0.14670674
 c     -0.03673959    -0.97306510     0.44571632
 c     -1.03899242     0.03982551     0.13399323
 c     -1.00880603     1.33939931     0.94082079
 c     -0.30166813     1.26047608    -0.40292764
 c      1.06435866     0.86285833    -0.71728828
 h     -0.45305970    -1.86678372     0.98645720
 h     -1.90313300     2.01482000     0.83354980
 h     -0.91708143     1.93051622    -1.17216440
 h      1.91208375     1.44714168    -0.89852550
 o      2.27114312    -1.24230687     0.35412615
 h      3.11359826    -0.94244937     0.01048814
 c     -2.27639991    -0.53079534    -0.67264197
 h     -2.71874798     0.28918106    -1.40042354
 h     -2.10166274    -1.49631172    -1.20298321
 h     -3.18128830    -0.75755571     0.06640623
 h     -0.83852222     1.41558667     2.13835851
          17

 c      1.17595286    -0.50776609    -0.14211553
 c     -0.04121675    -0.96558187     0.45156479
 c     -1.04287668     0.03769203     0.13898676
 c     -1.00316263     1.32800415     0.95223113
 c     -0.29703019     1.24208279    -0.41622597
 c      1.07593777     0.86753150    -0.71689922
 h     -0.47181737    -1.82604191     0.96953213
 h     -1.87046751     2.01933727     0.81900675
 h     -0.87305036     1.90039142    -1.17330164
 h      1.83729864     1.41225993    -0.90980147
 o      2.25668343    -1.23544242     0.35116626
 h      3.10749057    -0.87927089    -0.01245217
 c     -2.27733912    -0.53266512    -0.67317507
 h     -2.72105782     0.30496615    -1.39102950
 h     -2.03495545    -1.40639650    -1.18411665
 h     -3.19761259    -0.76685058     0.03873122
 h     -0.81493201     1.37911803     2.09183410
          17

 c      1.17965159    -0.50423810    -0.13594607
 c     -0.04617937    -0.95628218     0.45598115
 c     -1.04763194     0.03615645     0.14267974
 c     -0.99885855     1.31699551     0.96500118
 c     -0.29307288     1.22421363    -0.43115722
 c      1.08280924     0.86644539    -0.71255799
 h     -0.47877189    -1.78957638     0.95481186
 h     -1.83591648     2.01689984     0.80399122
 h     -0.81911612     1.86166631    -1.16407855
 h      1.81353987     1.41454110    -0.93916651
 o      2.24225957    -1.22763011     0.34698731
 h      3.09503552    -0.82013143    -0.03202866
 c     -2.28065613    -0.53167043    -0.67206025
 h     -2.71322026     0.30477527    -1.37034242
 h     -1.96286574    -1.33153051    -1.17674365
 h     -3.19663958    -0.77353985     0.00064490
 h     -0.78097036     1.34121383     2.02818455
          17

 c      1.18386109    -0.50099498    -0.12816889
 c     -0.05115490    -0.94471952     0.45857232
 c     -1.05319489     0.03554491     0.14506428
 c     -0.99581836     1.30615483     0.97727530
 c     -0.28937083     1.20645936    -0.44680247
 c      1.08425853     0.85901895    -0.70400437
 h     -0.47697758    -1.76609365     0.94761881
 h     -1.80290884     2.01000093     0.78991060
 h     -0.76305985     1.82200684    -1.15177993
 h      1.84791644     1.46011275    -0.99077899
 o      2.22870399    -1.21868422     0.34140717
 h      3.06987200    -0.77053351    -0.04381117
 c     -2.28640225    -0.52654308    -0.66864792
 h     -2.69630325     0.29078777    -1.34069219
 h     -1.88105186    -1.28842903    -1.19179634
 h     -3.18084996    -0.77982878    -0.04453541
 h     -0.73381367     1.30346049     1.96527562
          17

 c      1.18790996    -0.49805516    -0.11876274
 c     -0.05571720    -0.93078823     0.45916736
 c     -1.05953717     0.03617440     0.14620341
 c     -0.99415872     1.29522004     0.98677034
 c     -0.28538289     1.18811172    -0.46192785
 c      1.08319501     0.84750469    -0.69232767
 h     -0.46862451    -1.76092154     0.95136733
 h     -1.77516005     2.00196555     0.77833387
 h     -0.71498097     1.79288616    -1.14799841
 h      1.90605231     1.52319410    -1.05404287
 o      2.21654899    -1.20860765     0.33443557
 h      3.03135947    -0.73366244    -0.04592463
 c     -2.29351944    -0.51802329    -0.66343098
 h     -2.67330756     0.26912962    -1.30723100
 h     -1.79235229    -1.27255095    -1.22720385
 h     -3.15696935    -0.78922519    -0.09065473
 h     -0.66807457     1.26696677     1.92640793
          17

 c      1.19106234    -0.49541855    -0.10775148
 c     -0.05966473    -0.91499713     0.45798820
 c     -1.06667721     0.03825642     0.14617760
 c     -0.99392922     1.28399114     0.99223996
 c     -0.28073100     1.16856245    -0.47546764
 c      1.08225493     0.83417946    -0.67889762
 h     -0.45332664    -1.77265399     0.96560562
 h     -1.75579395     1.99615684     0.77102722
 h     -0.68317723     1.78501550    -1.16353926
 h      1.95752013     1.57904445    -1.11574659
 o      2.20604189    -1.19763435     0.32627242
 h      2.98417235    -0.70973804    -0.03904921
 c     -2.29966197    -0.50811504    -0.65769619
 h     -2.64927636     0.25017223    -1.27826822
 h     -1.70856316    -1.26671466    -1.27092548
 h     -3.13606423    -0.80667947    -0.12906729
 h     -0.57967804     1.23224450     1.92347855
          17

 c      1.19258119    -0.49302679    -0.09522800
 c     -0.06299743    -0.89840154     0.45560849
 c     -1.07466391     0.04183032     0.14505523
 c     -0.99450882     1.27231489     0.99462644
 c     -0.27562991     1.14803646    -0.48733416
 c      1.08270330     0.82038259    -0.66472104
 h     -0.42879723    -1.79380141     0.98639641
 h     -1.74649818     1.99502787     0.76985366
 h     -0.66840795     1.79975716    -1.19899461
 h      1.98811488     1.61499874    -1.16734221
 o      2.19713221    -1.18626915     0.31730712
 h      2.93818771    -0.69535651    -0.02646333
 c     -2.30239393    -0.49858250    -0.65242256
 h     -2.63022795     0.24619227    -1.26357614
 h     -1.64147972    -1.25761800    -1.31208902
 h     -3.12936513    -0.83742936    -0.15192706
 h     -0.47386871     1.20054165     1.94360453
          17

 c      1.19180202    -0.49075777    -0.08135512
 c     -0.06575968    -0.88224542     0.45274230
 c     -1.08351883     0.04676792     0.14291103
 c     -0.99479649     1.26014808     0.99575893
 c     -0.27081449     1.12770251    -0.49845869
 c      1.08498160     0.80688826    -0.65050930
 h     -0.39307669    -1.81479894     1.00860352
 h     -1.74677469     1.99914137     0.77666211
 h     -0.66446165     1.82768153    -1.24368966
 h      1.99294841     1.62587052    -1.20406912
 o      2.18951698    -1.17527101     0.30807608
 h      2.90714512    -0.68361904    -0.01347744
 c     -2.30057468    -0.49042077    -0.64800468
 h     -2.62026459     0.26445458    -1.26875524
 h     -1.59817888    -1.23897336    -1.34443373
 h     -3.13978558    -0.88343421    -0.15762116
 h     -0.36377663     1.17401725     1.96418082
          17

 c      1.18823885    -0.48843930    -0.06635249
 c     -0.06795392    -0.86763538     0.45005834
 c     -1.09317175     0.05281940     0.13984682
 c     -0.99392013     1.24769661     0.99692022
 c     -0.26702239     1.10896758    -0.50997088
 c      1.08911362     0.79423631    -0.63682005
 h     -0.34593310    -1.82754297     1.02787979
 h     -1.75383862     2.00678464     0.79315107
 h     -0.66408252     1.85650818    -1.28472103
 h      1.97125046     1.60991630    -1.22321586
 o      2.18296231    -1.16541495     0.29907969
 h      2.90254609    -0.66764656    -0.00470687
 c     -2.29479871    -0.48381331    -0.64470489
 h     -2.61926061     0.30106448    -1.29007093
 h     -1.58151773    -1.20892602    -1.36505345
 h     -3.15889137    -0.94063520    -0.15192352
 h     -0.26221456     1.15435422     1.96942899
          17

 c      1.18169844    -0.48587475    -0.05047543
 c     -0.06956206    -0.85538707     0.44809485
 c     -1.10342750     0.05966217     0.13599190
 c     -0.99146746     1.23539194     0.99870683
 c     -0.26469570     1.09293629    -0.52265877
 c      1.09483830     0.78285432    -0.62411429
 h     -0.28896173    -1.82690803     1.04151511
 h     -1.76351722     2.01467576     0.82056243
 h     -0.66234356     1.87703121    -1.31307648
 h      1.92444374     1.56725477    -1.22333341
 o      2.17781645    -1.15707062     0.29052821
 h      2.92441665    -0.64689206    -0.00028788
 c     -2.28657772    -0.47841891    -0.64294692
 h     -2.62424218     0.34435458    -1.31722526
 h     -1.59145152    -1.16809263    -1.37312955
 h     -3.17398980    -1.00109113    -0.14305477
 h     -0.17813361     1.14221479     1.95217196
          17

 c      1.17235405    -0.48287705    -0.03399016
 c     -0.07060276    -0.84598222     0.44723278
 c     -1.11396403     0.06694147     0.13149300
 c     -0.98735187     1.22374714     1.00132830
 c     -0.26396616     1.08029217    -0.53691399
 c      1.10158862     0.77301993    -0.61272219
 h     -0.22514007    -1.81108309     1.04864561
 h     -1.77155662     2.01924859     0.85935193
 h     -0.65681525     1.88414145    -1.32427087
 h      1.85632419     1.50009131    -1.20452637
 o      2.17498771    -1.15012880     0.28235293
 h      2.96086314    -0.62772753     0.00362014
 c     -2.27746063    -0.47375580    -0.64312785
 h     -2.63216334     0.38279508    -1.33998142
 h     -1.62543443    -1.11904419    -1.36980220
 h     -3.17521953    -1.05686987    -0.13737176
 h     -0.11694064     1.13749447     1.91066751
          17

 c      1.16074864    -0.47930657    -0.01715041
 c     -0.07116844    -0.83955803     0.44767889
 c     -1.12435326     0.07430113     0.12650777
 c     -0.98166532     1.21321728     1.00480667
 c     -0.26471602     1.07132878    -0.55281319
 c      1.10832670     0.76465119    -0.60267440
 h     -0.15833125    -1.78167482     1.05038694
 h     -1.77459989     2.01772644     0.90905837
 h     -0.64695122     1.87624620    -1.31742687
 h      1.77529625     1.41492496    -1.17040392
 o      2.17534311    -1.14433866     0.27443762
 h      2.99732124    -0.61737238     0.01084823
 c     -2.26880644    -0.46930077    -0.64532493
 h     -2.64114982     0.40882868    -1.35141160
 h     -1.67771671    -1.06690760    -1.35924320
 h     -3.15742807    -1.10198056    -0.13840027
 h     -0.08127030     1.13963855     1.84639405
          17

 c      1.14775788    -0.47509347    -0.00019065
 c     -0.07144993    -0.83590115     0.44944628
 c     -1.13409797     0.08140530     0.12118986
 c     -0.97464525     1.20411833     1.00900584
 c     -0.26663604     1.06595870    -0.57014133
 c      1.11317831     0.75686141    -0.59328836
 h     -0.09276855    -1.74387097     1.05005029
 h     -1.77067167     2.00867774     0.96841415
 h     -0.63380083     1.85511288    -1.29491875
 h      1.69933588     1.32752316    -1.13299509
 o      2.17928848    -1.13953229     0.26673935
 h      3.02331426    -0.61979412     0.02316726
 c     -2.26191194    -0.46435740    -0.64906276
 h     -2.65053858     0.41895013    -1.34797302
 h     -1.73815041    -1.02050156    -1.35062719
 h     -3.11951010    -1.13268443    -0.14731306
 h     -0.07082676     1.14779025     1.76349460
          17

 c      1.13451010    -0.47026825     0.01668248
 c     -0.07174927    -0.83449188     0.45236270
 c     -1.14268573     0.08795110     0.11567125
 c     -0.96679540     1.19659103     1.01352985
 c     -0.26925697     1.06366138    -0.58833845
 c      1.11320571     0.74767036    -0.58273589
 h     -0.03238954    -1.70601678     1.05305795
 h     -1.75936686     1.99220795     1.03559044
 h     -0.62020875     1.82664407    -1.26291576
 h      1.65954018     1.26643026    -1.11808595
 o      2.18668884    -1.13565692     0.25929127
 h      3.03418332    -0.63508217     0.04034390
 c     -2.25798951    -0.45801702    -0.65328980
 h     -2.66072600     0.41294288    -1.32881889
 h     -1.79302587    -0.99179750    -1.35844722
 h     -3.06371646    -1.14752822    -0.16331627
 h     -0.08067957     1.16080348     1.66956317
          17

 c      1.12225906    -0.46504756     0.03333119
 c     -0.07247555    -0.83470053     0.45617876
 c     -1.14964721     0.09368256     0.11004612
 c     -0.95915622     1.19059654     1.01756402
 c     -0.27199258     1.06342060    -0.60643985
 c      1.10622298     0.73580431    -0.56951736
 h      0.01982356    -1.67736055     1.06564417
 h     -1.74189484     1.96991048     1.10851350
 h     -0.61116858     1.80190884    -1.23199771
 h      1.67973016     1.25258606    -1.14824865
 o      2.19690263    -1.13278118     0.25219122
 h      3.03140455    -0.65967467     0.06058623
 c     -2.25758511    -0.44964185    -0.65705667
 h     -2.67323385     0.39357581    -1.29545904
 h     -1.83181774    -0.98935830    -1.39477539
 h     -2.99562880    -1.14785570    -0.18354008
 h     -0.09787055     1.17726792     1.57706342
          17

 c      1.11222314    -0.45991162     0.04973353
 c     -0.07407632    -0.83615071     0.46080379
 c     -1.15460454     0.09840744     0.10436316
 c     -0.95345370     1.18592504     1.01993760
 c     -0.27426992     1.06390444    -0.62326116
 c      1.09370594     0.72335725    -0.55547646
 h      0.06188241    -1.66370479     1.09188036
 h     -1.72096225     1.94459397     1.18520983
 h     -0.61296338     1.79535356    -1.21508072
 h      1.74279953     1.26871472    -1.20738919
 o      2.20881693    -1.13112843     0.24559944
 h      3.02316794    -0.68644287     0.08089576
 c     -2.25990102    -0.43957660    -0.66062363
 h     -2.69102448     0.36687468    -1.25195218
 h     -1.85467079    -1.00931783    -1.45641914
 h     -2.92438821    -1.13893717    -0.20266573
 h     -0.09963189     1.19585730     1.50239226
          17

 c      1.10544097    -0.45548058     0.06593763
 c     -0.07689156    -0.83896545     0.46649579
 c     -1.15730394     0.10200092     0.09862002
 c     -0.95118183     1.18221874     1.01988597
 c     -0.27582839     1.06423211    -0.63808043
 c      1.07851180     0.71327197    -0.54365823
 h      0.09203096    -1.66418873     1.13100030
 h     -1.70029846     1.91969200     1.26410215
 h     -0.62921506     1.81602542    -1.21984635
 h      1.81735694     1.28784856    -1.26529856
 o      2.22099254    -1.13105215     0.23970841
 h      3.02318128    -0.70579590     0.09782222
 c     -2.26316262    -0.42887907    -0.66523388
 h     -2.71882665     0.34227165    -1.20504090
 h     -1.86849390    -1.03848102    -1.52752104
 h     -2.86174215    -1.13059178    -0.21315398
 h     -0.06478950     1.21604990     1.45709486
          17

 c      1.10263132    -0.45229792     0.08197755
 c     -0.08103205    -0.84360981     0.47377288
 c     -1.15762953     0.10440022     0.09276221
 c     -0.95178836     1.17915551     1.01795926
 c     -0.27701910     1.06474925    -0.65121367
 c      1.06264778     0.70722092    -0.53594092
 h      0.10829434    -1.67277357     1.17791572
 h     -1.68347242     1.89814468     1.34400670
 h     -0.65681763     1.85856598    -1.24228273
 h      1.88361236     1.29585455    -1.30444942
 o      2.23222620    -1.13279678     0.23464100
 h      3.04274748    -0.71016906     0.10925398
 c     -2.26562755    -0.41860393    -0.67196008
 h     -2.76251521     0.33065495    -1.16250081
 h     -1.87948838    -1.06423990    -1.59270752
 h     -2.81788397    -1.13405148    -0.20767830
 h      0.00324713     1.23753354     1.43758380
          17

 c      1.10408250    -0.45067359     0.09781881
 c     -0.08635885    -0.85051611     0.48313643
 c     -1.15558911     0.10561234     0.08670308
 c     -0.95315406     1.17670142     1.01549212
 c     -0.27859949     1.06660817    -0.66358432
 c      1.04737621     0.70574497    -0.53312323
 h      0.10893942    -1.68236166     1.22611545
 h     -1.67213758     1.88088275     1.42352023
 h     -0.68816288     1.90804798    -1.27153244
 h      1.93181261     1.28793193    -1.31801895
 o      2.24230224    -1.13616606     0.23035796
 h      3.07951443    -0.69972945     0.11590392
 c     -2.26654007    -0.40965576    -0.68124521
 h     -2.82572236     0.33829859    -1.12854954
 h     -1.89129279    -1.07836209    -1.64237349
 h     -2.79527872    -1.15385900    -0.18405987
 h      0.08024766     1.25886529     1.43180260
          17

 c      1.10962383    -0.45062966     0.11333845
 c     -0.09252089    -0.85983564     0.49486584
 c     -1.15129140     0.10571811     0.08035329
 c     -0.95354328     1.17508978     1.01367239
 c     -0.28128516     1.07084185    -0.67599566
 c      1.03360504     0.70864741    -0.53535443
 h      0.09304644    -1.68757989     1.27004788
 h     -1.66523090     1.86621290     1.50014998
 h     -0.71616377     1.95057759    -1.29802122
 h      1.95718055     1.26347654    -1.30431389
 o      2.25188024    -1.14059458     0.22672423
 h      3.11930948    -0.68123016     0.12014123
 c     -2.26653670    -0.40269799    -0.69306653
 h     -2.90506336     0.36124131    -1.10061519
 h     -1.90574701    -1.07635864    -1.67171472
 h     -2.78786288    -1.18373494    -0.14762108
 h      0.14361056     1.27809701     1.43037406
          17

 c      1.11868272    -0.45194149     0.12833349
 c     -0.09901887    -0.87137849     0.50895691
 c     -1.14493511     0.10485736     0.07363764
 c     -0.95216829     1.17462053     1.01333884
 c     -0.28553737     1.07798221    -0.68888310
 c      1.02204554     0.71524514    -0.54235784
 h      0.06069217    -1.68558576     1.30610505
 h     -1.66004349     1.85094571     1.57023588
 h     -0.73635136     1.97749394    -1.31613249
 h      1.95749411     1.22389731    -1.26418299
 o      2.26172978    -1.14550156     0.22362644
 h      3.14788974    -0.66209891     0.12399110
 c     -2.26705723    -0.39797138    -0.70709820
 h     -2.99044595     0.38841735    -1.07264364
 h     -1.92358378    -1.05644756    -1.67921823
 h     -2.78695962    -1.21254758    -0.10743623
 h      0.18032573     1.29367893     1.42845930
          17

 c      1.13039350    -0.45423574     0.14255242
 c     -0.10529384    -0.88464229     0.52513333
 c     -1.13680112     0.10321187     0.06649810
 c     -0.94887396     1.17547606     1.01502617
 c     -0.29153182     1.08807584    -0.70235442
 c      1.01317553     0.72452979    -0.55350574
 h      0.01289231    -1.67601586     1.33288406
 h     -1.65395283     1.83212893     1.62985950
 h     -0.74676891     1.98501779    -1.32365285
 h      1.93292535     1.17229223    -1.20069250
 o      2.27231058    -1.15047247     0.22100781
 h      3.15716557    -0.64728115     0.12850314
 c     -2.26947651    -0.39534300    -0.72268726
 h     -3.07040795     0.40915277    -1.04011934
 h     -1.94463784    -1.01928363    -1.66638431
 h     -2.78597246    -1.23123424    -0.07178317
 h      0.18513141     1.30461511     1.42397906
          17

 c      1.14372533    -0.45710520     0.15574022
 c     -0.11082024    -0.89885709     0.54286891
 c     -1.12723718     0.10099698     0.05889094
 c     -0.94385243     1.17762571     1.01896857
 c     -0.29915298     1.10075372    -0.71624921
 c      1.00699621     0.73523881    -0.56776647
 h     -0.04853718    -1.66083421     1.35132665
 h     -1.64551709     1.80810921     1.67590491
 h     -0.74760462     1.97342661    -1.32105874
 h      1.88830892     1.11438946    -1.12055704
 o      2.28371876    -1.15527938     0.21885724
 h      3.14572334    -0.63876117     0.13390192
 c     -2.27473297    -0.39437072    -0.73876662
 h     -3.13602652     0.41669305    -1.00153290
 h     -1.96756925    -0.96857499    -1.63888683
 h     -2.78125168    -1.23489198    -0.04650070
 h      0.15834472     1.31038908     1.41637254
          17

 c      1.15760551    -0.46021136     0.16768311
 c     -0.11516917    -0.91304297     0.56141576
 c     -1.11663428     0.09845736     0.05078419
 c     -0.93760676     1.18080055     1.02505545
 c     -0.30796658     1.11523497    -0.73014061
 c      1.00249016     0.74581139    -0.58351417
 h     -0.12125803    -1.64406624     1.36472293
 h     -1.63484028     1.77881153     1.70673773
 h     -0.74129730     1.94717662    -1.31155687
 h      1.83908936     1.06055013    -1.03714176
 o      2.29569860    -1.15988516     0.21719834
 h      3.11837738    -0.63540527     0.13976005
 c     -2.28339626    -0.39424551    -0.75372351
 h     -3.18177889     0.40808232    -0.95760829
 h     -1.98913903    -0.91227725    -1.60888291
 h     -2.77141629    -1.22225842    -0.03509567
 h      0.10588987     1.31105183     1.40647670
          17

 c      1.17102248    -0.46335711     0.17824142
 c     -0.11802333    -0.92613523     0.57989686
 c     -1.10539989     0.09586096     0.04216206
 c     -0.93113525     1.18449332     1.03274558
 c     -0.31720681     1.13028551    -0.74329531
 c      0.99706545     0.75439796    -0.59849108
 h     -0.20288923    -1.63080864     1.37789012
 h     -1.62362051     1.74565391     1.72252710
 h     -0.73302523     1.91576189    -1.30171057
 h      1.81797434     1.02655954    -0.97148345
 o      2.30764045    -1.16446968     0.21608413
 h      3.08595090    -0.63248015     0.14508765
 c     -2.29580549    -0.39381104    -0.76541744
 h     -3.20525601     0.38333197    -0.91032292
 h     -2.00384078    -0.86239983    -1.59574825
 h     -2.75671701    -1.19502619    -0.03898865
 h      0.04156934     1.30759697     1.39743043
          17

 c      1.18309685    -0.46650944     0.18736051
 c     -0.11917574    -0.93722661     0.59753331
 c     -1.09393772     0.09348419     0.03304438
 c     -0.92613216     1.18797869     1.04099016
 c     -0.32590118     1.14430774    -0.75470527
 c      0.98812766     0.75960191    -0.61095442
 h     -0.29130946    -1.62495945     1.39473332
 h     -1.61511280     1.71135721     1.72534493
 h     -0.73050853     1.89324977    -1.30128885
 h      1.85735925     1.02499790    -0.93915964
 o      2.31871721    -1.16938733     0.21558124
 h      3.06288858    -0.62235118     0.14859582
 c     -2.31188314    -0.39206657    -0.77201739
 h     -3.20720811     0.34523856    -0.86226620
 h     -2.00657411    -0.82901619    -1.61740188
 h     -2.73885531    -1.15785058    -0.05716537
 h     -0.01070806     1.30237634     1.39592503
          17

 c      1.19313289    -0.46974634     0.19504570
 c     -0.11858150    -0.94582747     0.61391915
 c     -1.08264346     0.09157967     0.02351313
 c     -0.92444069     1.19044870     1.04845662
 c     -0.33326906     1.15590362    -0.76344941
 c      0.97702792     0.76157498    -0.62117831
 h     -0.38404598    -1.62670999     1.41521824
 h     -1.61386446     1.67960233     1.71896017
 h     -0.74082958     1.89227613    -1.31928616
 h      1.94380161     1.05155363    -0.93280095
 o      2.32837092    -1.17487300     0.21572621
 h      3.05931447    -0.59934053     0.14941793
 c     -2.33054437    -0.38893541    -0.77359543
 h     -3.19252426     0.30009703    -0.81624421
 h     -1.99863161    -0.81112840    -1.67304213
 h     -2.72118570    -1.11912025    -0.08510781
 h     -0.02396919     1.29837204     1.41044979
          17

 c      1.20067956    -0.47315745     0.20130670
 c     -0.11644168    -0.95190213     0.62907295
 c     -1.07190358     0.09032422     0.01370887
 c     -0.92621190     1.19133372     1.05435481
 c     -0.33918364     1.16475700    -0.76936190
 c      0.96738811     0.76122299    -0.63014223
 h     -0.47714610    -1.63233293     1.43488287
 h     -1.62476355     1.65425798     1.70800637
 h     -0.76473679     1.91384056    -1.35640606
 h      2.03735865     1.09340722    -0.93754041
 o      2.33679487    -1.18064916     0.21648550
 h      3.07298889    -0.56616720     0.14778566
 c     -2.34953463    -0.38507311    -0.77219097
 h     -3.17182412     0.25874509    -0.77487738
 h     -1.98793718    -0.79926005    -1.74356234
 h     -2.70870868    -1.09151784    -0.11400825
 h      0.00876877     1.29659921     1.44307797
          17

 c      1.20555829    -0.47680424     0.20613283
 c     -0.11318535    -0.95565072     0.64320278
 c     -1.06208308     0.08978579     0.00380507
 c     -0.92941886     1.19047095     1.05891091
 c     -0.34412471     1.17166780    -0.77315030
 c      0.96166301     0.75922557    -0.63835079
 h     -0.56512523    -1.63661669     1.44760450
 h     -1.65100387     1.63802318     1.69618237
 h     -0.79581469     1.94657434    -1.40371686
 h      2.11079016     1.14067738    -0.94482872
 o      2.34468459    -1.18601702     0.21777807
 h      3.09285719    -0.53251090     0.14471722
 c     -2.36611028    -0.38120494    -0.77020224
 h     -3.16106505     0.23572576    -0.73983394
 h     -1.98280036    -0.78496813    -1.80881184
 h     -2.70654972    -1.08929513    -0.13323116
 h      0.06665514     1.29551008     1.48580997
          17

 c      1.20782250    -0.48073076     0.20950551
 c     -0.10933714    -0.95727375     0.65644815
 c     -1.05349764     0.08993324    -0.00600801
 c     -0.93192136     1.18797943     1.06281612
 c     -0.34863812     1.17766179    -0.77576031
 c      0.96086532     0.75600716    -0.64594833
 h     -0.64216162    -1.63534288     1.44856691
 h     -1.69180019     1.63110006     1.68423373
 h     -0.82585838     1.97673040    -1.44973172
 h      2.15186546     1.18722278    -0.95101455
 o      2.35265386    -1.19029015     0.21952601
 h      3.10824713    -0.50804389     0.14124288
 c     -2.37830923    -0.37801747    -0.76908479
 h     -3.17371116     0.24255884    -0.71112928
 h     -1.98846257    -0.76385806    -1.85599331
 h     -2.71638683    -1.11971322    -0.13795281
 h      0.12335203     1.29346331     1.52856814
          17

 c      1.20768689    -0.48496944     0.21141206
 c     -0.10538405    -0.95686573     0.66877151
 c     -1.04638722     0.09067002    -0.01553698
 c     -0.93270822     1.18414710     1.06674102
 c     -0.35297225     1.18339332    -0.77788474
 c      0.96514969     0.75190294    -0.65294458
 h     -0.70334526    -1.62630398     1.43548657
 h     -1.74195035     1.63113786     1.66973129
 h     -0.84880128     1.99479025    -1.48578439
 h      2.15626926     1.22898672    -0.95457274
 o      2.36098447    -1.19303476     0.22167796
 h      3.11307863    -0.49859463     0.13803932
 c     -2.38616200    -0.37600228    -0.76891109
 h     -3.20851720     0.27794950    -0.68801133
 h     -2.00711468    -0.73446439    -1.87901821
 h     -2.73457459    -1.17629936    -0.13408947
 h      0.16143900     1.28977493     1.56462663
          17

 c      1.20546779    -0.48953387     0.21184822
 c     -0.10169733    -0.95440181     0.67995731
 c     -1.04091457     0.09187084    -0.02460345
 c     -0.93172528     1.17933027     1.07116233
 c     -0.35704599     1.18907028    -0.77987322
 c      0.97418349     0.74724063    -0.65930311
 h     -0.74540922    -1.60933932     1.40860949
 h     -1.79381598     1.63454689     1.64901682
 h     -0.86130454     1.99608743    -1.50693336
 h      2.12355751     1.26299270    -0.95488756
 o      2.36962616    -1.19410879     0.22421302
 h      3.10613758    -0.50555988     0.13536878
 c     -2.39124701    -0.37522700    -0.76890758
 h     -3.25102554     0.32894298    -0.67033560
 h     -2.03873537    -0.69706692    -1.87644037
 h     -2.75511050    -1.24401965    -0.13252502
 h      0.17240030     1.28439568     1.59052992
          17

 c      1.20155044    -0.49440820     0.21081373
 c     -0.09848630    -0.94974573     0.68963452
 c     -1.03717935     0.09341364    -0.03305856
 c     -0.92941034     1.17384976     1.07628211
 c     -0.36054053     1.19454202    -0.78178579
 c      0.98727481     0.74233490    -0.66495053
 h     -0.76719373    -1.58620936     1.37045188
 h     -1.83989653     1.63794114     1.61929599
 h     -0.86225827     1.97972607    -1.51135705
 h      2.05623582     1.28715603    -0.95196574
 o      2.37821935    -1.19366885     0.22714555
 h      3.09087572    -0.52583294     0.13299902
 c     -2.39528396    -0.37547268    -0.76815520
 h     -3.28612355     0.38108798    -0.65824529
 h     -2.08160314    -0.65321256    -1.85076142
 h     -2.77307834    -1.30837424    -0.14170819
 h      0.15371236     1.27758623     1.60497166
          17

 c      1.19638189    -0.49953650     0.20830556
 c     -0.09575278    -0.94264299     0.69728596
 c     -1.03522554     0.09519869    -0.04079052
 c     -0.92644739     1.16792794     1.08198873
 c     -0.36297943     1.19935849    -0.78342520
 c      1.00330161     0.73738826    -0.66973594
 h     -0.77015926    -1.56067779     1.32570043
 h     -1.87443449     1.63889350     1.57954507
 h     -0.85253051     1.94801866    -1.50008359
 h      1.96122396     1.30112061    -0.94677326
 o      2.38609061    -1.19218887     0.23053683
 h      3.07551659    -0.55153789     0.13001472
 c     -2.39951060    -0.37639322    -0.76573123
 h     -3.30435179     0.42405389    -0.65143692
 h     -2.13232740    -0.60566810    -1.80937367
 h     -2.78556249    -1.35922575    -0.16569931
 h      0.10753761     1.26985188     1.60842771
          17

 c      1.19048018    -0.50480914     0.20431032
 c     -0.09325628    -0.93270906     0.70225949
 c     -1.03503941     0.09714898    -0.04772476
 c     -0.92378161     1.16166147     1.08781139
 c     -0.36376228     1.20276931    -0.78430820
 c      1.02044431     0.73223675    -0.67332921
 h     -0.75884340    -1.53867417     1.28110113
 h     -1.89403844     1.63612988     1.53049309
 h     -0.83524267     1.90677464    -1.47747710
 h      1.85359575     1.30893481    -0.94235643
 o      2.39235004    -1.19037437     0.23449605
 h      3.07150860    -0.57144690     0.12479379
 c     -2.40473307    -0.37755629    -0.76050804
 h     -3.30163761     0.45188501    -0.64895700
 h     -2.18583444    -0.55827968    -1.76619133
 h     -2.79127281    -1.39071735    -0.20510322
 h      0.04150529     1.26207625     1.60381014
          17

 c      1.18444056    -0.51004961     0.19880028
 c     -0.09057234    -0.91948186     0.70385093
 c     -1.03654550     0.09919370    -0.05381255
 c     -0.92278085     1.15500040     1.09282830
 c     -0.36217824     1.20371740    -0.78361885
 c      1.03594474     0.72595040    -0.67508205
 h     -0.74032680    -1.52774332     1.24452731
 h     -1.89796364     1.62956231     1.47430209
 h     -0.81620333     1.86576982    -1.45196753
 h      1.76003173     1.32355055    -0.94556411
 o      2.39631283    -1.18877701     0.23912642
 h      3.08694179    -0.57718865     0.11584265
 c     -2.41140108    -0.37851127    -0.75118646
 h     -3.27779999     0.46200037    -0.64920778
 h     -2.23635975    -0.51489024    -1.74026718
 h     -2.79015331    -1.40054348    -0.25806160
 h     -0.02913844     1.25580510     1.59801104
          17

 c      1.17891264    -0.51502599     0.19174381
 c     -0.08737084    -0.90265159     0.70154053
 c     -1.03961049     0.10123668    -0.05900445
 c     -0.92517809     1.14773838     1.09565817
 c     -0.35751869     1.20100539    -0.78032073
 c      1.04697448     0.71703874    -0.67418753
 h     -0.72118011    -1.53445886     1.22227837
 h     -1.88852744     1.62042748     1.41423370
 h     -0.80306824     1.83726263    -1.43491660
 h      1.70935793     1.36443997    -0.96554953
 o      2.39802019    -1.18734616     0.24442430
 h      3.11857968    -0.57040346     0.10333877
 c     -2.41945405    -0.37893820    -0.73713490
 h     -3.23589940     0.45480712    -0.64993530
 h     -2.28001365    -0.47714899    -1.74556642
 h     -2.78335614    -1.39000372    -0.32060950
 h     -0.08184504     1.25338877     1.60256001
          17

 c      1.17454022    -0.51950904     0.18313565
 c     -0.08381548    -0.88244132     0.69529739
 c     -1.04406312     0.10311627    -0.06322171
 c     -0.93205791     1.13959635     1.09499265
 c     -0.34943421     1.19385427    -0.77368734
 c      1.05303933     0.70543546    -0.67060042
 h     -0.70284605    -1.56009842     1.21560557
 h     -1.87167894     1.61158787     1.35429895
 h     -0.80120968     1.82989877    -1.43460346
 h      1.70482907     1.43442397    -1.00349049
 o      2.39812164    -1.18557531     0.25026419
 h      3.15408633    -0.56031128     0.08930001
 c     -2.42815163    -0.37866445    -0.71944470
 h     -3.18258903     0.43430616    -0.64830385
 h     -2.31622151    -0.44384355    -1.77841706
 h     -2.77355278    -1.36511289    -0.38674846
 h     -0.09826364     1.25695174     1.62801060
          17

 c      1.17190076    -0.52332446     0.17301432
 c     -0.08061886    -0.85977251     0.68563580
 c     -1.04971495     0.10458104    -0.06636134
 c     -0.94237855     1.13042808     1.09060657
 c     -0.33829189     1.18251093    -0.76394088
 c      1.05585585     0.69318493    -0.66533556
 h     -0.68073467    -1.59877147     1.22014346
 h     -1.85681802     1.60761403     1.29871311
 h     -0.80882508     1.84193233    -1.44900332
 h      1.72546123     1.51164909    -1.04919413
 o      2.39731769    -1.18299028     0.25648796
 h      3.18102806    -0.55577725     0.07614823
 c     -2.43614544    -0.37748458    -0.70049302
 h     -3.12892553     0.40945291    -0.64124486
 h     -2.34582015    -0.41312355    -1.82176939
 h     -2.76519440    -1.33788010    -0.44909933
 h     -0.08194041     1.26606493     1.67282274
          17

 c      1.17145987    -0.52635508     0.16145599
 c     -0.07862637    -0.83598870     0.67334415
 c     -1.05636492     0.10531233    -0.06833007
 c     -0.95361945     1.12032008     1.08335880
 c     -0.32500178     1.16807916    -0.75209936
 c      1.05706491     0.68237367    -0.65951953
 h     -0.64847795    -1.64053352     1.22907475
 h     -1.85385825     1.61357561     1.25089761
 h     -0.81831526     1.86332708    -1.46770566
 h      1.75242115     1.57372789    -1.09180249
 o      2.39605059    -1.17937469     0.26297671
 h      3.19171660    -0.56159047     0.06559325
 c     -2.44174318    -0.37521560    -0.68256199
 h     -3.08980888     0.39441695    -0.62601544
 h     -2.36928032    -0.38400286    -1.85890317
 h     -2.76369051    -1.32443418    -0.50100689
 h     -0.05342741     1.27764883     1.72428412
          17

 c      1.17351715    -0.52852719     0.14857304
 c     -0.07840005    -0.81246215     0.65919823
 c     -1.06379653     0.10498706    -0.06907299
 c     -0.96381412     1.10962443     1.07433263
 c     -0.31054668     1.15185319    -0.73928643
 c      1.05764558     0.67420564    -0.65392675
 h     -0.60196142    -1.67574669     1.23634314
 h     -1.86737920     1.63199307     1.21238600
 h     -0.82181294     1.88335099    -1.47983897
 h      1.77571794     1.60828059    -1.12475045
 o      2.39445519    -1.17477167     0.26967665
 h      3.18390061    -0.57835155     0.05824263
 c     -2.44363891    -0.37199065    -0.66706558
 h     -3.07834012     0.40274159    -0.60075123
 h     -2.38665347    -0.35612509    -1.87925067
 h     -2.77247778    -1.33607684    -0.53932488
 h     -0.03183876     1.28828945     1.76946891
          17

 c      1.17815235    -0.52979556     0.13451745
 c     -0.08006557    -0.79038000     0.64383716
 c     -1.07177854     0.10334530    -0.06858941
 c     -0.97238802     1.09903045     1.06441052
 c     -0.29575253     1.13493497    -0.72635152
 c      1.05821841     0.66920862    -0.64903703
 h     -0.54038648    -1.69735038     1.23790829
 h     -1.89323891     1.66040577     1.18279595
 h     -0.81413322     1.89459006    -1.47823591
 h      1.79072766     1.61027394    -1.14479218
 o      2.39235740    -1.16945809     0.27661471
 h      3.16078498    -0.60284297     0.05335661
 c     -2.44193975    -0.36811252    -0.65455526
 h     -3.09625955     0.43542168    -0.56501462
 h     -2.39791724    -0.32934975    -1.87762733
 h     -2.79011357    -1.36974599    -0.56460586
 h     -0.02817330     1.29549239     1.80008949
          17

 c      1.18519395    -0.53012532     0.11947948
 c     -0.08332937    -0.77068492     0.62774279
 c     -1.08007559     0.10023670    -0.06693514
 c     -0.97973262     1.08943595     1.05421924
 c     -0.28129093     1.11816874    -0.71383212
 c      1.05928546     0.66750608    -0.64514449
 h     -0.46572889    -1.70139614     1.23183025
 h     -1.92201569     1.69262061     1.16087069
 h     -0.79292590     1.89324479    -1.45961286
 h      1.79543471     1.57871859    -1.15058126
 o      2.38925870    -1.16393925     0.28392164
 h      3.13136583    -0.62812173     0.04847633
 c     -2.43812857    -0.36364065    -0.64505166
 h     -3.13305518     0.47905673    -0.52019065
 h     -2.40315769    -0.30362115    -1.85257706
 h     -2.81138327    -1.41135357    -0.57845367
 h     -0.04683845     1.29771339     1.81197195
          17

 c      1.19422159    -0.52946829     0.10367477
 c     -0.08755796    -0.75405692     0.61124050
 c     -1.08846103     0.09563819    -0.06421164
 c     -0.98654464     1.08167469     1.04413983
 c     -0.26771812     1.10215657    -0.70199751
 c      1.06129175     0.66891742    -0.64239423
 h     -0.38197571    -1.68715337     1.21820526
 h     -1.94469619     1.72193329     1.14531118
 h     -0.75819221     1.87860932    -1.42387788
 h      1.78956203     1.51547176    -1.14217013
 o      2.38444345    -1.15886679     0.29182708
 h      3.10891267    -0.64491068     0.03951258
 c     -2.43398698    -0.35848862    -0.63825348
 h     -3.17516771     0.51743904    -0.46901702
 h     -2.40265485    -0.27890101    -1.80593346
 h     -2.83067183    -1.44626750    -0.58195257
 h     -0.08776990     1.29419486     1.80394831
          17

 c      1.20460271    -0.52774011     0.08732221
 c     -0.09188331    -0.74087743     0.59448601
 c     -1.09672014     0.08964654    -0.06054377
 c     -0.99353904     1.07632858     1.03428245
 c     -0.25545597     1.08723592    -0.69085284
 c      1.06452657     0.67289778    -0.64073372
 h     -0.29447271    -1.65741815     1.19933287
 h     -1.95550026     1.74321047     1.13499402
 h     -0.71219020     1.85314323    -1.37400848
 h      1.77530402     1.42601724    -1.12156452
 o      2.37745528    -1.15471630     0.30052802
 h      3.10363184    -0.64689899     0.02288840
 c     -2.43089138    -0.35264182    -0.63351943
 h     -3.21230433     0.53943728    -0.41463193
 h     -2.39694248    -0.25498901    -1.74382371
 h     -2.84384959    -1.46466207    -0.57581977
 h     -0.14705321     1.28501588     1.77776285
          17

 c      1.21556079    -0.52481757     0.07062295
 c     -0.09533637    -0.73118953     0.57744535
 c     -1.10464913     0.08245446    -0.05605640
 c     -1.00150464     1.07364604     1.02438171
 c     -0.24470835     1.07339599    -0.68009066
 c      1.06883899     0.67833754    -0.63975875
 h     -0.20915724    -1.61882581     1.17997941
 h     -1.95217420     1.75349518     1.12893257
 h     -0.65981543     1.82339680    -1.31664116
 h      1.76002613     1.32203199    -1.09459826
 o      2.36866736    -1.15141995     0.30996341
 h      3.11367590    -0.63672352    -0.00080615
 c     -2.42972038    -0.34619789    -0.62971394
 h     -3.23821868     0.53951802    -0.36000951
 h     -2.38680154    -0.23115178    -1.67855585
 h     -2.84851617    -1.46176391    -0.56086000
 h     -0.21604132     1.27143221     1.73921913
          17

 c      1.22626444    -0.52058312     0.05376051
 c     -0.09701048    -0.72474967     0.55992447
 c     -1.11205901     0.07431806    -0.05085873
 c     -1.01144981     1.07350360     1.01365283
 c     -0.23539364     1.06020994    -0.66907018
 c      1.07323420     0.68339501    -0.63850854
 h     -0.13139346    -1.58102586     1.16701521
 h     -1.93566437     1.75210779     1.12622211
 h     -0.60873314     1.80089360    -1.26240785
 h      1.76044923     1.22374988    -1.07355828
 o      2.35910146    -1.14850631     0.31980740
 h      3.12770248    -0.62366256    -0.02668790
 c     -2.43096292    -0.33933460    -0.62517892
 h     -3.24973802     0.51613970    -0.30777648
 h     -2.37310395    -0.20572247    -1.62882496
 h     -2.84376757    -1.43690483    -0.53818358
 h     -0.27998554     1.25628384     1.69992678
          17

 c      1.23591508    -0.51503038     0.03693947
 c     -0.09620541    -0.72130177     0.54174185
 c     -1.11879123     0.06551693    -0.04504113
 c     -1.02442142     1.07544846     1.00091223
 c     -0.22730167     1.04707655    -0.65706115
 c      1.07615544     0.68613277    -0.63574121
 h     -0.06478327    -1.55319422     1.16726678
 h     -1.91015510     1.74091395     1.12605137
 h     -0.56733128     1.79950634    -1.22318305
 h      1.79931696     1.15310332    -1.07437551
 o      2.34977510    -1.14552118     0.32968363
 h      3.13463964    -0.61662155    -0.04907763
 c     -2.43477843    -0.33220130    -0.61836276
 h     -3.24612465     0.47074698    -0.26002688
 h     -2.35674177    -0.17659351    -1.61232359
 h     -2.83013579    -1.39329087    -0.50918253
 h     -0.32014492     1.24339307     1.67606551
          17

 c      1.24381765    -0.50839036     0.02044295
 c     -0.09245449    -0.72098229     0.52302176
 c     -1.12474527     0.05630936    -0.03868759
 c     -1.04052108     1.07892289     0.98545987
 c     -0.22056252     1.03403918    -0.64389400
 c      1.07764225     0.68625949    -0.63132851
 h     -0.01108923    -1.53893942     1.18380893
 h     -1.88346262     1.72484113     1.12788264
 h     -0.53970959     1.82589803    -1.20448094
 h      1.88047425     1.11400732    -1.10063393
 o      2.34136368    -1.14221447     0.33930965
 h      3.12847448    -0.62082187    -0.06393594
 c     -2.44088755    -0.32467319    -0.60907628
 h     -3.22932536     0.40784850    -0.21783239
 h     -2.33936716    -0.14344270    -1.63137673
 h     -2.80982997    -1.33885053    -0.47528683
 h     -0.32510008     1.23462722     1.67815184
          17

 c      1.24945833    -0.50117144     0.00464373
 c     -0.08545581    -0.72441181     0.50432604
 c     -1.12989250     0.04689795    -0.03189881
 c     -1.05801798     1.08346030     0.96798870
 c     -0.21584308     1.02236636    -0.63031500
 c      1.08010846     0.68506973    -0.62665137
 h      0.02872232    -1.53465547     1.21397288
 h     -1.86656754     1.71179573     1.13182665
 h     -0.52336037     1.87218226    -1.20112935
 h      1.97935440     1.09358769    -1.13884597
 o      2.33415242    -1.13853624     0.34853400
 h      3.10855714    -0.63766823    -0.06955522
 c     -2.44837731    -0.31624252    -0.59877930
 h     -3.20513818     0.33592019    -0.18026997
 h     -2.32418941    -0.10904861    -1.67068166
 h     -2.78689472    -1.28719024    -0.43755278
 h     -0.30180821     1.22776130     1.70016072
          17

 c      1.25257501    -0.49408680    -0.01003621
 c     -0.07507473    -0.73232385     0.48645199
 c     -1.13424559     0.03742433    -0.02479790
 c     -1.07431274     1.08866430     0.94997885
 c     -0.21387142     1.01389047    -0.61743891
 c      1.08591127     0.68384388    -0.62318109
 h      0.05397479    -1.53317427     1.25124122
 h     -1.86985972     1.70996349     1.13861222
 h     -0.51323423     1.92265693    -1.20328426
 h      2.06971831     1.08104028    -1.17473940
 o      2.32804191    -1.13461485     0.35735474
 h      3.07928892    -0.66512352    -0.06687655
 c     -2.45573894    -0.30640836    -0.58955132
 h     -3.18445550     0.26788900    -0.14314733
 h     -2.31511582    -0.07741574    -1.71085336
 h     -2.76615238    -1.25534305    -0.39644929
 h     -0.26791021     1.21927198     1.72652346
          17

 c      1.25317653    -0.48794759    -0.02316928
 c     -0.06143644    -0.74516198     0.47013592
 c     -1.13779001     0.02797887    -0.01751429
 c     -1.08760644     1.09441255     0.93274689
 c     -0.21495915     1.01007891    -0.60613654
 c      1.09610895     0.68347922    -0.62185680
 h      0.06467348    -1.52810595     1.28848822
 h     -1.89632790     1.72233937     1.14825388
 h     -0.50565760     1.96378835    -1.20319741
 h      2.13645915     1.07162528    -1.20019821
 o      2.32254925    -1.13075483     0.36595152
 h      3.05015957    -0.69794412    -0.05993610
 c     -2.46142469    -0.29534335    -0.58318369
 h     -3.18111097     0.21791660    -0.09934460
 h     -2.31537154    -0.05169605    -1.73792612
 h     -2.75016673    -1.25469326    -0.35284182
 h     -0.23875543     1.20722455     1.74434961
          17

 c      1.25151812    -0.48354302    -0.03437378
 c     -0.04499135    -0.76292723     0.45589406
 c     -1.14042168     0.01861595    -0.01016338
 c     -1.09746349     1.10104643     0.91727078
 c     -0.21889903     1.01172030    -0.59688902
 c      1.11065926     0.68465986    -0.62319364
 h      0.06184159    -1.51574076     1.31996056
 h     -1.93880299     1.74424873     1.15861284
 h     -0.49903692     1.98751272    -1.19681016
 h      2.17294322     1.06383578    -1.21157659
 o      2.31692513    -1.12737287     0.37466438
 h      3.03410247    -0.72900505    -0.05535804
 c     -2.46489041    -0.28398606    -0.58046000
 h     -3.20240341     0.19290172    -0.04440264
 h     -2.32688147    -0.03364642    -1.74453453
 h     -2.73720974    -1.28182005    -0.30995929
 h     -0.22359533     1.19141670     1.74668919
          17

 c      1.24806011    -0.48150144    -0.04338370
 c     -0.02650617    -0.78520527     0.44399141
 c     -1.14193990     0.00938247    -0.00284081
 c     -1.10428616     1.10907288     0.90422934
 c     -0.22508097     1.01897638    -0.58985865
 c      1.12883204     0.68789646    -0.62740824
 h      0.04747480    -1.49521560     1.34201636
 h     -1.98522877     1.76741409     1.16609139
 h     -0.49333270     1.99072661    -1.18305174
 h      2.17727672     1.05753855    -1.20767454
 o      2.31060245    -1.12475593     0.38377119
 h      3.04060823    -0.75346145    -0.05856916
 c     -2.46704934    -0.27332979    -0.58073955
 h     -3.24144273     0.18819946     0.01697364
 h     -2.35023806    -0.02382576    -1.72864294
 h     -2.72362186    -1.32225647    -0.27320763
 h     -0.22670794     1.17272063     1.73120602
          17

 c      1.24341518    -0.48216370    -0.05011594
 c     -0.00699907    -0.81125264     0.43445035
 c     -1.14210399     0.00035746     0.00436619
 c     -1.10869792     1.11877386     0.89394720
 c     -0.23265858     1.03146744    -0.58494970
 c      1.14946900     0.69343941    -0.63442958
 h      0.02429867    -1.46819003     1.35345328
 h     -2.02487285     1.78483977     1.16737643
 h     -0.48964063     1.97464775    -1.16329514
 h      2.15100302     1.05348286    -1.18909316
 o      2.30375290    -1.12282095     0.39317024
 h      3.06719538    -0.77276841    -0.06852749
 c     -2.46938524    -0.26407442    -0.58247541
 h     -3.28398395     0.19431279     0.07415361
 h     -2.38489357    -0.02172409    -1.69292863
 h     -2.70699281    -1.36093954    -0.24775096
 h     -0.24865450     1.15266727     1.69892761
          17

 c      1.23828565    -0.48551165    -0.05470138
 c      0.01236386    -0.84009058     0.42705309
 c     -1.14070652    -0.00831656     0.01135023
 c     -1.11134852     1.13008028     0.88631701
 c     -0.24068354     1.04827898    -0.58179835
 c      1.17102352     0.70115237    -0.64381885
 h     -0.00456928    -1.43847474     1.35580258
 h     -2.05067141     1.79253274     1.16035941
 h     -0.49012882     1.94516958    -1.14156260
 h      2.10025662     1.05373782    -1.15890363
 o      2.29718456    -1.12125936     0.40243746
 h      3.10134843    -0.79235291    -0.07857009
 c     -2.47301952    -0.25674685    -0.58388203
 h     -3.31815535     0.20351633     0.11775868
 h     -2.42940715    -0.02559464    -1.64537062
 h     -2.68689776    -1.38743047    -0.23695885
 h     -0.28634210     1.13321278     1.65419306
          17

 c      1.23340567    -0.49118678    -0.05746364
 c      0.03039583    -0.87060897     0.42135356
 c     -1.13762802    -0.01642516     0.01795751
 c     -1.11300747     1.14263315     0.88071058
 c     -0.24818730     1.06794017    -0.57972378
 c      1.19135103     0.71038531    -0.65461780
 h     -0.03605075    -1.41143571     1.35334646
 h     -2.05919183     1.78929879     1.14422343
 h     -0.49815951     1.91358015    -1.12509994
 h      2.03930173     1.06311598    -1.12458703
 o      2.29176145    -1.11983781     0.41116610
 h      3.12992025    -0.81663234    -0.08191459
 c     -2.47849018    -0.25180141    -0.58310737
 h     -3.33710922     0.21111383     0.14232331
 h     -2.48188083    -0.03225965    -1.59987877
 h     -2.66430519    -1.39618109    -0.24225962
 h     -0.33196418     1.11640916     1.60563063
          17

 c      1.22949137    -0.49859596    -0.05885151
 c      0.04602027    -0.90170431     0.41676692
 c     -1.13285998    -0.02370549     0.02398141
 c     -1.11465178     1.15589963     0.87593371
 c     -0.25426343     1.08861906    -0.57779547
 c      1.20750044     0.71989535    -0.66526000
 h     -0.06754588    -1.39278140     1.35206817
 h     -2.05038387     1.77633688     1.11931217
 h     -0.51791738     1.89476505    -1.12358964
 h      1.99355173     1.09105060    -1.09965547
 o      2.28806407    -1.11849583     0.41914904
 h      3.14450081    -0.84723343    -0.07473299
 c     -2.48583196    -0.24957821    -0.57845352
 h     -3.33806247     0.21465319     0.14599249
 h     -2.54072474    -0.03774902    -1.57318191
 h     -2.64097555    -1.38569681    -0.26338101
 h     -0.37220115     1.10379407     1.56690196
          17

 c      1.22717602    -0.50707793    -0.05933918
 c      0.05836545    -0.93244632     0.41278356
 c     -1.12649816    -0.02989432     0.02918814
 c     -1.11711648     1.16925212     0.87053530
 c     -0.25827875     1.10886506    -0.57526782
 c      1.21666374     0.72824540    -0.67415595
 h     -0.09706411    -1.38678561     1.35701096
 h     -2.02800506     1.75727022     1.08706042
 h     -0.55221206     1.89897922    -1.14413521
 h      1.98876539     1.14850336    -1.09761612
 o      2.28632130    -1.11730863     0.42639300
 h      3.14236505    -0.88341290    -0.05654489
 c     -2.49469707    -0.25008617    -0.56921735
 h     -3.32137487     0.21333046     0.13004775
 h     -2.60480952    -0.03948848    -1.57457738
 h     -2.61914018    -1.35843017    -0.29841963
 h     -0.39197732     1.09582800     1.55326125
          17

 c      1.22690972    -0.51607178    -0.05931914
 c      0.06679971    -0.96218401     0.40919663
 c     -1.11872146    -0.03477882     0.03336590
 c     -1.12008991     1.18190380     0.86369707
 c     -0.26016052     1.12841788    -0.57216647
 c      1.21858269     0.73511535    -0.68106964
 h     -0.12284390    -1.39498471     1.36933973
 h     -2.00056061     1.73850302     1.04994731
 h     -0.59908558     1.92273701    -1.18453337
 h      2.02299693     1.23399743    -1.11660830
 o      2.28639370    -1.11643884     0.43310449
 h      3.12664348    -0.92272919    -0.03013522
 c     -2.50451675    -0.25278962    -0.55644606
 h     -3.29070865     0.20809018     0.09913514
 h     -2.67185749    -0.03803308    -1.59760517
 h     -2.60133510    -1.32170308    -0.34381751
 h     -0.38554354     1.09260888     1.57123236
          17

 c      1.22886998    -0.52518129    -0.05904783
 c      0.07094449    -0.99050544     0.40612531
 c     -1.10977369    -0.03822852     0.03636287
 c     -1.12166470     1.19283615     0.85576943
 c     -0.26035134     1.14790520    -0.56920069
 c      1.21524219     0.74157078    -0.68693853
 h     -0.14297113    -1.41635518     1.38573769
 h     -1.98088197     1.72875539     1.01109602
 h     -0.65184953     1.95258298    -1.23445245
 h      2.07024600     1.33083475    -1.14193314
 o      2.28773642    -1.11609890     0.43968976
 h      3.10683883    -0.96163248    -0.00164200
 c     -2.51450598    -0.25670123    -0.54244702
 h     -3.25419763     0.20241630     0.06203176
 h     -2.73749501    -0.03569673    -1.62648166
 h     -2.59016386    -1.28863671    -0.39476579
 h     -0.36232147     1.09532965     1.61268475
          17

 c      1.23293027    -0.53413438    -0.05866089
 c      0.07071159    -1.01710569     0.40381381
 c     -1.09995247    -0.04020937     0.03809504
 c     -1.11959127     1.20113868     0.84769764
 c     -0.25943842     1.16794119    -0.56715898
 c      1.20848395     0.74876996    -0.69254457
 h     -0.15559229    -1.44852443     1.40053973
 h     -1.98067795     1.73560921     0.97296832
 h     -0.70277199     1.97573531    -1.28265400
 h      2.10823401     1.42180775    -1.16152664
 o      2.28949311    -1.11649014     0.44669178
 h      3.09730012    -0.99654075     0.02047819
 c     -2.52352125    -0.26082933    -0.52972887
 h     -3.22513607     0.20307405     0.03168888
 h     -2.79669956    -0.03429366    -1.64728745
 h     -2.58777243    -1.27564764    -0.44664119
 h     -0.33752364     1.10573532     1.66291460
          17

 c      1.23867984    -0.54273050    -0.05821471
 c      0.06633370    -1.04168054     0.40240821
 c     -1.08959577    -0.04078496     0.03853614
 c     -1.11286872     1.20660451     0.84040019
 c     -0.25789218     1.18873598    -0.56657304
 c      1.19935557     0.75734673    -0.69817228
 h     -0.15946710    -1.48888834     1.40835220
 h     -2.00118424     1.75983199     0.93599031
 h     -0.74573028     1.98464804    -1.32108571
 h      2.12561762     1.49595873    -1.16965000
 o      2.29101773    -1.11770228     0.45452099
 h      3.10902380    -1.02563127     0.02988194
 c     -2.53035728    -0.26485174    -0.52016575
 h     -3.21773439     0.21790416     0.02120400
 h     -2.84530558    -0.03438643    -1.65209187
 h     -2.59516780    -1.29291060    -0.49672786
 h     -0.32264202     1.12476770     1.70954048
          17

 c      1.24548747    -0.55080688    -0.05772582
 c      0.05833882    -1.06388808     0.40184808
 c     -1.07905896    -0.04009646     0.03770878
 c     -1.10203469     1.20983179     0.83453984
 c     -0.25601328     1.21013912    -0.56769874
 c      1.18841539     0.76749131    -0.70379377
 h     -0.15433256    -1.53519621     1.40555949
 h     -2.03149449     1.79442013     0.89927099
 h     -0.77675566     1.97645729    -1.34520910
 h      2.11809787     1.54744317    -1.16452726
 o      2.29253670    -1.11967718     0.46313352
 h      3.13921937    -1.04954728     0.02757729
 c     -2.53468622    -0.26923362    -0.51435940
 h     -3.23612871     0.24842027     0.03492800
 h     -2.88043150    -0.03556165    -1.63816627
 h     -2.61191545    -1.33538498    -0.54370656
 h     -0.32360560     1.15225051     1.74468193
          17

 c      1.25260212    -0.55822558    -0.05719344
 c      0.04747546    -1.08335487     0.40186107
 c     -1.06869534    -0.03832619     0.03568231
 c     -1.08831125     1.21173329     0.83043772
 c     -0.25396716     1.23175232    -0.57056575
 c      1.17600853     0.77912140    -0.70922947
 h     -0.14094886    -1.58579177     1.39077297
 h     -2.05722822     1.82989949     0.86236986
 h     -0.79384770     1.95161828    -1.35338163
 h      2.08505567     1.57354701    -1.14639928
 o      2.29496541    -1.12230597     0.47212849
 h      3.17401609    -1.06975884     0.02028511
 c     -2.53740110    -0.27449452    -0.51168178
 h     -3.27027051     0.28598194     0.06557711
 h     -2.90047540    -0.03682409    -1.60652225
 h     -2.63634934    -1.38748304    -0.58574138
 h     -0.34208800     1.18717985     1.76418055
          17

 c      1.25926611    -0.56487413    -0.05660468
 c      0.03462082    -1.09969621     0.40200615
 c     -1.05884476    -0.03566493     0.03257132
 c     -1.07290256     1.21311639     0.82806993
 c     -0.25180800     1.25297850    -0.57497820
 c      1.16236735     0.79196140    -0.71420924
 h     -0.12093567    -1.63972612     1.36472035
 h     -2.06764093     1.85874804     0.82577871
 h     -0.79702018     1.91329513    -1.34672207
 h      2.02835829     1.57386512    -1.11680119
 o      2.29916994    -1.12550231     0.48109089
 h      3.19973319    -1.08714485     0.01472379
 c     -2.53973051    -0.28086202    -0.51098872
 h     -3.30576569     0.31848748     0.10207981
 h     -2.90526452    -0.03669700    -1.56138633
 h     -2.66605549    -1.43390213    -0.62032899
 h     -0.37662423     1.22803929     1.76696854
          17

 c      1.26480972    -0.57066974    -0.05593279
 c      0.02069223    -1.11253948     0.40174217
 c     -1.04982030    -0.03229517     0.02853473
 c     -1.05684512     1.21455987     0.82706264
 c     -0.24944859     1.27300838    -0.58044517
 c      1.14755817     0.80549934    -0.71835655
 h     -0.09647821    -1.69675122     1.32974437
 h     -2.05709766     1.87642158     0.79048236
 h     -0.78892349     1.86754036    -1.32980120
 h      1.95301153     1.55093559    -1.07877189
 o      2.30558333    -1.12919117     0.48975062
 h      3.20857529    -1.10195972     0.01483110
 c     -2.54246105    -0.28842801    -0.51103570
 h     -3.33208566     0.33690262     0.13596531
 h     -2.89646027    -0.03298890    -1.51068970
 h     -2.69842365    -1.46458868    -0.64522069
 h     -0.42289921     1.27307798     1.75535483
          17

 c      1.26871134    -0.57555962    -0.05513756
 c      0.00657208    -1.12156469     0.40052796
 c     -1.04189253    -0.02838794     0.02377338
 c     -1.04108229     1.21640741     0.82664084
 c     -0.24659400     1.29080382    -0.58608435
 c      1.13126564     0.81878827    -0.72110495
 h     -0.06996060    -1.75703808     1.28883987
 h     -2.02430846     1.88097916     0.75748266
 h     -0.77579512     1.82357454    -1.31171387
 h      1.86972438     1.51268777    -1.03786466
 o      2.31416207    -1.13328220     0.49799238
 h      3.19913918    -1.11418014     0.02148925
 c     -2.54579856    -0.29728270    -0.51047970
 h     -3.34361446     0.33639465     0.16227113
 h     -2.87779202    -0.02246527    -1.46639943
 h     -2.73103207    -1.47463553    -0.65898774
 h     -0.47364315     1.32072129     1.73598356
          17

 c      1.27062118    -0.57952465    -0.05416376
 c     -0.00694477    -1.12657780     0.39795015
 c     -1.03527717    -0.02411164     0.01852788
 c     -1.02645113     1.21873784     0.82565038
 c     -0.24278252     1.30523157    -0.59068973
 c      1.11248304     0.83013844    -0.72159450
 h     -0.04363581    -1.82044460     1.24429041
 h     -1.97183770     1.87285126     0.72743986
 h     -0.76707999     1.79242878    -1.30535235
 h      1.79865804     1.47616023    -1.00344831
 o      2.32440522    -1.13765770     0.50585735
 h      3.17613791    -1.12372057     0.03250270
 c     -2.54956333    -0.30749816    -0.50801879
 h     -3.33825428     0.31534258     0.17861126
 h     -2.85402480    -0.00120525    -1.44184462
 h     -2.76184102    -1.46312976    -0.66118657
 h     -0.51929415     1.37018621     1.72000722
          17

 c      1.27034714    -0.58259061    -0.05293487
 c     -0.01916986    -1.12760029     0.39381989
 c     -1.03013512    -0.01964611     0.01307201
 c     -1.01338611     1.22132226     0.82293983
 c     -0.23780098     1.31552105    -0.59329061
 c      1.08977793     0.83733513    -0.71883457
 h     -0.01950386    -1.88558385     1.19661100
 h     -1.90655312     1.85524596     0.70029830
 h     -0.77064341     1.78189362    -1.32099216
 h      1.76653691     1.46496434    -0.98697217
 o      2.33537484    -1.14217320     0.51356753
 h      3.15032047    -1.13053197     0.04232846
 c     -2.55350343    -0.31891026    -0.50299794
 h     -3.31645810     0.27461348     0.18459937
 h     -2.82814579     0.03316169    -1.44397626
 h     -2.78935093    -1.43278167    -0.65244254
 h     -0.55105722     1.42165710     1.71929222
          17

 c      1.26781078    -0.58484642    -0.05134323
 c     -0.02951238    -1.12491440     0.38816860
 c     -1.02659344    -0.01519671     0.00769720
 c     -1.00145257     1.22368208     0.81813497
 c     -0.23229521     1.32175902    -0.59393048
 c      1.06326536     0.83944529    -0.71252353
 h      0.00059667    -1.94936042     1.14460166
 h     -1.84053024     1.83501726     0.67487334
 h     -0.78581085     1.79112514    -1.35722965
 h      1.78374520     1.48784069    -0.99261686
 o      2.34588752    -1.14666663     0.52147702
 h      3.13586511    -1.13465009     0.04307431
 c     -2.55739815    -0.33081778    -0.49595383
 h     -3.28131476     0.21769906     0.18214101
 h     -2.79975776     0.07845304    -1.46706252
 h     -2.81290645    -1.39065720    -0.63462255
 h     -0.56551127     1.47480973     1.73815021
          17

 c      1.26301498    -0.58643243    -0.04925621
 c     -0.03747616    -1.11901989     0.38114805
 c     -1.02477105    -0.01099304     0.00268341
 c     -0.98934366     1.22527463     0.81199201
 c     -0.22770613     1.32474644    -0.59357183
 c      1.03577381     0.83778525    -0.70345436
 h      0.01491283    -2.00745779     1.08645000
 h     -1.79005989     1.82245159     0.64879041
 h     -0.80412743     1.81258893    -1.40210442
 h      1.83052774     1.52694029    -1.01266469
 o      2.35509078    -1.15097180     0.52978923
 h      3.14166629    -1.13622538     0.02926236
 c     -2.56072785    -0.34199636    -0.48832693
 h     -3.23958331     0.15157599     0.17662284
 h     -2.76737260     0.12820614    -1.49701935
 h     -2.83316168    -1.34921716    -0.61101058
 h     -0.56557916     1.52689446     1.76949971
          17

 c      1.25605660    -0.58748846    -0.04654127
 c     -0.04268271    -1.11052737     0.37291661
 c     -1.02477847    -0.00726626    -0.00173414
 c     -0.97578045     1.22582939     0.80577909
 c     -0.22559553     1.32545624    -0.59330978
 c      1.01072060     0.83396641    -0.69267880
 h      0.02187975    -2.05547830     1.02095622
 h     -1.76866983     1.82666587     0.61975143
 h     -0.81640824     1.83817551    -1.44243481
 h      1.88094312     1.56074023    -1.03705361
 o      2.36299375    -1.15492671     0.53822286
 h      3.16312874    -1.13557744     0.00331481
 c     -2.56236211    -0.35114803    -0.48184263
 h     -3.20260484     0.08717691     0.17823453
 h     -2.73104548     0.17497210    -1.52021475
 h     -2.85212593    -1.32488298    -0.58597570
 h     -0.55672388     1.57337307     1.80094635
          17

 c      1.24715650    -0.58811029    -0.04308473
 c     -0.04490853    -1.10005161     0.36357754
 c     -1.02669311    -0.00421641    -0.00538682
 c     -0.96064969     1.22582098     0.80044507
 c     -0.22716999     1.32470815    -0.59393300
 c      0.99061491     0.82881437    -0.68097424
 h      0.02030483    -2.09003479     0.94817542
 h     -1.77681264     1.84783158     0.58817556
 h     -0.81671536     1.86217176    -1.46914452
 h      1.91856582     1.57712790    -1.05914277
 o      2.37017049    -1.15837789     0.54613287
 h      3.18690830    -1.13321046    -0.02633178
 c     -2.56092785    -0.35752847    -0.47808262
 h     -3.18346011     0.03643029     0.19978373
 h     -2.69262089     0.21279930    -1.52760827
 h     -2.87149104    -1.33031868    -0.56357004
 h     -0.54356969     1.60998764     1.82191316
          17

 c      1.23667842    -0.58832977    -0.03879951
 c     -0.04412308    -1.08813729     0.35317028
 c     -1.03052615    -0.00197248    -0.00817258
 c     -0.94502669     1.22636977     0.79633837
 c     -0.23310123     1.32306088    -0.59589759
 c      0.97695497     0.82261566    -0.66884298
 h      0.00950009    -2.10945332     0.86948160
 h     -1.80223439     1.87694074     0.55786685
 h     -0.80256233     1.88134460    -1.47764345
 h      1.93547328     1.57133489    -1.07529521
 o      2.37712804    -1.16118934     0.55289317
 h      3.20097725    -1.12970331    -0.05133091
 c     -2.55594530    -0.36122150    -0.47775643
 h     -3.18750273     0.00470155     0.24679225
 h     -2.65485233     0.23797290    -1.51495889
 h     -2.88975950    -1.36455872    -0.54602818
 h     -0.52897497     1.63386083     1.82605817
          17

 c      1.22514213    -0.58810174    -0.03363422
 c     -0.04052721    -1.07521709     0.34168992
 c     -1.03619716    -0.00055642    -0.01004556
 c     -0.93026033     1.22854931     0.79339983
 c     -0.24344961     1.32075319    -0.59938424
 c      0.97037806     0.81549667    -0.65660381
 h     -0.01067103    -2.11416265     0.78735537
 h     -1.83040136     1.90351546     0.53355385
 h     -0.77422984     1.89449891    -1.46701559
 h      1.92865144     1.54236469    -1.08357507
 o      2.38404704    -1.16325279     0.55809293
 h      3.19882343    -1.12557528    -0.06655400
 c     -2.54836142    -0.36281179    -0.48010341
 h     -3.20691821    -0.01220978     0.30998776
 h     -2.62069328     0.24905101    -1.48224323
 h     -2.90222455    -1.41404153    -0.53396616
 h     -0.51424011     1.64367530     1.81106942
          17

 c      1.21323716    -0.58729747    -0.02758231
 c     -0.03458450    -1.06159585     0.32911732
 c     -1.04352685     0.00012904    -0.01100679
 c     -0.91741012     1.23296390     0.79133943
 c     -0.25763786     1.31764700    -0.60428551
 c      0.97074607     0.80759362    -0.64444689
 h     -0.03983762    -2.10685050     0.70504102
 h     -1.85094590     1.92049439     0.51886368
 h     -0.73448191     1.90254197    -1.43984330
 h      1.89825583     1.49140837    -1.08314273
 o      2.39078364    -1.16449408     0.56157004
 h      3.17950805    -1.12119253    -0.07060934
 c     -2.53962358    -0.36308636    -0.48346256
 h     -3.22884011    -0.02172154     0.37309139
 h     -2.59302455     0.24709444    -1.43361228
 h     -2.90401865    -1.46269106    -0.52744582
 h     -0.49931652     1.63969065     1.77830274
          17

 c      1.20182810    -0.58571044    -0.02068272
 c     -0.02702937    -1.04747380     0.31545682
 c     -1.05224124     0.00028807    -0.01109919
 c     -0.90722181     1.23971239     0.78963425
 c     -0.27450540     1.31318701    -0.61011680
 c      0.97717522     0.79901128    -0.63243337
 h     -0.07725895    -2.09218130     0.62604089
 h     -1.85823337     1.92458751     0.51595793
 h     -0.68863846     1.90922350    -1.40285260
 h      1.84795427     1.42203719    -1.07454499
 o      2.39689666    -1.16487718     0.56342572
 h      3.14732024    -1.11668021    -0.06606163
 c     -2.53079729    -0.36296960    -0.48601640
 h     -3.24362503    -0.02929293     0.42284255
 h     -2.57457573     0.23642777    -1.37806844
 h     -2.89216376    -1.49849541    -0.52646150
 h     -0.48263625     1.62391422     1.73303474
          17

 c      1.19193990    -0.58307432    -0.01301041
 c     -0.01884554    -1.03303606     0.30078197
 c     -1.06198288     0.00020440    -0.01041194
 c     -0.90026215     1.24847330     0.78747508
 c     -0.29250128     1.30642931    -0.61597395
 c      0.98798033     0.78959797    -0.62039753
 h     -0.12197900    -2.07567364     0.55344107
 h     -1.85030784     1.91536945     0.52580550
 h     -0.64407203     1.92182822    -1.36711819
 h      1.78743291     1.34195302    -1.06121941
 o      2.40165846    -1.16440805     0.56405179
 h      3.11167831    -1.11181171    -0.05986114
 c     -2.52243046    -0.36351745    -0.48598356
 h     -3.24623822    -0.03788761     0.45153174
 h     -2.56779222     0.22522302    -1.32964263
 h     -2.86574152    -1.51459456    -0.53095485
 h     -0.46067019     1.60022334     1.68488138
          17

 c      1.18470086    -0.57909855    -0.00465594
 c     -0.01121442    -1.01860368     0.28527136
 c     -1.07233513     0.00020381    -0.00908926
 c     -0.89695022     1.25863041     0.78389376
 c     -0.31008156     1.29632225    -0.62083170
 c      1.00053543     0.77864521    -0.60772519
 h     -0.17279183    -2.06167591     0.48927660
 h     -1.82841922     1.89479322     0.54836627
 h     -0.60760462     1.94923673    -1.34459084
 h      1.73631809     1.26548931    -1.05237905
 o      2.40419100    -1.16313195     0.56405721
 h      3.08507188    -1.10601060    -0.06215769
 c     -2.51470754    -0.36570827    -0.48186126
 h     -3.23500051    -0.04886135     0.45598050
 h     -2.57455867     0.22328213    -1.30348587
 h     -2.82545427    -1.50862649    -0.54073997
 h     -0.42806940     1.57358942     1.64640239
          17

 c      1.18121827    -0.57353217     0.00431150
 c     -0.00542621    -1.00474738     0.26919775
 c     -1.08285869     0.00060882    -0.00733549
 c     -0.89728293     1.26947678     0.77830348
 c     -0.32620286     1.28238864    -0.62427387
 c      1.01165458     0.76502824    -0.59333633
 h     -0.22789911    -2.05149064     0.43431526
 h     -1.79765162     1.86746444     0.58250962
 h     -0.58152991     1.99501941    -1.33985762
 h      1.72179351     1.21133183    -1.06337460
 o      2.40391610    -1.16110369     0.56389682
 h      3.07605033    -1.09881045    -0.08035225
 c     -2.50759572    -0.36981979    -0.47317499
 h     -3.21070384    -0.06258799     0.43666199
 h     -2.59559389     0.23507952    -1.30601095
 h     -2.77333717    -1.48259727    -0.55549572
 h     -0.38021685     1.54755216     1.62721608
          17

 c      1.18238451    -0.56626584     0.01389783
 c     -0.00272317    -0.99222580     0.25286086
 c     -1.09313311     0.00170110    -0.00541253
 c     -0.90030085     1.28036206     0.77114231
 c     -0.34046574     1.26521139    -0.62683061
 c      1.01966328     0.74852490    -0.57680803
 h     -0.28459670    -2.04327663     0.38837973
 h     -1.76825853     1.84134352     0.62591292
 h     -0.56332858     2.05209803    -1.34642901
 h      1.75565177     1.18715724    -1.10245428
 o      2.40101205    -1.15834076     0.56342003
 h      3.08206819    -1.09058743    -0.11187585
 c     -2.50092261    -0.37497182    -0.46095950
 h     -3.17679338    -0.07854050     0.39794248
 h     -2.62948241     0.25513132    -1.32919455
 h     -2.71268068    -1.44369454    -0.57497090
 h     -0.31797286     1.52185314     1.62662828
          17

 c      1.18866641    -0.55742927     0.02422245
 c     -0.00406871    -0.98175258     0.23650628
 c     -1.10278488     0.00370595    -0.00362452
 c     -0.90399406     1.29062447     0.76370147
 c     -0.35283157     1.24602193    -0.62938618
 c      1.02574217     0.73056226    -0.55948559
 h     -0.33948808    -2.03381349     0.35084294
 h     -1.75509899     1.82711925     0.67576074
 h     -0.54953714     2.10728354    -1.35360221
 h      1.81882274     1.18152348    -1.15739062
 o      2.39620940    -1.15482686     0.56199804
 h      3.09267626    -1.08246835    -0.14619309
 c     -2.49431133    -0.37954242    -0.44720327
 h     -3.14059567    -0.09485755     0.34938406
 h     -2.67256551     0.27313198    -1.35804343
 h     -2.64775480    -1.40496614    -0.59950671
 h     -0.24898143     1.49381835     1.63453455
          17

 c      1.19996179    -0.54741621     0.03550384
 c     -0.00992509    -0.97375447     0.22028633
 c     -1.11149333     0.00678817    -0.00228166
 c     -0.90630167     1.29975285     0.75723689
 c     -0.36335929     1.22603732    -0.63256474
 c      1.03182769     0.71287771    -0.54327337
 h     -0.38917027    -2.02054880     0.32093184
 h     -1.76990837     1.83303014     0.73057983
 h     -0.53816888     2.14864997    -1.35349916
 h      1.88545823     1.17999908    -1.20939523
 o      2.39025693    -1.15056159     0.55902283
 h      3.09791327    -1.07554415    -0.17272520
 c     -2.48706797    -0.38202203    -0.43413666
 h     -3.11460445    -0.10786037     0.30677785
 h     -2.72013499     0.28085908    -1.37992399
 h     -2.58268096    -1.38253071    -0.63040539
 h     -0.18336043     1.46147197     1.63948405
          17

 c      1.21556990    -0.53683221     0.04800232
 c     -0.02015565    -0.96826159     0.20428312
 c     -1.11898982     0.01104404    -0.00165302
 c     -0.90648308     1.30790273     0.75248991
 c     -0.37210151     1.20619515    -0.63660540
 c      1.03913590     0.69671864    -0.52953555
 h     -0.43096624    -2.00277984     0.29781136
 h     -1.80959246     1.85761312     0.79047004
 h     -0.52870896     2.16840711    -1.34256348
 h      1.93944604     1.17440038    -1.24591677
 o      2.38367957    -1.14559578     0.55417521
 h      3.09222959    -1.07041460    -0.18506288
 c     -2.47844672    -0.38185515    -0.42377392
 h     -3.11372251    -0.11338590     0.28801101
 h     -2.76758044     0.27425881    -1.38738895
 h     -2.51989080    -1.38622075    -0.66869371
 h     -0.12939728     1.42459596     1.63385274
          17

 c      1.23428487    -0.52638004     0.06194190
 c     -0.03408951    -0.96493692     0.18857054
 c     -1.12506364     0.01649761    -0.00192747
 c     -0.90513259     1.31580958     0.74987232
 c     -0.37905759     1.18715128    -0.64146353
 c      1.04820633     0.68291265    -0.51907264
 h     -0.46342327    -1.98196574     0.28059161
 h     -1.85793987     1.89111455     0.85441395
 h     -0.52152518     2.16278900    -1.32058864
 h      1.97322655     1.16149679    -1.26086082
 o      2.37677526    -1.14004644     0.54746623
 h      3.07479840    -1.06714527    -0.18154272
 c     -2.46850808    -0.37964174    -0.41712868
 h     -3.14415670    -0.11154367     0.30012398
 h     -2.81094680     0.25273594    -1.37746338
 h     -2.46043432    -1.41147551    -0.71244411
 h     -0.09219965     1.38424653     1.61434514
          17

 c      1.25456769    -0.51669847     0.07742742
 c     -0.05069865    -0.96318464     0.17327314
 c     -1.12957666     0.02310478    -0.00320239
 c     -0.90314675     1.32416489     0.74963007
 c     -0.38414949     1.16929884    -0.64689570
 c      1.05919437     0.67200619    -0.51232176
 h     -0.48650595    -1.96150036     0.26836041
 h     -1.89815264     1.92328628     0.91931587
 h     -0.51750347     2.13167952    -1.28990179
 h      1.98397168     1.14069190    -1.25204762
 o      2.36964424    -1.13410895     0.53924021
 h      3.04937342    -1.06532299    -0.16519730
 c     -2.45856117    -0.37642657    -0.41377704
 h     -3.19592924    -0.10883058     0.33289502
 h     -2.84726482     0.21817137    -1.35063932
 h     -2.40567591    -1.44431737    -0.75657846
 h     -0.07386955     1.34215514     1.58107177
          17

 c      1.27472117    -0.50819934     0.09437900
 c     -0.06880604    -0.96229534     0.15859262
 c     -1.13248695     0.03076187    -0.00550048
 c     -0.90119211     1.33330682     0.75177990
 c     -0.38721821     1.15271207    -0.65246501
 c      1.07201637     0.66428358    -0.50944162
 h     -0.50142786    -1.94599571     0.26024193
 h     -1.91930922     1.94731299     0.98137126
 h     -0.51796339     2.07911504    -1.25538265
 h      1.97173337     1.11300060    -1.21986664
 o      2.36219643    -1.12807043     0.53018675
 h      3.02441322    -1.06410180    -0.14385464
 c     -2.45028489    -0.37322683    -0.41262152
 h     -3.25208855    -0.11290706     0.37042462
 h     -2.87504104     0.17451837    -1.31057536
 h     -2.35759269    -1.47142232    -0.79547470
 h     -0.07359456     1.30030114     1.53702747
          17

 c      1.29302722    -0.50095415     0.11249809
 c     -0.08727448    -0.96161883     0.14480077
 c     -1.13386977     0.03931204    -0.00879870
 c     -0.89976507     1.34326047     0.75601274
 c     -0.38802518     1.13701879    -0.65748266
 c      1.08632727     0.65970326    -0.51026087
 h     -0.51004179    -1.93991532     0.25541702
 h     -1.91619558     1.95975349     1.03720864
 h     -0.52479702     2.01467719    -1.22514844
 h      1.93968299     1.08116101    -1.16748907
 o      2.35424358    -1.12231011     0.52124238
 h      3.01160312    -1.06237165    -0.12851830
 c     -2.44480438    -0.37100866    -0.41252940
 h     -3.29904033    -0.12844931     0.40131812
 h     -2.89506636     0.12790147    -1.26454079
 h     -2.31811802    -1.48444678    -0.82485491
 h     -0.08717174     1.26050425     1.48819521
          17

 c      1.30786045    -0.49467149     0.13127144
 c     -0.10515472    -0.96074628     0.13221695
 c     -1.13392787     0.04853774    -0.01304970
 c     -0.89935828     1.35387514     0.76165650
 c     -0.38625212     1.12136964    -0.66099182
 c      1.10130507     0.65778322    -0.51409958
 h     -0.51391277    -1.94571199     0.25304278
 h     -1.88784217     1.95968808     1.08431674
 h     -0.54068184     1.95389310    -1.21071619
 h      1.89658599     1.05081818    -1.10269346
 o      2.34586742    -1.11726510     0.51319019
 h      3.01956041    -1.05926315    -0.12703789
 c     -2.44245704    -0.37069158    -0.41235695
 h     -3.32867995    -0.15713974     0.41975594
 h     -2.91116097     0.08647536    -1.22361012
 h     -2.28872522    -1.47982409    -0.84217539
 h     -0.10645357     1.22386021     1.44361689
          17

 c      1.31780876    -0.48878511     0.15001947
 c     -0.12176198    -0.95962703     0.12118340
 c     -1.13298674     0.05813332    -0.01817950
 c     -0.90039351     1.36492736     0.76779508
 c     -0.38155311     1.10495239    -0.66207741
 c      1.11526766     0.65746422    -0.51953376
 h     -0.51362193    -1.96243710     0.25212408
 h     -1.83706680     1.94844394     1.12132780
 h     -0.56858237     1.91239387    -1.22341969
 h      1.86116020     1.03255911    -1.04060691
 o      2.33784386    -1.11337164     0.50620287
 h      3.04608362    -1.05462999    -0.13711010
 c     -2.44299056    -0.37300118    -0.41101321
 h     -3.33702990    -0.19880448     0.42362614
 h     -2.92930654     0.05867458    -1.20011558
 h     -2.27028486    -1.45772126    -0.84649084
 h     -0.12054633     1.19011257     1.41375252
          17

 c      1.32181591    -0.48264872     0.16800196
 c     -0.13665488    -0.95853701     0.11203708
 c     -1.13147029     0.06767718    -0.02405612
 c     -0.90271512     1.37604865     0.77360571
 c     -0.37377485     1.08810912    -0.66060753
 c      1.12576480     0.65724148    -0.52461924
 h     -0.50883702    -1.98594913     0.25150577
 h     -1.77141166     1.93019470     1.14867102
 h     -0.60922513     1.89299348    -1.26585767
 h      1.86087520     1.04126674    -1.00135258
 o      2.33142969    -1.11101576     0.49997161
 h      3.07988363    -1.04877657    -0.14898643
 c     -2.44604065    -0.37812314    -0.40792925
 h     -3.32304807    -0.25215844     0.41323561
 h     -2.95356610     0.04934650    -1.20085559
 h     -2.26292120    -1.42167018    -0.83848123
 h     -0.12094460     1.15814984     1.40589330
          17

 c      1.31932292    -0.47579295     0.18456937
 c     -0.14954688    -0.95791769     0.10507398
 c     -1.12986467     0.07664884    -0.03045795
 c     -0.90496026     1.38645106     0.77863738
 c     -0.36319105     1.07257171    -0.65752510
 c      1.13157402     0.65626873    -0.52840820
 h     -0.49897840    -2.01060341     0.25005345
 h     -1.70475230     1.91314219     1.16980963
 h     -0.65864586     1.88282185    -1.32845521
 h      1.90850992     1.08421468    -0.99280726
 o      2.32770459    -1.11047204     0.49415659
 h      3.10901325    -1.04190584    -0.15355017
 c     -2.45152298    -0.38541990    -0.40346875
 h     -3.28858255    -0.31504272     0.39120937
 h     -2.98205803     0.05703806    -1.22181603
 h     -2.26571099    -1.37906592    -0.82089080
 h     -0.10761985     1.12808106     1.41961648
          17

 c      1.31036249    -0.46811325     0.19928232
 c     -0.16022449    -0.95818495     0.10051741
 c     -1.12867113     0.08449532    -0.03708541
 c     -0.90474289     1.39486067     0.78266249
 c     -0.35040621     1.06032189    -0.65417545
 c      1.13429719     0.65533237    -0.53179967
 h     -0.48384142    -2.03118542     0.24688811
 h     -1.65608069     1.90918696     1.19182826
 h     -0.70985431     1.86609519    -1.39700588
 h      1.98357594     1.15014201    -1.00127538
 o      2.32716244    -1.11183126     0.48857877
 h      3.12570096    -1.03392350    -0.14604904
 c     -2.45942561    -0.39353056    -0.39867953
 h     -3.23959503    -0.38447409     0.36360417
 h     -3.00869348     0.07590569    -1.25165947
 h     -2.27628247    -1.34181821    -0.79913970
 h     -0.08827332     1.10222990     1.44787687
          17

 c      1.29555743    -0.45987574     0.21191677
 c     -0.16851603    -0.95958255     0.09850260
 c     -1.12833372     0.09069135    -0.04361842
 c     -0.90003928     1.40016681     0.78560568
 c     -0.33610869     1.05274311    -0.65166312
 c      1.13622764     0.65577077    -0.53596543
 h     -0.46384506    -2.04418161     0.24153447
 h     -1.63948173     1.92772845     1.22130585
 h     -0.75603573     1.83307273    -1.45980936
 h      2.05769383     1.22160258    -1.01024905
 o      2.32962723    -1.11497566     0.48322204
 h      3.12724949    -1.02441225    -0.12615708
 c     -2.46927949    -0.40077196    -0.39488866
 h     -3.18784232    -0.45713715     0.34172550
 h     -3.02781733     0.09937100    -1.27872655
 h     -2.29086911    -1.32469609    -0.78089138
 h     -0.07201562     1.08369525     1.48207218
          17

 c      1.27599187    -0.45159522     0.22239025
 c     -0.17429492    -0.96210908     0.09907559
 c     -1.12914807     0.09478461    -0.04978301
 c     -0.89060550     1.40233912     0.78795523
 c     -0.32096056     1.05050087    -0.65068761
 c      1.13877900     0.65848048    -0.54145135
 h     -0.44000722    -2.04834710     0.23397106
 h     -1.65161612     1.96662892     1.25640654
 h     -0.79199986     1.78043922    -1.50931585
 h      2.11321858     1.28612520    -1.01072542
 o      2.33431291    -1.11963278     0.47824324
 h      3.11625445    -1.01250751    -0.09756896
 c     -2.48001864    -0.40579528    -0.39360298
 h     -3.14919435    -0.53084655     0.34123753
 h     -3.03645666     0.12206236    -1.29445652
 h     -2.30577562    -1.33807734    -0.77285938
 h     -0.06509957     1.07471410     1.51534734
          17

 c      1.25301318    -0.44386386     0.23067450
 c     -0.17749717    -0.96550309     0.10219671
 c     -1.13117937     0.09644991    -0.05538858
 c     -0.87763244     1.40229139     0.79062897
 c     -0.30559544     1.05366385    -0.65157821
 c      1.14258402     0.66385034    -0.54830245
 h     -0.41381747    -2.04486888     0.22461014
 h     -1.67651142     2.01435432     1.28778424
 h     -0.81432745     1.70927167    -1.54147434
 h      2.14207246     1.33663939    -0.99933066
 o      2.33993211    -1.12548631     0.47400764
 h      3.10102493    -0.99655604    -0.06783097
 c     -2.49071169    -0.40834560    -0.39598809
 h     -3.13342350    -0.60502398     0.37233234
 h     -3.03428442     0.14031984    -1.29385036
 h     -2.31954670    -1.37923592    -0.77663714
 h     -0.07017251     1.07612003     1.54331356
          17

 c      1.22804866    -0.43719103     0.23673124
 c     -0.17814588    -0.96927500     0.10774335
 c     -1.13423832     0.09553580    -0.06032484
 c     -0.86256474     1.40107019     0.79429450
 c     -0.29061092     1.06182294    -0.65432462
 c      1.14784184     0.67191907    -0.55627654
 h     -0.38705660    -2.03721028     0.21422323
 h     -1.69899770     2.05929551     1.30646576
 h     -0.82134925     1.62364012    -1.55522834
 h      2.14151986     1.36942483    -0.97551243
 o      2.34494590    -1.13228294     0.47101749
 h      3.09381104    -0.97386302    -0.04664580
 c     -2.50139658    -0.40945282    -0.40187612
 h     -3.13507956    -0.67729068     0.42821111
 h     -3.02309411     0.15237190    -1.27539661
 h     -2.33304529    -1.43399348    -0.78896417
 h     -0.08674759     1.08739031     1.56395939
          17

 c      1.20248500    -0.43189420     0.24048028
 c     -0.17638425    -0.97279878     0.11551556
 c     -1.13794138     0.09205845    -0.06452987
 c     -0.84664130     1.39948931     0.79904662
 c     -0.27649196     1.07418009    -0.65855214
 c      1.15447237     0.68246746    -0.56494447
 h     -0.36153369    -2.03039554     0.20379758
 h     -1.70968968     2.09382929     1.30732995
 h     -0.81354313     1.53007055    -1.55288816
 h      2.11210329     1.38298251    -0.94025212
 o      2.34816171    -1.13983076     0.46957289
 h      3.10293958    -0.94174635    -0.04019607
 c     -2.51255254    -0.41078396    -0.40994415
 h     -3.14139991    -0.74195800     0.49121551
 h     -3.00664416     0.15865184    -1.24130127
 h     -2.34775433    -1.48638049    -0.80544447
 h     -0.11156577     1.10674472     1.57772571
          17

 c      1.17761830    -0.42805961     0.24180020
 c     -0.17251074    -0.97548411     0.12525262
 c     -1.14181552     0.08615369    -0.06794941
 c     -0.83094068     1.39814779     0.80442307
 c     -0.26346920     1.08964521    -0.66344708
 c      1.16208597     0.69501227    -0.57371217
 h     -0.33872132    -2.02939126     0.19431923
 h     -1.70409348     2.11396440     1.28858615
 h     -0.79445489     1.43716155    -1.54130583
 h      2.05778689     1.37826680    -0.89589366
 o      2.34932871    -1.14785563     0.46942304
 h      3.12418680    -0.90024365    -0.04557287
 c     -2.52424431    -0.41391549    -0.41856603
 h     -3.14297899    -0.79320104     0.54567001
 h     -2.99083308     0.16237845    -1.19789532
 h     -2.36470303    -1.52466765    -0.82285338
 h     -0.13884875     1.13127179     1.58772984
          17

 c      1.15465660    -0.42556678     0.24055278
 c     -0.16700405    -0.97699668     0.13665625
 c     -1.14539231     0.07802325    -0.07051407
 c     -0.81641945     1.39748256     0.80953931
 c     -0.25140675     1.10701006    -0.66773111
 c      1.16978821     0.70867205    -0.58179365
 h     -0.31940611    -2.03687088     0.18657830
 h     -1.68116338     2.11836568     1.25068720
 h     -0.77133115     1.35423467    -1.53254729
 h      1.98827294     1.36061577    -0.84670613
 o      2.34890595    -1.15593529     0.46994483
 h      3.14448860    -0.85302345    -0.05376260
 c     -2.53599234    -0.42010577    -0.42617891
 h     -3.13559143    -0.82719512     0.58200809
 h     -2.98337999     0.16981947    -1.15509291
 h     -2.38430920    -1.54216740    -0.83946863
 h     -0.16117160     1.15737296     1.59939226
          17

 c      1.13473706    -0.42415546     0.23661823
 c     -0.16051553    -0.97740215     0.14940761
 c     -1.14826919     0.06790074    -0.07214937
 c     -0.80373466     1.39771114     0.81335324
 c     -0.23994868     1.12524308    -0.66997540
 c      1.17586245     0.72189041    -0.58818251
 h     -0.30358125    -2.05174996     0.18115140
 h     -1.64290414     2.10811217     1.19581887
 h     -0.75306987     1.28830775    -1.54048532
 h      1.92310691     1.34350598    -0.79961554
 o      2.34740712    -1.16360838     0.47055624
 h      3.15191735    -0.80524900    -0.05640321
 c     -2.54710969    -0.43018406    -0.43153712
 h     -3.11837661    -0.84220279     0.59568691
 h     -2.99155235     0.18820614    -1.12256907
 h     -2.40647982    -1.53640567    -0.85479937
 h     -0.17182422     1.18181289     1.61824722
          17

 c      1.11891136    -0.42351682     0.22993535
 c     -0.15381137    -0.97711936     0.16317580
 c     -1.15014239     0.05603745    -0.07280154
 c     -0.79289107     1.39867139     0.81503505
 c     -0.22901710     1.14374384    -0.66941308
 c      1.17787395     0.73242490    -0.59182616
 h     -0.29067237    -2.06976191     0.17854361
 h     -1.59514311     2.08743486     1.12796377
 h     -0.74443594     1.24133934    -1.57142495
 h      1.89112066     1.34926650    -0.76273675
 o      2.34509286    -1.17048360     0.47088731
 h      3.14010311    -0.76145983    -0.04863518
 c     -2.55718732    -0.44414853    -0.43416964
 h     -3.09241875    -0.83824022     0.58585732
 h     -3.01789689     0.22022795    -1.10306859
 h     -2.43064179    -1.50879308    -0.86950152
 h     -0.16808409     1.20297549     1.64611585
          17

 c      1.10806974    -0.42340555     0.22054983
 c     -0.14766497    -0.97672576     0.17763019
 c     -1.15082392     0.04270898    -0.07246450
 c     -0.78300578     1.39967863     0.81417252
 c     -0.21912952     1.16222927    -0.66642630
 c      1.17451818     0.73882878    -0.59224473
 h     -0.27992721    -2.08555406     0.17931560
 h     -1.54890392     2.06507756     1.05300561
 h     -0.74271116     1.21165012    -1.61839954
 h      1.90931850     1.39217033    -0.73885315
 o      2.34194827    -1.17628697     0.47077481
 h      3.10829056    -0.72454549    -0.02909935
 c     -2.56629691    -0.46082106    -0.43450488
 h     -3.06039925    -0.81710368     0.55525984
 h     -3.05826985     0.26051662    -1.09044220
 h     -2.45569683    -1.46523366    -0.88575057
 h     -0.15255851     1.22118601     1.67906321
          17

 c      1.10283418    -0.42372369     0.20864063
 c     -0.14273032    -0.97674618     0.19245676
 c     -1.15024437     0.02821906    -0.07119186
 c     -0.77254511     1.39962973     0.81069562
 c     -0.21108155     1.18045495    -0.66201053
 c      1.16742937     0.74214053    -0.58980113
 h     -0.27073728    -2.09472924     0.18408683
 h     -1.51966527     2.05392200     0.97756673
 h     -0.74157966     1.19720569    -1.66748610
 h      1.96169662     1.45864766    -0.72276399
 o      2.33770228    -1.18089947     0.47024026
 h      3.06091093    -0.69498231     0.00038476
 c     -2.57467753    -0.47804593    -0.43343716
 h     -3.02715943    -0.78286056     0.51161608
 h     -3.10492783     0.29930696    -1.07549844
 h     -2.48006942    -1.41692328    -0.90795805
 h     -0.13116153     1.23784821     1.70962689
          17

 c      1.10347985    -0.42452018     0.19449075
 c     -0.13943827    -0.97750199     0.20736635
 c     -1.14843727     0.01287258    -0.06908744
 c     -0.76027958     1.39769031     0.80481678
 c     -0.20548599     1.19812559    -0.65706553
 c      1.15928858     0.74436574    -0.58506295
 h     -0.26280518    -2.09501565     0.19345590
 h     -1.51923838     2.06401890     0.90590136
 h     -0.73590678     1.19668040    -1.70625748
 h      2.02092148     1.52480539    -0.70861722
 o      2.33182663    -1.18441697     0.46948692
 h      3.00759020    -0.66982964     0.03492140
 c     -2.58228803    -0.49324749    -0.43206773
 h     -3.00063485    -0.74236178     0.46994900
 h     -3.15046552     0.32799585    -1.05156857
 h     -2.50214731    -1.37872471    -0.94267967
 h     -0.11003477     1.25440606     1.73059525
          17

 c      1.10988783    -0.42594721     0.17844022
 c     -0.13793813    -0.97903526     0.22209353
 c     -1.14551766    -0.00305974    -0.06628284
 c     -0.74639619     1.39419954     0.79692679
 c     -0.20259191     1.21492541    -0.65215062
 c      1.15202271     0.74687776    -0.57846342
 h     -0.25620023    -2.08669817     0.20790906
 h     -1.54454046     2.09253870     0.83881127
 h     -0.72315669     1.20913624    -1.72676479
 h      2.06873919     1.57481195    -0.69336971
 o      2.32362967    -1.18716747     0.46884139
 h      2.96178403    -0.64254776     0.06760465
 c     -2.58865774    -0.50434486    -0.43180665
 h     -2.99107585    -0.70415748     0.45152948
 h     -3.18943511     0.34155029    -1.01582426
 h     -2.52125518    -1.36175964    -0.99516045
 h     -0.09363112     1.27176399     1.73720812
          17

 c      1.12153997    -0.42820966     0.16085157
 c     -0.13808971    -0.98110004     0.23639317
 c     -1.14166935    -0.01934623    -0.06291569
 c     -0.73226325     1.39044214     0.78725324
 c     -0.20230867     1.23054936    -0.64750559
 c      1.14673458     0.75035852    -0.57033889
 h     -0.25134281    -2.07260279     0.22777075
 h     -1.58076901     2.12639096     0.77691765
 h     -0.70304171     1.23371008    -1.72530389
 h      2.09621979     1.60134652    -0.67586717
 o      2.31263576    -1.18948581     0.46852098
 h      2.93488791    -0.60681918     0.09342662
 c     -2.59333698    -0.51081735    -0.43385298
 h     -3.00496007    -0.67437928     0.47085974
 h     -3.21846323     0.33862023    -0.96863242
 h     -2.53826606    -1.36494084    -1.06332193
 h     -0.08413897     1.29015900     1.72768903
          17

 c      1.13757978    -0.43150171     0.14208210
 c     -0.13950900    -0.98322492     0.25003854
 c     -1.13714760    -0.03577923    -0.05911951
 c     -0.71937420     1.38770218     0.77570941
 c     -0.20427425     1.24471615    -0.64309062
 c      1.14401556     0.75509572    -0.56098276
 h     -0.24891288    -2.05760431     0.25320836
 h     -1.61354766     2.15294190     0.72228028
 h     -0.67708821     1.26950753    -1.70194497
 h      2.09975920     1.60197995    -0.65583598
 o      2.29906186    -1.19127654     0.46837012
 h      2.92859383    -0.56381795     0.11370964
 c     -2.59654263    -0.51368389    -0.43798776
 h     -3.03805073    -0.65414870     0.51996233
 h     -3.23621147     0.32115012    -0.91280227
 h     -2.55475790    -1.37731039    -1.13730556
 h     -0.08156557     1.30928845     1.70316372
          17

 c      1.15691469    -0.43593523     0.12245838
 c     -0.14165455    -0.98486778     0.26282212
 c     -1.13228374    -0.05215935    -0.05502780
 c     -0.70888256     1.38684458     0.76198893
 c     -0.20789436     1.25716309    -0.63856921
 c      1.14412342     0.76114046    -0.55065683
 h     -0.24965732    -2.04729890     0.28428880
 h     -1.63409821     2.16455184     0.67738465
 h     -0.64857941     1.31565148    -1.66087045
 h      2.07890915     1.57717412    -0.63346813
 o      2.28374797    -1.19198644     0.46797470
 h      2.93573589    -0.52294381     0.13447157
 c     -2.59888263    -0.51446147    -0.44284305
 h     -3.07930944    -0.64259232     0.57700296
 h     -3.24372910     0.29426199    -0.85300503
 h     -2.57181601    -1.38715341    -1.20551084
 h     -0.08393016     1.32849981     1.66754643
          17

 c      1.17830364    -0.44147521     0.10225371
 c     -0.14392503    -0.98565241     0.27456336
 c     -1.12746988    -0.06827512    -0.05078722
 c     -0.70163032     1.38834692     0.74569517
 c     -0.21235506     1.26761732    -0.63325842
 c      1.14699254     0.76829977    -0.53958098
 h     -0.25410540    -2.04574743     0.32101620
 h     -1.63861272     2.15796845     0.64425064
 h     -0.62267414     1.37156693    -1.61126172
 h      2.03634110     1.53019892    -0.60935900
 o      2.26768609    -1.19105814     0.46699502
 h      2.94763715    -0.49485703     0.16123554
 c     -2.60067201    -0.51456146    -0.44703098
 h     -3.11880521    -0.63936372     0.62362626
 h     -3.24499078     0.26634074    -0.79515251
 h     -2.58973891    -1.38670013    -1.25909151
 h     -0.08758501     1.34698132     1.62719248
          17

 c      1.20041222    -0.44789791     0.08166863
 c     -0.14574562    -0.98557981     0.28512839
 c     -1.12312261    -0.08389022    -0.04656876
 c     -0.69819244     1.39239402     0.72652470
 c     -0.21668067     1.27575178    -0.62621305
 c      1.15206077     0.77597232    -0.52791776
 h     -0.26229815    -2.05330511     0.36321464
 h     -1.62690213     2.13307080     0.62414166
 h     -0.60586920     1.43751639    -1.56677291
 h      1.98003353     1.46895011    -0.58462501
 o      2.25175680    -1.18825238     0.46531438
 h      2.95838313    -0.48656352     0.19676533
 c     -2.60176116    -0.51519963    -0.44956177
 h     -3.15019488    -0.64464465     0.64967773
 h     -3.24647385     0.24806238    -0.74522914
 h     -2.60829064    -1.37226058    -1.29284283
 h     -0.08816805     1.36395289     1.58954609
          17

 c      1.22185821    -0.45479051     0.06082196
 c     -0.14662655    -0.98505695     0.29445403
 c     -1.11963759    -0.09875325    -0.04256470
 c     -0.69874738     1.39889740     0.70457462
 c     -0.21995919     1.28120528    -0.61677136
 c      1.15790227     0.78285213    -0.51576181
 h     -0.27368969    -2.06627435     0.41026962
 h     -1.60217129     2.09254475     0.61743951
 h     -0.60340197     1.51455759    -1.53980599
 h      1.92772443     1.40947607    -0.56106211
 o      2.23669005    -1.18371266     0.46302791
 h      2.96548626    -0.50049902     0.24134933
 c     -2.60186505    -0.51718639    -0.44986152
 h     -3.16999156    -0.65871351     0.65099485
 h     -3.25405581     0.24851192    -0.70727268
 h     -2.62695370    -1.34329789    -1.30479263
 h     -0.08254448     1.37880652     1.56034217
          17

 c      1.24127785    -0.46160743     0.03976491
 c     -0.14619670    -0.98471464     0.30255251
 c     -1.11734470    -0.11263148    -0.03896406
 c     -0.70282543     1.40742899     0.68064459
 c     -0.22168999     1.28380764    -0.60544033
 c      1.16213189     0.78691728    -0.50317203
 h     -0.28726263    -2.07873524     0.46096279
 h     -1.57220322     2.04260993     0.62350173
 h     -0.61527614     1.60223382    -1.53186202
 h      1.90817907     1.37638292    -0.54088174
 o      2.22305298    -1.17794083     0.46039652
 h      2.96976019    -0.53481620     0.29355524
 c     -2.60104775    -0.52052601    -0.44771795
 h     -3.17661155    -0.68173519     0.62705211
 h     -3.26829372     0.26977879    -0.68180395
 h     -2.64508633    -1.30198684    -1.29607560
 h     -0.07081220     1.39113814     1.54080719
          17

 c      1.25742681    -0.46779303     0.01852392
 c     -0.14422189    -0.98515896     0.30948612
 c     -1.11647209    -0.12534413    -0.03592083
 c     -0.70916145     1.41713831     0.65623273
 c     -0.22186965     1.28383618    -0.59401801
 c      1.16310619     0.78689336    -0.49031126
 h     -0.30174593    -2.08499237     0.51359805
 h     -1.55107403     1.99392657     0.64077372
 h     -0.63577971     1.69577896    -1.53236528
 h      1.94125114     1.38611363    -0.52527869
 o      2.21119130    -1.17174786     0.45779086
 h      2.97540822    -0.58374212     0.35093689
 c     -2.59981141    -0.52431921    -0.44310011
 h     -3.17007211    -0.71369158     0.58012081
 h     -3.28356091     0.30597046    -0.66651986
 h     -2.66208196    -1.25341446    -1.27155343
 h     -0.05643155     1.40072289     1.52758469
          17

 c      1.26932192    -0.47291829    -0.00284617
 c     -0.14061850    -0.98679088     0.31532607
 c     -1.11712174    -0.13678489    -0.03353509
 c     -0.71603053     1.42693573     0.63313725
 c     -0.22072479     1.28192084    -0.58470706
 c      1.16218078     0.78400799    -0.47754910
 h     -0.31581319    -2.08121367     0.56633586
 h     -1.55696460     1.95935273     0.66768549
 h     -0.65744898     1.78720612    -1.52823732
 h      2.01115942     1.42672229    -0.51334492
 o      2.20119093    -1.16611922     0.45560191
 h      2.98928688    -0.63893828     0.41097153
 c     -2.59867105    -0.52710595    -0.43597854
 h     -3.15249884    -0.75451074     0.51603130
 h     -3.29223296     0.34777376    -0.65821871
 h     -2.67759762    -1.20588534    -1.24078552
 h     -0.04422949     1.40750311     1.51550448
          17

 c      1.27639723    -0.47675570    -0.02421662
 c     -0.13546061    -0.98971945     0.32011313
 c     -1.11924945    -0.14693729    -0.03185407
 c     -0.72244958     1.43623596     0.61300716
 c     -0.21846866     1.27875419    -0.57935177
 c      1.16192871     0.78053807    -0.46532675
 h     -0.32822114    -2.06606900     0.61755806
 h     -1.59959882     1.94518578     0.70331984
 h     -0.67433836     1.86851976    -1.51106026
 h      2.08708951     1.47496873    -0.50343284
 o      2.19303511    -1.16191439     0.45412980
 h      3.01688715    -0.69322500     0.47203019
 c     -2.59769477    -0.52727354    -0.42645179
 h     -3.12936330    -0.80472431     0.44613255
 h     -3.28858704     0.38682998    -0.65387863
 h     -2.69170134    -1.16974590    -1.21740842
 h     -0.03818725     1.41155134     1.50046901
          17

 c      1.27858000    -0.47932049    -0.04534102
 c     -0.12896434    -0.99374501     0.32383005
 c     -1.12266143    -0.15586479    -0.03088247
 c     -0.72917658     1.44544541     0.59721403
 c     -0.21526018     1.27490997    -0.57916638
 c      1.16401013     0.77819640    -0.45403682
 h     -0.33792754    -2.04078828     0.66618922
 h     -1.66873847     1.94545078     0.74544618
 h     -0.68275174     1.93360806    -1.47796347
 h      2.14797559     1.51502136    -0.49429740
 o      2.18694321    -1.15956418     0.45355099
 h      3.05605139    -0.74438915     0.53306144
 c     -2.59637904    -0.52347655    -0.41524603
 h     -3.11016356    -0.86676266     0.38787472
 h     -3.26994761     0.41723976    -0.65078843
 h     -2.70444376    -1.15261222    -1.21367717
 h     -0.04039079     1.41302304     1.48079532
          17

 c      1.27624484    -0.48088551    -0.06583363
 c     -0.12144232    -0.99839401     0.32638989
 c     -1.12703288    -0.16366547    -0.03059506
 c     -0.73783159     1.45528920     0.58673055
 c     -0.21128243     1.27080084    -0.58462820
 c      1.16907453     0.77804281    -0.44400065
 h     -0.34420928    -2.00888796     0.71194707
 h     -1.74377680     1.94961561     0.78929302
 h     -0.68091304     1.97873393    -1.43028437
 h      2.18367673     1.53908151    -0.48516550
 o      2.18340809    -1.15910103     0.45397961
 h      3.09648559    -0.79405604     0.59210753
 c     -2.59409784    -0.51518875    -0.40380285
 h     -3.10445874    -0.94452788     0.35743294
 h     -3.23642800     0.43563112    -0.64651224
 h     -2.71483236    -1.15340323    -1.23208521
 h     -0.05097628     1.41215517     1.45737278
          17

 c      1.27009517    -0.48193139    -0.08519260
 c     -0.11324363    -1.00300856     0.32764257
 c     -1.13193749    -0.17041488    -0.03095765
 c     -0.74962768     1.46611531     0.58182033
 c     -0.20680972     1.26668069    -0.59539630
 c      1.17717182     0.78072048    -0.43546367
 h     -0.34672300    -1.97546558     0.75543832
 h     -1.80783625     1.95044181     0.82959902
 h     -0.66872297     2.00273437    -1.37259039
 h      2.19038544     1.54395093    -0.47557297
 o      2.18282376    -1.16040462     0.45548097
 h      3.12644064    -0.84368127     0.64607812
 c     -2.59091585    -0.50320774    -0.39314260
 h     -3.11281665    -1.03706394     0.35558176
 h     -3.19063018     0.44136980    -0.63914494
 h     -2.72070155    -1.16303841    -1.26442085
 h     -0.06835901     1.40924473     1.43340201
          17

 c      1.26103510    -0.48302543    -0.10285792
 c     -0.10471097    -1.00690007     0.32741210
 c     -1.13689128    -0.17612834    -0.03194798
 c     -0.76505439     1.47781573     0.58195523
 c     -0.20217256     1.26259911    -0.61033030
 c      1.18799126     0.78653565    -0.42858683
 h     -0.34538692    -1.94582647     0.79787482
 h     -1.85128018     1.94486688     0.86232400
 h     -0.64794479     2.00766538    -1.31249839
 h      2.16807784     1.52919274    -0.46526639
 o      2.18519861    -1.16334118     0.45802444
 h      3.13826023    -0.89277940     0.69188218
 c     -2.58753448    -0.48955682    -0.38325609
 h     -3.12622854    -1.13405398     0.36837935
 h     -3.13766037     0.43731723    -0.62782051
 h     -2.71994514    -1.17093867    -1.29906996
 h     -0.08958086     1.40456827     1.41378524
          17

 c      1.25006041    -0.48466600    -0.11828468
 c     -0.09617400    -1.00954127     0.32557528
 c     -1.14140443    -0.18075473    -0.03356265
 c     -0.78402877     1.48998404     0.58608324
 c     -0.19762086     1.25828384    -0.62765589
 c      1.20087646     0.79537062    -0.42343726
 h     -0.34003557    -1.92360934     0.84025726
 h     -1.87016215     1.93256274     0.88494872
 h     -0.62269072     1.99993687    -1.26075894
 h      2.12052234     1.49720322    -0.45418583
 o      2.19010981    -1.16779393     0.46145327
 h      3.13012983    -0.93921075     0.72751651
 c     -2.58442776    -0.47665486    -0.37378839
 h     -3.13524316    -1.22201903     0.38146267
 h     -3.08509439     0.43057793    -0.61312179
 h     -2.71148643    -1.16937020    -1.32672615
 h     -0.11115001     1.39833561     1.40376038
          17

 c      1.23818436    -0.48715518    -0.13100652
 c     -0.08796425    -1.01070878     0.32215412
 c     -1.14501855    -0.18418670    -0.03581164
 c     -0.80599783     1.50204962     0.59304290
 c     -0.19321385     1.25308100    -0.64528170
 c      1.21461403     0.80645611    -0.41998545
 h     -0.33007519    -1.90940554     0.88236231
 h     -1.86495319     1.91496480     0.89636682
 h     -0.59932572     1.99052349    -1.23016381
 h      2.05788700     1.45526517    -0.44250644
 o      2.19673314    -1.17367480     0.46547336
 h      3.10650011    -0.97977374     0.75287007
 c     -2.58152985    -0.46664671    -0.36448251
 h     -3.13452779    -1.29060816     0.38647982
 h     -3.04184084     0.43158812    -0.59687429
 h     -2.69535820    -1.15410715    -1.34177221
 h     -0.13054708     1.39080839     1.40676765
          17

 c      1.22639699    -0.49054789    -0.14067365
 c     -0.08041487    -1.01048791     0.31735662
 c     -1.14732407    -0.18627448    -0.03870722
 c     -0.82988367     1.51332936     0.60185921
 c     -0.18895243     1.24626964    -0.66132857
 c      1.22704293     0.81805794    -0.41811913
 h     -0.31451437    -1.90092265     0.92232288
 h     -1.84087174     1.89511917     0.89703073
 h     -0.58398771     1.99082007    -1.23123276
 h      2.00150285     1.41932632    -0.43062992
 o      2.20386918    -1.18093823     0.46964293
 h      3.07835053    -1.01061519     0.77040336
 c     -2.57857653    -0.46095018    -0.35524234
 h     -3.12218873    -1.33369601     0.38003932
 h     -3.01494511     0.44919227    -0.58073867
 h     -2.67241089    -1.12379229    -1.34190991
 h     -0.14761601     1.38257886     1.42269138
          17

 c      1.21563224    -0.49469999    -0.14706484
 c     -0.07382927    -1.00915549     0.31153375
 c     -1.14797411    -0.18683449    -0.04225273
 c     -0.85397434     1.52301185     0.61176051
 c     -0.18515398     1.23778063    -0.67475201
 c      1.23517281     0.82761858    -0.41770182
 h     -0.29240848    -1.89448856     0.95717560
 h     -1.80958208     1.87810706     0.88947189
 h     -0.57802435     2.00393350    -1.26579280
 h      1.98279124     1.41339798    -0.41876347
 o      2.21011569    -1.18957365     0.47341354
 h      3.06097479    -1.02784119     0.78489962
 c     -2.57553248    -0.45978082    -0.34614590
 h     -3.09834743    -1.34853673     0.36173738
 h     -3.00608668     0.48358019    -0.56432144
 h     -2.64405751    -1.07946025    -1.32791047
 h     -0.16458523     1.37474379     1.44797488
          17

 c      1.20671190    -0.49939252    -0.15008276
 c     -0.06843724    -1.00703985     0.30508995
 c     -1.14670920    -0.18564914    -0.04643410
 c     -0.87597782     1.53015649     0.62202735
 c     -0.18257054     1.22844174    -0.68548778
 c      1.23741644     0.83359906    -0.41865723
 h     -0.26336290    -1.88670089     0.98390575
 h     -1.78999072     1.87124009     0.87851076
 h     -0.57697352     2.02172085    -1.32564982
 h      2.01740901     1.44956967    -0.40625415
 o      2.21444802    -1.19954295     0.47634065
 h      3.06521178    -1.02888706     0.80043969
 c     -2.57262341    -0.46212738    -0.33732896
 h     -3.06451727    -1.33529847     0.33324527
 h     -3.01177119     0.52538263    -0.54518551
 h     -2.61213235    -1.02448524    -1.30404803
 h     -0.18467700     1.36872760     1.47747594
          17

 c      1.20028731    -0.50442005    -0.14974184
 c     -0.06436077    -1.00442182     0.29839794
 c     -1.14338230    -0.18247276    -0.05121748
 c     -0.89372115     1.53391136     0.63201491
 c     -0.18204748     1.21935946    -0.69398632
 c      1.23543980     0.83703404    -0.42090728
 h     -0.22780004    -1.87544066     1.00034686
 h     -1.80153336     1.88174672     0.86914270
 h     -0.57473773     2.03208756    -1.39829279
 h      2.08373900     1.51078429    -0.39254748
 o      2.21685413    -1.21069139     0.47835775
 h      3.08756375    -1.01405635     0.81616542
 c     -2.57002476    -0.46623402    -0.32878270
 h     -3.02388349    -1.29779029     0.29857714
 h     -3.02666701     0.56212465    -0.52072242
 h     -2.57873697    -0.96457912    -1.27887996
 h     -0.21051089     1.36586347     1.50649203
          17

 c      1.19682588    -0.50956463    -0.14615294
 c     -0.06159828    -1.00147854     0.29173763
 c     -1.13796471    -0.17706114    -0.05655351
 c     -0.90659547     1.53403098     0.64143910
 c     -0.18418295     1.21133990    -0.70075139
 c      1.23174882     0.83964567    -0.42428267
 h     -0.18697390    -1.86028165     1.00570657
 h     -1.84793929     1.91096744     0.86202992
 h     -0.56705866     2.02586198    -1.47230185
 h      2.15119919     1.57280022    -0.37822565
 o      2.21810339    -1.22274236     0.47972122
 h      3.11363285    -0.98636230     0.82698303
 c     -2.56757489    -0.46996008    -0.32040910
 h     -2.98236105    -1.24569787     0.26547666
 h     -3.04611460     0.58391136    -0.48945650
 h     -2.54590996    -0.90685540    -1.26464492
 h     -0.24314550     1.36700764     1.53195878
          17

 c      1.19661279    -0.51456633    -0.13950291
 c     -0.06001890    -0.99825650     0.28525946
 c     -1.13054055    -0.16920354    -0.06238265
 c     -0.91593628     1.53105999     0.65034528
 c     -0.18923561     1.20476085    -0.70616008
 c      1.22790827     0.84239862    -0.42856540
 h     -0.14283421    -1.84256162     1.00079686
 h     -1.91278643     1.95226799     0.85326394
 h     -0.55214766     1.99838796    -1.53916356
 h      2.20086312     1.62061374    -0.36437582
 o      2.21901899    -1.23537034     0.48072156
 h      3.12929151    -0.94993065     0.82786771
 c     -2.56465375    -0.47094778    -0.31255204
 h     -2.94958424    -1.19699628     0.24694116
 h     -3.06680567     0.58517161    -0.45115794
 h     -2.51534327    -0.85701801    -1.27229223
 h     -0.28182978     1.37236368     1.55286047
          17

 c      1.19974224    -0.51913938    -0.13003707
 c     -0.05936741    -0.99467018     0.27897421
 c     -1.12129613    -0.15873593    -0.06864002
 c     -0.92368043     1.52586018     0.65868421
 c     -0.19716839     1.19964960    -0.71042966
 c      1.22464197     0.84557347    -0.43352397
 h     -0.09779572    -1.82520627     0.98799387
 h     -1.97487084     1.99636888     0.83902498
 h     -0.53016978     1.94873083    -1.59324402
 h      2.22400411     1.64740303    -0.35204451
 o      2.22011673    -1.24825768     0.48152593
 h      3.12618875    -0.90873451     0.81617277
 c     -2.56039072    -0.46723017    -0.30640309
 h     -2.93620189    -1.17342690     0.25785523
 h     -3.08673063     0.56461836    -0.40653621
 h     -2.48873133    -0.81650312    -1.30346717
 h     -0.32426949     1.38153364     1.57015390
          17

 c      1.20610586    -0.52300203    -0.11805111
 c     -0.05928967    -0.99054089     0.27278266
 c     -1.11049934    -0.14554456    -0.07525855
 c     -0.93135411     1.51919781     0.66613172
 c     -0.20770287     1.19576556    -0.71360373
 c      1.22221677     0.84908751    -0.43891588
 h     -0.05443922    -1.81214562     0.97076144
 h     -2.01934217     2.03584287     0.81778578
 h     -0.50276559     1.87885372    -1.63163099
 h      2.21746969     1.65085583    -0.34212999
 o      2.22157765    -1.26112435     0.48216384
 h      3.10215333    -0.86594388     0.79179938
 c     -2.55442555    -0.45867575    -0.30300200
 h     -2.94437915    -1.18253185     0.30143387
 h     -3.10528349     0.52528612    -0.35701194
 h     -2.46827001    -0.78326040    -1.34893685
 h     -0.36722844     1.39371865     1.58628175
          17

 c      1.21538627    -0.52590367    -0.10388975
 c     -0.05937166    -0.98569170     0.26656010
 c     -1.09848255    -0.12957396    -0.08216756
 c     -0.93991075     1.51164756     0.67220670
 c     -0.22035467     1.19264243    -0.71551008
 c      1.22063374     0.85266360    -0.44448662
 h     -0.01524142    -1.80711666     0.95257201
 h     -2.03859196     2.06587376     0.78975048
 h     -0.47281813     1.79329672    -1.65450884
 h      2.18143472     1.63137826    -0.33537912
 o      2.22329029    -1.27376306     0.48255044
 h      3.06064301    -0.82333643     0.75685913
 c     -2.54720553    -0.44737243    -0.30214590
 h     -2.96418645    -1.21039065     0.36299583
 h     -3.12380889     0.47475183    -0.30444414
 h     -2.45623187    -0.75465135    -1.39554113
 h     -0.40741565     1.40801246     1.60409530
          17

 c      1.22705743    -0.52764546    -0.08794780
 c     -0.05917684    -0.98007301     0.26027152
 c     -1.08563393    -0.11084731    -0.08928239
 c     -0.94981278     1.50361626     0.67647513
 c     -0.23446689     1.18962296    -0.71569329
 c      1.21962675     0.85583817    -0.44998077
 h      0.01751160    -1.81211215     0.93551553
 h     -2.03021729     2.08368793     0.75596907
 h     -0.44426534     1.69900204    -1.66603279
 h      2.11948633     1.59219251    -0.33228050
 o      2.22489701    -1.28608855     0.48251873
 h      3.01023964    -0.78057202     0.71524331
 c     -2.53919706    -0.43597499    -0.30307979
 h     -2.98319829    -1.23896677     0.42376703
 h     -3.14603434     0.42427397    -0.25051419
 h     -2.45423839    -0.72886734    -1.43241172
 h     -0.44247541     1.42367871     1.62526328
          17

 c      1.24039433    -0.52809449    -0.07066947
 c     -0.05827802    -0.97383612     0.25403909
 c     -1.07237422    -0.08949434    -0.09648474
 c     -0.96107953     1.49536497     0.67871018
 c     -0.24927293     1.18596172    -0.71340887
 c      1.21847188     0.85781143    -0.45518165
 h      0.04164692    -1.82640861     0.91949857
 h     -1.99578420     2.08822360     0.71784984
 h     -0.42156622     1.60440788    -1.67466366
 h      2.04096470     1.54130948    -0.33265361
 o      2.22594281    -1.29814181     0.48189045
 h      2.96256132    -0.73527002     0.67158919
 c     -2.53049679    -0.42644059    -0.30525379
 h     -2.99291425    -1.25726824     0.47092711
 h     -3.17665719     0.38497887    -0.19606654
 h     -2.46301325    -0.70500333    -1.45278354
 h     -0.47158902     1.44024218     1.64896810
          17

 c      1.25450708    -0.52719525    -0.05253516
 c     -0.05629688    -0.96729077     0.24810687
 c     -1.05912404    -0.06578354    -0.10359997
 c     -0.97327793     1.48698513     0.67893517
 c     -0.26400896     1.18106174    -0.70788572
 c      1.21564071     0.85716435    -0.45999716
 h      0.05513408    -1.84693552     0.90268006
 h     -1.94105617     2.08055008     0.67692050
 h     -0.40851242     1.51699870    -1.69049483
 h      1.96511774     1.49514691    -0.33476174
 o      2.22621655    -1.30992418     0.48058995
 h      2.92692277    -0.68586827     0.62947332
 c     -2.52121679    -0.41957257    -0.30833608
 h     -2.98871242    -1.26085369     0.49777628
 h     -3.21707680     0.36175116    -0.14150814
 h     -2.48245885    -0.68288680    -1.45374134
 h     -0.49530831     1.45735657     1.67191241
          17

 c      1.26842065    -0.52497707    -0.03402622
 c     -0.05296235    -0.96078154     0.24274319
 c     -1.04628748    -0.04016891    -0.11037940
 c     -0.98545870     1.47830409     0.67736407
 c     -0.27803304     1.17474248    -0.69892159
 c      1.20887311     0.85188880    -0.46451891
 h      0.05634253    -1.86960233     0.88265076
 h     -1.87745502     2.06517324     0.63452880
 h     -0.40691359     1.44053167    -1.71866407
 h      1.92036658     1.47846159    -0.33483432
 o      2.22602701    -1.32113164     0.47869168
 h      2.90548524    -0.63605993     0.59042151
 c     -2.51187062    -0.41508191    -0.31193060
 h     -2.96842540    -1.24911746     0.50154359
 h     -3.26234274     0.35117630    -0.08829949
 h     -2.51179978    -0.66298470    -1.43591656
 h     -0.51485421     1.47461434     1.68966764
          17

 c      1.28117666    -0.52158207    -0.01557177
 c     -0.04815705    -0.95457500     0.23815803
 c     -1.03427624    -0.01332281    -0.11650115
 c     -0.99614446     1.46877058     0.67434232
 c     -0.29085254     1.16725135    -0.68728605
 c      1.19703069     0.84095172    -0.46876890
 h      0.04436262    -1.89061122     0.85748814
 h     -1.82294627     2.05144463     0.59118941
 h     -0.41636646     1.37516421    -1.75487241
 h      1.92259495     1.50622193    -0.33045214
 o      2.22603526    -1.33117035     0.47633036
 h      2.89498734    -0.59462675     0.55492540
 c     -2.50320477    -0.41211040    -0.31541502
 h     -2.93154546    -1.22376255     0.48212434
 h     -3.30373523     0.34619974    -0.03933505
 h     -2.54979241    -0.64635811    -1.40367543
 h     -0.53142767     1.49150063     1.69833542
          17

 c      1.29192601    -0.51728756     0.00249808
 c     -0.04193683    -0.94880413     0.23446697
 c     -1.02354974     0.01384578    -0.12159226
 c     -1.00380393     1.45765224     0.67030772
 c     -0.30204323     1.15905181    -0.67442010
 c      1.18182268     0.82595528    -0.47236021
 h      0.01917928    -1.90724116     0.82626424
 h     -1.79695431     2.05127576     0.54603982
 h     -0.43515056     1.32012649    -1.78891166
 h      1.95482822     1.56405691    -0.32495884
 o      2.22687962    -1.33945455     0.47360539
 h      2.89176371    -0.57058486     0.52359243
 c     -2.49577044    -0.40966039    -0.31801838
 h     -2.87922824    -1.18877226     0.44223223
 h     -3.33335103     0.34107449     0.00224143
 h     -2.59507290    -0.63457267    -1.36538344
 h     -0.54575710     1.50748339     1.69572021
          17

 c      1.30001638    -0.51245832     0.01996284
 c     -0.03453835    -0.94346058     0.23168821
 c     -1.01462880     0.04017668    -0.12526529
 c     -1.00804263     1.44487045     0.66560467
 c     -0.31114055     1.15069973    -0.66187062
 c      1.16582191     0.80951964    -0.47483106
 h     -0.01833283    -1.91819273     0.78913545
 h     -1.80651300     2.06943676     0.49842272
 h     -0.46112811     1.27539312    -1.81099633
 h      1.99034466     1.62674027    -0.32353369
 o      2.22897752    -1.34562030     0.47056480
 h      2.89420988    -0.56958460     0.49721094
 c     -2.48964555    -0.40662807    -0.31913462
 h     -2.81492021    -1.15190679     0.38898933
 h     -3.34628145     0.33277973     0.03418613
 h     -2.64657302    -0.62934929    -1.33227092
 h     -0.55781828     1.52213023     1.68191658
          17

 c      1.30505025    -0.50748780     0.03670371
 c     -0.02636461    -0.93842168     0.22976057
 c     -1.00807539     0.06429802    -0.12715265
 c     -1.01008543     1.43149481     0.66021225
 c     -0.31761269     1.14284256    -0.65097851
 c      1.15075805     0.79363958    -0.47596399
 h     -0.06655446    -1.92361586     0.74717656
 h     -1.84038817     2.09764321     0.45075366
 h     -0.49218019     1.24169177    -1.81490399
 h      2.01243792     1.67688168    -0.32921203
 o      2.23249068    -1.34957221     0.46722513
 h      2.90295303    -0.59301871     0.47639640
 c     -2.48440115    -0.40164122    -0.31891073
 h     -2.74487916    -1.12714539     0.33607356
 h     -3.34064596     0.32044871     0.05564509
 h     -2.70347779    -0.63168270    -1.31405532
 h     -0.56673659     1.53524874     1.65941523
          17

 c      1.30691812    -0.50275112     0.05268577
 c     -0.01795498    -0.93350781     0.22857878
 c     -1.00442817     0.08476144    -0.12694060
 c     -1.01169679     1.41901518     0.65381225
 c     -0.32092294     1.13620179    -0.64278240
 c      1.13755163     0.77958643    -0.47575044
 h     -0.12334742    -1.92484176     0.70205542
 h     -1.88125774     2.12278804     0.40768555
 h     -0.52637819     1.22004833    -1.79830452
 h      2.01381181     1.70557644    -0.34303403
 o      2.23732524    -1.35147234     0.46359254
 h      2.92056692    -0.63817084     0.46130119
 c     -2.47942537    -0.39322165    -0.31856921
 h     -2.67625689    -1.13342556     0.30146834
 h     -3.31714859     0.30468512     0.06730609
 h     -2.76409673    -0.64076338    -1.31311561
 h     -0.57100269     1.54701034     1.63262819
          17

 c      1.30582275    -0.49856567     0.06793616
 c     -0.00995044    -0.92856959     0.22803968
 c     -1.00409031     0.10026317    -0.12441822
 c     -1.01423254     1.40860666     0.64607875
 c     -0.32063506     1.13146351    -0.63795306
 c      1.12667068     0.76817652    -0.47429157
 h     -0.18626285    -1.92371470     0.65555428
 h     -1.91613517     2.13526526     0.37338457
 h     -0.56211264     1.21147495    -1.76244452
 h      1.99233905     1.70889380    -0.36498776
 o      2.24313213    -1.35171091     0.45968056
 h      2.95126066    -0.69873833     0.45142717
 c     -2.47451091    -0.38099813    -0.31937006
 h     -2.61166926    -1.18058627     0.29387005
 h     -3.27914249     0.28754778     0.07155936
 h     -2.82472081    -0.65385288    -1.32358985
 h     -0.56900641     1.55792528     1.60666640
          17

 c      1.30228693    -0.49515225     0.08251421
 c     -0.00306617    -0.92358683     0.22808442
 c     -1.00720685     0.10987900    -0.11953897
 c     -1.01844236     1.40100653     0.63689179
 c     -0.31652247     1.12910348    -0.63667899
 c      1.11831675     0.75991120    -0.47174133
 h     -0.25259064    -1.92162904     0.60908357
 h     -1.93782349     2.13033643     0.35046096
 h     -0.59833617     1.21684250    -1.71222204
 h      1.94888263     1.68590322    -0.39451228
 o      2.24938741    -1.35078722     0.45552310
 h      2.99943062    -0.76682044     0.44559963
 c     -2.46979421    -0.36684289    -0.32142667
 h     -2.54893937    -1.25543399     0.30309326
 h     -3.23329738     0.27317075     0.07277966
 h     -2.88019616    -0.66733753    -1.33634577
 h     -0.55982748     1.56855429     1.58546154
          17

 c      1.29710419    -0.49260084     0.09647274
 c      0.00193210    -0.91872955     0.22871495
 c     -1.01358568     0.11322771    -0.11246952
 c     -1.02452421     1.39661894     0.62644193
 c     -0.30864266     1.12923073    -0.63854282
 c      1.11243805     0.75494943    -0.46828525
 h     -0.31924415    -1.91879154     0.56346470
 h     -1.94346586     2.10694943     0.34005431
 h     -0.63499241     1.23687495    -1.65649294
 h      1.88720433     1.63868246    -0.43064241
 o      2.25567585    -1.34905734     0.45117669
 h      3.06552624    -0.83703661     0.44222432
 c     -2.46507317    -0.35370207    -0.32442342
 h     -2.48752587    -1.33434432     0.31319535
 h     -3.18959545     0.26786078     0.07729182
 h     -2.92552851    -0.67786034    -1.34368094
 h     -0.54400692     1.57907540     1.57009492
          17

 c      1.29120672    -0.49085286     0.10982226
 c      0.00427523    -0.91433136     0.22997327
 c     -1.02268455     0.11051999    -0.10359745
 c     -1.03216929     1.39556205     0.61521295
 c     -0.29735058     1.13153720    -0.64255750
 c      1.10858679     0.75290445    -0.46412776
 h     -0.38272709    -1.91430648     0.51911234
 h     -1.93375331     2.06701076     0.34197776
 h     -0.67332763     1.27218725    -1.60709652
 h      1.81580039     1.57446052    -0.47210429
 o      2.26202335    -1.34658876     0.44671409
 h      3.14184359    -0.90890373     0.43970095
 c     -2.45985529    -0.34396608    -0.32831920
 h     -2.42992055    -1.39942192     0.31415675
 h     -3.15817826     0.27769294     0.09168778
 h     -2.95701655    -0.68289695    -1.34101083
 h     -0.52376274     1.58905871     1.55860520
          17

 c      1.28549349    -0.48972168     0.12252318
 c      0.00328403    -0.91078115     0.23190067
 c     -1.03367438     0.10249264    -0.09348001
 c     -1.04055751     1.39759239     0.60386784
 c     -0.28332863     1.13540959    -0.64758319
 c      1.10563903     0.75246832    -0.45943653
 h     -0.43942830    -1.90704748     0.47640321
 h     -1.91354537     2.01569804     0.35453803
 h     -0.71493824     1.32301574    -1.57432869
 h      1.75146438     1.50991337    -0.51798257
 o      2.26883974    -1.34334518     0.44221694
 h      3.21468972    -0.98382630     0.43667309
 c     -2.45403375    -0.33879898    -0.33303527
 h     -2.37961315    -1.44113796     0.30204542
 h     -3.14304224     0.30336215     0.11896067
 h     -2.97263153    -0.68092329    -1.32688514
 h     -0.50241747     1.59766527     1.54743466
          17

 c      1.28068768    -0.48896407     0.13451099
 c     -0.00150464    -0.90839868     0.23450736
 c     -1.04556561     0.09026568    -0.08274863
 c     -1.04830516     1.40197372     0.59312536
 c     -0.26772174     1.14019802    -0.65298314
 c      1.10178574     0.75135485    -0.45418305
 h     -0.48614715    -1.89668457     0.43595768
 h     -1.89359399     1.96233646     0.37416510
 h     -0.75886379     1.38809594    -1.56036299
 h      1.71966907     1.47196069    -0.56969021
 o      2.27654567    -1.33940858     0.43776590
 h      3.27106436    -1.06135167     0.43209475
 c     -2.44818468    -0.33815296    -0.33803901
 h     -2.33987888    -1.45572020     0.27634940
 h     -3.13956087     0.33774302     0.15606540
 h     -2.97215268    -0.67147779    -1.30284425
 h     -0.48341541     1.60408017     1.53331560
          17

 c      1.27725215    -0.48840048     0.14574698
 c     -0.01022504    -0.90735575     0.23776645
 c     -1.05736512     0.07517758    -0.07200876
 c     -1.05355580     1.40751439     0.58362780
 c     -0.25216947     1.14549123    -0.65881571
 c      1.09599863     0.74802263    -0.44816470
 h     -0.52063039    -1.88430711     0.39867766
 h     -1.89063487     1.91964298     0.39579641
 h     -0.79975827     1.46348188    -1.55833317
 h      1.73744370     1.47794558    -0.63096282
 o      2.28531282    -1.33499862     0.43343056
 h      3.30292019    -1.13860539     0.42521249
 c     -2.44311405    -0.34128671    -0.34239089
 h     -2.31346558    -1.44305740     0.23837093
 h     -3.13950371     0.37001682     0.19627964
 h     -2.95745843    -0.65523725    -1.27366335
 h     -0.46940849     1.60786833     1.51455018
          17

 c      1.27536380    -0.48800558     0.15624398
 c     -0.02262941    -0.90765402     0.24162266
 c     -1.06821064     0.05862167    -0.06177832
 c     -1.05476165     1.41312539     0.57568757
 c     -0.23847711     1.15118107    -0.66540251
 c      1.08979171     0.74371874    -0.44164904
 h     -0.54193264    -1.87255938     0.36567268
 h     -1.91912331     1.89750614     0.41551048
 h     -0.83013222     1.54314408    -1.55850380
 h      1.79225936     1.51203695    -0.70022003
 o      2.29498827    -1.33039237     0.42926618
 h      3.30820358    -1.21139082     0.41550366
 c     -2.43933669    -0.34723795    -0.34500309
 h     -2.30247262    -1.40620832     0.19083887
 h     -3.13641796     0.39083817     0.23299665
 h     -2.93285571    -0.63400836    -1.24775149
 h     -0.46158537     1.60911184     1.49157934
          17

 c      1.27496020    -0.48786323     0.16603179
 c     -0.03811776    -0.90914148     0.24600093
 c     -1.07744345     0.04190176    -0.05246828
 c     -1.05197642     1.41858662     0.56905922
 c     -0.22815553     1.15733869    -0.67292724
 c      1.08568090     0.74062719    -0.43542769
 h     -0.55051122    -1.86535238     0.33808319
 h     -1.97660701     1.89482736     0.43341142
 h     -0.84376966     1.62078154    -1.55359105
 h      1.85915484     1.54691216    -0.76933128
 o      2.30505626    -1.32584683     0.42531892
 h      3.29122310    -1.27535244     0.40257073
 c     -2.43697380    -0.35490853    -0.34490654
 h     -2.30802281    -1.35272213     0.13847406
 h     -3.12712402     0.39426049     0.26149831
 h     -2.90457248    -0.61019842    -1.23637420
 h     -0.45929426     1.60838584     1.46710778
          17

 c      1.27582138    -0.48805333     0.17509986
 c     -0.05583805    -0.91156981     0.25081880
 c     -1.08463692     0.02612989    -0.04437583
 c     -1.04677359     1.42437929     0.56313373
 c     -0.22216577     1.16406685    -0.68132620
 c      1.08541939     0.73997472    -0.43020005
 h     -0.54799370    -1.86707327     0.31683745
 h     -2.04471309     1.90227026     0.45187165
 h     -0.83728795     1.69110872    -1.54005574
 h      1.92045696     1.56569888    -0.83037549
 o      2.31458352    -1.32153686     0.42164174
 h      3.26340071    -1.32704981     0.38593757
 c     -2.43602960    -0.36289010    -0.34173792
 h     -2.32966190    -1.29782421     0.08924637
 h     -3.11115497     0.37766926     0.27916069
 h     -2.87816889    -0.58530086    -1.24939113
 h     -0.46021413     1.60662303     1.44567668
          17

 c      1.27763848    -0.48856562     0.18336481
 c     -0.07481814    -0.91470831     0.25600250
 c     -1.08961033     0.01216019    -0.03768322
 c     -1.04091273     1.43097607     0.55731573
 c     -0.22087893     1.17139521    -0.69030158
 c      1.08984866     0.74206303    -0.42635860
 h     -0.53649744    -1.88116361     0.30245556
 h     -2.10412607     1.91102713     0.47231927
 h     -0.81022944     1.75040072    -1.51761216
 h      1.96690013     1.56159258    -0.87815395
 o      2.32229356    -1.31750692     0.41832163
 h      3.24221612    -1.36501839     0.36471503
 c     -2.43672326    -0.36933764    -0.33635295
 h     -2.36519715    -1.26657752     0.05464655
 h     -3.09017659     0.34165792     0.28540723
 h     -2.85493981    -0.55844124    -1.28826273
 h     -0.46126833     1.60482267     1.43237159
          17

 c      1.28005736    -0.48924940     0.19066615
 c     -0.09408653    -0.91848865     0.26149718
 c     -1.09243982     0.00054256    -0.03247437
 c     -1.03556899     1.43859727     0.55125671
 c     -0.22411639     1.17920915    -0.69932962
 c      1.09917719     0.74669409    -0.42405816
 h     -0.51772950    -1.90838293     0.29499830
 h     -2.14229374     1.91599447     0.49463399
 h     -0.76485784     1.79689552    -1.48881912
 h      1.99413804     1.53310726    -0.90967247
 o      2.32710634    -1.31369404     0.41549296
 h      3.24296219    -1.38990335     0.33751267
 c     -2.43931092    -0.37276749    -0.33056502
 h     -2.41248270    -1.28330241     0.04394937
 h     -3.06818695     0.29057585     0.28212062
 h     -2.83176753    -0.52724089    -1.34383119
 h     -0.46011441     1.60359215     1.43069039
          17

 c      1.28270252    -0.48980731     0.19678258
 c     -0.11273654    -0.92309560     0.26726871
 c     -1.09344385    -0.00846716    -0.02877121
 c     -1.03124876     1.44729223     0.54497656
 c     -0.23120535     1.18718887    -0.70764648
 c      1.11316343     0.75341163    -0.42329709
 h     -0.49257188    -1.94581064     0.29418444
 h     -2.15320645     1.91500861     0.51775270
 h     -0.70606535     1.83145785    -1.45915791
 h      2.00073523     1.48156203    -0.92352144
 o      2.32897118    -1.31007994     0.41328049
 h      3.26581189    -1.40250528     0.30341452
 c     -2.44358412    -0.37404798    -0.32584838
 h     -2.47086073    -1.34618086     0.05375409
 h     -3.05233482     0.23330711     0.27459085
 h     -2.80477945    -0.49007037    -1.40207957
 h     -0.45642512     1.60278576     1.44059230
          17

 c      1.28520146    -0.48984228     0.20146586
 c     -0.12993047    -0.92891914     0.27329997
 c     -1.09312451    -0.01482942    -0.02657021
 c     -1.02792741     1.45701370     0.53884181
 c     -0.24108188     1.19477185    -0.71426213
 c      1.13116373     0.76155607    -0.42392469
 h     -0.46152452    -1.98756607     0.29955296
 h     -2.13572075     1.90779862     0.54018616
 h     -0.64092708     1.85822132    -1.43699044
 h      1.98807430     1.41068758    -0.92001024
 o      2.32883977    -1.30679233     0.41171868
 h      3.29615056    -1.40220790     0.26317696
 c     -2.44893529    -0.37614254    -0.32303943
 h     -2.53802998    -1.42880019     0.07101715
 h     -3.05268453     0.18212924     0.27157439
 h     -2.77203809    -0.44698999    -1.45050559
 h     -0.45191946     1.60159357     1.45830651
          17

 c      1.28722011    -0.48894201     0.20448217
 c     -0.14489567    -0.93638228     0.27958483
 c     -1.09207316    -0.01864110    -0.02585497
 c     -1.02518484     1.46760870     0.53339162
 c     -0.25252110     1.20125725    -0.71813123
 c      1.15202745     0.77017014    -0.42553711
 h     -0.42543986    -2.02684175     0.31055543
 h     -2.09303936     1.89565959     0.56034262
 h     -0.57689081     1.88364779    -1.43180603
 h      1.96230468     1.32786167    -0.90245496
 o      2.32782067    -1.30401337     0.41076125
 h      3.31753161    -1.38800000     0.21885847
 c     -2.45482675    -0.38157005    -0.32270584
 h     -2.60897971    -1.50594845     0.08449912
 h     -3.07768707     0.14706521     0.28103249
 h     -2.73381632    -0.39941679    -1.48072470
 h     -0.44915765     1.59901424     1.47808259
          17

 c      1.28849427    -0.48676736     0.20565121
 c     -0.15695711    -0.94574231     0.28611756
 c     -1.09085995    -0.02011322    -0.02657682
 c     -1.02222182     1.47875807     0.52912725
 c     -0.26446690     1.20619248    -0.71858482
 c      1.17380224     0.77781859    -0.42724840
 h     -0.38587410    -2.05793258     0.32658370
 h     -2.03372778     1.88181176     0.57684073
 h     -0.51872313     1.91217607    -1.44945536
 h      1.93858309     1.24636403    -0.87989998
 o      2.32665542    -1.30186702     0.41033644
 h      3.31952202    -1.35970664     0.17270113
 c     -2.46134118    -0.39112695    -0.32475721
 h     -2.67822316    -1.56312284     0.08790928
 h     -3.12651106     0.12903584     0.30260995
 h     -2.69195067    -0.34955661    -1.48873073
 h     -0.45018735     1.59430796     1.49440070
          17

 c      1.28883907    -0.48313181     0.20488300
 c     -0.16559345    -0.95694883     0.29287630
 c     -1.08994668    -0.01958964    -0.02862289
 c     -1.01777724     1.48990625     0.52636344
 c     -0.27618644     1.20977159    -0.71574074
 c      1.19360578     0.78267123    -0.42757802
 h     -0.34498984    -2.07746616     0.34700198
 h     -1.97342788     1.87205659     0.58894310
 h     -0.46733973     1.94142986    -1.48761924
 h      1.94329167     1.18480342    -0.86862111
 o      2.32564414    -1.30037857     0.41038261
 h      3.29862776    -1.31819459     0.12636627
 c     -2.46919465    -0.40427692    -0.32831394
 h     -2.74110596    -1.59379717     0.07826916
 h     -3.18851157     0.12115394     0.32735126
 h     -2.64928355    -0.29991456    -1.47461696
 h     -0.45578505     1.58720238     1.50345163
          17

 c      1.28812741    -0.47807372     0.20221425
 c     -0.17047448    -0.96958282     0.29980340
 c     -1.08965165    -0.01755591    -0.03179647
 c     -1.01028984     1.50030615     0.52516705
 c     -0.28712478     1.21268735    -0.71039686
 c      1.20909926     0.78358479    -0.42534014
 h     -0.30524890    -2.08489959     0.37122508
 h     -1.93328488     1.87425496     0.59690171
 h     -0.42208292     1.96350172    -1.53724743
 h      1.99729970     1.15511881    -0.88198925
 o      2.32469506    -1.29947996     0.41087563
 h      3.25753678    -1.26505573     0.08037422
 c     -2.47913005    -0.42006633    -0.33220999
 h     -2.79396455    -1.59595370     0.05438648
 h     -3.25082522     0.11573421     0.34511827
 h     -2.60933093    -0.25278292    -1.44253554
 h     -0.46523491     1.57789078     1.50382589
          17

 c      1.28626054    -0.47189222     0.19782585
 c     -0.17146930    -0.98286466     0.30678749
 c     -1.09015312    -0.01462087    -0.03581981
 c     -0.99887680     1.50940470     0.52541519
 c     -0.29674892     1.21562166    -0.70357938
 c      1.22088212     0.78119718    -0.42108690
 h     -0.26907408    -2.08256754     0.39883391
 h     -1.92848077     1.89400131     0.60136234
 h     -0.38292511     1.97038162    -1.58789793
 h      2.08805726     1.15029758    -0.91370927
 o      2.32338861    -1.29904412     0.41186306
 h      3.20435923    -1.20205218     0.03351780
 c     -2.49151120    -0.43759497    -0.33533705
 h     -2.83409894    -1.57065305     0.01623687
 h     -3.30375512     0.10790757     0.34933314
 h     -2.57591639    -0.20960551    -1.40073983
 h     -0.47637147     1.56692040     1.49679497
          17

 c      1.28316922    -0.46510524     0.19202233
 c     -0.16864423    -0.99572260     0.31365541
 c     -1.09150656    -0.01148224    -0.04035700
 c     -0.98448355     1.51734087     0.52692106
 c     -0.30451510     1.21894920    -0.69623345
 c      1.23114925     0.77689048    -0.41631347
 h     -0.23852770    -2.07529261     0.42968340
 h     -1.95430567     1.92902832     0.60203816
 h     -0.35071257     1.95716497    -1.63122824
 h      2.18521823     1.15650863    -0.94719755
 o      2.32115908    -1.29893174     0.41345603
 h      3.15003125    -1.13051255    -0.01701992
 c     -2.50629164    -0.45600988    -0.33676708
 h     -2.86008764    -1.52262660    -0.03493070
 h     -3.34161403     0.09558740     0.33735446
 h     -2.55254241    -0.17040751    -1.36052587
 h     -0.48585797     1.55503814     1.48628364
          17

 c      1.27881385    -0.45837466     0.18520387
 c     -0.16224748    -1.00695378     0.32018634
 c     -1.09367543    -0.00885878    -0.04505205
 c     -0.96933669     1.52478644     0.52944453
 c     -0.30990659     1.22271826    -0.68911978
 c      1.24145468     0.77176858    -0.41216857
 h     -0.21504682    -2.06917539     0.46391906
 h     -1.99163762     1.97106542     0.59802765
 h     -0.32663710     1.92232897    -1.66182274
 h      2.26661245     1.16468576    -0.97062458
 o      2.31771376    -1.29897739     0.41566884
 h      3.10192711    -1.05180789    -0.07310627
 c     -2.52305242    -0.47417811    -0.33602521
 h     -2.87287352    -1.46306982    -0.09593729
 h     -3.36202633     0.07863063     0.30962731
 h     -2.54162941    -0.13406085    -1.33259575
 h     -0.48989957     1.54304339     1.47809879
          17

 c      1.27318339    -0.45243022     0.17783389
 c     -0.15268676    -1.01549064     0.32615277
 c     -1.09656710    -0.00741097    -0.04957085
 c     -0.95551411     1.53240873     0.53270166
 c     -0.31249013     1.22672502    -0.68276824
 c      1.25244994     0.76662022    -0.40930947
 h     -0.19931388    -2.06926487     0.50177255
 h     -2.02225209     2.01196078     0.58910456
 h     -0.31183033     1.86710678    -1.67711402
 h      2.32111845     1.17047132    -0.97836910
 o      2.31335250    -1.29886408     0.41817845
 h      3.05879702    -0.96963715    -0.13171338
 c     -2.54090337    -0.49013948    -0.33349204
 h     -2.87770176    -1.41410992    -0.16118449
 h     -3.36550299     0.05834996     0.26915088
 h     -2.54414474    -0.09990070    -1.32196115
 h     -0.48545876     1.53164370     1.47783209
          17

 c      1.26630952    -0.44798857     0.17039484
 c     -0.14050082    -1.02068409     0.33138418
 c     -1.10005469    -0.00766900    -0.05363802
 c     -0.94429049     1.54062919     0.53653691
 c     -0.31195686     1.23056924    -0.67741071
 c      1.26425378     0.76205546    -0.40809576
 h     -0.19127819    -2.07693090     0.54305672
 h     -2.03487989     2.04632310     0.57597265
 h     -0.30715427     1.79506184    -1.67755837
 h      2.34423711     1.17202796    -0.96844845
 o      2.30870697    -1.29807807     0.42035749
 h      3.01455506    -0.89098710    -0.18517796
 c     -2.55844194    -0.50113608    -0.33034054
 h     -2.88406322    -1.40719071    -0.22485007
 h     -3.35575054     0.03753635     0.22144217
 h     -2.55982749    -0.06923276    -1.32623676
 h     -0.47158673     1.52140133     1.48789105
          17

 c      1.25828545    -0.44565698     0.16332891
 c     -0.12634350    -1.02242087     0.33582234
 c     -1.10396884    -0.00998090    -0.05704974
 c     -0.93613429     1.54962512     0.54104672
 c     -0.30813736     1.23368410    -0.67287370
 c      1.27669331     0.75853924    -0.40869618
 h     -0.19024262    -2.08895073     0.58666736
 h     -2.02442749     2.07132938     0.55990151
 h     -0.31311217     1.71193011    -1.66740394
 h      2.33522044     1.16890254    -0.94090374
 o      2.30428469    -1.29606893     0.42156945
 h      2.96511747    -0.82380274    -0.22557877
 c     -2.57440373    -0.50578657    -0.32780310
 h     -2.89698719    -1.45860536    -0.28632427
 h     -3.34055541     0.02089155     0.17471473
 h     -2.58747535    -0.04479091    -1.33906186
 h     -0.44996243     1.51284266     1.50587348
          17

 c      1.24927298    -0.44583498     0.15698189
 c     -0.11097791    -1.02100115     0.33953153
 c     -1.10808831    -0.01449352    -0.05966191
 c     -0.93088939     1.55936769     0.54646683
 c     -0.30099265     1.23539043    -0.66849340
 c      1.28933920     0.75633529    -0.41108505
 h     -0.19495381    -2.09920858     0.63055531
 h     -1.99042678     2.08616111     0.54241814
 h     -0.32990109     1.62512819    -1.65542576
 h      2.29659163     1.16190272    -0.89747781
 o      2.30031087    -1.29242526     0.42138115
 h      2.91076415    -0.77438563    -0.24788206
 c     -2.58827601    -0.50609641    -0.32693929
 h     -2.90981809    -1.54737676    -0.34842002
 h     -3.33173297     0.01493470     0.13920818
 h     -2.62508784    -0.02916693    -1.35412997
 h     -0.42411853     1.50659186     1.52592519
          17

 c      1.23950803    -0.44863961     0.15156208
 c     -0.09526656    -1.01691393     0.34266278
 c     -1.11216040    -0.02118754    -0.06136851
 c     -0.92791821     1.56962410     0.55294823
 c     -0.29057877     1.23506088    -0.66326275
 c      1.30133798     0.75538118    -0.41495258
 h     -0.20374932    -2.10144936     0.67221673
 h     -1.93673889     2.09200668     0.52511191
 h     -0.35766116     1.54193455    -1.65329713
 h      2.23600571     1.15393756    -0.84237689
 o      2.29677004    -1.28695841     0.41962631
 h      2.85549601    -0.74615947    -0.25084417
 c     -2.59983327    -0.50518494    -0.32878349
 h     -2.91401626    -1.63995269    -0.41061776
 h     -3.34045847     0.02498154     0.12365067
 h     -2.67010100    -0.02397137    -1.36683389
 h     -0.39804657     1.50334523     1.54167066
          17

 c      1.22931961    -0.45388391     0.14712278
 c     -0.08014555    -1.01067082     0.34540631
 c     -1.11592530    -0.02992920    -0.06208533
 c     -0.92612017     1.57991010     0.56043220
 c     -0.27702586     1.23238119    -0.65643911
 c      1.31104227     0.75509628    -0.41956383
 h     -0.21479256    -2.09124835     0.70931162
 h     -1.87256368     2.09277573     0.50936716
 h     -0.39648153     1.46650852    -1.66888715
 h      2.17051028     1.15204468    -0.78381752
 o      2.29345206    -1.27974620     0.41643122
 h      2.80625804    -0.73891938    -0.23739194
 c     -2.60926532    -0.50484097    -0.33383941
 h     -2.90596436    -1.71349506    -0.46970655
 h     -3.36850326     0.04952709     0.12994977
 h     -2.71972079    -0.02963489    -1.37447987
 h     -0.37512414     1.50372405     1.54845134
          17

 c      1.21916042    -0.46112759     0.14357075
 c     -0.06658404    -1.00273032     0.34795422
 c     -1.11914062    -0.04049912    -0.06175004
 c     -0.92391713     1.58943290     0.56866526
 c     -0.26061596     1.22743585    -0.64821098
 c      1.31582579     0.75425975    -0.42378353
 h     -0.22634666    -2.06684620     0.74014526
 h     -1.81336060     2.09597269     0.49586600
 h     -0.44532123     1.39893191    -1.69890534
 h      2.12879122     1.16921644    -0.73390068
 o      2.28995129    -1.27118436     0.41226138
 h      2.77266985    -0.74783395    -0.21531488
 c     -2.61739825    -0.50537057    -0.34184638
 h     -2.88564856    -1.75672653    -0.52224975
 h     -3.40660828     0.07948394     0.15266552
 h     -2.77123606    -0.04538579    -1.37616006
 h     -0.35756088     1.50811682     1.54429726
          17

 c      1.20963008    -0.46980016     0.14070310
 c     -0.05552799    -0.99346859     0.35047276
 c     -1.12161469    -0.05259422    -0.06033952
 c     -0.91959437     1.59722378     0.57724972
 c     -0.24189288     1.22048376    -0.63954725
 c      1.31350396     0.75165719    -0.42680711
 h     -0.23704988    -2.02937560     0.76401284
 h     -1.77732491     2.11133772     0.48418204
 h     -0.50083457     1.33778975    -1.73092515
 h      2.13476625     1.21783393    -0.70051541
 o      2.28569155    -1.26197496     0.40790217
 h      2.76606366    -0.76343619    -0.19681342
 c     -2.62516501    -0.50647521    -0.35212965
 h     -2.85461950    -1.76529855    -0.56538376
 h     -3.44247002     0.10405901     0.18385600
 h     -2.82228295    -0.06925960    -1.37266128
 h     -0.34605011     1.51655174     1.53021947
          17

 c      1.20146706    -0.47932867     0.13824953
 c     -0.04782649    -0.98315489     0.35307821
 c     -1.12323519    -0.06582688    -0.05788891
 c     -0.91233425     1.60270667     0.58558620
 c     -0.22163606     1.21175528    -0.63148258
 c      1.30484929     0.74757875    -0.42901325
 h     -0.24617491    -1.98290307     0.78147264
 h     -1.77364646     2.14432984     0.47361474
 h     -0.55795720     1.28248177    -1.75187394
 h      2.17842836     1.29303782    -0.67792346
 o      2.28018597    -1.25281478     0.40409390
 h      2.79476551    -0.77656554    -0.19248647
 c     -2.63313344    -0.50786598    -0.36391411
 h     -2.81510466    -1.73899099    -0.59684831
 h     -3.46693869     0.11529576     0.21679709
 h     -2.87106886    -0.09815349    -1.36643310
 h     -0.33941405     1.52861024     1.51031280
          17

 c      1.19548234    -0.48915670     0.13587988
 c     -0.04414175    -0.97192853     0.35581824
 c     -1.12398168    -0.07973666    -0.05449782
 c     -0.90293991     1.60620341     0.59275833
 c     -0.20073388     1.20145104    -0.62469333
 c      1.29244277     0.74352022    -0.43121429
 h     -0.25381651    -1.93424085     0.79449634
 h     -1.79411582     2.19021102     0.46491984
 h     -0.61142341     1.23335673    -1.75306618
 h      2.22977900     1.37618852    -0.65578103
 o      2.27356547    -1.24386877     0.40088582
 h      2.85568282    -0.78696257    -0.20097195
 c     -2.64142602    -0.50933734    -0.37641547
 h     -2.76981225    -1.68130323    -0.61505234
 h     -3.47503757     0.10875204     0.24682226
 h     -2.91651281    -0.12805978    -1.36129393
 h     -0.33452493     1.54347014     1.49143667
          17

 c      1.19239067    -0.49870429     0.13321180
 c     -0.04485226    -0.95983400     0.35867675
 c     -1.12393012    -0.09380014    -0.05032189
 c     -0.89303803     1.60856392     0.59769194
 c     -0.18008521     1.18981192    -0.61945656
 c      1.27833825     0.74074153    -0.43383608
 h     -0.26084262    -1.89192578     0.80620663
 h     -1.82169179     2.23817688     0.46006779
 h     -0.65679086     1.19108858    -1.73072550
 h      2.26660103     1.45110482    -0.62850693
 o      2.26668466    -1.23486233     0.39768697
 h      2.93351913    -0.80202534    -0.20996173
 c     -2.64980785    -0.51049875    -0.38886493
 h     -2.72195623    -1.60131533    -0.61955978
 h     -3.46506849     0.08273017     0.27105786
 h     -2.95817364    -0.15465051    -1.36144744
 h     -0.32725645     1.56018531     1.48147167
          17

 c      1.19260216    -0.50736909     0.12985253
 c     -0.04998706    -0.94698570     0.36163919
 c     -1.12325677    -0.10743331    -0.04555657
 c     -0.88391392     1.61053174     0.59959727
 c     -0.16055252     1.17715726    -0.61573013
 c      1.26376897     0.73985831    -0.43693857
 h     -0.26837355    -1.86368413     0.81978268
 h     -1.84207862     2.27854086     0.46064417
 h     -0.69090953     1.15625322    -1.68515958
 h      2.27813902     1.50836653    -0.59473569
 o      2.26059725    -1.22564677     0.39395503
 h      3.01026114    -0.82780576    -0.20756069
 c     -2.65781383    -0.51030260    -0.40055782
 h     -2.67501395    -1.51780635    -0.61221956
 h     -3.43793145     0.03770630     0.28829115
 h     -2.99585206    -0.17424153    -1.36977796
 h     -0.31479657     1.57806460     1.48566287
          17

 c      1.19609236    -0.51456879     0.12545091
 c     -0.05922199    -0.93382002     0.36481496
 c     -1.12223913    -0.11999919    -0.04041806
 c     -0.87605454     1.61253442     0.59832725
 c     -0.14292580     1.16388660    -0.61320396
 c      1.24955772     0.74100881    -0.44039441
 h     -0.27689025    -1.85299683     0.83668382
 h     -1.84704170     2.30523938     0.46713137
 h     -0.71233459     1.12915855    -1.62038268
 h      2.26043382     1.54329564    -0.55508858
 o      2.25615525    -1.21639510     0.38951314
 h      3.07218196    -0.86565698    -0.18769902
 c     -2.66491510    -0.50674827    -0.41096384
 h     -2.63143070    -1.46183765    -0.59811217
 h     -3.39719453    -0.02361893     0.29944631
 h     -3.02902685    -0.18479081    -1.38625819
 h     -0.29784458     1.59676922     1.50324859
          17

 c      1.20239238    -0.51978595     0.11973502
 c     -0.07190046    -0.92121031     0.36850892
 c     -1.12125556    -0.13082970    -0.03512537
 c     -0.86926346     1.61475153     0.59435231
 c     -0.12785773     1.15046400    -0.61128337
 c      1.23638299     0.74403156    -0.44398593
 h     -0.28576629    -1.85748084     0.85559041
 h     -1.83339248     2.31543636     0.47900168
 h     -0.72207778     1.10978550    -1.54452164
 h      2.21318355     1.55408116    -0.51104065
 o      2.25391159    -1.20750395     0.38449862
 h      3.11138676    -0.91345578    -0.14956010
 c     -2.67063054    -0.49808482    -0.42010552
 h     -2.59088590    -1.46241348    -0.58273414
 h     -3.34982198    -0.09583795     0.30884131
 h     -3.05660576    -0.18629523    -1.40769627
 h     -0.28034180     1.61601792     1.52786856
          17

 c      1.21068429    -0.52260561     0.11253429
 c     -0.08704932    -0.91029685     0.37314810
 c     -1.12078398    -0.13927351    -0.02989184
 c     -0.86296447     1.61719399     0.58844336
 c     -0.11575948     1.13739124    -0.60904701
 c      1.22481993     0.74853622    -0.44744861
 h     -0.29375714    -1.87075729     0.87319145
 h     -1.80185931     2.30892925     0.49496489
 h     -0.72466941     1.09776549    -1.47040188
 h      2.13898864     1.54132994    -0.46451274
 o      2.25408674    -1.19947505     0.37926642
 h      3.12588961    -0.96706199    -0.09621807
 c     -2.67425997    -0.48543811    -0.42901773
 h     -2.55277027    -1.51506421    -0.56638152
 h     -3.30638749    -0.17116611     0.32530668
 h     -3.07725308    -0.18024234    -1.42904190
 h     -0.26707778     1.63529295     1.55122568
          17

 c      1.21997219    -0.52275466     0.10379372
 c     -0.10344473    -0.90218776     0.37913139
 c     -1.12137770    -0.14476274    -0.02493059
 c     -0.85639684     1.61969658     0.58138242
 c     -0.10675067     1.12516391    -0.60534997
 c      1.21517333     0.75384453    -0.45050713
 h     -0.29982973    -1.88582731     0.88592422
 h     -1.75699468     2.28823655     0.51314324
 h     -0.72826293     1.09245574    -1.41424459
 h      2.04468994     1.50930565    -0.41761117
 o      2.25644724    -1.19283418     0.37434869
 h      3.12081983    -1.02109372    -0.03417164
 c     -2.67483944    -0.47203586    -0.43907111
 h     -2.51953216    -1.58825499    -0.54701697
 h     -3.27736630    -0.24275859     0.35901417
 h     -3.08996572    -0.16861452    -1.44521975
 h     -0.26160409     1.65381331     1.56638779
          17

 c      1.22928301    -0.52014744     0.09358357
 c     -0.11977525    -0.89773153     0.38671341
 c     -1.12357425    -0.14686602    -0.02045605
 c     -0.84863864     1.62184690     0.57381845
 c     -0.10091451     1.11420862    -0.59931975
 c      1.20710900     0.75875110    -0.45295205
 h     -0.30358650    -1.89740440     0.89122570
 h     -1.70790286     2.25924984     0.53124197
 h     -0.74084695     1.09325004    -1.38950733
 h      1.94484174     1.46937616    -0.37189176
 o      2.26011244    -1.18805407     0.37042877
 h      3.11069742    -1.06965847     0.02689273
 c     -2.67196129    -0.46031072    -0.45058408
 h     -2.49418714    -1.65449611    -0.52515121
 h     -3.26539959    -0.30866687     0.41161576
 h     -3.09448642    -0.15312379    -1.45268457
 h     -0.26541873     1.67065572     1.56923221
          17

 c      1.23782825    -0.51492658     0.08210161
 c     -0.13485983    -0.89738673     0.39594102
 c     -1.12775693    -0.14532593    -0.01665958
 c     -0.83863152     1.62296635     0.56619459
 c     -0.09882390     1.10483510    -0.59104412
 c      1.19932177     0.76123913    -0.45481864
 h     -0.30525497    -1.90281149     0.88800894
 h     -1.66825730     2.23130118     0.54691120
 h     -0.76315566     1.09984796    -1.39837842
 h      1.86473745     1.44400991    -0.32642735
 o      2.26366559    -1.18543420     0.36817049
 h      3.11719201    -1.10807687     0.07676279
 c     -2.66605912    -0.45139661    -0.46241933
 h     -2.47829806    -1.69876093    -0.50330803
 h     -3.26393580    -0.36996812     0.47186686
 h     -3.09147124    -0.13484668    -1.45032046
 h     -0.27787008     1.68488133     1.55878267
          17

 c      1.24506875    -0.50749252     0.06966933
 c     -0.14783744    -0.90113950     0.40661736
 c     -1.13403742    -0.14010489    -0.01365730
 c     -0.82555839     1.62237167     0.55868746
 c     -0.10157913     1.09724635    -0.58160250
 c      1.19035152     0.75922682    -0.45651387
 h     -0.30552840    -1.90218606     0.87674362
 h     -1.65209970     2.21404154     0.55832469
 h     -0.78737602     1.11193111    -1.43130465
 h      1.82997914     1.45861125    -0.27664346
 o      2.26619378    -1.18498691     0.36780610
 h      3.15280112    -1.13499671     0.11139523
 c     -2.65779104    -0.44584336    -0.47285595
 h     -2.47214533    -1.71445195    -0.48446771
 h     -3.26447318    -0.42659725     0.52437751
 h     -3.08247395    -0.11413354    -1.43947867
 h     -0.29620114     1.69566243     1.53734601
          17

 c      1.25070238    -0.49852474     0.05673173
 c     -0.15825765    -0.90845860     0.41829103
 c     -1.14220158    -0.13142755    -0.01143650
 c     -0.80965918     1.61995400     0.55120505
 c     -0.11017115     1.09154794    -0.57242809
 c      1.18083557     0.75304364    -0.45830085
 h     -0.30542012    -1.89851358     0.85939914
 h     -1.66443638     2.21069785     0.56443449
 h     -0.80367232     1.12881825    -1.47486752
 h      1.83899058     1.51272571    -0.22097851
 o      2.26823728    -1.18652719     0.36900971
 h      3.20628059    -1.15143470     0.13510657
 c     -2.64760725    -0.44398022    -0.48041400
 h     -2.47521057    -1.69964849    -0.47138751
 h     -3.26144652    -0.47678719     0.55786392
 h     -3.06973682    -0.09068147    -1.42328631
 h     -0.31570561     1.70246261     1.51064472
          17

 c      1.25465691    -0.48895571     0.04385035
 c     -0.16604777    -0.91832987     0.43029039
 c     -1.15173070    -0.11978163    -0.00983729
 c     -0.79256614     1.61641163     0.54351522
 c     -0.12491605     1.08769543    -0.56484233
 c      1.17299207     0.74538438    -0.45989294
 h     -0.30612682    -1.89732717     0.83915285
 h     -1.69679163     2.21551173     0.56463260
 h     -0.80533959     1.14965024    -1.51781203
 h      1.86774073     1.58051837    -0.16591530
 o      2.27094958    -1.18983920     0.37132150
 h      3.25600315    -1.15823539     0.15384012
 c     -2.63576597    -0.44591102    -0.48412334
 h     -2.48631879    -1.65579154    -0.46646584
 h     -3.25248071    -0.51816137     0.56673837
 h     -3.05568829    -0.06381331    -1.40534307
 h     -0.33046537     1.70524622     1.48722161
          17

 c      1.25707103    -0.47987452     0.03166510
 c     -0.17140138    -0.92944583     0.44183139
 c     -1.16189175    -0.10586132    -0.00857817
 c     -0.77652151     1.61278308     0.53551599
 c     -0.14529907     1.08543586    -0.55996984
 c      1.16828358     0.73886601    -0.46097909
 h     -0.30881021    -1.90525987     0.81955089
 h     -1.73450959     2.21950472     0.55866181
 h     -0.78965432     1.17366088    -1.55251782
 h      1.89633425     1.63902481    -0.11925146
 o      2.27506788    -1.19469554     0.37441143
 h      3.28618380    -1.15571980     0.17095251
 c     -2.62249983    -0.45132030    -0.48358577
 h     -2.50344894    -1.58866492    -0.47174214
 h     -3.23744591    -0.54845634     0.55008151
 h     -3.04218155    -0.03304413    -1.38804129
 h     -0.33516807     1.70446765     1.47572653
          17

 c      1.25821938    -0.47240282     0.02082727
 c     -0.17465282    -0.94057654     0.45218967
 c     -1.17186206    -0.09046865    -0.00731252
 c     -0.76342983     1.61000393     0.52761170
 c     -0.17012096     1.08430695    -0.55877524
 c      1.16698507     0.73525640    -0.46149191
 h     -0.31421738    -1.92690320     0.80313564
 h     -1.76506378     2.21607668     0.54684983
 h     -0.75707015     1.20027084    -1.57470782
 h      1.91471537     1.67611357    -0.08603228
 o      2.28073301    -1.20083666     0.37807205
 h      3.29002594    -1.14417056     0.18744679
 c     -2.60813884    -0.45909286    -0.47901477
 h     -2.52338024    -1.51185245    -0.48892050
 h     -3.21799513    -0.56586997     0.51094209
 h     -3.02984950     0.00124359    -1.37134968
 h     -0.32748964     1.70062789     1.48012912
          17

 c      1.25841751    -0.46753483     0.01191615
 c     -0.17619275    -0.95094843     0.46084366
 c     -1.18084212    -0.07442513    -0.00569194
 c     -0.75447742     1.60879648     0.52087730
 c     -0.19775830     1.08370738    -0.56201803
 c      1.16866729     0.73562792    -0.46149870
 h     -0.32229690    -1.96154017     0.79038491
 h     -1.78072848     2.20224610     0.53015318
 h     -0.71051988     1.22914364    -1.58332061
 h      1.91883879     1.68685086    -0.06891256
 o      2.28759523    -1.20798562     0.38217833
 h      3.26857168    -1.12394292     0.20282640
 c     -2.59307332    -0.46689186    -0.47119020
 h     -2.54176465    -1.45109176    -0.51972694
 h     -3.19781583    -0.56942591     0.45656268
 h     -3.01807120     0.03754419    -1.35305770
 h     -0.30907564     1.69384028     1.49683847
          17

 c      1.25793780    -0.46597766     0.00536313
 c     -0.17639833    -0.96033413     0.46748468
 c     -1.18812918    -0.05849966    -0.00342317
 c     -0.75017931     1.60963061     0.51670491
 c     -0.22642911     1.08300778    -0.57006188
 c      1.17260670     0.74045308    -0.46106258
 h     -0.33217204    -2.00293683     0.78005004
 h     -1.77827895     2.17801870     0.51005356
 h     -0.65505649     1.26034750    -1.58100789
 h      1.90779839     1.67035139    -0.06904789
 o      2.29484088    -1.21589435     0.38668353
 h      3.23077488    -1.09508447     0.21537025
 c     -2.57748840    -0.47168421    -0.46126939
 h     -2.55481377    -1.43808877    -0.56689787
 h     -3.18332699    -0.55949905     0.39894634
 h     -3.00557274     0.07374346    -1.33037527
 h     -0.28414463     1.68399361     1.51716680
          17

 c      1.25695487    -0.46803232     0.00140315
 c     -0.17557280    -0.96882590     0.47192863
 c     -1.19313787    -0.04334226    -0.00030353
 c     -0.75048741     1.61262635     0.51620675
 c     -0.25442503     1.08166265    -0.58261376
 c      1.17796235     0.74954261    -0.46019201
 h     -0.34253813    -2.04245517     0.77046020
 h     -1.75866533     2.14589272     0.48846387
 h     -0.59738080     1.29467618    -1.57482084
 h      1.88306729     1.62899790    -0.08631219
 o      2.30120246    -1.22442027     0.39162833
 h      3.19374002    -1.05643167     0.22216332
 c     -2.56112491    -0.47237206    -0.45066682
 h     -2.56153406    -1.48022908    -0.63249118
 h     -3.18361444    -0.53814178     0.35362005
 h     -2.99114623     0.10808173    -1.30168947
 h     -0.25736593     1.67122105     1.53217393
          17

 c      1.25552214    -0.47356518     0.00006717
 c     -0.17390907    -0.97656270     0.47404238
 c     -1.19539664    -0.02942621     0.00376823
 c     -0.75479469     1.61745217     0.51983223
 c     -0.28031797     1.07928621    -0.59864520
 c      1.18371970     0.76189261    -0.45890850
 h     -0.35213257    -2.07243367     0.76052856
 h     -1.72758150     2.11092981     0.46757581
 h     -0.54451500     1.33387379    -1.57537739
 h      1.84963315     1.56993574    -0.11862757
 o      2.30539035    -1.23356495     0.39708438
 h      3.17621315    -1.00526637     0.22014530
 c     -2.54368631    -0.47086757    -0.44091011
 h     -2.56253379    -1.54948205    -0.71202554
 h     -3.20643633    -0.50847930     0.33285004
 h     -2.97401343     0.13973179    -1.26736621
 h     -0.23261297     1.65613767     1.53569643
          17

 c      1.25358177    -0.48208582     0.00122101
 c     -0.17148643    -0.98358121     0.47372363
 c     -1.19455874    -0.01704443     0.00879912
 c     -0.76191366     1.62330194     0.52733320
[truncated: 34,518 more chars]
