# Supplementary material for: Photochemical permutation of meta-substituted phenols
Source: Nat Commun. 2025 Aug 13;16:7502. doi: 10.1038/s41467-025-62549-5 (PMC12350626; doi:10.1038/s41467-025-62549-5)
Supplement: Supplementary file 3 — Source Data [file 41467_2025_62549_MOESM3_ESM.zip › Source data/NAMD_trajectories/trajectory008.xyz]

          17

 c      1.11566307    -0.48751316    -0.03773587
 c     -0.10532755    -1.04334735     0.01683014
 c     -1.17623092    -0.22051725     0.00425683
 c     -1.06219125     1.30426702     0.03634390
 c      0.22632438     1.78397954    -0.06035298
 c      1.30841456     0.97899017     0.05454999
 h     -0.23030315    -2.11970917    -0.04968401
 h     -1.68763644     1.56915141    -0.59075997
 h      0.28872979     2.98645058    -0.08600891
 h      2.15138175     1.50485908     0.09914420
 o      2.14007381    -1.14672096    -0.01963582
 h      2.70729928    -0.33527283     0.06012243
 c     -2.57448123    -0.95550483    -0.01822836
 h     -2.36469989    -2.06658623     0.37330186
 h     -3.52455868    -0.29247477     0.65803189
 h     -2.81903400    -0.82441825    -1.06213664
 h     -1.46648776     1.56955728     0.96133909
          17

 c      1.11234603    -0.48976643    -0.04356907
 c     -0.10026556    -1.03922353     0.01797011
 c     -1.18061484    -0.22497789     0.00110487
 c     -1.05691048     1.30807524     0.04234944
 c      0.22998109     1.79106093    -0.06210287
 c      1.30808112     0.98206303     0.05211249
 h     -0.25077988    -2.14406556    -0.03706676
 h     -1.72785425     1.59011088    -0.59652551
 h      0.29859924     2.96940427    -0.09374653
 h      2.16172183     1.52107287     0.09573381
 o      2.14031701    -1.14890145    -0.01596280
 h      2.67867854    -0.36153275     0.07036972
 c     -2.57215798    -0.95887092    -0.02027521
 h     -2.37693896    -2.06219353     0.35943714
 h     -3.53098382    -0.31968509     0.66382247
 h     -2.81888987    -0.84682550    -1.05349393
 h     -1.48148734     1.58447769     0.99272803
          17

 c      1.10727940    -0.48772116    -0.04926964
 c     -0.09674725    -1.03693007     0.01875508
 c     -1.18767314    -0.22951784    -0.00139019
 c     -1.05197014     1.30809531     0.05121071
 c      0.23438631     1.80153117    -0.06404451
 c      1.30518169     0.98301178     0.04909391
 h     -0.26740386    -2.16153820    -0.02156499
 h     -1.80602627     1.63725616    -0.64222248
 h      0.31162490     2.93160837    -0.10372803
 h      2.20706649     1.54611626     0.09555905
 o      2.14418382    -1.15294210    -0.01221837
 h      2.67665343    -0.39784938     0.08103068
 c     -2.56939507    -0.96088940    -0.01967346
 h     -2.39703298    -2.03844506     0.33678360
 h     -3.51022897    -0.36446320     0.65176815
 h     -2.82887938    -0.87362362    -1.05675244
 h     -1.50226401     1.60597924     1.03560043
          17

 c      1.10131064    -0.48173694    -0.05485257
 c     -0.09532070    -1.03696315     0.01919215
 c     -1.19707859    -0.23388712    -0.00319678
 c     -1.05045945     1.30584345     0.06111938
 c      0.23921002     1.81443982    -0.06613261
 c      1.30152335     0.98277582     0.04555089
 h     -0.27823899    -2.16669887    -0.00334925
 h     -1.88832584     1.69511192    -0.69517337
 h      0.32780822     2.88303273    -0.11620780
 h      2.26741901     1.56801418     0.09762836
 o      2.15063341    -1.15930773    -0.00848912
 h      2.70930829    -0.43157008     0.09375157
 c     -2.56645360    -0.96131117    -0.01685591
 h     -2.42238884    -2.00188827     0.30819627
 h     -3.46372747    -0.42425302     0.62279748
 h     -2.84802530    -0.90397767    -1.07040786
 h     -1.52343001     1.63031032     1.07834484
          17

 c      1.09565823    -0.47234920    -0.06027608
 c     -0.09635291    -1.03940221     0.01929264
 c     -1.20847496    -0.23785331    -0.00430792
 c     -1.05390060     1.30245213     0.07127794
 c      0.24398431     1.82807867    -0.06826621
 c      1.29867519     0.98217127     0.04153283
 h     -0.28217611    -2.15808666     0.01710831
 h     -1.95571219     1.75325480    -0.73747655
 h      0.34762062     2.84113063    -0.13174464
 h      2.32461875     1.57687713     0.10090747
 o      2.15882124    -1.16779769    -0.00482111
 h      2.77554922    -0.45929892     0.10898628
 c     -2.56352853    -0.95967298    -0.01293980
 h     -2.44938534    -1.96448514     0.27806212
 h     -3.39680845    -0.49390435     0.58057017
 h     -2.87356652    -0.93688780    -1.08865260
 h     -1.54105171     1.65427345     1.11185635
          17

 c      1.09159205    -0.46020697    -0.06545113
 c     -0.09994643    -1.04388383     0.01906041
 c     -1.22148436    -0.24123538    -0.00472986
 c     -1.06253503     1.29871537     0.08149964
 c      0.24816581     1.84027991    -0.07027663
 c      1.29753935     0.98169505     0.03707070
 h     -0.27907374    -2.13818530     0.03924118
 h     -2.00091301     1.80586961    -0.76217234
 h      0.37210870     2.82726791    -0.15143283
 h      2.36716039     1.56767831     0.10455457
 o      2.16847099    -1.17747444    -0.00116221
 h      2.86244455    -0.48929608     0.12515812
 c     -2.56022236    -0.95567535    -0.00967343
 h     -2.47393556    -1.94205172     0.25130182
 h     -3.32350260    -0.56311964     0.53481719
 h     -2.90197457    -0.97088330    -1.10456749
 h     -1.55289863     1.67538161     1.13050319
          17

 c      1.09012537    -0.44606261    -0.07026721
 c     -0.10589785    -1.04958010     0.01848205
 c     -1.23570036    -0.24392561    -0.00447443
 c     -1.07599686     1.29527280     0.09173039
 c      0.25131878     1.84967328    -0.07200085
 c      1.29849229     0.98163220     0.03219240
 h     -0.26979795    -2.11342770     0.06261018
 h     -2.02192469     1.84943649    -0.76706647
 h      0.40166019     2.85239818    -0.17620170
 h      2.38902212     1.53913052     0.10789697
 o      2.17961904    -1.18731678     0.00258049
 h      2.95240689    -0.53166088     0.13980961
 c     -2.55487871    -0.94998345    -0.00939654
 h     -2.49270989    -1.94675632     0.23101977
 h     -3.27244253    -0.61450400     0.50558783
 h     -2.92999260    -1.00407748    -1.11270110
 h     -1.55815120     1.69174964     1.13174410
          17

 c      1.09186978    -0.43075341    -0.07461887
 c     -0.11373478    -1.05526697     0.01752176
 c     -1.25065541    -0.24588842    -0.00356377
 c     -1.09368689     1.29268019     0.10183093
 c      0.25333670     1.85669244    -0.07342557
 c      1.30155837     0.98215251     0.02693465
 h     -0.25601860    -2.09345584     0.08712671
 h     -2.01874736     1.88140033    -0.75175967
 h      0.43400789     2.90586430    -0.20523965
 h      2.38817150     1.49247112     0.11039537
 o      2.19224490    -1.19667129     0.00646879
 h      3.03089994    -0.59133206     0.15098324
 c     -2.54544592    -0.94431358    -0.01418032
 h     -2.50406284    -1.97787432     0.21680291
 h     -3.27561547    -0.63170896     0.51561214
 h     -2.95519107    -1.03446713    -1.11006683
 h     -1.55716304     1.70209101     1.11584711
          17

 c      1.09705729    -0.41514627    -0.07842224
 c     -0.12284309    -1.05963175     0.01613402
 c     -1.26576176    -0.24713268    -0.00204365
 c     -1.11489338     1.29139914     0.11146523
 c      0.25441299     1.86270600    -0.07468772
 c      1.30643832     0.98333180     0.02133938
 h     -0.23954079    -2.08797510     0.11310452
 h     -1.99226321     1.89963720    -0.71664989
 h      0.46485805     2.96607228    -0.23601622
 h      2.36644264     1.43111555     0.11169547
 o      2.20613896    -1.20527271     0.01051349
 h      3.08904804    -0.66779616     0.15766970
 c     -2.53292928    -0.93977592    -0.02352832
 h     -2.50764162    -2.02295114     0.20606784
 h     -3.32825185    -0.61797194     0.56171738
 h     -2.97613063    -1.06025011    -1.09627338
 h     -1.55147344     1.70598057     1.08623147
          17

 c      1.10563931    -0.40007146    -0.08162115
 c     -0.13262934    -1.06181651     0.01431004
 c     -1.28032218    -0.24767380     0.00002549
 c     -1.13876332     1.29172068     0.12003102
 c      0.25484135     1.86879858    -0.07594678
 c      1.31239518     0.98510262     0.01543394
 h     -0.22144284    -2.10112769     0.14080949
 h     -1.94433337     1.90251614    -0.66306346
 h      0.49018679     3.01514260    -0.26577662
 h      2.33099586     1.36099782     0.11183537
 o      2.22087464    -1.21314229     0.01467622
 h      3.12383512    -0.75664940     0.15980400
 c     -2.52080796    -0.93667879    -0.03499084
 h     -2.50362020    -2.06698199     0.19637664
 h     -3.39624974    -0.58910763     0.61935165
 h     -2.99245586    -1.08001168    -1.07314482
 h     -1.54400086     1.70440498     1.05036903
          17

 c      1.11738558    -0.38627436    -0.08418790
 c     -0.14259804    -1.06177016     0.01214015
 c     -1.29363133    -0.24750169     0.00259125
 c     -1.16418390     1.29361739     0.12671608
 c      0.25489298     1.87546924    -0.07730870
 c      1.31808596     0.98718924     0.00919851
 h     -0.20197558    -2.12811254     0.16967582
 h     -1.87905515     1.88981531    -0.59455355
 h      0.50728970     3.04277595    -0.29242736
 h      2.29656835     1.29080501     0.11161827
 o      2.23575052    -1.22050903     0.01886717
 h      3.13855147    -0.85072370     0.15827636
 c     -2.51175853    -0.93536861    -0.04656063
 h     -2.49241867    -2.09860435     0.18636967
 h     -3.45400174    -0.55688790     0.66965955
 h     -3.00505758    -1.09280134    -1.04433078
 h     -1.53904280     1.70026879     1.02035812
          17

 c      1.13195153    -0.37439704    -0.08612235
 c     -0.15231748    -1.06002554     0.00982106
 c     -1.30508357    -0.24656533     0.00560817
 c     -1.18961496     1.29655272     0.13096282
 c      0.25476921     1.88278470    -0.07881761
 c      1.32170493     0.98919903     0.00255292
 h     -0.18134478    -2.15828302     0.19810513
 h     -1.80574929     1.86541124    -0.52008120
 h      0.51471689     3.04471179    -0.31464365
 h      2.28413906     1.23029584     0.11276661
 o      2.24970931    -1.22773317     0.02294036
 h      3.14369421    -0.94117888     0.15498110
 c     -2.50707976    -0.93620743    -0.05702398
 h     -2.47471081    -2.11137118     0.17565871
 h     -3.48979370    -0.52746161     0.70373433
 h     -3.01615833    -1.09819066    -1.01516840
 h     -1.54114816     1.69768680     1.01062458
          17

 c      1.14892069    -0.36497958    -0.08745101
 c     -0.16137941    -1.05721831     0.00759303
 c     -1.31425400    -0.24478509     0.00901194
 c     -1.21292058     1.29927195     0.13356720
 c      0.25456197     1.89051793    -0.08046626
 c      1.32207200     0.99098472    -0.00454757
 h     -0.16028674    -2.18095247     0.22408617
 h     -1.74364935     1.84275763    -0.45936707
 h      0.51203851     3.02118053    -0.33181639
 h      2.30831263     1.18560759     0.11677280
 o      2.26144913    -1.23515446     0.02671902
 h      3.15504682    -1.01990711     0.15240701
 c     -2.50715650    -0.93936254    -0.06558746
 h     -2.45148147    -2.10305072     0.16452077
 h     -3.49951208    -0.50403647     0.71824776
 h     -3.02900037    -1.09624694    -0.99215813
 h     -1.55239131     1.69894532     1.03039406
          17

 c      1.16783686    -0.35844782    -0.08822399
 c     -0.16939522    -1.05379170     0.00567226
 c     -1.32094000    -0.24209390     0.01269497
 c     -1.23165091     1.29989366     0.13726873
 c      0.25421835     1.89814238    -0.08218768
 c      1.31987756     0.99283486    -0.01195211
 h     -0.14001055    -2.18877995     0.24589812
 h     -1.72040609     1.84677413    -0.44243544
 h      0.49985501     2.97679231    -0.34422886
 h      2.36240823     1.15677487     0.12291507
 o      2.27004464    -1.24288058     0.03008999
 h      3.18390039    -1.08305385     0.15215457
 c     -2.51185696    -0.94468768    -0.07172618
 h     -2.42402927    -2.07512444     0.15372866
 h     -3.48243614    -0.48857951     0.71245389
 h     -3.04676819    -1.08729347    -0.98132196
 h     -1.57064195     1.70183485     1.07641624
          17

 c      1.18823650    -0.35506503    -0.08850569
 c     -0.17600541    -1.04992226     0.00421293
 c     -1.32514862    -0.23850365     0.01651140
 c     -1.24504378     1.29788929     0.14412376
 c      0.25353334     1.90469377    -0.08380466
 c      1.31701771     0.99514790    -0.01936183
 h     -0.12188535    -2.17852294     0.26247657
 h     -1.74655747     1.88910782    -0.48116408
 h      0.48009879     2.92179764    -0.35363878
 h      2.42560939     1.14133734     0.12865088
 o      2.27562753    -1.25076731     0.03308847
 h      3.22635473    -1.13154034     0.15360884
 c     -2.52082064    -0.95164484    -0.07529606
 h     -2.39383778    -2.03315491     0.14455230
 h     -3.43970137    -0.48246652     0.68709867
 h     -3.07082464    -1.07158388    -0.98564772
 h     -1.59152269     1.70151190     1.13573558
          17

 c      1.20966888    -0.35489076    -0.08836326
 c     -0.18089379    -1.04552049     0.00328970
 c     -1.32704661    -0.23413882     0.02029628
 c     -1.25491944     1.29550177     0.15316269
 c      0.25215803     1.90865896    -0.08496611
 c      1.31516170     0.99815085    -0.02650523
 h     -0.10715538    -2.15088599     0.27357118
 h     -1.80201392     1.94807478    -0.54999442
 h      0.45625444     2.87319582    -0.36399825
 h      2.47924231     1.13741671     0.13156401
 o      2.27909522    -1.25863815     0.03584049
 h      3.26781836    -1.16757182     0.15484325
 c     -2.53361266    -0.95925389    -0.07670620
 h     -2.36219907    -1.98755079     0.13883707
 h     -3.37458118    -0.48633263     0.64469154
 h     -3.09944579    -1.04935556    -1.00341712
 h     -1.61113564     1.69397502     1.19415125
          17

 c      1.23169193    -0.35778060    -0.08786059
 c     -0.18380735    -1.04021669     0.00288594
 c     -1.32690307    -0.22918481     0.02386858
 c     -1.26314071     1.29499403     0.16284578
 c      0.24968603     1.90832690    -0.08520143
 c      1.31528111     1.00186882    -0.03320736
 h     -0.09671973    -2.11046771     0.27990499
 h     -1.86486699     1.99938773    -0.61986621
 h      0.43234557     2.85073555    -0.38084829
 h      2.51220812     1.14395480     0.13017293
 o      2.28135295    -1.26641124     0.03845913
 h      3.29476587    -1.19242626     0.15423929
 c     -2.54961224    -0.96626735    -0.07698760
 h     -2.32967188    -1.95255795     0.13881631
 h     -3.29456005    -0.49881227     0.59128074
 h     -3.12837074    -1.02135840    -1.02909986
 h     -1.62695160     1.67737019     1.24097207
          17

 c      1.25385320    -0.36340794    -0.08705975
 c     -0.18458056    -1.03335360     0.00288534
 c     -1.32502287    -0.22383693     0.02703673
 c     -1.27064919     1.29736383     0.17238211
 c      0.24589552     1.90294325    -0.08424662
 c      1.31780754     1.00615824    -0.03937562
 h     -0.09094366    -2.06572774     0.28332598
 h     -1.92305683     2.03105787    -0.67462939
 h      0.41014581     2.86356507    -0.40743474
 h      2.51955602     1.16031427     0.12380474
 o      2.28297394    -1.27408241     0.04100882
 h      3.29994948    -1.20658275     0.15104242
 c     -2.56755687    -0.97193867    -0.07782337
 h     -2.29637410    -1.94026155     0.14604853
 h     -3.21534355    -0.51342085     0.54025287
 h     -3.15273005    -0.98920222    -1.05593061
 h     -1.63765618     1.65177606     1.26978011
          17

 c      1.27566523    -0.37130036    -0.08602416
 c     -0.18313695    -1.02408517     0.00308977
 c     -1.32169536    -0.21827870     0.02961672
 c     -1.27781505     1.30274144     0.18143209
 c      0.24085322     1.89348381    -0.08236027
 c      1.32283170     1.01075095    -0.04497538
 h     -0.08961035    -2.02784004     0.28663261
 h     -1.97081876     2.03914151    -0.70702704
 h      0.38810359     2.90112817    -0.44089351
 h      2.50058069     1.18609099     0.11235402
 o      2.28417044    -1.28169108     0.04351052
 h      3.28278928    -1.21023595     0.14528483
 c     -2.58511304    -0.97704877    -0.08151295
 h     -2.26403874    -1.95226610     0.15984950
 h     -3.16275039    -0.51517087     0.51537615
 h     -3.16879098    -0.95508246    -1.07805627
 h     -1.64287044     1.61870019     1.27788463
          17

 c      1.29659791    -0.38087297    -0.08481753
 c     -0.17945187    -1.01171780     0.00330832
 c     -1.31718537    -0.21266749     0.03145296
 c     -1.28474719     1.31082335     0.18971817
 c      0.23470222     1.88175631    -0.08012043
 c      1.33014554     1.01530607    -0.05001961
 h     -0.09224158    -2.00678849     0.29254544
 h     -2.00517591     2.02324370    -0.71395778
 h      0.36402386     2.94345132    -0.47461978
 h      2.45834315     1.22114479     0.09619850
 o      2.28478984    -1.28931470     0.04594849
 h      3.24940090    -1.20343909     0.13767944
 c     -2.60003454    -0.98324958    -0.08981394
 h     -2.23717128    -1.97954654     0.17718124
 h     -3.15714044    -0.48917759     0.53792112
 h     -3.17473963    -0.92126414    -1.09157704
 h     -1.64307317     1.58073501     1.26606776
          17

 c      1.31609300    -0.39145223    -0.08349897
 c     -0.17349329    -0.99620720     0.00350483
 c     -1.31176526    -0.20711871     0.03243522
 c     -1.29140008     1.32107857     0.19679081
 c      0.22750592     1.86926704    -0.07805553
 c      1.33912457     1.01943927    -0.05457346
 h     -0.09866913    -2.00562031     0.30197394
 h     -2.02438643     1.98458967    -0.69429251
 h      0.33708673     2.97412784    -0.50267487
 h      2.40067490     1.26589913     0.07628346
 o      2.28429749    -1.29709163     0.04827495
 h      3.21283704    -1.18585397     0.12953383
 c     -2.61237322    -0.99059732    -0.10172709
 h     -2.22108307    -2.01030178     0.19410892
 h     -3.18872690    -0.44260727     0.59919036
 h     -3.17076184    -0.88975364    -1.09509217
 h     -1.63976435     1.54136519     1.23906090
          17

 c      1.33359034    -0.40229359    -0.08211851
 c     -0.16521361    -0.97832592     0.00385939
 c     -1.30574795    -0.20170883     0.03250572
 c     -1.29757187     1.33281643     0.20192859
 c      0.21926495     1.85691881    -0.07651784
 c      1.34856708     1.02269504    -0.05876073
 h     -0.10911232    -2.01838449     0.31324615
 h     -2.02765571     1.92568566    -0.64846687
 h      0.30775284     2.98369814    -0.52136903
 h      2.34157193     1.32203597     0.05421614
 o      2.28198146    -1.30524974     0.05043565
 h      3.18982865    -1.15646369     0.12232275
 c     -2.62327451    -0.99784780    -0.11457881
 h     -2.21974201    -2.03536036     0.20701943
 h     -3.23381319    -0.39597858     0.67241359
 h     -3.15888440    -0.86205450    -1.08995009
 h     -1.63571510     1.50468025     1.20634195
          17

 c      1.34855825    -0.41260066    -0.08071613
 c     -0.15461431    -0.95927632     0.00466443
 c     -1.29945580    -0.19649186     0.03165230
 c     -1.30285444     1.34519325     0.20429761
 c      0.20996244     1.84513041    -0.07570948
 c      1.35685617     1.02451783    -0.06272998
 h     -0.12358535    -2.03439635     0.32329679
 h     -2.01602059     1.85105440    -0.57958562
 h      0.27715670     2.96830001    -0.52905365
 h      2.29898803     1.39292429     0.03185558
 o      2.27765002    -1.31404915     0.05243075
 h      3.18966853    -1.11458281     0.11670419
 c     -2.63323673    -1.00404429    -0.12615096
 h     -2.23510790    -2.04927328     0.21319633
 h     -3.27655004    -0.36343267     0.73762872
 h     -3.14273482    -0.83889243    -1.08020351
 h     -1.63473783     1.47459176     1.18146435
          17

 c      1.36052865    -0.42158120    -0.07932204
 c     -0.14181121    -0.94019491     0.00618142
 c     -1.29315281    -0.19151576     0.02989733
 c     -1.30653140     1.35716143     0.20365415
 c      0.19957691     1.83396786    -0.07572203
 c      1.36289051     1.02448233    -0.06654757
 h     -0.14144018    -2.04373907     0.32934137
 h     -1.99525791     1.76908208    -0.49661461
 h      0.24673630     2.92833522    -0.52577628
 h      2.28396855     1.48094508     0.01004345
 o      2.27218749    -1.32359485     0.05434223
 h      3.20503872    -1.06252533     0.11204195
 c     -2.64215654    -1.00870654    -0.13498066
 h     -2.26718147    -2.05001005     0.21105777
 h     -3.30948395    -0.35099796     0.78453082
 h     -3.12690937    -0.82007599    -1.07193360
 h     -1.64004574     1.45351589     1.17701977
          17

 c      1.36914017    -0.42855527    -0.07795284
 c     -0.12705431    -0.92190848     0.00856689
 c     -1.28699922    -0.18683272     0.02729562
 c     -1.30730239     1.36732912     0.20146295
 c      0.18808605     1.82316153    -0.07653716
 c      1.36698526     1.02280731    -0.07014340
 h     -0.16140728    -2.03991053     0.32969656
 h     -1.98176357     1.69425826    -0.41947271
 h      0.21807373     2.86850153    -0.51340246
 h      2.29038789     1.58156901    -0.01199244
 o      2.26702068    -1.33374579     0.05627041
 h      3.21967037    -1.00614917     0.10729728
 c     -2.64980517    -1.01151123    -0.14018449
 h     -2.31412737    -2.03881148     0.20032161
 h     -3.32944795    -0.36029753     0.80832423
 h     -3.11563024    -0.80476753    -1.07122014
 h     -1.65164505     1.44164932     1.19649622
          17

 c      1.37418333    -0.43306068    -0.07660180
 c     -0.11070773    -0.90489572     0.01185781
 c     -1.28104483    -0.18250615     0.02393949
 c     -1.30320026     1.37413929     0.20087800
 c      0.17549716     1.81200314    -0.07797153
 c      1.37027637     1.02037569    -0.07342184
 h     -0.18186212    -2.02021602     0.32386390
 h     -2.00402212     1.64411725    -0.37693958
 h      0.19278179     2.79911888    -0.49625615
 h      2.30224541     1.68322522    -0.03527417
 o      2.26330026    -1.34420389     0.05827150
 h      3.22043710    -0.95237642     0.10188033
 c     -2.65616694    -1.01200289    -0.14149101
 h     -2.37236532    -2.02051655     0.18217910
 h     -3.33520755    -0.39085697     0.80694459
 h     -3.11104708    -0.79222745    -1.08106486
 h     -1.66591283     1.43782681     1.23232758
          17

 c      1.37562983    -0.43490196    -0.07523074
 c     -0.09320686    -0.88930899     0.01597643
 c     -1.27525429    -0.17861976     0.01995742
 c     -1.29372505     1.37704647     0.20385729
 c      0.16191297     1.79925156    -0.07960325
 c      1.37366267     1.01818580    -0.07635567
 h     -0.20111004    -1.98557342     0.31239179
 h     -2.07517898     1.62428146    -0.37933687
 h      0.17229759     2.73723900    -0.48169713
 h      2.30634586     1.77365500    -0.05997103
 o      2.26161840    -1.35460699     0.06034655
 h      3.20130267    -0.90706046     0.09573568
 c     -2.66152916    -1.00946263    -0.13930663
 h     -2.43693779    -2.00371609     0.15920754
 h     -3.32672742    -0.44079528     0.78014859
 h     -3.11243523    -0.78245829    -1.09956186
 h     -1.67808600     1.44067841     1.27271473
          17

 c      1.37363186    -0.43414426    -0.07377225
 c     -0.07500777    -0.87498443     0.02074078
 c     -1.26956357    -0.17525941     0.01549607
 c     -1.28160129     1.37675242     0.20955639
 c      0.14757635     1.78347846    -0.08088133
 c      1.37752420     1.01699139    -0.07897996
 h     -0.21769442    -1.94050096     0.29676882
 h     -2.17025494     1.62539915    -0.40561413
 h      0.15758200     2.70253636    -0.47845984
 h      2.29589467     1.84388094    -0.08554042
 o      2.26204449    -1.36458509     0.06245382
 h      3.16274158    -0.87404790     0.08916222
 c     -2.66625825    -1.00313110    -0.13458398
 h     -2.50264399    -1.99880592     0.13438028
 h     -3.30565719    -0.50631696     0.73019245
 h     -3.11705095    -0.77604098    -1.12116050
 h     -1.68436975     1.44900694     1.30777777
          17

 c      1.36850217    -0.43106929    -0.07214293
 c     -0.05654835    -0.86145723     0.02588703
 c     -1.26393921    -0.17247616     0.01070740
 c     -1.26993712     1.37394879     0.21674782
 c      0.13283965     1.76420611    -0.08160581
 c      1.38187314     1.01725192    -0.08136350
 h     -0.23074564    -1.89306955     0.27928264
 h     -2.25882021     1.63802535    -0.43363398
 h      0.14891638     2.70388226    -0.49081344
 h      2.26890848     1.88852567    -0.11113616
 o      2.26418871    -1.37383416     0.06452459
 h      3.11108443    -0.85443041     0.08266885
 c     -2.67034454    -0.99289597    -0.12864994
 h     -2.56558039    -2.01235643     0.10909151
 h     -3.27739679    -0.58006149     0.66461708
 h     -3.12173635    -0.77340255    -1.13960885
 h     -1.68249519     1.46180017     1.33112381
          17

 c      1.36069820    -0.42610358    -0.07025815
 c     -0.03824643    -0.84807676     0.03111565
 c     -1.25840269    -0.17028294     0.00575732
 c     -1.26060384     1.36899659     0.22486065
 c      0.11813880     1.74263289    -0.08226234
 c      1.38649594     1.01917811    -0.08359160
 h     -0.24018473    -1.85374794     0.26258708
 h     -2.32392486     1.65680712    -0.45227056
 h      0.14575320     2.73069559    -0.51456953
 h      2.22651772     1.90517554    -0.13586424
 o      2.26723582    -1.38222419     0.06647935
 h      3.05840829    -0.84548083     0.07684773
 c     -2.67291503    -0.97998607    -0.12339602
 h     -2.62339632    -2.04172885     0.08215386
 h     -3.25531505    -0.64896510     0.60158711
 h     -3.12404531    -0.77429079    -1.15014534
 h     -1.67160885     1.47816312     1.33955247
          17

 c      1.35083048    -0.41972795    -0.06804442
 c     -0.02056345    -0.83432925     0.03618028
 c     -1.25303057    -0.16867144     0.00083496
 c     -1.25452664     1.36212028     0.23366470
 c      0.10398699     1.72071271    -0.08365174
 c      1.39097192     1.02274153    -0.08575130
 h     -0.24633597    -1.83180458     0.24876806
 h     -2.35863583     1.67868901    -0.45735198
 h      0.14670610     2.76354627    -0.54150523
 h      2.17249461     1.89439049    -0.15896978
 o      2.27007217    -1.38985881     0.06824614
 h      3.02076156    -0.84041605     0.07218231
 c     -2.67213400    -0.96667265    -0.12143595
 h     -2.67409111    -2.07685942     0.05136764
 h     -3.26257812    -0.69622431     0.57103610
 h     -3.12264663    -0.77771267    -1.15040426
 h     -1.65205990     1.49724568     1.33266150
          17

 c      1.33969081    -0.41239028    -0.06544654
 c     -0.00411600    -0.82026691     0.04098554
 c     -1.24792568    -0.16762770    -0.00386171
 c     -1.25211359     1.35353774     0.24292735
 c      0.09093460     1.70006732    -0.08643202
 c      1.39458661     1.02757733    -0.08790443
 h     -0.24883437    -1.83033432     0.23834245
 h     -2.36079324     1.70155447    -0.44769649
 h      0.14997355     2.78675371    -0.56488519
 h      2.11399579     1.86096076    -0.18012428
 o      2.27173184    -1.39687100     0.06977635
 h      3.01105926    -0.83227181     0.06884634
 c     -2.66682290    -0.95462008    -0.12420453
 h     -2.71538902    -2.10671647     0.01553628
 h     -3.31368543    -0.71436393     0.59055460
 h     -3.11739595    -0.78206855    -1.14084263
 h     -1.62531996     1.51824080     1.31291687
          17

 c      1.32826118    -0.40444924    -0.06243067
 c      0.01027657    -0.80664357     0.04560027
 c     -1.24317543    -0.16714400    -0.00815437
 c     -1.25344660     1.34349080     0.25222353
 c      0.07950318     1.68172417    -0.09100475
 c      1.39619170     1.03278058    -0.09003569
 h     -0.24595489    -1.84457966     0.23024412
 h     -2.33038584     1.72366206    -0.42335595
 h      0.15382705     2.79139079    -0.58089451
 h      2.06311023     1.81627821    -0.19997615
 o      2.27198762    -1.40299372     0.07104385
 h      3.02963374    -0.82114959     0.06673350
 c     -2.65840326    -0.94400885    -0.12992464
 h     -2.74507455    -2.12321767    -0.02500471
 h     -3.39150601    -0.71159565     0.64100072
 h     -3.10939247    -0.78525382    -1.12486363
 h     -1.59397122     1.54052976     1.28614273
          17

 c      1.31764297    -0.39617037    -0.05898488
 c      0.02170515    -0.79459843     0.05017381
 c     -1.23886253    -0.16722790    -0.01189353
 c     -1.25831006     1.33222202     0.26088733
 c      0.07012230     1.66624206    -0.09756238
 c      1.39421883     1.03685444    -0.09199348
 h     -0.23535654    -1.86545890     0.22285471
 h     -2.26895732     1.74352777    -0.38524332
 h      0.15683726     2.77380915    -0.58808450
 h      2.03688408     1.77888726    -0.22077625
 o      2.27132380    -1.40753868     0.07203186
 h      3.06488201    -0.81470634     0.06568250
 c     -2.64904272    -0.93461924    -0.13596874
 h     -2.76143648    -2.12181620    -0.06875169
 h     -3.46901897    -0.69803305     0.69430331
 h     -3.10090089    -0.78480443    -1.10806155
 h     -1.56145493     1.56395133     1.26167180
          17

 c      1.30890324    -0.38777231    -0.05511545
 c      0.02936882    -0.78523869     0.05485021
 c     -1.23510255    -0.16789604    -0.01495389
 c     -1.26614135     1.31992979     0.26821659
 c      0.06306982     1.65382790    -0.10612754
 c      1.38737484     1.03849752    -0.09355688
 h     -0.21534995    -1.88422140     0.21494343
 h     -2.18067965     1.76031468    -0.33580878
 h      0.15791328     2.73428608    -0.58680752
 h      2.04963254     1.76522234    -0.24551126
 o      2.27036998    -1.40983041     0.07272897
 h      3.10274862    -0.82120166     0.06555960
 c     -2.63999943    -0.92633272    -0.14068630
 h     -2.76347789    -2.10132112    -0.11354810
 h     -3.52912253    -0.67952732     0.73404898
 h     -3.09477448    -0.77819629    -1.09659214
 h     -1.53110367     1.58881693     1.25045207
          17

 c      1.30289963    -0.37948942    -0.05083594
 c      0.03274691    -0.77940051     0.05972685
 c     -1.23206772    -0.16915586    -0.01723494
 c     -1.27588813     1.30670866     0.27404963
 c      0.05841058     1.64433141    -0.11653672
 c      1.37589471     1.03798463    -0.09472952
 h     -0.18557538    -1.89491628     0.20596673
 h     -2.07538551     1.77535355    -0.28100165
 h      0.15634097     2.67704842    -0.57919627
 h      2.09886979     1.77333079    -0.27437796
 o      2.26953855    -1.40947963     0.07313218
 h      3.13292296    -0.84501941     0.06621919
 c     -2.63177846    -0.91896318    -0.14339007
 h     -2.75100865    -2.06397814    -0.15706429
 h     -3.56378813    -0.65914982     0.75332361
 h     -3.09321328    -0.76332086    -1.09472458
 h     -1.50455536     1.61500135     1.25998845
          17

 c      1.30015418    -0.37158604    -0.04615478
 c      0.03171148    -0.77755790     0.06483974
 c     -1.22999231    -0.17098665    -0.01866992
 c     -1.28570871     1.29236734     0.27942318
 c      0.05595745     1.63711399    -0.12836790
 c      1.36148763     1.03685213    -0.09583243
 h     -0.14707380    -1.89501679     0.19598740
 h     -1.97286891     1.79570917    -0.23336600
 h      0.15195902     2.61165512    -0.56973013
 h      2.16644750     1.78630193    -0.30370539
 o      2.26895142    -1.40640487     0.07324877
 h      3.15019642    -0.88621612     0.06747639
 c     -2.62459615    -0.91204937    -0.14409377
 h     -2.72473935    -2.01589407    -0.19727208
 h     -3.56971068    -0.63878143     0.74989785
 h     -3.09648612    -0.73901785    -1.10266127
 h     -1.48112699     1.64049192     1.28952581
          17

 c      1.30080140    -0.36431832    -0.04106848
 c      0.02657330    -0.77978242     0.07015805
 c     -1.22915395    -0.17333460    -0.01923322
 c     -1.29312269     1.27623945     0.28642548
 c      0.05529746     1.63091271    -0.14087181
 c      1.34609930     1.03642892    -0.09723881
 h     -0.10210630    -1.88548499     0.18551922
 h     -1.90037976     1.83650347    -0.21123762
 h      0.14534413     2.55438357    -0.56587866
 h      2.23319024     1.78907964    -0.32917257
 o      2.26843550    -1.40078799     0.07309652
 h      3.15455686    -0.94120066     0.06910564
 c     -2.61860172    -0.90474895    -0.14326771
 h     -2.68628802    -1.96731357    -0.23299755
 h     -3.54597584    -0.61982178     0.72385248
 h     -3.10269364    -0.70543270    -1.11650385
 h     -1.45918631     1.66137424     1.33108467
          17

 c      1.30460205    -0.35789522    -0.03556238
 c      0.01804740    -0.78572949     0.07558650
 c     -1.22981577    -0.17615033    -0.01893256
 c     -1.29685777     1.25823699     0.29644540
 c      0.05590900     1.62413260    -0.15311065
 c      1.33128655     1.03731831    -0.09920510
 h     -0.05383171    -1.87079452     0.17539203
 h     -1.87031998     1.90700097    -0.22283663
 h      0.13745420     2.52478314    -0.57669110
 h      2.28597202     1.77423641    -0.34786684
 o      2.26750009    -1.39303050     0.07270278
 h      3.15154841    -1.00346307     0.07085697
 c     -2.61387643    -0.89596994    -0.14158344
 h     -2.63782910    -1.93095593    -0.26437396
 h     -3.49363106    -0.60332473     0.67713569
 h     -3.10872336    -0.66402027    -1.13042590
 h     -1.43771241     1.67347469     1.37475211
          17

 c      1.31101730    -0.35245613    -0.02961882
 c      0.00712042    -0.79469308     0.08098447
 c     -1.23214654    -0.17943563    -0.01778776
 c     -1.29785207     1.24027331     0.30889757
 c      0.05731035     1.61599050    -0.16450423
 c      1.31821224     1.03956398    -0.10186699
 h     -0.00575090    -1.85842602     0.16658438
 h     -1.86881912     1.99231987    -0.25435503
 h      0.12843031     2.53252075    -0.60688014
 h      2.31734254     1.74003974    -0.35832851
 o      2.26537935    -1.38366509     0.07210171
 h      3.15165936    -1.06505597     0.07249587
 c     -2.61028636    -0.88492213    -0.13984599
 h     -2.58151157    -1.91622485    -0.29247359
 h     -3.41702494    -0.58955105     0.61477389
 h     -3.11146505    -0.61720675    -1.13913283
 h     -1.41656936     1.67368529     1.41241119
          17

 c      1.31931666    -0.34805350    -0.02322629
 c     -0.00515411    -0.80580782     0.08620469
 c     -1.23617067    -0.18322491    -0.01581974
 c     -1.29732825     1.22480111     0.32262880
 c      0.05909327     1.60737481    -0.17527323
 c      1.30774220     1.04286900    -0.10527118
 h      0.03900850    -1.85668572     0.15994849
 h     -1.87875110     2.06961170    -0.28737715
 h      0.11719047     2.56757462    -0.65193841
 h      2.32391157     1.68814633    -0.36016511
 o      2.26136699    -1.37316281     0.07133061
 h      3.16519635    -1.11976403     0.07385198
 c     -2.60710012    -0.87186015    -0.13929408
 h     -2.51969785    -1.92230737    -0.31777582
 h     -3.32750401    -0.57650019     0.54828150
 h     -3.10859221    -0.56784908    -1.13926590
 h     -1.39615396     1.66031299     1.43863415
          17

 c      1.32867361    -0.34463512    -0.01638327
 c     -0.01782785    -0.81840394     0.09113639
 c     -1.24175324    -0.18753894    -0.01305487
 c     -1.29585526     1.21338994     0.33689839
 c      0.06083519     1.59999841    -0.18608948
 c      1.30044523     1.04671056    -0.10938615
 h      0.07804573    -1.87069044     0.15589182
 h     -1.89091600     2.12414964    -0.31060713
 h      0.10282898     2.61018350    -0.70233084
 h      2.30580011     1.62265112    -0.35393437
 o      2.25540750    -1.36176843     0.07042897
 h      3.19322291    -1.16584714     0.07481541
 c     -2.60245845    -0.85828675    -0.14205798
 h     -2.45605589    -1.93877973    -0.33913817
 h     -3.24833363    -0.55725528     0.50052304
 h     -3.09892625    -0.51866212    -1.12977254
 h     -1.37708604     1.63305476     1.45062105
          17

 c      1.33822764    -0.34203910    -0.00909677
 c     -0.03011541    -0.83228028     0.09572791
 c     -1.24859349    -0.19234906    -0.00953191
 c     -1.29357812     1.20670890     0.35123665
 c      0.06208906     1.59525465    -0.19754128
 c      1.29644710     1.05035766    -0.11407860
 h      0.10931384    -1.89930742     0.15425793
 h     -1.90146547     2.14915307    -0.31860961
 h      0.08546287     2.64402678    -0.74976453
 h      2.26772131     1.55028446    -0.34141194
 o      2.24823590    -1.34960081     0.06943978
 h      3.22560942    -1.20453163     0.07528687
 c     -2.59391748    -0.84625250    -0.15065567
 h     -2.39552447    -1.95325460    -0.35463328
 h     -3.20820560    -0.52093892     0.50054909
 h     -3.08261042    -0.47174006    -1.11179545
 h     -1.36001394     1.59299197     1.44834166
          17

 c      1.34713130    -0.34001188    -0.00137966
 c     -0.04139271    -0.84762704     0.09997888
 c     -1.25622109    -0.19754452    -0.00529369
 c     -1.29048114     1.20480767     0.36512160
 c      0.06246699     1.59390554    -0.20996893
 c      1.29514035     1.05283068    -0.11905997
 h      0.13071666    -1.93619769     0.15451742
 h     -1.90884188     2.14223451    -0.30889339
 h      0.06590473     2.65962030    -0.78909062
 h      2.22176591     1.48120679    -0.32617441
 o      2.24085887    -1.33685379     0.06840693
 h      3.24922202    -1.23674237     0.07517949
 c     -2.58119227    -0.83669150    -0.16527329
 h     -2.34293072    -1.95720234    -0.36301017
 h     -3.21002781    -0.46710709     0.55250956
 h     -3.06123304    -0.42818429    -1.08856462
 h     -1.34548920     1.54268382     1.43520430
          17

 c      1.35459227    -0.33824675     0.00674780
 c     -0.05121640    -0.86471640     0.10391697
 c     -1.26403863    -0.20291785    -0.00035569
 c     -1.28649761     1.20728780     0.37777012
 c      0.06170942     1.59619552    -0.22350177
 c      1.29496798     1.05293962    -0.12386115
 h      0.14036268    -1.97356370     0.15606203
 h     -1.91248371     2.10344967    -0.28047602
 h      0.04517212     2.65287586    -0.81780861
 h      2.18949901     1.42877575    -0.31383976
 o      2.23408649    -1.32384365     0.06737071
 h      3.25502327    -1.26211134     0.07445567
 c     -2.56636722    -0.82895849    -0.18320874
 h     -2.30196841    -1.94703335    -0.36434934
 h     -3.22907080    -0.41053058     0.62903261
 h     -3.03782329    -0.38786020    -1.06505486
 h     -1.33386223     1.48614932     1.41895784
          17

 c      1.35990456    -0.33644042     0.01525457
 c     -0.05934548    -0.88365570     0.10757708
 c     -1.27138648    -0.20818707     0.00531220
 c     -1.28152426     1.21339723     0.38816430
 c      0.05969361     1.60197627    -0.23809391
 c      1.29409800     1.04971260    -0.12801032
 h      0.13709469    -2.00514069     0.15838286
 h     -1.91278231     2.03515939    -0.23381822
 h      0.02419465     2.62371307    -0.83551085
 h      2.19387124     1.40462589    -0.30994617
 o      2.22837716    -1.31095233     0.06636556
 h      3.24011755    -1.27952972     0.07314016
 c     -2.55121805    -0.82226720    -0.20172744
 h     -2.27503874    -1.92318709    -0.35988538
 h     -3.24471831    -0.36478616     0.70376258
 h     -3.01637669    -0.34951733    -1.04688694
 h     -1.32516201     1.42817369     1.41131182
          17

 c      1.36248214    -0.33434981     0.02409756
 c     -0.06573846    -0.90429184     0.11098963
 c     -1.27756585    -0.21304345     0.01176682
 c     -1.27533321     1.22208593     0.39555067
 c      0.05639232     1.61072082    -0.25350075
 c      1.29227606     1.04313725    -0.13142010
 h      0.12078136    -2.02740467     0.16111839
 h     -1.91231311     1.94359530    -0.17208310
 h      0.00364442     2.57605079    -0.84405777
 h      2.23748259     1.40992150    -0.31538750
 o      2.22379427    -1.29855839     0.06541946
 h      3.20800296    -1.28779457     0.07131241
 c     -2.53667566    -0.81612938    -0.21915531
 h     -2.26322706    -1.88965574    -0.35166264
 h     -3.24776407    -0.33648182     0.76229322
 h     -3.00062109    -0.31165044    -1.03844789
 h     -1.31895673     1.37254019     1.42340717
          17

 c      1.36189912    -0.33184016     0.03322350
 c     -0.07052870    -0.92619501     0.11417429
 c     -1.28184792    -0.21720640     0.01905723
 c     -1.26729650     1.23189612     0.40035964
 c      0.05186059     1.62141668    -0.26919026
 c      1.29109217     1.03416584    -0.13441120
 h      0.09235275    -2.03982878     0.16404763
 h     -1.91912244     1.84194925    -0.10378634
 h     -0.01624741     2.51909089    -0.84864115
 h      2.29930171     1.43542896    -0.32623163
 o      2.21994994    -1.28698098     0.06455415
 h      3.16901365    -1.28602471     0.06908950
 c     -2.52337573    -0.81000495    -0.23469677
 h     -2.26618587    -1.85394911    -0.34221748
 h     -3.23541917    -0.32775377     0.79806770
 h     -2.99245884    -0.27395332    -1.04094485
 h     -1.31427283     1.32066872     1.45776634
          17

 c      1.35792096    -0.32892007     0.04257140
 c     -0.07398478    -0.94866696     0.11713765
 c     -1.28350005    -0.22047727     0.02719892
 c     -1.25602550     1.24082091     0.40455004
 c      0.04625896     1.63247437    -0.28424741
 c      1.29216800     1.02401938    -0.13735596
 h      0.05368835    -2.04488844     0.16707626
 h     -1.95075243     1.75122434    -0.04417683
 h     -0.03594597     2.46835820    -0.85903944
 h      2.35583601     1.47001107    -0.33806763
 o      2.21604474    -1.27645104     0.06378820
 h      3.13930582    -1.27380901     0.06658833
 c     -2.51199452    -0.80307004    -0.24813400
 h     -2.28224682    -1.82628054    -0.33418505
 h     -3.20764612    -0.33862547     0.80831245
 h     -2.99128473    -0.23815845    -1.05199714
 h     -1.30972837     1.27276998     1.50577640
          17

 c      1.35050373    -0.32575499     0.05207532
 c     -0.07645407    -0.97078525     0.11987538
 c     -1.28183664    -0.22279536     0.03615385
 c     -1.24011187     1.24725261     0.41023590
 c      0.03985037     1.64208445    -0.29753950
 c      1.29624098     1.01381590    -0.14051226
 h      0.00735008    -2.04776984     0.17021960
 h     -2.02543917     1.68759061    -0.00558120
 h     -0.05660426     2.44160149    -0.88780324
 h      2.39231333     1.50511590    -0.34803041
 o      2.21132861    -1.26713108     0.06314347
 h      3.13341193    -1.25095769     0.06386023
 c     -2.50320784    -0.79444018    -0.25956337
 h     -2.30922098    -1.81617425    -0.32977733
 h     -3.16573851    -0.36800576     0.79217060
 h     -2.99470535    -0.20735939    -1.06721584
 h     -1.30379642     1.22969320     1.55453915
          17

 c      1.33976504    -0.32264593     0.06166575
 c     -0.07827811    -0.99153818     0.12238234
 c     -1.27631404    -0.22425433     0.04580217
 c     -1.22050929     1.25138820     0.41784250
 c      0.03292175     1.64932742    -0.30846807
 c      1.30331535     1.00451838    -0.14404051
 h     -0.04390815    -2.05506230     0.17356409
 h     -2.13437307     1.64593429     0.01789583
 h     -0.07891487     2.44595371    -0.94144945
 h      2.40183905     1.53495722    -0.35457748
 o      2.20588797    -1.25914944     0.06264880
 h      3.15185152    -1.21728224     0.06087282
 c     -2.49745546    -0.78375857    -0.26923218
 h     -2.34553393    -1.82670623    -0.33038504
 h     -3.11222615    -0.41375949     0.75052263
 h     -2.99984234    -0.18452520    -1.08226908
 h     -1.29494221     1.19308382     1.59377707
          17

 c      1.32595640    -0.31999205     0.07126863
 c     -0.07970533    -1.01008673     0.12467246
 c     -1.26665765    -0.22503735     0.05592087
 c     -1.20005079     1.25410372     0.42684771
 c      0.02567885     1.65481523    -0.31758456
 c      1.31295399     0.99692192    -0.14804138
 h     -0.09766282    -2.07186890     0.17716866
 h     -2.24743352     1.61356142     0.03990785
 h     -0.10169840     2.47068586    -1.01311604
 h      2.38267701     1.55583846    -0.35698838
 o      2.20069747    -1.25256635     0.06233502
 h      3.18033891    -1.17323530     0.05760872
 c     -2.49474559    -0.77159152    -0.27756160
 h     -2.39020147    -1.85162531    -0.33666675
 h     -3.05179611    -0.47213194     0.68752957
 h     -3.00429370    -0.17141217    -1.09409238
 h     -1.28173231     1.16480676     1.61754135
          17

 c      1.30944762    -0.31824837     0.08080239
 c     -0.08086154    -1.02604989     0.12679765
 c     -1.25294689    -0.22534830     0.06619451
 c     -1.18108256     1.25577316     0.43696916
 c      0.01829268     1.65978607    -0.32605104
 c      1.32439379     0.99159839    -0.15256609
 h     -0.15185669    -2.09861867     0.18092292
 h     -2.34055182     1.58417449     0.06810712
 h     -0.12271597     2.49817482    -1.08875876
 h      2.33708487     1.56596322    -0.35519878
 o      2.19684335    -1.24731907     0.06223077
 h      3.20197596    -1.12050036     0.05413579
 c     -2.49451507    -0.75922645    -0.28543048
 h     -2.44158720    -1.87932596    -0.34894334
 h     -2.99337152    -0.53680184     0.61460864
 h     -3.00658354    -0.16818433    -1.10120806
 h     -1.26298079     1.14656009     1.62349249
          17

 c      1.29071312    -0.31786694     0.09017245
 c     -0.08179157    -1.03956653     0.12884960
 c     -1.23562893    -0.22538694     0.07625846
 c     -1.16492437     1.25640319     0.44813223
 c      0.01098569     1.66516222    -0.33486015
 c      1.33649274     0.98877181    -0.15759086
 h     -0.20431147    -2.13050985     0.18450055
 h     -2.40135369     1.55645384     0.10458425
 h     -0.14022134     2.51513056    -1.15620595
 h      2.27200362     1.56613762    -0.35001237
 o      2.19499952    -1.24322391     0.06236425
 h      3.20550828    -1.06165389     0.05057045
 c     -2.49545596    -0.74817582    -0.29463244
 h     -2.49677486    -1.89906046    -0.36746022
 h     -2.95243419    -0.59881449     0.55587942
 h     -3.00635451    -0.17342064    -1.10367688
 h     -1.23785330     1.13958883     1.61230731
          17

 c      1.27032598    -0.31922093     0.09926282
 c     -0.08251442    -1.05107707     0.13094247
 c     -1.21547697    -0.22533985     0.08575904
 c     -1.15219372     1.25593609     0.46015627
 c      0.00400828     1.67137158    -0.34459505
 c      1.34756774     0.98811292    -0.16295594
 h     -0.25244461    -2.16021191     0.18746608
 h     -2.42468506     1.53085819     0.14896850
 h     -0.15338538     2.51453357    -1.20787794
 h      2.20117377     1.56156403    -0.34361886
 o      2.19534750    -1.24001462     0.06276634
 h      3.18667570    -0.99945854     0.04701334
 c     -2.49583631    -0.73958921    -0.30743288
 h     -2.55200096    -1.90414116    -0.39248869
 h     -2.94681135    -0.65060916     0.54262437
 h     -3.00450764    -0.18419509    -1.10308675
 h     -1.20590925     1.14441191     1.58781810
          17

 c      1.24896230    -0.32253263     0.10792731
 c     -0.08305245    -1.06105559     0.13319083
 c     -1.19349856    -0.22536950     0.09440078
 c     -1.14307651     1.25440026     0.47254085
 c     -0.00244027     1.67845700    -0.35547628
 c      1.35534654     0.98857866    -0.16831885
 h     -0.29354877    -2.18114783     0.18942299
 h     -2.40905443     1.50827693     0.19995962
 h     -0.16210760     2.49394165    -1.24018843
 h      2.14601822     1.56348135    -0.33989545
 o      2.19762316    -1.23740023     0.06347302
 h      3.14767055    -0.93609263     0.04349221
 c     -2.49497214    -0.73377859    -0.32388746
 h     -2.60337063    -1.89218626    -0.42432288
 h     -2.97906499    -0.69164797     0.58105133
 h     -3.00323791    -0.19617330    -1.10259594
 h     -1.16702600     1.16060395     1.55772848
          17

 c      1.22737760    -0.32786354     0.11599635
 c     -0.08342992    -1.06986292     0.13569135
 c     -1.17082161    -0.22559603     0.10195923
 c     -1.13745258     1.25193580     0.48441687
 c     -0.00825759     1.68616095    -0.36742034
 c      1.35767921     0.98882751    -0.17328977
 h     -0.32528911    -2.18932704     0.19011042
 h     -2.35544905     1.48973497     0.25572630
 h     -0.16684937     2.45417609    -1.25287976
 h      2.12748365     1.58480441    -0.34277912
 o      2.20116506    -1.23514889     0.06452808
 h      3.09676346    -0.87218280     0.03989116
 c     -2.49361904    -0.73060603    -0.34119995
 h     -2.64745665    -1.86431226    -0.46303483
 h     -3.03274211    -0.72416483     0.64363349
 h     -3.00547868    -0.20422839    -1.10618807
 h     -1.12105699     1.18678864     1.53375279
          17

 c      1.20633960    -0.33517157     0.12330380
 c     -0.08365677    -1.07770168     0.13851039
 c     -1.14858406    -0.22607382     0.10827620
 c     -1.13487228     1.24870776     0.49484429
 c     -0.01341579     1.69393286    -0.38002337
 c      1.35406429     0.98846440    -0.17778558
 h     -0.34609304    -2.18388534     0.18943932
 h     -2.26850011     1.47660483     0.31369849
 h     -0.16866866     2.39920164    -1.24935666
 h      2.14811372     1.62656236    -0.35234233
 o      2.20504834    -1.23316167     0.06598406
 h      3.04667682    -0.80604156     0.03588204
 c     -2.49261829    -0.72977741    -0.35669565
 h     -2.68171491    -1.82468690    -0.50824495
 h     -3.09061269    -0.74857919     0.70232420
 h     -3.01335345    -0.20404055    -1.11650015
 h     -1.06728284     1.22110318     1.52842599
          17

 c      1.18656526    -0.34433840     0.12970750
 c     -0.08371096    -1.08460010     0.14168079
 c     -1.12784902    -0.22677334     0.11325413
 c     -1.13419923     1.24474577     0.50354567
 c     -0.01788606     1.70088267    -0.39246016
 c      1.34575628     0.98836362    -0.18207682
 h     -0.35540508    -2.16716545     0.18748603
 h     -2.16095651     1.47144066     0.36999464
 h     -0.16946085     2.33684606    -1.23810577
 h      2.19069623     1.67477159    -0.36446053
 o      2.20847284    -1.23140932     0.06789330
 h      3.00877980    -0.73502540     0.03100724
 c     -2.49244091    -0.73059648    -0.36907747
 h     -2.70479621    -1.78065668    -0.55934781
 h     -3.14222614    -0.76467957     0.74174126
 h     -3.02651007    -0.19378804    -1.13269715
 h     -1.00458070     1.26181018     1.54718915
          17

 c      1.16869197    -0.35515639     0.13509380
 c     -0.08351535    -1.09039076     0.14520632
 c     -1.10957106    -0.22757812     0.11684918
 c     -1.13277838     1.23977070     0.51140496
 c     -0.02156214     1.70579901    -0.40340494
 c      1.33427782     0.98954912    -0.18645604
 h     -0.35384606    -2.14468354     0.18445307
 h     -2.06206709     1.48002066     0.41906013
 h     -0.17217508     2.27889688    -1.23380112
 h      2.23563124     1.71367251    -0.37479782
 o      2.21124806    -1.22966261     0.07028246
 h      2.98541963    -0.66004635     0.02504404
 c     -2.49337098    -0.73191485    -0.37803945
 h     -2.71669191    -1.74208574    -0.61607834
 h     -3.18207251    -0.77265933     0.75516396
 h     -3.04192529    -0.17446900    -1.15051005
 h     -0.93320016     1.30696647     1.58305965
          17

 c      1.15326015    -0.36733736     0.13938056
 c     -0.08291596    -1.09472289     0.14907220
 c     -1.09460367    -0.22828909     0.11906535
 c     -1.12637406     1.23310266     0.51988212
 c     -0.02426951     1.70752237    -0.41139396
 c      1.32065910     0.99253193    -0.19107262
 h     -0.34317373    -2.12460582     0.18059531
 h     -2.01733074     1.51304199     0.45563896
 h     -0.18014694     2.23714733    -1.25314741
 h      2.26987553     1.73345008    -0.38081226
 o      2.21377058    -1.22735328     0.07313367
 h      2.97008902    -0.58794165     0.01829379
 c     -2.49562128    -0.73250526    -0.38370443
 h     -2.71824003    -1.71817900    -0.67871618
 h     -3.20716391    -0.77320552     0.74004625
 h     -3.05535051    -0.14877017    -1.16436081
 h     -0.85608923     1.35367814     1.62194225
          17

 c      1.14069917    -0.38053981     0.14251935
 c     -0.08171989    -1.09720687     0.15325962
 c     -1.08367772    -0.22867476     0.11994402
 c     -1.11299360     1.22450490     0.52991316
 c     -0.02591455     1.70569107    -0.41592522
 c      1.30550633     0.99733913    -0.19595647
 h     -0.32574478    -2.11570678     0.17610325
 h     -2.04498643     1.57626447     0.47983136
 h     -0.19483323     2.21493798    -1.30214786
 h      2.28644816     1.72987078    -0.38153049
 o      2.21654636    -1.22380612     0.07639673
 h      2.95482394    -0.52785446     0.01140386
 c     -2.49937964    -0.73163473    -0.38637580
 h     -2.70991370    -1.71236543    -0.74706914
 h     -3.21588947    -0.76736362     0.69606509
 h     -3.06296015    -0.11971087    -1.16956696
 h     -0.77779685     1.39837525     1.65131902
          17

 c      1.13131564    -0.39438301     0.14449355
 c     -0.07981097    -1.09772729     0.15775804
 c     -1.07733768    -0.22855578     0.11955294
 c     -1.09542357     1.21532192     0.54174442
 c     -0.02661455     1.70092647    -0.41804653
 c      1.28920526     1.00368131    -0.20106694
 h     -0.30344969    -2.12341888     0.17099549
 h     -2.10819500     1.65683711     0.49610406
 h     -0.21437920     2.20504552    -1.36931807
 h      2.28238875     1.70239517    -0.37699878
 o      2.21988075    -1.21851581     0.08001295
 h      2.93509221    -0.48682926     0.00501202
 c     -2.50477504    -0.72933215    -0.38658988
 h     -2.69120223    -1.71990118    -0.81883463
 h     -3.20801019    -0.75647354     0.62510986
 h     -3.06219503    -0.08983361    -1.16344837
 h     -0.70279595     1.43758459     1.66366047
          17

 c      1.12527688    -0.40844969     0.14531508
 c     -0.07725307    -1.09670867     0.16256336
 c     -1.07589728    -0.22783627     0.11799100
 c     -1.07684829     1.20728312     0.55538318
 c     -0.02663207     1.69413834    -0.41943416
 c      1.27200299     1.01104932    -0.20631479
 h     -0.27695383    -2.14637332     0.16516302
 h     -2.16726909     1.73692114     0.50807280
 h     -0.23534627     2.19768955    -1.43630154
 h      2.25788288     1.65322302    -0.36803120
 o      2.22383430    -1.21126364     0.08393177
 h      2.91058917    -0.46792735    -0.00049368
 c     -2.51165896    -0.72611702    -0.38525869
 h     -2.66154075    -1.73111962    -0.88941218
 h     -3.18592123    -0.74223086     0.53306645
 h     -3.05194581    -0.06082310    -1.14561777
 h     -0.63480345     1.46841235     1.65587991
          17

 c      1.12258219    -0.42229465     0.14502141
 c     -0.07427598    -1.09502332     0.16766007
 c     -1.07942711    -0.22650471     0.11540052
 c     -1.05891620     1.20150348     0.57068656
 c     -0.02626052     1.68601842    -0.42145010
 c      1.25395348     1.01871581    -0.21156053
 h     -0.24611997    -2.17709210     0.15858403
 h     -2.20219290     1.80498912     0.51789852
 h     -0.25475762     2.18629997    -1.48873049
 h      2.21691759     1.58740819    -0.35624409
 o      2.22825186    -1.20215821     0.08812325
 h      2.88492488    -0.46959230    -0.00514996
 c     -2.51921376    -0.72257328    -0.38389108
 h     -2.62152896    -1.73642736    -0.95336388
 h     -3.15790008    -0.72680703     0.43390495
 h     -3.03249951    -0.03322127    -1.11798558
 h     -0.57657830     1.48876069     1.62839327
          17

 c      1.12303493    -0.43545907     0.14367200
 c     -0.07118356    -1.09360860     0.17300536
 c     -1.08776031    -0.22463352     0.11197767
 c     -1.04234039     1.19850616     0.58729736
 c     -0.02579784     1.67699877    -0.42494247
 c      1.23475390     1.02567807    -0.21659657
 h     -0.21103370    -2.20614196     0.15148681
 h     -2.20549769     1.85516281     0.52704759
 h     -0.27067756     2.16787495    -1.51846065
 h      2.16926743     1.51351334    -0.34423986
 o      2.23277342    -1.19167154     0.09259339
 h      2.86552405    -0.48512348    -0.00963090
 c     -2.52552958    -0.71914445    -0.38487097
 h     -2.57322709    -1.72901121    -1.00591392
 h     -3.14275229    -0.71270533     0.35434345
 h     -3.00542770    -0.00613729    -1.08459941
 h     -0.52961319     1.49752044     1.58485646
          17

 c      1.12623823    -0.44747917     0.14134392
 c     -0.06828021    -1.09313837     0.17852666
 c     -1.10050315    -0.22237161     0.10797646
 c     -1.02753533     1.19840688     0.60455452
 c     -0.02556814     1.66734591    -0.43035232
 c      1.21363537     1.03068048    -0.22114361
 h     -0.17256069    -2.22584567     0.14432871
 h     -2.17527541     1.88464123     0.53669510
 h     -0.28209454     2.14182462    -1.52222564
 h      2.13183665     1.44321536    -0.33556306
 o      2.23688665    -1.18059596     0.09739442
 h      2.86269767    -0.50343904    -0.01535645
 c     -2.52805868    -0.71613728    -0.39070315
 h     -2.51968519    -1.70543961    -1.04387026
 h     -3.16513904    -0.70208744     0.32523693
 h     -2.97336090     0.02281399    -1.05102878
 h     -0.49343467     1.49490902     1.53260108
          17

 c      1.13162555    -0.45788214     0.13812811
 c     -0.06583701    -1.09389667     0.18412813
 c     -1.11703565    -0.21992412     0.10370437
 c     -1.01494287     1.20100124     0.62141365
 c     -0.02594409     1.65722579    -0.43779121
 c      1.18985380     1.03256225    -0.22492940
 h     -0.13230445    -2.23190244     0.13766816
 h     -2.11231026     1.89233258     0.54787729
 h     -0.28883475     2.10926309    -1.50059861
 h      2.12287130     1.38700517    -0.33366113
 o      2.24020742    -1.16971474     0.10259050
 h      2.88497577    -0.51443651    -0.02387693
 c     -2.52608658    -0.71366837    -0.40127787
 h     -2.46423249    -1.66573948    -1.06630765
 h     -3.22782746    -0.69666402     0.34834456
 h     -2.93950526     0.05682742    -1.02292923
 h     -0.46455286     1.48285981     1.48317253
          17

 c      1.13851318    -0.46618418     0.13412686
 c     -0.06407487    -1.09578307     0.18969777
 c     -1.13653719    -0.21752510     0.09951388
 c     -1.00507020     1.20580243     0.63654203
 c     -0.02734183     1.64671057    -0.44700169
 c      1.16399355     1.03079570    -0.22784726
 h     -0.09232780    -2.22370157     0.13203027
 h     -2.01996046     1.87881441     0.56149762
 h     -0.29177317     2.07305415    -1.45831611
 h      2.14641155     1.34765591    -0.33995179
 o      2.24295476    -1.15928553     0.10816331
 h      2.93135075    -0.51725190    -0.03529836
 c     -2.52133258    -0.71146689    -0.41388391
 h     -2.40990605    -1.61362385    -1.07511614
 h     -3.30635380    -0.69795617     0.39497297
 h     -2.90676638     0.09797945    -1.00392413
 h     -0.43617458     1.46476043     1.45105010
          17

 c      1.14615386    -0.47191480     0.12944918
 c     -0.06314438    -1.09835662     0.19511734
 c     -1.15806078    -0.21539892     0.09578637
 c     -0.99802775     1.21208716     0.64883514
 c     -0.03014009     1.63571439    -0.45720455
 c      1.13833479     1.02542450    -0.22999278
 h     -0.05484479    -2.20425288     0.12779291
 h     -1.90658784     1.84796535     0.57812013
 h     -0.29342465     2.03848122    -1.40592948
 h      2.18729818     1.32102409    -0.35343341
 o      2.24600477    -1.14904175     0.11397608
 h      2.99024516    -0.51999554    -0.04766075
 c     -2.51565726    -0.70874621    -0.42607752
 h     -2.35900610    -1.55677806    -1.07542251
 h     -3.37750272    -0.70650483     0.43921446
 h     -2.87688263     0.14505692    -0.99427151
 h     -0.40131181     1.44348073     1.44780631
          17

 c      1.15379354    -0.47467500     0.12420233
 c     -0.06311180    -1.10089302     0.20027894
 c     -1.18061327    -0.21370877     0.09290836
 c     -0.99248264     1.21872893     0.65815223
 c     -0.03452889     1.62389865    -0.46697129
 c      1.11552674     1.01657460    -0.23154681
 h     -0.02190037    -2.17987758     0.12509508
 h     -1.79162153     1.81154452     0.59743620
 h     -0.29856113     2.01382750    -1.36112115
 h      2.22551460     1.30238495    -0.37223358
 o      2.25038128    -1.13869102     0.11986128
 h      3.04733881    -0.53127149    -0.05831408
 c     -2.51028859    -0.70426737    -0.43641379
 h     -2.31257848    -1.50623246    -1.07544490
 h     -3.42885861    -0.72184346     0.46725037
 h     -2.85039595     0.19341841    -0.99165837
 h     -0.35907513     1.41894587     1.47414712
          17

 c      1.16073789    -0.47421589     0.11848818
 c     -0.06396778    -1.10250574     0.20509988
 c     -1.20321432    -0.21250773     0.09125360
 c     -0.98494091     1.22358954     0.66538762
 c     -0.04048278     1.61077104    -0.47461913
 c      1.09753938     1.00431961    -0.23270945
 h      0.00493992    -2.15904240     0.12381641
 h     -1.71226655     1.79558963     0.61782978
 h     -0.31309244     2.00844381    -1.34382145
 h      2.24706235     1.28899884    -0.39470184
 o      2.25683057    -1.12818376     0.12570534
 h      3.09191282    -0.55526630    -0.06529396
 c     -2.50605757    -0.69680125    -0.44413464
 h     -2.27047831    -1.47268157    -1.08395051
 h     -3.45511968    -0.74296145     0.47297513
 h     -2.82733846     0.23706875    -0.99309801
 h     -0.31635626     1.38897724     1.51977324
          17

 c      1.16642750    -0.47050864     0.11240804
 c     -0.06564665    -1.10240560     0.20952096
 c     -1.22491845    -0.21173315     0.09116835
 c     -0.97181084     1.22426935     0.67167279
 c     -0.04806712     1.59620159    -0.47948732
 c      1.08550239     0.98880240    -0.23371843
 h      0.02472262    -2.14952578     0.12372884
 h     -1.70473933     1.82872847     0.63830447
 h     -0.33935757     2.02609697    -1.36104630
 h      2.24495124     1.27961339    -0.41957579
 o      2.26567853    -1.11768725     0.13147381
 h      3.11860615    -0.59167985    -0.06778143
 c     -2.50350614    -0.68584119    -0.44917223
 h     -2.23297796    -1.46008808    -1.10498133
 h     -3.45451603    -0.76854641     0.45416798
 h     -2.80783702     0.27096742    -0.99626054
 h     -0.28224600     1.35216618     1.57136314
          17

 c      1.17051528    -0.46378686     0.10607240
 c     -0.06803558    -1.10024162     0.21348526
 c     -1.24481078    -0.21125586     0.09294810
 c     -0.95406050     1.22149766     0.67769732
 c     -0.05764321     1.58075928    -0.48257888
 c      1.07983264     0.97035571    -0.23488461
 h      0.03688409    -2.15460129     0.12481676
 h     -1.75441647     1.90133483     0.66120422
 h     -0.37298327     2.06060796    -1.39945969
 h      2.21730953     1.27374564    -0.44588818
 o      2.27678187    -1.10750877     0.13721500
 h      3.12769382    -0.63668386    -0.06623080
 c     -2.50283935    -0.67189897    -0.45220311
 h     -2.20241625    -1.46307806    -1.13506064
 h     -3.42736587    -0.79707123     0.41092955
 h     -2.79232226     0.29224945    -0.99986481
 h     -0.26301212     1.30881261     1.61845585
          17

 c      1.17293381    -0.45455196     0.09960669
 c     -0.07099076    -1.09625046     0.21692603
 c     -1.26203169    -0.21090033     0.09681814
 c     -0.93522337     1.21790627     0.68393436
 c     -0.06953597     1.56523432    -0.48541204
 c      1.08028439     0.94955855    -0.23658902
 h      0.04089296    -2.17123383     0.12748186
 h     -1.82010829     1.98058321     0.68837470
 h     -0.40683673     2.10111998    -1.43892579
 h      2.16641910     1.27145000    -0.47301001
 o      2.28946276    -1.09806141     0.14307228
 h      3.12582445    -0.68343102    -0.06262776
 c     -2.50394051    -0.65609364    -0.45435599
 h     -2.18233829    -1.47159128    -1.16661015
 h     -3.37637353    -0.82697667     0.34582153
 h     -2.78151262     0.30048362    -1.00361302
 h     -0.26128792     1.26039165     1.65437154
          17

 c      1.17393581    -0.44350723     0.09314053
 c     -0.07440722    -1.09106518     0.21977980
 c     -1.27582995    -0.21046195     0.10290828
 c     -0.91777244     1.21515694     0.69079083
 c     -0.08373959     1.55011275    -0.48897956
 c      1.08592094     0.92717493    -0.23921423
 h      0.03625096    -2.19211833     0.13238622
 h     -1.87564804     2.04498050     0.71945369
 h     -0.43545063     2.13825113    -1.46477084
 h      2.09929230     1.27362197    -0.50097119
 o      2.30252073    -1.08982871     0.14929218
 h      3.12606547    -0.72296006    -0.06063621
 c     -2.50631602    -0.63958447    -0.45694443
 h     -2.17546356    -1.47649744    -1.19272992
 h     -3.30877402    -0.85736578     0.26566839
 h     -2.77637565     0.29749938    -1.00806086
 h     -0.27684651     1.20903803     1.67560567
          17

 c      1.17409480    -0.43138751     0.08675595
 c     -0.07832724    -1.08537851     0.22199863
 c     -1.28560422    -0.20974685     0.11120211
 c     -0.90303599     1.21394706     0.69850238
 c     -0.10002917     1.53547743    -0.49362099
 c      1.09514238     0.90391339    -0.24300736
 h      0.02281118    -2.20937874     0.14016445
 h     -1.90979276     2.08525631     0.75330150
 h     -0.45600162     2.16552101    -1.46949992
 h      2.02887109     1.28286264    -0.53096723
 o      2.31465032    -1.08321102     0.15615723
 h      3.14236252    -0.74751759    -0.06439780
 c     -2.50880109    -0.62317744    -0.46155386
 h     -2.18269563    -1.47180187    -1.20929992
 h     -3.24030900    -0.88993924     0.18488953
 h     -2.77812956     0.28700095    -1.01449113
 h     -0.30707308     1.15719239     1.68162844
          17

 c      1.17420550    -0.41878774     0.08038339
 c     -0.08287367    -1.07968493     0.22352042
 c     -1.29096281    -0.20842613     0.12145593
 c     -0.89180161     1.21465216     0.70715023
 c     -0.11836449     1.52104900    -0.49925696
 c      1.10598685     0.88007386    -0.24796869
 h      0.00100351    -2.21718911     0.15155002
 h     -1.91846109     2.09800545     0.78886735
 h     -0.46794821     2.17849179    -1.45092660
 h      1.97263392     1.30423837    -0.56502588
 o      2.32535794    -1.07830402     0.16381801
 h      3.17721749    -0.75550676    -0.07539317
 c     -2.50943563    -0.60703256    -0.47011263
 h     -2.20315448    -1.45468084    -1.21528839
 h     -3.19620144    -0.93171561     0.12615990
 h     -2.78822766     0.27388285    -1.02463908
 h     -0.34711627     1.10727727     1.67525915
          17

 c      1.17430683    -0.40688372     0.07354634
 c     -0.08605708    -1.07407287     0.22397913
 c     -1.29249206    -0.20367870     0.13296610
 c     -0.88490159     1.21736675     0.71778872
 c     -0.14023120     1.50575654    -0.50646675
 c      1.11680189     0.85506566    -0.25412333
 h     -0.02811989    -2.21331895     0.17075735
 h     -1.90003445     2.08244224     0.82585364
 h     -0.47316471     2.17294294    -1.40988134
 h      1.94495640     1.34466383    -0.59935621
 o      2.33581741    -1.07513607     0.17238535
 h      3.21690415    -0.75234273    -0.09137642
 c     -2.50651966    -0.59091904    -0.48421270
 h     -2.23518797    -1.42546316    -1.21354162
 h     -3.19361294    -0.99088786     0.10727685
 h     -2.80826386     0.26320955    -1.03977779
 h     -0.39007879     1.06184772     1.66397016
          17

 c      1.17659958    -0.39625176     0.06749142
 c     -0.09167568    -1.06928939     0.22453422
 c     -1.28963900    -0.20066933     0.14628220
 c     -0.88213454     1.22211626     0.72580867
 c     -0.16228662     1.49184055    -0.51361147
 c      1.12655774     0.83185191    -0.26185649
 h     -0.06305130    -2.19606555     0.18579584
 h     -1.85552822     2.04351785     0.86388065
 h     -0.47145440     2.15593871    -1.35207159
 h      1.94233821     1.40038428    -0.63977644
 o      2.34557884    -1.07292037     0.18133886
 h      3.25031095    -0.74115771    -0.10858015
 c     -2.50155783    -0.57469837    -0.50077818
 h     -2.26966345    -1.39023801    -1.20743875
 h     -3.22627051    -1.06575419     0.11556389
 h     -2.83894856     0.25972330    -1.06165595
 h     -0.42917785     1.01458225     1.66206657
          17

 c      1.17876612    -0.39091400     0.06234191
 c     -0.10193178    -1.06648341     0.22456768
 c     -1.27978451    -0.19665226     0.16038739
 c     -0.88386097     1.22381631     0.73175095
 c     -0.18189596     1.48260621    -0.52136667
 c      1.13536201     0.81630408    -0.27120335
 h     -0.11992352    -2.19872913     0.20756403
 h     -1.78856365     1.98099310     0.90311530
 h     -0.46515445     2.13425704    -1.28763783
 h      1.94914066     1.45853875    -0.68374754
 o      2.35497531    -1.07071265     0.19027157
 h      3.29516664    -0.73193807    -0.11987848
 c     -2.49694970    -0.56002351    -0.51828884
 h     -2.30609719    -1.33821325    -1.18941045
 h     -3.26404400    -1.14008475     0.13609256
 h     -2.88342174     0.26250084    -1.09111201
 h     -0.46013834     0.97177626     1.66813056
          17

 c      1.18386859    -0.38893428     0.05809913
 c     -0.11513396    -1.06333772     0.22412457
 c     -1.26580991    -0.19439385     0.17439157
 c     -0.88898698     1.22829031     0.73643242
 c     -0.20041120     1.47072496    -0.52469924
 c      1.14451678     0.80662243    -0.28395520
 h     -0.17897088    -2.19027206     0.22850570
 h     -1.70939191     1.90048597     0.93966817
 h     -0.46657102     2.11869156    -1.23891474
 h      1.95658506     1.51043992    -0.72039559
 o      2.36486809    -1.06898722     0.19919100
 h      3.31036057    -0.72321840    -0.12489974
 c     -2.49433487    -0.54637685    -0.53435267
 h     -2.33609149    -1.29795144    -1.18640147
 h     -3.29614904    -1.19937901     0.15190746
 h     -2.93537352     0.27074192    -1.12098876
 h     -0.47882843     0.93314733     1.68191304
          17

 c      1.19180502    -0.39115391     0.05495134
 c     -0.13055391    -1.05978488     0.22325997
 c     -1.24890523    -0.19360974     0.18756053
 c     -0.89550846     1.23405656     0.74026128
 c     -0.21706757     1.45498792    -0.52229635
 c      1.15395939     0.80393471    -0.30060159
 h     -0.23819214    -2.17163176     0.24808788
 h     -1.63921713     1.81934844     0.97544094
 h     -0.48211175     2.12244277    -1.22131220
 h      1.95810280     1.54890618    -0.74525722
 o      2.37538135    -1.06767175     0.20805081
 h      3.29336830    -0.71626104    -0.12267987
 c     -2.49450535    -0.53286135    -0.54763775
 h     -2.35528744    -1.28196402    -1.20929851
 h     -3.31500960    -1.23697984     0.15699941
 h     -2.99022645     0.28000869    -1.14549856
 h     -0.48512036     0.90043455     1.69917424
          17

 c      1.20233054    -0.39756828     0.05288934
 c     -0.14732020    -1.05573936     0.22206839
 c     -1.23035656    -0.19396527     0.19924368
 c     -0.89997456     1.23846566     0.74324848
 c     -0.23163573     1.43556089    -0.51433963
 c      1.16343890     0.80823411    -0.32111999
 h     -0.29603796    -2.14603029     0.26557478
 h     -1.61482921     1.76669210     1.01883680
 h     -0.51201911     2.14506715    -1.23415600
 h      1.95108211     1.57027942    -0.75667111
 o      2.38619021    -1.06681698     0.21692615
 h      3.24910055    -0.71004588    -0.11453984
 c     -2.49764163    -0.51943064    -0.55800134
 h     -2.36304698    -1.28960571    -1.25750405
 h     -3.31751434    -1.25001366     0.14897585
 h     -3.04302686     0.28647468    -1.15977161
 h     -0.48023064     0.87600439     1.71376540
          17

 c      1.21507505    -0.40734767     0.05167196
 c     -0.16439718    -1.05117679     0.22065656
 c     -1.21148676    -0.19501392     0.20889192
 c     -0.90003824     1.23984926     0.74538089
 c     -0.24440645     1.41394737    -0.50239427
 c      1.17259942     0.81840600    -0.34500113
 h     -0.35149664    -2.11845891     0.28025416
 h     -1.66000932     1.75953035     1.07835062
 h     -0.55081365     2.17210486    -1.26247972
 h      1.93599394     1.57429399    -0.75525262
 o      2.39644748    -1.06667288     0.22607813
 h      3.19137246    -0.70027509    -0.10501697
 c     -2.50353946    -0.50708298    -0.56627268
 h     -2.36147577    -1.30767547    -1.31925228
 h     -3.30270979    -1.23770631     0.12720296
 h     -3.08952402     0.28801152    -1.16083861
 h     -0.46566953     0.86202764     1.72061009
          17

 c      1.22953392    -0.41913742     0.05088833
 c     -0.18059893    -1.04624565     0.21912093
 c     -1.19363382    -0.19617197     0.21604441
 c     -0.89756153     1.23961387     0.74808062
 c     -0.25571156     1.39179892    -0.48828529
 c      1.18094472     0.83251517    -0.37134718
 h     -0.40400623    -2.09449205     0.29159463
 h     -1.74972360     1.77921254     1.14500348
 h     -0.59237737     2.18813611    -1.29074376
 h      1.91644574     1.56443297    -0.74374574
 o      2.40480230    -1.06777576     0.23600932
 h      3.14307279    -0.67819285    -0.10268087
 c     -2.51178444    -0.49695430    -0.57342301
 h     -2.35330912    -1.32169912    -1.38111273
 h     -3.27125214    -1.20105111     0.09241054
 h     -3.12673063     0.28438006    -1.14782265
 h     -0.44285841     0.86000794     1.71689163
          17

 c      1.24506116    -0.43143152     0.05006383
 c     -0.19467543    -1.04137415     0.21754371
 c     -1.17812019    -0.19669334     0.22034281
 c     -0.89549011     1.23967121     0.75321602
 c     -0.26570924     1.37029140    -0.47351704
 c      1.18772439     0.84814618    -0.39898743
 h     -0.45312719    -2.07848123     0.29921735
 h     -1.84689315     1.80180717     1.20330057
 h     -0.63247792     2.18347012    -1.30903887
 h      1.89989718     1.54872643    -0.72707268
 o      2.41023516    -1.07067626     0.24718260
 h      3.12338853    -0.63514289    -0.11557604
 c     -2.52171743    -0.48970435    -0.58017631
 h     -2.34099158    -1.32213750    -1.43357589
 h     -3.22628797    -1.14380562     0.04752991
 h     -3.15323885     0.27723755    -1.12186092
 h     -0.41319389     0.87065302     1.70217615
          17

 c      1.26090162    -0.44286313     0.04874989
 c     -0.20546140    -1.03729442     0.21599609
 c     -1.16616546    -0.19571169     0.22154604
 c     -0.89552049     1.24098623     0.76187034
 c     -0.27444358     1.35012377    -0.45921636
 c      1.19193025     0.86276399    -0.42665722
 h     -0.49806471    -2.07196856     0.30279797
 h     -1.92957827     1.81513778     1.24438263
 h     -0.66871170     2.15365452    -1.31247041
 h      1.89723610     1.53912379    -0.71145097
 o      2.41334434    -1.07518194     0.25938054
 h      3.12742545    -0.57474396    -0.14089698
 c     -2.53219959    -0.48529370    -0.58720791
 h     -2.32662935    -1.30436888    -1.47126835
 h     -3.17596532    -1.07504312     0.00008215
 h     -3.16944301     0.27016216    -1.08592220
 h     -0.37782517     0.89364554     1.67855636
          17

 c      1.27627409    -0.45236687     0.04657922
 c     -0.21206604    -1.03489536     0.21453994
 c     -1.15872568    -0.19239664     0.21952960
 c     -0.89838055     1.24392375     0.77432805
 c     -0.28194874     1.33163879    -0.44616831
 c      1.19272941     0.87431708    -0.45332353
 h     -0.53737806    -2.07341093     0.30202523
 h     -1.98756437     1.81476956     1.26519613
 h     -0.69996566     2.09774893    -1.29956188
 h      1.91762051     1.54598703    -0.70133960
 o      2.41570165    -1.08040597     0.27183472
 h      3.13562541    -0.51185717    -0.16697347
 c     -2.54129990    -0.48280257    -0.59557676
 h     -2.31210101    -1.26724130    -1.49177342
 h     -3.13695841    -1.01240352    -0.03426526
 h     -3.17754329     0.26845471    -1.04435385
 h     -0.33723561     0.92748410     1.65056660
          17

 c      1.29044553    -0.45923630     0.04329077
 c     -0.21403123    -1.03492120     0.21321973
 c     -1.15630165    -0.18614691     0.21427078
 c     -0.90433239     1.24860301     0.79034817
 c     -0.28832617     1.31486898    -0.43479685
 c      1.19022112     0.88194659    -0.47847145
 h     -0.56913170    -2.07938445     0.29670675
 h     -2.01620286     1.79964785     1.26555381
 h     -0.72625279     2.01753069    -1.27168168
 h      1.95984837     1.56974464    -0.69634507
 o      2.41852254    -1.08550472     0.28386851
 h      3.13388535    -0.46038338    -0.18356481
 c     -2.54662008    -0.48071906    -0.60665435
 h     -2.29899193    -1.21228714    -1.49510315
 h     -3.13128563    -0.97831752    -0.03404147
 h     -3.18091294     0.27810912    -1.00181401
 h     -0.29119222     0.96976788     1.62424286
          17

 c      1.30277164    -0.46310595     0.03873284
 c     -0.21140386    -1.03768063     0.21205014
 c     -1.15879373    -0.17673804     0.20583690
 c     -0.91333480     1.25498890     0.80944053
 c     -0.29372607     1.29950236    -0.42507348
 c      1.18549753     0.88591950    -0.50197275
 h     -0.59134443    -2.08627106     0.28690282
 h     -2.01363368     1.77035043     1.24670337
 h     -0.74918223     1.91780287    -1.23373975
 h      2.01181574     1.60099749    -0.69277985
 o      2.42240894    -1.08994045     0.29508958
 h      3.11701838    -0.42868866    -0.18507705
 c     -2.54729943    -0.47843120    -0.62042837
 h     -2.28812428    -1.14398438    -1.48451180
 h     -3.16463070    -0.97964825     0.00710555
 h     -3.18250182     0.30349661    -0.96161672
 h     -0.23965731     1.01800848     1.60500549
          17

 c      1.31271952    -0.46390655     0.03285617
 c     -0.20468429    -1.04292526     0.21100340
 c     -1.16549787    -0.16436992     0.19438882
 c     -0.92493235     1.26285062     0.83108361
 c     -0.29820792     1.28482453    -0.41638450
 c      1.17988815     0.88687427    -0.52375778
 h     -0.60242485    -2.09146741     0.27298570
 h     -1.98068708     1.72893223     1.21116648
 h     -0.77313624     1.80714608    -1.19579721
 h      2.05920435     1.62870507    -0.68743347
 o      2.42750516    -1.09342897     0.30532920
 h      3.08595961    -0.42017995    -0.16974464
 c     -2.54499642    -0.47642836    -0.63450037
 h     -2.27870309    -1.07075669    -1.46851818
 h     -3.21747090    -1.00132370     0.06938513
 h     -3.18284791     0.34450016    -0.92452535
 h     -0.18457253     1.07045533     1.59528989
          17

 c      1.31987906    -0.46182331     0.02570595
 c     -0.19466489    -1.04992488     0.21000273
 c     -1.17525802    -0.14960720     0.18020038
 c     -0.93799178     1.27168786     0.85471983
 c     -0.30159656     1.26983719    -0.40755234
 c      1.17440204     0.88534825    -0.54369001
 h     -0.60144825    -2.09391910     0.25560683
 h     -1.92347440     1.67997945     1.16357348
 h     -0.80603080     1.69682357    -1.17316848
 h      2.09156735     1.64524754    -0.67893422
 o      2.43358060    -1.09591247     0.31460359
 h      3.04634490    -0.43364973    -0.13910918
 c     -2.54200337    -0.47446742    -0.64580848
 h     -2.26769217    -1.00495481    -1.46215269
 h     -3.26837838    -1.02716240     0.12929667
 h     -3.17958681     0.39564184    -0.88937095
 h     -0.13093870     1.12613813     1.59401554
          17

 c      1.32397644    -0.45725400     0.01741300
 c     -0.18223181    -1.05765290     0.20893004
 c     -1.18668191    -0.13325656     0.16368366
 c     -0.95028243     1.28059653     0.87950422
 c     -0.30371732     1.25382067    -0.39750333
 c      1.16962357     0.88170858    -0.56158833
 h     -0.58828148    -2.09417768     0.23557602
 h     -1.85992505     1.63300656     1.11224831
 h     -0.85547527     1.59483964    -1.17908335
 h      2.10315855     1.64681854    -0.66735373
 o      2.43998533    -1.09765631     0.32315850
 h      3.00916534    -0.46185106    -0.09872827
 c     -2.54003261    -0.47148959    -0.65198209
 h     -2.25125858    -0.95797532    -1.48176104
 h     -3.30510424    -1.04837013     0.17236971
 h     -3.16931531     0.44862012    -0.85488856
 h     -0.08575410     1.18424233     1.59836411
          17

 c      1.32491024    -0.45075187     0.00817394
 c     -0.16820592    -1.06498430     0.20764503
 c     -1.19834220    -0.11624360     0.14539108
 c     -0.95809080     1.28816405     0.90418122
 c     -0.30509309     1.23685842    -0.38640766
 c      1.16577576     0.87618987    -0.57726234
 h     -0.56358347    -2.09414780     0.21371059
 h     -1.82698475     1.60429756     1.06913405
 h     -0.91964119     1.50061817    -1.21184070
 h      2.09204034     1.63255864    -0.65362211
 o      2.44558949    -1.09938889     0.33152954
 h      2.99153337    -0.48965048    -0.05897729
 c     -2.53984954    -0.46688451    -0.65230658
 h     -2.22946431    -0.93137419    -1.53100094
 h     -3.32219244    -1.06108253     0.19168104
 h     -3.14977987     0.49573788    -0.82076918
 h     -0.05570483     1.24362603     1.60590110
          17

 c      1.32281493    -0.44295773    -0.00177963
 c     -0.15325754    -1.07086626     0.20600468
 c     -1.20892169    -0.09951203     0.12596319
 c     -0.95805433     1.29323009     0.92773614
 c     -0.30694412     1.21943214    -0.37562022
 c      1.16274594     0.86890212    -0.59053694
 h     -0.52863750    -2.09649523     0.19074030
 h     -1.86111211     1.60816105     1.04180176
 h     -0.98657583     1.41017165    -1.25605450
 h      2.05965140     1.60419413    -0.63915585
 o      2.44912596    -1.10198574     0.34029664
 h      3.01082117    -0.49962653    -0.03084979
 c     -2.54132370    -0.46090938    -0.64784559
 h     -2.20806925    -0.91666730    -1.59610866
 h     -3.31774829    -1.06373205     0.18465580
 h     -3.12078064     0.53178653    -0.78761223
 h     -0.04508626     1.30271742     1.61569087
          17

 c      1.31809693    -0.43454144    -0.01220289
 c     -0.13789978    -1.07446433     0.20387543
 c     -1.21729679    -0.08394156     0.10605416
 c     -0.95155018     1.29637295     0.95001605
 c     -0.31037267     1.20185185    -0.36656561
 c      1.16002252     0.85978762    -0.60127872
 h     -0.48498292    -2.10365516     0.16729598
 h     -1.94739276     1.63916369     1.02641365
 h     -1.04358576     1.32260270    -1.29601409
 h      2.01134839     1.56652505    -0.62560833
 o      2.45023421    -1.10536037     0.34938559
 h      3.06796705    -0.49021381    -0.01462550
 c     -2.54392558    -0.45407317    -0.64025790
 h     -2.19399471    -0.90421519    -1.65853527
 h     -3.29204199    -1.05608299     0.15147112
 h     -3.08405299     0.55449005    -0.75655088
 h     -0.05439710     1.35963346     1.62860177
          17

 c      1.31136013    -0.42617407    -0.02283154
 c     -0.12252611    -1.07527993     0.20113951
 c     -1.22258220    -0.07027979     0.08630311
 c     -0.94274766     1.29901709     0.97083517
 c     -0.31596246     1.18423187    -0.36014451
 c      1.15661256     0.84854872    -0.60942289
 h     -0.43397438    -2.11662592     0.14395522
 h     -2.04203275     1.68163602     1.01802327
 h     -1.08257056     1.24018316    -1.32209621
 h      1.95748303     1.52840800    -0.61460150
 o      2.44971010    -1.10835517     0.35807865
 h      3.14432709    -0.47759574    -0.00007753
 c     -2.54701785    -0.44671320    -0.63099504
 h     -2.19173726    -0.88794237    -1.70478488
 h     -3.24774226    -1.03957330     0.09516270
 h     -3.04289373     0.56449642    -0.72891150
 h     -0.08023755     1.41263121     1.64707098
          17

 c      1.30327149    -0.41852723    -0.03336475
 c     -0.10744693    -1.07321085     0.19769591
 c     -1.22415430    -0.05913571     0.06732971
 c     -0.93478725     1.30209094     0.98958924
 c     -0.32385592     1.16664438    -0.35673939
 c      1.15113322     0.83468503    -0.61500616
 h     -0.37657563    -2.13413326     0.12134213
 h     -2.11594479     1.72461323     1.01506084
 h     -1.09984456     1.16649041    -1.33014553
 h      1.91278696     1.50246939    -0.60738365
 o      2.44850674    -1.10990200     0.36575428
 h      3.21877903    -0.47714992     0.02163550
 c     -2.54972744    -0.43886258    -0.62137333
 h     -2.20308845    -0.86503041    -1.72754751
 h     -3.19174180    -1.01904760     0.02340159
 h     -3.00181654     0.56529127    -0.70593103
 h     -0.11644223     1.46063606     1.67453283
          17

 c      1.29447904    -0.41228491    -0.04345247
 c     -0.09289942    -1.06851962     0.19345827
 c     -1.22166245    -0.05103132     0.04972677
 c     -0.92943712     1.30598211     1.00554489
 c     -0.33389768     1.14921300    -0.35636721
 c      1.14240122     0.81795365    -0.61819337
 h     -0.31358190    -2.15277207     0.10022837
 h     -2.15647052     1.76235525     1.01718612
 h     -1.09481956     1.10535038    -1.31974329
 h      1.88985180     1.49982500    -0.60466689
 o      2.44720195    -1.10947678     0.37212821
 h      3.27691424    -0.49612721     0.05409933
 c     -2.55064099    -0.43003405    -0.61295259
 h     -2.22784246    -0.83467314    -1.72416552
 h     -3.13816478    -1.00602860    -0.04876010
 h     -2.96607528     0.56273414    -0.68848323
 h     -0.15624216     1.50332678     1.71422619
          17

 c      1.28559731    -0.40814904    -0.05268929
 c     -0.07903817    -1.06172000     0.18835768
 c     -1.21502927    -0.04645188     0.03405307
 c     -0.92752390     1.31082750     1.01816195
 c     -0.34569679     1.13215122    -0.35877369
 c      1.13030601     0.79915597    -0.61926192
 h     -0.24607865    -2.16810633     0.08153754
 h     -2.15937939     1.79175011     1.02405917
 h     -1.06940866     1.06044770    -1.29350571
 h      1.88902257     1.52086665    -0.60696786
 o      2.44601285    -1.10698443     0.37715873
 h      3.31094929    -0.53549679     0.09718110
 c     -2.54789387    -0.41910389    -0.60747164
 h     -2.26418538    -0.79737729    -1.69586389
 h     -3.10743975    -1.01939987    -0.10066662
 h     -2.94086060     0.56365293    -0.67678502
 h     -0.19518538     1.54047828     1.76704529
          17

 c      1.27722302    -0.40680647    -0.06062924
 c     -0.06593273    -1.05344115     0.18235101
 c     -1.20442391    -0.04584789     0.02081718
 c     -0.92916256     1.31672658     1.02731701
 c     -0.35859052     1.11577206    -0.36341627
 c      1.11578143     0.78018228    -0.61857338
 h     -0.17576505    -2.17606547     0.06624859
 h     -2.12448014     1.81087524     1.03504841
 h     -1.02843728     1.03506956    -1.25769977
 h      1.89875260     1.55440534    -0.61479289
 o      2.44485343    -1.10263363     0.38096004
 h      3.31866171    -0.59196705     0.14844182
 c     -2.54060520    -0.40536732    -0.60547045
 h     -2.30860220    -0.75496245    -1.64860853
 h     -3.11048314    -1.07064284    -0.12177766
 h     -2.93018520     0.57342818    -0.67016582
 h     -0.23280773     1.57099687     1.82968524
          17

 c      1.26994726    -0.40883476    -0.06683512
 c     -0.05358055    -1.04432520     0.17543059
 c     -1.19021904    -0.04957897     0.01043512
 c     -0.93393535     1.32378371     1.03330003
 c     -0.37155504     1.10047127    -0.36932899
 c      1.09994271     0.76316265    -0.61654979
 h     -0.10498144    -2.17402832     0.05528475
 h     -2.05473067     1.81874368     1.04916499
 h     -0.98079812     1.03174391    -1.22393439
 h      1.90583089     1.58662717    -0.62828729
 o      2.44325603    -1.09691139     0.38377084
 h      3.30441921    -0.65835157     0.20362962
 c     -2.53014377    -0.38980314    -0.60520132
 h     -2.35582179    -0.71124495    -1.59531862
 h     -3.13500597    -1.14589756    -0.12234393
 h     -2.93569617     0.59347790    -0.66701077
 h     -0.27135488     1.59275844     1.89514495
          17

 c      1.26434388    -0.41455949    -0.07095475
 c     -0.04192693    -1.03497502     0.16763499
 c     -1.17296585    -0.05781951     0.00315464
 c     -0.94094163     1.33196277     1.03662062
 c     -0.38323452     1.08665710    -0.37502855
 c      1.08359581     0.74978575    -0.61360640
 h     -0.03651702    -2.16142171     0.04944133
 h     -1.95822582     1.81626539     1.06503249
 h     -0.93962885     1.05202080    -1.20984141
 h      1.90143998     1.60740652    -0.64709198
 o      2.44016383    -1.09059854     0.38593129
 h      3.28235304    -0.72324021     0.25700674
 c     -2.51871388    -0.37369042    -0.60387518
 h     -2.39981522    -0.67255120    -1.55685868
 h     -3.16187063    -1.22101047    -0.11716107
 h     -2.95595215     0.62023378    -0.66497907
 h     -0.31309943     1.60340619     1.95529380
          17

 c      1.26092685    -0.42391262    -0.07280217
 c     -0.03087849    -1.02593795     0.15906288
 c     -1.15336489    -0.07044238    -0.00102994
 c     -0.94847325     1.34076752     1.03779868
 c     -0.39246086     1.07459312    -0.37904369
 c      1.06724810     0.74106343    -0.61006091
 h      0.02667905    -2.13993826     0.04934294
 h     -1.85363818     1.80919116     1.08104128
 h     -0.91685109     1.09709528    -1.23200468
 h      1.88147512     1.61129363    -0.67051561
 o      2.43395744    -1.08462311     0.38777579
 h      3.27610069    -0.77329953     0.30304510
 c     -2.50793499    -0.35749639    -0.59917298
 h     -2.43642638    -0.64525003    -1.55438257
 h     -3.17889120    -1.27905748    -0.11468525
 h     -2.98688164     0.64694576    -0.66148263
 h     -0.35865126     1.60120775     2.00335171
          17

 c      1.26007535    -0.43635082    -0.07241705
 c     -0.02030779    -1.01770835     0.14988371
 c     -1.13222898    -0.08694346    -0.00240541
 c     -0.95350442     1.34882191     1.03719156
 c     -0.39916363     1.06435673    -0.38125411
 c      1.05122743     0.73729620    -0.60607532
 h      0.08180950    -2.11345263     0.05542376
 h     -1.77656339     1.81274740     1.09616544
 h     -0.91274287     1.16759640    -1.28953803
 h      1.84546894     1.59684174    -0.69775326
 o      2.42359319    -1.07953063     0.38942937
 h      3.30135899    -0.80182659     0.33980158
 c     -2.49863080    -0.34152797    -0.59065875
 h     -2.46516467    -0.62995616    -1.59105690
 h     -3.18053648    -1.31150930    -0.11819601
 h     -3.02317882     0.66680403    -0.65419223
 h     -0.40666824     1.58544158     2.03520908
          17

 c      1.26195349    -0.45087187    -0.07007921
 c     -0.01005816    -1.01074579     0.14032853
 c     -1.11045712    -0.10648557    -0.00147671
 c     -0.95284105     1.35428217     1.03489373
 c     -0.40429151     1.05614385    -0.38309485
 c      1.03571412     0.73809502    -0.60165112
 h      0.12651684    -2.08752697     0.06794506
 h     -1.76582411     1.84699967     1.11072914
 h     -0.91660819     1.26011002    -1.36183263
 h      1.79618990     1.56641322    -0.72813737
 o      2.40992512    -1.07520267     0.39083691
 h      3.34571417    -0.81343113     0.36871582
 c     -2.49118625    -0.32641802    -0.57984721
 h     -2.48688629    -0.62090394    -1.64865908
 h     -3.16495816    -1.31491047    -0.12840150
 h     -3.05962260     0.67495413    -0.64137707
 h     -0.45421835     1.55639014     2.04983410
          17

 c      1.26647204    -0.46614307    -0.06626435
 c      0.00005356    -1.00552320     0.13066103
 c     -1.08900410    -0.12802442     0.00112304
 c     -0.94699816     1.35711408     1.03098321
 c     -0.40882311     1.05036975    -0.38614926
 c      1.02067074     0.74241988    -0.59665404
 h      0.15907647    -2.06826461     0.08708537
 h     -1.81747800     1.91044481     1.12350866
 h     -0.91790323     1.36642116    -1.42594363
 h      1.74019048     1.52684569    -0.76158976
 o      2.39475996    -1.07138164     0.39201051
 h      3.38398796    -0.81570557     0.39084929
 c     -2.48579326    -0.31284293    -0.56861215
 h     -2.50165884    -0.61158186    -1.70529047
 h     -3.13242054    -1.28892724    -0.14473662
 h     -3.09186625     0.66912525    -0.62202955
 h     -0.49734108     1.51518962     2.04926129
          17

 c      1.27328998    -0.48070324    -0.06155883
 c      0.01024494    -1.00260173     0.12115151
 c     -1.06884412    -0.15040200     0.00471660
 c     -0.93945569     1.35905797     1.02559214
 c     -0.41335118     1.04741746    -0.39131073
 c      1.00576788     0.74868138    -0.59082347
 h      0.17840469    -2.06049490     0.11298984
 h     -1.89307711     1.98054273     1.13081695
 h     -0.91104425     1.47699159    -1.46702154
 h      1.68834109     1.48996559    -0.79937327
 o      2.37958812    -1.06802615     0.39307514
 h      3.39828850    -0.81339256     0.40617114
 c     -2.48238996    -0.30125150    -0.55826087
 h     -2.50913252    -0.59781787    -1.74628060
 h     -3.08520527    -1.23636293    -0.16556824
 h     -3.11691015     0.64972706    -0.59582262
 h     -0.53188833     1.46368961     2.03824243
          17

 c      1.28182628    -0.49317375    -0.05656863
 c      0.02077336    -1.00268251     0.11206433
 c     -1.05092284    -0.17240510     0.00865687
 c     -0.93294871     1.36145146     1.01859490
 c     -0.41819733     1.04748503    -0.39883500
 c      0.99056684     0.75512992    -0.58380251
 h      0.18394016    -2.06595005     0.14566056
 h     -1.96268659     2.03940344     1.13037172
 h     -0.89434386     1.58330698    -1.47788714
 h      1.65331038     1.46964694    -0.84439696
 o      2.36538639    -1.06528646     0.39421008
 h      3.38096621    -0.80854542     0.41441675
 c     -2.48049108    -0.29169831    -0.54961106
 h     -2.50917874    -0.57761642    -1.76418795
 h     -3.02880282    -1.16522489    -0.18749484
 h     -3.13349753     0.61989555    -0.56296140
 h     -0.55434584     1.40413642     2.02338514
          17

 c      1.29127738    -0.50242508    -0.05185160
 c      0.03189483    -1.00655664     0.10365815
 c     -1.03608107    -0.19284641     0.01236389
 c     -0.92884900     1.36484553     1.00971715
 c     -0.42357033     1.05056472    -0.40858730
 c      0.97518146     0.76070831    -0.57536484
 h      0.17564870    -2.08258045     0.18468756
 h     -2.01132067     2.07863986     1.12196667
 h     -0.86824444     1.67851808    -1.45626805
 h      1.64144004     1.47282368    -0.89886825
 o      2.35272432    -1.06343019     0.39561015
 h      3.33267881    -0.80142362     0.41557689
 c     -2.47897409    -0.28355009    -0.54336121
 h     -2.50208975    -0.55037629    -1.75630784
 h     -2.97418187    -1.09283453    -0.20378925
 h     -3.14245370     0.58545224    -0.52393775
 h     -0.56253116     1.33858657     2.01098377
          17

 c      1.30066186    -0.50766486    -0.04788030
 c      0.04375825    -1.01492955     0.09618844
 c     -1.02495215    -0.21068010     0.01534482
 c     -0.92765157     1.36936192     0.99892371
 c     -0.42961734     1.05648360    -0.42021172
 c      0.96073484     0.76560186    -0.56575712
 h      0.15425679    -2.10551670     0.22899088
 h     -2.03231940     2.09522892     1.10643059
 h     -0.83439436     1.75742404    -1.40307723
 h      1.64695298     1.49333109    -0.96014535
 o      2.34170631    -1.06282785     0.39745942
 h      3.26280724    -0.79033230     0.41008139
 c     -2.47606713    -0.27532595    -0.54031602
 h     -2.48856756    -0.51642834    -1.72325084
 h     -2.93825150    -1.04741807    -0.20362215
 h     -3.14663797     0.55426234    -0.47917851
 h     -0.55634955     1.26869377     2.00358328
          17

 c      1.30891185    -0.50845657    -0.04502351
 c      0.05628111    -1.02820067     0.08989582
 c     -1.01785224    -0.22510654     0.01720299
 c     -0.92930904     1.37487050     0.98664704
 c     -0.43637066     1.06493092    -0.43318419
 c      0.94879122     0.77066666    -0.55563847
 h      0.12148749    -2.12895249     0.27680758
 h     -2.02304839     2.08865067     1.08495383
 h     -0.79546999     1.81666741    -1.32209454
 h      1.65790361     1.51845557    -1.02107516
 o      2.33174980    -1.06400465     0.39991127
 h      3.19214767    -0.77032114     0.39876914
 c     -2.47032257    -0.26590975    -0.54086289
 h     -2.46965700    -0.47696100    -1.66925844
 h     -2.93372824    -1.05165574    -0.17839787
 h     -3.14988180     0.53420394    -0.42871537
 h     -0.53808763     1.19640172     1.99811306
          17

 c      1.31499255    -0.50470705    -0.04353103
 c      0.06908157    -1.04631006     0.08497953
 c     -1.01472021    -0.23562768     0.01763777
 c     -0.93339826     1.38099021     0.97364298
 c     -0.44364370     1.07538799    -0.44674915
 c      0.94057052     0.77666519    -0.54571346
 h      0.08003954    -2.14786032     0.32594803
 h     -1.98358926     2.06000699     1.05892048
 h     -0.75546261     1.85596130    -1.22088225
 h      1.66442282     1.53766972    -1.07405566
 o      2.32177023    -1.06762885     0.40309926
 h      3.14905805    -0.73296853     0.38237047
 c     -2.46208914    -0.25644790    -0.54378480
 h     -2.44667205    -0.43428971    -1.60445553
 h     -2.95430133    -1.09628738    -0.13349510
 h     -3.15457835     0.52970803    -0.37234684
 h     -0.51174279     1.12474238     1.98785890
          17

 c      1.31802942    -0.49664886    -0.04351623
 c      0.08150666    -1.06870178     0.08156828
 c     -1.01515897    -0.24205165     0.01644004
 c     -0.93913568     1.38703622     0.96066654
 c     -0.45094627     1.08690442    -0.45978310
 c      0.93667203     0.78404649    -0.53652414
 h      0.03329330    -2.15902893     0.37417186
 h     -1.91776439     2.01267552     1.03004554
 h     -0.72020418     1.88094519    -1.11244801
 h      1.66115021     1.54509859    -1.11347715
 o      2.31166203    -1.07401067     0.40714039
 h      3.14501900    -0.67411021     0.36117413
 c     -2.45294171    -0.24891946    -0.54630569
 h     -2.42108357    -0.39211694    -1.54784219
 h     -2.98358436    -1.15398734    -0.08357110
 h     -3.15936113     0.53912561    -0.31070954
 h     -0.48185032     1.05772566     1.96619621
          17

 c      1.31746329    -0.48484634    -0.04492142
 c      0.09274517    -1.09438642     0.07970175
 c     -1.01853838    -0.24444652     0.01349001
 c     -0.94513091     1.39187548     0.94824179
 c     -0.45749449     1.09783342    -0.47078805
 c      0.93712120     0.79301502    -0.52842924
 h     -0.01512401    -2.16150021     0.41955337
 h     -1.83706653     1.95477399     1.00067593
 h     -0.69733154     1.90644324    -1.01535897
 h      1.64648073     1.53869769    -1.13608233
 o      2.30308601    -1.08249256     0.41200481
 h      3.16059884    -0.60307689     0.33658538
 c     -2.44442184    -0.24422646    -0.54521573
 h     -2.39425620    -0.35440780    -1.52452403
 h     -3.00947726    -1.20433452    -0.04080900
 h     -3.15967477     0.55601831    -0.24629942
 h     -0.45254588     0.99955500     1.92906404
          17

 c      1.31317698    -0.47021532    -0.04748056
 c      0.10197798    -1.12205692     0.07932885
 c     -1.02409520    -0.24307418     0.00875890
 c     -0.94886147     1.39365564     0.93658248
 c     -0.46247484     1.10621334    -0.47847406
 c      0.94149179     0.80359549    -0.52162055
 h     -0.06180764    -2.15659638     0.46078090
 h     -1.76755955     1.90333610     0.97400233
 h     -0.69367304     1.95210759    -0.94686586
 h      1.62172082     1.51941110    -1.14084432
 o      2.29773501    -1.09188690     0.41744327
 h      3.17133599    -0.53505511     0.31160470
 c     -2.43763298    -0.24250931    -0.53866135
 h     -2.36767731    -0.32230496    -1.54750015
 h     -3.02580858    -1.23709287    -0.01220004
 h     -3.15072881     0.57303201    -0.18304973
 h     -0.42699328     0.95380518     1.87574832
          17

 c      1.30547119    -0.45397525    -0.05074089
 c      0.10850669    -1.15022200     0.08031736
 c     -1.03101197    -0.23834580     0.00229661
 c     -0.94688253     1.39003441     0.92563022
 c     -0.46554301     1.11137335    -0.48277019
 c      0.94900086     0.81560388    -0.51608907
 h     -0.10398497    -2.14756460     0.49735180
 h     -1.74810484     1.88283442     0.95338569
 h     -0.71006988     2.02343434    -0.91080505
 h      1.59106404     1.49122713    -1.12930903
 o      2.29630684    -1.10106153     0.42307344
 h      3.16402234    -0.48181938     0.28942269
 c     -2.43317379    -0.24377836    -0.52741537
 h     -2.34405037    -0.29367865    -1.60232783
 h     -3.02990343    -1.24808601    -0.00097458
 h     -3.12971608     0.58465417    -0.12501579
 h     -0.40679409     0.92265822     1.80903170
          17

 c      1.29491710    -0.43750352    -0.05414917
 c      0.11182376    -1.17734439     0.08246849
 c     -1.03848440    -0.23080115    -0.00580585
 c     -0.93810741     1.38030247     0.91515904
 c     -0.46691447     1.11455544    -0.48470393
 c      0.95853608     0.82853723    -0.51152702
 h     -0.13977341    -2.13878505     0.52957864
 h     -1.79250261     1.90168363     0.94054346
 h     -0.74074799     2.10413152    -0.89876760
 h      1.56222239     1.46196576    -1.10659226
 o      2.29869748    -1.10909874     0.42847665
 h      3.13517884    -0.45022076     0.27261802
 c     -2.43125198    -0.24793440    -0.51351385
 h     -2.32683687    -0.26657636    -1.66263321
 h     -3.02098771    -1.23642032    -0.00803018
 h     -3.09635074     0.58794334    -0.07544785
 h     -0.39097874     0.90592158     1.73565513
          17

 c      1.28219229    -0.42216039    -0.05714865
 c      0.11162734    -1.20198916     0.08554542
 c     -1.04577855    -0.22107007    -0.01544785
 c     -0.92568473     1.36652012     0.90471875
 c     -0.46696299     1.11744116    -0.48541237
 c      0.96868763     0.84151503    -0.50726203
 h     -0.16816782    -2.13454990     0.55828548
 h     -1.86812668     1.93988283     0.93560816
 h     -0.77831937     2.17333245    -0.90152972
 h      1.54652618     1.44347034    -1.08195981
 o      2.30433150    -1.11533882     0.43327105
 h      3.08762752    -0.44281904     0.26292087
 c     -2.43182985    -0.25470342    -0.49869311
 h     -2.31873875    -0.24062386    -1.70841767
 h     -2.99984155    -1.20387745    -0.03249303
 h     -3.05264478     0.58242578    -0.03637298
 h     -0.37499029     0.90013515     1.66677040
          17

 c      1.26796888    -0.40915270    -0.05925033
 c      0.10779290    -1.22296817     0.08932301
 c     -1.05227667    -0.20980823    -0.02651626
 c     -0.91328789     1.35116208     0.89364594
 c     -0.46599028     1.12117010    -0.48575955
 c      0.97806555     0.85357427    -0.50251502
 h     -0.18872111    -2.13775395     0.58420235
 h     -1.93925731     1.97579790     0.93834769
 h     -0.81690140     2.21719975    -0.91332955
 h      1.55542154     1.44783588    -1.06554714
 o      2.31228648    -1.11948318     0.43717927
 h      3.02975643    -0.45728314     0.26081841
 c     -2.43458518    -0.26357181    -0.48420655
 h     -2.32124891    -0.21635189    -1.72893700
 h     -2.96959534    -1.15626156    -0.07127282
 h     -3.00257864     0.57002938    -0.00828449
 h     -0.35126222     0.89922880     1.61618838
          17

 c      1.25286500    -0.39946195    -0.06006887
 c      0.10032751    -1.23943408     0.09363597
 c     -1.05750466    -0.19764735    -0.03885906
 c     -0.90313177     1.33577303     0.88156831
 c     -0.46420765     1.12631868    -0.48641836
 c      0.98601158     0.86440721    -0.49710435
 h     -0.20111813    -2.14902865     0.60734558
 h     -1.98668521     1.99782825     0.94820587
 h     -0.85240410     2.22899908    -0.93094942
 h      1.59221427     1.47865246    -1.05997105
 o      2.32123015    -1.12178887     0.44010797
 h      2.97697762    -0.48387361     0.26464391
 c     -2.43871925    -0.27354290    -0.47120366
 h     -2.33491345    -0.19453223    -1.71978490
 h     -2.93770680    -1.10671974    -0.11774598
 h     -2.95170814     0.55498253     0.01011341
 h     -0.31328256     0.89825219     1.59422493
          17

 c      1.23745404    -0.39378443    -0.05934227
 c      0.08933186    -1.25088845     0.09839524
 c     -1.06113460    -0.18518018    -0.05226450
 c     -0.89590858     1.32083470     0.86902376
 c     -0.46175022     1.13308760    -0.48797323
 c      0.99291319     0.87464459    -0.49170406
 h     -0.20499726    -2.16674723     0.62678100
 h     -2.00258735     2.00116015     0.96419907
 h     -0.88209866     2.20664308    -0.95251482
 h      1.64846695     1.52743750    -1.05726595
 o      2.32941158    -1.12318017     0.44219928
 h      2.95163806    -0.50390065     0.26985529
 c     -2.44282918    -0.28285129    -0.46096069
 h     -2.35956855    -0.17582520    -1.68070679
 h     -2.91771767    -1.07865716    -0.16110136
 h     -2.90642732     0.54305517     0.02177415
 h     -0.26172514     0.89797432     1.60043493
          17

 c      1.22230927    -0.39247299    -0.05693915
 c      0.07499258    -1.25711810     0.10356374
 c     -1.06295959    -0.17294540    -0.06645648
 c     -0.89123896     1.30613644     0.85736195
 c     -0.45866563     1.14140159    -0.49092894
 c      0.99960417     0.88518522    -0.48718877
 h     -0.20012169    -2.18777377     0.64090045
 h     -1.98474295     1.98428725     0.98499199
 h     -0.90439784     2.15140813    -0.97704645
 h      1.71097896     1.58107241    -1.04661963
 o      2.33538934    -1.12456375     0.44364856
 h      2.97090077    -0.50061177     0.27186000
 c     -2.44548331    -0.28960385    -0.45442013
 h     -2.39435373    -0.16047471    -1.61543394
 h     -2.92378896    -1.09655303    -0.19112424
 h     -2.87266967     0.53955809     0.03039103
 h     -0.20495262     0.90388093     1.62445704
          17

 c      1.20802270    -0.39550605    -0.05285625
 c      0.05759680    -1.25810825     0.10911380
 c     -1.06285485    -0.16139507    -0.08110627
 c     -0.88833852     1.29131558     0.84804353
 c     -0.45487757     1.15088836    -0.49562209
 c      1.00675704     0.89656195    -0.48408666
 h     -0.18670337    -2.20845773     0.64798079
 h     -1.93420311     1.94762734     1.00907075
 h     -0.91915730     2.06820001    -1.00475867
 h      1.76876876     1.62890752    -1.02084045
 o      2.33926318    -1.12554221     0.44433630
 h      3.02698094    -0.47951584     0.27176475
 c     -2.44667811    -0.29382342    -0.45112842
 h     -2.43769184    -0.14787082    -1.53371736
 h     -2.95520717    -1.15977088    -0.20730340
 h     -2.85443476     0.54665412     0.03887401
 h     -0.15322958     0.92107300     1.65353949
          17

 c      1.19515932    -0.40250838    -0.04720874
 c      0.03755100    -1.25397481     0.11499479
 c     -1.06078168    -0.15086942    -0.09586384
 c     -0.88632902     1.27606353     0.84211131
 c     -0.45012094     1.16076304    -0.50204744
 c      1.01473201     0.90880833    -0.48252140
 h     -0.16563706    -2.22545063     0.64670179
 h     -1.85570117     1.89376083     1.03509758
 h     -0.92870696     1.96689573    -1.03818629
 h      1.81481550     1.66438883    -0.97708641
 o      2.34216235    -1.12492459     0.44396650
 h      3.09564635    -0.46002118     0.27409055
 c     -2.44783643    -0.29740911    -0.44906368
 h     -2.48781564    -0.13598295    -1.45477844
 h     -2.99652672    -1.24235623    -0.21609946
 h     -2.85291927     0.56177102     0.04820528
 h     -0.11428441     0.95161498     1.67760669
          17

 c      1.18419907    -0.41281764    -0.04021098
 c      0.01538574    -1.24492860     0.12112025
 c     -1.05683594    -0.14160154    -0.11040010
 c     -0.88405011     1.25997543     0.83996471
 c     -0.44386708     1.16978625    -0.50966760
 c      1.02363332     0.92155961    -0.48232752
 h     -0.13855541    -2.23621703     0.63645893
 h     -1.76066951     1.82926920     1.06282832
 h     -0.93915706     1.86278986    -1.08370219
 h      1.84547746     1.68437597    -0.91560174
 o      2.34501198    -1.12192157     0.44238654
 h      3.15633065    -0.45613478     0.28158627
 c     -2.45028850    -0.30205147    -0.44540106
 h     -2.54424922    -0.12105919    -1.40651944
 h     -3.03313295    -1.31932338    -0.22249984
 h     -2.86675966     0.57868395     0.05766236
 h     -0.09228882     0.99468227     1.69027713
          17

 c      1.17551852    -0.42557398    -0.03214884
 c     -0.00825656    -1.23126301     0.12737103
 c     -1.05127160    -0.13374016    -0.12442785
 c     -0.87962472     1.24223639     0.84121159
 c     -0.43547351     1.17672061    -0.51753282
 c      1.03336177     0.93416647    -0.48314724
 h     -0.10773868    -2.23930200     0.61747167
 h     -1.67216583     1.76794385     1.09517658
 h     -0.95886135     1.77133595    -1.15009435
 h      1.85998404     1.68856300    -0.83869744
 o      2.34824404    -1.11633267     0.43961751
 h      3.19700297    -0.47324465     0.29462756
 c     -2.45467374    -0.30847052    -0.43820576
 h     -2.60813223    -0.09994559    -1.40794815
 h     -3.05668108    -1.37625660    -0.22856581
 h     -2.89305881     0.59038582     0.06607313
 h     -0.08804643     1.04731906     1.68848788
          17

 c      1.16940074    -0.43981184    -0.02335153
 c     -0.03263783    -1.21335595     0.13360922
 c     -1.04448838    -0.12737392    -0.13769199
 c     -0.87064881     1.22165574     0.84462413
 c     -0.42483935     1.18128143    -0.52512636
 c      1.04360704     0.94574867    -0.48448651
 h     -0.07593140    -2.23440947     0.59072780
 h     -1.62295887     1.72997187     1.13977359
 h     -0.99056270     1.69727318    -1.23956866
 h      1.86065991     1.67959922    -0.75020258
 o      2.35190734    -1.10836807     0.43579084
 h      3.21244004    -0.51079527     0.31211881
 c     -2.46138986    -0.31643765    -0.42819461
 h     -2.67796384    -0.07475291    -1.44814402
 h     -3.06335178    -1.40659759    -0.23468807
 h     -2.92834726     0.59129038     0.07274178
 h     -0.09878381     1.10497198     1.67248504
          17

 c      1.16604337    -0.45453975    -0.01416764
 c     -0.05693539    -1.19168522     0.13969559
 c     -1.03703070    -0.12252666    -0.14997776
 c     -0.85651659     1.19806543     0.84885937
 c     -0.41277205     1.18419589    -0.53304209
 c      1.05378800     0.95520752    -0.48577844
 h     -0.04611389    -2.22231918     0.55782781
 h     -1.62903226     1.72479363     1.20139127
 h     -1.02649919     1.63403389    -1.34107221
 h      1.85364208     1.66362393    -0.65489530
 o      2.35570410    -1.09855160     0.43111142
 h      3.20358491    -0.56369973     0.33200439
 c     -2.47087476    -0.32523087    -0.41751423
 h     -2.74788560    -0.05141258    -1.50030982
 h     -3.05193679    -1.40844410    -0.24055667
 h     -2.96914940     0.57796113     0.07755902
 h     -0.11732006     1.16209214     1.64658461
          17

 c      1.16555352    -0.46880171    -0.00494591
 c     -0.08025241    -1.16685659     0.14551112
 c     -1.02958782    -0.11911204    -0.16114414
 c     -0.84002373     1.17329325     0.85342236
 c     -0.40034809     1.18624911    -0.54235214
 c      1.06306309     0.96130567    -0.48650882
 h     -0.02127018    -2.20463743     0.52075829
 h     -1.67076279     1.73813660     1.27094787
 h     -1.05543351     1.57460743    -1.43825051
 h      1.84863757     1.64989156    -0.55723352
 o      2.35885148    -1.08773632     0.42584501
 h      3.17973099    -0.62191709     0.35141161
 c     -2.48331598    -0.33413577    -0.40787291
 h     -2.81161247    -0.03486706    -1.54377632
 h     -3.02323223    -1.38353047    -0.24557867
 h     -3.01237264     0.54924699     0.08094762
 h     -0.13203283     1.21353519     1.61975050
          17

 c      1.16793040    -0.48171933     0.00397975
 c     -0.10163749    -1.13963614     0.15098398
 c     -1.02297037    -0.11687190    -0.17113578
 c     -0.82471841     1.14938874     0.85807581
 c     -0.38834677     1.18783740    -0.55379564
 c      1.07066545     0.96300227    -0.48637760
 h     -0.00418672    -2.18341445     0.48163000
 h     -1.72084281     1.75095167     1.33455781
 h     -1.06948370     1.51636272    -1.51851082
 h      1.85492725     1.64714741    -0.45956642
 o      2.35989391    -1.07710572     0.42029377
 h      3.16163214    -0.67025383     0.36701219
 c     -2.49841617    -0.34245831    -0.40025785
 h     -2.86478170    -0.02776102    -1.56773435
 h     -2.98056289    -1.33844273    -0.24880722
 h     -3.05570144     0.50639043     0.08401291
 h     -0.13011566     1.25643886     1.60318339
          17

 c      1.17303181    -0.49250765     0.01229338
 c     -0.12012325    -1.11096470     0.15611068
 c     -1.01806003    -0.11535341    -0.17997968
 c     -0.81274473     1.12754843     0.86259508
 c     -0.37720863     1.18906161    -0.56760669
 c      1.07651258     0.95997911    -0.48529692
 h      0.00271526    -2.16072153     0.44245347
 h     -1.76250153     1.75203440     1.38326066
 h     -1.06493284     1.45975319    -1.57473057
 h      1.87419683     1.65741600    -0.36225271
 o      2.35722107    -1.06778533     0.41471356
 h      3.17378270    -0.69454352     0.37643679
 c     -2.51530798    -0.34918986    -0.39529433
 h     -2.90492161    -0.03113749    -1.56772364
 h     -2.93102731    -1.28790654    -0.24846736
 h     -3.09801489     0.45303419     0.08875010
 h     -0.10462918     1.29020051     1.60314588
          17

 c      1.18053288    -0.50046552     0.01968831
 c     -0.13479163    -1.08192728     0.16095884
 c     -1.01573219    -0.11394395    -0.18777769
 c     -0.80458449     1.10845228     0.86723176
 c     -0.36714191     1.18987809    -0.58363763
 c      1.08134323     0.95274287    -0.48315742
 h     -0.00246897    -2.13830187     0.40500197
 h     -1.78772076     1.73659381     1.41298457
 h     -1.04096769     1.40663328    -1.60394300
 h      1.89880536     1.67452498    -0.26651637
 o      2.35081430    -1.06005217     0.40923804
 h      3.21752086    -0.69443352     0.37969425
 c     -2.53261875    -0.35271686    -0.39352788
 h     -2.93090664    -0.04509914    -1.54289243
 h     -2.88560938    -1.25722412    -0.24141693
 h     -3.13964042     0.39480225     0.09810525
 h     -0.05928973     1.31392421     1.61562548
          17

 c      1.18991203    -0.50497228     0.02586675
 c     -0.14485630    -1.05366451     0.16564517
 c     -1.01674787    -0.11194022    -0.19468126
 c     -0.79973687     1.09261203     0.87255847
 c     -0.35816434     1.19017544    -0.60145398
 c      1.08615009     0.94214291    -0.47971297
 h     -0.02097216    -2.11738632     0.37078337
 h     -1.79304134     1.70316575     1.42239609
 h     -0.99889509     1.35952596    -1.60644957
 h      1.91817168     1.68946690    -0.17582247
 o      2.34244842    -1.05348757     0.40396227
 h      3.26824729    -0.68106161     0.37791563
 c     -2.54904231    -0.35156969    -0.39535809
 h     -2.94274229    -0.06894235    -1.49528162
 h     -2.85341357    -1.27202975    -0.22423788
 h     -3.18204611     0.33801600     0.11560480
 h     -0.00466632     1.32530242     1.63046111
          17

 c      1.20048916    -0.50551652     0.03055763
 c     -0.14975707    -1.02723599     0.17028884
 c     -1.02163260    -0.10865434    -0.20084481
 c     -0.79745275     1.08035549     0.87897575
 c     -0.35006091     1.18979270    -0.62030660
 c      1.09167019     0.92894531    -0.47468601
 h     -0.05320195    -2.09865292     0.34108114
 h     -1.77756231     1.65217575     1.41178203
 h     -0.94238359     1.32147112    -1.58637234
 h      1.92448624     1.69521889    -0.09456396
 o      2.33398229    -1.04776469     0.39902041
 h      3.30214554    -0.66429907     0.37193742
 c     -2.56419273    -0.34645834    -0.40046235
 h     -2.94204742    -0.10073790    -1.43118772
 h     -2.83264167    -1.33215795    -0.19747353
 h     -3.22651024     0.28744652     0.14416760
 h      0.04845692     1.32206707     1.63835145
          17

 c      1.21149094    -0.50174745     0.03353967
 c     -0.14926313    -1.00347199     0.17495054
 c     -1.03058184    -0.10355827    -0.20637497
 c     -0.79699218     1.07171045     0.88648002
 c     -0.34228497     1.18850716    -0.63896558
 c      1.09825927     0.91373298    -0.46788180
 h     -0.09862114    -2.08222382     0.31701557
 h     -1.74296049     1.58590832     1.38308297
 h     -0.87865278     1.29607690    -1.55386107
 h      1.91404206     1.68794491    -0.02663180
 o      2.32665098    -1.04283896     0.39456862
 h      3.30665136    -0.64933450     0.36231230
 c     -2.57826977    -0.34012604    -0.40723762
 h     -2.93350465    -0.13661380    -1.36460923
 h     -2.81494285    -1.41160744    -0.16678714
 h     -3.27207383     0.24422995     0.18417417
 h      0.09208232     1.30324217     1.63367404
          17

 c      1.22213216    -0.49353508     0.03466420
 c     -0.14356471    -0.98287195     0.17958019
 c     -1.04340008    -0.09640525    -0.21130442
 c     -0.79746182     1.06629151     0.89459871
 c     -0.33388803     1.18601966    -0.65551289
 c      1.10594982     0.89696070    -0.45923749
 h     -0.15568757    -2.06761586     0.29959066
 h     -1.69562260     1.50959737     1.34102439
 h     -0.81958492     1.28749689    -1.52770728
 h      1.88660086     1.66659271     0.02521267
 o      2.32113264    -1.03883843     0.39075632
 h      3.27854103    -0.63800172     0.34950957
 c     -2.59116432    -0.33513742    -0.41280033
 h     -2.92639991    -0.17068140    -1.32032925
 h     -2.79487313    -1.48471846    -0.13855051
 h     -3.31476250     0.20609019     0.23227725
 h      0.12116149     1.26936412     1.61433694
          17

 c      1.23171431    -0.48104731     0.03388379
 c     -0.13331418    -0.96559667     0.18399969
 c     -1.05947812    -0.08725613    -0.21560893
 c     -0.79740206     1.06318041     0.90230092
 c     -0.32381116     1.18198458    -0.66767269
 c      1.11452072     0.87901949    -0.44885051
 h     -0.22185138    -2.05364922     0.28971399
 h     -1.65116278     1.43318686     1.29515839
 h     -0.77873449     1.29991246    -1.53149794
 h      1.84483122     1.63260886     0.05967677
 o      2.31758566    -1.03599089     0.38770941
 h      3.22240531    -0.62945441     0.33389743
 c     -2.60248306    -0.33296536    -0.41404777
 h     -2.93147075    -0.19780406    -1.32494590
 h     -2.77094464    -1.53658026    -0.11713833
 h     -3.34927663     0.16975506     0.28243086
 h      0.13326428     1.22226949     1.58116516
          17

 c      1.23972574    -0.46484086     0.03128949
 c     -0.11959521    -0.95154800     0.18793350
 c     -1.07783716    -0.07642249    -0.21925771
 c     -0.79460308     1.06102353     0.90803340
 c     -0.31181748     1.17618484    -0.67441041
 c      1.12352334     0.86026170    -0.43703476
 h     -0.29359092    -2.03846839     0.28817262
 h     -1.63680496     1.37072132     1.26008486
 h     -0.76071998     1.33558106    -1.57474583
 h      1.79434808     1.59030398     0.07750029
 o      2.31549318    -1.03465708     0.38553211
 h      3.15227333    -0.61913953     0.31542883
 c     -2.61240259    -0.33400670    -0.41016957
 h     -2.95053713    -0.21808574    -1.37947371
 h     -2.74362254    -1.56060284    -0.10486445
 h     -3.37132204     0.13302469     0.32826790
 h      0.12890440     1.16480098     1.53772854
          17

 c      1.24589729    -0.44595209     0.02714899
 c     -0.10381210    -0.94048257     0.19107246
 c     -1.09726093    -0.06437084    -0.22227351
 c     -0.78765349     1.05884993     0.91045472
 c     -0.29890887     1.16878840    -0.67697326
 c      1.13225505     0.84100371    -0.42441793
 h     -0.36654494    -2.01985500     0.29556433
 h     -1.67426819     1.33129391     1.24669702
 h     -0.75633302     1.39212248    -1.64075913
 h      1.74407619     1.54771314     0.08230546
 o      2.31357131    -1.03541359     0.38433887
 h      3.09272604    -0.59720329     0.29297646
 c     -2.62175031    -0.33809376    -0.40300341
 h     -2.97548243    -0.23500336    -1.45638216
 h     -2.71409904    -1.55509860    -0.10261470
 h     -3.37879182     0.09536664     0.36494749
 h      0.11287275     1.10042154     1.49071876
          17

 c      1.25019145    -0.42594840     0.02192609
 c     -0.08751850    -0.93209878     0.19314225
 c     -1.11648571    -0.05160957    -0.22476228
 c     -0.77850626     1.05684977     0.90929671
 c     -0.28641730     1.16030877    -0.67741887
 c      1.13977255     0.82160394    -0.41199993
 h     -0.43584975    -1.99584599     0.31221853
 h     -1.75062879     1.31065270     1.25144237
 h     -0.75291878     1.46325146    -1.70420285
 h      1.70566142     1.51664500     0.08082139
 o      2.31057716    -1.03877908     0.38424446
 h      3.06642081    -0.55310486     0.26459662
 c     -2.63115115    -0.34497829    -0.39472447
 h     -2.99822612    -0.25092229    -1.52737268
 h     -2.68389116    -1.52189934    -0.11031057
 h     -3.37196774     0.05769416     0.38989611
 h      0.09560402     1.03239923     1.45016739
          17

 c      1.25277077    -0.40690518     0.01627522
 c     -0.07222798    -0.92607813     0.19395142
 c     -1.13437643    -0.03858243    -0.22688464
 c     -0.77095743     1.05568589     0.90480337
 c     -0.27532332     1.15135747    -0.67725511
 c      1.14516800     0.80282874    -0.40095088
 h     -0.49667780    -1.96539686     0.33816389
 h     -1.83338874     1.30032567     1.26439358
 h     -0.74209996     1.54198269    -1.74708562
 h      1.68964518     1.50881386     0.08014945
 o      2.30685954    -1.04433826     0.38516143
 h      3.06991266    -0.49023519     0.23100255
 c     -2.64069693    -0.35428772    -0.38685324
 h     -3.01457945    -0.26656833    -1.57547845
 h     -2.65472626    -1.46713042    -0.12687361
 h     -3.35344512     0.02205366     0.40305188
 h      0.09030043     0.96250231     1.42709157
          17

 c      1.25397501    -0.39127677     0.01100578
 c     -0.05924747    -0.92209118     0.19340903
 c     -1.15003223    -0.02562641    -0.22882073
 c     -0.76743705     1.05579711     0.89740657
 c     -0.26622196     1.14251876    -0.67731682
 c      1.14808690     0.78646952    -0.39211910
 h     -0.54486887    -1.92878329     0.37316894
 h     -1.89838590     1.29540617     1.27868623
 h     -0.71990380     1.62233666    -1.76007574
 h      1.69904834     1.52753596     0.08198311
 o      2.30386121    -1.05079398     0.38672456
 h      3.08149841    -0.42567390     0.19692380
 c     -2.65006161    -0.36520309    -0.38051158
 h     -3.02316929    -0.28186521    -1.59271089
 h     -2.62827209    -1.40391064    -0.14967933
 h     -3.32797212    -0.00863340     0.40700902
 h      0.10266781     0.89122765     1.42728606
          17

 c      1.25424986    -0.38155858     0.00696680
 c     -0.04955947    -0.91978110     0.19152127
 c     -1.16281546    -0.01298950    -0.23075935
 c     -0.76813719     1.05719970     0.88803594
 c     -0.25943286     1.13433461    -0.67801855
 c      1.14887793     0.77531829    -0.38581772
 h     -0.57748780    -1.88766801     0.41684697
 h     -1.93370240     1.29404461     1.29077461
 h     -0.68509326     1.69954846    -1.73943715
 h      1.72777125     1.56439513     0.08107352
 o      2.30264968    -1.05693017     0.38852492
 h      3.08460099    -0.37532900     0.16755164
 c     -2.65871627    -0.37613888    -0.37675228
 h     -3.02413498    -0.29639741    -1.57643232
 h     -2.60536615    -1.35515501    -0.17398915
 h     -3.30188385    -0.03100935     0.40676768
 h      0.12409811     0.82063907     1.44731697
          17

 c      1.25400909    -0.37967868     0.00482663
 c     -0.04375667    -0.91874304     0.18837521
 c     -1.17233654    -0.00086217    -0.23288983
 c     -0.77208507     1.05952374     0.87790334
 c     -0.25505969     1.12730427    -0.67952799
 c      1.14818533     0.77202317    -0.38206842
 h     -0.59321023    -1.84490657     0.46880318
 h     -1.93501599     1.29583608     1.29875943
 h     -0.63814407     1.76996203    -1.68489924
 h      1.76604461     1.60610779     0.07050685
 o      2.30366147    -1.06198769     0.39025875
 h      3.07235208    -0.34844886     0.14643958
 c     -2.66616279    -0.38510403    -0.37645010
 h     -3.01862008    -0.30947371    -1.52794949
 h     -2.58521178    -1.34808191    -0.19420389
 h     -3.28158594    -0.04222836     0.40832609
 h      0.13940320     0.75541448     1.47859291
          17

 c      1.25348558    -0.38634344     0.00483697
 c     -0.04202592    -0.91852539     0.18410943
 c     -1.17842497     0.01059270    -0.23538676
 c     -0.77825096     1.06223963     0.86807297
 c     -0.25300485     1.12185338    -0.68180568
 c      1.14661161     0.77786375    -0.38071727
 h     -0.59242254    -1.80411980     0.52876231
 h     -1.90248126     1.30111351     1.30159980
 h     -0.58099328     1.83125284    -1.59910100
 h      1.80534212     1.64170836     0.04591819
 o      2.30693487    -1.06562437     0.39174934
 h      3.04444490    -0.34862255     0.13538985
 c     -2.67199596    -0.39143801    -0.37961288
 h     -3.00907061    -0.31997600    -1.45363429
 h     -2.56674528    -1.39210901    -0.20807918
 h     -3.27115660    -0.04133417     0.41587216
 h      0.13672455     0.70073025     1.51291377
          17

 c      1.25264938    -0.40077775     0.00674434
 c     -0.04419146    -0.91868341     0.17888350
 c     -1.18110609     0.02121527    -0.23839101
 c     -0.78580511     1.06481616     0.85927756
 c     -0.25296054     1.11823860    -0.68454011
 c      1.14465109     0.79232739    -0.38136793
 h     -0.57688311    -1.76893139     0.59653355
 h     -1.84021833     1.31092931     1.29918323
 h     -0.51725858     1.88344748    -1.48825276
 h      1.83974442     1.66468097     0.00595275
 o      2.31223089    -1.06787750     0.39295404
 h      3.00544647    -0.37448530     0.13445036
 c     -2.67572620    -0.39665291    -0.38473770
 h     -3.00044034    -0.32619524    -1.36873909
 h     -2.55125253    -1.46793528    -0.21796214
 h     -3.27056804    -0.03018256     0.42921308
 h      0.11020142     0.66048672     1.54429170
          17

 c      1.25124110    -0.42107130     0.00992099
 c     -0.04982353    -0.91889790     0.17287919
 c     -1.18058829     0.03084116    -0.24198732
 c     -0.79386117     1.06672788     0.85184925
 c     -0.25440311     1.11637239    -0.68705420
 c      1.14268081     0.81349063    -0.38342316
 h     -0.54888701    -1.74178309     0.67157240
 h     -1.75797715     1.32761571     1.29320791
 h     -0.45243300     1.93099719    -1.36312101
 h      1.86578755     1.67257105    -0.04857448
 o      2.31895908    -1.06924857     0.39400872
 h      2.96572994    -0.41824279     0.14117972
 c     -2.67666406    -0.40274235    -0.38880013
 h     -3.00188157    -0.32572578    -1.30162047
 h     -2.54130346    -1.54838835    -0.22694078
 h     -3.27626704    -0.01290216     0.44401637
 h      0.05894615     0.63688584     1.56872796
          17

 c      1.24890181    -0.44485734     0.01360971
 c     -0.05836714    -0.91911225     0.16635794
 c     -1.17724537     0.03931576    -0.24617265
 c     -0.80112479     1.06737027     0.84559354
 c     -0.25666469     1.11571374    -0.68841122
 c      1.14089425     0.83873627    -0.38626054
 h     -0.51031640    -1.72270419     0.75206252
 h     -1.67388676     1.35602999     1.28883134
 h     -0.39306621     1.98423582    -1.23776256
 h      1.88240941     1.66646914    -0.11534114
 o      2.32600762    -1.07084695     0.39529895
 h      2.94345164    -0.46313849     0.14939038
 c     -2.67408156    -0.41097334    -0.38845800
 h     -3.02460935    -0.31585234    -1.28453530
 h     -2.53865529    -1.61436699    -0.23680375
 h     -3.28353533     0.00577470     0.45477218
 h     -0.01391706     0.63034398     1.58402327
          17

 c      1.24534599    -0.46988123     0.01712059
 c     -0.06921554    -0.91958346     0.15973408
 c     -1.17158229     0.04650127    -0.25081985
 c     -0.80601909     1.06603926     0.83972965
 c     -0.25912931     1.11572675    -0.68797227
 c      1.13920042     0.86533200    -0.38940129
 h     -0.46244051    -1.70904691     0.83407427
 h     -1.61271709     1.40445242     1.29489599
 h     -0.34436883     2.05423208    -1.12304306
 h      1.89135533     1.65088383    -0.19092686
 o      2.33200612    -1.07406430     0.39735540
 h      2.95944063    -0.48846466     0.15069480
 c     -2.66811775    -0.42175420    -0.38309556
 h     -3.07001338    -0.29613861    -1.32033833
 h     -2.54381883    -1.65556530    -0.24813335
 h     -3.28843352     0.02191828     0.45757817
 h     -0.10119974     0.63896285     1.59042978
          17

 c      1.24048307    -0.49427742     0.01991348
 c     -0.08170143    -0.92078694     0.15356997
 c     -1.16419497     0.05225948    -0.25568217
 c     -0.80809058     1.06240435     0.83341512
 c     -0.26134736     1.11690034    -0.68590628
 c      1.13716019     0.89074509    -0.39257798
 h     -0.40666508    -1.69667921     0.91180199
 h     -1.58984566     1.48029489     1.31657628
 h     -0.30875946     2.14055975    -1.02072143
 h      1.89755382     1.63338855    -0.27140382
 o      2.33663683    -1.07925538     0.40031834
 h      3.01592571    -0.49045908     0.14301075
 c     -2.66006690    -0.43477961    -0.37515858
 h     -3.12555749    -0.27034815    -1.37901436
 h     -2.55632137    -1.66746781    -0.26070729
 h     -3.28846828     0.03289666     0.45094216
 h     -0.19119291     0.65753692     1.59232513
          17

 c      1.23441607    -0.51664185     0.02160044
 c     -0.09506968    -0.92323787     0.14846577
 c     -1.15572699     0.05643795    -0.26046525
 c     -0.80924216     1.05738140     0.82651196
 c     -0.26292847     1.12078309    -0.68279846
 c      1.13411068     0.91288214    -0.39567715
 h     -0.34537099    -1.68177806     0.97896553
 h     -1.59588800     1.58033100     1.34559791
 h     -0.28729206     2.22977486    -0.92784227
 h      1.90790886     1.62258569    -0.35345636
 o      2.34103785    -1.08547874     0.40377695
 h      3.09047097    -0.48603836     0.13306048
 c     -2.65128517    -0.44940898    -0.36720978
 h     -3.17734027    -0.24352281    -1.43181630
 h     -2.57498109    -1.64971149    -0.27386689
 h     -3.28261493     0.03738540     0.43539084
 h     -0.26896130     0.67745664     1.59962565
          17

 c      1.22737357    -0.53602133     0.02192636
 c     -0.10848835    -0.92733563     0.14492129
 c     -1.14681143     0.05890027    -0.26490217
 c     -0.81210448     1.05277540     0.81934781
 c     -0.26351552     1.12890925    -0.67907210
 c      1.12958905     0.93041169    -0.39863785
 h     -0.28208699    -1.66208396     1.03044004
 h     -1.61067781     1.69156166     1.36708428
 h     -0.28065820     2.30676590    -0.84309787
 h      1.92707061     1.62373531    -0.43528565
 o      2.34639670    -1.09180648     0.40730093
 h      3.15879386    -0.49122150     0.12766117
 c     -2.64262367    -0.46482807    -0.36084173
 h     -3.21658061    -0.21953223    -1.46347117
 h     -2.59804961    -1.60652271    -0.28671050
 h     -3.27128007     0.03537216     0.41312417
 h     -0.32213533     0.69011059     1.62415968
          17

 c      1.21966238    -0.55185161     0.02074535
 c     -0.12110449    -0.93328034     0.14324234
 c     -1.13801450     0.05957446    -0.26878384
 c     -0.81801222     1.04995692     0.81269428
 c     -0.26288622     1.14215871    -0.67490534
 c      1.12376679     0.94295365    -0.40146760
 h     -0.22107029    -1.63731128     1.06331951
 h     -1.61994798     1.80049297     1.37058857
 h     -0.28889205     2.36156982    -0.76754793
 h      1.95305315     1.63535660    -0.51578715
 o      2.35325488    -1.09779013     0.41065781
 h      3.20607857    -0.51323575     0.13002608
 c     -2.63449316    -0.47985868    -0.35700028
 h     -3.23876055    -0.20088767    -1.46803949
 h     -2.62333982    -1.54912477    -0.29812270
 h     -3.25623188     0.02817282     0.38782306
 h     -0.34838707     0.69286998     1.66886620
          17

 c      1.21164567    -0.56386472     0.01799566
 c     -0.13211126    -0.94104677     0.14350023
 c     -1.12979147     0.05848918    -0.27195012
 c     -0.82690909     1.04940902     0.80797114
 c     -0.26101427     1.16074032    -0.67033458
 c      1.11738449     0.95082663    -0.40433130
 h     -0.16671923    -1.60907577     1.07735129
 h     -1.61696283     1.89712096     1.35169736
 h     -0.31118006     2.38946165    -0.70331442
 h      1.97827685     1.65098932    -0.59286833
 o      2.36159185    -1.10330792     0.41375780
 h      3.22585759    -0.55297569     0.14059275
 c     -2.62700036    -0.49266413    -0.35632883
 h     -3.24186021    -0.18913928    -1.44447002
 h     -2.64870430    -1.49866130    -0.30678479
 h     -3.24030626     0.01825734     0.36429458
 h     -0.35488029     0.68996171     1.72337787
          17

 c      1.20372414    -0.57200064     0.01368095
 c     -0.14080920    -0.95038000     0.14551217
 c     -1.12245829     0.05579676    -0.27425893
 c     -0.83820741     1.05114557     0.80660759
 c     -0.25805811     1.18432482    -0.66531188
 c      1.11131205     0.95459055    -0.40753034
 h     -0.12300826    -1.58073089     1.07513159
 h     -1.59946141     1.97459256     1.30991641
 h     -0.34597233     2.38964008    -0.65275651
 h      1.99452492     1.66362225    -0.66325380
 o      2.37095104    -1.10844970     0.41660949
 h      3.21831901    -0.60711942     0.15781492
 c     -2.62000823    -0.50102205    -0.35923954
 h     -3.22551675    -0.18501936    -1.39477118
 h     -2.67300873    -1.48227771    -0.31140828
 h     -3.22666437     0.00863147     0.34768679
 h     -0.35097017     0.68741753     1.77300021
          17

 c      1.19631102    -0.57634557     0.00786216
 c     -0.14665568    -0.96079991     0.14882910
 c     -1.11617879     0.05178424    -0.27555672
 c     -0.85131219     1.05506162     0.80944078
 c     -0.25430149     1.21209758    -0.65972391
 c      1.10621950     0.95477810    -0.41139998
 h     -0.09299547    -1.55721359     1.06217464
 h     -1.56762074     2.02828409     1.24709791
 h     -0.39120174     2.36500088    -0.61811323
 h      1.99630338     1.66825619    -0.72348602
 o      2.38037810    -1.11354164     0.41934411
 h      3.19166752    -0.66802169     0.17789741
 c     -2.61323755    -0.50397472    -0.36571448
 h     -3.19130463    -0.18809768    -1.32444379
 h     -2.69607826    -1.51290137    -0.31140621
 h     -3.21759201     0.00167236     0.34221138
 h     -0.34382343     0.68963646     1.80681322
          17

 c      1.18979875    -0.57709778     0.00065873
 c     -0.14929851    -0.97163789     0.15276725
 c     -1.11097552     0.04685872    -0.27566300
 c     -0.86570397     1.06098951     0.81661473
 c     -0.25005438     1.24268237    -0.65341940
 c      1.10246337     0.95184003    -0.41623259
 h     -0.07845086    -1.54459448     1.04639671
 h     -1.52339406     2.05560014     1.16685135
 h     -0.44472347     2.32344175    -0.60120141
 h      1.98158612     1.66230695    -0.77079958
 o      2.38822035    -1.11922911     0.42228216
 h      3.16574120    -0.72263650     0.19386599
 c     -2.60641154    -0.50303473    -0.37489962
 h     -3.14448064    -0.19576831    -1.24518688
 h     -2.71662169    -1.57482575    -0.30751073
 h     -3.21326361    -0.00218101     0.34964817
 h     -0.33794848     0.69901232     1.81924287
          17

 c      1.18452175    -0.57453886    -0.00775271
 c     -0.14858142    -0.98215620     0.15657070
 c     -1.10677091     0.04149587    -0.27437642
 c     -0.88086101     1.06861255     0.82766635
 c     -0.24551006     1.27400923    -0.64625193
 c      1.10006697     0.94615852    -0.42224031
 h     -0.07980030    -1.54875568     1.03607205
 h     -1.47082669     2.05685155     1.07456675
 h     -0.50536378     2.27980249    -0.60305334
 h      1.95157333     1.64534858    -0.80359632
 o      2.39241121    -1.12628388     0.42586717
 h      3.16806344    -0.75589601     0.19681065
 c     -2.59900809    -0.50081084    -0.38467495
 h     -3.09722010    -0.20144180    -1.17935464
 h     -2.73214318    -1.64142782    -0.30148078
 h     -3.21139418    -0.00484593     0.36843499
 h     -0.33575933     0.71645794     1.80914696
          17

 c      1.18071479    -0.56901681    -0.01714292
 c     -0.14450835    -0.99176663     0.15973598
 c     -1.10342731     0.03617045    -0.27148826
 c     -0.89616216     1.07729633     0.84159591
 c     -0.24061235     1.30349384    -0.63810734
 c      1.09871494     0.93804167    -0.42952223
 h     -0.09651115    -1.57297622     1.03591775
 h     -1.41704217     2.03752578     0.97752773
 h     -0.57421102     2.25419476    -0.62394912
 h      1.91060202     1.61910652    -0.82183204
 o      2.39219917    -1.13477979     0.43019410
 h      3.20708555    -0.76415610     0.18360787
 c     -2.59002820    -0.49959422    -0.39189414
 h     -3.06843604    -0.19432018    -1.15834601
 h     -2.74060752    -1.69307077    -0.29537769
 h     -3.20835178    -0.00953984     0.39419209
 h     -0.33779919     0.74170440     1.77923881
          17

 c      1.17850593    -0.56094891    -0.02723282
 c     -0.13720828    -1.00023118     0.16229527
 c     -1.10075561     0.03129575    -0.26679575
 c     -0.91086283     1.08589438     0.85695525
 c     -0.23523403     1.32911571    -0.62888034
 c      1.09777190     0.92765960    -0.43801504
 h     -0.12742293    -1.61579069     1.04383518
 h     -1.37307381     2.01118215     0.88407823
 h     -0.65275323     2.25998005    -0.66425805
 h      1.86636339     1.58783084    -0.82748058
 o      2.38893738    -1.14386985     0.43477209
 h      3.25986622    -0.75882202     0.16074287
 c     -2.57914610    -0.50052442    -0.39470342
 h     -3.06810813    -0.16843520    -1.19724039
 h     -2.74090534    -1.71942010    -0.29102823
 h     -3.20082986    -0.01920627     0.42136865
 h     -0.34231287     0.77321867     1.73641194
          17

 c      1.17795733    -0.55084099    -0.03769525
 c     -0.12695331    -1.00765971     0.16474658
 c     -1.09852228     0.02718711    -0.26011773
 c     -0.92433884     1.09290705     0.87207319
 c     -0.22977142     1.35061900    -0.61854348
 c      1.09636678     0.91497824    -0.44746311
 h     -0.17044688    -1.67127681     1.05196835
 h     -1.35192623     1.99791991     0.80084833
 h     -0.73636423     2.29054743    -0.72402251
 h      1.82968065     1.55845616    -0.82474211
 o      2.38427667    -1.15265968     0.43900852
 h      3.30021409    -0.75222813     0.13643709
 c     -2.56775398    -0.50311497    -0.39444517
 h     -3.08417332    -0.13199418    -1.27405058
 h     -2.73254759    -1.71668216    -0.28976756
 h     -3.18688442    -0.03554012     0.44489887
 h     -0.34436931     0.80800893     1.69227831
          17

 c      1.17910809    -0.53929500    -0.04817035
 c     -0.11419594    -1.01431583     0.16770047
 c     -1.09649567     0.02404749    -0.25132551
 c     -0.93666847     1.09754574     0.88534575
 c     -0.22522572     1.36893291    -0.60731967
 c      1.09363218     0.89987444    -0.45751046
 h     -0.22219927    -1.73157064     1.05110040
 h     -1.36147012     2.01100471     0.73080616
 h     -0.81362292     2.32688114    -0.80057771
 h      1.81203173     1.53889933    -0.81891250
 o      2.37919195    -1.16058306     0.44248719
 h      3.31353401    -0.75146130     0.11606439
 c     -2.55746099    -0.50628083    -0.39342336
 h     -3.09971703    -0.09732801    -1.35709839
 h     -2.71553630    -1.68567285    -0.29249553
 h     -3.16621955    -0.05871052     0.46120279
 h     -0.33592845     0.84221810     1.66163750
          17

 c      1.18198509    -0.52700639    -0.05828451
 c     -0.09955400    -1.02042137     0.17159058
 c     -1.09448726     0.02197480    -0.24036613
 c     -0.94869960     1.10056809     0.89549432
 c     -0.22261414     1.38490489    -0.59563351
 c      1.08916789     0.88255538    -0.46796400
 h     -0.27826870    -1.78933982     1.03422309
 h     -1.39910295     2.04419221     0.67662741
 h     -0.87315578     2.35269873    -0.88842665
 h      1.81979357     1.53330620    -0.81332244
 o      2.37407807    -1.16732802     0.44495388
 h      3.29499265    -0.75949665     0.10232928
 c     -2.54902425    -0.50906099    -0.39317892
 h     -3.10510073    -0.07217358    -1.42591822
 h     -2.69051826    -1.63192584    -0.29975951
 h     -3.14019416    -0.08738979     0.46877446
 h     -0.31001063     0.87357752     1.65568031
          17

 c      1.18658336    -0.51476032    -0.06765712
 c     -0.08374558    -1.02606171     0.17658024
 c     -1.09236351     0.02098972    -0.22726775
 c     -0.96101933     1.10330791     0.90209428
 c     -0.22260325     1.39890839    -0.58392442
 c      1.08337849     0.86393061    -0.47898339
 h     -0.33388035    -1.83905760     0.99775064
 h     -1.45615122     2.08056685     0.64256179
 h     -0.90764245     2.35890353    -0.98104816
 h      1.84971111     1.53809413    -0.80716591
 o      2.36891359    -1.17276391     0.44628534
 h      3.24685167    -0.77641606     0.09576886
 c     -2.54244043    -0.51041808    -0.39460336
 h     -3.09666871    -0.05996896    -1.47033983
 h     -2.65904132    -1.56766154    -0.31166396
 h     -3.11172206    -0.11895210     0.46851134
 h     -0.26814145     0.90377919     1.67354757
          17

 c      1.19283775    -0.50341231    -0.07590071
 c     -0.06751281    -1.03116733     0.18258153
 c     -1.09003461     0.02106775    -0.21213449
 c     -0.97337037     1.10669382     0.90566050
 c     -0.22548022     1.41097407    -0.57255544
 c      1.07720599     0.84542381    -0.49092483
 h     -0.38452773    -1.87740984     0.94134631
 h     -1.52399082     2.10581354     0.63179571
 h     -0.91377884     2.34175518    -1.07205596
 h      1.89155000     1.54438620    -0.79735822
 o      2.36322713    -1.17696596     0.44653173
 h      3.17908070    -0.79910535     0.09411286
 c     -2.53723586    -0.50889250    -0.39833577
 h     -3.07377575    -0.06176096    -1.48591348
 h     -2.62352715    -1.51363578    -0.32773698
 h     -3.08497480    -0.14992376     0.46365274
 h     -0.22102495     0.93671978     1.70395338
          17

 c      1.20059706    -0.49382979    -0.08263099
 c     -0.05155000    -1.03551994     0.18929895
 c     -1.08743208     0.02216547    -0.19513565
 c     -0.98511514     1.11126100     0.90701321
 c     -0.23121778     1.42094088    -0.56180200
 c      1.07158732     0.82847627    -0.50406650
 h     -0.42647973    -1.90342481     0.86738837
 h     -1.59595720     2.11154132     0.64504231
 h     -0.89130338     2.30082304    -1.15571714
 h      1.93427238     1.54354057    -0.78162539
 o      2.35593233    -1.18031249     0.44603479
 h      3.11215823    -0.81985029     0.09048681
 c     -2.53276300    -0.50290714    -0.40486651
 h     -3.03733740    -0.07712693    -1.47155396
 h     -2.58619317    -1.49380602    -0.34726555
 h     -3.06463763    -0.17685675     0.45891975
 h     -0.18124119     0.97509539     1.73435620
          17

 c      1.20960689    -0.48678703    -0.08749898
 c     -0.03643980    -1.03875521     0.19627011
 c     -1.08449180     0.02423844    -0.17649305
 c     -0.99571359     1.11735282     0.90683952
 c     -0.23952272     1.42851561    -0.55184650
 c      1.06716580     0.81422112    -0.51848379
 h     -0.45727165    -1.91862655     0.78041845
 h     -1.66715747     2.09396849     0.68092248
 h     -0.84250661     2.23814253    -1.22746096
 h      1.96957009     1.53008705    -0.75963671
 o      2.34555008    -1.18342829     0.44542014
 h      3.07377681    -0.82750083     0.07371611
 c     -2.52847201    -0.49221744    -0.41428795
 h     -2.98971489    -0.10405766    -1.42962243
 h     -2.54752808    -1.51700168    -0.37020866
 h     -3.05456632    -0.19755158     0.45849332
 h     -0.15799461     1.01943415     1.75605476
          17

 c      1.21951350    -0.48283283    -0.09024314
 c     -0.02260740    -1.04036874     0.20291690
 c     -1.08116132     0.02723879    -0.15647135
 c     -1.00484130     1.12518597     0.90563807
 c     -0.24985251     1.43326275    -0.54272831
 c      1.06426720     0.80335234    -0.53403459
 h     -0.47615588    -1.92712032     0.68646076
 h     -1.73415503     2.05257790     0.73661447
 h     -0.77234778     2.15833549    -1.28487222
 h      1.99252968     1.50202975    -0.73271386
 o      2.33165007    -1.18654290     0.44496662
 h      3.07606111    -0.81802294     0.03860914
 c     -2.52385257    -0.47871134    -0.42586583
 h     -2.93581484    -0.13795306    -1.36868202
 h     -2.50734526    -1.56734338    -0.39700015
 h     -3.05628784    -0.21196134     0.46346701
 h     -0.15628147     1.06875024     1.76443227
          17

 c      1.22989554    -0.48217937    -0.09074184
 c     -0.01031792    -1.03977404     0.20863884
 c     -1.07742661     0.03109211    -0.13537488
 c     -1.01234642     1.13484009     0.90377628
 c     -0.26142876     1.43457253    -0.53422364
 c      1.06296055     0.79606275    -0.55036258
 h     -0.48418308    -1.93507792     0.59190224
 h     -1.79506149     1.98956026     0.80827667
 h     -0.68875003     2.06911427    -1.32942313
 h      2.00146436     1.46043821    -0.70331010
 o      2.31570769    -1.18907007     0.44405565
 h      3.10169300    -0.80140511    -0.00510051
 c     -2.51809317    -0.46515528    -0.43755428
 h     -2.88533316    -0.16996614    -1.30930340
 h     -2.46675889    -1.62075852    -0.42738186
 h     -3.06845998    -0.22193005     0.47076837
 h     -0.17752680     1.12126142     1.75800189
          17

 c      1.24029546    -0.48465353    -0.08904737
 c      0.00024572    -1.03647486     0.21295114
 c     -1.07331985     0.03567121    -0.11354415
 c     -1.01820012     1.14623927     0.90149728
 c     -0.27334098     1.43171556    -0.52572669
 c      1.06310187     0.79201300    -0.56690084
 h     -0.48337170    -1.94884366     0.50192650
 h     -1.84997676     1.90959903     0.89139960
 h     -0.60190602     1.98083775    -1.36808767
 h      1.99803073     1.40923432    -0.67461311
 o      2.29960438    -1.19033591     0.44185823
 h      3.12728264    -0.79008338    -0.04362103
 c     -2.50996425    -0.45402667    -0.44592401
 h     -2.85324902    -0.18712403    -1.28662952
 h     -2.42783561    -1.65980151    -0.46032552
 h     -3.08787045    -0.22991329     0.47482046
 h     -0.21983028     1.17482470     1.73803121
          17

 c      1.25022855    -0.48971782    -0.08539630
 c      0.00883132    -1.03032382     0.21559133
 c     -1.06888184     0.04077829    -0.09133549
 c     -1.02253227     1.15917682     0.89883395
 c     -0.28482888     1.42413343    -0.51642808
 c      1.06433120     0.79036095    -0.58290544
 h     -0.47501076    -1.97185735     0.41938328
 h     -1.90119831     1.81917986     0.98128847
 h     -0.52137633     1.90322183    -1.41136661
 h      1.98772294     1.35512810    -0.65013613
 o      2.28465725    -1.19006230     0.43789931
 h      3.13867572    -0.79124226    -0.06806838
 c     -2.49869148    -0.44671638    -0.44845792
 h     -2.84918490    -0.18121115    -1.32571007
 h     -2.39255331    -1.67539670    -0.49444478
 h     -3.11102471    -0.23784690     0.47048881
 h     -0.27736764     1.22730491     1.70913112
          17

 c      1.25918035    -0.49654488    -0.08019465
 c      0.01502171    -1.02167609     0.21650343
 c     -1.06411007     0.04613306    -0.06909118
 c     -1.02582139     1.17342347     0.89548135
 c     -0.29557603     1.41186541    -0.50601935
 c      1.06608288     0.78991124    -0.59755205
 h     -0.45853600    -2.00263221     0.34513242
 h     -1.95200123     1.72471396     1.07353393
 h     -0.45263298     1.84015470    -1.46496179
 h      1.97974791     1.30693760    -0.63309019
 o      2.27166970    -1.18833575     0.43206889
 h      3.13028654    -0.80735561    -0.07463450
 c     -2.48506191    -0.44297664    -0.44661614
 h     -2.86421551    -0.15836802    -1.40693542
 h     -2.36234126    -1.66429201    -0.52821069
 h     -3.13516953    -0.24679785     0.45501157
 h     -0.33945666     1.27716906     1.68044284
          17

 c      1.26660137    -0.50412891    -0.07397033
 c      0.01831859    -1.01128015     0.21573216
 c     -1.05896855     0.05137027    -0.04712866
 c     -1.02908318     1.18884521     0.89084637
 c     -0.30561465     1.39556585    -0.49518597
 c      1.06776920     0.78944832    -0.61008383
 h     -0.43221867    -2.03573364     0.27937616
 h     -2.00364721     1.63036724     1.16386417
 h     -0.39751969     1.78893406    -1.52367382
 h      1.98416613     1.27321425    -0.62568914
 o      2.26108805    -1.18551070     0.42453905
 h      3.10265288    -0.83769400    -0.06331488
 c     -2.47040228    -0.44188089    -0.44351539
 h     -2.88282676    -0.12939346    -1.49348878
 h     -2.33803464    -1.62722115    -0.56021334
 h     -3.15852317    -0.25710783     0.42806041
 h     -0.39150744     1.32426783     1.66531374
          17

 c      1.27191433    -0.51140279    -0.06730226
 c      0.01833497    -1.00001576     0.21334643
 c     -1.05344165     0.05606232    -0.02574711
 c     -1.03352761     1.20542200     0.88462436
 c     -0.31500366     1.37606817    -0.48513511
 c      1.06921575     0.78816035    -0.61992654
 h     -0.39477502    -2.06457820     0.22255058
 h     -2.05324177     1.53795992     1.24743614
 h     -0.35708348     1.74476583    -1.57651946
 h      2.00572257     1.25853660    -0.62893278
 o      2.25296808    -1.18217543     0.41575977
 h      3.06269658    -0.87863254    -0.03801999
 c     -2.45556677    -0.44253205    -0.44129602
 h     -2.89486648    -0.10110566    -1.56163595
 h     -2.31980570    -1.56892326    -0.58953617
 h     -3.18021846    -0.26859157     0.39111109
 h     -0.42136880     1.36965256     1.67512806
          17

 c      1.27456676    -0.51733706    -0.06074910
 c      0.01494400    -0.98868562     0.20942906
 c     -1.04758535     0.05976043    -0.00523388
 c     -1.03971932     1.22324924     0.87762728
 c     -0.32370811     1.35408814    -0.47692328
 c      1.07094689     0.78583280    -0.62671363
 h     -0.34642084    -2.08373161     0.17539309
 h     -2.09516326     1.44896778     1.31888754
 h     -0.33244343     1.70401057    -1.61423800
 h      2.03977517     1.26170695    -0.64295922
 o      2.24675416    -1.17914943     0.40652373
 h      3.02646837    -0.92320097    -0.00792110
 c     -2.44097754    -0.44388115    -0.44102564
 h     -2.89540230    -0.07664401    -1.60077695
 h     -2.30687456    -1.49985184    -0.61631312
 h     -3.20020732    -0.28071857     0.34689469
 h     -0.42782118     1.41338627     1.70914290
          17

 c      1.27415230    -0.52101241    -0.05479894
 c      0.00831934    -0.97791989     0.20409396
 c     -1.04155432     0.06203938     0.01414698
 c     -1.04739057     1.24249539     0.87162964
 c     -0.33164266     1.33020421    -0.47121329
 c      1.07389943     0.78266497    -0.63027014
 h     -0.28908848    -2.09001755     0.13864988
 h     -2.12412392     1.36587608     1.37343309
 h     -0.32444004     1.66459405    -1.63171181
 h      2.07554435     1.27773066    -0.66724781
 o      2.24123691    -1.17735848     0.39788819
 h      3.01855662    -0.96238572     0.01342852
 c     -2.42688327    -0.44440709    -0.44309839
 h     -2.88227544    -0.05720934    -1.60735896
 h     -2.29714308    -1.43802752    -0.64251612
 h     -3.21905986    -0.29283522     0.29886250
 h     -0.41946975     1.45334588     1.75446762
          17

 c      1.27054964    -0.52167978    -0.04983953
 c     -0.00110096    -0.96814438     0.19750078
 c     -1.03560394     0.06254671     0.03218657
 c     -1.05596509     1.26322317     0.86834781
 c     -0.33872468     1.30492301    -0.46829119
 c      1.07891140     0.77899251    -0.63059509
 h     -0.22616687    -2.08293284     0.11278243
 h     -2.13696551     1.29205415     1.40778570
 h     -0.33348908     1.62556464    -1.62737750
 h      2.10224832     1.30082877    -0.70058321
 o      2.23564985    -1.17738561     0.39052365
 h      3.05350145    -0.99162168     0.01819218
 c     -2.41348937    -0.44230105    -0.44746498
 h     -2.85472366    -0.04292384    -1.58146462
 h     -2.28754970    -1.40567777    -0.67198604
 h     -3.23756848    -0.30441576     0.25059241
 h     -0.40641300     1.48691302     1.79625363
          17

 c      1.26399490    -0.51881175    -0.04613563
 c     -0.01268486    -0.95956342     0.18986211
 c     -1.03007359     0.06103772     0.04875883
 c     -1.06488008     1.28528249     0.86881810
 c     -0.34490352     1.27872310    -0.46811149
 c      1.08645569     0.77514361    -0.62783382
 h     -0.16201911    -2.06485891     0.09776997
 h     -2.13307122     1.23110438     1.42043986
 h     -0.35969493     1.58680558    -1.60249499
 h      2.11241332     1.32605680    -0.74114317
 o      2.23093975    -1.17922365     0.38415620
 h      3.11521048    -1.01422925     0.01288867
 c     -2.40087943    -0.43665930    -0.45390078
 h     -2.81302722    -0.03290640    -1.52604366
 h     -2.27611633    -1.41473387    -0.70744849
 h     -3.25621700    -0.31526962     0.20525168
 h     -0.39572580     1.51246487     1.82408958
          17

 c      1.25507480    -0.51216989    -0.04378973
 c     -0.02567592    -0.95216194     0.18144604
 c     -1.02536165     0.05739311     0.06382997
 c     -1.07359008     1.30833456     0.87333678
 c     -0.35016515     1.25205114    -0.47028662
 c      1.09660232     0.77141722    -0.62224760
 h     -0.10134272    -2.04101319     0.09304056
 h     -2.11437861     1.18626737     1.41168221
 h     -0.40295059     1.54905061    -1.56128333
 h      2.10240166     1.34974615    -0.78676834
 o      2.22860342    -1.18267546     0.37819577
 h      3.17550024    -1.03448215     0.00797023
 c     -2.38888683    -0.42850421    -0.46217520
 h     -2.75900687    -0.02467208    -1.44841278
 h     -2.26367982    -1.45520656    -0.74665323
 h     -3.27466415    -0.32563066     0.16520686
 h     -0.39124662     1.52955406     1.83258032
          17

 c      1.24466851    -0.50186140    -0.04271659
 c     -0.03926561    -0.94577321     0.17256817
 c     -1.02190122     0.05161561     0.07744978
 c     -1.08147595     1.33193586     0.88156117
 c     -0.35451104     1.22528208    -0.47401966
 c      1.10904089     0.76810456    -0.61419771
 h     -0.04840561    -2.01860232     0.09757170
 h     -2.08571461     1.15988012     1.38373148
 h     -0.46301788     1.51408353    -1.51178590
 h      2.07208018     1.36962009    -0.83526992
 o      2.22939977    -1.18756189     0.37225311
 h      3.21494061    -1.05396140     0.00930260
 c     -2.37711554    -0.42003743    -0.47154000
 h     -2.69745497    -0.01244960    -1.36431768
 h     -2.25248851    -1.50583268    -0.78423277
 h     -3.29146039    -0.33606448     0.13179034
 h     -0.39434095     1.53865175     1.82034926
          17

 c      1.23384192    -0.48834971    -0.04265971
 c     -0.05265987    -0.94025407     0.16357109
 c     -1.02013196     0.04381380     0.08973716
 c     -1.08776778     1.35563652     0.89256686
 c     -0.35790521     1.19868885    -0.47810706
 c      1.12308965     0.76550583    -0.60413831
 h     -0.00637457    -2.00462824     0.11014199
 h     -2.05560706     1.15275017     1.34105823
 h     -0.53977344     1.48474839    -1.46595100
 h      2.02457948     1.38501070    -0.88477586
 o      2.23328588    -1.19368218     0.36613086
 h      3.22477992    -1.07246055     0.01848988
 c     -2.36496356    -0.41366726    -0.48003209
 h     -2.63747457     0.01548961    -1.30204293
 h     -2.24429298    -1.54861504    -0.81593270
 h     -3.30430650    -0.34716485     0.10526318
 h     -0.40415784     1.54100277     1.78965883
          17

 c      1.22371006    -0.47242949    -0.04323327
 c     -0.06510590    -0.93571374     0.15480578
 c     -1.02045163     0.03418253     0.10087503
 c     -1.09157729     1.37905294     0.90487302
 c     -0.36024597     1.17251930    -0.48131477
 c      1.13772221     0.76392401    -0.59259112
 h      0.02284411    -2.00290203     0.12955222
 h     -2.03663988     1.16363676     1.29021380
 h     -0.63321250     1.46387671    -1.43549271
 h      1.96608545     1.39718677    -0.93419004
 o      2.23965409    -1.20080007     0.35975669
 h      3.20444190    -1.08891471     0.03441800
 c     -2.35197995    -0.41147607    -0.48533633
 h     -2.58822046     0.07373782    -1.29118505
 h     -2.23988085    -1.57251490    -0.83988046
 h     -3.31077120    -0.35920510     0.08499119
 h     -0.41712237     1.53865566     1.74700535
          17

 c      1.21530426    -0.45517802    -0.04396624
 c     -0.07588943    -0.93261717     0.14663083
 c     -1.02315268     0.02298235     0.11110755
 c     -1.09224618     1.40184250     0.91659321
 c     -0.36153349     1.14722082    -0.48316132
 c      1.15170409     0.76365782    -0.58009308
 h      0.03824090    -2.01238938     0.15454854
 h     -2.04239914     1.18983411     1.23783884
 h     -0.74148516     1.45175869    -1.42312943
 h      1.90488574     1.40930449    -0.98359616
 o      2.24739133    -1.20868259     0.35319967
 h      3.16180774    -1.10155134     0.05346866
 c     -2.33868114    -0.41384307    -0.48769200
 h     -2.54869686     0.16166042    -1.32927447
 h     -2.23921896    -1.57219773    -0.85589945
 h     -3.30909189    -0.37196635     0.06989718
 h     -0.42607564     1.53442998     1.70395316
          17

 c      1.20946950    -0.43787497    -0.04434254
 c     -0.08436380    -0.93164897     0.13941629
 c     -1.02839437     0.01052196     0.12069538
 c     -1.09002277     1.42356567     0.92588487
 c     -0.36216087     1.12354984    -0.48419070
 c      1.16388368     0.76506530    -0.56717452
 h      0.03941044    -2.02831072     0.18353893
 h     -2.07878603     1.22962086     1.18717624
 h     -0.85777900     1.44497313    -1.41973396
 h      1.84890688     1.42509263    -1.03392321
 o      2.25473921    -1.21716617     0.34674553
 h      3.11639536    -1.10749816     0.06869373
 c     -2.32613093    -0.41925544    -0.48960998
 h     -2.51193608     0.25963199    -1.38594604
 h     -2.24166300    -1.54685479    -0.86486378
 h     -3.29874067    -0.38477124     0.05896941
 h     -0.42103190     1.53128926     1.67559968
          17

 c      1.20679297    -0.42188393    -0.04384729
 c     -0.09002203    -0.93344858     0.13352583
 c     -1.03618876    -0.00285590     0.12985094
 c     -1.08613481     1.44368850     0.93162841
 c     -0.36287286     1.10235257    -0.48526412
 c      1.17350191     0.76870923    -0.55443432
 h      0.02662080    -2.04477694     0.21451624
 h     -2.13734162     1.28380127     1.13737957
 h     -0.97110880     1.43876156    -1.41264275
 h      1.80265806     1.44628138    -1.08534282
 o      2.25945135    -1.22620413     0.34087190
 h      3.09757948    -1.10260786     0.07052314
 c     -2.31504899    -0.42592509    -0.49306484
 h     -2.47473841     0.34816619    -1.43619764
 h     -2.24613641    -1.50017488    -0.86880032
 h     -3.28070499    -0.39664440     0.05161483
 h     -0.39498808     1.53092978     1.67318151
          17

 c      1.20757009    -0.40847479    -0.04203779
 c     -0.09257826    -0.93838703     0.12928406
 c     -1.04635460    -0.01680605     0.13870748
 c     -1.08166754     1.46182851     0.93385850
 c     -0.36443404     1.08430240    -0.48688787
 c      1.18027114     0.77538289    -0.54260897
 h      0.00096828    -2.05698901     0.24527987
 h     -2.20071183     1.35360133     1.08685443
 h     -1.07035546     1.42972484    -1.39336012
 h      1.76628735     1.47097701    -1.13560487
 o      2.26031775    -1.23573775     0.33579551
 h      3.12089203    -1.08404525     0.05422325
 c     -2.30577290    -0.43229693    -0.49881360
 h     -2.43781906     0.41548376    -1.46783397
 h     -2.25121923    -1.44163753    -0.87162212
 h     -3.25749188    -0.40653378     0.04783262
 h     -0.35177912     1.53304874     1.69544620
          17

 c      1.21182068    -0.39862478    -0.03862360
 c     -0.09201157    -0.94645577     0.12695220
 c     -1.05846981    -0.03102344     0.14732963
 c     -1.07687754     1.47784768     0.93337058
 c     -0.36740473     1.06981285    -0.48909501
 c      1.18417907     0.78584679    -0.53246266
 h     -0.03562725    -2.06234335     0.27377371
 h     -2.25251127     1.43834585     1.03548867
 h     -1.14703276     1.41646099    -1.35885156
 h      1.73754636     1.49488344    -1.18035460
 o      2.25846471    -1.24543970     0.33106296
 h      3.16734614    -1.05451057     0.02642004
 c     -2.29846030    -0.43672409    -0.50675404
 h     -2.40341938     0.45563117    -1.47643802
 h     -2.25527800    -1.38784055    -0.87995738
 h     -3.23270065    -0.41355597     0.04810770
 h     -0.30438672     1.53652687     1.73092873
          17

 c      1.21934524    -0.39285884    -0.03352319
 c     -0.08855707    -0.95725360     0.12672033
 c     -1.07186016    -0.04527334     0.15574313
 c     -1.07157997     1.49175667     0.93096231
 c     -0.37208907     1.05905732    -0.49157644
 c      1.18526393     0.80044727    -0.52456088
 h     -0.08060093    -2.06076821     0.29836842
 h     -2.28162465     1.53533520     0.98445931
 h     -1.19581975     1.39925760    -1.31010060
 h      1.71417743     1.51384389    -1.21500587
 o      2.25575546    -1.25481648     0.32602140
 h      3.20815746    -1.02021082    -0.00263689
 c     -2.29321087    -0.43750691    -0.51633249
 h     -2.37410202     0.46596859    -1.46131420
 h     -2.25690956    -1.35893742    -0.90216429
 h     -3.21013731    -0.41724137     0.05298784
 h     -0.26608148     1.54066224     1.76711718
          17

 c      1.22977041    -0.39118029    -0.02687876
 c     -0.08265045    -0.97004347     0.12870607
 c     -1.08563689    -0.05939353     0.16397595
 c     -1.06556701     1.50363721     0.92710725
 c     -0.37853903     1.05200551    -0.49380464
 c      1.18351845     0.81889396    -0.51911645
 h     -0.13103073    -2.05459829     0.31803234
 h     -2.28207023     1.64069547     0.93548363
 h     -1.21450391     1.37973363    -1.25097159
 h      1.69500917     1.52549186    -1.23634565
 o      2.25344337    -1.26343540     0.32023366
 h      3.22552268    -0.98685181    -0.02590482
 c     -2.29012125    -0.43389751    -0.52710971
 h     -2.35224994     0.44614543    -1.42377465
 h     -2.25565798    -1.36522919    -0.94289534
 h     -3.19272659    -0.41773265     0.06247376
 h     -0.24561613     1.54530215     1.79516889
          17

 c      1.24256407    -0.39312382    -0.01902141
 c     -0.07484039    -0.98387365     0.13295347
 c     -1.09879505    -0.07326889     0.17208271
 c     -1.05870874     1.51361215     0.92199057
 c     -0.38650685     1.04843757    -0.49506376
 c      1.17888691     0.84027578    -0.51596721
 h     -0.18398372    -2.04793092     0.33235897
 h     -2.25189307     1.75011971     0.89033208
 h     -1.20465973     1.36071647    -1.18810587
 h      1.68009871     1.52973284    -1.24326508
 o      2.25215411    -1.27099018     0.31349174
 h      3.21268396    -0.95850475    -0.03983888
 c     -2.28931523    -0.42697771    -0.53913331
 h     -2.33981004     0.39878692    -1.36747703
 h     -2.25222446    -1.39715228    -0.99782039
 h     -3.18170184    -0.41580952     0.07547912
 h     -0.24711089     1.55056472     1.81009124
          17

 c      1.25703367    -0.39791070    -0.01039551
 c     -0.06569330    -0.99776647     0.13943783
 c     -1.11037498    -0.08679081     0.18012043
 c     -1.05091827     1.52182567     0.91560777
 c     -0.39528546     1.04791241    -0.49437319
 c      1.17128677     0.86323605    -0.51463385
 h     -0.23678692    -2.04523765     0.34139337
 h     -2.19253373     1.85941690     0.85052431
 h     -1.17378686     1.34645865    -1.13194108
 h      1.67061203     1.52866699    -1.23696183
 o      2.25209802    -1.27730942     0.30575859
 h      3.17060173    -0.93757649    -0.04347203
 c     -2.29093155    -0.41905990    -0.55235560
 h     -2.33808640     0.33270434    -1.30131921
 h     -2.24786142    -1.43545052    -1.05709571
 h     -3.17647509    -0.41268135     0.08968112
 h     -0.27105268     1.55662329     1.80995151
          17

 c      1.27232721    -0.40463436    -0.00147031
 c     -0.05573117    -1.01093551     0.14808503
 c     -1.11963450    -0.09981054     0.18807483
 c     -1.04211523     1.52841269     0.90780394
 c     -0.40354976     1.04972191    -0.49041224
 c      1.16063318     0.88620489    -0.51440983
 h     -0.28698792    -2.04947081     0.34530146
 h     -2.10878252     1.96512166     0.81703479
 h     -1.13726339     1.34300167    -1.09750131
 h      1.66863646     1.52620215    -1.22075356
 o      2.25310277    -1.28240085     0.29716856
 h      3.10757600    -0.92424662    -0.03845003
 c     -2.29501950    -0.41310738    -0.56556840
 h     -2.34790847     0.26917812    -1.24548873
 h     -2.24376846    -1.46451126    -1.11175748
 h     -3.17529975    -0.40966184     0.10197240
 h     -0.31471571     1.56357164     1.79573280
          17

 c      1.28745169    -0.41240707     0.00733107
 c     -0.04542080    -1.02292936     0.15879379
 c     -1.12615540    -0.11209713     0.19578155
 c     -1.03225080     1.53345177     0.89823295
 c     -0.40975478     1.05303353    -0.48184793
 c      1.14689580     0.90763897    -0.51449029
 h     -0.33201498    -2.06073421     0.34411725
 h     -2.00882412     2.06528073     0.78997851
 h     -1.11321073     1.35676393    -1.10030222
 h      1.67666597     1.52708782    -1.19914485
 o      2.25447138    -1.28656648     0.28809270
 h      3.04158916    -0.91473951    -0.03012351
 c     -2.30139123    -0.41260620    -0.57613561
 h     -2.37057403     0.24296109    -1.23278608
 h     -2.24089308    -1.47566797    -1.15596269
 h     -3.17635331    -0.40795814     0.10936182
 h     -0.37181298     1.57131070     1.77216088
          17

 c      1.30132461    -0.42044040     0.01566770
 c     -0.03518506    -1.03361922     0.17143875
 c     -1.12982845    -0.12333876     0.20292356
 c     -1.02141584     1.53693375     0.88628005
 c     -0.41343181     1.05741866    -0.46838624
 c      1.13022616     0.92626219    -0.51416645
 h     -0.36897960    -2.07650192     0.33781123
 h     -1.90340554     2.16008929     0.76843984
 h     -1.10660549     1.38885250    -1.14387168
 h      1.69634279     1.53510524    -1.17581430
 o      2.25499695    -1.29048894     0.27914883
 h      2.99987882    -0.89999617    -0.02773429
 c     -2.30971799    -0.41920248    -0.58261097
 h     -2.40694260     0.27202789    -1.27917819
 h     -2.23993083    -1.46582838    -1.18652758
 h     -3.17874666    -0.40869749     0.10996970
 h     -0.43215583     1.57946004     1.74896146
          17

 c      1.31287690    -0.42806911     0.02328254
 c     -0.02540013    -1.04306474     0.18585107
 c     -1.13077546    -0.13320674     0.20910192
 c     -1.00993220     1.53882922     0.87115061
 c     -0.41558721     1.06313056    -0.45131206
 c      1.11111008     0.94125893    -0.51302157
 h     -0.39495425    -2.09306395     0.32659762
 h     -1.80311996     2.25144822     0.75074016
 h     -1.10451649     1.43208661    -1.21388412
 h      1.72668905     1.55112121    -1.15144033
 o      2.25396907    -1.29481804     0.27080301
 h      3.00218804    -0.87220617    -0.03803636
 c     -2.31991937    -0.43064497    -0.58705700
 h     -2.45338840     0.33152823    -1.35786279
 h     -2.24132015    -1.43610422    -1.20234970
 h     -3.18292191    -0.41291537     0.10347818
 h     -0.48348997     1.58731693     1.73994120
          17

 c      1.32119409    -0.43475300     0.02998977
 c     -0.01637941    -1.05136623     0.20179864
 c     -1.12930568    -0.14144561     0.21389414
 c     -0.99818752     1.53933606     0.85248191
 c     -0.41740820     1.07060251    -0.43257753
 c      1.09040456     0.95230160    -0.51096329
 h     -0.40752534    -2.10703973     0.31118835
 h     -1.71465527     2.34050448     0.73523353
 h     -1.09185058     1.47659889    -1.28988482
 h      1.76330336     1.57268813    -1.12344673
 o      2.25244404    -1.29937917     0.26282250
 h      3.03923175    -0.83708222    -0.05657937
 c     -2.33199018    -0.44390651    -0.59189521
 h     -2.50392924     0.39090177    -1.43633960
 h     -2.24516177    -1.39135158    -1.20470028
 h     -3.19021205    -0.42131465     0.09072337
 h     -0.51745427     1.59375383     1.75553558
          17

 c      1.32562960    -0.44008171     0.03566586
 c     -0.00836080    -1.05856400     0.21898757
 c     -1.12586665    -0.14793862     0.21690131
 c     -0.98634535     1.53915273     0.83117847
 c     -0.41945788     1.07998119    -0.41398921
 c      1.06920546     0.95938794    -0.50806136
 h     -0.40527231    -2.11630271     0.29281629
 h     -1.63936839     2.42484758     0.72108343
 h     -1.06094949     1.51490409    -1.35583853
 h      1.79957161     1.59559961    -1.08798215
 o      2.25227119    -1.30348916     0.25464085
 h      3.08681958    -0.80814227    -0.07366179
 c     -2.34573667    -0.45678143    -0.59805895
 h     -2.55387173     0.43402535    -1.49699373
 h     -2.25098513    -1.34096927    -1.19833995
 h     -3.20224041    -0.43415658     0.07321789
 h     -0.53469663     1.59707524     1.79281385
          17

 c      1.32584458    -0.44378295     0.04024624
 c     -0.00150402    -1.06458568     0.23708124
 c     -1.12097642    -0.15271874     0.21779109
 c     -0.97444974     1.53941515     0.80928581
 c     -0.42173249     1.09104384    -0.39709299
 c      1.04864730     0.96263609    -0.50436446
 h     -0.38802649    -2.12036887     0.27307105
 h     -1.57551672     2.49877516     0.70828947
 h     -1.01063330     1.54269241    -1.40195443
 h      1.82883707     1.61582805    -1.04205974
 o      2.25475260    -1.30663962     0.24587203
 h      3.12653320    -0.79508550    -0.08273026
 c     -2.36086039    -0.46743539    -0.60528094
 h     -2.60008586     0.45467122    -1.53260824
 h     -2.25741528    -1.29959740    -1.19243014
 h     -3.22034461    -0.45140244     0.05277147
 h     -0.54154920     1.59543448     1.83730030
          17

 c      1.32180451    -0.44573165     0.04372247
 c      0.00410985    -1.06923044     0.25572513
 c     -1.11516257    -0.15593505     0.21632524
 c     -0.96269078     1.54135343     0.78910889
 c     -0.42388184     1.10328606    -0.38328000
 c      1.02975059     0.96216059    -0.49981556
 h     -0.35690981    -2.12046359     0.25367938
 h     -1.52118986     2.55612920     0.69722508
 h     -0.94341794     1.55798767    -1.42321974
 h      1.84601076     1.63060748    -0.98447897
 o      2.26044700    -1.30858520     0.23635384
 h      3.14881998    -0.80190576    -0.08119638
 c     -2.37710443    -0.47425758    -0.61274633
 h     -2.64032809     0.45108093    -1.54069428
 h     -2.26228669    -1.28348754    -1.19822533
 h     -3.24504783    -0.47291828     0.03110240
 h     -0.54386373     1.58761799     1.87359950
          17

 c      1.31376281    -0.44594858     0.04613477
 c      0.00847438    -1.07219217     0.27457020
 c     -1.10892654    -0.15780266     0.21236124
 c     -0.95142647     1.54601250     0.77264853
 c     -0.42536179     1.11601974    -0.37379007
 c      1.01333908     0.95802912    -0.49424297
 h     -0.31415372    -2.11929215     0.23630311
 h     -1.47561923     2.59263002     0.68828116
 h     -0.86397221     1.56052455    -1.41826409
 h      1.84829524     1.63872698    -0.91579267
 o      2.26932627    -1.30924366     0.22607008
 h      3.15071133    -0.82839495    -0.06915454
 c     -2.39424345    -0.47657728    -0.61996336
 h     -2.67283111     0.42367129    -1.52095407
 h     -2.26405611    -1.29978517    -1.22107482
 h     -3.27572578    -0.49860476     0.00954448
 h     -0.54491752     1.57331515     1.89131575
          17

 c      1.30223957    -0.44458353     0.04755886
 c      0.01163231    -1.07313899     0.29329060
 c     -1.10273352    -0.15855772     0.20582974
 c     -0.94104281     1.55411187     0.76139687
 c     -0.42554628     1.12844693    -0.36951544
 c      0.99999380     0.95025506    -0.48737519
 h     -0.26265144    -2.12028320     0.22240035
 h     -1.43926985     2.60674472     0.68175382
 h     -0.77867015     1.55175872    -1.38953728
 h      1.83547898     1.64056651    -0.83797178
 o      2.28082366    -1.30868083     0.21513050
 h      3.13537334    -0.87063655    -0.04889724
 c     -2.41198466    -0.47520894    -0.62723893
 h     -2.69628620     0.37479570    -1.47496322
 h     -2.26338183    -1.33991139    -1.25494237
 h     -3.31048836    -0.52841777    -0.01109017
 h     -0.54591429     1.55292854     1.88547342
          17

 c      1.28799341    -0.44188752     0.04809025
 c      0.01363054    -1.07185613     0.31158885
 c     -1.09701589    -0.15842244     0.19670192
 c     -0.93179264     1.56594588     0.75616525
 c     -0.42383038     1.13969736    -0.37060492
 c      0.99001696     0.93880217    -0.47886553
 h     -0.20533363    -2.12617733     0.21323443
 h     -1.41366031     2.59991907     0.67784730
 h     -0.69565346     1.53556434    -1.34511874
 h      1.81011466     1.63815643    -0.75401438
 o      2.29370664    -1.30719766     0.20381005
 h      3.11455172    -0.92009983    -0.02531595
 c     -2.42997039    -0.47189514    -0.63503541
 h     -2.71038081     0.31019523    -1.40773108
 h     -2.26245272    -1.38775863    -1.28839875
 h     -3.34629274    -0.56228639    -0.03048641
 h     -0.54666928     1.52731472     1.85570791
          17

 c      1.27197997    -0.43818177     0.04783228
 c      0.01447980    -1.06839937     0.32918728
 c     -1.09217290    -0.15758178     0.18496733
 c     -0.92369160     1.58128635     0.75686641
 c     -0.41972984     1.14882421    -0.37600034
 c      0.98341661     0.92361121    -0.46834411
 h     -0.14471605    -2.13745839     0.21004542
 h     -1.40131654     2.57689466     0.67668240
 h     -0.62464968     1.51931888    -1.30168121
 h      1.77742399     1.63515873    -0.66741316
 o      2.30597955    -1.30537968     0.19255569
 h      3.11073490    -0.96347715    -0.00580516
 c     -2.44772966    -0.46881477    -0.64299082
 h     -2.71743623     0.24292782    -1.33172085
 h     -2.26336694    -1.42964854    -1.31235249
 h     -3.37945909    -0.59994693    -0.04860292
 h     -0.54575735     1.49753051     1.80636575
          17

 c      1.25527633    -0.43383333     0.04689575
 c      0.01414841    -1.06315028     0.34581991
 c     -1.08855764    -0.15617821     0.17063810
 c     -0.91653829     1.59936235     0.76236952
 c     -0.41303443     1.15488012    -0.38344223
 c      0.97996414     0.90470041    -0.45551969
 h     -0.08294855    -2.15176208     0.21420013
 h     -1.40581185     2.54593511     0.67828554
 h     -0.57495488     1.51338948    -1.28367366
 h      1.74423269     1.63618848    -0.58134129
 o      2.31568849    -1.30372499     0.18173808
 h      3.14539370    -0.98932917     0.00380649
 c     -2.46443893    -0.46883479    -0.64934740
 h     -2.72518530     0.19883072    -1.27190890
 h     -2.26745939    -1.45697303    -1.32209757
 h     -3.40649044    -0.64076197    -0.06538455
 h     -0.54011454     1.46438993     1.74767559
          17

 c      1.23896695    -0.42926261     0.04541730
 c      0.01258739    -1.05671749     0.36124192
 c     -1.08644911    -0.15433467     0.15378683
 c     -0.91006682     1.61906805     0.77064201
 c     -0.40404716     1.15738446    -0.39085559
 c      0.97937023     0.88239597    -0.44030712
 h     -0.02219607    -2.16484535     0.22708902
 h     -1.43136006     2.51754485     0.68265169
 h     -0.55111612     1.52509532    -1.30852385
 h      1.71644398     1.64480661    -0.49783304
 o      2.32269385    -1.30201798     0.17128068
 h      3.21219353    -0.99865390     0.00512674
 c     -2.47904265    -0.47493416    -0.65179071
 h     -2.74481213     0.20882623    -1.25712984
 h     -2.27527996    -1.46532618    -1.31640727
 h     -3.42484992    -0.68365443    -0.08053346
 h     -0.52467375     1.42767833     1.69595551
          17

 c      1.22404491    -0.42500753     0.04359286
 c      0.00976510    -1.04975702     0.37525102
 c     -1.08601611    -0.15219188     0.13459625
 c     -0.90409021     1.63942654     0.77945928
 c     -0.39362402     1.15686585    -0.39813984
 c      0.98148891     0.85761596    -0.42288733
 h      0.03511791    -2.17235356     0.24982280
 h     -1.48085812     2.49995960     0.69007831
 h     -0.55068446     1.55128213    -1.36814260
 h      1.69634773     1.66088194    -0.41774503
 o      2.32833169    -1.29965272     0.16087415
 h      3.28318390    -0.99981759     0.00365683
 c     -2.49142769    -0.48714161    -0.65043607
 h     -2.77673529     0.27213757    -1.28594584
 h     -2.28656232    -1.45391771    -1.29663645
 h     -3.43354088    -0.72722398    -0.09326341
 h     -0.49403571     1.38607378     1.66784347
          17

 c      1.21136810    -0.42181034     0.04170647
 c      0.00568490    -1.04282084     0.38769808
 c     -1.08731535    -0.14991679     0.11335168
 c     -0.89844177     1.65989600     0.78755626
 c     -0.38283654     1.15447418    -0.40652044
 c      0.98633437     0.83196194    -0.40365148
 h      0.08639114    -2.17125593     0.28298538
 h     -1.55239563     2.49359406     0.70161325
 h     -0.56720795     1.58201881    -1.43851384
 h      1.68241768     1.67987799    -0.34166364
 o      2.33374977    -1.29622625     0.15033131
 h      3.33512569    -0.99875333     0.00305315
 c     -2.50243508    -0.50244665    -0.64753446
 h     -2.81027022     0.35571808    -1.33009312
 h     -2.30007101    -1.42591387    -1.26672775
 h     -3.43328045    -0.76989138    -0.10223160
 h     -0.44756882     1.33997631     1.66808297
          17

 c      1.20164406    -0.42065220     0.04013177
 c      0.00038053    -1.03627394     0.39848300
 c     -1.09031509    -0.14767892     0.09038877
 c     -0.89290337     1.68017025     0.79496657
 c     -0.37264652     1.15126553    -0.41696386
 c      0.99389760     0.80750333    -0.38310823
 h      0.12910110    -2.16054778     0.32657481
 h     -1.63773685     2.49108624     0.71879948
 h     -0.59382734     1.60848087    -1.49914731
 h      1.67167961     1.69506843    -0.27065396
 o      2.33945799    -1.29159754     0.13961626
 h      3.35624483    -0.99771552     0.00464948
 c     -2.51268461    -0.51782119    -0.64456889
 h     -2.83755239     0.43130573    -1.36772727
 h     -2.31337433    -1.38945843    -1.23401663
 h     -3.42627981    -0.81009545    -0.10565773
 h     -0.39213195     1.29453714     1.68624426
          17

 c      1.19541097    -0.42268271     0.03929094
 c     -0.00609214    -1.03026474     0.40754392
 c     -1.09490157    -0.14562291     0.06606201
 c     -0.88734818     1.69991104     0.80217571
 c     -0.36378077     1.14796741    -0.42974636
 c      1.00398226     0.78641265    -0.36181897
 h      0.16106974    -2.14139002     0.38011410
 h     -1.72519553     2.48313575     0.74273178
 h     -0.62476667     1.62534206    -1.53830137
 h      1.66201869     1.70048656    -0.20617259
 o      2.34547869    -1.28579399     0.12878348
 h      3.34354396    -0.99665338     0.00843373
 c     -2.52242507    -0.53088582    -0.64172776
 h     -2.85580289     0.48411011    -1.38882184
 h     -2.32273155    -1.35823583    -1.20969058
 h     -3.41565663    -0.84660399    -0.10155803
 h     -0.33763500     1.25744811     1.70767268
          17

 c      1.19300617    -0.42902036     0.03956696
 c     -0.01366044    -1.02473397     0.41484671
 c     -1.10087673    -0.14384914     0.04073085
 c     -0.88181368     1.71869870     0.80946417
 c     -0.35672381     1.14501406    -0.44465355
 c      1.01617752     0.77058979    -0.34033430
 h      0.18066432    -2.11686958     0.44286834
 h     -1.80368879     2.46322584     0.77351325
 h     -0.65553344     1.63007503    -1.55078591
 h      1.65307237     1.69269289    -0.14957780
 o      2.35141406    -1.27897873     0.11794772
 h      3.30157057    -0.99370624     0.01352416
 c     -2.53175103    -0.53981181    -0.63856445
 h     -2.86482696     0.50756730    -1.38973547
 h     -2.32411675    -1.34728431    -1.20582120
 h     -3.40435217    -0.87867509    -0.08829927
 h     -0.29217388     1.23508211     1.72192730
          17

 c      1.19452651    -0.44044731     0.04118907
 c     -0.02223250    -1.01946841     0.42037701
 c     -1.10795810    -0.14240432     0.01475302
 c     -0.87643050     1.73607047     0.81683314
 c     -0.35174803     1.14261073    -0.46119020
 c      1.02991699     0.76128186    -0.31911396
 h      0.18687289    -2.09128833     0.51409698
 h     -1.86487890     2.42867064     0.81036737
 h     -0.68279614     1.62212270    -1.53574304
 h      1.64624351     1.67144901    -0.10167385
 o      2.35631165    -1.27149893     0.10728450
 h      3.24454191    -0.98445681     0.01815519
 c     -2.54059220    -0.54392565    -0.63491938
 h     -2.86546365     0.49929203    -1.36961773
 h     -2.31618745    -1.36188426    -1.22728840
 h     -3.39393735    -0.90593279    -0.06533712
 h     -0.26074062     1.23112361     1.72377466
          17

 c      1.19979386    -0.45711087     0.04414624
 c     -0.03168203    -1.01421493     0.42414068
 c     -1.11578720    -0.14128020    -0.01151933
 c     -0.87135107     1.75156583     0.82410351
 c     -0.34893239     1.14076253    -0.47864249
 c      1.04453194     0.75875187    -0.29847425
 h      0.17918561    -2.06879032     0.59318616
 h     -1.90359153     2.37987275     0.85196726
 h     -0.70445115     1.60272978    -1.49608546
 h      1.64457712     1.64001851    -0.06233682
 o      2.35855532    -1.26397290     0.09702665
 h      3.19832327    -0.96071444     0.01972876
 c     -2.54865023    -0.54405277    -0.63135632
 h     -2.85914863     0.45963404    -1.32921809
 h     -2.30217314    -1.39227194    -1.26727010
 h     -3.38397345    -0.92807215    -0.03371888
 h     -0.24561763     1.24678060     1.71180129
          17

 c      1.20833257    -0.47838290     0.04818436
 c     -0.04182619    -1.00883871     0.42618866
 c     -1.12394612    -0.14042226    -0.03774307
 c     -0.86672602     1.76477089     0.83096032
 c     -0.34813211     1.13925383    -0.49598623
 c      1.05926374     0.76215555    -0.27861266
 h      0.15731311    -2.05150661     0.67942022
 h     -1.91776712     2.31946590     0.89670346
 h     -0.72022175     1.57552463    -1.43960453
 h      1.65263115     1.60517455    -0.03021013
 o      2.35669723    -1.25713093     0.08737468
 h      3.18784809    -0.91349782     0.01622773
 c     -2.55554096    -0.54178971    -0.62859121
 h     -2.84821521     0.39236020    -1.27142885
 h     -2.28754994    -1.42311612    -1.31350510
 h     -3.37232098    -0.94465075     0.00399300
 h     -0.24665052     1.28106397     1.68756127
          17

 c      1.21936344    -0.50295696     0.05289127
 c     -0.05242365    -1.00344224     0.42667269
 c     -1.13197641    -0.13974351    -0.06358726
 c     -0.86271237     1.77537406     0.83689919
 c     -0.34888472     1.13758376    -0.51169538
 c      1.07329942     0.76979203    -0.25968298
 h      0.12101770    -2.03821576     0.77131965
 h     -1.90875206     2.25182497     0.94287444
 h     -0.73295715     1.54763070    -1.38111698
 h      1.67572951     1.57588395    -0.00279159
 o      2.35130433    -1.25115980     0.07834946
 h      3.20862257    -0.84403950     0.00851000
 c     -2.56085783    -0.53900118    -0.62672526
 h     -2.83706877     0.30810060    -1.20374820
 h     -2.27702775    -1.44286175    -1.35552861
 h     -3.35618367    -0.95515749     0.04437433
 h     -0.26076730     1.33057462     1.65584245
          17

 c      1.23183484    -0.52912600     0.05781796
 c     -0.06321423    -0.99835404     0.42589300
 c     -1.13940183    -0.13914007    -0.08873808
 c     -0.85948565     1.78322826     0.84109824
 c     -0.35036181     1.13498255    -0.52375028
 c      1.08596134     0.77973901    -0.24181168
 h      0.07033926    -2.02464246     0.86599203
 h     -1.88215944     2.18280755     0.98891918
 h     -0.74947133     1.52973403    -1.34219846
 h      1.71758025     1.55940952     0.02248523
 o      2.34455435    -1.24563371     0.06985802
 h      3.23345096    -0.76505826    -0.00083712
 c     -2.56394897    -0.53821469    -0.62476649
 h     -2.83457073     0.23099802    -1.14273175
 h     -2.27360831    -1.44546801    -1.38669316
 h     -3.33323854    -0.95930901     0.08402268
 h     -0.28083592     1.38900965     1.62575294
          17

 c      1.24448167    -0.55507853     0.06257410
 c     -0.07398392    -0.99399534     0.42428569
 c     -1.14575945    -0.13850759    -0.11290570
 c     -0.85717882     1.78834577     0.84236798
 c     -0.35173881     1.13083812    -0.53052296
 c      1.09702296     0.79054341    -0.22501512
 h      0.00608947    -2.00527079     0.95911909
 h     -1.84876946     2.11930822     1.03383042
 h     -0.77654726     1.53118222    -1.34062225
 h      1.77681835     1.55661039     0.04647005
 o      2.33844029    -1.24018415     0.06183732
 h      3.24069940    -0.68978452    -0.00990422
 c     -2.56374316    -0.54270166    -0.62078675
 h     -2.85494791     0.19860890    -1.11347043
 h     -2.27880367    -1.42909304    -1.40355542
 h     -3.30243223    -0.95743392     0.12041200
 h     -0.29535332     1.44769827     1.61080173
          17

 c      1.25589890    -0.57910534     0.06687361
 c     -0.08461137    -0.99072493     0.42234879
 c     -1.15062111    -0.13775590    -0.13582264
 c     -0.85561491     1.79069981     0.83958526
 c     -0.35296855     1.12539665    -0.53216704
 c      1.10681620     0.80142060    -0.20916683
 h     -0.06982041    -1.97535707     1.04565462
 h     -1.82331975     2.06794659     1.07759680
 h     -0.81205636     1.55166983    -1.37393729
 h      1.84610669     1.56171785     0.06775331
 o      2.33432746    -1.23476820     0.05427189
 h      3.22083675    -0.62709283    -0.01783916
 c     -2.55967285    -0.55360176    -0.61404921
 h     -2.90611239     0.22706505    -1.12572187
 h     -2.29289030    -1.39523490    -1.40523295
 h     -3.26442865    -0.95083787     0.15267714
 h     -0.29276732     1.49936607     1.62335279
          17

 c      1.26464987    -0.59972378     0.07054383
 c     -0.09507790    -0.98873837     0.42054898
 c     -1.15360028    -0.13681940    -0.15724416
 c     -0.85409151     1.79001769     0.83269002
 c     -0.35472770     1.11964280    -0.53029206
 c      1.11595764     0.81194531    -0.19410165
 h     -0.15444488    -1.93215380     1.12076526
 h     -1.81813816     2.03269347     1.12068881
 h     -0.84542970     1.58238819    -1.42332770
 h      1.91535335     1.56689331     0.08399710
 o      2.33311705    -1.22959357     0.04716944
 h      3.17285191    -0.58178873    -0.02451202
 c     -2.55277114    -0.56789595    -0.60629848
 h     -2.97673618     0.28696060    -1.15861832
 h     -2.31493007    -1.34880260    -1.39368394
 h     -3.22157945    -0.94175115     0.18185601
 h     -0.27043276     1.54307928     1.66338721
          17

 c      1.26943069    -0.61578268     0.07351937
 c     -0.10545270    -0.98803374     0.41924668
 c     -1.15437744    -0.13566185    -0.17696999
 c     -0.85195245     1.78604018     0.82302802
 c     -0.35761977     1.11457947    -0.52654146
 c      1.12499424     0.82174090    -0.17972670
 h     -0.24414618    -1.87527261     1.18061310
 h     -1.83458573     2.01330032     1.16187518
 h     -0.86664098     1.61418840    -1.47040605
 h      1.97552354     1.56616912     0.09334975
 o      2.33527662    -1.22501809     0.04055073
 h      3.10198460    -0.55488406    -0.03034787
 c     -2.54452476    -0.58193001    -0.59917402
 h     -3.05041728     0.34522280    -1.18939114
 h     -2.34274776    -1.29852293    -1.37495024
 h     -3.17722032    -0.93269132     0.21016703
 h     -0.23639496     1.58273299     1.71666308
          17

 c      1.26927982    -0.62656356     0.07582769
 c     -0.11586239    -0.98841955     0.41865134
 c     -1.15272868    -0.13428419    -0.19485944
 c     -0.84925818     1.77886137     0.81251305
 c     -0.36181691     1.11091363    -0.52204187
 c      1.13422329     0.83038037    -0.16605145
 h     -0.33503322    -1.80657762     1.22289125
 h     -1.86297268     2.00657844     1.19699520
 h     -0.87010366     1.64112856    -1.50369395
 h      2.02043305     1.55654693     0.09492370
 o      2.34066126    -1.22155334     0.03446111
 h      3.02015100    -0.54203238    -0.03642890
 c     -2.53602553    -0.59311481    -0.59292822
 h     -3.11639480     0.38487953    -1.20631086
 h     -2.37316391    -1.25687694    -1.36021443
 h     -3.13458223    -0.92582786     0.23986448
 h     -0.20142507     1.62157431     1.76585980
          17

 c      1.26377242    -0.63183519     0.07756595
 c     -0.12645614    -0.98953617     0.41879849
 c     -1.14854843    -0.13273133    -0.21083719
 c     -0.84656094     1.76886620     0.80279620
 c     -0.36712424     1.10908672    -0.51749775
 c      1.14365553     0.83739582    -0.15317138
 h     -0.42341601    -1.72994501     1.24721766
 h     -1.89070947     2.00878869     1.22077188
 h     -0.85389639     1.66010869    -1.51742905
 h      2.04704487     1.53764423     0.08872693
 o      2.34832726    -1.21998601     0.02899611
 h      2.94670522    -0.53061469    -0.04475258
 c     -2.52799572    -0.59977451    -0.58690232
 h     -3.16886042     0.39961447    -1.20480428
 h     -2.40326338    -1.23662732    -1.36276991
 h     -3.09573840    -0.92259392     0.27203197
 h     -0.17339262     1.66033497     1.79851245
          17

 c      1.25312243    -0.63181060     0.07887401
 c     -0.13736891    -0.99088767     0.41954327
 c     -1.14186312    -0.13108833    -0.22489440
 c     -0.84444169     1.75654326     0.79499103
 c     -0.37311036     1.10935545    -0.51334695
 c      1.15301104     0.84229277    -0.14124887
 h     -0.50630377    -1.65089699     1.25541052
 h     -1.90831429     2.01684388     1.22903870
 h     -0.81843152     1.66995973    -1.50960277
 h      2.05548532     1.51125364     0.07553619
 o      2.35686150    -1.22121582     0.02429227
 h      2.90220283    -0.50255162    -0.05793138
 c     -2.52085311    -0.60133751    -0.58064312
 h     -3.20463633     0.38793515    -1.18345145
 h     -2.43225857    -1.24269254    -1.38808043
 h     -3.06116402    -0.92359699     0.30589083
 h     -0.15662932     1.69806297     1.80788823
          17

 c      1.23815820    -0.62700940     0.07990905
 c     -0.14868061    -0.99190453     0.42058277
 c     -1.13283613    -0.12945970    -0.23708568
 c     -0.84332339     1.74238310     0.78970618
 c     -0.37918338     1.11182134    -0.50980839
 c      1.16169456     0.84454492    -0.13050020
 h     -0.58187943    -1.57592537     1.25142703
 h     -1.91070240     2.02848136     1.21953727
 h     -0.76584046     1.67110793    -1.48122485
 h      2.04930603     1.48121764     0.05682850
 o      2.36544813    -1.22520107     0.02040539
 h      2.89199936    -0.45251300    -0.07714663
 c     -2.51482420    -0.59843352    -0.57460426
 h     -3.22192406     0.35062595    -1.14226828
 h     -2.46103202    -1.26832886    -1.42748417
 h     -3.03003309    -0.92877900     0.33900566
 h     -0.15279764     1.73303623     1.79163301
          17

 c      1.22016941    -0.61810902     0.08082519
 c     -0.16038727    -0.99203843     0.42152616
 c     -1.12177298    -0.12793424    -0.24752571
 c     -0.84347063     1.72683634     0.78709836
 c     -0.38461555     1.11638390    -0.50680553
 c      1.16879114     0.84359491    -0.12117317
 h     -0.64962537    -1.51149773     1.24061604
 h     -1.89669404     2.04218839     1.19187857
 h     -0.69999404     1.66600488    -1.43698050
 h      2.03568080     1.45334753     0.03461320
 o      2.37413125    -1.23049801     0.01721993
 h      2.90383173    -0.39689952    -0.10063846
 c     -2.51009299    -0.59228808    -0.56960644
 h     -3.22014399     0.29032880    -1.08247954
 h     -2.48983934    -1.30176938    -1.46579837
 h     -3.00083702    -0.93768800     0.36809901
 h     -0.16136616     1.76326606     1.75099618
          17

 c      1.20064475    -0.60586047     0.08176464
 c     -0.17240964    -0.99087202     0.42201948
 c     -1.10912568    -0.12654031    -0.25638961
 c     -0.84504587     1.71027315     0.78682796
 c     -0.38855901     1.12262081    -0.50379202
 c      1.17320488     0.83893706    -0.11349563
 h     -0.70981904    -1.46288771     1.22821008
 h     -1.86869429     2.05727832     1.14741627
 h     -0.62663889     1.66024691    -1.38695928
 h      2.02423702     1.43449674     0.01090636
 o      2.38298967    -1.23545052     0.01455718
 h      2.92345943    -0.35594790    -0.12542370
 c     -2.50670013    -0.58423743    -0.56606259
 h     -3.20114651     0.21291473    -1.00739354
 h     -2.51765740    -1.33322110    -1.49075147
 h     -2.97197291    -0.94976412     0.39003461
 h     -0.17924026     1.78687204     1.69127364
          17

 c      1.18101787    -0.59107188     0.08285977
 c     -0.18464877    -0.98820350     0.42188482
 c     -1.09548952    -0.12520764    -0.26391081
 c     -0.84818972     1.69290857     0.78793614
 c     -0.39014000     1.12970385    -0.49966873
 c      1.17404614     0.83037175    -0.10760018
 h     -0.76249724    -1.43324398     1.21759102
 h     -1.83288513     2.07423720     1.08918278
 h     -0.55254350     1.66325209    -1.34737004
 h      2.02298695     1.42980619    -0.01313866
 o      2.39182548    -1.23895485     0.01227825
 h      2.94193642    -0.34201984    -0.14899971
 c     -2.50414604    -0.57588867    -0.56367203
 h     -3.17283011     0.13117532    -0.92437266
 h     -2.54288928    -1.35653675    -1.49555501
 h     -2.94214429    -0.96458537     0.40265735
 h     -0.19961016     1.80266219     1.62318750
          17

 c      1.16251650    -0.57463699     0.08424033
 c     -0.19703554    -0.98406362     0.42118537
 c     -1.08158546    -0.12375873    -0.27036427
 c     -0.85310139     1.67470768     0.78885091
 c     -0.38870834     1.13667737    -0.49330393
 c      1.17110111     0.81833630    -0.10349176
 h     -0.80658392    -1.42341652     1.20940164
 h     -1.79904430     2.09516037     1.02151418
 h     -0.48263494     1.68484319    -1.33444175
 h      2.03308011     1.43923629    -0.03766867
 o      2.40028195    -1.24047291     0.01030487
 h      2.95496148    -0.35954996    -0.16974309
 c     -2.50082588    -0.56959019    -0.56141563
 h     -3.15512955     0.06965297    -0.84652453
 h     -2.56401911    -1.36836681    -1.47788085
 h     -2.91055618    -0.98204459     0.40533803
 h     -0.21122128     1.81098114     1.56330047
          17

 c      1.14611253    -0.55757815     0.08604128
 c     -0.20951099    -0.97867477     0.42017815
 c     -1.06820615    -0.12194337    -0.27603057
 c     -0.85996150     1.65543146     0.78797749
 c     -0.38400463     1.14319912    -0.48471946
 c      1.16489602     0.80397947    -0.10111770
 h     -0.83991720    -1.43243541     1.20201207
 h     -1.77792550     2.12336899     0.94885080
 h     -0.41790284     1.72658133    -1.35085641
 h      2.04814404     1.45713680    -0.06342827
 o      2.40791995    -1.23994190     0.00862583
 h      2.96178220    -0.40646329    -0.18704969
 c     -2.49435615    -0.56790911    -0.55816296
 h     -3.17624683     0.05775247    -0.78703289
 h     -2.57989552    -1.36738446    -1.43871335
 h     -2.87697896    -1.00244924     0.39923069
 h     -0.20202595     1.81380930     1.52865490
          17

 c      1.13253318    -0.54106846     0.08840784
 c     -0.22195033    -0.97238564     0.41920613
 c     -1.05611136    -0.11949191    -0.28115763
 c     -0.86859245     1.63504666     0.78486076
 c     -0.37593106     1.14975311    -0.47534479
 c      1.15629054     0.78889659    -0.10046943
 h     -0.86003096    -1.45816661     1.19273318
 h     -1.77526320     2.16095754     0.87425348
 h     -0.35797988     1.77933272    -1.38320327
 h      2.05905778     1.47557139    -0.09075563
 o      2.41414927    -1.23780587     0.00733387
 h      2.96577351    -0.47353668    -0.20191862
 c     -2.48442016    -0.57089948    -0.55389169
 h     -3.23956177     0.09755185    -0.74491117
 h     -2.58980760    -1.35453971    -1.38228663
 h     -2.84180121    -1.02644732     0.38725712
 h     -0.16934995     1.81251680     1.52488522
          17

 c      1.12229948    -0.52639888     0.09149238
 c     -0.23410346    -0.96560750     0.41859771
 c     -1.04595190    -0.11614708    -0.28595153
 c     -0.87845459     1.61414995     0.78045458
 c     -0.36434724     1.15697811    -0.46692230
 c      1.14608619     0.77480731    -0.10161723
 h     -0.86500865    -1.49783974     1.17892275
 h     -1.78737680     2.20559290     0.79948902
 h     -0.30371243     1.83129228    -1.41481686
 h      2.05850425     1.48770903    -0.11929735
 o      2.41806812    -1.23509931     0.00669882
 h      2.97632688    -0.54293114    -0.21806413
 c     -2.47335532    -0.57583435    -0.54911839
 h     -3.31666066     0.16156799    -0.71021579
 h     -2.59373673    -1.33424616    -1.31708882
 h     -2.80604458    -1.05457626     0.37355923
 h     -0.12435017     1.80582812     1.54279771
          17

 c      1.11576491    -0.51486700     0.09543808
 c     -0.24558819    -0.95876167     0.41860096
 c     -1.03825780    -0.11167083    -0.29057952
 c     -0.88912800     1.59377890     0.77605116
 c     -0.34915055     1.16519974    -0.46073259
 c      1.13487810     0.76331788    -0.10467778
 h     -0.85400994    -1.54840804     1.15863267
 h     -1.80436948     2.25064612     0.72656918
 h     -0.25670950     1.87391185    -1.43426940
 h      2.04262067     1.48929138    -0.14826466
 o      2.41854636    -1.23312603     0.00715608
 h      3.00715429    -0.59325158    -0.24167368
 c     -2.46317340    -0.57984940    -0.54362413
 h     -3.38191826     0.22505062    -0.67711488
 h     -2.59289555    -1.31562862    -1.25674715
 h     -2.77109995    -1.08676438     0.36251267
 h     -0.08288387     1.79136575     1.56878247
          17

 c      1.11312630    -0.50758640     0.10034981
 c     -0.25591867    -0.95223255     0.41935043
 c     -1.03341701    -0.10584902    -0.29515172
 c     -0.90044540     1.57491452     0.77247922
 c     -0.33040492     1.17443199    -0.45749265
 c      1.12304057     0.75569484    -0.10975418
 h     -0.82745062    -1.60679151     1.13084367
 h     -1.81667566     2.28854553     0.65838183
 h     -0.21846535     1.90248751    -1.43581725
 h      2.01108110     1.47893299    -0.17676910
 o      2.41510983    -1.23231820     0.00894300
 h      3.06242133    -0.61766454    -0.27564009
 c     -2.45472644    -0.58081387    -0.53654531
 h     -3.42261110     0.27448309    -0.64395912
 h     -2.58974740    -1.31099710    -1.21757051
 h     -2.73816252    -1.12210402     0.35751830
 h     -0.05703498     1.76761491     1.59278841
          17

 c      1.11440562    -0.50525808     0.10625897
 c     -0.26455074    -0.94632880     0.42085289
 c     -1.03162985    -0.09849929    -0.29968787
 c     -0.91231476     1.55819923     0.77001753
 c     -0.30841562     1.18449974    -0.45745022
 c      1.11073629     0.75259459    -0.11686793
 h     -0.78691856    -1.67003577     1.09543187
 h     -1.81833576     2.31346628     0.59812157
 h     -0.19005537     1.91520007    -1.41779975
 h      1.96713782     1.45829903    -0.20411578
 o      2.40856459    -1.23187542     0.01177689
 h      3.12722763    -0.62948031    -0.31452775
 c     -2.44831760    -0.57770877    -0.52724095
 h     -3.43390666     0.30339022    -0.61074334
 h     -2.58635460    -1.32749562    -1.20960578
 h     -2.70776798    -1.15872354     0.35979138
 h     -0.05362565     1.73427953     1.60929559
          17

 c      1.11943987    -0.50799082     0.11309035
 c     -0.27093428    -0.94126619     0.42298791
 c     -1.03286944    -0.08948018    -0.30409081
 c     -0.92459333     1.54389822     0.76853803
 c     -0.28377029     1.19509662    -0.46044484
 c      1.09792006     0.75381803    -0.12589098
 h     -0.73489669    -1.73537978     1.05296903
 h     -1.80707157     2.32212223     0.54864134
 h     -0.17207149     1.91267926    -1.38185242
 h      1.91806020     1.43251016    -0.23010989
 o      2.40010760    -1.23090721     0.01519220
 h      3.18176129    -0.64376248    -0.35000168
 c     -2.44423250    -0.57104698    -0.51600292
 h     -3.41474097     0.30892562    -0.57794900
 h     -2.58243785    -1.35880750    -1.22895277
 h     -2.67979367    -1.19384483     0.36793412
 h     -0.07547103     1.69197033     1.61609403
          17

 c      1.12788645    -0.51526673     0.12064474
 c     -0.27456594    -0.93718035     0.42552684
 c     -1.03687878    -0.07870619    -0.30814301
 c     -0.93707219     1.53194406     0.76762619
 c     -0.25736493     1.20574634    -0.46589914
 c      1.08439339     0.75826064    -0.13649737
 h     -0.67436524    -1.80017442     1.00441370
 h     -1.78354382     2.31373648     0.51209297
 h     -0.16453041     1.89856294    -1.33341553
 h      1.87510633     1.41010065    -0.25533439
 o      2.39059015    -1.22901033     0.01887104
 h      3.21280502    -0.66804189    -0.37610301
 c     -2.44275083    -0.56229632    -0.50370980
 h     -3.36641646     0.29056905    -0.54623614
 h     -2.57626911    -1.39027145    -1.26286422
 h     -2.65384411    -1.22421402     0.37869747
 h     -0.12238069     1.64193699     1.61349579
          17

 c      1.13922569    -0.52608169     0.12861381
 c     -0.27502415    -0.93416584     0.42816596
 c     -1.04320728    -0.06615981    -0.31152458
 c     -0.94952706     1.52196437     0.76664202
 c     -0.23040746     1.21569361    -0.47276017
 c      1.07009572     0.76425431    -0.14818217
 h     -0.60846875    -1.86166574     0.95083172
 h     -1.75100194     2.29014279     0.48963002
 h     -0.16677135     1.88089582    -1.28317114
 h      1.85061220     1.40053547    -0.28098896
 o      2.38047411    -1.22617642     0.02268267
 h      3.21437843    -0.70383781    -0.38989234
 c     -2.44386057    -0.55300356    -0.49115799
 h     -3.29336777     0.25063834    -0.51643111
 h     -2.56665381    -1.40895691    -1.29900133
 h     -2.62967610    -1.24681564     0.38841244
 h     -0.19121156     1.58590347     1.60448970
          17

 c      1.15275730    -0.53918129     0.13662539
 c     -0.27198299    -0.93230997     0.43055801
 c     -1.05126754    -0.05189592    -0.31384096
 c     -0.96178130     1.51327790     0.76474001
 c     -0.20435888     1.22387359    -0.47955444
 c      1.05571652     0.77029113    -0.16039025
 h     -0.54033583    -1.91694014     0.89330937
 h     -1.71554107     2.25633257     0.48093566
 h     -0.17772424     1.87268894    -1.24720194
 h      1.85091520     1.40838368    -0.30775847
 o      2.36992969    -1.22265838     0.02665648
 h      3.18637118    -0.74890690    -0.39108157
 c     -2.44689580    -0.54467349    -0.47886408
 h     -3.20637963     0.19722102    -0.48953157
 h     -2.55353515    -1.40723026    -1.32894047
 h     -2.60741348    -1.25955135     0.39424239
 h     -0.27527219     1.52579004     1.59565856
          17

 c      1.16759880    -0.55327292     0.14429938
 c     -0.26521213    -0.93169625     0.43233499
 c     -1.06039397    -0.03604370    -0.31465106
 c     -0.97368689     1.50491222     0.76092670
 c     -0.18078144     1.22936600    -0.48500071
 c      1.04306974     0.77554793    -0.17266446
 h     -0.47301214    -1.96322796     0.83303813
 h     -1.68648938     2.22107463     0.48365066
 h     -0.19680009     1.88681651    -1.24033735
 h      1.87140110     1.42960144    -0.33458623
 o      2.35881672    -1.21895024     0.03101089
 h      3.13520364    -0.79769179    -0.38261123
 c     -2.45006566    -0.53929018    -0.46716945
 h     -3.12825346     0.15006024    -0.46648563
 h     -2.53772988    -1.38194957    -1.34785140
 h     -2.58754371    -1.26169119     0.39489976
 h     -0.36451709     1.46303326     1.59767122
          17

 c      1.18269934    -0.56714539     0.15129508
 c     -0.25457686    -0.93237773     0.43312811
 c     -1.06988357    -0.01880719    -0.31349839
 c     -0.98492330     1.49575831     0.75437072
 c     -0.16122136     1.23235406    -0.48911397
 c      1.03461724     0.77970986    -0.18465657
 h     -0.40942421    -1.99842326     0.77142478
 h     -1.67530022     2.19595150     0.49350612
 h     -0.22376818     1.92469582    -1.26319856
 h      1.90066830     1.45525421    -0.35910429
 o      2.34653173    -1.21584740     0.03626142
 h      3.07670717    -0.84052914    -0.37252204
 c     -2.45056075    -0.53946073    -0.45640138
 h     -3.09302939     0.14135844    -0.44750777
 h     -2.52054642    -1.33328452    -1.35369937
 h     -2.57080473    -1.25420754     0.39102166
 h     -0.44922931     1.39784548     1.62189472
          17

 c      1.19687481    -0.57970080     0.15734394
 c     -0.24004491    -0.93432868     0.43258938
 c     -1.07901826    -0.00044347    -0.30995304
 c     -0.99488881     1.48494746     0.74501441
 c     -0.14716828     1.23421463    -0.49322370
 c      1.03261793     0.78259292    -0.19607571
 h     -0.35227321    -2.02161959     0.71011403
 h     -1.69047278     2.19017926     0.50646242
 h     -0.25676369     1.97438584    -1.30137964
 h      1.92782332     1.47721470    -0.37900474
 o      2.33207132    -1.21439766     0.04324026
 h      3.03559141    -0.86473988    -0.37440284
 c     -2.44714328    -0.54593226    -0.44692246
 h     -3.11585951     0.18630094    -0.43181889
 h     -2.50344795    -1.26458742    -1.34735384
 h     -2.55804037    -1.24016459     0.38550442
 h     -0.52642160     1.33007004     1.67119113
          17

 c      1.20886667    -0.58993224     0.16226394
 c     -0.22170727    -0.93739845     0.43041205
 c     -1.08712492     0.01877612    -0.30365933
 c     -1.00325344     1.47228500     0.73376740
 c     -0.13976057     1.23644917    -0.49877567
 c      1.03849942     0.78406754    -0.20670928
 h     -0.30388255    -2.03345476     0.65091261
 h     -1.73060482     2.20326337     0.52157567
 h     -0.29216984     2.02146555    -1.33852050
 h      1.94589083     1.49042513    -0.39280147
 o      2.31518900    -1.21535845     0.05248899
 h      3.02741428    -0.86371164    -0.39778823
 c     -2.44187072    -0.55552538    -0.43891453
 h     -3.17241455     0.25887786    -0.41883477
 h     -2.48792054    -1.18303096    -1.33383688
 h     -2.55013158    -1.22465839     0.38335419
 h     -0.60022260     1.26153224     1.73482952
          17

 c      1.21744982    -0.59690281     0.16595172
 c     -0.19981636    -0.94129254     0.42634516
 c     -1.09368258     0.03858337    -0.29436925
 c     -1.01050231     1.45824479     0.72193395
 c     -0.13935890     1.23994882    -0.50661144
 c      1.05253067     0.78416009    -0.21648160
 h     -0.26604265    -2.03618384     0.59563710
 h     -1.78461407     2.22499067     0.54035316
 h     -0.32634998     2.05605674    -1.36388257
 h      1.95209225     1.49277448    -0.39994159
 o      2.29757771    -1.21868207     0.06345794
 h      3.03935772    -0.84521162    -0.43530554
 c     -2.43706800    -0.56425787    -0.43208342
 h     -3.23386941     0.32765342    -0.40827981
 h     -2.47560465    -1.09958299    -1.32378801
 h     -2.54793132    -1.21330645     0.38989027
 h     -0.67519211     1.19621114     1.79593760
          17

 c      1.22163259    -0.59980289     0.16836109
 c     -0.17480975    -0.94559058     0.42020397
 c     -1.09837500     0.05869804    -0.28195259
 c     -1.01761872     1.44348968     0.71069217
 c     -0.14540209     1.24493229    -0.51695241
 c      1.07378755     0.78308418    -0.22546552
 h     -0.23989011    -2.03341218     0.54592201
 h     -1.83925062     2.24306639     0.56377650
 h     -0.35664245     2.07318127    -1.37233190
 h      1.94748080     1.48469197    -0.40075321
 o      2.28159258    -1.22403692     0.07508933
 h      3.04845129    -0.82212434    -0.47162932
 c     -2.43387277    -0.56944012    -0.42555254
 h     -3.28431074     0.37565732    -0.39974670
 h     -2.46818212    -1.02622560    -1.33184570
 h     -2.55192294    -1.20973325     0.40752532
 h     -0.75245697     1.13833580     1.84059872
          17

 c      1.22091076    -0.59807648     0.16947845
 c     -0.14732634    -0.94980922     0.41187848
 c     -1.10108463     0.07879079    -0.26639953
 c     -1.02556085     1.42852764     0.70093999
 c     -0.15661394     1.25114730    -0.52957517
 c      1.10037819     0.78112153    -0.23382108
 h     -0.22584022    -2.02935883     0.50303572
 h     -1.88450062     2.24853120     0.59115038
 h     -0.38153414     2.07152492    -1.36275092
 h      1.93692230     1.46923637    -0.39643437
 o      2.26888678    -1.23124525     0.08659677
 h      3.04027211    -0.80364950    -0.49556815
 c     -2.43268630    -0.56998283    -0.41847856
 h     -3.31673523     0.39633176    -0.39267039
 h     -2.46675768    -0.96966332    -1.36705491
 h     -2.56179393    -1.21394053     0.43355165
 h     -0.83026702     1.09113764     1.86065019
          17

 c      1.21547836    -0.59155286     0.16930378
 c     -0.11823054    -0.95351601     0.40134404
 c     -1.10186824     0.09845318    -0.24782878
 c     -1.03503539     1.41366937     0.69329608
 c     -0.17136222     1.25805471    -0.54392977
 c      1.12980869     0.77844455    -0.24170924
 h     -0.22354293    -2.02759579     0.46776926
 h     -1.91456876     2.23663498     0.62057093
 h     -0.40071377     2.05302644    -1.33742495
 h      1.92908658     1.45240197    -0.38900815
 o      2.26020524    -1.24019781     0.09757483
 h      3.00976966    -0.79484864    -0.50166988
 c     -2.43365550    -0.56612770    -0.41097692
 h     -3.32832448     0.38812918    -0.38637707
 h     -2.47128612    -0.92830458    -1.42285051
 h     -2.57637702    -1.22301811     0.46131267
 h     -0.90544881     1.05660680     1.85299072
          17

 c      1.20631860    -0.58051206     0.16784229
 c     -0.08866426    -0.95646399     0.38867361
 c     -1.10092908     0.11718403    -0.22650817
 c     -1.04646063     1.39910418     0.68810212
 c     -0.18795659     1.26487613    -0.55913318
 c      1.15944745     0.77508414    -0.24925836
 h     -0.23180120    -2.02968257     0.44044958
 h     -1.92725966     2.20611240     0.64954892
 h     -0.41535768     2.02364437    -1.30265200
 h      1.93478410     1.44217911    -0.38088881
 o      2.25550461    -1.25072050     0.10791875
 h      2.95846509    -0.79776430    -0.48903131
 c     -2.43682151    -0.55867006    -0.40392654
 h     -3.31845127     0.35211641    -0.38015335
 h     -2.48068404    -0.89711923    -1.48232493
 h     -2.59396935    -1.23315256     0.48337439
 h     -0.97427145     1.03548189     1.81873672
          17

 c      1.19511078    -0.56565615     0.16512164
 c     -0.06008854    -0.95868172     0.37404425
 c     -1.09858251     0.13440007    -0.20286933
 c     -1.05995485     1.38496968     0.68536225
 c     -0.20480602     1.27052429    -0.57389544
 c      1.18714974     0.77122436    -0.25662275
 h     -0.24848213    -2.03445185     0.42103562
 h     -1.92366260     2.15876745     0.67535548
 h     -0.42855511     1.99467141    -1.26982300
 h      1.96195310     1.44459100    -0.37387112
 o      2.25404692    -1.26260184     0.11782787
 h      2.89400869    -0.81113625    -0.46164102
 c     -2.44205212    -0.54843948    -0.39817705
 h     -3.28872635     0.29192054    -0.37331535
 h     -2.49335667    -0.87233723    -1.52991529
 h     -2.61271608    -1.24119804     0.49389417
 h     -1.03281410     1.02698179     1.76351080
          17

 c      1.18397259    -0.54798497     0.16121861
 c     -0.03425700    -0.96044912     0.35773515
 c     -1.09521735     0.14945131    -0.17751376
 c     -1.07526740     1.37139362     0.68459418
 c     -0.22051018     1.27369479    -0.58664695
 c      1.21181987     0.76762993    -0.26405831
 h     -0.27059316    -2.03864382     0.40920042
 h     -1.90870938     2.09982210     0.69522935
 h     -0.44497759     1.98148684    -1.25392701
 h      2.00994830     1.45869591    -0.36826357
 o      2.25445813    -1.27578475     0.12791880
 h      2.83158111    -0.82855981    -0.43045871
 c     -2.44882155    -0.53637403    -0.39423984
 h     -3.24509896     0.21578706    -0.36519624
 h     -2.50762670    -0.85212457    -1.55606882
 h     -2.63087701    -1.24540000     0.48953050
 h     -1.07724719     1.02812343     1.69910470
          17

 c      1.17509757    -0.52862365     0.15627607
 c     -0.01304243    -0.96216722     0.34010650
 c     -1.09126493     0.16163623    -0.15119472
 c     -1.09166079     1.35848849     0.68468306
 c     -0.23406426     1.27359251    -0.59627723
 c      1.23336388     0.76561699    -0.27188875
 h     -0.29468050    -2.03849733     0.40435721
 h     -1.89230135     2.03866030     0.70666133
 h     -0.46812115     1.99468035    -1.26495297
 h      2.07000099     1.47688118    -0.36335038
 o      2.25499518    -1.29049737     0.13920436
 h      2.79203920    -0.83816195    -0.41311213
 c     -2.45579559    -0.52393187    -0.39237233
 h     -3.20255269     0.14071867    -0.35492163
 h     -2.52195669    -0.83581795    -1.55670103
 h     -2.64698404    -1.24561484     0.46954412
 h     -1.10429217     1.03309640     1.64517827
          17

 c      1.17036653    -0.50867633     0.15049446
 c      0.00189437    -0.96416862     0.32154871
 c     -1.08716529     0.17021154    -0.12477427
 c     -1.10791527     1.34627489     0.68418750
 c     -0.24508679     1.27079812    -0.60296148
 c      1.25213361     0.76656257    -0.28039963
 h     -0.31746576    -2.03135013     0.40570385
 h     -1.88908548     1.98817681     0.70787534
 h     -0.49680926     2.02957244    -1.29846253
 h      2.13106190     1.49015538    -0.35848511
 o      2.25451779    -1.30674408     0.15230785
 h      2.78790864    -0.83232472    -0.42113544
 c     -2.46054463    -0.51328406    -0.39273357
 h     -3.18850093     0.09413190    -0.34083721
 h     -2.53504128    -0.82335586    -1.53195554
 h     -2.65996251    -1.24337419     0.43568329
 h     -1.11170327     1.03479360     1.62539948
          17

 c      1.17101121    -0.48917836     0.14411283
 c      0.00950196    -0.96652221     0.30241338
 c     -1.08330543     0.17442178    -0.09916260
 c     -1.12283497     1.33464022     0.68262224
 c     -0.25365862     1.26684736    -0.60777383
 c      1.26847579     0.77149983    -0.28977599
 h     -0.33647101    -2.01664028     0.41234434
 h     -1.91262643     1.95935567     0.69825307
 h     -0.52636237     2.07077491    -1.34038956
 h      2.18422373     1.49216358    -0.35359761
 o      2.25329305    -1.32360220     0.16657216
 h      2.81083216    -0.81968142    -0.44547366
 c     -2.46099925    -0.50590319    -0.39538368
 h     -3.22577458     0.09689586    -0.32070385
 h     -2.54586835    -0.81519095    -1.48604804
 h     -2.66928808    -1.24185704     0.39201837
 h     -1.09836903     1.03060092     1.65173902
          17

 c      1.17742385    -0.47111839     0.13738464
 c      0.00961200    -0.96889770     0.28296416
 c     -1.07994146     0.17356096    -0.07525646
 c     -1.13610499     1.32372391     0.68142510
 c     -0.25998009     1.26318465    -0.61175554
 c      1.28258058     0.78096363    -0.30009147
 h     -0.35043978    -1.99626479     0.42347892
 h     -1.96457617     1.95263017     0.67839059
 h     -0.55226038     2.10390060    -1.37782304
 h      2.22392885     1.48015453    -0.34913103
 o      2.25216407    -1.33981413     0.18080659
 h      2.84427014    -0.81552562    -0.46821338
 c     -2.45812528    -0.50046410    -0.39989173
 h     -3.30101905     0.13822332    -0.29477128
 h     -2.55392230    -0.81258711    -1.42851523
 h     -2.67520343    -1.24542027     0.34445524
 h     -1.06506569     1.02608095     1.71234058
          17

 c      1.18918683    -0.45541555     0.13053285
 c      0.00293234    -0.97056995     0.26337433
 c     -1.07718154     0.16709240    -0.05386964
 c     -1.14835995     1.31429960     0.68282687
 c     -0.26424418     1.26072948    -0.61552951
 c      1.29446667     0.79495445    -0.31130761
 h     -0.35943419    -1.97433198     0.43859278
 h     -2.03258466     1.95760608     0.65017576
 h     -0.57164153     2.12007505    -1.40287865
 h      2.24787380     1.45465620    -0.34584604
 o      2.25171734    -1.35450144     0.19417323
 h      2.87630345    -0.82998309    -0.47672236
 c     -2.45439036    -0.49437560    -0.40504771
 h     -3.38245000     0.19299270    -0.26646932
 h     -2.55963375    -0.81801128    -1.37550078
 h     -2.67868995    -1.25814199     0.29933493
 h     -1.01552632     1.02957974     1.78354671
          17

 c      1.20530335    -0.44280659     0.12368745
 c     -0.00921594    -0.97060355     0.24376807
 c     -1.07501952     0.15482185    -0.03564701
 c     -1.16038277     1.30735357     0.68840087
 c     -0.26665599     1.25990316    -0.61930434
 c      1.30396577     0.81293300    -0.32327243
 h     -0.36449016    -1.95610399     0.45751828
 h     -2.10038723     1.96196045     0.61670346
 h     -0.58316782     2.11527232    -1.41196361
 h      2.25702387     1.41912417    -0.34465755
 o      2.25219514    -1.36721915     0.20628342
 h      2.90084707    -0.86687880    -0.46527052
 c     -2.45141320    -0.48583084    -0.40919426
 h     -3.44803794     0.24372997    -0.23950538
 h     -2.56443165    -0.83474277    -1.34653991
 h     -2.68081926    -1.28176043     0.26129017
 h     -0.95544325     1.04657643     1.84563369
          17

 c      1.22449656    -0.43371554     0.11684071
 c     -0.02526118    -0.96818329     0.22428718
 c     -1.07337402     0.13704784    -0.02098980
 c     -1.17255910     1.30352732     0.69871453
 c     -0.26744553     1.26072589    -0.62294535
 c      1.31068514     0.83385042    -0.33573292
 h     -0.36678915    -1.94593644     0.48017296
 h     -2.15565250     1.95727438     0.58164055
 h     -0.58673255     2.08911595    -1.40469079
 h      2.25601283     1.37972675    -0.34648606
 o      2.25357831    -1.37784192     0.21708737
 h      2.91621794    -0.92546195    -0.43332160
 c     -2.44999428    -0.47428672    -0.41123136
 h     -3.48722795     0.28152792    -0.21656566
 h     -2.56938263    -0.86368760    -1.35245189
 h     -2.68194852    -1.31421596     0.23166184
 h     -0.89077876     1.07898947     1.88666377
          17

 c      1.24545166    -0.42818994     0.10984438
 c     -0.04367245    -0.96295766     0.20516567
 c     -1.07214014     0.11460852    -0.01003464
 c     -1.18482833     1.30294342     0.71354168
 c     -0.26682863     1.26285087    -0.62599425
 c      1.31401459     0.85627233    -0.34837049
 h     -0.36674697    -1.94497270     0.50591615
 h     -2.19133415     1.93952014     0.54861910
 h     -0.58353980     2.04467595    -1.38380830
 h      2.25310541     1.34463783    -0.35209627
 o      2.25557312    -1.38652026     0.22685162
 h      2.92518671    -1.00112105    -0.38517262
 c     -2.45069470    -0.46044353    -0.41144316
 h     -3.49575960     0.30225946    -0.19937304
 h     -2.57362155    -0.89956226    -1.38585348
 h     -2.68160366    -1.35003309     0.20877635
 h     -0.82695019     1.12639159     1.90066725
          17

 c      1.26696347    -0.42593566     0.10244273
 c     -0.06306902    -0.95520514     0.18677686
 c     -1.07126241     0.08880210    -0.00270146
 c     -1.19680501     1.30528774     0.73212336
 c     -0.26492394     1.26552369    -0.62761621
 c      1.31332826     0.87866102    -0.36085070
 h     -0.36379180    -1.95035287     0.53296353
 h     -2.20471248     1.90799388     0.52092221
 h     -0.57663344     1.98929162    -1.35622512
 h      2.25780039     1.32192347    -0.36196418
 o      2.25749053    -1.39367711     0.23621792
 h      2.93668796    -1.08550291    -0.33083484
 c     -2.45395430    -0.44569492    -0.41091587
 h     -3.47264535     0.30438132    -0.18896481
 h     -2.57520132    -0.93306223    -1.42945142
 h     -2.67905843    -1.38237694     0.18964381
 h     -0.76859485     1.18699262     1.88578827
          17

 c      1.28801806    -0.42640629     0.09431514
 c     -0.08217005    -0.94574787     0.16961028
 c     -1.07081360     0.06122550     0.00122097
 c     -1.20788664     1.30996768     0.75334199
 c     -0.26167347     1.26756470    -0.62654147
 c      1.30844937     0.89974826    -0.37286272
 h     -0.35701238    -1.95674891     0.55848705
 h     -2.19678797     1.86459693     0.50124484
 h     -0.57150455     1.93519281    -1.33414843
 h      2.27516903     1.31632926    -0.37624998
 o      2.25825244    -1.39987125     0.24610693
 h      2.96555073    -1.16877277    -0.28442512
 c     -2.45991390    -0.43145199    -0.41061990
 h     -3.41958309     0.28841594    -0.18578316
 h     -2.57279446    -0.95589996    -1.46827879
 h     -2.67396905    -1.40525860     0.17156775
 h     -0.71929387     1.25812560     1.84371853
          17

 c      1.30782007    -0.42890025     0.08511940
 c     -0.09970787    -0.93573142     0.15419013
 c     -1.07104558     0.03360036     0.00199996
 c     -1.21732558     1.31623632     0.77580946
 c     -0.25691407     1.26768709    -0.62132122
 c      1.29999947     0.91873369    -0.38413894
 h     -0.34593297    -1.95884320     0.57936020
 h     -2.17260159     1.81367000     0.49122644
 h     -0.57510529     1.89618175    -1.33256131
 h      2.30149657     1.32773000    -0.39482619
 o      2.25711070    -1.40540592     0.25707619
 h      3.02122741    -1.24591714    -0.25398238
 c     -2.46818763    -0.41893848    -0.41118469
 h     -3.34252596     0.25806409    -0.18929989
 h     -2.56617864    -0.96281649    -1.49335410
 h     -2.66667564    -1.41481344     0.15292555
 h     -0.68080528     1.33655999     1.78033709
          17

 c      1.32576477    -0.43264578     0.07454006
 c     -0.11440339    -0.92640692     0.14098730
 c     -1.07238157     0.00762144    -0.00008261
 c     -1.22430889     1.32323739     0.79792146
 c     -0.25077052     1.26535909    -0.61123562
 c      1.28918613     0.93517661    -0.39446470
 h     -0.33081585    -1.95312187     0.59297100
 h     -2.14206834     1.76190541     0.49061807
 h     -0.59122377     1.87781742    -1.35899095
 h      2.32668773     1.35277817    -0.41723711
 o      2.25458944    -1.41022827     0.26876197
 h      3.09336286    -1.31834523    -0.23281294
 c     -2.47752341    -0.40944967    -0.41310106
 h     -3.25578247     0.22352739    -0.19681467
 h     -2.55598149    -0.95125541    -1.50061219
 h     -2.65821840    -1.40972716     0.13335089
 h     -0.65155885     1.41911939     1.70687647
          17

 c      1.34139182    -0.43689302     0.06233684
 c     -0.12502146    -0.91893586     0.13035528
 c     -1.07532513    -0.01517303    -0.00474308
 c     -1.22810284     1.33000632     0.81799702
 c     -0.24399812     1.26126017    -0.59700022
 c      1.27730286     0.94880646    -0.40368315
 h     -0.31254440    -1.93864856     0.59775480
 h     -2.11965220     1.71745452     0.49666066
 h     -0.61648602     1.87213822    -1.40546730
 h      2.34013065     1.38738574    -0.44269118
 o      2.25193352    -1.41433483     0.28046048
 h      3.16089059    -1.38714782    -0.20901568
 c     -2.48547499    -0.40476682    -0.41699169
 h     -3.18649208     0.20599755    -0.20162027
 h     -2.54335035    -0.92076343    -1.48965017
 h     -2.65023411    -1.39135502     0.11375542
 h     -0.62527778     1.50393452     1.63952554
          17

 c      1.35436066    -0.44100789     0.04837709
 c     -0.13049182    -0.91418195     0.12248623
 c     -1.08027790    -0.03353246    -0.01169504
 c     -1.22824810     1.33562899     0.83467572
 c     -0.23770909     1.25652973    -0.58013406
 c      1.26540542     0.95943617    -0.41169614
 h     -0.29237069    -1.91727023     0.59349508
 h     -2.11960068     1.68714029     0.50535431
 h     -0.64350115     1.86633143    -1.45593528
 h      2.33428222     1.42799544    -0.47018169
 o      2.25012117    -1.41789011     0.29173602
 h      3.20751880    -1.45067533    -0.17533951
 c     -2.48935914    -0.40658345    -0.42347702
 h     -3.16423746     0.23099801    -0.19489246
 h     -2.52967065    -0.87300500    -1.46379292
 h     -2.64482416    -1.36397072     0.09642709
 h     -0.59316037     1.59133441     1.59373058
          17

 c      1.36443815    -0.44453776     0.03264794
 c     -0.13006687    -0.91250032     0.11737732
 c     -1.08731887    -0.04662818    -0.02063721
 c     -1.22465643     1.33973512     0.84742556
 c     -0.23293455     1.25201114    -0.56204906
 c      1.25420750     0.96694812    -0.41846154
 h     -0.27168505    -1.89360238     0.58150260
 h     -2.14656468     1.67274647     0.51520036
 h     -0.66579256     1.85135926    -1.49667529
 h      2.30547435     1.47187853    -0.49865214
 o      2.24962566    -1.42109670     0.30245231
 h      3.22517193    -1.50617603    -0.12975409
 c     -2.48917132    -0.41390305    -0.43215504
 h     -3.18739887     0.29811684    -0.17653757
 h     -2.51634164    -0.81247437    -1.43182307
 h     -2.64441491    -1.33501539     0.08509556
 h     -0.55171602     1.68158187     1.57446410
          17

 c      1.37149614    -0.44723914     0.01525481
 c     -0.12346420    -0.91361295     0.11481262
 c     -1.09608357    -0.05414252    -0.03123024
 c     -1.21755427     1.34282502     0.85649875
 c     -0.23046727     1.24812462    -0.54375661
 c      1.24405998     0.97128147    -0.42398335
 h     -0.25181819    -1.87464151     0.56456020
 h     -2.19157608     1.67074995     0.52907703
 h     -0.67937714     1.82326983    -1.51930139
 h      2.25373822     1.51721308    -0.52714720
 o      2.25048455    -1.42409593     0.31265825
 h      3.21257838    -1.55113706    -0.07365708
 c     -2.48717891    -0.42303079    -0.44129950
 h     -3.22801568     0.37961412    -0.15618475
 h     -2.50475567    -0.74677118    -1.40991002
 h     -2.65150533    -1.31371933     0.08409529
 h     -0.50718995     1.77099817     1.57460657
          17

 c      1.37552454    -0.44906209    -0.00358613
 c     -0.11092897    -0.91670006     0.11440157
 c     -1.10578900    -0.05627110    -0.04306630
 c     -1.20736976     1.34588870     0.86240641
 c     -0.23086288     1.24498747    -0.52590794
 c      1.23494470     0.97239113    -0.42829121
 h     -0.23382644    -1.86825970     0.54619885
 h     -2.23923223     1.67580739     0.55131191
 h     -0.68245214     1.78171769    -1.51989430
 h      2.18263220     1.56331270    -0.55496992
 o      2.25228862    -1.42691054     0.32253838
 h      3.17521982    -1.58409775    -0.01112478
 c     -2.48517642    -0.43071466    -0.44886320
 h     -3.26432163     0.45105823    -0.14217751
 h     -2.49629089    -0.68402723    -1.41797860
 h     -2.66796782    -1.30682940     0.09581612
 h     -0.46975683     1.85259956     1.58355454
          17

 c      1.37664623    -0.45011753    -0.02355589
 c     -0.09317110    -0.92077467     0.11570888
 c     -1.11536210    -0.05361572    -0.05565125
 c     -1.19459356     1.34984675     0.86561421
 c     -0.23444868     1.24250712    -0.50886377
 c      1.22648677     0.97020238    -0.43141665
 h     -0.21819660    -1.87994836     0.52911356
 h     -2.27603625     1.68352525     0.58450968
 h     -0.67496937     1.72882034    -1.49808663
 h      2.09900067     1.61099526    -0.58187551
 o      2.25401254    -1.42937900     0.33242936
 h      3.12796948    -1.60575165     0.05080559
 c     -2.48410194    -0.43563647    -0.45376077
 h     -3.28623267     0.49983033    -0.13844815
 h     -2.49204606    -0.62767535    -1.46457675
 h     -2.69398798    -1.31432661     0.11798253
 h     -0.44711652     1.91954557     1.59353465
          17

 c      1.37513048    -0.45061236    -0.04425323
 c     -0.07124624    -0.92514631     0.11840324
 c     -1.12363063    -0.04704416    -0.06842069
 c     -1.17968591     1.35532054     0.86650214
 c     -0.24129910     1.24041375    -0.49267607
 c      1.21807819     0.96461039    -0.43337686
 h     -0.20456543    -1.90935593     0.51358503
 h     -2.29333682     1.69107563     0.62886224
 h     -0.65869962     1.66880104    -1.45732127
 h      2.01163763     1.66248794    -0.60815175
 o      2.25391761    -1.43110464     0.34279508
 h      3.09682000    -1.62010253     0.10262402
 c     -2.48452196    -0.43801779    -0.45662595
 h     -3.29006108     0.52095601    -0.14601751
 h     -2.49262503    -0.57615968    -1.53625621
 h     -2.72764930    -1.32990678     0.14398776
 h     -0.44293267     1.96696229     1.60042055
          17

 c      1.37137789    -0.45078595    -0.06523023
 c     -0.04641895    -0.92961689     0.12228079
 c     -1.12952632    -0.03755541    -0.08078573
 c     -1.16306145     1.36262071     0.86538491
 c     -0.25118105     1.23824710    -0.47696752
 c      1.20915954     0.95563832    -0.43420304
 h     -0.19171174    -1.94995173     0.49761650
 h     -2.28701482     1.69696315     0.68272054
 h     -0.63778013     1.60818070    -1.40637280
 h      1.92815171     1.71974102    -0.63425836
 o      2.25041582    -1.43164626     0.35392797
 h      3.10569298    -1.63212596     0.13738029
 c     -2.48684132    -0.43849006    -0.45885548
 h     -3.27504837     0.51340307    -0.16439956
 h     -2.49808523    -0.52812069    -1.61025928
 h     -2.76563262    -1.34531304     0.16606308
 h     -0.45753356     1.99215903     1.60276903
          17

 c      1.36588378    -0.45086510    -0.08603389
 c     -0.02003926    -0.93431477     0.12716355
 c     -1.13223667    -0.02619066    -0.09217632
 c     -1.14509808     1.37177601     0.86251365
 c     -0.26351857     1.23537514    -0.46080867
 c      1.19950560     0.94372769    -0.43401637
 h     -0.17795343    -1.99234618     0.47862113
 h     -2.25685570     1.70075994     0.74317719
 h     -0.61907802     1.55566442    -1.36088102
 h      1.85180940     1.78127796    -0.65995512
 o      2.24380769    -1.43099955     0.36556631
 h      3.14948040    -1.64082408     0.15712220
 c     -2.49126055    -0.43753324    -0.46154661
 h     -3.24242133     0.47887156    -0.19213625
 h     -2.50798823    -0.48428318    -1.66906447
 h     -2.80429688    -1.35388891     0.17796225
 h     -0.48851363     1.99453343     1.60122867
          17

 c      1.35920995    -0.45107271    -0.10623058
 c      0.00655902    -0.93944209     0.13281465
 c     -1.13128701    -0.01398936    -0.10207043
 c     -1.12612970     1.38252312     0.85804460
 c     -0.27753897     1.23119158    -0.44301073
 c      1.18921668     0.92986291    -0.43307187
 h     -0.16168166    -2.02799048     0.45488724
 h     -2.20670175     1.70302334     0.80641504
 h     -0.61028698     1.51998436    -1.33998725
 h      1.78183237     1.84085110    -0.68379912
 o      2.23583839    -1.42953458     0.37716671
 h      3.20120625    -1.64022446     0.16867164
 c     -2.49761017    -0.43555626    -0.46535944
 h     -3.19628693     0.42284324    -0.22656995
 h     -2.52157130    -0.44643255    -1.70318175
 h     -2.84043444    -1.35182205     0.17588023
 h     -0.53065599     1.97584382     1.59879854
          17

 c      1.35196538    -0.45165030    -0.12541558
 c      0.03212623    -0.94512768     0.13893006
 c     -1.12656428    -0.00197721    -0.11001498
 c     -1.10641136     1.39426717     0.85196548
 c     -0.29269692     1.22553092    -0.42325034
 c      1.17846841     0.91534332    -0.43170616
 h     -0.14175200    -2.05112417     0.42603486
 h     -2.14519712     1.70541268     0.86811638
 h     -0.61452007     1.50517026    -1.35313923
 h      1.71649643     1.88990668    -0.70367521
 o      2.22802647    -1.42754967     0.38830534
 h      3.23821316    -1.62595590     0.17709315
 c     -2.50508826    -0.43327834    -0.47077551
 h     -3.14632170     0.35792743    -0.26301876
 h     -2.53789784    -0.41649190    -1.70905459
 h     -2.87165842    -1.33817839     0.15842767
 h     -0.57553805     1.94072161     1.60176689
          17

 c      1.34476964    -0.45285695    -0.14322097
 c      0.05554412    -0.95136620     0.14516628
 c     -1.11830407     0.00884453    -0.11564545
 c     -1.08606891     1.40613407     0.84405970
 c     -0.30886215     1.21884123    -0.40288697
 c      1.16732971     0.90144954    -0.43025167
 h     -0.11768890    -2.05931350     0.39287342
 h     -2.08568618     1.71071415     0.92426448
 h     -0.62760237     1.50850831    -1.39053283
 h      1.65536045     1.92107820    -0.71769925
 o      2.22122117    -1.42514615     0.39871693
 h      3.24890422    -1.59684809     0.18493185
 c     -2.51199884    -0.43214275    -0.47832146
 h     -3.11092125     0.30789554    -0.29398610
 h     -2.55591828    -0.39616216    -1.68730917
 h     -2.89665171    -1.31478542     0.12648474
 h     -0.61221221     1.89619188     1.61995016
          17

 c      1.33820162    -0.45493396    -0.15932357
 c      0.07586844    -0.95797220     0.15116302
 c     -1.10704907     0.01751593    -0.11869998
 c     -1.06509454     1.41734890     0.83420873
 c     -0.32588684     1.21184984    -0.38413287
 c      1.15574040     0.88922965    -0.42898177
 h     -0.08980419    -2.05358149     0.35713695
 h     -2.04254119     1.72211261     0.97211772
 h     -0.64278916     1.52428252    -1.43315979
 h      1.59961346     1.93003440    -0.72472955
 o      2.21575362    -1.42227959     0.40823376
 h      3.23020225    -1.55397552     0.19314872
 c     -2.51623025    -0.43379415    -0.48843406
 h     -3.11170935     0.30099449    -0.31127072
 h     -2.57448750    -0.38677875    -1.64257291
 h     -2.91547706    -1.28635167     0.08325001
 h     -0.63104567     1.84808649     1.66269297
          17

 c      1.33274456    -0.45805501    -0.17344698
 c      0.09236906    -0.96452770     0.15655485
 c     -1.09357469     0.02312954    -0.11902450
 c     -1.04356493     1.42781469     0.82319366
 c     -0.34322268     1.20523509    -0.36901515
 c      1.14356310     0.87938221    -0.42808208
 h     -0.05926095    -2.03855574     0.32121011
 h     -2.02333535     1.74127842     1.01016397
 h     -0.65524782     1.54735573    -1.46554749
 h      1.55167333     1.91597829    -0.72453055
 o      2.21151327    -1.41880968     0.41676444
 h      3.18628481    -1.49985158     0.20147634
 c     -2.51714871    -0.43775372    -0.50077094
 h     -3.15106185     0.34178021    -0.31290472
 h     -2.59251764    -0.38901755    -1.58498108
 h     -2.92996726    -1.26050580     0.03432765
 h     -0.62920766     1.79627614     1.72990050
          17

 c      1.32873410    -0.46228008    -0.18535593
 c      0.10454995    -0.97037204     0.16098765
 c     -1.07879767     0.02484902    -0.11658116
 c     -1.02203068     1.43811444     0.81307293
 c     -0.35993238     1.19952883    -0.35913270
 c      1.13063240     0.87215454    -0.42762627
 h     -0.02798588    -2.02225056     0.28778255
 h     -2.02397906     1.76692842     1.03683896
 h     -0.66269400     1.57400291    -1.47886026
 h      1.51487496     1.88193862    -0.71787903
 o      2.20784595    -1.41454132     0.42432131
 h      3.13021423    -1.43781443     0.20801410
 c     -2.51590508    -0.44114224    -0.51384368
 h     -3.20836174     0.40589367    -0.30426151
 h     -2.60949181    -0.40225663    -1.53254047
 h     -2.94359051    -1.24642346    -0.01303804
 h     -0.61091300     1.73617611     1.80886004
          17

 c      1.32631671    -0.46752491    -0.19485263
 c      0.11212271    -0.97474136     0.16415557
 c     -1.06367164     0.02196881    -0.11145629
 c     -1.00149200     1.44890783     0.80641138
 c     -0.37492280     1.19511291    -0.35570202
 c      1.11677166     0.86724077    -0.42755204
 h      0.00175233    -2.01426183     0.25930925
 h     -2.03308864     1.79583158     1.05022814
 h     -0.66464030     1.60161741    -1.46935562
 h      1.49343538     1.83533544    -0.70673700
 o      2.20349167    -1.40931787     0.43105814
 h      3.08505742    -1.37067640     0.20872841
 c     -2.51359055    -0.44140112    -0.52544315
 h     -3.26311783     0.46849444    -0.29162654
 h     -2.62601910    -0.42437324    -1.50963152
 h     -2.95966433    -1.25090191    -0.05257232
 h     -0.58255700     1.66468677     1.88241695
          17

 c      1.32542367    -0.47356002    -0.20178306
 c      0.11494461    -0.97712666     0.16584575
 c     -1.04906641     0.01402709    -0.10385208
 c     -0.98291616     1.46052726     0.80528954
 c     -0.38723467     1.19221499    -0.35946172
 c      1.10179521     0.86377319    -0.42766149
 h      0.02805218    -2.02150116     0.23744129
 h     -2.03929458     1.82477514     1.04913830
 h     -0.66183750     1.62846055    -1.43690607
 h      1.49241274     1.78793777    -0.69424032
 o      2.19728231    -1.40314902     0.43714895
 h      3.07306408    -1.29891976     0.19960993
 c     -2.51083184    -0.43749322    -0.53382367
 h     -3.30369421     0.51533015    -0.27943037
 h     -2.64288970    -0.45300415    -1.53259734
 h     -2.97850845    -1.27389515    -0.08206529
 h     -0.54948950     1.58239226     1.93689335
          17

 c      1.32577266    -0.48005687    -0.20604658
 c      0.11298364    -0.97764716     0.16595034
 c     -1.03567593     0.00093928    -0.09407406
 c     -0.96682805     1.47291517     0.81080103
 c     -0.39626237     1.19086956    -0.37040410
 c      1.08558205     0.86064385    -0.42771290
 h      0.04980944    -2.04382748     0.22288681
 h     -2.03487651     1.85160988     1.03389162
 h     -0.65616527     1.65386315    -1.38488831
 h      1.51669220     1.75248056    -0.68372355
 o      2.18959207    -1.39608011     0.44243390
 h      3.09270808    -1.22292724     0.18257266
 c     -2.50831833    -0.42963989    -0.53913168
 h     -3.32459542     0.53974581    -0.27046026
 h     -2.65851101    -0.48620441    -1.59255558
 h     -2.99667999    -1.30815765    -0.10361638
 h     -0.51556659     1.49243029     1.96406434
          17

 c      1.32690236    -0.48667098    -0.20759329
 c      0.10636824    -0.97705226     0.16444088
 c     -1.02400428    -0.01691263    -0.08253995
 c     -0.95317636     1.48567203     0.82295412
 c     -0.40180527     1.19082092    -0.38748370
 c      1.06834232     0.85724517    -0.42763034
 h      0.06641952    -2.07416907     0.21576470
 h     -2.01634785     1.87547335     1.00643240
 h     -0.65088340     1.67913849    -1.32147562
 h      1.56774256     1.73466726    -0.67642845
 o      2.18210351    -1.38792280     0.44643119
 h      3.12189667    -1.14713543     0.16533683
 c     -2.50683978    -0.41878288    -0.54280372
 h     -3.32351203     0.53920493    -0.26639911
 h     -2.66921526    -0.52123651    -1.66482221
 h     -3.00919764    -1.34345164    -0.12103024
 h     -0.48357436     1.39912679     1.96039197
          17

 c      1.32821214    -0.49309911    -0.20641915
 c      0.09547050    -0.97636817     0.16134849
 c     -1.01443023    -0.03868497    -0.06980119
 c     -0.94139971     1.49813279     0.84080544
 c     -0.40394832     1.19138507    -0.40852524
 c      1.05092254     0.85393165    -0.42762911
 h      0.07725494    -2.10295873     0.21593351
 h     -1.98427762     1.89682387     0.97012770
 h     -0.65095782     1.70910461    -1.26106514
 h      1.64004098     1.72831389    -0.67020077
 o      2.17633097    -1.37837334     0.44872941
 h      3.14077812    -1.07793751     0.15508877
 c     -2.50693549    -0.40609025    -0.54612091
 h     -3.30018801     0.51384635    -0.26812414
 h     -2.67190889    -0.55464574    -1.72814025
 h     -3.01204379    -1.37082041    -0.13749912
 h     -0.45548117     1.30717457     1.92635408
          17

 c      1.32899361    -0.49907378    -0.20257437
 c      0.08094007    -0.97657448     0.15676641
 c     -1.00730568    -0.06317847    -0.05653691
 c     -0.93059833     1.50948644     0.86270893
 c     -0.40292469     1.19148694    -0.43070522
 c      1.03470426     0.85153134    -0.42806306
 h      0.08151097    -2.12226442     0.22305326
 h     -1.94313893     1.91752404     0.92938371
 h     -0.66239482     1.75199021    -1.22128668
 h      1.72224574     1.72129353    -0.66135985
 o      2.17312837    -1.36720999     0.44914590
 h      3.13933333    -1.02047381     0.15586887
 c     -2.50867153    -0.39273994    -0.54981864
 h     -3.25685859     0.46684899    -0.27559449
 h     -2.66509178    -0.58320867    -1.77017628
 h     -3.00320774    -1.38442764    -0.15483016
 h     -0.43219776     1.22089955     1.86665444
          17

 c      1.32847279    -0.50433319    -0.19617870
 c      0.06367542    -0.97847771     0.15085855
 c     -1.00303433    -0.08900862    -0.04349778
 c     -0.91978992     1.51894992     0.88656848
 c     -0.39921531     1.19028792    -0.45185637
 c      1.02117413     0.85063698    -0.42920764
 h      0.07835137    -2.12751471     0.23656224
 h     -1.90051834     1.94072703     0.88896278
 h     -0.68882476     1.81293961    -1.21120463
 h      1.80205500     1.70386522    -0.64715539
 o      2.17281542    -1.35435461     0.44769582
 h      3.11543215    -0.97768329     0.16900891
 c     -2.51148196    -0.38004945    -0.55433458
 h     -3.20035921     0.40673563    -0.28706725
 h     -2.64854363    -0.60432392    -1.78530153
 h     -2.98269107    -1.38176392    -0.17350558
 h     -0.41280291     1.14319123     1.79101287
          17

 c      1.32587119    -0.50861150    -0.18743020
 c      0.04475268    -0.98268540     0.14385696
 c     -1.00209273    -0.11476597    -0.03143313
 c     -0.90827323     1.52602837     0.91008556
 c     -0.39376538     1.18798069    -0.47140331
 c      1.01159836     0.85137665    -0.43118070
 h      0.06711808    -2.11778273     0.25572360
 h     -1.86440935     1.96995378     0.85314387
 h     -0.72761956     1.88557094    -1.22304685
 h      1.86961193     1.67142368    -0.62649903
 o      2.17527636    -1.33989786     0.44455493
 h      3.07333654    -0.94992831     0.19366847
 c     -2.51392061    -0.36980904    -0.56014395
 h     -3.14576426     0.35141008    -0.29746201
 h     -2.62286829    -0.61601199    -1.77214365
 h     -2.95227819    -1.36356144    -0.19283216
 h     -0.39366047     1.07392382     1.71405642
          17

 c      1.32048187    -0.51165947    -0.17659773
 c      0.02531517    -0.98956158     0.13603645
 c     -1.00496997    -0.13912493    -0.02103511
 c     -0.89593124     1.53072723     0.93113061
 c     -0.38779361     1.18549869    -0.48965165
 c      1.00688175     0.85350402    -0.43395795
 h      0.04750971    -2.09578316     0.27978465
 h     -1.83898353     2.00724687     0.82537585
 h     -0.77162183     1.95574180    -1.24173436
 h      1.91845327     1.62367338    -0.59963740
 o      2.17988651    -1.32416528     0.44005729
 h      3.02476999    -0.93387759     0.22675776
 c     -2.51371152    -0.36422582    -0.56789136
 h     -3.11634361     0.32797240    -0.29768744
 h     -2.58920361    -0.61698231    -1.73281343
 h     -2.91542580    -1.33405910    -0.21090413
 h     -0.36908185     1.00951131     1.65174377
          17

 c      1.31175891    -0.51327811    -0.16399734
 c      0.00643119    -0.99913191     0.12767011
 c     -1.01204334    -0.16092634    -0.01289852
 c     -0.88305130     1.53337151     0.94830999
 c     -0.38237756     1.18371362    -0.50684032
 c      1.00748465     0.85652811    -0.43741080
 h      0.01970621    -2.06790825     0.30824942
 h     -1.82240469     2.05172442     0.80860598
 h     -0.81364644     2.01085678    -1.25591662
 h      1.94556864     1.56342484    -0.56771548
 o      2.18538794    -1.30780646     0.43467994
 h      2.99053803    -0.92095726     0.26298439
 c     -2.50925681    -0.36415629    -0.57774081
 h     -3.12621278     0.35275773    -0.28146289
 h     -2.54902301    -0.60707450    -1.67412780
 h     -2.87724068    -1.30151038    -0.22441669
 h     -0.33539143     0.94642605     1.61384578
          17

 c      1.29941253    -0.51334556    -0.14995933
 c     -0.01105402    -1.01102568     0.11897823
 c     -1.02344670    -0.17924227    -0.00748732
 c     -0.86979497     1.53410640     0.96123491
 c     -0.37824759     1.18312534    -0.52291861
 c      1.01331687     0.85977441    -0.44134048
 h     -0.01561783    -2.04360590     0.34119035
 h     -1.80887230     2.09995762     0.80543015
 h     -0.84850342     2.04325537    -1.25988754
 h      1.95181706     1.49610523    -0.53249752
 o      2.19030056    -1.29163540     0.42887212
 h      2.99348828    -0.89980989     0.29733381
 c     -2.50122551    -0.36730540    -0.58830218
 h     -3.16230504     0.41006432    -0.25483714
 h     -2.50394568    -0.58810710    -1.61078532
 h     -2.84404609    -1.27745626    -0.22887611
 h     -0.29494018     0.88647789     1.59982430
          17

 c      1.28347430    -0.51182630    -0.13479718
 c     -0.02664076    -1.02461634     0.11011324
 c     -1.03898463    -0.19341264    -0.00510735
 c     -0.85603545     1.53276076     0.97013296
 c     -0.37577018     1.18390348    -0.53763340
 c      1.02359771     0.86238335    -0.44550994
 h     -0.05744101    -2.03260416     0.37919099
 h     -1.79211455     2.14757363     0.81773191
 h     -0.87303413     2.04954259    -1.25182184
 h      1.94317497     1.42989938    -0.49612009
 o      2.19431630    -1.27594996     0.42276975
 h      3.03611057    -0.86716312     0.32942102
 c     -2.49120421    -0.37030481    -0.59687363
 h     -3.20247932     0.47269616    -0.22932161
 h     -2.45531292    -0.56438510    -1.56758827
 h     -2.82153649    -1.27209659    -0.22047247
 h     -0.25445626     0.83650287     1.60306977
          17

 c      1.26429326    -0.50877324    -0.11878736
 c     -0.04023546    -1.03940689     0.10123982
 c     -1.05809295    -0.20305510    -0.00588417
 c     -0.84155552     1.52909965     0.97536509
 c     -0.37499476     1.18596222    -0.55060830
 c      1.03676598     0.86332387    -0.44969036
 h     -0.10449780    -2.03980615     0.42230110
 h     -1.76743482     2.19060798     0.84633730
 h     -0.88584427     2.02962031    -1.23240117
 h      1.93202181     1.37567219    -0.46059146
 o      2.19861827    -1.26032549     0.41631198
 h      3.09570827    -0.83111559     0.36152978
 c     -2.48055040    -0.37120794    -0.60071160
 h     -3.23242470     0.52247105    -0.21299979
 h     -2.40352998    -0.54063259    -1.57008003
 h     -2.81200803    -1.28725574    -0.19945739
 h     -0.22058439     0.80375556     1.61657969
          17

 c      1.24248179    -0.50433851    -0.10215590
 c     -0.05215401    -1.05532227     0.09266451
 c     -1.07984078    -0.20805768    -0.00975449
 c     -0.82619144     1.52300232     0.97724282
 c     -0.37569840     1.18895651    -0.56134630
 c      1.05074907     0.86159115    -0.45373571
 h     -0.15500973    -2.06196626     0.46850131
 h     -1.73221549     2.22615257     0.89093684
 h     -0.88750634     1.98671817    -1.20461827
 h      1.93476773     1.34469456    -0.42691428
 o      2.20445478    -1.24426504     0.40952567
 h      3.14746539    -0.80058241     0.39401906
 c     -2.47036148    -0.37002053    -0.59912109
 h     -3.24550976     0.55076092    -0.20966051
 h     -2.34945465    -0.51748725    -1.61967197
 h     -2.81366896    -1.31507602    -0.17123380
 h     -0.19758110     0.79300934     1.63512605
          17

 c      1.21885066    -0.49878657    -0.08506958
 c     -0.06305317    -1.07254966     0.08484752
 c     -1.10298984    -0.20855234    -0.01648641
 c     -0.80986408     1.51448939     0.97602007
 c     -0.37738232     1.19218240    -0.56914796
 c      1.06392579     0.85671246    -0.45761732
 h     -0.20641193    -2.09023317     0.51357246
 h     -1.68575015     2.25254169     0.95016686
 h     -0.88152549     1.92855945    -1.17466306
 h      1.96149527     1.34274095    -0.39475824
 o      2.21241020    -1.22751919     0.40252342
 h      3.17636076    -0.77999672     0.42538342
 c     -2.46139200    -0.36774874    -0.59378324
 h     -3.23937331     0.55445326    -0.22034942
 h     -2.29692284    -0.49248935    -1.69112144
 h     -2.82268880    -1.34412088    -0.14334926
 h     -0.18707279     0.80599069     1.65529071
          17

 c      1.19434358    -0.49250098    -0.06763066
 c     -0.07376690    -1.09116732     0.07827509
 c     -1.12609624    -0.20486385    -0.02571541
 c     -0.79259242     1.50372254     0.97190153
 c     -0.37921500     1.19446386    -0.57300023
 c      1.07601026     0.84913747    -0.46131945
 h     -0.25567944    -2.11544574     0.55263352
 h     -1.62893892     2.26933516     1.02171977
 h     -0.87569880     1.86866696    -1.15317138
 h      2.00629750     1.36559710    -0.36387601
 o      2.22246891    -1.21004810     0.39542357
 h      3.17638344    -0.76992172     0.45365845
 c     -2.45416380    -0.36534134    -0.58679280
 h     -3.21422970     0.53368452    -0.24449242
 h     -2.25108513    -0.46455958    -1.75779969
 h     -2.83526140    -1.36501770    -0.12217605
 h     -0.18823351     0.84142097     1.67525006
          17

 c      1.16996322    -0.48597562    -0.04988031
 c     -0.08510949    -1.11094911     0.07333501
 c     -1.14762159    -0.19744732    -0.03697436
 c     -0.77453520     1.49103794     0.96501805
 c     -0.38013768     1.19437997    -0.57170763
 c      1.08759388     0.83993688    -0.46474440
 h     -0.29998238    -2.13133566     0.58167686
 h     -1.56395202     2.27718143     1.10247016
 h     -0.88108544     1.82371902    -1.15370778
 h      2.05319697     1.40261217    -0.33533363
 o      2.23414023    -1.19197855     0.38830683
 h      3.14880047    -0.76791457     0.47729302
 c     -2.44908786    -0.36347938    -0.57970263
 h     -3.17296540     0.49176989    -0.28017235
 h     -2.21592634    -0.43463524    -1.80370785
 h     -2.84843931    -1.37220506    -0.11173574
 h     -0.19769202     0.89488204     1.69498153
          17

 c      1.14668341    -0.47978782    -0.03181626
 c     -0.09772050    -1.13136356     0.07026175
 c     -1.16605028    -0.18683790    -0.04972307
 c     -0.75603896     1.47697906     0.95540125
 c     -0.37953911     1.19121493    -0.56468288
 c      1.09920572     0.83023993    -0.46775512
 h     -0.33718821    -2.13522476     0.59828645
 h     -1.49378671     2.27751603     1.18860508
 h     -0.90402063     1.80246527    -1.18370828
 h      2.08775361     1.44303324    -0.31089265
 o      2.24641585    -1.17365088     0.38117816
 h      3.10319137    -0.76800891     0.49593955
 c     -2.44631236    -0.36285528    -0.57367207
 h     -3.12282190     0.43710531    -0.32371922
 h     -2.19380317    -0.40458077    -1.82168197
 h     -2.86027450    -1.36365981    -0.11385252
 h     -0.20946935     0.95891673     1.71671988
          17

 c      1.12535992    -0.47454679    -0.01342703
 c     -0.11197217    -1.15162325     0.06911835
 c     -1.18002512    -0.17361741    -0.06338977
 c     -0.73759793     1.46223113     0.94307719
 c     -0.37790320     1.18562476    -0.55273976
 c      1.11097661     0.82094610    -0.47022959
 h     -0.36616870    -2.12783365     0.60188334
 h     -1.42176270     2.27203666     1.27562710
 h     -0.93827754     1.79793263    -1.23561117
 h      2.10141627     1.47884570    -0.29210276
 o      2.25764530    -1.15572173     0.37390483
 h      3.05991139    -0.75934164     0.51163851
 c     -2.44537961    -0.36453928    -0.56974947
 h     -3.07808100     0.38636043    -0.36917145
 h     -2.18580767    -0.37650758    -1.80982397
 h     -2.86987687    -1.34049529    -0.12847896
 h     -0.21601531     1.02451192     1.74441230
          17

 c      1.10665815    -0.47081318     0.00526352
 c     -0.12792894    -1.17070539     0.06977741
 c     -1.18849468    -0.15839187    -0.07742032
 c     -0.71964168     1.44741377     0.92840357
 c     -0.37626061     1.17882604    -0.53758726
 c      1.12269109     0.81266376    -0.47207100
 h     -0.38705405    -2.11318457     0.59392018
 h     -1.35110221     2.26218389     1.35837062
 h     -0.97112725     1.79687053    -1.29331146
 h      2.09086521     1.50495890    -0.27995945
 o      2.26594504    -1.13905135     0.36621588
 h      3.04422033    -0.72830993     0.52905493
 c     -2.44516328    -0.36990254    -0.56887097
 h     -3.05900224     0.36345800    -0.40953512
 h     -2.19200292    -0.35259082    -1.76977361
 h     -2.87765550    -1.30711700    -0.15375115
 h     -0.21116156     1.08422367     1.78038304
          17

 c      1.09101597    -0.46901395     0.02415985
 c     -0.14534626    -1.18736034     0.07190535
 c     -1.19083932    -0.14178396    -0.09131456
 c     -0.70231026     1.43293717     0.91245769
 c     -0.37537256     1.17171571    -0.52095948
 c      1.13386782     0.80570659    -0.47320402
 h     -0.40142829    -2.09858709     0.57802349
 h     -1.28466454     2.24886822     1.43127616
 h     -0.99251972     1.78992696    -1.34280272
 h      2.05675865     1.51889811    -0.27482840
 o      2.27078560    -1.12397253     0.35800252
 h      3.06171084    -0.67057069     0.55089118
 c     -2.44495029    -0.37916452    -0.57142719
 h     -3.07740234     0.38279700    -0.44148850
 h     -2.21129077    -0.33503225    -1.70707242
 h     -2.88579098    -1.27178599    -0.18580829
 h     -0.19299920     1.13419935     1.82104468
          17

 c      1.07866445    -0.46939017     0.04308202
 c     -0.16372262    -1.20020925     0.07500932
 c     -1.18695705    -0.12445306    -0.10464479
 c     -0.68549315     1.41909638     0.89695733
 c     -0.37551885     1.16475561    -0.50435554
 c      1.14377322     0.80006108    -0.47357861
 h     -0.41214229    -2.09369296     0.55946262
 h     -1.22491675     2.23253117     1.48896157
 h     -0.99723873     1.77298853    -1.37534482
 h      2.00339237     1.52099611    -0.27632421
 o      2.27347841    -1.10989814     0.34958271
 h      3.09067859    -0.59730263     0.57363426
 c     -2.44555043    -0.39002470    -0.57689388
 h     -3.12272042     0.43230785    -0.46699188
 h     -2.24101501    -0.32567282    -1.63358974
 h     -2.89849180    -1.24618946    -0.21894817
 h     -0.16337981     1.17291419     1.85744983
          17

 c      1.06968865    -0.47199353     0.06177377
 c     -0.18243699    -1.20807502     0.07862434
 c     -1.17730369    -0.10712767    -0.11708038
 c     -0.66903146     1.40619700     0.88375899
 c     -0.37659044     1.15813797    -0.48908995
 c      1.15137975     0.79530960    -0.47318782
 h     -0.42221354    -2.10697054     0.54302695
 h     -1.17404570     2.21352441     1.52701299
 h     -0.98366300     1.74540302    -1.38653331
 h      1.93925076     1.51533072    -0.28305220
 o      2.27553050    -1.09604764     0.34141946
 h      3.10771589    -0.52327724     0.59179200
 c     -2.44828908    -0.39935116    -0.58376239
 h     -3.17535062     0.48871512    -0.48847916
 h     -2.27660885    -0.32496575    -1.57113925
 h     -2.92046867    -1.24132643    -0.24731152
 h     -0.12531704     1.19916322     1.88009081
          17

 c      1.06407910    -0.47670439     0.07991736
 c     -0.20093523    -1.21048358     0.08258230
 c     -1.16283785    -0.09061927    -0.12840912
 c     -0.65282503     1.39454473     0.87442913
 c     -0.37819336     1.15192224    -0.47630365
 c      1.15536073     0.79056500    -0.47209253
 h     -0.43313061    -2.14018944     0.52996570
 h     -1.13408498     2.19251068     1.54271411
 h     -0.95261723     1.70870652    -1.37523535
 h      1.87726810     1.51075611    -0.29241210
 o      2.27782182    -1.08193288     0.33387047
 h      3.10028363    -0.45879610     0.60169277
 c     -2.45408499    -0.40531453    -0.58959151
 h     -3.22129153     0.53513889    -0.50679585
 h     -2.31247272    -0.33130884    -1.54966212
 h     -2.95293827    -1.26030010    -0.26793996
 h     -0.08140912     1.21161313     1.88234936
          17

 c      1.06173680    -0.48327601     0.09716199
 c     -0.21879498    -1.20787218     0.08708149
 c     -1.14488225    -0.07578888    -0.13854839
 c     -0.63681709     1.38436561     0.87003303
 c     -0.37970640     1.14607632    -0.46683568
 c      1.15436546     0.78466460    -0.47039259
 h     -0.44431828    -2.18624799     0.51731318
 h     -1.10696242     2.17076460     1.53554819
 h     -0.90712634     1.66640448    -1.34364921
 h      1.83184500     1.51916105    -0.30124322
 o      2.28071349    -1.06736926     0.32716306
 h      3.06483388    -0.40936437     0.60181188
 c     -2.46335780    -0.40760832    -0.59263000
 h     -3.25333323     0.56278598    -0.52189498
 h     -2.34569099    -0.34296636    -1.58628921
 h     -2.99136815    -1.29580795    -0.28184615
 h     -0.03359610     1.20924529     1.86121750
          17

 c      1.06244176    -0.49140254     0.11315587
 c     -0.23562647    -1.20124929     0.09246623
 c     -1.12497029    -0.06347735    -0.14752015
 c     -0.62094475     1.37572824     0.87101041
 c     -0.38028487     1.14042377    -0.46094819
 c      1.14772685     0.77689617    -0.46808506
 h     -0.45437023    -2.23329891     0.50060243
 h     -1.09450360     2.15040812     1.50750536
 h     -0.85305527     1.62467943    -1.29884216
 h      1.81075966     1.54750408    -0.30792217
 o      2.28422073    -1.05242895     0.32141234
 h      3.00413131    -0.37635398     0.59246296
 c     -2.47600739    -0.40657690    -0.59375273
 h     -3.26840399     0.56786209    -0.53343144
 h     -2.37770876    -0.36030832    -1.66445850
 h     -3.02823785    -1.33570344    -0.29180440
 h      0.01666523     1.19175247     1.81696686
          17

 c      1.06581357    -0.50077957     0.12756525
 c     -0.25097089    -1.19172685     0.09899779
 c     -1.10471029    -0.05441261    -0.15540371
 c     -0.60513150     1.36849753     0.87708426
 c     -0.37883866     1.13453009    -0.45800300
 c      1.13593564     0.76766850    -0.46497141
 h     -0.46234381    -2.27025012     0.47659655
 h     -1.09835407     2.13448218     1.46308768
 h     -0.80000608     1.59352683    -1.25518375
 h      1.80974045     1.59019027    -0.31376785
 o      2.28803354    -1.03750038     0.31660169
 h      2.92711017    -0.35593155     0.57611282
 c     -2.49165825    -0.40274240    -0.59508569
 h     -3.26592337     0.54964225    -0.54102292
 h     -2.41028916    -0.38380397    -1.75292682
 h     -3.05682279    -1.36912783    -0.30016319
 h      0.06840203     1.15970349     1.75301421
          17

 c      1.07128925    -0.51111995     0.14007336
 c     -0.26428885    -1.18028899     0.10678200
 c     -1.08566376    -0.04910686    -0.16231083
 c     -0.58936423     1.36238442     0.88730774
 c     -0.37419475     1.12773608    -0.45653510
 c      1.12018725     0.75812297    -0.46079577
 h     -0.46813081    -2.28946366     0.44412008
 h     -1.11954678     2.12631300     1.40849646
 h     -0.75983475     1.58582499    -1.23302046
 h      1.81791170     1.63344799    -0.32141859
 o      2.29147074    -1.02345291     0.31253331
 h      2.84986652    -0.33630414     0.55817078
 c     -2.50975262    -0.39675800    -0.59817310
 h     -3.24769601     0.51039760    -0.54434460
 h     -2.44353741    -0.41245414    -1.82865575
 h     -3.07282684    -1.38889616    -0.30821094
 h      0.12146449     1.11446935     1.67599609
          17

 c      1.07812997    -0.52213298     0.15037521
 c     -0.27500539    -1.16774975     0.11579014
 c     -1.06924497    -0.04777379    -0.16839267
 c     -0.57383810     1.35714418     0.90038207
 c     -0.36575681     1.11975276    -0.45546189
 c      1.10174020     0.74931429    -0.45540652
 h     -0.47229729    -2.28721659     0.40377098
 h     -1.15726982     2.12758055     1.34970624
 h     -0.73928340     1.60960742    -1.24508986
 h      1.82549849     1.66452203    -0.33276522
 o      2.29373640    -1.01156316     0.30889002
 h      2.79181027    -0.29889549     0.54597194
 c     -2.52939955    -0.38952050    -0.60376654
 h     -3.21923717     0.45708426    -0.54305637
 h     -2.47668784    -0.44431447    -1.87951255
 h     -3.07445751    -1.39155844    -0.31628685
 h      0.17671595     1.05796691     1.59503831
          17

 c      1.08547904    -0.53349189     0.15818853
 c     -0.28256618    -1.15474681     0.12589161
 c     -1.05664684    -0.05028923    -0.17385560
 c     -0.55900837     1.35277644     0.91513987
 c     -0.35407904     1.11136762    -0.45538793
 c      1.08171377     0.74185795    -0.44879422
 h     -0.47587712    -2.26365305     0.35746523
 h     -1.20723088     2.13612702     1.29069477
 h     -0.73385665     1.65911323    -1.28216773
 h      1.82636762     1.67546560    -0.34846546
 o      2.29480442    -1.00249574     0.30561007
 h      2.76144287    -0.23480098     0.54268776
 c     -2.54914618    -0.38240405    -0.61218582
 h     -3.19212808     0.40432352    -0.53644873
 h     -2.50886607    -0.47711788    -1.90021299
 h     -3.06211386    -1.37704399    -0.32391443
 h      0.23475121     0.99277693     1.51921039
          17

 c      1.09247116    -0.54480645     0.16328291
 c     -0.28647929    -1.14168687     0.13687591
 c     -1.04877396    -0.05618822    -0.17896880
 c     -0.54537110     1.34944056     0.93081656
 c     -0.34042445     1.10396565    -0.45774022
 c      1.06112969     0.73594026    -0.44106821
 h     -0.48029426    -2.22308608     0.30808338
 h     -1.26165114     2.14631110     1.23370336
 h     -0.73386079     1.71992129    -1.32368226
 h      1.81761466     1.66287929    -0.36826761
 o      2.29572267    -0.99544744     0.30310050
 h      2.75059340    -0.15865998     0.54369380
 c     -2.56695684    -0.37723080    -0.62362288
 h     -3.18412057     0.37454054    -0.52280107
 h     -2.53933623    -0.50853260    -1.88936932
 h     -3.03822277    -1.34876966    -0.32971367
 h      0.29316438     0.92297068     1.45440951
          17

 c      1.09833939    -0.55563552     0.16549823
 c     -0.28633705    -1.12865082     0.14848054
 c     -1.04618359    -0.06470299    -0.18405221
 c     -0.53319573     1.34717200     0.94692642
 c     -0.32618763     1.09865062    -0.46341942
 c      1.04096949     0.73139021    -0.43241761
 h     -0.48739878    -2.17451759     0.25905817
 h     -1.31168333     2.15201346     1.18069720
 h     -0.73171575     1.77901105    -1.35364297
 h      1.79898284     1.62703555    -0.39140436
 o      2.29767535    -0.98914655     0.30183829
 h      2.74800832    -0.09267383     0.54266820
 c     -2.58111231    -0.37506939    -0.63818959
 h     -3.20846508     0.38464926    -0.49987450
 h     -2.56746131    -0.53633404    -1.84869824
 h     -3.00723325    -1.31420279    -0.33105566
 h      0.34572216     0.85451655     1.40303514
          17

 c      1.10248349    -0.56553902     0.16475753
 c     -0.28184572    -1.11539605     0.16044626
 c     -1.04906165    -0.07485140    -0.18944716
 c     -0.52254912     1.34576609     0.96299279
 c     -0.31276472     1.09599006    -0.47256994
 c      1.02214756     0.72770696    -0.42306127
 h     -0.49940606    -2.13085838     0.21361825
 h     -1.35003328     2.14915293     1.13403327
 h     -0.72321108     1.82793175    -1.36377512
 h      1.77299096     1.57171611    -0.41690978
 o      2.30143360    -0.98276267     0.30209240
 h      2.74718783    -0.05173711     0.53593997
 c     -2.59153003    -0.37461657    -0.65553067
 h     -3.25864087     0.42709979    -0.46838558
 h     -2.59260306    -0.55877498    -1.78435825
 h     -2.97524633    -1.28457470    -0.32375308
 h      0.38523958     0.79409927     1.36619892
          17

 c      1.10451484    -0.57413109     0.16108120
 c     -0.27291623    -1.10168376     0.17258386
 c     -1.05724908    -0.08554901    -0.19548135
 c     -0.51344872     1.34488555     0.97846546
 c     -0.30152676     1.09612265    -0.48485438
 c      1.00536093     0.72405065    -0.41319456
 h     -0.51820507    -2.10431212     0.17387173
 h     -1.37210647     2.13630626     1.09625705
 h     -0.70652199     1.86208015    -1.35119386
 h      1.74576274     1.50473698    -0.44396955
 o      2.30736168    -0.97595950     0.30393196
 h      2.74578815    -0.04221664     0.52241272
 c     -2.59925339    -0.37323942    -0.67432819
 h     -3.31593559     0.47923018    -0.43323017
 h     -2.61423705    -0.57546296    -1.71053203
 h     -2.94814366    -1.27087929    -0.30296557
 h      0.40661595     0.74705983     1.34486130
          17

 c      1.10430212    -0.58112494     0.15459870
 c     -0.25983468    -1.08785772     0.18476358
 c     -1.07028887    -0.09572963    -0.20242941
 c     -0.50591091     1.34414795     0.99276456
 c     -0.29369416     1.09887767    -0.49968937
 c      0.99089256     0.71929830    -0.40294222
 h     -0.54373740    -2.09883667     0.14078949
 h     -1.37605517     2.11434225     1.06979607
 h     -0.68150552     1.87985276    -1.31656813
 h      1.72763526     1.43795733    -0.47245603
 o      2.31547711    -0.96877931     0.30727604
 h      2.74424835    -0.06357662     0.50280530
 c     -2.60532960    -0.36910409    -0.69194427
 h     -3.36510078     0.52264786    -0.40024726
 h     -2.63247371    -0.58903571    -1.65351497
 h     -2.92848653    -1.27621980    -0.26646417
 h      0.40754447     0.71659459     1.33992379
          17

 c      1.10202195    -0.58637800     0.14556235
 c     -0.24338808    -1.07498952     0.19680253
 c     -1.08746491    -0.10446794    -0.21046773
 c     -0.49990562     1.34314350     1.00533418
 c     -0.29012918     1.10378389    -0.51631265
 c      0.97865268     0.71240716    -0.39234483
 h     -0.57288210    -2.10778524     0.11537760
 h     -1.36261740     2.08604665     1.05679232
 h     -0.64969643     1.88287380    -1.26386388
 h      1.73059560     1.38387569    -0.50336234
 o      2.32542270    -0.96168054     0.31190440
 h      2.74586739    -0.10774383     0.47943574
 c     -2.61052854    -0.36174050    -0.70491449
 h     -3.39774588     0.54755799    -0.37402107
 h     -2.64859879    -0.60554649    -1.64511851
 h     -2.91482159    -1.29292599    -0.21762914
 h      0.38790253     0.70389612     1.35216798
          17

 c      1.09819359    -0.58992274     0.13436153
 c     -0.22479337    -1.06433416     0.20840100
 c     -1.10783509    -0.11107035    -0.21963344
 c     -0.49530649     1.34143950     1.01566677
 c     -0.29112144     1.10993843    -0.53368406
 c      0.96871558     0.70314364    -0.38147113
 h     -0.60052641    -2.11995798     0.09931140
 h     -1.33525681     2.05606484     1.05895850
 h     -0.61489841     1.87765425    -1.20141133
 h      1.76013620     1.34792929    -0.53790277
 o      2.33637669    -0.95571385     0.31745290
 h      2.75815065    -0.15654077     0.45623249
 c     -2.61537975    -0.35181189    -0.71158561
 h     -3.41020573     0.55018477    -0.35748209
 h     -2.66410418    -0.62810944    -1.69338123
 h     -2.90439547    -1.30892428    -0.16400657
 h      0.34942214     0.70816548     1.38226275
          17

 c      1.09366908    -0.59195142     0.12152147
 c     -0.20551049    -1.05679826     0.21919145
 c     -1.13028473    -0.11510063    -0.22982006
 c     -0.49191188     1.33862949     1.02328725
 c     -0.29626781     1.11580707    -0.55034727
 c      0.96174332     0.69243680    -0.37062917
 h     -0.62160145    -2.12610100     0.09442298
 h     -1.30041990     2.03095855     1.07739244
 h     -0.58371012     1.87799222    -1.14293758
 h      1.80918109     1.32494451    -0.57529985
 o      2.34712460    -0.95238182     0.32349823
 h      2.79224121    -0.18450067     0.43746065
 c     -2.62027488    -0.34078894    -0.71332852
 h     -3.40181746     0.53056050    -0.35204113
 h     -2.67899447    -0.65159639    -1.77192718
 h     -2.89538152    -1.31455511    -0.11356637
 h      0.29633657     0.72600197     1.43085230
          17

 c      1.08954460    -0.59275864     0.10766176
 c     -0.18707150    -1.05280573     0.22881520
 c     -1.15361572    -0.11635656    -0.24081785
 c     -0.48957056     1.33444796     1.02770138
 c     -0.30466250     1.11941819    -0.56466979
 c      0.95854161     0.68182953    -0.36039756
 h     -0.63232152    -2.12117553     0.10207689
 h     -1.26674001     2.01854446     1.11244109
 h     -0.56369897     1.90292570    -1.10405613
 h      1.86347875     1.30548856    -0.61238079
 o      2.35678814    -0.95238463     0.32981505
 h      2.85280825    -0.17946703     0.42396729
 c     -2.62539617    -0.33018944    -0.71221484
 h     -3.37465831     0.49197159    -0.35765641
 h     -2.69241876    -0.66891258    -1.84969831
 h     -2.88721024    -1.30461385    -0.07249473
 h      0.23613359     0.75082750     1.49889101
          17

 c      1.08697546    -0.59270341     0.09341512
 c     -0.17091415    -1.05236673     0.23697568
 c     -1.17664395    -0.11483230    -0.25235734
 c     -0.48832621     1.32888576     1.02842699
 c     -0.31552628     1.11965047    -0.57580468
 c      0.95947782     0.67282016    -0.35144707
 h     -0.63058738    -2.10418377     0.12291495
 h     -1.24156350     2.02519539     1.16353030
 h     -0.55754481     1.96204683    -1.09070994
 h      1.91015687     1.28253901    -0.64534166
 o      2.36557702    -0.95472294     0.33644789
 h      2.92790491    -0.15700507     0.41248423
 c     -2.63054366    -0.32129433    -0.70971087
 h     -3.33479150     0.44211682    -0.37233479
 h     -2.70372689    -0.67586019    -1.90743683
 h     -2.88019423    -1.27787734    -0.04465064
 h      0.17768615     0.77449513     1.58752214
          17

 c      1.08695559    -0.59220486     0.07934925
 c     -0.15817805    -1.05512866     0.24346231
 c     -1.19827846    -0.11068373    -0.26414196
 c     -0.48836462     1.32216772     1.02537267
 c     -0.32854733     1.11732144    -0.58416560
 c      0.96438929     0.66659819    -0.34437960
 h     -0.61620590    -2.07779041     0.15683019
 h     -1.22602290     2.05156842     1.22841282
 h     -0.56065975     2.04300026    -1.09397068
 h      1.94100521     1.25300031    -0.67115188
 o      2.37419116    -0.95798655     0.34345301
 h      2.99943195    -0.13950196     0.39996296
 c     -2.63495340    -0.31540320    -0.70691527
 h     -3.29449612     0.39537364    -0.39107950
 h     -2.71263953    -0.67096736    -1.93588655
 h     -2.87522249    -1.23641559    -0.03155439
 h      0.12550342     0.79222785     1.69505661
          17

 c      1.09013663    -0.59171304     0.06593583
 c     -0.14949358    -1.06034341     0.24814280
 c     -1.21756984    -0.10419531    -0.27587995
 c     -0.48981689     1.31463353     1.01938463
 c     -0.34346732     1.11413951    -0.59054165
 c      0.97271468     0.66398585    -0.33965903
 h     -0.59126691    -2.04846650     0.20308047
 h     -1.21427507     2.09114942     1.30205072
 h     -0.56695993     2.12375678    -1.10110352
 h      1.95231744     1.21693515    -0.68800156
 o      2.38311179    -0.96132551     0.35079294
 h      3.05443558    -0.14032692     0.38524882
 c     -2.63734368    -0.31389339    -0.70491951
 h     -3.27188424     0.37233668    -0.40603404
 h     -2.71909000    -0.65440576    -1.93156527
 h     -2.87369144    -1.18546382    -0.03217383
 h      0.07654498     0.80571511     1.81244075
          17

 c      1.09674171    -0.59164083     0.05355347
 c     -0.14486544    -1.06683100     0.25092274
 c     -1.23372658    -0.09575783    -0.28730092
 c     -0.49275182     1.30672426     1.01211543
 c     -0.35978404     1.11145154    -0.59543221
 c      0.98358980     0.66538484    -0.33756260
 h     -0.56032650    -2.02648866     0.26065373
 h     -1.19840152     2.13398145     1.37691714
 h     -0.57287565     2.18725644    -1.10383625
 h      1.94443888     1.17691768    -0.69547022
 o      2.39249324    -0.96442518     0.35837552
 h      3.08648583    -0.16408444     0.36836923
 c     -2.63683420    -0.31725283    -0.70458753
 h     -3.27989874     0.38810651    -0.41167287
 h     -2.72307193    -0.62750649    -1.89479570
 h     -2.87766334    -1.13369673    -0.04234530
 h      0.02512116     0.81942977     1.92483851
          17

 c      1.10658369    -0.59228779     0.04248812
 c     -0.14378408    -1.07318820     0.25168049
 c     -1.24612443    -0.08585664    -0.29814722
 c     -0.49722326     1.29896115     1.00529641
 c     -0.37680229     1.11002733    -0.59904549
 c      0.99584855     0.67069833    -0.33811351
 h     -0.52915393    -2.02336604     0.32896211
 h     -1.17299781     2.17136800     1.44495438
 h     -0.57721062     2.22400458    -1.09848414
 h      1.92219345     1.13799450    -0.69489810
 o      2.40221168    -0.96733784     0.36609486
 h      3.09455251    -0.20926839     0.34978581
 c     -2.63410539    -0.32380110    -0.70600978
 h     -3.31205163     0.43664020    -0.41106879
 h     -2.72466942    -0.59285849    -1.83021193
 h     -2.89005228    -1.09270849    -0.05454398
 h     -0.03183724     0.83595297     2.01812808
          17

 c      1.11916864    -0.59377424     0.03292979
 c     -0.14560986    -1.07844027     0.25026223
 c     -1.25435016    -0.07505837    -0.30815620
 c     -0.50324007     1.29184190     1.00023307
 c     -0.39374846     1.11024610    -0.60143421
 c      1.00797090     0.67927737    -0.34101829
 h     -0.50131449    -2.04457975     0.40790862
 h     -1.13628753     2.19787304     1.49929559
 h     -0.58015194     2.23003617    -1.08419771
 h      1.89589020     1.10786207    -0.68993839
 o      2.41181781    -0.97046972     0.37386093
 h      3.08349285    -0.26847979     0.32986030
 c     -2.63068817    -0.33059065    -0.70841613
 h     -3.35032861     0.49832486    -0.41153101
 h     -2.72447540    -0.55474010    -1.74983523
 h     -2.91401711    -1.07338359    -0.06017012
 h     -0.09406845     0.85502559     2.08271186
          17

 c      1.13382096    -0.59602915     0.02496895
 c     -0.14988591    -1.08263430     0.24664819
 c     -1.25825191    -0.06398930    -0.31705503
 c     -0.51073129     1.28576168     0.99770561
 c     -0.40984403     1.11222463    -0.60255713
 c      1.01817129     0.69002758    -0.34569236
 h     -0.47584641    -2.08333352     0.49599424
 h     -1.08932172     2.21128086     1.53490284
 h     -0.58268294     2.20546363    -1.06195175
 h      1.88051756     1.09599022    -0.68634561
 o      2.42038015    -0.97469134     0.38164789
 h      3.06641366    -0.32671080     0.30806979
 c     -2.62775893    -0.33528308    -0.70981713
 h     -3.38022742     0.55619899    -0.41797912
 h     -2.72438839    -0.51955285    -1.67811871
 h     -2.95067444    -1.07929073    -0.05527785
 h     -0.15932788     0.87447931     2.11366124
          17

 c      1.14976904    -0.59883523     0.01860490
 c     -0.15623037    -1.08654732     0.24110072
 c     -1.25794673    -0.05331059    -0.32457533
 c     -0.51954351     1.28098581     0.99800269
 c     -0.42434555     1.11577582    -0.60225458
 c      1.02499980     0.70181715    -0.35151949
 h     -0.44957214    -2.12458621     0.58859444
 h     -1.03501270     2.21218606     1.54870410
 h     -0.58643275     2.15479518    -1.03449513
 h      1.88868753     1.10986141    -0.68912718
 o      2.42654472    -0.98122945     0.38956312
 h      3.06385343    -0.36317198     0.28195915
 c     -2.62599997    -0.33684683    -0.70694760
 h     -3.39405964     0.60025596    -0.43211400
 h     -2.72781888    -0.49449720    -1.64994516
 h     -2.99699467    -1.10403255    -0.04390610
 h     -0.22445821     0.89099138     2.10989248
          17

 c      1.16618793    -0.60189090     0.01375666
 c     -0.16411653    -1.09094540     0.23407075
 c     -1.25377316    -0.04369425    -0.33047782
 c     -0.52945082     1.27764581     1.00089287
 c     -0.43655546     1.12019109    -0.60015233
 c      1.02824622     0.71401941    -0.35824619
 h     -0.42047810    -2.15406456     0.67908087
 h     -0.97752482     2.20393450     1.53978300
 h     -0.59387803     2.08913742    -1.00713571
 h      1.91980653     1.14980695    -0.69812090
 o      2.42954304    -0.99068811     0.39777092
 h      3.08816086    -0.36703387     0.24846454
 c     -2.62595730    -0.33542079    -0.69783681
 h     -3.38881015     0.62561116    -0.45361060
 h     -2.73677430    -0.48231839    -1.68270109
 h     -3.04693636    -1.13644789    -0.03405672
 h     -0.28584312     0.90027380     2.07414987
          17

 c      1.18223990    -0.60485354     0.01027807
 c     -0.17285771    -1.09621732     0.22602078
 c     -1.24622816    -0.03581150    -0.33457832
 c     -0.54017142     1.27575060     1.00547481
 c     -0.44579488     1.12398776    -0.59555570
 c      1.02891227     0.72660147    -0.36598727
 h     -0.38859406    -2.16265944     0.76096446
 h     -0.92189555     2.19297077     1.50983096
 h     -0.60876161     2.02880644    -0.98880621
 h      1.96016809     1.20885621    -0.70816694
 o      2.43018073    -1.00220236     0.40618712
 h      3.12789855    -0.35095478     0.20877406
 c     -2.62826499    -0.33185149    -0.68408548
 h     -3.36432704     0.63066629    -0.48097248
 h     -2.74862036    -0.47923061    -1.75354341
 h     -3.09420106    -1.16651772    -0.03231574
 h     -0.33950763     0.89673886     2.01433930
          17

 c      1.19714012    -0.60737335     0.00798778
 c     -0.18170682    -1.10238181     0.21733159
 c     -1.23593783    -0.03033995    -0.33676826
 c     -0.55140611     1.27524370     1.01000249
 c     -0.45141371     1.12527302    -0.58759932
 c      1.02827578     0.73974242    -0.37487213
 h     -0.35537035    -2.14638184     0.82909689
 h     -0.87346111     2.18892323     1.46352685
 h     -0.63575348     1.99888100    -0.99050553
 h      1.99386221     1.27767429    -0.71357213
 o      2.42984156    -1.01442533     0.41447949
 h      3.16305215    -0.33522318     0.16810202
 c     -2.63329043    -0.32701494    -0.66853232
 h     -3.32284069     0.61662303    -0.51198505
 h     -2.75910121    -0.48051992    -1.82831920
 h     -3.13384896    -1.18740423    -0.04209357
 h     -0.38125137     0.87284393     1.94553035
          17

 c      1.21021474    -0.60912546     0.00669817
 c     -0.18994557    -1.10918650     0.20827572
 c     -1.22363169    -0.02797414    -0.33701246
 c     -0.56288528     1.27613728     1.01216638
 c     -0.45305257     1.12345046    -0.57602033
 c      1.02729710     0.75353504    -0.38484770
 h     -0.32298216    -2.10523976     0.88009747
 h     -0.83655869     2.20259418     1.40776150
 h     -0.67710420     2.00915032    -1.01683432
 h      2.00977032     1.34825084    -0.71072892
 o      2.42946383    -1.02642999     0.42230728
 h      3.18062188    -0.33321178     0.13165135
 c     -2.64077678    -0.32167927    -0.65323399
 h     -3.26966528     0.58860335    -0.54388033
 h     -2.76542386    -0.48343855    -1.88508566
 h     -3.16277354    -1.19539520    -0.06399524
 h     -0.40750754     0.81949908     1.88813827
          17

 c      1.22092987    -0.60982795     0.00622592
 c     -0.19693279    -1.11616211     0.19898950
 c     -1.21008313    -0.02939029    -0.33534219
 c     -0.57434658     1.27851576     1.01051574
 c     -0.45096960     1.12016690    -0.56175728
 c      1.02656457     0.76791934    -0.39569649
 h     -0.29392303    -2.04263573     0.91272766
 h     -0.81269543     2.24009795     1.34895465
 h     -0.72881137     2.04281139    -1.05961051
 h      2.00221525     1.41479689    -0.69816151
 o      2.42945764    -1.03774360     0.42941938
 h      3.17564545    -0.35077346     0.10297750
 c     -2.64974865    -0.31679314    -0.63945517
 h     -3.21448038     0.55807869    -0.57351044
 h     -2.76635921    -0.48670014    -1.91364281
 h     -3.17982302    -1.18960053    -0.09640938
 h     -0.41759559     0.73178202     1.85467741
          17

 c      1.22889890    -0.60924653     0.00638774
 c     -0.20212311    -1.12261108     0.18940184
 c     -1.19601776    -0.03513122    -0.33186356
 c     -0.58545087     1.28219619     1.00578856
 c     -0.44585433     1.11760391    -0.54630743
 c      1.02638915     0.78271320    -0.40710701
 h     -0.27076182    -1.96552998     0.92870407
 h     -0.80006332     2.29699653     1.29079274
 h     -0.78319356     2.07580154    -1.10553167
 h      1.96973707     1.47356703    -0.67590081
 o      2.42984258    -1.04821212     0.43566922
 h      3.14896989    -0.38846557     0.08378548
 c     -2.65863036    -0.31363686    -0.62803731
 h     -3.17092833     0.54374104    -0.59806256
 h     -2.76157672    -0.48972027    -1.91035290
 h     -3.18600213    -1.17204326    -0.13576713
 h     -0.41536922     0.61873255     1.83673381
          17

 c      1.23388340    -0.60720416     0.00700075
 c     -0.20507180    -1.12758194     0.17912982
 c     -1.18202481    -0.04547597    -0.32676383
 c     -0.59582333     1.28674880     0.99982560
 c     -0.43849488     1.11707433    -0.53098765
 c      1.02684718     0.79763588    -0.41871044
 h     -0.25588921    -1.88482809     0.93393752
 h     -0.79541414     2.36041718     1.23511457
 h     -0.83331062     2.09231555    -1.14431446
 h      1.91437074     1.52280986    -0.64505948
 o      2.43026702    -1.05797771     0.44105384
 h      3.10690830    -0.44195649     0.07333077
 c     -2.66583516    -0.31310934    -0.61956157
 h     -3.15017986     0.56299388    -0.61618643
 h     -2.75117594    -0.49227620    -1.87518950
 h     -3.18484968    -1.14821073    -0.17653946
 h     -0.40691332     0.50088348     1.81653408
          17

 c      1.23580306    -0.60358909     0.00789382
 c     -0.20544681    -1.12997390     0.16745958
 c     -1.16851460    -0.06035924    -0.32030656
 c     -0.60514863     1.29187029     0.99399620
 c     -0.42968595     1.11894493    -0.51676166
 c      1.02774660     0.81227527    -0.43008563
 h     -0.25117080    -1.81433104     0.93886562
 h     -0.79607109     2.41667101     1.18372985
 h     -0.87429832     2.08523823    -1.16995279
 h      1.84180323     1.56331027    -0.60764746
 o      2.42990055    -1.06756638     0.44581730
 h      3.06283838    -0.50065520     0.06676139
 c     -2.67057991    -0.31432503    -0.61439839
 h     -3.15160743     0.61516660    -0.62774719
 h     -2.73549519    -0.49442795    -1.81117094
 h     -3.18254220    -1.12721128    -0.21150046
 h     -0.39734146     0.39802704     1.78271847
          17

 c      1.23475184    -0.59834155     0.00891952
 c     -0.20304734    -1.12897217     0.15369570
 c     -1.15573669    -0.07935238    -0.31282538
 c     -0.61318851     1.29744961     0.98891572
 c     -0.42024330     1.12294116    -0.50429636
 c      1.02857622     0.82599896    -0.44076848
 h     -0.25756993    -1.76585962     0.95446869
 h     -0.80048187     2.45598139     1.13890793
 h     -0.90305621     2.05287346    -1.17954249
 h      1.76177822     1.59944764    -0.56634642
 o      2.42744809    -1.07786400     0.45052234
 h      3.03684627    -0.54819980     0.05400791
 c     -2.67282080    -0.31486303    -0.61255000
 h     -3.16515933     0.68184554    -0.63245665
 h     -2.71514065    -0.49662297    -1.72596415
 h     -3.18629947    -1.11913377    -0.23334096
 h     -0.38992875     0.32348105     1.73215194
          17

 c      1.23100849    -0.59142711     0.00995563
 c     -0.19781960    -1.12464213     0.13789876
 c     -1.14383857    -0.10169903    -0.30471544
 c     -0.61976224     1.30345166     0.98469899
 c     -0.41099085     1.12839488    -0.49401075
 c      1.02859257     0.83793416    -0.45030917
 h     -0.27477822    -1.74253259     0.98356805
 h     -0.80796278     2.47322044     1.10307793
 h     -0.91793505     1.99698573    -1.17249762
 h      1.68695286     1.63938956    -0.52380388
 o      2.42190425    -1.08945180     0.45566373
 h      3.04370730    -0.57324862     0.02608056
 c     -2.67280263    -0.31265361    -0.61302686
 h     -3.18084479     0.74335724    -0.63002475
 h     -2.69107964    -0.50029376    -1.63588727
 h     -3.20016700    -1.12849813    -0.23790410
 h     -0.38653400     0.28454258     1.66656851
          17

 c      1.22502542    -0.58283208     0.01090431
 c     -0.18986587    -1.11796046     0.12115121
 c     -1.13294097    -0.12639737    -0.29641287
 c     -0.62473696     1.30984060     0.98115244
 c     -0.40268070     1.13436700    -0.48605337
 c      1.02722488     0.84729467    -0.45837910
 h     -0.30085663    -1.73849914     1.01752236
 h     -0.81838659     2.46722565     1.07854612
 h     -0.91903790     1.92256327    -1.15078284
 h      1.62812132     1.69123833    -0.48146793
 o      2.41359542    -1.10178155     0.46092755
 h      3.07641661    -0.58271730    -0.01297561
 c     -2.67104641    -0.30691003    -0.61330020
 h     -3.19225784     0.78691262    -0.62083402
 h     -2.66443654    -0.50914377    -1.56966815
 h     -3.22184865    -1.14992415    -0.22627689
 h     -0.38801191     0.28390676     1.59034332
          17

 c      1.21738273    -0.57259091     0.01170128
 c     -0.17941108    -1.11024999     0.10493994
 c     -1.12320867    -0.15230888    -0.28836249
 c     -0.62803487     1.31658692     0.97782750
 c     -0.39582573     1.13964401    -0.48019057
 c      1.02456619     0.85402793    -0.46480243
 h     -0.33242097    -1.74531155     1.04329014
 h     -0.83205835     2.44036319     1.06737628
 h     -0.90945923     1.83894019    -1.12032127
 h      1.58844535     1.75535560    -0.43941260
 o      2.40361299    -1.11377759     0.46545772
 h      3.11538134    -0.59207219    -0.05027351
 c     -2.66827693    -0.29776728    -0.61031642
 h     -3.19585741     0.80605850    -0.60594887
 h     -2.63575421    -0.52862699    -1.55791812
 h     -3.24491278    -1.17221047    -0.20325562
 h     -0.39422626     0.31981651     1.51005166
          17

 c      1.20872725    -0.56080798     0.01232531
 c     -0.16673724    -1.10273880     0.09053504
 c     -1.11488579    -0.17826270    -0.28098645
 c     -0.62967285     1.32380636     0.97397947
 c     -0.39046190     1.14268193    -0.47563985
 c      1.02130732     0.85897868    -0.46944482
 h     -0.36545327    -1.75650264     1.05055697
 h     -0.84981332     2.39879353     1.07132515
 h     -0.89730068     1.76120200    -1.09314368
 h      1.56400027     1.82224915    -0.39782872
 o      2.39279802    -1.12467453     0.46856349
 h      3.14489400    -0.61182462    -0.07538396
 c     -2.66509142    -0.28611053    -0.60344542
 h     -3.19001952     0.79892445    -0.58672332
 h     -2.60549306    -0.55933274    -1.60133850
 h     -3.26299966    -1.18501817    -0.17441449
 h     -0.40342282     0.38396031     1.43522662
          17

 c      1.19973241    -0.54764845     0.01279581
 c     -0.15215553    -1.09642104     0.07880417
 c     -1.10828124    -0.20314561    -0.27466339
 c     -0.62985091     1.33208554     0.96848114
 c     -0.38612018     1.14184081    -0.47115913
 c      1.01824386     0.86329711    -0.47213872
 h     -0.39603523    -1.76844331     1.03369448
 h     -0.87329340     2.35296781     1.09180794
 h     -0.89543951     1.70771229    -1.08654288
 h      1.54922776     1.87924006    -0.35791887
 o      2.38154689    -1.13410836     0.46989041
 h      3.15655979    -0.64603625    -0.08309377
 c     -2.66163505    -0.27352405    -0.59470964
 h     -3.17484856     0.76779174    -0.56448320
 h     -2.57586136    -0.59404571    -1.66986321
 h     -3.27179100    -1.18177055    -0.14443026
 h     -0.41093700     0.45705722     1.37960171
          17

 c      1.19107919    -0.53331476     0.01315802
 c     -0.13602743    -1.09202999     0.07022762
 c     -1.10369987    -0.22597291    -0.26969622
 c     -0.62899639     1.34265506     0.95990235
 c     -0.38258748     1.13636079    -0.46599990
 c      1.01599637     0.86788730    -0.47271287
 h     -0.42072369    -1.77993106     0.99117783
 h     -0.90510285     2.31648035     1.12992124
 h     -0.91246596     1.68839736    -1.11184000
 h      1.54018405     1.91657115    -0.32142091
 o      2.36992252    -1.14198898     0.46935752
 h      3.14776029    -0.69442686    -0.07238619
 c     -2.65760875    -0.26177606    -0.58613032
 h     -3.15270375     0.72006108    -0.54041573
 h     -2.54989561    -0.62460315    -1.73471177
 h     -3.26916289    -1.15973630    -0.11664580
 h     -0.40876173     0.50824071     1.36019699
          17

 c      1.18343628    -0.51802658     0.01345917
 c     -0.11879473    -1.09000895     0.06489844
 c     -1.10133276    -0.24593751    -0.26627350
 c     -0.62744714     1.35616278     0.94735617
 c     -0.38079147     1.12708331    -0.46093563
 c      1.01499401     0.87324628    -0.47103963
 h     -0.43679827    -1.79195420     0.92490307
 h     -0.94788432     2.30049082     1.18607490
 h     -0.94226621     1.69563162    -1.16190255
 h      1.53484719     1.92897346    -0.28996589
 o      2.35768875    -1.14844279     0.46713826
 h      3.12125521    -0.75340870    -0.04607428
 c     -2.65234308    -0.25265737    -0.57881073
 h     -3.12915350     0.66993349    -0.51536684
 h     -2.53000174    -0.64578680    -1.77970753
 h     -3.25500465    -1.11966327    -0.09295823
 h     -0.39065247     0.51593362     1.38781798
          17

 c      1.17742474    -0.50201039     0.01372859
 c     -0.10097755    -1.09043394     0.06248175
 c     -1.10115967    -0.26245819    -0.26444676
 c     -0.62504827     1.37119960     0.93176910
 c     -0.38214905     1.11554716    -0.45753943
 c      1.01547827     0.87949846    -0.46706493
 h     -0.44265829    -1.80794012     0.84003879
 h     -1.00149638     2.30516562     1.25808317
 h     -0.97119993     1.71408408    -1.21936999
 h      1.53267234     1.91523963    -0.26474054
 o      2.34419823    -1.15382879     0.46372636
 h      3.08703220    -0.81591405    -0.01180210
 c     -2.64486161    -0.24790910    -0.57332090
 h     -3.11268314     0.63736743    -0.48946736
 h     -2.51776964    -0.65498254    -1.79756603
 h     -3.23129971    -1.06584270    -0.07352201
 h     -0.36001895     0.49468284     1.45422455
          17

 c      1.17357258    -0.48550624     0.01397821
 c     -0.08312115    -1.09291034     0.06221830
 c     -1.10289596    -0.27522370    -0.26411941
 c     -0.62166584     1.38611011     0.91548240
 c     -0.38756458     1.10299999    -0.45706914
 c      1.01744184     0.88643549    -0.46082385
 h     -0.43839813    -1.83421847     0.74485693
 h     -1.06095985     2.31874749     1.33892642
 h     -0.98909451     1.73178752    -1.26986272
 h      1.53445697     1.87802039    -0.24624704
 o      2.32828461    -1.15871122     0.45996695
 h      3.06401823    -0.87187537     0.01746718
 c     -2.63427411    -0.24841333    -0.57009106
 h     -3.10977836     0.63806087    -0.46239893
 h     -2.51419867    -0.65127439    -1.78577674
 h     -3.20252149    -1.00647810    -0.05612279
 h     -0.32569773     0.47467196     1.53918113
          17

 c      1.17226201    -0.46878420     0.01421381
 c     -0.06574464    -1.09659890     0.06310074
 c     -1.10599608    -0.28420634    -0.26505712
 c     -0.61758372     1.40033602     0.90091908
 c     -0.39722637     1.09024866    -0.46020482
 c      1.02054396     0.89349516    -0.45246135
 h     -0.42584819    -1.87934823     0.64890064
 h     -1.11875992     2.32732348     1.41831589
 h     -0.99128393     1.74187605    -1.30505306
 h      1.54272461     1.82443353    -0.23397421
 o      2.30881783    -1.16354108     0.45666045
 h      3.07140806    -0.91339444     0.02978307
 c     -2.62038432    -0.25312318    -0.56945959
 h     -3.11784615     0.66983620    -0.43501218
 h     -2.51982282    -0.63507408    -1.74495458
 h     -3.17568489    -0.95305149    -0.03574957
 h     -0.29438590     0.47560254     1.62442700
          17

 c      1.17367299    -0.45215129     0.01444363
 c     -0.04942335    -1.10061535     0.06430066
 c     -1.10971474    -0.28962845    -0.26692470
 c     -0.61325777     1.41389138     0.88987629
 c     -0.41077659     1.07782462    -0.46713634
 c      1.02405979     0.89973846    -0.44225996
 h     -0.40673156    -1.94971461     0.55833340
 h     -1.16838061     2.32220787     1.48655021
 h     -0.97691747     1.74104051    -1.32117386
 h      1.56234777     1.76663672    -0.22608488
 o      2.28608855    -1.16821671     0.45378608
 h      3.10708304    -0.94191638     0.02660408
 c     -2.60372009    -0.25965748    -0.57143005
 h     -3.12707848     0.71600450    -0.40993923
 h     -2.53468781    -0.60830564    -1.67948915
 h     -3.15825015    -0.91643545    -0.00619011
 h     -0.26947047     0.50510027     1.69761265
          17

 c      1.17774266    -0.43595562     0.01468731
 c     -0.03494247    -1.10469373     0.06551550
 c     -1.11320659    -0.29189605    -0.26933779
 c     -0.60908282     1.42685529     0.88340655
 c     -0.42748226     1.06611304    -0.47762165
 c      1.02698883     0.90406829    -0.43061407
 h     -0.37988300    -2.04247977     0.47242459
 h     -1.20566441     2.30046445     1.53651352
 h     -0.94763335     1.72845156    -1.31776688
 h      1.59995252     1.71948551    -0.21984058
 o      2.26174155    -1.17234308     0.45069069
 h      3.14894844    -0.96419969     0.01975305
 c     -2.58528436    -0.26596927    -0.57511073
 h     -3.12818167     0.75952246    -0.39005697
 h     -2.55828666    -0.57523205    -1.60073348
 h     -3.15324795    -0.90045585     0.03512508
 h     -0.25216869     0.56382326     1.75103121
          17

 c      1.18414835    -0.42060542     0.01498876
 c     -0.02316505    -1.10933473     0.06675905
 c     -1.11564245    -0.29153592    -0.27192967
 c     -0.60533992     1.43923812     0.88191009
 c     -0.44632676     1.05535873    -0.49095949
 c      1.02851959     0.90592500    -0.41787378
 h     -0.34180887    -2.14461128     0.38673500
 h     -1.22873808     2.26314074     1.56379641
 h     -0.90727767     1.70581779    -1.29775353
 h      1.65950936     1.69253116    -0.21364852
 o      2.23741632    -1.17569352     0.44685785
 h      3.17641019    -0.98489666     0.01906771
 c     -2.56642360    -0.27092761    -0.57807339
 h     -3.11570010     0.78932916    -0.37727773
 h     -2.58994578    -0.54370496    -1.53208371
 h     -3.15670165    -0.90007415     0.08367402
 h     -0.24230931     0.64861969     1.78010310
          17

 c      1.19231421    -0.40658855     0.01542443
 c     -0.01467454    -1.11525255     0.06795140
 c     -1.11632640    -0.28914455    -0.27442096
 c     -0.60222352     1.45101395     0.88519378
 c     -0.46603560     1.04554074    -0.50589168
 c      1.02862105     0.90589586    -0.40418967
 h     -0.29006498    -2.23995638     0.29848640
 h     -1.23787606     2.21408124     1.56644010
 h     -0.86234546     1.67857860    -1.26879911
 h      1.73629910     1.68295013    -0.20901516
 o      2.21423105    -1.17826263     0.44210637
 h      3.17830520    -1.00563656     0.02916580
 c     -2.54837486    -0.27392669    -0.57680023
 h     -3.08756117     0.79991955    -0.37233003
 h     -2.63041253    -0.52395922    -1.50650761
 h     -3.16120027    -0.90676132     0.13088079
 h     -0.23840753     0.75340469     1.78316461
          17

 c      1.20145194    -0.39444360     0.01609316
 c     -0.00959896    -1.12287911     0.06880821
 c     -1.11476914    -0.28534824    -0.27664811
 c     -0.59988323     1.46221160     0.89237056
 c     -0.48510179     1.03621275    -0.52053616
 c      1.02799031     0.90531422    -0.38960988
 h     -0.22494190    -2.31546013     0.20804806
 h     -1.23601234     2.15983544     1.54519681
 h     -0.82209071     1.65738181    -1.24473548
 h      1.81797506     1.67997504    -0.20924368
 o      2.19285283    -1.18018885     0.43650120
 h      3.15154886    -1.02628242     0.05085871
 c     -2.53194796    -0.27502826    -0.56947024
 h     -3.04412403     0.78997730    -0.37482105
 h     -2.68157490    -0.52041475    -1.53822723
 h     -3.16044900    -0.91362561     0.16920274
 h     -0.23693285     0.86844828     1.76303737
          17

 c      1.21063220    -0.38468033     0.01709059
 c     -0.00766482    -1.13224800     0.06892625
 c     -1.11070014    -0.28078333    -0.27853437
 c     -0.59846860     1.47300082     0.90155844
 c     -0.50201852     1.02667701    -0.53274946
 c      1.02747227     0.90543849    -0.37426773
 h     -0.14903403    -2.36291133     0.11785913
 h     -1.23006698     2.11028576     1.50448793
 h     -0.79588247     1.65583803    -1.24225910
 h      1.89146264     1.67380506    -0.21687890
 o      2.17354216    -1.18171408     0.43029467
 h      3.10021621    -1.04563298     0.08209871
 c     -2.51791937    -0.27519845    -0.55781574
 h     -2.98784120     0.76201654    -0.38337161
 h     -2.74047548    -0.52729060    -1.60284039
 h     -3.15082468    -0.91668796     0.19425777
 h     -0.23066243     0.97907791     1.73061199
          17

 c      1.21886644    -0.37768688     0.01848100
 c     -0.00832782    -1.14306815     0.06787602
 c     -1.10407376    -0.27611219    -0.28004804
 c     -0.59814916     1.48361549     0.90970768
 c     -0.51578427     1.01688937    -0.54128093
 c      1.02769212     0.90707759    -0.35842439
 h     -0.06632705    -2.37851687     0.03120453
 h     -1.23214438     2.07869276     1.45316750
 h     -0.78727686     1.67989440    -1.26850170
 h      1.94723342     1.65907532    -0.23286805
 o      2.15601202    -1.18318095     0.42393968
 h      3.03751936    -1.06146569     0.11773971
 c     -2.50698030    -0.27570482    -0.54455802
 h     -2.92357854     0.72322565    -0.39582154
 h     -2.79947774    -0.53716098    -1.66767141
 h     -3.13116457    -0.91436331     0.20460684
 h     -0.20738841     1.06692816     1.70734075
          17

 c      1.22518056    -0.37364649     0.02027355
 c     -0.01090105    -1.15480526     0.06525956
 c     -1.09507467    -0.27205097    -0.28118139
 c     -0.59893200     1.49390010     0.91382568
 c     -0.52605220     1.00809964    -0.54649210
 c      1.02899577     0.91057740    -0.34242147
 h      0.01849081    -2.36238101    -0.04857400
 h     -1.25670211     2.07797009     1.40186424
 h     -0.79235429     1.72024791    -1.31349199
 h      1.97989083     1.63433784    -0.25691744
 o      2.13925640    -1.18503779     0.41809406
 h      2.98819541    -1.07042642     0.14944032
 c     -2.49922813    -0.27786875    -0.53158938
 h     -2.85897931     0.68695726    -0.40940554
 h     -2.85165313    -0.54580383    -1.71294082
 h     -3.10251795    -0.90702994     0.20135441
 h     -0.15488097     1.11944120     1.71436772
          17

 c      1.22867475    -0.37248399     0.02240879
 c     -0.01466989    -1.16670224     0.06075521
 c     -1.08407880    -0.26935123    -0.28195808
 c     -0.60038027     1.50314518     0.91363943
 c     -0.53271046     1.00205783    -0.54948754
 c      1.03146790     0.91590145    -0.32662559
 h      0.10057185    -2.31860334    -0.11865717
 h     -1.30969550     2.11159057     1.35525465
 h     -0.80502917     1.76118417    -1.36068339
 h      1.98771813     1.60100231    -0.28800233
 o      2.12214774    -1.18776236     0.41336206
 h      2.97864988    -1.06924124     0.16979936
 c     -2.49411065    -0.28299517    -0.52009954
 h     -2.80307060     0.67117276    -0.42131730
 h     -2.89249101    -0.55146470    -1.72996355
 h     -3.06826915    -0.89709215     0.18831570
 h     -0.07475353     1.14116990     1.74891382
          17

 c      1.22858664    -0.37386586     0.02476847
 c     -0.01899858    -1.17774647     0.05417565
 c     -1.07157552    -0.26870613    -0.28245206
 c     -0.60213386     1.51105121     0.91137121
 c     -0.53562783     1.00008729    -0.55116940
 c      1.03490025     0.92270171    -0.31137759
 h      0.17559364    -2.25597877    -0.17742101
 h     -1.38065081     2.16912564     1.30928704
 h     -0.82071167     1.79058607    -1.39751196
 h      1.97274025     1.56290475    -0.32478136
 o      2.10516533    -1.19164968     0.40979319
 h      3.00906291    -1.05799472     0.18031911
 c     -2.49085168    -0.29158423    -0.51095375
 h     -2.76180411     0.68796667    -0.42994696
 h     -2.91931162    -0.55365830    -1.71592660
 h     -3.03430553    -0.88926890     0.17241596
 h      0.01631650     1.14665161     1.78902828
          17

 c      1.22438318    -0.37727299     0.02722056
 c     -0.02343185    -1.18666319     0.04554389
 c     -1.05809977    -0.27060887    -0.28279880
 c     -0.60431479     1.51803543     0.90910357
 c     -0.53468864     1.00284226    -0.55201453
 c      1.03869943     0.93034723    -0.29694097
 h      0.24081216    -2.18845459    -0.22526827
 h     -1.45141351     2.23486781     1.25865246
 h     -0.83653906     1.80189430    -1.41708610
 h      1.94156417     1.52645263    -0.36606682
 o      2.09033805    -1.19675523     0.40702530
 h      3.05341076    -1.04032981     0.18880502
 c     -2.48885179    -0.30243820    -0.50483550
 h     -2.73502234     0.73154517    -0.43529555
 h     -2.93062344    -0.55262769    -1.67122558
 h     -3.00821405    -0.89004256     0.16306570
 h      0.10051170     1.14771449     1.81633668
          17

 c      1.21586708    -0.38212326     0.02967877
 c     -0.02775510    -1.19211470     0.03512670
 c     -1.04420710    -0.27522275    -0.28319630
 c     -0.60718028     1.52468045     0.90780541
 c     -0.52987543     1.01036888    -0.55215257
 c      1.04183379     0.93794982    -0.28344181
 h      0.29594832    -2.13312174    -0.26495753
 h     -1.50728348     2.29657612     1.20172029
 h     -0.85077907     1.79281447    -1.41669137
 h      1.90595153     1.50055093    -0.41155272
 o      2.07942711    -1.20302235     0.40477131
 h      3.08719922    -1.02017611     0.20104569
 c     -2.48771584    -0.31340130    -0.50206976
 h     -2.71950161     0.78352064    -0.43774249
 h     -2.92609937    -0.54922926    -1.59922045
 h     -2.99609956    -0.90453148     0.16855161
 h      0.16586580     1.15094479     1.82201215
          17

 c      1.20324068    -0.38789181     0.03213574
 c     -0.03187697    -1.19326257     0.02330437
 c     -1.03048431    -0.28231471    -0.28389628
 c     -0.61088327     1.53143875     0.90764219
 c     -0.52130311     1.02218444    -0.55143673
 c      1.04308962     0.94456175    -0.27083260
 h      0.34215399    -2.10370917    -0.30001170
 h     -1.53962885     2.34704097     1.13991647
 h     -0.86254569     1.76433947    -1.39679887
 h      1.87990511     1.49439423    -0.46240185
 o      2.07327165    -1.21031438     0.40289212
 h      3.09728146    -1.00030550     0.21928795
 c     -2.48724653    -0.32287448    -0.50205383
 h     -2.71252046     0.82659262    -0.43729177
 h     -2.90750103    -0.54525911    -1.50831525
 h     -2.99834296    -0.93188779     0.19056937
 h      0.20575001     1.15952130     1.80354474
          17

 c      1.18709831    -0.39419992     0.03465814
 c     -0.03551296    -1.19036736     0.01030834
 c     -1.01758188    -0.29127016    -0.28518336
 c     -0.61547890     1.53862620     0.90835211
 c     -0.50918992     1.03732027    -0.54943026
 c      1.04182927     0.94967002    -0.25902044
 h      0.37875250    -2.10334996    -0.33155881
 h     -1.54443036     2.38266618     1.07610588
 h     -0.87205034     1.72080931    -1.36131069
 h      1.87093314     1.51186801    -0.51992376
 o      2.07194133    -1.21840332     0.40131261
 h      3.07957122    -0.98232060     0.24359524
 c     -2.48724057    -0.33020531    -0.50275861
 h     -2.71244619     0.85000391    -0.43381618
 h     -2.88095443    -0.54453619    -1.41668932
 h     -3.00942765    -0.96491930     0.22324216
 h      0.21719539     1.17470096     1.76193671
          17

 c      1.16836441    -0.40085378     0.03735964
 c     -0.03804411    -1.18472491    -0.00386504
 c     -1.00623181    -0.30118673    -0.28734258
 c     -0.62100332     1.54648503     0.90939512
 c     -0.49376821     1.05435027    -0.54533087
 c      1.03853523     0.95355687    -0.24815886
 h      0.40183440    -2.12490577    -0.35732314
 h     -1.52080734     2.40224767     1.01369691
 h     -0.88144831     1.67059748    -1.31874903
 h      1.87386053     1.54758829    -0.58223755
 o      2.07488069    -1.22700509     0.39998083
 h      3.03729578    -0.96650041     0.27275739
 c     -2.48701762    -0.33509521    -0.50078610
 h     -2.71824406     0.84871910    -0.42735688
 h     -2.85915559    -0.55430971    -1.35606731
 h     -3.02214439    -0.99475508     0.25784952
 h      0.20027626     1.19630907     1.70096406
          17

 c      1.14821413    -0.40780471     0.04036880
 c     -0.03875240    -1.17805919    -0.01928742
 c     -0.99720545    -0.31101199    -0.29060893
 c     -0.62757772     1.55523782     0.90991843
 c     -0.47518680     1.07153196    -0.53798832
 c      1.03431838     0.95698487    -0.23870505
 h      0.40669609    -2.15755575    -0.37380099
 h     -1.47056134     2.40665748     0.95629043
 h     -0.89568373     1.62566648    -1.28255486
 h      1.87677794     1.59067051    -0.64362597
 o      2.08087195    -1.23588900     0.39887279
 h      2.98235055    -0.95083855     0.30460883
 c     -2.48573981    -0.33735829    -0.49301979
 h     -2.72914574     0.82188863    -0.41814387
 h     -2.85506950    -0.58262736    -1.35645952
 h     -3.03091791    -1.01474210     0.28714494
 h      0.15903529     1.22238249     1.62816848
          17

 c      1.12798966    -0.41505197     0.04380315
 c     -0.03713371    -1.17203407    -0.03595717
 c     -0.99120322    -0.31970564    -0.29511394
 c     -0.63554929     1.56511442     0.90862255
 c     -0.45364587     1.08729551    -0.52639065
 c      1.03017808     0.96065546    -0.23116733
 h      0.39038820    -2.19176731    -0.37837493
 h     -1.39887243     2.39972804     0.90741269
 h     -0.92069166     1.59682750    -1.26609193
 h      1.86984141     1.63092591    -0.69739931
 o      2.08798907    -1.24503729     0.39798810
 h      2.93697755    -0.92943115     0.33654357
 c     -2.48373533    -0.33765292    -0.47978190
 h     -2.74467907     0.77271615    -0.40642052
 h     -2.86594081    -0.62851842    -1.41022710
 h     -3.03253862    -1.02143071     0.30675907
 h      0.10414328     1.24799969     1.55713686
          17

 c      1.10910883    -0.42253884     0.04774908
 c     -0.03310106    -1.16802582    -0.05379401
 c     -0.98874117    -0.32639562    -0.30086962
 c     -0.64551648     1.57625176     0.90375561
 c     -0.42993404     1.10093508    -0.51061774
 c      1.02677037     0.96496347    -0.22588107
 h      0.35243307    -2.22082729    -0.36996765
 h     -1.31594587     2.39059446     0.86994586
 h     -0.95700994     1.58610247    -1.27212511
 h      1.84813017     1.66148377    -0.73823625
 o      2.09423598    -1.25461930     0.39727114
 h      2.92472516    -0.89385190     0.36721182
 c     -2.48206685    -0.33760036    -0.46393473
 h     -2.76515028     0.70961695    -0.39234736
 h     -2.87819074    -0.68202671    -1.48249506
 h     -3.02580688    -1.01427236     0.31502218
 h      0.05499731     1.26422878     1.50862945
          17

 c      1.09296240    -0.43010131     0.05224529
 c     -0.02708598    -1.16699351    -0.07268920
 c     -0.99004396    -0.33048322    -0.30778913
 c     -0.65756117     1.58818190     0.89387730
 c     -0.40569731     1.11259028    -0.49205011
 c      1.02447604     0.96998588    -0.22291850
 h      0.29456505    -2.24095334    -0.34891637
 h     -1.23790101     2.39658179     0.84516207
 h     -0.99651073     1.58684861    -1.29063607
 h      1.81093726     1.67879820    -0.76289508
 o      2.09911789    -1.26443831     0.39655620
 h      2.94642944    -0.84265801     0.39768923
 c     -2.48119721    -0.33908600    -0.44793385
 h     -2.79247128     0.64733043    -0.37603770
 h     -2.88231564    -0.73376101    -1.54572780
 h     -3.01132104    -0.99546760     0.31276182
 h      0.03139915     1.26145704     1.50269969
          17

 c      1.08079893    -0.43750118     0.05727307
 c     -0.02001704    -1.16936693    -0.09253362
 c     -0.99495498    -0.33167285    -0.31571337
 c     -0.67000098     1.59931618     0.87939472
 c     -0.38292465     1.12256895    -0.47251255
 c      1.02347098     0.97551927    -0.22206959
 h      0.22029238    -2.25138534    -0.31669388
 h     -1.18100908     2.43953546     0.83241632
 h     -1.02799026     1.59132482    -1.30864182
 h      1.76085605     1.68227425    -0.77035039
 o      2.10370253    -1.27366414     0.39572388
 h      2.97960372    -0.78575783     0.42900936
 c     -2.48081782    -0.34373206    -0.43333025
 h     -2.83023412     0.60406447    -0.35768692
 h     -2.87474346    -0.77802336    -1.58587406
 h     -2.99165667    -0.97025606     0.30369489
 h      0.03265035     1.23925819     1.54064541
          17

 c      1.07359322    -0.44451281     0.06275637
 c     -0.01314685    -1.17496893    -0.11321036
 c     -1.00291790    -0.32994476    -0.32443237
 c     -0.68074503     1.60849438     0.86243536
 c     -0.36337700     1.13097275    -0.45362631
 c      1.02370981     0.98107316    -0.22284038
 h      0.13434308    -2.25463571    -0.27559527
 h     -1.14751050     2.52606985     0.83091101
 h     -1.04284645     1.59476376    -1.31722385
 h      1.70368069     1.67449392    -0.76216707
 o      2.10909233    -1.28139203     0.39479181
 h      3.00265747    -0.73523525     0.46057079
 c     -2.48034380    -0.35205764    -0.42123222
 h     -2.88075049     0.59072614    -0.33804112
 h     -2.85510100    -0.81186880    -1.59695382
 h     -2.97155140    -0.94702302     0.29491150
 h      0.03895532     1.20758033     1.60450191
          17

 c      1.07191734    -0.45101792     0.06856548
 c     -0.00776139    -1.18304814    -0.13458278
 c     -1.01304891    -0.32549234    -0.33370529
 c     -0.68916885     1.61670506     0.84532360
 c     -0.34835803     1.13770331    -0.43669376
 c      1.02484122     0.98581471    -0.22444391
 h      0.04177640    -2.25607310    -0.22821787
 h     -1.12496838     2.63659007     0.84023097
 h     -1.03640752     1.59520687    -1.31220080
 h      1.64885177     1.66210315    -0.74325073
 o      2.11582888    -1.28700230     0.39384834
 h      3.00429407    -0.69931907     0.49105915
 c     -2.47954063    -0.36292443    -0.41251389
 h     -2.94061427     0.60174268    -0.31885105
 h     -2.82443607    -0.83400736    -1.57707245
 h     -2.95701379    -0.93567109     0.29576758
 h      0.03251706     1.17697151     1.67432623
          17

 c      1.07585814    -0.45706628     0.07451662
 c     -0.00488153    -1.19253275    -0.15649972
 c     -1.02427328    -0.31864106    -0.34328150
 c     -0.69543498     1.62580603     0.83000924
 c     -0.33866265     1.14255521    -0.42272726
 c      1.02618776     0.98857198    -0.22584266
 h     -0.05306335    -2.26152002    -0.17674152
 h     -1.10145278     2.74478002     0.85862532
 h     -1.00739952     1.59255748    -1.29297818
 h      1.60896159     1.65606013    -0.72190055
 o      2.12401126    -1.29017279     0.39299112
 h      2.98157037    -0.68200072     0.51933981
 c     -2.47877131    -0.37450460    -0.40758559
 h     -3.00160940     0.62156186    -0.30233635
 h     -2.78464872    -0.84430506    -1.52706754
 h     -2.95210890    -0.94300914     0.31320623
 h      0.00444439     1.15400786     1.73621044
          17

 c      1.08501197    -0.46288236     0.08037172
 c     -0.00511694    -1.20247182    -0.17878345
 c     -1.03547676    -0.30976914    -0.35291963
 c     -0.69974973     1.63718057     0.81802501
 c     -0.33456395     1.14526357    -0.41240089
 c      1.02705620     0.98819903    -0.22604941
 h     -0.14683126    -2.27316280    -0.12264794
 h     -1.07135794     2.83264553     0.88313790
 h     -0.95758651     1.58822136    -1.26211367
 h      1.59542029     1.66766559    -0.70645104
 o      2.13341665    -1.29085602     0.39229087
 h      2.93789273    -0.68332541     0.54497123
 c     -2.47884711    -0.38559457    -0.40594203
 h     -3.05551699     0.63602715    -0.29026971
 h     -2.73872787    -0.84407428    -1.45131727
 h     -2.95541148    -0.96823218     0.34618978
 h     -0.04794575     1.14195449     1.78181761
          17

 c      1.09855301    -0.46881314     0.08584517
 c     -0.00873053    -1.21232252    -0.20116683
 c     -1.04563565    -0.29925322    -0.36239702
 c     -0.70224739     1.65157361     0.81046170
 c     -0.33579679     1.14549099    -0.40588749
 c      1.02736491     0.98435979    -0.22468846
 h     -0.23630999    -2.28749276    -0.06741940
 h     -1.03330766     2.89085975     0.91060979
 h     -0.89210558     1.58550201    -1.22609706
 h      1.61066996     1.69949176    -0.69854190
 o      2.14346376    -1.28934973     0.39174315
 h      2.88350948    -0.69829913     0.56893294
 c     -2.48061237    -0.39572412    -0.40597928
 h     -3.09671010     0.63636683    -0.28371831
 h     -2.69158080    -0.83759714    -1.36095142
 h     -2.96094579    -1.00416893     0.38638926
 h     -0.12401982     1.14206867     1.80657475
          17

 c      1.11535190    -0.47523522     0.09061624
 c     -0.01575913    -1.22184211    -0.22324972
 c     -1.05391323    -0.28744408    -0.37152123
 c     -0.70302349     1.66928990     0.80791108
 c     -0.34157161     1.14277254    -0.40265202
 c      1.02778863     0.97780344    -0.22209472
 h     -0.31777465    -2.29775313    -0.01330765
 h     -0.98784754     2.91555449     0.93816206
 h     -0.81983172     1.59045011    -1.19667127
 h      1.64634535     1.74207013    -0.69176310
 o      2.15311237    -1.28643124     0.39118786
 h      2.83697276    -0.71488163     0.59487993
 c     -2.48445041    -0.40441802    -0.40503101
 h     -3.12228406     0.61846216    -0.28320774
 h     -2.65084769    -0.83506800    -1.27905346
 h     -2.96236827    -1.04242720     0.42401790
 h     -0.22118188     1.15419215     1.80877842
          17

 c      1.13412289    -0.48244824     0.09434844
 c     -0.02606413    -1.23083150    -0.24454272
 c     -1.05972581    -0.27466773    -0.38015981
 c     -0.70217316     1.69035488     0.81035702
 c     -0.35080909     1.13656840    -0.40151764
 c      1.02916992     0.96968170    -0.21875967
 h     -0.38750936    -2.29782475     0.03680971
 h     -0.93634983     2.90651624     0.96331970
 h     -0.75125540     1.61141953    -1.18925066
 h      1.69028576     1.78172525    -0.67804974
 o      2.16115435    -1.28319754     0.39029975
 h      2.82027413    -0.71678898     0.62925205
 c     -2.49018552    -0.41078464    -0.39981218
 h     -3.13167798     0.58174373    -0.28883017
 h     -2.62519169    -0.85304733    -1.23901646
 h     -2.95548836    -1.07665226     0.45186732
 h     -0.33517553     1.17650728     1.79002767
          17

 c      1.15357092    -0.49059239     0.09672340
 c     -0.03934380    -1.23900664    -0.26455693
 c     -1.06278933    -0.26125825    -0.38827717
 c     -0.69981817     1.71457945     0.81701181
 c     -0.36273865     1.12674571    -0.40150283
 c      1.03203984     0.96091744    -0.21492885
 h     -0.44266151    -2.28428072     0.08010966
 h     -0.88067105     2.86750712     0.98413716
 h     -0.69194393     1.65368554    -1.21296250
 h      1.73248481     1.80782103    -0.65233556
 o      2.16736292    -1.28013007     0.38893635
 h      2.84025790    -0.69869443     0.67563053
 c     -2.49754745    -0.41457786    -0.38880186
 h     -3.12685603     0.52930560    -0.30011574
 h     -2.61784587    -0.90114422    -1.25677947
 h     -2.93851802    -1.10309975     0.46624842
 h     -0.46008699     1.20444543     1.75702662
          17

 c      1.17250012    -0.49961184     0.09747893
 c     -0.05514804    -1.24598951    -0.28287839
 c     -1.06315108    -0.24761759    -0.39594401
 c     -0.69604909     1.74143922     0.82618055
 c     -0.37717374     1.11423204    -0.40276633
 c      1.03653091     0.95205742    -0.21057586
 h     -0.48174634    -2.25670834     0.11441417
 h     -0.82314048     2.80907456     0.99962778
 h     -0.63932341     1.71216093    -1.26018504
 h      1.76647277     1.81436908    -0.61289820
 o      2.17294655    -1.27664946     0.38749765
 h      2.88106474    -0.67344241     0.72882848
 c     -2.50628248    -0.41747917    -0.37398359
 h     -3.11334363     0.46929195    -0.31588691
 h     -2.62453464    -0.96823172    -1.30961877
 h     -2.91160211    -1.12028124     0.46665437
 h     -0.58939906     1.22934742     1.72348366
          17

 c      1.18986158    -0.50926343     0.09642740
 c     -0.07289535    -1.25131787    -0.29921582
 c     -1.06118266    -0.23425527    -0.40330456
 c     -0.69071457     1.76950729     0.83556094
 c     -0.39392451     1.10080998    -0.40611954
 c      1.04243951     0.94332309    -0.20550794
 h     -0.50486988    -2.21754355     0.13860167
 h     -0.76632831     2.75384692     1.01084414
 h     -0.58913175     1.77406397    -1.31343009
 h      1.78888536     1.79931968    -0.56034442
 o      2.17937028    -1.27207764     0.38660454
 h      2.92260619    -0.65646969     0.77985263
 c     -2.51558300    -0.42202624    -0.35827018
 h     -3.10130354     0.41602225    -0.33459962
 h     -2.63976669    -1.03647579    -1.36615909
 h     -2.87646069    -1.12878911     0.45530431
 h     -0.71937376     1.23999351     1.70658504
          17

 c      1.20476661    -0.51915580     0.09345102
 c     -0.09188271    -1.25443093    -0.31343799
 c     -1.05750797    -0.22178417    -0.41052469
 c     -0.68345046     1.79567322     0.84343981
 c     -0.41234552     1.08839061    -0.41206575
 c      1.04929438     0.93463897    -0.19945365
 h     -0.51388503    -2.17204416     0.15300965
 h     -0.71150466     2.73769712     1.02205358
 h     -0.54036683     1.82728661    -1.35810331
 h      1.79916761     1.76404399    -0.49685380
 o      2.18762284    -1.26620374     0.38673384
 h      2.95204854    -0.65626365     0.82169045
 c     -2.52409100    -0.43025429    -0.34370917
 h     -3.10345824     0.38657211    -0.35524418
 h     -2.65984555    -1.09405715    -1.40732417
 h     -2.83626482    -1.13163496     0.43722580
 h     -0.85094814     1.23116230     1.71303393
          17

 c      1.21650401    -0.52881283     0.08849044
 c     -0.11128492    -1.25465977    -0.32560194
 c     -1.05290043    -0.21087861    -0.41775716
 c     -0.67441196     1.81665228     0.84969665
 c     -0.43142001     1.07862907    -0.42060070
 c      1.05638363     0.92559273    -0.19210718
 h     -0.51244168    -2.12824181     0.15982343
 h     -0.65627429     2.78598042     1.03768479
 h     -0.49458230     1.86400064    -1.38618975
 h      1.79998448     1.71362621    -0.42580794
 o      2.19821005    -1.25919889     0.38814891
 h      2.96360154    -0.67509820     0.85041020
 c     -2.53075475    -0.44267590    -0.33165593
 h     -3.12654638     0.38876795    -0.37765679
 h     -2.68246450    -1.13525690    -1.42449924
 h     -2.79539708    -1.13463729     0.42049748
 h     -0.98386147     1.21036875     1.73157715
          17

 c      1.22457188    -0.53776154     0.08154442
 c     -0.13018715    -1.25131092    -0.33593253
 c     -1.04818575    -0.20219622    -0.42512921
 c     -0.66438438     1.83240358     0.85534044
 c     -0.45000415     1.07284308    -0.43141486
 c      1.06273746     0.91538849    -0.18315545
 h     -0.50545603    -2.09591421     0.16291020
 h     -0.59732378     2.88086364     1.05561876
 h     -0.45419524     1.88019294    -1.39456883
 h      1.79809186     1.65748528    -0.35136624
 o      2.21123082    -1.25145244     0.39090507
 h      2.95669660    -0.71096601     0.86495236
 c     -2.53555923    -0.45790645    -0.32323103
 h     -3.16488077     0.41285752    -0.40094109
 h     -2.70599938    -1.15785624    -1.41452450
 h     -2.75849203    -1.14533256     0.41500512
 h     -1.11250418     1.19076703     1.74586553
          17

 c      1.22871950    -0.54563366     0.07268670
 c     -0.14770721    -1.24394621    -0.34467678
 c     -1.04417103    -0.19625151    -0.43273610
 c     -0.65407507     1.84492379     0.86130915
 c     -0.46703513     1.07199549    -0.44404089
 c      1.06718936     0.90296985    -0.17235615
 h     -0.49744541    -2.08336513     0.16611386
 h     -0.53518525     2.98443932     1.07025774
 h     -0.42158702     1.87458218    -1.38317344
 h      1.80394327     1.60836633    -0.27733526
 o      2.22631917    -1.24351204     0.39479462
 h      2.93613311    -0.75787538     0.86776749
 c     -2.53918627    -0.47395709    -0.31923236
 h     -3.20660892     0.44098908    -0.42255955
 h     -2.72917242    -1.16156566    -1.37715950
 h     -2.72858961    -1.16871067     0.42795160
 h     -1.22909719     1.18250117     1.74533190
          17

 c      1.22898351    -0.55224656     0.06209067
 c     -0.16316416    -1.23278146    -0.35185643
 c     -1.04159128    -0.19327421    -0.44064135
 c     -0.64393444     1.85574413     0.86791060
 c     -0.48167041     1.07660834    -0.45787287
 c      1.06880486     0.88754685    -0.15967328
 h     -0.49041347    -2.09285610     0.17027630
 h     -0.47275551     3.06995127     1.07810953
 h     -0.39869731     1.84834499    -1.35446953
 h      1.82667121     1.57674991    -0.20542015
 o      2.24247342    -1.23611740     0.39921028
 h      2.91418899    -0.80491673     0.86673858
 c     -2.54241200    -0.48964815    -0.31962689
 h     -3.24189979     0.45894760    -0.43953338
 h     -2.75105370    -1.14776391    -1.31478400
 h     -2.70594268    -1.20239388     0.45873596
 h     -1.32690025     1.19100193     1.72579513
          17

 c      1.22569004    -0.55763318     0.05004668
 c     -0.17611590    -1.21882656    -0.35716894
 c     -1.04107424    -0.19310929    -0.44888873
 c     -0.63426033     1.86560469     0.87497438
 c     -0.49336871     1.08657627    -0.47206109
 c      1.06755086     0.86928497    -0.14528620
 h     -0.48348081    -2.11899088     0.17200425
 h     -0.41296921     3.12421741     1.07812802
 h     -0.38664070     1.80610434    -1.31450025
 h      1.86591438     1.56331017    -0.13506255
 o      2.25807433    -1.23014414     0.40310672
 h      2.91033435    -0.83731821     0.87570775
 c     -2.54579464    -0.50466171    -0.32337108
 h     -3.26501434     0.45899338    -0.44952224
 h     -2.77148943    -1.12064376    -1.23405594
 h     -2.68903277    -1.23762770     0.49959739
 h     -1.40109056     1.21831798     1.68707245
          17

 c      1.21939789    -0.56201084     0.03695603
 c     -0.18623733    -1.20357633    -0.36017916
 c     -1.04312831    -0.19521196    -0.45752188
 c     -0.62524865     1.87483561     0.88207261
 c     -0.50192987     1.10093283    -0.48527088
 c      1.06429285     0.84929444    -0.12939541
 h     -0.47462737    -2.15209041     0.16589741
 h     -0.35814515     3.14188955     1.07058490
 h     -0.38501851     1.75821588    -1.27552890
 h      1.91121621     1.55943606    -0.06575196
 o      2.27181005    -1.22607212     0.40560270
 h      2.93742010    -0.84565243     0.90513147
 c     -2.54947774    -0.51871018    -0.32852139
 h     -3.27348228     0.43849922    -0.45104243
 h     -2.79233464    -1.09003076    -1.14966502
 h     -2.67626676    -1.26485283     0.54098698
 h     -1.44867553     1.26429322     1.63130809
          17

 c      1.21079497    -0.56572445     0.02329849
 c     -0.19322199    -1.18856578    -0.36057060
 c     -1.04814025    -0.19876197    -0.46659943
 c     -0.61696986     1.88363070     0.88860489
 c     -0.50749390     1.11778587    -0.49548565
 c      1.06006752     0.82899536    -0.11211044
 h     -0.46235469    -2.18271710     0.14750182
 h     -0.30998100     3.12175516     1.05638979
 h     -0.39114944     1.72215328    -1.25811967
 h      1.94992243     1.55480978     0.00160509
 o      2.28383489    -1.22346824     0.40686146
 h      2.98465811    -0.83490269     0.94856750
 c     -2.55301938    -0.53087351    -0.33230154
 h     -3.26733583     0.39867040    -0.44335256
 h     -2.81938644    -1.07412570    -1.08736733
 h     -2.66663875    -1.27741670     0.57538563
 h     -1.46867279     1.32697692     1.56245947
          17

 c      1.20060319    -0.56920496     0.00958868
 c     -0.19679248    -1.17507035    -0.35825811
 c     -1.05634973    -0.20286548    -0.47618403
 c     -0.60927959     1.89215780     0.89377938
 c     -0.51037352     1.13507334    -0.50066632
 c      1.05557453     0.80967915    -0.09349881
 h     -0.44617781    -2.20410354     0.11461860
 h     -0.26944865     3.06572981     1.03688016
 h     -0.40119026     1.71499698    -1.28326265
 h      1.97289544     1.54220703     0.06528188
 o      2.29503148    -1.22153854     0.40762578
 h      3.03027727    -0.81601545     0.99046724
 c     -2.55554914    -0.54014256    -0.33214358
 h     -3.24916747     0.34442379    -0.42638123
 h     -2.86061820    -1.09227254    -1.07260429
 h     -2.65961934    -1.27217366     0.59824781
 h     -1.46325908     1.40229644     1.48672065
          17

 c      1.18951408    -0.57292176    -0.00366408
 c     -0.19677958    -1.16394388    -0.35339573
 c     -1.06777429    -0.20675492    -0.48629888
 c     -0.60165939     1.90052040     0.89654055
 c     -0.51069171     1.15213020    -0.50060992
 c      1.05111446     0.79238752    -0.07364271
 h     -0.42647581    -2.21281161     0.06730336
 h     -0.23613589     2.98016685     1.01388651
 h     -0.41394376     1.73636206    -1.35065940
 h      1.97545663     1.51811102     0.12356898
 o      2.30595347    -1.21971106     0.40841732
 h      3.05871137    -0.79667493     1.01912361
 c     -2.55665502    -0.54731813    -0.32805856
 h     -3.22501352     0.28519003    -0.40085067
 h     -2.91539675    -1.14380574    -1.10220802
 h     -2.65489807    -1.24900486     0.60789048
 h     -1.44036645     1.48319462     1.41359370
          17

 c      1.17814955    -0.57730792    -0.01598921
 c     -0.19321505    -1.15552253    -0.34635584
 c     -1.08212622    -0.20989950    -0.49688973
 c     -0.59311636     1.90845553     0.89552114
 c     -0.50839383     1.16961400    -0.49711989
 c      1.04667603     0.77787367    -0.05265790
 h     -0.40427398    -2.20887539     0.00747453
 h     -0.20636723     2.87975084     0.98996424
 h     -0.43069478     1.76997185    -1.43701670
 h      1.95673231     1.48212896     0.17524087
 o      2.31669863    -1.21768718     0.40940434
 h      3.06277355    -0.78051169     1.02891000
 c     -2.55650615    -0.55492805    -0.32218910
 h     -3.20505575     0.23509259    -0.36847150
 h     -2.97270240    -1.20958694    -1.14969812
 h     -2.65220925    -1.21062090     0.60546032
 h     -1.41674819     1.55931570     1.35645406
          17

 c      1.16705077    -0.58267392    -0.02697538
 c     -0.18638659    -1.14958423    -0.33770200
 c     -1.09878482    -0.21202519    -0.50781730
 c     -0.58273408     1.91462981     0.88931114
 c     -0.50355224     1.18805400    -0.49213989
 c      1.04197461     0.76653238    -0.03071190
 h     -0.38111673    -2.19602790    -0.06153416
 h     -0.16980047     2.79243830     0.96857045
 h     -0.45177141     1.80092921    -1.51815119
 h      1.91945717     1.43680982     0.21992206
 o      2.32705359    -1.21536667     0.41049511
 h      3.04136887    -0.76828824     1.01887930
 c     -2.55515056    -0.56515661    -0.31658901
 h     -3.20084450     0.20888738    -0.33152807
 h     -3.02217053    -1.27228291    -1.19279316
 h     -2.65129571    -1.16286294     0.59553668
 h     -1.41471022     1.62040235     1.32911637
          17

 c      1.15669001    -0.58913280    -0.03627477
 c     -0.17683185    -1.14541326    -0.32813174
 c     -1.11683447    -0.21308162    -0.51886863
 c     -0.57112905     1.91654999     0.87731530
 c     -0.49642858     1.20737710    -0.48690676
 c      1.03640876     0.75828560    -0.00806875
 h     -0.35892064    -2.18158865    -0.13568316
 h     -0.10967563     2.75282729     0.95335411
 h     -0.47597092     1.82143834    -1.57907373
 h      1.87068544     1.38810975     0.25864006
 o      2.33653677    -1.21284027     0.41136025
 h      2.99874765    -0.75796037     0.99245209
 c     -2.55287078    -0.57851590    -0.31283688
 h     -3.21693924     0.21200977    -0.29205043
 h     -3.05810883    -1.32216861    -1.21964880
 h     -2.65200977    -1.11469505     0.58700134
 h     -1.44437265     1.66404721     1.33640529
          17

 c      1.14749509    -0.59656923    -0.04359640
 c     -0.16530230    -1.14206753    -0.31836767
 c     -1.13516811    -0.21317343    -0.52978151
 c     -0.55999643     1.91333431     0.86035062
 c     -0.48740989     1.22709946    -0.48211753
 c      1.02900357     0.75250986     0.01484978
 h     -0.33956446    -2.17456736    -0.21140534
 h     -0.01954062     2.76853770     0.94569224
 h     -0.50138225     1.82865214    -1.61241722
 h      1.82257181     1.34579874     0.29449289
 o      2.34432758    -1.21047283     0.41135664
 h      2.94556539    -0.74325353     0.95865255
 c     -2.55069111    -0.59381130    -0.31221027
 h     -3.24623229     0.23566975    -0.25213899
 h     -3.07805349    -1.35469522    -1.22494158
 h     -2.65438179    -1.07609201     0.59160596
 h     -1.49224715     1.69656264     1.36995977
          17

 c      1.13986533    -0.60468064    -0.04869914
 c     -0.15272960    -1.13888349    -0.30904778
 c     -1.15263666    -0.21247543    -0.54026967
 c     -0.54981630     1.90717713     0.84009967
 c     -0.47694553     1.24654300    -0.47822867
 c      1.01859733     0.74824388     0.03748863
 h     -0.32411508    -2.18099592    -0.28664385
 h      0.08465950     2.81101425     0.94361420
 h     -0.52594208     1.82233003    -1.61545062
 h      1.79006944     1.32146209     0.33232570
 o      2.34930652    -1.20896555     0.40953220
 h      2.89825601    -0.71255576     0.93207390
 c     -2.54994704    -0.60944157    -0.31532648
 h     -3.27674581     0.26515010    -0.21458013
 h     -3.08126839    -1.36814991    -1.20680836
 h     -2.65817420    -1.05317256     0.61731077
 h     -1.53647066     1.72470915     1.41627679
          17

 c      1.13416333    -0.61306488    -0.05139374
 c     -0.14019137    -1.13590975    -0.30073235
 c     -1.16819222    -0.21117489    -0.55003642
 c     -0.54016442     1.90063068     0.81833218
 c     -0.46549917     1.26495785    -0.47561635
 c      1.00456541     0.74485709     0.05943098
 h     -0.31221719    -2.19954149    -0.36042050
 h      0.18246598     2.85134778     0.94409110
 h     -0.54764544     1.80377417    -1.58860525
 h      1.78219744     1.32176757     0.37558076
 o      2.35070680    -1.20894231     0.40519048
 h      2.86888115    -0.65545048     0.92399710
 c     -2.55171786    -0.62447369    -0.32165559
 h     -3.29911987     0.28852847    -0.18232134
 h     -3.06828585    -1.36278147    -1.16585157
 h     -2.66212853    -1.04493523     0.66096595
 h     -1.56113285     1.75168614     1.46380199
          17

 c      1.13069012    -0.62129857    -0.05154784
 c     -0.12881456    -1.13382332    -0.29399692
 c     -1.18098748    -0.20946392    -0.55878363
 c     -0.53057678     1.89529235     0.79663507
 c     -0.45351144     1.28154847    -0.47456574
 c      0.98747828     0.74261656     0.08072574
 h     -0.30239583    -2.22248058    -0.43132825
 h      0.26079847     2.87449382     0.94461128
 h     -0.56468264     1.77579402    -1.53570994
 h      1.79415448     1.34259019     0.42245104
 o      2.34891645    -1.21005228     0.39870950
 h      2.85247297    -0.57698687     0.92937279
 c     -2.55656847    -0.63851668    -0.32970503
 h     -3.30834361     0.29867695    -0.15780033
 h     -3.04147444    -1.34142853    -1.10581123
 h     -2.66422040    -1.04598544     0.71045000
 h     -1.55809437     1.77809765     1.50447150
          17

 c      1.12965046    -0.62897663    -0.04908434
 c     -0.11961835    -1.13345636    -0.28944539
 c     -1.19042650    -0.20755924    -0.56622266
 c     -0.52069773     1.89203877     0.77641031
 c     -0.44135268     1.29542034    -0.47506049
 c      0.96866733     0.74235275     0.10177903
 h     -0.29298927    -2.24075699    -0.49696591
 h      0.31309918     2.87486402     0.94335046
 h     -0.57579420     1.74350704    -1.46600217
 h      1.81242451     1.37293102     0.46710906
 o      2.34490034    -1.21113112     0.39109738
 h      2.83584815    -0.49507184     0.93365517
 c     -2.56435294    -0.65103460    -0.33752378
 h     -3.30285020     0.29224907    -0.14273204
 h     -3.00677640    -1.31201070    -1.03603577
 h     -2.66269630    -1.05102819     0.75289304
 h     -1.52453833     1.80335654     1.53310053
          17

 c      1.13108423    -0.63573626    -0.04398685
 c     -0.11335809    -1.13541335    -0.28762423
 c     -1.19617030    -0.20571046    -0.57209379
 c     -0.51020846     1.89135348     0.75886748
 c     -0.42924277     1.30548030    -0.47640715
 c      0.94938489     0.74479065     0.12300088
 h     -0.28285167    -2.24783374    -0.55459542
 h      0.33656106     2.85154123     0.93897986
 h     -0.58113373     1.71565036    -1.39752254
 h      1.82467043     1.40245312     0.50381543
 o      2.33934874    -1.21109537     0.38313990
 h      2.81071553    -0.42620228     0.92612487
 c     -2.57402375    -0.66077401    -0.34279586
 h     -3.28366761     0.26879561    -0.13810161
 h     -2.97610041    -1.29155906    -0.97502839
 h     -2.65660664    -1.05666588     0.77939509
 h     -1.46108928     1.82636844     1.54675513
          17

 c      1.13476724    -0.64128220    -0.03631917
 c     -0.11041776    -1.13992437    -0.28893009
 c     -1.19809633    -0.20417503    -0.57619063
 c     -0.49875026     1.89345793     0.74493086
 c     -0.41718641     1.31045508    -0.47713002
 c      0.93047965     0.75027388     0.14463646
 h     -0.27158462    -2.24087730    -0.60197726
 h      0.33082354     2.80628504     0.93055163
 h     -0.58314813     1.70434907    -1.35708886
 h      1.82356539     1.42453833     0.52886872
 o      2.33258925    -1.20926899     0.37524351
 h      2.77510114    -0.38032335     0.90237218
 c     -2.58385082    -0.66594785    -0.34315844
 h     -3.25435056     0.23096391    -0.14404321
 h     -2.96512731    -1.30445944    -0.94717668
 h     -2.64571629    -1.06124364     0.78557818
 h     -1.37139725     1.84576587     1.54487279
          17

 c      1.14012640    -0.64540141    -0.02624788
 c     -0.11076628    -1.14682211    -0.29355182
 c     -1.19622763    -0.20316249    -0.57837794
 c     -0.48588181     1.89828259     0.73504480
 c     -0.40516573     1.30943923    -0.47618861
 c      0.91245053     0.75877377     0.16676918
 h     -0.25951832    -2.22074614    -0.63794210
 h      0.29843072     2.74378975     0.91760934
 h     -0.58462813     1.71840776    -1.36484740
 h      1.80634015     1.43611634     0.54058946
 o      2.32475282    -1.20535280     0.36755695
 h      2.73115786    -0.36148610     0.86251972
 c     -2.59264742    -0.66629139    -0.33804492
 h     -3.22181568     0.18602847    -0.15946277
 h     -2.97874882    -1.36027264    -0.96047978
 h     -2.63025392    -1.06435558     0.77103721
 h     -1.26313626     1.85993165     1.53057725
          17

 c      1.14621792    -0.64795397    -0.01405495
 c     -0.11399272    -1.15554152    -0.30143550
 c     -1.19069187    -0.20279616    -0.57859994
 c     -0.47114700     1.90525030     0.72883489
 c     -0.39357203     1.30268706    -0.47472050
 c      0.89555757     0.76994423     0.18936002
 h     -0.24762972    -2.19198104    -0.66281970
 h      0.24749804     2.67429056     0.90068676
 h     -0.58401804     1.75380997    -1.41276246
 h      1.77378523     1.43705280     0.53892970
 o      2.31587689    -1.19941472     0.36004469
 h      2.68410787    -0.36823678     0.81023166
 c     -2.60023452    -0.66444467    -0.32954071
 h     -3.19741250     0.14764756    -0.18178925
 h     -3.00486389    -1.43942676    -0.99626794
 h     -2.61081195    -1.06666348     0.73907284
 h     -1.14989959     1.86687722     1.51342040
          17

 c      1.15179325    -0.64885281    -0.00013160
 c     -0.11941310    -1.16513019    -0.31226396
 c     -1.18173313    -0.20312604    -0.57688665
 c     -0.45450061     1.91281312     0.72477268
 c     -0.38310877     1.29129971    -0.47506008
 c      0.87983575     0.78316048     0.21225842
 h     -0.23741901    -2.16287455    -0.67876872
 h      0.19679731     2.61878511     0.88231092
 h     -0.57671150     1.79778256    -1.47524469
 h      1.73009721     1.43010075     0.52533422
 o      2.30590513    -1.19201093     0.35246610
 h      2.64253329    -0.39185393     0.75306253
 c     -2.60628429    -0.66370831    -0.32031551
 h     -3.19479966     0.13299172    -0.20798325
 h     -3.02999166    -1.51687605    -1.03298694
 h     -2.58838419    -1.07007601     0.69686152
 h     -1.05112120     1.86402562     1.51137166
          17

 c      1.15545282    -0.64803446     0.01506104
 c     -0.12621641    -1.17435980    -0.32548608
 c     -1.16971189    -0.20416359    -0.57335861
 c     -0.43709483     1.91829005     0.72078819
 c     -0.37438321     1.27642764    -0.47887007
 c      0.86501426     0.79752932     0.23519234
 h     -0.23061026    -2.14450343    -0.68958518
 h      0.17622145     2.61024701     0.86724675
 h     -0.55955078     1.83866876    -1.53111240
 h      1.68357706     1.42129260     0.50273437
 o      2.29463952    -1.18434890     0.34433832
 h      2.61876048    -0.41385230     0.70272709
 c     -2.61049554    -0.66569405    -0.31241819
 h     -3.22064494     0.15009939    -0.23683130
 h     -3.04665974    -1.57721067    -1.05845400
 h     -2.56426258    -1.07798007     0.65566212
 h     -0.98321276     1.84855498     1.54314337
          17

 c      1.15587336    -0.64541287     0.03107166
 c     -0.13361648    -1.18209590    -0.34046514
 c     -1.15509039    -0.20591022    -0.56822384
 c     -0.42038396     1.91988051     0.71645453
 c     -0.36777573     1.25901063    -0.48682372
 c      0.85049032     0.81192569     0.25779452
 h     -0.22855367    -2.14686285    -0.69917196
 h      0.20161339     2.66807859     0.85746610
 h     -0.53175500     1.86882533    -1.56858561
 h      1.64672443     1.41962202     0.47497664
 o      2.28187281    -1.17790818     0.33516418
 h      2.62552893    -0.41219439     0.67077263
 c     -2.61341382    -0.66970186    -0.30730887
 h     -3.26732333     0.18834161    -0.26879557
 h     -3.05162563    -1.61326703    -1.06762165
 h     -2.53972992    -1.09456022     0.62877748
 h     -0.94552706     1.81959973     1.60865063
          17

 c      1.15205389    -0.64084852     0.04754531
 c     -0.14095730    -1.18786718    -0.35671789
 c     -1.13843881    -0.20835674    -0.56176164
 c     -0.40388900     1.91896983     0.71358165
 c     -0.36347125     1.23983064    -0.49893933
 c      0.83563580     0.82528310     0.27974698
 h     -0.23159376    -2.17273782    -0.70896063
 h      0.25163905     2.76955575     0.84786093
 h     -0.49407323     1.88366800    -1.58234788
 h      1.63221617     1.43363627     0.44488694
 o      2.26792172    -1.17302907     0.32504111
 h      2.66570160    -0.38389758     0.65811392
 c     -2.61602093    -0.67413137    -0.30582928
 h     -3.32015221     0.22868751    -0.30329878
 h     -3.04373750    -1.62238698    -1.05918482
 h     -2.51604378    -1.12201927     0.62495629
 h     -0.92419534     1.78012494     1.68746728
          17

 c      1.14346340    -0.63418520     0.06425142
 c     -0.14771598    -1.19211034    -0.37401461
 c     -1.12045868    -0.21145435    -0.55429680
 c     -0.38652896     1.91772988     0.71400321
 c     -0.36150166     1.21960967    -0.51478351
 c      0.82049121     0.83718867     0.30096215
 h     -0.23900470    -2.21525765    -0.71696632
 h      0.29830785     2.87974717     0.83352424
 h     -0.44807475     1.88061256    -1.57096034
 h      1.64409996     1.46475767     0.41223628
 o      2.25379431    -1.16860665     0.31466395
 h      2.72810144    -0.34952931     0.65472284
 c     -2.61895807    -0.67796279    -0.30783750
 h     -3.36688327     0.25635284    -0.33830523
 h     -3.02308564    -1.60457691    -1.03408091
 h     -2.49503684    -1.15742465     0.64196832
 h     -0.90646766     1.73528503     1.75765475
          17

 c      1.13005033    -0.62533868     0.08104979
 c     -0.15343532    -1.19579908    -0.39223054
 c     -1.10198956    -0.21508856    -0.54618049
 c     -0.36784800     1.91723161     0.71846712
 c     -0.36175762     1.19900322    -0.53352580
 c      0.80604078     0.84810451     0.32148947
 h     -0.24951117    -2.26239485    -0.71972252
 h      0.32659106     2.97616538     0.81321130
 h     -0.39582274     1.85887089    -1.53608978
 h      1.67421656     1.50488550     0.37494198
 o      2.24054281    -1.16349495     0.30465844
 h      2.79723411    -0.32993666     0.65055829
 c     -2.62230922    -0.68089307    -0.31232466
 h     -3.40005763     0.26346171    -0.37144400
 h     -2.99105041    -1.56268025    -0.99555649
 h     -2.47926777    -1.19355934     0.66910268
 h     -0.88538726     1.69013297     1.80538558
          17

 c      1.11218808    -0.61436307     0.09785069
 c     -0.15768060    -1.19992165    -0.41116803
 c     -1.08397735    -0.21907938    -0.53777929
 c     -0.34786003     1.91767733     0.72686952
 c     -0.36399024     1.17846901    -0.55389451
 c      0.79359672     0.85885621     0.34124991
 h     -0.26178925    -2.30292463    -0.71453399
 h      0.33106168     3.04740702     0.78783663
 h     -0.33967631     1.82031400    -1.48345749
 h      1.70936986     1.54234027     0.33209304
 o      2.22881736    -1.15711192     0.29533229
 h      2.86056251    -0.33585038     0.63998190
 c     -2.62569177    -0.68268215    -0.31788345
 h     -3.41599995     0.24732096    -0.40066735
 h     -2.95103663    -1.50453508    -0.95063866
 h     -2.47120618    -1.22281726     0.69487515
 h     -0.85823313     1.64878523     1.82423810
          17

 c      1.09058768    -0.60146032     0.11458620
 c     -0.16004674    -1.20520090    -0.43050138
 c     -1.06740667    -0.22320338    -0.52946283
 c     -0.32678108     1.91891389     0.73863008
 c     -0.36786066     1.15804178    -0.57403239
 c      0.78418125     0.87010214     0.35995423
 h     -0.27467685    -2.32930070    -0.70028676
 h      0.31086018     3.08788313     0.75918103
 h     -0.28173524     1.77149644    -1.42527074
 h      1.73869794     1.56784419     0.28478204
 o      2.21883884    -1.14929196     0.28675750
 h      2.90960748    -0.37008486     0.62083683
 c     -2.62830306    -0.68249645    -0.32282606
 h     -3.41390540     0.20898802    -0.42442995
 h     -2.90957968    -1.44681696    -0.91279955
 h     -2.47250949    -1.23976754     0.71130104
 h     -0.82476100     1.61437116     1.81280901
          17

 c      1.06619355    -0.58694843     0.13119131
 c     -0.16020107    -1.21200185    -0.44980416
 c     -1.05320850    -0.22723951    -0.52158450
 c     -0.30489012     1.92071928     0.75286858
 c     -0.37310485     1.13716760    -0.59143832
 c      0.77838960     0.88216705     0.37718843
 h     -0.28721838    -2.33812230    -0.67730401
 h      0.26733536     3.09503471     0.72937241
 h     -0.22229302     1.72539164    -1.38181417
 h      1.75563114     1.57608803     0.23527208
 o      2.21047876    -1.14012257     0.27886194
 h      2.93958886    -0.43042133     0.59326750
 c     -2.62899585    -0.67885987    -0.32520465
 h     -3.39597262     0.15322241    -0.44181863
 h     -2.87554560    -1.41519931    -0.90190035
 h     -2.48387566    -1.24159384     0.71423442
 h     -0.78653987     1.58894460     1.77372113
          17

 c      1.04007785    -0.57122319     0.14759099
 c     -0.15792994    -1.22028052    -0.46858949
 c     -1.04216619    -0.23103482    -0.51445005
 c     -0.28244484     1.92290981     0.76839333
 c     -0.37968771     1.11513722    -0.60367929
 c      0.77648532     0.89506674     0.39252424
 h     -0.29870053    -2.33005066    -0.64699938
 h      0.20344185     3.06878023     0.70068202
 h     -0.15860027     1.69650499    -1.37405823
 h      1.75726327     1.56512688     0.18614825
 o      2.20327057    -1.12992905     0.27145540
 h      2.95015311    -0.51025045     0.55947439
 c     -2.62673701    -0.67125297    -0.32383799
 h     -3.36878052     0.08971113    -0.45292659
 h     -2.85334026    -1.42695508    -0.93093955
 h     -2.50512456    -1.22777237     0.70270217
 h     -0.74730405     1.57293599     1.71435739
          17

 c      1.01335268    -0.55472962     0.16369529
 c     -0.15316956    -1.22952487    -0.48634348
 c     -1.03485382    -0.23459111    -0.50828501
 c     -0.25960715     1.92530363     0.78359062
 c     -0.38747851     1.09234076    -0.61004814
 c      0.77848345     0.90857317     0.40560278
 h     -0.30876554    -2.30997051    -0.61153115
 h      0.12412422     3.01301155     0.67521767
 h     -0.08912535     1.68649923    -1.40491073
 h      1.74370334     1.53566916     0.13977141
 o      2.19628154    -1.11935373     0.26419794
 h      2.94815319    -0.59764552     0.52427382
 c     -2.62089193    -0.66194003    -0.31961522
 h     -3.34505032     0.03404308    -0.45961217
 h     -2.83778420    -1.47022193    -0.98968276
 h     -2.53523807    -1.20000817     0.67881608
 h     -0.71406087     1.56392992     1.64871682
          17

 c      0.98709773    -0.53794092     0.17939717
 c     -0.14600804    -1.23874288    -0.50256549
 c     -1.03161835    -0.23812675    -0.50322207
 c     -0.23645156     1.92741554     0.79650960
 c     -0.39578819     1.07046544    -0.61177825
 c      0.78413430     0.92227841     0.41618710
 h     -0.31760058    -2.28698280    -0.57330687
 h      0.03721723     2.93984570     0.65400226
 h     -0.01910102     1.68199812    -1.45683820
 h      1.71816774     1.49086063     0.09776124
 o      2.18796231    -1.10934159     0.25658411
 h      2.95070890    -0.67584480     0.49536216
 c     -2.61080878    -0.65419959    -0.31452537
 h     -3.34102919     0.00359298    -0.46570893
 h     -2.82158766    -1.52024199    -1.05669693
 h     -2.57239447    -1.16269727     0.64847185
 h     -0.69763019     1.55566705     1.59722249
          17

 c      0.96228132    -0.52133551     0.19457276
 c     -0.13666862    -1.24665023    -0.51683448
 c     -1.03256866    -0.24204491    -0.49930985
 c     -0.21328773     1.92764267     0.80577750
 c     -0.40367087     1.05123825    -0.61046626
 c      0.79283208     0.93563541     0.42422257
 h     -0.32594969    -2.27254167    -0.53421341
 h     -0.04660564     2.87608100     0.63494690
 h      0.04308712     1.66895897    -1.51009182
 h      1.68771483     1.43642930     0.06020302
 o      2.17668009    -1.10063849     0.24815676
 h      2.97759664    -0.73147421     0.47994752
 c     -2.59638500    -0.64955461    -0.31055891
 h     -3.36400262     0.00534798    -0.47457030
 h     -2.80092383    -1.55959567    -1.11573737
 h     -2.61432474    -1.12324699     0.62218434
 h     -0.70844876     1.54097134     1.57744984
          17

 c      0.93967681    -0.50537094     0.20908738
 c     -0.12552362    -1.25218062    -0.52886847
 c     -1.03756809    -0.24682295    -0.49652697
 c     -0.19102957     1.92296844     0.81191335
 c     -0.41035967     1.03575255    -0.60724290
 c      0.80357643     0.94798827     0.42991113
 h     -0.33444777    -2.27519161    -0.49503989
 h     -0.11890449     2.85923848     0.61180495
 h      0.09082796     1.63976282    -1.55194090
 h      1.66359604     1.38042444     0.02474046
 o      2.16224824    -1.09309105     0.23893121
 h      3.02790437    -0.76589909     0.47803720
 c     -2.57881285    -0.64728410    -0.30960873
 h     -3.40346016     0.03004860    -0.48619380
 h     -2.77474045    -1.57984483    -1.15774446
 h     -2.65931035    -1.09032720     0.61298645
 h     -0.74689691     1.51943481     1.58914371
          17

 c      0.91983353    -0.49046787     0.22279898
 c     -0.11314104    -1.25503885    -0.53849358
 c     -1.04623848    -0.25287623    -0.49480059
 c     -0.17074993     1.91205212     0.81652273
 c     -0.41538563     1.02449242    -0.60279351
 c      0.81523204     0.95867098     0.43367464
 h     -0.34242730    -2.29484912    -0.45597823
 h     -0.18054632     2.90109726     0.58119901
 h      0.12022019     1.59211614    -1.57581217
 h      1.65856984     1.33118146    -0.01305616
 o      2.14596646    -1.08604954     0.22931352
 h      3.07956637    -0.78887629     0.48369574
 c     -2.55981160    -0.64606099    -0.31286834
 h     -3.44144915     0.06289173    -0.49860916
 h     -2.74332863    -1.57783186    -1.17824253
 h     -2.70660820    -1.06893964     0.62806034
 h     -0.80167331     1.49801855     1.61657395
          17

 c      0.90311740    -0.47700190     0.23555448
 c     -0.10026110    -1.25570149    -0.54554803
 c     -1.05796526    -0.26044521    -0.49402481
 c     -0.15357622     1.89726850     0.82047739
 c     -0.41855521     1.01748762    -0.59750477
 c      0.82719271     0.96723662     0.43584726
 h     -0.34760732    -2.32318900    -0.41777758
 h     -0.23449478     2.97126456     0.54922801
 h      0.12949269     1.52693892    -1.57900586
 h      1.67945704     1.29352546    -0.05612571
 o      2.12916924    -1.07907840     0.21968896
 h      3.11176228    -0.80719349     0.49151661
 c     -2.54087728    -0.64524055    -0.32014808
 h     -3.46412637     0.09296349    -0.51026495
 h     -2.70768292    -1.55337396    -1.17562147
 h     -2.75463980    -1.05712268     0.66135110
 h     -0.85861786     1.48369859     1.64342684
          17

 c      0.88976354    -0.46529444     0.24718365
 c     -0.08767186    -1.25491473    -0.54984838
 c     -1.07190657    -0.26953699    -0.49406603
 c     -0.14074024     1.88164017     0.82398311
 c     -0.41992592     1.01441344    -0.59151466
 c      0.83982835     0.97359619     0.43632943
 h     -0.34715523    -2.34950032    -0.38203569
 h     -0.27928469     3.03618148     0.52384203
 h      0.11873850     1.44739014    -1.56179140
 h      1.72156965     1.26721795    -0.10180154
 o      2.11266070    -1.07203590     0.21029843
 h      3.11330433    -0.82336695     0.49856066
 c     -2.52323489    -0.64473677    -0.33026276
 h     -3.46390899     0.11435344    -0.52056125
 h     -2.66941095    -1.50886591    -1.15082983
 h     -2.79967809    -1.04920071     0.69847006
 h     -0.90660159     1.47999222     1.65931131
          17

 c      0.87990667    -0.45560704     0.25749457
 c     -0.07608979    -1.25327753    -0.55122535
 c     -1.08701931    -0.27992505    -0.49475659
 c     -0.13317870     1.86712959     0.82703596
 c     -0.41983157     1.01462222    -0.58463937
 c      0.85405266     0.97787335     0.43470198
 h     -0.33883009    -2.36543113    -0.35060915
 h     -0.31212875     3.07735151     0.50962895
 h      0.09046732     1.35885424    -1.52820392
 h      1.77293187     1.24970337    -0.14311003
 o      2.09680312    -1.06495663     0.20127181
 h      3.08100730    -0.83750970     0.50382802
 c     -2.50783870    -0.64440501    -0.34176489
 h     -3.43791383     0.12460092    -0.52956338
 h     -2.63098645    -1.45058973    -1.10851214
 h     -2.83722761    -1.04039190     0.72624515
 h     -0.93853112     1.48752825     1.65925268
          17

 c      0.87358746    -0.44814480     0.26627532
 c     -0.06610425    -1.25110927    -0.54956118
 c     -1.10211169    -0.29119791    -0.49588426
 c     -0.13132725     1.85479241     0.82949141
 c     -0.41895447     1.01716974    -0.57617882
 c      0.87059284     0.98026487     0.43061122
 h     -0.32143968    -2.36645687    -0.32504137
 h     -0.33096975     3.08720130     0.50837685
 h      0.05088714     1.26914982    -1.48841161
 h      1.82191057     1.23888508    -0.17324957
 o      2.08159692    -1.05798714     0.19263967
 h      3.01839358    -0.84831601     0.50805158
 c     -2.49529156    -0.64358577    -0.35306336
 h     -3.38676399     0.12368312    -0.53779851
 h     -2.59615698    -1.39168453    -1.05973861
 h     -2.86367852    -1.02821021     0.73660319
 h     -0.95082256     1.50514499     1.64205338
          17

 c      0.87074272    -0.44305635     0.27330633
 c     -0.05816015    -1.24845726    -0.54480782
 c     -1.11592910    -0.30284724    -0.49718795
 c     -0.13507241     1.84512646     0.83101009
 c     -0.41832575     1.02096549    -0.56478333
 c      0.88965400     0.98104023     0.42397370
 h     -0.29486682    -2.35178649    -0.30628330
 h     -0.33465655     3.06386066     0.52031943
 h      0.01039587     1.18744662    -1.46045442
 h      1.86060388     1.23372569    -0.18797032
 o      2.06658909    -1.05138863     0.18427384
 h      2.93723980    -0.85298854     0.51459465
 c     -2.48577270    -0.64094971    -0.36221699
 h     -3.31462367     0.11414717    -0.54632628
 h     -2.56985709    -1.35431629    -1.02400774
 h     -2.87686298    -1.01198820     0.72619187
 h     -0.94316365     1.53037758     1.60955835
          17

 c      0.87118521    -0.44041190     0.27838261
 c     -0.05254545    -1.24511361    -0.53699752
 c     -1.12726624    -0.31438148    -0.49837158
 c     -0.14370430     1.83825768     0.83099108
 c     -0.41893153     1.02515181    -0.54904009
 c      0.91091904     0.98054832     0.41498681
 h     -0.26002115    -2.32422095    -0.29453987
 h     -0.32282905     3.00921721     0.54462254
 h     -0.02074050     1.12051524    -1.46360354
 h      1.88497535     1.23392249    -0.18574485
 o      2.05075115    -1.04557645     0.17577211
 h      2.85977352    -0.84671561     0.53119846
 c     -2.47904284    -0.63537471    -0.36752667
 h     -3.23037426     0.10246019    -0.55711741
 h     -2.55627899    -1.36063113    -1.02074253
 h     -2.87608749    -0.99224030     0.69544861
 h     -0.91923887     1.55933804     1.56717548
          17

 c      0.87457022    -0.44015109     0.28133905
 c     -0.04938295    -1.24061258    -0.52625542
 c     -1.13507518    -0.32542491    -0.49914051
 c     -0.15583287     1.83393992     0.82852487
 c     -0.42098121     1.02936181    -0.52898745
 c      0.93364366     0.97916205     0.40408614
 h     -0.21877225    -2.29029193    -0.28912972
 h     -0.29606219     2.93003934     0.57908931
 h     -0.04098667     1.07013655    -1.50073450
 h      1.89445722     1.23965009    -0.16743864
 o      2.03302777    -1.04105715     0.16654997
 h      2.81053014    -0.82401399     0.56841222
 c     -2.47450953    -0.62797422    -0.36917412
 h     -3.14869607     0.10077485    -0.57370336
 h     -2.55598851    -1.40984592    -1.04887373
 h     -2.86232450    -0.97043742     0.64857816
 h     -0.88831187     1.58631021     1.52536446
          17

 c      0.88035772    -0.44201156     0.28206758
 c     -0.04865314    -1.23427186    -0.51280512
 c     -1.13855489    -0.33574751    -0.49924378
 c     -0.16943927     1.83123637     0.82251246
 c     -0.42392691     1.03344376    -0.50641903
 c      0.95672171     0.97718135     0.39191196
 h     -0.17364313    -2.25991996    -0.28852699
 h     -0.25621392     2.84245024     0.61921045
 h     -0.05733451     1.03625844    -1.55469114
 h      1.89211009     1.25159514    -0.13628184
 o      2.01394507    -1.03807882     0.15656024
 h      2.79156858    -0.78478785     0.62806442
 c     -2.47135679    -0.62177186    -0.36909931
 h     -3.08637548     0.12453370    -0.60102174
 h     -2.56652617    -1.47897794    -1.08924471
 h     -2.83881552    -0.94927544     0.59444305
 h     -0.86538274     1.60399877     1.49993973
          17

 c      0.88783056    -0.44548612     0.28052084
 c     -0.05025093    -1.22543529    -0.49692732
 c     -1.13723726    -0.34521020    -0.49849185
 c     -0.18260345     1.82785506     0.81230989
 c     -0.42715552     1.03721674    -0.48345372
 c      0.97872586     0.97472582     0.37927173
 h     -0.12702680    -2.24378836    -0.29102754
 h     -0.20605766     2.77789644     0.65761628
 h     -0.07701174     1.01950350    -1.60494755
 h      1.88514349     1.27124004    -0.09792433
 o      1.99567725    -1.03648874     0.14665067
 h      2.78140095    -0.73677279     0.69749628
 c     -2.46920337    -0.61872582    -0.36970381
 h     -3.05045385     0.17999116    -0.64182629
 h     -2.58490579    -1.54557672    -1.12479135
 h     -2.81170898    -0.93308646     0.54758588
 h     -0.86409152     1.60633062     1.50560941
          17

 c      0.89618103    -0.44984359     0.27670828
 c     -0.05402222    -1.21398879    -0.47886017
 c     -1.13108833    -0.35366998    -0.49674918
 c     -0.19488697     1.82061954     0.79854525
 c     -0.43029099     1.04050558    -0.46168295
 c      0.99806008     0.97166555     0.36702846
 h     -0.08038784    -2.24762021    -0.29603535
 h     -0.14651018     2.77366064     0.68783733
 h     -0.10389992     1.02048683    -1.63772879
 h      1.88417114     1.30100435    -0.05950025
 o      1.98035694    -1.03610549     0.13782671
 h      2.76080751    -0.68928734     0.76123121
 c     -2.46847441    -0.61836089    -0.37353316
 h     -3.03315146     0.25489306    -0.69236757
 h     -2.60856940    -1.59620072    -1.14646018
 h     -2.78903823    -0.92699284     0.52584058
 h     -0.88396096     1.59313278     1.54312551
          17

 c      0.90460938    -0.45421093     0.27068589
 c     -0.05969909    -1.20077135    -0.45874837
 c     -1.12059714    -0.36090154    -0.49392388
 c     -0.20727549     1.80910575     0.78266745
 c     -0.43316494     1.04316125    -0.44220901
 c      1.01341997     0.96771832     0.35583458
 h     -0.03455645    -2.26770252    -0.30461504
 h     -0.07663790     2.83045655     0.71122015
 h     -0.13922299     1.03915879    -1.64596902
 h      1.89847545     1.34312410    -0.02661283
 o      1.96944138    -1.03693338     0.13077764
 h      2.72166405    -0.64923330     0.80861960
 c     -2.46981998    -0.61923300    -0.38238315
 h     -3.02290226     0.32930969    -0.74490389
 h     -2.63544170    -1.62419747    -1.15060309
 h     -2.77610358    -0.93306271     0.53941590
 h     -0.91130784     1.57000140     1.59830936
          17

 c      0.91241669    -0.45771068     0.26253916
 c     -0.06677477    -1.18737966    -0.43672080
 c     -1.10678911    -0.36656575    -0.48996712
 c     -0.22043577     1.79628266     0.76630904
 c     -0.43576075     1.04502383    -0.42585859
 c      1.02440700     0.96279306     0.34586577
 h      0.00918285    -2.29330476    -0.31832757
 h     -0.00094875     2.90955675     0.73227755
 h     -0.18267366     1.07476542    -1.62711210
 h      1.92871995     1.39677020    -0.00005698
 o      1.96382449    -1.03911758     0.12588079
 h      2.66380519    -0.62092086     0.83404771
 c     -2.47378886    -0.62050788    -0.39621924
 h     -3.01243108     0.38793221    -0.79260704
 h     -2.66387081    -1.62678436    -1.13657141
 h     -2.77156042    -0.94688955     0.58044749
 h     -0.93206057     1.54345104     1.65428736
          17

 c      0.91910483    -0.45961900     0.25235891
 c     -0.07447246    -1.17560858    -0.41298326
 c     -1.09115179    -0.37022293    -0.48488590
 c     -0.23427135     1.78492351     0.75115058
 c     -0.43818364     1.04592098    -0.41324978
 c      1.03158545     0.95723826     0.33689792
 h      0.04875049    -2.31301203    -0.33778171
 h      0.07221976     2.97724780     0.75223171
 h     -0.23294117     1.12596128    -1.58207328
 h      1.96583492     1.45646866     0.02343586
 o      1.96391198    -1.04284652     0.12327296
 h      2.59221030    -0.60641806     0.83614911
 c     -2.48062764    -0.62198489    -0.41370179
 h     -2.99877190     0.42221167    -0.83115082
 h     -2.69263912    -1.60389661    -1.10584299
 h     -2.77049542    -0.96052228     0.63005635
 h     -0.93783603     1.51817791     1.69881876
          17

 c      0.92448074    -0.45948913     0.24021723
 c     -0.08185239    -1.16704676    -0.38782572
 c     -1.07546057    -0.37138854    -0.47877158
 c     -0.24837788     1.77651482     0.73868700
 c     -0.44063796     1.04570392    -0.40466389
 c      1.03588319     0.95168653     0.32862068
 h      0.08178619    -2.31879112    -0.36224452
 h      0.13575129     3.01696252     0.77017010
 h     -0.28781154     1.19102159    -1.51587350
 h      1.99776523     1.51432871     0.04751966
 o      1.96954716    -1.04831555     0.12281476
 h      2.51657971    -0.60494047     0.81862118
 c     -2.49010689    -0.62347677    -0.43326768
 h     -2.98153160     0.42852205    -0.85828025
 h     -2.72119592    -1.55886687    -1.06235670
 h     -2.76900477    -0.96724627     0.67137340
 h     -0.92529292     1.49701526     1.72481314
          17

 c      0.92872302    -0.45720798     0.22616708
 c     -0.08800718    -1.16288271    -0.36158386
 c     -1.06150721    -0.36963341    -0.47182538
 c     -0.26228593     1.77170020     0.73006941
 c     -0.44339063     1.04426650    -0.39976865
 c      1.03807613     0.94677512     0.32080684
 h      0.10625057    -2.30700638    -0.38999410
 h      0.18468653     3.02262901     0.78477654
 h     -0.34427909     1.26850954    -1.43958108
 h      2.01528796     1.56314624     0.07415365
 o      1.97989856    -1.05580558     0.12392357
 h      2.45206956    -0.61093601     0.79281889
 c     -2.50154051    -0.62435986    -0.45341590
 h     -2.96191369     0.40684464    -0.87328509
 h     -2.75035357    -1.50093579    -1.01385982
 h     -2.76534068    -0.96308093     0.69404135
 h     -0.89433009     1.48149665     1.72917271
          17

 c      0.93238592    -0.45297528     0.21028592
 c     -0.09230401    -1.16374961    -0.33460807
 c     -1.05078128    -0.36473001    -0.46435722
 c     -0.27550488     1.77065653     0.72599711
 c     -0.44668502     1.04150201    -0.39746355
 c      1.03863874     0.94299990     0.31330669
 h      0.12083639    -2.27836752    -0.41884151
 h      0.21557276     2.99315859     0.79489800
 h     -0.39930943     1.35866140    -1.37088335
 h      2.01348416     1.59784882     0.10358510
 o      1.99356599    -1.06576252     0.12550704
 h      2.41740575    -0.61304069     0.77824643
 c     -2.51381901    -0.62336746    -0.47249271
 h     -2.94257433     0.36098137    -0.87700708
 h     -2.78352383    -1.44845062    -0.97327122
 h     -2.75931654    -0.94625665     0.69319700
 h     -0.84713898     1.47212063     1.71233625
          17

 c      0.93634662    -0.44722936     0.19275403
 c     -0.09460000    -1.16953233    -0.30724131
 c     -1.04420801    -0.35680173    -0.45674262
 c     -0.28748954     1.77324938     0.72658440
 c     -0.45059959     1.03735382    -0.39647364
 c      1.03775467     0.94067509     0.30600384
 h      0.12532570    -2.23814696    -0.44671324
 h      0.22604945     2.93039812     0.79966101
 h     -0.45141723     1.46338600    -1.32652467
 h      1.99127038     1.61579244     0.13487958
 o      2.00928068    -1.07838626     0.12669373
 h      2.42434129    -0.60166928     0.78998331
 c     -2.52547011    -0.61908649    -0.48875564
 h     -2.92815752     0.30046108    -0.87254105
 h     -2.82666375    -1.42567692    -0.95567080
 h     -2.75167750    -0.91649981     0.66791720
 h     -0.78823448     1.46811424     1.67911503
          17

 c      0.94168654    -0.44056568     0.17391225
 c     -0.09531953    -1.17921912    -0.27977802
 c     -1.04205147    -0.34638996    -0.44934852
 c     -0.29761576     1.77905497     0.73116591
 c     -0.45502566     1.03230308    -0.39658226
 c      1.03533003     0.93990033     0.29879806
 h      0.12094291    -2.19662799    -0.47242289
 h      0.21530272     2.83976857     0.79857922
 h     -0.50094995     1.58067621    -1.30789155
 h      1.95104219     1.61698803     0.16631901
 o      2.02665269    -1.09290806     0.12790621
 h      2.46702729    -0.58177487     0.82083580
 c     -2.53512678    -0.61184039    -0.50122232
 h     -2.92625941     0.24322819    -0.86647517
 h     -2.88235817    -1.44369404    -0.96668887
 h     -2.74382609    -0.87473652     0.62078199
 h     -0.72503991     1.46662191     1.64069340
          17

 c      0.94946946    -0.43367335     0.15423474
 c     -0.09530961    -1.19101780    -0.25240725
 c     -1.04402473    -0.33437705    -0.44246864
 c     -0.30535733     1.78716112     0.73817911
 c     -0.45984834     1.02772581    -0.39861269
 c      1.03097251     0.94048504     0.29160416
 h      0.11027160    -2.16797282    -0.49643208
 h      0.18616284     2.73397715     0.79180457
 h     -0.54796529     1.69996630    -1.30153069
 h      1.89904506     1.60476634     0.19567824
 o      2.04579566    -1.10801260     0.13023974
 h      2.52998540    -0.56699103     0.85123304
 c     -2.54209353    -0.60453485    -0.51027124
 h     -2.94679632     0.21318643    -0.86853299
 h     -2.94365133    -1.48801258    -0.99692481
 h     -2.73790834    -0.82337389     0.55886304
 h     -0.66762975     1.46184168     1.61564730
          17

 c      0.96050932    -0.42728054     0.13424311
 c     -0.09550061    -1.20298279    -0.22523538
 c     -1.04952253    -0.32180240    -0.43630154
 c     -0.31099294     1.79543178     0.74572498
 c     -0.46502612     1.02533468    -0.40323762
 c      1.02395555     0.94186867     0.28433825
 h      0.09597403    -2.16449984    -0.52039833
 h      0.14987609     2.64079800     0.78044383
 h     -0.59140119     1.80760259    -1.29381317
 h      1.84606854     1.58665558     0.22057732
 o      2.06674118    -1.12263108     0.13442856
 h      2.59953762    -0.56748462     0.86633146
 c     -2.54640875    -0.59972593    -0.51746904
 h     -2.99503040     0.22334567    -0.88503962
 h     -2.99961681    -1.53629602    -1.03293924
 h     -2.73718874    -0.76678200     0.49595416
 h     -0.62487118     1.44673087     1.62329113
          17

 c      0.97525069    -0.42210518     0.11443451
 c     -0.09655039    -1.21392180    -0.19848730
 c     -1.05782167    -0.30967084    -0.43095839
 c     -0.31637573     1.79976861     0.75304178
 c     -0.47054334     1.02651091    -0.41052683
 c      1.01332467     0.94318975     0.27688313
 h      0.07887058    -2.18811375    -0.54450897
 h      0.12924755     2.60634830     0.76619871
 h     -0.62994206     1.89310756    -1.27754234
 h      1.80638717     1.57375293     0.23908557
 o      2.08934088    -1.13611135     0.14069555
 h      2.66657830    -0.58753754     0.85906412
 c     -2.54893253    -0.59722779    -0.52551707
 h     -3.06339571     0.26161673    -0.91212902
 h     -3.04205063    -1.57322022    -1.06515772
 h     -2.74622439    -0.71051411     0.45289169
 h     -0.59828952     1.41945598     1.66767207
          17

 c      0.99375339    -0.41882241     0.09524730
 c     -0.09873687    -1.22365189    -0.17266496
 c     -1.06819022    -0.29882834    -0.42647672
 c     -0.32317148     1.79711482     0.76108962
 c     -0.47640074     1.03205929    -0.42018423
 c      0.99843950     0.94374334     0.26905721
 h      0.05784592    -2.22890530    -0.56542458
 h      0.13841497     2.65744054     0.74955392
 h     -0.66259414     1.95038866    -1.25060121
 h      1.79149564     1.57554599     0.25035325
 o      2.11331825    -1.14814259     0.14890167
 h      2.72597459    -0.62691769     0.82812712
 c     -2.55091514    -0.59554195    -0.53693208
 h     -3.13706992     0.30571235    -0.94130175
 h     -3.06638754    -1.59106149    -1.08806996
 h     -2.76918344    -0.65827039     0.44741777
 h     -0.58282830     1.38632290     1.73384741
          17

 c      1.01573344    -0.41804131     0.07705931
 c     -0.10208165    -1.23242183    -0.14841030
 c     -1.07993473    -0.28990541    -0.42283720
 c     -0.33035777     1.78948667     0.77127559
 c     -0.48263405     1.04221248    -0.43178745
 c      0.97972026     0.94362698     0.26063978
 h      0.03159519    -2.27287580    -0.57787378
 h      0.15933373     2.75987247     0.73112258
 h     -0.68881378     1.97684134    -1.21374881
 h      1.80121733     1.59235893     0.25448267
 o      2.13824932    -1.15871552     0.15861936
 h      2.77657209    -0.68156099     0.77695068
 c     -2.55358284    -0.59359337    -0.55211124
 h     -3.20345534     0.33963199    -0.96656707
 h     -3.07065514    -1.58689207    -1.09891068
 h     -2.80593299    -0.61027301     0.47680963
 h     -0.57309830     1.35586400     1.80239156
          17

 c      1.04064324    -0.42025525     0.06021134
 c     -0.10646927    -1.24037731    -0.12628502
 c     -1.09242549    -0.28328566    -0.41997711
 c     -0.33638257     1.78010072     0.78442115
 c     -0.48929731     1.05671590    -0.44480787
 c      0.95857680     0.94370294     0.25143650
 h     -0.00027724    -2.30874426    -0.57732019
 h      0.17036968     2.86825757     0.71362745
 h     -0.70856447     1.97294990    -1.16979207
 h      1.82398976     1.61562756     0.25174358
 o      2.16342512    -1.16814453     0.16910737
 h      2.82291821    -0.74315806     0.71413119
 c     -2.55801529    -0.59077083    -0.56954751
 h     -3.25462104     0.35547164    -0.98530848
 h     -3.05481017    -1.56107916    -1.09693990
 h     -2.85137125    -0.56605969     0.52053899
 h     -0.56605337     1.33408652     1.85907900
          17

 c      1.06776933    -0.42576115     0.04503025
 c     -0.11170339    -1.24742779    -0.10667589
 c     -1.10510891    -0.27909448    -0.41780838
 c     -0.34052646     1.77074737     0.80077505
 c     -0.49639999     1.07480419    -0.45849444
 c      0.93660021     0.94490484     0.24128672
 h     -0.03728183    -2.32986433    -0.56112098
 h      0.16208221     2.95706929     0.69999721
 h     -0.72266426     1.94337314    -1.12415566
 h      1.84590911     1.63541917     0.24223776
 o      2.18770313    -1.17704666     0.17934743
 h      2.87727531    -0.79944521     0.65288687
 c     -2.56488677    -0.58651649    -0.58744144
 h     -3.28624937     0.35050218    -0.99698138
 h     -3.02088573    -1.51752551    -1.08346417
 h     -2.89921431    -0.52632897     0.55825742
 h     -0.56053545     1.32397223     1.89593848
          17

 c      1.09630582    -0.43460057     0.03182767
 c     -0.11755013    -1.25329338    -0.08978921
 c     -1.11750636    -0.27721943    -0.41623951
 c     -0.34260162     1.76219735     0.82017373
 c     -0.50379786     1.09501633    -0.47167649
 c      0.91503248     0.94778504     0.23003402
 h     -0.07839423    -2.33386077    -0.52856652
 h      0.13266358     3.01502175     0.69242689
 h     -0.73370129     1.89971159    -1.08665249
 h      1.85678787     1.64521961     0.22602773
 o      2.20986436    -1.18600511     0.18849843
 h      2.95396940    -0.83959969     0.60398053
 c     -2.57426094    -0.58005890    -0.60434067
 h     -3.29660861     0.32520839    -1.00228111
 h     -2.97386038    -1.46563283    -1.06268862
 h     -2.94460049    -0.49235694     0.57758696
 h     -0.55646245     1.32624374     1.90989323
          17

 c      1.12538325    -0.44655937     0.02086941
 c     -0.12378304    -1.25753918    -0.07566049
 c     -1.12920325    -0.27735821    -0.41518796
 c     -0.34262020     1.75482591     0.84206820
 c     -0.51107688     1.11505886    -0.48261693
 c      0.89468857     0.95247355     0.21752193
 h     -0.12234526    -2.32222534    -0.48069978
 h      0.08345557     3.03740417     0.69252178
 h     -0.74715884     1.86270705    -1.07293419
 h      1.85109166     1.64244702     0.20323498
 o      2.22974002    -1.19502848     0.19656064
 h      3.05193764    -0.86290886     0.56541936
 c     -2.58553038    -0.57023000    -0.61893474
 h     -3.28645419     0.28296846    -1.00309991
 h     -2.92234662    -1.42295380    -1.04283034
 h     -2.98439839    -0.46536544     0.57290012
 h     -0.55446611     1.33981697     1.90199965
          17

 c      1.15408623    -0.46122736     0.01234355
 c     -0.13020305    -1.25955500    -0.06415918
 c     -1.13983099    -0.27907652    -0.41457436
 c     -0.34065183     1.74894408     0.86545494
 c     -0.51768323     1.13252896    -0.48949462
 c      0.87603266     0.95877500     0.20361994
 h     -0.16787667    -2.30045485    -0.42018937
 h      0.01717410     3.02255536     0.70156592
 h     -0.76984463     1.85431683    -1.09900244
 h      1.82724226     1.62769819     0.17403172
 o      2.24836930    -1.20369769     0.20407981
 h      3.15251917    -0.87635600     0.52731326
 c     -2.59759909    -0.55583615    -0.62993764
 h     -3.26009932     0.23125492    -1.00324356
 h     -2.87606440    -1.41234529    -1.03430906
 h     -3.01680391    -0.44630725     0.54291026
 h     -0.55595660     1.36166059     1.87795655
          17

 c      1.18149806    -0.47808338     0.00635123
 c     -0.13662160    -1.25854283    -0.05501473
 c     -1.14904925    -0.28186130    -0.41430800
 c     -0.33676518     1.74491775     0.88881097
 c     -0.52354009     1.14676809    -0.49187251
 c      0.85922768     0.96624143     0.18826448
 h     -0.21407342    -2.27805937    -0.35094103
 h     -0.06245621     2.97112861     0.72057064
 h     -0.80282646     1.87629156    -1.16473612
 h      1.78731196     1.60431941     0.13857014
 o      2.26691201    -1.21168257     0.21144777
 h      3.23646358    -0.88615755     0.48290052
 c     -2.60935273    -0.53733455    -0.63657887
 h     -3.22755445     0.18392638    -1.00993456
 h     -2.83863561    -1.44449195    -1.04131223
 h     -3.04113155    -0.43572406     0.48961028
 h     -0.56348698     1.38631854     1.84935086
          17

 c      1.20675707    -0.49657252     0.00290930
 c     -0.14282201    -1.25368287    -0.04791442
 c     -1.15655589    -0.28515591    -0.41428938
 c     -0.33102293     1.74300689     0.91025716
 c     -0.52924897     1.15893406    -0.49104220
 c      0.84409545     0.97421334     0.17149615
 h     -0.26066546    -2.26639314    -0.27681756
 h     -0.15044354     2.88767199     0.74986064
 h     -0.83927070     1.90944031    -1.25081250
 h      1.73746075     1.57847178     0.09680315
 o      2.28609218    -1.21887218     0.21877581
 h      3.29224432    -0.89543169     0.43038576
 c     -2.61971793    -0.51792584    -0.63896084
 h     -3.20476907     0.16092575    -1.03475017
 h     -2.80631470    -1.50449283    -1.05695579
 h     -3.05815003    -0.43354567     0.41866214
 h     -0.58097271     1.40615845     1.83291178
          17

 c      1.22910619    -0.51615020     0.00195406
 c     -0.14856320    -1.24463185    -0.04265508
 c     -1.16212371    -0.28839076    -0.41442435
 c     -0.32363137     1.74267260     0.92835357
 c     -0.53549660     1.17015453    -0.48861354
 c      0.83006679     0.98187681     0.15348402
 h     -0.30767618    -2.27256519    -0.19971419
 h     -0.24012262     2.78572031     0.78800144
 h     -0.87146039     1.93527996    -1.33582580
 h      1.68821237     1.55899388     0.04815624
 o      2.30620354    -1.22530504     0.22601661
 h      3.31547322    -0.90508432     0.37086187
 c     -2.62775909    -0.50118701    -0.63794072
 h     -3.20367796     0.17630933    -1.08831175
 h     -2.77547931    -1.56765281    -1.07158678
 h     -3.07115473    -0.43890272     0.34097910
 h     -0.61224634     1.41423627     1.84260836
          17

 c      1.24793153    -0.53629817     0.00334801
 c     -0.15365741    -1.23201790    -0.03916179
 c     -1.16563371    -0.29101055    -0.41462210
 c     -0.31518417     1.74141204     0.94324067
 c     -0.54272463     1.18082047    -0.48573694
 c      0.81638073     0.98845221     0.13452529
 h     -0.35418108    -2.29348853    -0.11927472
 h     -0.32412701     2.69701403     0.83041828
 h     -0.89464956     1.94429315    -1.40542229
 h      1.65193006     1.55536951    -0.00867344
 o      2.32716005    -1.23111382     0.23305582
 h      3.30767707    -0.91444698     0.30674593
 c     -2.63349699    -0.48828730    -0.63572483
 h     -3.21801006     0.22198425    -1.16836557
 h     -2.74544614    -1.61597416    -1.07933628
 h     -3.08743962    -0.45010601     0.27428604
 h     -0.65721768     1.40868196     1.87760642
          17

 c      1.26278347    -0.55653519     0.00688839
 c     -0.15800708    -1.21727283    -0.03729955
 c     -1.16711897    -0.29248619    -0.41478914
 c     -0.30636073     1.73494374     0.95643007
 c     -0.55116293     1.19081030    -0.48312775
 c      0.80271042     0.99360004     0.11495358
 h     -0.39769967    -2.31774392    -0.03514999
 h     -0.39962444     2.66931496     0.87079290
 h     -0.90670443     1.93340992    -1.45159823
 h      1.63548575     1.57264750    -0.07483159
 o      2.34841975    -1.23652583     0.23976612
 h      3.27716963    -0.92099937     0.24082078
 c     -2.63739488    -0.47853657    -0.63546628
 h     -3.23134896     0.27668338    -1.26054393
 h     -2.71706537    -1.64009552    -1.07807141
 h     -3.11735324    -0.46516086     0.23889652
 h     -0.71029454     1.39264631     1.92324389
          17

 c      1.27337730    -0.57642853     0.01231326
 c     -0.16153403    -1.20199412    -0.03673106
 c     -1.16678616    -0.29232009    -0.41484013
 c     -0.29755316     1.72174308     0.96916250
 c     -0.56091675     1.19976421    -0.48121496
 c      0.78967552     0.99768978     0.09494497
 h     -0.43512780    -2.33285314     0.05125758
 h     -0.46950438     2.71702152     0.90807067
 h     -0.90713441     1.90298078    -1.47045657
 h      1.63441182     1.60737956    -0.14920929
 o      2.36884732    -1.24191129     0.24608516
 h      3.24108721    -0.91941853     0.17490559
 c     -2.63984075    -0.47104064    -0.63912689
 h     -3.23194355     0.32333203    -1.34991967
 h     -2.69159500    -1.63646105    -1.06794454
 h     -3.16640446    -0.48251198     0.24236103
 h     -0.76372419     1.37021443     1.96350811
          17

 c      1.27958080    -0.59559195     0.01931482
 c     -0.16412151    -1.18750439    -0.03695162
 c     -1.16497266    -0.29005943    -0.41470901
 c     -0.28957760     1.70501715     0.98188717
 c     -0.57198651     1.20722451    -0.48018677
 c      0.77847410     1.00150827     0.07444982
 h     -0.46388830    -2.33002669     0.13706005
 h     -0.53067694     2.80013840     0.94574405
 h     -0.89665347     1.85550631    -1.46119115
 h      1.63712770     1.65028745    -0.22776735
 o      2.38694507    -1.24775738     0.25213143
 h      3.22186457    -0.90201875     0.10791430
 c     -2.64160125    -0.46522058    -0.64638869
 h     -3.21493908     0.35263923    -1.42617221
 h     -2.67035050    -1.60547068    -1.05056671
 h     -3.22809997    -0.50053954     0.27098830
 h     -0.81078014     1.34421357     1.98769520
          17

 c      1.28140283    -0.61367187     0.02756680
 c     -0.16563528    -1.17472806    -0.03739460
 c     -1.16207463    -0.28532651    -0.41434260
 c     -0.28337686     1.68800921     0.99475748
 c     -0.58421281     1.21264966    -0.47989788
 c      0.77014319     1.00579254     0.05333936
 h     -0.48241089    -2.30503882     0.21885468
 h     -0.57648004     2.87951408     0.98526228
 h     -0.87733361     1.79584901    -1.42668378
 h      1.63297891     1.69192974    -0.30524772
 o      2.40199645    -1.25429367     0.25812159
 h      3.22938098    -0.86490297     0.03707233
 c     -2.64357025    -0.46065513    -0.65587222
 h     -3.17967409     0.36053782    -1.48315101
 h     -2.65465526    -1.55146237    -1.02882082
 h     -3.28997926    -0.51695563     0.30390055
 h     -0.84662779     1.31631709     1.99036750
          17

 c      1.27900416    -0.63034426     0.03675032
 c     -0.16597018    -1.16419082    -0.03752168
 c     -1.15848332    -0.27786112    -0.41368995
 c     -0.27946885     1.67237824     1.00769862
 c     -0.59719153     1.21529904    -0.47964233
 c      0.76522019     1.01101726     0.03155413
 h     -0.49019669    -2.25768770     0.29349821
 h     -0.60297455     2.93543145     1.02613860
 h     -0.85328921     1.73257420    -1.37609065
 h      1.61568047     1.72558141    -0.37693766
 o      2.41476495    -1.26109231     0.26397829
 h      3.24982123    -0.81439106    -0.03591045
 c     -2.64625773    -0.45669584    -0.66629113
 h     -3.12774750     0.34604966    -1.51757731
 h     -2.64575885    -1.48445101    -1.00722958
 h     -3.34190119    -0.52940619     0.32596196
 h     -0.86837913     1.28734313     1.97013305
          17

 c      1.27271380    -0.64532579     0.04656783
 c     -0.16506194    -1.15601628    -0.03689058
 c     -1.15454647    -0.26756262    -0.41269623
 c     -0.27792790     1.65885500     1.02035497
 c     -0.61021527     1.21408879    -0.47785316
 c      0.76375619     1.01738085     0.00916153
 h     -0.48788340    -2.19147095     0.35872303
 h     -0.60897360     2.95983247     1.06734038
 h     -0.83138402     1.67949516    -1.32865209
 h      1.58309752     1.74751915    -0.43940498
 o      2.42638010    -1.26738547     0.26930644
 h      3.26297666    -0.76186094    -0.10447590
 c     -2.64971243    -0.45215021    -0.67656201
 h     -3.06236009     0.31064130    -1.52861304
 h     -2.64453684    -1.42248784    -0.99245961
 h     -3.37798540    -0.53601185     0.32921778
 h     -0.87522343     1.25718425     1.92907132
          17

 c      1.26301307    -0.65837258     0.05674360
 c     -0.16286102    -1.14988822    -0.03522575
 c     -1.15055836    -0.25453305    -0.41129901
 c     -0.27845388     1.64784183     1.03207067
 c     -0.62242736     1.20780186    -0.47236368
 c      0.76542431     1.02482503    -0.01362951
 h     -0.47749035    -2.11385625     0.41390238
 h     -0.59480048     2.94970753     1.10779396
 h     -0.81971253     1.65321117    -1.31108604
 h      1.53637284     1.75670217    -0.49073828
 o      2.43744293    -1.27251098     0.27369674
 h      3.25638364    -0.71667377    -0.16198252
 c     -2.65362360    -0.44552889    -0.68561752
 h     -2.98847803     0.25898240    -1.51877905
 h     -2.65107656    -1.38915441    -0.99223081
 h     -3.39561993    -0.53540319     0.31053779
 h     -0.86891264     1.22434891     1.87296180
          17

 c      1.25049508    -0.66926079     0.06701924
 c     -0.15929371    -1.14503021    -0.03250426
 c     -1.14676992    -0.23911984    -0.40942078
 c     -0.28038346     1.63969850     1.04190599
 c     -0.63335057     1.19613211    -0.46230059
 c      0.76960546     1.03301823    -0.03644841
 h     -0.46270879    -2.03655390     0.46103612
 h     -0.56167825     2.90449424     1.14646957
 h     -0.82172069     1.66108841    -1.33570700
 h      1.47958475     1.75482845    -0.53088408
 o      2.44802892    -1.27602405     0.27687178
 h      3.22563038    -0.68458933    -0.20393488
 c     -2.65736188    -0.43649245    -0.69245328
 h     -2.91335992     0.20099782    -1.49666397
 h     -2.66459229    -1.39833559    -1.01041525
 h     -3.39457952    -0.52657776     0.26997662
 h     -0.85437339     1.18519088     1.81169898
          17

 c      1.23582480    -0.67776931     0.07714844
 c     -0.15427098    -1.14035990    -0.02898375
 c     -1.14340722    -0.22193388    -0.40696239
 c     -0.28275727     1.63474268     1.04879608
 c     -0.64309641     1.18037365    -0.44943361
 c      0.77541631     1.04131306    -0.05873287
 h     -0.44859215    -1.97390030     0.50506890
 h     -0.51176579     2.82623094     1.18243521
 h     -0.83373351     1.69354196    -1.38455641
 h      1.41983991     1.74687036    -0.56228979
 o      2.45788239    -1.27768146     0.27870739
 h      3.17172650    -0.66821296    -0.22824776
 c     -2.66000733    -0.42717682    -0.69619947
 h     -2.84621519     0.15349511    -1.48032921
 h     -2.68355345    -1.44012041    -1.04276553
 h     -3.37707600    -0.50888550     0.21064710
 h     -0.83906551     1.13370396     1.75788153
          17

 c      1.21971361    -0.68367911     0.08689683
 c     -0.14783060    -1.13499040    -0.02499561
 c     -1.14069258    -0.20382633    -0.40380707
 c     -0.28464418     1.63274815     1.05199980
 c     -0.65184338     1.16250516    -0.43631393
 c      0.78174584     1.04875275    -0.07972241
 h     -0.43971672    -1.93724680     0.55138185
 h     -0.44868689     2.72257107     1.21525274
 h     -0.85068239     1.73520100    -1.43094156
 h      1.36681056     1.74127924    -0.59038281
 o      2.46649885    -1.27746000     0.27926230
 h      3.10013851    -0.66675684    -0.23570584
 c     -2.66055675    -0.42078725    -0.69631684
 h     -2.79460893     0.13477638    -1.49291366
 h     -2.70572663    -1.49219842    -1.08064935
 h     -3.34901919    -0.48228226     0.14021810
 h     -0.82880856     1.06437026     1.72108552
          17

 c      1.20290198    -0.68678908     0.09605354
 c     -0.14035292    -1.12882341    -0.02052233
 c     -1.13887366    -0.18584229    -0.39983427
 c     -0.28556136     1.63181255     1.05149052
 c     -0.65952712     1.14440319    -0.42470102
 c      0.78749715     1.05429223    -0.09859092
 h     -0.43755107    -1.92828222     0.60064270
 h     -0.37818073     2.61396667     1.24650900
 h     -0.86949851     1.77448150    -1.45742093
 h      1.32997756     1.74768876    -0.62217803
 o      2.47309251    -1.27566044     0.27887511
 h      3.02153068    -0.67431910    -0.23155896
 c     -2.65809396    -0.41891483    -0.69415988
 h     -2.75956868     0.14887251    -1.54138617
 h     -2.72865814    -1.53636461    -1.11639881
 h     -3.32242930    -0.44750855     0.07356875
 h     -0.82224881     0.97835991     1.70137457
          17

 c      1.18613896    -0.68693525     0.10445154
 c     -0.13259346    -1.12254384    -0.01506916
 c     -1.13825402    -0.16916780    -0.39495289
 c     -0.28548650     1.62761473     1.04747843
 c     -0.66588773     1.12776695    -0.41550588
 c      0.79205096     1.05732346    -0.11482488
 h     -0.44006973    -1.93930966     0.64714778
 h     -0.30679742     2.54067356     1.28310141
 h     -0.88875686     1.80443845    -1.45601175
 h      1.31351623     1.77083327    -0.66166524
 o      2.47658563    -1.27303842     0.27828104
 h      2.95206310    -0.67773536    -0.22745767
 c     -2.65155389    -0.42106857    -0.69346084
 h     -2.73769682     0.18225919    -1.60797293
 h     -2.75022012    -1.56219022    -1.14467837
 h     -3.31535448    -0.40517886     0.03157676
 h     -0.81197346     0.88544952     1.69127027
          17

 c      1.17016481    -0.68399729     0.11197728
 c     -0.12549570    -1.11707177    -0.00800779
 c     -1.13916929    -0.15505726    -0.38914363
 c     -0.28477836     1.61592411     1.03992859
 c     -0.67059522     1.11415803    -0.40912152
 c      0.79549314     1.05803108    -0.12852825
 h     -0.44388989    -1.95979145     0.68291840
 h     -0.23642151     2.53935113     1.33549900
 h     -0.90784535     1.82128036    -1.42433647
 h      1.31392694     1.80616375    -0.70600397
 o      2.47598077    -1.27054392     0.27838569
 h      2.90744233    -0.66077227    -0.23787343
 c     -2.64033484    -0.42628534    -0.69737542
 h     -2.72572150     0.21918815    -1.67072486
 h     -2.76874894    -1.56487769    -1.16209493
 h     -3.33983669    -0.35428493     0.02644829
 h     -0.79078979     0.79817533     1.68319101
          17

 c      1.15570226    -0.67789272     0.11855437
 c     -0.11999818    -1.11314801     0.00109708
 c     -1.14188976    -0.14470556    -0.38246962
 c     -0.28373352     1.59750396     1.02968283
 c     -0.67336637     1.10487591    -0.40566560
 c      0.79830620     1.05707682    -0.14022300
 h     -0.44610894    -1.98122586     0.70178955
 h     -0.16619490     2.59139091     1.40143415
 h     -0.92658039     1.82350395    -1.36340233
 h      1.32375285     1.84337862    -0.74784808
 o      2.47114173    -1.26829613     0.27938209
 h      2.89020414    -0.62057597    -0.26595668
 c     -2.62555826    -0.43373469    -0.70622776
 h     -2.72112399     0.24956662    -1.71603670
 h     -2.78296459    -1.54356968    -1.16692153
 h     -3.38674069    -0.29446602     0.04716339
 h     -0.75492856     0.72608380     1.67293363
          17

 c      1.14342344    -0.66857607     0.12411877
 c     -0.11690573    -1.11121894     0.01240595
 c     -1.14652469    -0.13905823    -0.37503825
 c     -0.28196337     1.57573980     1.01839820
 c     -0.67403408     1.10070503    -0.40500905
 c      0.80095672     1.05509768    -0.15044096
 h     -0.44488882    -1.99839532     0.70065972
 h     -0.10024133     2.65235292     1.46695046
 h     -0.94527830     1.81219470    -1.27748928
 h      1.33621664     1.87267020    -0.78012281
 o      2.46275201    -1.26529728     0.28050757
 h      2.88993087    -0.57231879    -0.29954284
 c     -2.60928206    -0.44238571    -0.71869149
 h     -2.72174051     0.26815791    -1.73779501
 h     -2.79208612    -1.50125782    -1.15920747
 h     -3.43557037    -0.22905996     0.07258895
 h     -0.70365810     0.67449964     1.65915023
          17

 c      1.13385286    -0.65605450     0.12860152
 c     -0.11678287    -1.11143130     0.02584120
 c     -1.15296543    -0.13862561    -0.36696098
 c     -0.27879867     1.55293901     1.00734518
 c     -0.67252606     1.10157851    -0.40658434
 c      0.80373421     1.05250156    -0.15953847
 h     -0.43948185    -2.00917903     0.67928760
 h     -0.04391541     2.69472594     1.52101155
 h     -0.96549422     1.79285389    -1.17596859
 h      1.34694307     1.88754207    -0.79825967
 o      2.45152948    -1.26044536     0.28090479
 h      2.89560326    -0.53305087    -0.32482104
 c     -2.59310822    -0.45086984    -0.73336744
 h     -2.72566941     0.27268464    -1.73439664
 h     -2.79638208    -1.44619456    -1.14133450
 h     -3.47047266    -0.16329168     0.08761903
 h     -0.63831786     0.64517011     1.64234886
          17

 c      1.12724486    -0.64041866     0.13192382
 c     -0.11985834    -1.11360634     0.04111904
 c     -1.16086738    -0.14339686    -0.35834438
 c     -0.27361303     1.53034667     0.99719496
 c     -0.66871077     1.10622650    -0.40911199
 c      0.80675854     1.04947208    -0.16770817
 h     -0.43023743    -2.01449408     0.64000821
 h     -0.00070919     2.70719698     1.55795381
 h     -0.99179548     1.77863487    -1.07590298
 h      1.35387929     1.88491286    -0.80027503
 o      2.43792818    -1.25307619     0.28007541
 h      2.90055799    -0.51295905    -0.33363860
 c     -2.57784575    -0.45741767    -0.74900726
 h     -2.73130239     0.26295378    -1.70729830
 h     -2.79812132    -1.39406330    -1.11877400
 h     -3.48321967    -0.10197707     0.08503757
 h     -0.56178775     0.63643305     1.62460558
          17

 c      1.12350781    -0.62187177     0.13400605
 c     -0.12596689    -1.11717842     0.05775178
 c     -1.16968130    -0.15290588    -0.34929624
 c     -0.26585790     1.50888157     0.98818670
 c     -0.66224754     1.11229141    -0.41080228
 c      0.81001771     1.04600285    -0.17502396
 h     -0.41867857    -2.01871695     0.58761016
 h      0.02757604     2.68619542     1.57518011
 h     -1.03293411     1.78995506    -0.99920026
 h      1.35699009     1.86471912    -0.78641978
 o      2.42219030    -1.24293360     0.27784959
 h      2.90188377    -0.51576770    -0.32310683
 c     -2.56368244    -0.46003946    -0.76433107
 h     -2.73743694     0.24104014    -1.66112830
 h     -2.80202510    -1.36680292    -1.09927338
 h     -3.47070943    -0.04886339     0.06261158
 h     -0.47811007     0.64278945     1.60980044
          17

 c      1.12221912    -0.60073870     0.13478752
 c     -0.13458007    -1.12118359     0.07508179
 c     -1.17872099    -0.16640846    -0.33992213
 c     -0.25508213     1.48949626     0.98026638
 c     -0.65309552     1.11789403    -0.41078268
 c      0.81339407     1.04188037    -0.18143872
 h     -0.40734002    -2.02983195     0.52872269
 h      0.04021198     2.63162713     1.57154605
 h     -1.09504272     1.83846369    -0.95578018
 h      1.35831494     1.82998090    -0.75916653
 o      2.40439706    -1.23009129     0.27431379
 h      2.89970210    -0.54002028    -0.29448352
 c     -2.55057242    -0.45768511    -0.77816829
 h     -2.74361243     0.21249112    -1.60513085
 h     -2.81259948    -1.38025593    -1.08774479
 h     -3.43290149    -0.00662163     0.02107933
 h     -0.39177973     0.65491774     1.60369865
          17

 c      1.12272315    -0.57744586     0.13424234
 c     -0.14497538    -1.12449456     0.09245381
 c     -1.18723389    -0.18304500    -0.33032196
 c     -0.24103390     1.47304845     0.97325139
 c     -0.64240976     1.12320706    -0.40993023
 c      0.81666328     1.03662461    -0.18674221
 h     -0.39872790    -2.05707756     0.46963465
 h      0.03737448     2.54602586     1.54696320
 h     -1.17042217     1.91078829    -0.93401819
 h      1.36236669     1.78729999    -0.72349634
 o      2.38442661    -1.21498006     0.26982539
 h      2.89778151    -0.57877397    -0.25336610
 c     -2.53865622    -0.45172869    -0.78966552
 h     -2.75078012     0.18791049    -1.55505667
 h     -2.82913077    -1.42833859    -1.08137472
 h     -3.37220708     0.02323337    -0.03636014
 h     -0.30651825     0.66223619     1.61237868
          17

 c      1.12426770    -0.55248015     0.13237802
 c     -0.15650298    -1.12641606     0.10948443
 c     -1.19447505    -0.20191748    -0.32061692
 c     -0.22377836     1.45967317     0.96707007
 c     -0.63197562     1.12922735    -0.40939105
 c      0.81947711     1.02950838    -0.19056949
 h     -0.39341305    -2.10458768     0.41314687
 h      0.02063437     2.43646989     1.50332852
 h     -1.24367700     1.98415362    -0.91820704
 h      1.37620916     1.74668230    -0.68662389
 o      2.36184353    -1.19844621     0.26505310
 h      2.90511948    -0.61884791    -0.21023112
 c     -2.52808955    -0.44533705    -0.79815868
 h     -2.76144468     0.18134870    -1.53112657
 h     -2.84642232    -1.48938314    -1.07373090
 h     -3.29428324     0.04089728    -0.10336674
 h     -0.22450680     0.65863838     1.63813326
          17

 c      1.12612215    -0.52635061     0.12922447
 c     -0.16873671    -1.12717030     0.12611300
 c     -1.19978257    -0.22214484    -0.31098259
 c     -0.20372713     1.44798609     0.96172373
 c     -0.62324178     1.13642562    -0.40963729
 c      0.82149691     1.01986305    -0.19259786
 h     -0.38925082    -2.16628974     0.35815522
 h     -0.00563448     2.32039957     1.44777561
 h     -1.30262014     2.04284287    -0.89964754
 h      1.40737956     1.71828026    -0.65552383
 o      2.33599563    -1.18149389     0.26075833
 h      2.93425142    -0.64509656    -0.17684182
 c     -2.51867584    -0.44129424    -0.80383266
 h     -2.77671625     0.20023817    -1.54586315
 h     -2.85963578    -1.54323404    -1.06048330
 h     -3.21007480     0.04989505    -0.16889913
 h     -0.14735308     0.64610050     1.67646462
          17

 c      1.12763037    -0.49957617     0.12483574
 c     -0.18138244    -1.12764723     0.14235566
 c     -1.20263254    -0.24292358    -0.30165177
 c     -0.18165123     1.43451196     0.95656859
 c     -0.61711904     1.14469585    -0.41061212
 c      0.82279607     1.00767765    -0.19290873
 h     -0.38303686    -2.22915997     0.30281133
 h     -0.03253676     2.23534887     1.39864660
 h     -1.34027581     2.07912948    -0.87521708
 h      1.45858919     1.70579798    -0.63251366
 o      2.30679982    -1.16447197     0.25712690
 h      2.98897711    -0.65345056    -0.15561550
 c     -2.50988647    -0.44087948    -0.80867565
 h     -2.79239464     0.23628190    -1.59296832
 h     -2.86622089    -1.57746834    -1.04011551
 h     -3.13737057     0.05946500    -0.21628423
 h     -0.07734883     0.63145457     1.71864739
          17

 c      1.12819788    -0.47270053     0.11930699
 c     -0.19412975    -1.12879373     0.15812385
 c     -1.20269173    -0.26356353    -0.29289834
 c     -0.15834534     1.41479712     0.95029733
 c     -0.61410024     1.15361597    -0.41203665
 c      0.82412700     0.99386454    -0.19210387
 h     -0.37242981    -2.28042034     0.24690001
 h     -0.05061611     2.23082423     1.38149950
 h     -1.35332786     2.09010290    -0.84450081
 h      1.52413846     1.70362768    -0.61398712
 o      2.27535154    -1.14687656     0.25362345
 h      3.05529767    -0.65406283    -0.13744381
 c     -2.50112777    -0.44443907    -0.81543115
 h     -2.80162635     0.27343656    -1.65566337
 h     -2.86550616    -1.58627323    -1.01284179
 h     -3.09504836     0.08257438    -0.22858956
 h     -0.01722832     0.62124466     1.75651299
          17

 c      1.12727389    -0.44631224     0.11277783
 c     -0.20659341    -1.13127828     0.17323621
 c     -1.19988540    -0.28347871    -0.28502465
 c     -0.13372833     1.38894612     0.94375069
 c     -0.61435029     1.16257144    -0.41360509
 c      0.82661074     0.97979323    -0.19101356
 h     -0.35648729    -2.31142679     0.19183132
 h     -0.06132060     2.30540358     1.39472995
 h     -1.34103633     2.07579593    -0.80844095
 h      1.59332900     1.70206815    -0.59437962
 o      2.24320144    -1.12819225     0.24969805
 h      3.11334605    -0.65788898    -0.11302586
 c     -2.49268724    -0.45138045    -0.82539574
 h     -2.79957802     0.29890005    -1.71894294
 h     -2.85816089    -1.56885346    -0.97997548
 h     -3.08700584     0.12327626    -0.20339175
 h      0.03060845     0.61933901     1.78472794
          17

 c      1.12436627    -0.42105597     0.10542532
 c     -0.21832222    -1.13544127     0.18748953
 c     -1.19445468    -0.30214278    -0.27834672
 c     -0.10750807     1.36153006     0.93956946
 c     -0.61765760     1.17077106    -0.41495732
 c      0.83121333     0.96676750    -0.19039733
 h     -0.33536119    -2.31817123     0.13979911
 h     -0.06969101     2.40772174     1.41308240
 h     -1.30543170     2.03925777    -0.76922411
 h      1.65609557     1.69328018    -0.56983759
 o      2.21163121    -1.10831061     0.24512772
 h      3.14881409    -0.67001229    -0.07828120
 c     -2.48580939    -0.45989061    -0.83788634
 h     -2.78432942     0.30537522    -1.77278109
 h     -2.84625769    -1.52933101    -0.94373000
 h     -3.09955276     0.17074248    -0.15609018
 h      0.06455226     0.62677761     1.80096185
          17

 c      1.11906215    -0.39763358     0.09746396
 c     -0.22882674    -1.14131234     0.20070699
 c     -1.18694494    -0.31904936    -0.27318258
 c     -0.07991293     1.33614337     0.93921277
 c     -0.62324431     1.17710635    -0.41549845
 c      0.83846116     0.95588338    -0.19083162
 h     -0.30989708    -2.30089408     0.09308558
 h     -0.07601261     2.49974431     1.42097732
 h     -1.25306273     1.98878527    -0.73104079
 h      1.70561184     1.67317512    -0.53897768
 o      2.18154087    -1.08745181     0.23994314
 h      3.15442052    -0.69092474    -0.03311849
 c     -2.48137591    -0.46773281    -0.85158675
 h     -2.75596133     0.28954101    -1.81114478
 h     -2.83390630    -1.47800445    -0.90694573
 h     -3.11717075     0.21137466    -0.10489957
 h      0.08404935     0.64217789     1.80581254
          17

 c      1.11103157    -0.37679065     0.08914322
 c     -0.23761226    -1.14857806     0.21276382
 c     -1.17810753    -0.33371550    -0.26984494
 c     -0.05147088     1.31473043     0.94274467
 c     -0.62952684     1.17980315    -0.41425815
 c      0.84840782     0.94804933    -0.19270049
 h     -0.28134287    -2.26417432     0.05352334
 h     -0.07853222     2.56438105     1.41376147
 h     -1.19800092     1.94209909    -0.70137721
 h      1.73852766     1.64105398    -0.50235309
 o      2.15350791    -1.06604497     0.23432220
 h      3.12866507    -0.71845038     0.02031412
 c     -2.47931611    -0.47273510    -0.86541118
 h     -2.71581665     0.25081100    -1.83101092
 h     -2.82777673    -1.43227840    -0.87230247
 h     -3.13030552     0.23683352    -0.06219863
 h      0.08973848     0.66181255     1.80305275
          17

 c      1.10001865    -0.35927729     0.08074053
 c     -0.24422962    -1.15649369     0.22361431
 c     -1.16875878    -0.34572580    -0.26861677
 c     -0.02280588     1.29846932     0.94938368
 c     -0.63426862     1.17641628    -0.40998327
 c      0.86069484     0.94395780    -0.19618457
 h     -0.25106180    -2.21760301     0.02187130
 h     -0.07542909     2.59503354     1.39144556
 h     -1.16098976     1.92643673    -0.69063474
 h      1.75485156     1.59912202    -0.46195594
 o      2.12774833    -1.04467697     0.22853745
 h      3.07613161    -0.74844381     0.07846071
 c     -2.47892848    -0.47316081    -0.87857725
 h     -2.66623556     0.19118833    -1.83242492
 h     -2.83543059    -1.41173437    -0.84103973
 h     -3.13436095     0.24378235    -0.03499306
 h      0.08331123     0.67978077     1.79964560
          17

 c      1.08583929    -0.34577039     0.07254935
 c     -0.24835149    -1.16386091     0.23332363
 c     -1.15964455    -0.35480164    -0.26970883
 c      0.00548711     1.28820675     0.95798540
 c     -0.63604353     1.16557306    -0.40188154
 c      0.87460231     0.94395366    -0.20123322
 h     -0.22010290    -2.17576715    -0.00285130
 h     -0.06519015     2.58936976     1.35563747
 h     -1.15352832     1.95829692    -0.70461435
 h      1.75842849     1.55249631    -0.42098995
 o      2.10391271    -1.02408581     0.22292060
 h      3.01032402    -0.77461106     0.13685102
 c     -2.47958264    -0.46880627    -0.89031575
 h     -2.61056160     0.11617087    -1.82006059
 h     -2.85986064    -1.42400324    -0.81293230
 h     -3.12755638     0.23202336    -0.02710397
 h      0.06689900     0.68933469     1.80410895
          17

 c      1.06839626    -0.33675674     0.06485433
 c     -0.24984585    -1.16934332     0.24203920
 c     -1.15135149    -0.36086252    -0.27321987
 c      0.03294241     1.28438159     0.96758795
[truncated: 34,518 more chars]
