# Supplementary material for: Photochemical permutation of meta-substituted phenols
Source: Nat Commun. 2025 Aug 13;16:7502. doi: 10.1038/s41467-025-62549-5 (PMC12350626; doi:10.1038/s41467-025-62549-5)
Supplement: Supplementary file 3 — Source Data [file 41467_2025_62549_MOESM3_ESM.zip › Source data/NAMD_trajectories/trajectory009.xyz]

          17

 c      1.13131269    -0.41753656    -0.12875516
 c     -0.13570082    -0.99890192     0.03490041
 c     -1.26055934    -0.27822553    -0.06080262
 c     -1.09548384     1.23742086    -0.11479342
 c      0.23717246     1.74964339     0.07665726
 c      1.33242915     0.97933509     0.03884823
 h     -0.13789814    -2.02063896    -0.07003998
 h     -1.64875794     1.54053282    -1.07189688
 h      0.32918969     2.79995000     0.49989920
 h      2.45007461     1.46751254    -0.17210429
 o      2.20758511    -1.13855600     0.04586469
 h      3.08342424    -0.68069092    -0.03715972
 c     -2.60171552    -0.88291343     0.10089673
 h     -2.43617048    -1.96851167    -0.11074852
 h     -3.11073312    -0.63586683     0.87638759
 h     -3.29929377    -0.56023723    -0.79152771
 h     -1.76060255     1.58067883     0.78132121
          17

 c      1.12991623    -0.42117641    -0.13377821
 c     -0.12955673    -0.99415304     0.03585558
 c     -1.26385854    -0.28186775    -0.06407801
 c     -1.09260260     1.24377854    -0.11086711
 c      0.24006534     1.75565849     0.07550262
 c      1.33494723     0.98393708     0.03587402
 h     -0.16005494    -2.05698012    -0.05891447
 h     -1.65718188     1.54620981    -1.04340365
 h      0.33652423     2.78965673     0.49084843
 h      2.42607705     1.47188578    -0.17280775
 o      2.20620984    -1.14064863     0.04954022
 h      3.04131718    -0.69657876    -0.02666209
 c     -2.59851285    -0.88804374     0.09442708
 h     -2.44616648    -1.97231029    -0.11556092
 h     -3.14646080    -0.64727595     0.91736645
 h     -3.28943974    -0.58115515    -0.77317048
 h     -1.76778727     1.59153790     0.79510491
          17

 c      1.13044465    -0.42351995    -0.13739926
 c     -0.12264621    -0.99043425     0.03589917
 c     -1.26779407    -0.28405195    -0.06655664
 c     -1.09289449     1.25008082    -0.10654933
 c      0.24247317     1.76334586     0.07525687
 c      1.33971834     0.98873644     0.03102564
 h     -0.18275461    -2.10312381    -0.04704081
 h     -1.66105584     1.55564868    -1.01029432
 h      0.34236863     2.77429445     0.47916677
 h      2.37882642     1.46512248    -0.16526949
 o      2.20478572    -1.14439150     0.05308266
 h      3.00526867    -0.70594806    -0.01751942
 c     -2.59430171    -0.89405672     0.08419196
 h     -2.45985047    -1.97355278    -0.11240438
 h     -3.19704666    -0.65327493     0.98702526
 h     -3.27221015    -0.60048268    -0.74783420
 h     -1.76810902     1.60311498     0.79412223
          17

 c      1.13294651    -0.42445869    -0.13965849
 c     -0.11550933    -0.98902085     0.03500023
 c     -1.27207875    -0.28471370    -0.06821150
 c     -1.09615038     1.25614577    -0.10150672
 c      0.24434950     1.77201193     0.07568703
 c      1.34590901     0.99336161     0.02442579
 h     -0.20390140    -2.14328960    -0.03343327
 h     -1.66234426     1.57014617    -0.97733952
 h      0.34722042     2.76072951     0.46721793
 h      2.31740238     1.45045505    -0.15088034
 o      2.20228733    -1.15027686     0.05658005
 h      2.99271344    -0.70000086    -0.01109690
 c     -2.59035861    -0.90038186     0.07309432
 h     -2.47566342    -1.97481655    -0.10192873
 h     -3.24369803    -0.66089230     1.05728385
 h     -3.25337511    -0.61518786    -0.72192767
 h     -1.76137697     1.61502137     0.77956751
          17

 c      1.13738864    -0.42389656    -0.14062512
 c     -0.10871135    -0.99063495     0.03318691
 c     -1.27640839    -0.28386484    -0.06902482
 c     -1.10188913     1.26175186    -0.09551985
 c      0.24565998     1.78079358     0.07651347
 c      1.35190804     0.99718133     0.01635194
 h     -0.22136561    -2.16720692    -0.01778265
 h     -1.66360826     1.59100380    -0.95011835
 h      0.35179890     2.75675529     0.45761190
 h      2.25925798     1.43506775    -0.13245852
 o      2.19867550    -1.15829494     0.06003488
 h      3.00595025    -0.67811791    -0.00732435
 c     -2.58707370    -0.90679233     0.06318482
 h     -2.49209413    -1.97907248    -0.08504121
 h     -3.27597481    -0.67293940     1.11208692
 h     -3.24064880    -0.62175546    -0.70348834
 h     -1.74921580     1.62754569     0.75506129
          17

 c      1.14365512    -0.42176602    -0.14038938
 c     -0.10276633    -0.99544966     0.03051890
 c     -1.28048619    -0.28157271    -0.06898513
 c     -1.10946255     1.26666444    -0.08865209
 c      0.24639340     1.78897055     0.07751670
 c      1.35543949     0.99929415     0.00719662
 h     -0.23341394    -2.17012170    -0.00023647
 h     -1.66688331     1.61894398    -0.93323398
 h      0.35671560     2.76772707     0.45196597
 h      2.22932412     1.43003256    -0.11374295
 o      2.19500216    -1.16781573     0.06336385
 h      3.03028825    -0.64974206    -0.00470110
 c     -2.58436211    -0.91326014     0.05565919
 h     -2.50793225    -1.98842717    -0.06282041
 h     -3.28960797    -0.68972715     1.14424032
 h     -3.24071689    -0.61748435    -0.69898832
 h     -1.73517637     1.64179069     0.72671480
          17

 c      1.15154842    -0.41809671    -0.13904857
 c     -0.09806937    -1.00316144     0.02706284
 c     -1.28404513    -0.27794611    -0.06808792
 c     -1.11819828     1.27069321    -0.08138374
 c      0.24656122     1.79628067     0.07863793
 c      1.35488925     0.99909995    -0.00276264
 h     -0.23893688    -2.15200363     0.01881087
 h     -1.67247879     1.65334966    -0.92835374
 h      0.36208182     2.79331489     0.44978559
 h      2.24508866     1.44340472    -0.09663816
 o      2.19242892    -1.17807900     0.06647604
 h      3.04913470    -0.62619894    -0.00162211
 c     -2.58227591    -0.91976821     0.05087138
 h     -2.52236337    -2.00311323    -0.03654196
 h     -3.28342482    -0.71050980     1.15106014
 h     -3.25501823    -0.60233725    -0.70902406
 h     -1.72446583     1.65969800     0.70259316
          17

 c      1.16078286    -0.41308979    -0.13669404
 c     -0.09484216    -1.01298833     0.02287742
 c     -1.28686837    -0.27313729    -0.06634028
 c     -1.12755779     1.27378338    -0.07448878
 c      0.24617614     1.80294786     0.07997171
 c      1.35095076     0.99710336    -0.01350936
 h     -0.23766330    -2.11762042     0.03887020
 h     -1.67875058     1.69191541    -0.93356658
 h      0.36742266     2.82754244     0.44866818
 h      2.29774105     1.47074655    -0.07955099
 o      2.19165449    -1.18851731     0.06931088
 h      3.05272380    -0.61515752     0.00294135
 c     -2.58122488    -0.92623051     0.04847911
 h     -2.53487144    -2.02129372    -0.00778376
 h     -3.25784134    -0.73406164     1.13223119
 h     -3.27874264    -0.57950070    -0.72772877
 h     -1.72243584     1.68338034     0.69049512
          17

 c      1.17099375    -0.40712781    -0.13340309
 c     -0.09309827    -1.02360268     0.01800031
 c     -1.28880885    -0.26735449    -0.06376918
 c     -1.13728871     1.27612745    -0.06861851
 c      0.24523680     1.80940800     0.08166112
 c      1.34575740     0.99451530    -0.02503890
 h     -0.23041593    -2.07743026     0.05958031
 h     -1.68310648     1.73112851    -0.94459275
 h      0.37197336     2.86208394     0.44565799
 h      2.36237515     1.49985640    -0.06054662
 o      2.19288888    -1.19879062     0.07183592
 h      3.03845146    -0.61992269     0.00945100
 c     -2.58171340    -0.93254348     0.04782188
 h     -2.54504543    -2.03981989     0.02149530
 h     -3.21464085    -0.75875309     1.08949026
 h     -3.30429041    -0.55387353    -0.74683669
 h     -1.73178911     1.71343189     0.69419813
          17

 c      1.18176588    -0.40071984    -0.12924109
 c     -0.09265023    -1.03316803     0.01242844
 c     -1.28980352    -0.26086836    -0.06042997
 c     -1.14746625     1.27821328    -0.06395636
 c      0.24372889     1.81601442     0.08380066
 c      1.34114551     0.99239845    -0.03719274
 h     -0.21914435    -2.04742432     0.08109350
 h     -1.68328599     1.76721344    -0.95666161
 h      0.37504055     2.88964699     0.43845835
 h      2.41806044     1.52075565    -0.03949229
 o      2.19591984    -1.20877569     0.07404253
 h      3.00994716    -0.63970504     0.01790394
 c     -2.58396138    -0.93865610     0.04812451
 h     -2.55244466    -2.05545602     0.04900929
 h     -3.15783190    -0.78232571     1.02804211
 h     -3.32498134    -0.53018396    -0.75958278
 h     -1.75081760     1.74749149     0.71128170
          17

 c      1.19267349    -0.39441750    -0.12427378
 c     -0.09320683    -1.03985378     0.00611812
 c     -1.28987725    -0.25399862    -0.05641036
 c     -1.15832402     1.28070196    -0.06026795
 c      0.24163216     1.82289102     0.08639591
 c      1.33819417     0.99143826    -0.04971339
 h     -0.20608722    -2.04355564     0.10425557
 h     -1.67806264     1.79691626    -0.96582669
 h      0.37620553     2.90567138     0.42591316
 h      2.45287200     1.52818091    -0.01746643
 o      2.20010781    -1.21860700     0.07594796
 h      2.97729054    -0.66923363     0.02786756
 c     -2.58761769    -0.94460471     0.04828308
 h     -2.55660771    -2.06591033     0.07236049
 h     -3.09559893    -0.80141459     0.96012363
 h     -3.33653429    -0.51205123    -0.76198453
 h     -1.77477003     1.78089669     0.73510145
          17

 c      1.20333107    -0.38872408    -0.11858203
 c     -0.09453568    -1.04286780    -0.00092343
 c     -1.28913474    -0.24708039    -0.05182758
 c     -1.17002172     1.28421303    -0.05716311
 c      0.23893076     1.82989871     0.08936005
 c      1.33740759     0.99202611    -0.06231332
 h     -0.19221244    -2.07015657     0.12965372
 h     -1.66736565     1.81792496    -0.96953988
 h      0.37539605     2.90880472     0.40801731
 h      2.46146094     1.52031136     0.00407323
 o      2.20441012    -1.22869778     0.07759195
 h      2.95660424    -0.69876311     0.03859873
 c     -2.59160371    -0.95054014     0.04644498
 h     -2.55718027    -2.07030420     0.08938032
 h     -3.04212117    -0.81106784     0.90933594
 h     -3.33710783    -0.50179035    -0.75260473
 h     -1.79861406     1.80872286     0.75853707
          17

 c      1.21344229    -0.38401807    -0.11227181
 c     -0.09650660    -1.04286282    -0.00851077
 c     -1.28773695    -0.24042652    -0.04682003
 c     -1.18252984     1.28917497    -0.05426529
 c      0.23562186     1.83664272     0.09252220
 c      1.33888538     0.99432586    -0.07470671
 h     -0.17701922    -2.11556893     0.15614873
 h     -1.65215128     1.82904791    -0.96684928
 h      0.37291220     2.90096973     0.38577918
 h      2.44283197     1.49762080     0.02370231
 o      2.20778768    -1.23948547     0.07900879
 h      2.96342108    -0.71847935     0.04953519
 c     -2.59450825    -0.95666134     0.04043177
 h     -2.55407606    -2.06912622     0.09850715
 h     -3.01304783    -0.80581745     0.90475568
 h     -3.32712406    -0.50035850    -0.73219613
 h     -1.81867654     1.82724723     0.77625163
          17

 c      1.22282445    -0.38051349    -0.10547630
 c     -0.09898954    -1.04111402    -0.01630371
 c     -1.28586988    -0.23430461    -0.04153503
 c     -1.19562622     1.29576779    -0.05124153
 c      0.23171979     1.84249798     0.09564304
 c      1.34234148     0.99826279    -0.08662980
 h     -0.15998919    -2.16193536     0.18112083
 h     -1.63425067     1.83031844    -0.95853889
 h      0.36943258     2.88726014     0.36102164
 h      2.39999230     1.46264455     0.04029747
 o      2.21003600    -1.25087520     0.08019428
 h      2.99934535    -0.72759530     0.06083797
 c     -2.59581319    -0.96287592     0.03007972
 h     -2.54755775    -2.06400462     0.09906444
 h     -3.01070280    -0.78441281     0.95277366
 h     -3.30946314    -0.50707553    -0.70384181
 h     -1.83296132     1.83438093     0.78520499
          17

 c      1.23139069    -0.37826539    -0.09835170
 c     -0.10179843    -1.03867853    -0.02393304
 c     -1.28373402    -0.22893001    -0.03610998
 c     -1.20892750     1.30390534    -0.04778025
 c      0.22725578     1.84669380     0.09844952
 c      1.34697539     1.00345148    -0.09787842
 h     -0.14141420    -2.19497673     0.20184926
 h     -1.61622582     1.82308249    -0.94727191
 h      0.36593660     2.87513916     0.33600097
 h      2.34156644     1.42058954     0.05348924
 o      2.21191379    -1.26219398     0.08113172
 h      3.05007953    -0.73507296     0.07295902
 c     -2.59597762    -0.96866755     0.01799208
 h     -2.53819534    -2.05740649     0.09134330
 h     -3.02243244    -0.75221622     1.02825043
 h     -3.28991302    -0.51917163    -0.67329612
 h     -1.84098412     1.82963789     0.78449627
          17

 c      1.23910546    -0.37720862    -0.09106913
 c     -0.10470869    -1.03616538    -0.03108407
 c     -1.28154243    -0.22446246    -0.03066013
 c     -1.22191906     1.31322999    -0.04359756
 c      0.22228333     1.84853107     0.10069990
 c      1.35125358     1.00910920    -0.10838460
 h     -0.12224456    -2.20652931     0.21631816
 h     -1.60112334     1.80992007    -0.93749160
 h      0.36342082     2.87206142     0.31270540
 h      2.28469554     1.38029051     0.06455043
 o      2.21434861    -1.27275135     0.08183407
 h      3.09829136    -0.75050449     0.08593083
 c     -2.59517905    -0.97354147     0.00708888
 h     -2.52672867    -2.05213668     0.07643012
 h     -3.03574225    -0.71636283     1.10339195
 h     -3.27690640    -0.53179588    -0.64848977
 h     -1.84369252     1.81411508     0.77527799
          17

 c      1.24594966    -0.37721407    -0.08380631
 c     -0.10748064    -1.03379666    -0.03752414
 c     -1.27950058    -0.22099696    -0.02528520
 c     -1.23398840     1.32314399    -0.03853150
 c      0.21689228     1.84770920     0.10225911
 c      1.35300444     1.01414761    -0.11828405
 h     -0.10374922    -2.19370055     0.22338392
 h     -1.59194573     1.79407464    -0.93451584
 h      0.36241143     2.88174185     0.29205509
 h      2.25429732     1.35330815     0.07712974
 o      2.21791806    -1.28214615     0.08234160
 h      3.13208768    -0.77901853     0.09936384
 c     -2.59309344    -0.97724236    -0.00075252
 h     -2.51390372    -2.05065579     0.05581315
 h     -3.04391440    -0.68221632     1.16187634
 h     -3.27886937    -0.53967348    -0.63686601
 h     -1.84361316     1.79058233     0.76093008
          17

 c      1.25190857    -0.37814618    -0.07673710
 c     -0.10986961    -1.03146938    -0.04311236
 c     -1.27778085    -0.21855715    -0.02008131
 c     -1.24448766     1.33291663    -0.03272698
 c      0.21120211     1.84452778     0.10312464
 c      1.35072052     1.01774973    -0.12773315
 h     -0.08728420    -2.15808905     0.22282434
 h     -1.59079853     1.77826620    -0.94241738
 h      0.36261838     2.90178907     0.27367968
 h      2.26800075     1.34747362     0.09491408
 o      2.22278900    -1.29025553     0.08270194
 h      3.14608878    -0.82134086     0.11272301
 c     -2.58952448    -0.97955365    -0.00481129
 h     -2.50039411    -2.05424059     0.03098513
 h     -3.04416902    -0.65322523     1.19624076
 h     -3.29903178    -0.54051779    -0.64082019
 h     -1.84497447     1.76342407     0.74714352
          17

 c      1.25697740    -0.37989301    -0.07001777
 c     -0.11163420    -1.02873044    -0.04781749
 c     -1.27650440    -0.21709545    -0.01514811
 c     -1.25285166     1.34185899    -0.02675452
 c      0.20531967     1.83974826     0.10337744
 c      1.34518329     1.01996531    -0.13648436
 h     -0.07410546    -2.10607070     0.21555287
 h     -1.59812577     1.76354825    -0.96156037
 h      0.36312454     2.92521644     0.25651205
 h      2.31703953     1.36015063     0.11638595
 o      2.22874787    -1.29717531     0.08295249
 h      3.14096524    -0.87473250     0.12556268
 c     -2.58483521    -0.98015204    -0.00529865
 h     -2.48683246    -2.06228531     0.00324633
 h     -3.03565483    -0.63166316     1.20361829
 h     -3.33259365    -0.53675991    -0.65582602
 h     -1.85306259     1.73785648     0.74092492
          17

 c      1.26118144    -0.38234967    -0.06377709
 c     -0.11255586    -1.02469208    -0.05174674
 c     -1.27573452    -0.21649674    -0.01059399
 c     -1.25878654     1.34949990    -0.02140190
 c      0.19930893     1.83425394     0.10310755
 c      1.33857103     1.02133369    -0.14396054
 h     -0.06511880    -2.04978804     0.20397865
 h     -1.61268300     1.74927705    -0.98793271
 h      0.36286061     2.94412324     0.23956512
 h      2.37653125     1.38275346     0.13567042
 o      2.23516035    -1.30319866     0.08310313
 h      3.12405599    -0.93337706     0.13777978
 c     -2.57975507    -0.97876906    -0.00287871
 h     -2.47386483    -2.07222027    -0.02625369
 h     -3.01848411    -0.61910766     1.18349759
 h     -3.37004496    -0.53319924    -0.67393998
 h     -1.87196664     1.71805987     0.74753386
          17

 c      1.26459464    -0.38539239    -0.05811353
 c     -0.11246467    -1.01808174    -0.05514176
 c     -1.27547743    -0.21657888    -0.00654024
 c     -1.26245795     1.35566525    -0.01720154
 c      0.19319502     1.82878001     0.10236850
 c      1.33272235     1.02228122    -0.14966195
 h     -0.06063565    -2.00657077     0.19195102
 h     -1.63226096     1.73415658    -1.01501943
 h      0.36100137     2.95254531     0.22231383
 h      2.42564430     1.40789612     0.14749445
 o      2.24092927    -1.30878193     0.08311638
 h      3.11000204    -0.98897242     0.14993317
 c     -2.57497381    -0.97538104     0.00172723
 h     -2.46213206    -2.08027177    -0.05636145
 h     -2.99355351    -0.61656717     1.13723053
 h     -3.40222135    -0.53384369    -0.68818528
 h     -1.90162754     1.70533584     0.76680224
          17

 c      1.26734062    -0.38886417    -0.05309636
 c     -0.11123503    -1.00780906    -0.05824136
 c     -1.27569262    -0.21708794    -0.00312064
 c     -1.26446959     1.36038847    -0.01418724
 c      0.18698353     1.82379478     0.10116566
 c      1.32868896     1.02299973    -0.15329994
 h     -0.06052192    -1.99228962     0.18309040
 h     -1.65450325     1.71725473    -1.03640146
 h      0.35712611     2.94758183     0.20471914
 h      2.45262244     1.43103612     0.14891154
 o      2.24480958    -1.31437244     0.08291065
 h      3.11585018    -1.03361208     0.16321935
 c     -2.57090930    -0.97023376     0.00779336
 h     -2.45218350    -2.08266118    -0.08581855
 h     -2.96293923    -0.62417175     1.06904448
 h     -3.42272015    -0.54069943    -0.69431210
 h     -1.93729814     1.69825673     0.79285352
          17

 c      1.26957826    -0.39256467    -0.04876658
 c     -0.10874547    -0.99395867    -0.06103671
 c     -1.27630586    -0.21769769    -0.00047154
 c     -1.26560453     1.36373335    -0.01206377
 c      0.18067793     1.81946404     0.09946291
 c      1.32693052     1.02353110    -0.15475102
 h     -0.06483381    -2.00961269     0.17781427
 h     -1.67739599     1.69839640    -1.04737912
 h      0.35126641     2.92963959     0.18712056
 h      2.45235388     1.44970958     0.13881766
 o      2.24631584    -1.32010706     0.08243584
 h      3.14692535    -1.06477717     0.17830818
 c     -2.56759805    -0.96381669     0.01433944
 h     -2.44438098    -2.07668411    -0.11328978
 h     -2.93096412    -0.64022314     0.98893368
 h     -3.42815737    -0.55392237    -0.69075592
 h     -1.97215294     1.69446101     0.81769540
          17

 c      1.27147709    -0.39625597    -0.04513774
 c     -0.10489577    -0.97796796    -0.06324363
 c     -1.27721687    -0.21803564     0.00128947
 c     -1.26656636     1.36568898    -0.01046276
 c      0.17428710     1.81563941     0.09719351
 c      1.32749694     1.02383914    -0.15400551
 h     -0.07386219    -2.04567268     0.17296920
 h     -1.69946447     1.67812459    -1.04550695
 h      0.34393016     2.90244977     0.17012149
 h      2.42415552     1.46287116     0.11734575
 o      2.24614670    -1.32579155     0.08175236
 h      3.19039026    -1.08574569     0.19412502
 c     -2.56456984    -0.95689851     0.01970793
 h     -2.43882119    -2.06141917    -0.13749087
 h     -2.90584925    -0.65958447     0.91723621
 h     -3.41787257    -0.57223102    -0.67822713
 h     -2.00012455     1.69205152     0.83472191
          17

 c      1.27320135    -0.39969267    -0.04219599
 c     -0.09969371    -0.96167932    -0.06454318
 c     -1.27830481    -0.21773882     0.00209501
 c     -1.26785584     1.36616284    -0.00906087
 c      0.16782230     1.81187306     0.09427197
 c      1.33005911     1.02381832    -0.15115532
 h     -0.08741602    -2.08283221     0.16472046
 h     -1.71984778     1.65754254    -1.03063168
 h      0.33609240     2.87281476     0.15447300
 h      2.37142583     1.47088954     0.08568424
 o      2.24540130    -1.33119299     0.08098408
 h      3.22773240    -1.10075021     0.20860884
 c     -2.56083557    -0.95046101     0.02156119
 h     -2.43525253    -2.03819110    -0.15739765
 h     -2.89955953    -0.67363304     0.88437861
 h     -3.39389263    -0.59313751    -0.65952635
 h     -2.01716817     1.68996635     0.84007339
          17

 c      1.27491017    -0.40265364    -0.03989954
 c     -0.09329744    -0.94655773    -0.06474654
 c     -1.27943736    -0.21651081     0.00195657
 c     -1.26973612     1.36501237    -0.00759123
 c      0.16129676     1.80752534     0.09061102
 c      1.33378684     1.02322543    -0.14641514
 h     -0.10455173    -2.10752850     0.15058532
 h     -1.73837182     1.63817881    -1.00485044
 h      0.32902271     2.84930550     0.14091404
 h      2.30315671     1.47635522     0.04625475
 o      2.24486663    -1.33619084     0.08023596
 h      3.24593746    -1.11228776     0.22001519
 c     -2.55552352    -0.94506256     0.01868343
 h     -2.43296708    -2.01093438    -0.17252520
 h     -2.91954331    -0.67728045     0.90943434
 h     -3.36129593    -0.61297154    -0.63960933
 h     -2.02142650     1.68787472     0.83266626
          17

 c      1.27676277    -0.40496330    -0.03817763
 c     -0.08599457    -0.93351552    -0.06380405
 c     -1.28046809    -0.21415437     0.00096870
 c     -1.27222013     1.36207095    -0.00583365
 c      0.15474663     1.80203399     0.08614596
 c      1.33716011     1.02154523    -0.14013736
 h     -0.12383825    -2.11210715     0.12959192
 h     -1.75563650     1.62186464    -0.97242794
 h      0.32380781     2.83911576     0.12996053
 h      2.23628626     1.48561436     0.00277832
 o      2.24487542    -1.34076132     0.07956216
 h      3.23959481    -1.12116418     0.22741246
 c     -2.54868928    -0.94026003     0.01296600
 h     -2.43080245    -1.98598792    -0.18307116
 h     -2.95887806    -0.67583338     0.97632084
 h     -3.32835755    -0.62699873    -0.62536843
 h     -2.01315304     1.68606449     0.81399129
          17

 c      1.27891300    -0.40651521    -0.03692981
 c     -0.07815758    -0.92298160    -0.06176971
 c     -1.28122375    -0.21057666    -0.00071326
 c     -1.27506522     1.35716002    -0.00364427
 c      0.14826223     1.79525252     0.08085790
 c      1.33815964     1.01798257    -0.13271594
 h     -0.14368233    -2.09392300     0.10184423
 h     -1.77298698     1.61053660    -0.93935479
 h      0.32072577     2.84416900     0.12175077
 h      2.19369598     1.50886170    -0.04100514
 o      2.24533833    -1.34494405     0.07895752
 h      3.21031053    -1.12691043     0.23080175
 c     -2.54081873    -0.93532719     0.00752478
 h     -2.42748271    -1.97026170    -0.18963230
 h     -3.00401943    -0.67726430     1.05442939
 h     -3.30464804    -0.63038185    -0.62388350
 h     -1.99476809     1.68547128     0.78809432
          17

 c      1.28148334    -0.40730970    -0.03602958
 c     -0.07019380    -0.91495507    -0.05877610
 c     -1.28149425    -0.20577510    -0.00290444
 c     -1.27780413     1.35010545    -0.00105521
 c      0.14198167     1.78756444     0.07478335
 c      1.33555841     1.01206907    -0.12435533
 h     -0.16259169    -2.05475240     0.06819451
 h     -1.79209251     1.60587309    -0.91204721
 h      0.31902321     2.85991340     0.11605681
 h      2.18937202     1.55311910    -0.08417516
 o      2.24572186    -1.34884069     0.07834289
 h      3.16706895    -1.12773564     0.23134217
 c     -2.53238757    -0.92990401     0.00439192
 h     -2.42218496    -1.96801791    -0.19267337
 h     -3.04488181    -0.68558767     1.12213415
 h     -3.29603545    -0.62033743    -0.63861754
 h     -1.97091664     1.68779804     0.76153636
          17

 c      1.28452729    -0.40747889    -0.03533549
 c     -0.06249069    -0.90897401    -0.05502011
 c     -1.28104139    -0.19981891    -0.00541537
 c     -1.27987704     1.34079054     0.00161620
 c      0.13604326     1.77965582     0.06800583
 c      1.33017359     1.00452446    -0.11509207
 h     -0.17947697    -2.00128414     0.03005471
 h     -1.81399311     1.60876266    -0.89513380
 h      0.31733265     2.87813133     0.11243063
 h      2.21394269     1.61219987    -0.12829389
 o      2.24503768    -1.35263698     0.07755195
 h      3.12652529    -1.12023446     0.23158464
 c     -2.52411007    -0.92401023     0.00412908
 h     -2.41491777    -1.97837345    -0.19217508
 h     -3.07593723    -0.70150046     1.16834234
 h     -3.30048921    -0.59790180    -0.66644600
 h     -1.94783103     1.69541101     0.74251274
          17

 c      1.28800745    -0.40724866    -0.03470564
 c     -0.05535138    -0.90404380    -0.05073877
 c     -1.27963437    -0.19284105    -0.00806441
 c     -1.28090059     1.32927752     0.00383331
 c      0.13055368     1.77218879     0.06063611
 c      1.32386891     0.99685433    -0.10509737
 h     -0.19408457    -1.94607315    -0.01092047
 h     -1.83812556     1.61883832    -0.88951648
 h      0.31428763     2.89085242     0.11036284
 h      2.24635550     1.67121333    -0.17353864
 o      2.24221996    -1.35656248     0.07638496
 h      3.10722065    -1.10029278     0.23466967
 c     -2.51692222    -0.91791861     0.00637049
 h     -2.40640738    -1.99575471    -0.18776580
 h     -3.09443270    -0.72416907     1.18806542
 h     -3.31006545    -0.56719001    -0.69944848
 h     -1.93108960     1.71043264     0.73812730
          17

 c      1.29180357    -0.40685839    -0.03400772
 c     -0.04895133    -0.89875599    -0.04614857
 c     -1.27709997    -0.18504850    -0.01068334
 c     -1.28093944     1.31597315     0.00515368
 c      0.12558108     1.76560748     0.05279400
 c      1.31813065     0.99039432    -0.09471202
 h     -0.20730021    -1.90624964    -0.05357539
 h     -1.86224423     1.63443603    -0.89231553
 h      0.30891206     2.89265884     0.10938797
 h      2.27030534     1.71734415    -0.21803988
 o      2.23708383    -1.36067007     0.07478165
 h      3.11453138    -1.06696696     0.24162414
 c     -2.51164940    -0.91201476     0.01048386
 h     -2.39764953    -2.01276178    -0.17919018
 h     -3.09910454    -0.75216093     1.17945310
 h     -3.31624558    -0.53314206    -0.72931834
 h     -1.92245717     1.73296897     0.75059697
          17

 c      1.29574052    -0.40649733    -0.03312085
 c     -0.04338942    -0.89196488    -0.04138090
 c     -1.27336388    -0.17673903    -0.01311914
 c     -1.28049913     1.30169232     0.00548737
 c      0.12114983     1.76007715     0.04459825
 c      1.31378420     0.98598972    -0.08431566
 h     -0.22036027    -1.89567357    -0.09799618
 h     -1.88336169     1.65306040    -0.89865558
 h      0.30077098     2.88142692     0.10912976
 h      2.27731357     1.74314997    -0.25932038
 o      2.23066061    -1.36466592     0.07290615
 h      3.13522151    -1.02532472     0.25000242
 c     -2.50878792    -0.90665335     0.01591468
 h     -2.38950994    -2.02299499    -0.16671141
 h     -3.08973475    -0.78373582     1.14275959
 h     -3.31309014    -0.49998002    -0.75005201
 h     -1.91900451     1.76005206     0.77596759
          17

 c      1.29962169    -0.40627991    -0.03193403
 c     -0.03884709    -0.88372289    -0.03654073
 c     -1.26847038    -0.16831153    -0.01523346
 c     -1.28021164     1.28751593     0.00502856
 c      0.11723229     1.75547757     0.03616120
 c      1.31119042     0.98406148    -0.07425281
 h     -0.23280549    -1.91400438    -0.14471009
 h     -1.89884400     1.67202803    -0.90367966
 h      0.29001626     2.85845569     0.10934178
 h      2.26432332     1.74548092    -0.29516075
 o      2.22429686    -1.36809689     0.07099436
 h      3.15136202    -0.98327557     0.25626742
 c     -2.50844457    -0.90206603     0.02218816
 h     -2.38253030    -2.02255214    -0.15127241
 h     -3.06747945    -0.81682415     1.08091606
 h     -3.29771421    -0.47076783    -0.75844230
 h     -1.91568730     1.78672360     0.80692329
          17

 c      1.30324038    -0.40624476    -0.03034561
 c     -0.03562351    -0.87522779    -0.03184896
 c     -1.26257466    -0.16026424    -0.01689873
 c     -1.28053662     1.27456325     0.00404270
 c      0.11374979     1.75141004     0.02758341
 c      1.31040237     0.98469350    -0.06480908
 h     -0.24198001    -1.94730307    -0.19284228
 h     -1.90701238     1.68896137    -0.90371679
 h      0.27738798     2.82846399     0.10996594
 h      2.23183274     1.72430062    -0.32391587
 o      2.21894919    -1.37058700     0.06921597
 h      3.15122524    -0.94758229     0.25795687
 c     -2.51027020    -0.89833355     0.02866974
 h     -2.37686046    -2.01051112    -0.13449476
 h     -3.03619336    -0.84889661     1.00198467
 h     -3.26984517    -0.44743262    -0.75377617
 h     -1.90830313     1.80805572     0.83645095
          17

 c      1.30636471    -0.40636712    -0.02826367
 c     -0.03397092    -0.86787284    -0.02764199
 c     -1.25591293    -0.15317109    -0.01798946
 c     -1.28166880     1.26382914     0.00274564
 c      0.11059485     1.74724625     0.01894834
 c      1.31117959     0.98763838    -0.05618595
 h     -0.24494151    -1.97914269    -0.23999943
 h     -1.90727010     1.70206303    -0.89666459
 h      0.26411599     2.79911892     0.11118882
 h      2.18368920     1.68260586    -0.34486163
 o      2.21508996    -1.37191368     0.06764945
 h      3.13067795    -0.92252821     0.25407744
 c     -2.51328325    -0.89538806     0.03414293
 h     -2.37221904    -1.98900147    -0.11859644
 h     -3.00499803    -0.87702480     0.92376501
 h     -3.23149950    -0.43073697    -0.73763602
 h     -1.89462292     1.82038769     0.85964100
          17

 c      1.30872643    -0.40657515    -0.02560601
 c     -0.03397442    -0.86263416    -0.02426482
 c     -1.24876493    -0.14762811    -0.01837485
 c     -1.28357846     1.25609162     0.00129412
 c      0.10767806     1.74230264     0.01032521
 c      1.31286639     0.99223044    -0.04843309
 h     -0.23996232    -1.99781521    -0.28346374
 h     -1.90005549     1.71027676    -0.88206130
 h      0.25159139     2.77911483     0.11338021
 h      2.12849466     1.62754440    -0.35903909
 o      2.21277222    -1.37202111     0.06629135
 h      3.09213171    -0.90966058     0.24495917
 c     -2.51575031    -0.89299996     0.03659261
 h     -2.36789494    -1.96299185    -0.10618920
 h     -2.98984922    -0.89870759     0.87617214
 h     -3.18699075    -0.41999639    -0.71403349
 h     -1.87421081     1.82161898     0.87390277
          17

 c      1.31002808    -0.40677192    -0.02230025
 c     -0.03554548    -0.85999944    -0.02199504
 c     -1.24141163    -0.14417037    -0.01793089
 c     -1.28607112     1.25183849    -0.00017503
 c      0.10498909     1.73617556     0.00179121
 c      1.31421316     0.99727531    -0.04132556
 h     -0.22672155    -1.99728941    -0.32102188
 h     -1.88683953     1.71344373    -0.86117631
 h      0.24080851     2.77437530     0.11677911
 h      2.08173056     1.57190390    -0.37072544
 o      2.21162706    -1.37105564     0.06505544
 h      3.04452814    -0.90717856     0.23226337
 c     -2.51592946    -0.89080242     0.03457181
 h     -2.36290288    -1.93945079    -0.09984031
 h     -3.00476196    -0.91314571     0.88480147
 h     -3.14304137    -0.41259127    -0.68966928
 h     -1.84795016     1.81112793     0.87868967
          17

 c      1.30997045    -0.40686673    -0.01828247
 c     -0.03845355    -0.86006651    -0.02101192
 c     -1.23410493    -0.14317753    -0.01657416
 c     -1.28881196     1.25118766    -0.00150868
 c      0.10263161     1.72904810    -0.00653703
 c      1.31354341     1.00125370    -0.03433406
 h     -0.20602896    -1.97625816    -0.35128468
 h     -1.87020742     1.71247638    -0.83716718
 h      0.23195205     2.78455154     0.12106339
 h      2.06384439     1.53203159    -0.38774868
 o      2.21083762    -1.36941588     0.06377032
 h      3.00358962    -0.90910544     0.21899374
 c     -2.51355378    -0.88854949     0.02962930
 h     -2.35641932    -1.92536980    -0.10138408
 h     -3.04472710    -0.92045439     0.94092697
 h     -3.10817164    -0.40390673    -0.67330434
 h     -1.81775491     1.78973445     0.87536181
          17

 c      1.30830056    -0.40680809    -0.01349270
 c     -0.04235922    -0.86259939    -0.02137857
 c     -1.22707909    -0.14480869    -0.01428387
 c     -1.29132412     1.25382339    -0.00254618
 c      0.10078795     1.72166302    -0.01450070
 c      1.30993070     1.00326866    -0.02708877
 h     -0.17960107    -1.93768934    -0.37396627
 h     -1.85386119     1.70942475    -0.81504539
 h      0.22456129     2.80335314     0.12527188
 h      2.08644149     1.51702167    -0.41586543
 o      2.20938923    -1.36765015     0.06223583
 h      2.98752663    -0.90693958     0.20854807
 c     -2.50946918    -0.88631423     0.02495517
 h     -2.34839312    -1.92470192    -0.11128941
 h     -3.09221499    -0.92053114     1.01388011
 h     -3.08986827    -0.38920215    -0.67243530
 h     -1.78652416     1.75980522     0.86733842
          17

 c      1.30487776    -0.40658662    -0.00787206
 c     -0.04684432    -0.86699807    -0.02300829
 c     -1.22058147    -0.14898199    -0.01110185
 c     -1.29301453     1.25901544    -0.00320326
 c      0.09964095     1.71499129    -0.02193305
 c      1.30431100     1.00375644    -0.02001265
 h     -0.14991305    -1.88930460    -0.39041086
 h     -1.84213612     1.70709585    -0.80083870
 h      0.21806449     2.82231041     0.12819754
 h      2.13912638     1.52047169    -0.45108512
 o      2.20685963    -1.36601021     0.06037954
 h      3.00408791    -0.89684135     0.20217278
 c     -2.50459363    -0.88429168     0.02256599
 h     -2.33983143    -1.93619991    -0.12858244
 h     -3.13339160    -0.91372195     1.07948045
 h     -3.09018238    -0.36736135    -0.68821708
 h     -1.75812168     1.72528571     0.86025561
          17

 c      1.29972889    -0.40620070    -0.00136699
 c     -0.05144930    -0.87225458    -0.02561765
 c     -1.21488320    -0.15539696    -0.00712413
 c     -1.29330521     1.26579840    -0.00359891
 c      0.09932256     1.70990463    -0.02869498
 c      1.29852677     1.00368835    -0.01398435
 h     -0.11988203    -1.84406775    -0.40422252
 h     -1.83865298     1.70791400    -0.79940566
 h      0.21216563     2.83434132     0.12882547
 h      2.20059246     1.52973597    -0.48360358
 o      2.20389384    -1.36415432     0.05832946
 h      3.04275992    -0.88440150     0.19779202
 c     -2.49979870    -0.88259263     0.02283391
 h     -2.33245790    -1.95421072    -0.15129088
 h     -3.16095153    -0.90095431     1.12492438
 h     -3.10452172    -0.34236997    -0.71430289
 h     -1.73690022     1.69112188     0.86123951
          17

 c      1.29304741    -0.40563658     0.00606258
 c     -0.05573935    -0.87714024    -0.02875547
 c     -1.21026717    -0.16359102    -0.00248892
 c     -1.29188098     1.27329438    -0.00406301
 c      0.09990141     1.70700935    -0.03469001
 c      1.29402551     1.00373400    -0.00969608
 h     -0.09211185    -1.81784278    -0.42091753
 h     -1.84458727     1.71247135    -0.81168884
 h      0.20694123     2.83538115     0.12654566
 h      2.25381323     1.53567375    -0.50548529
 o      2.20154498    -1.36153142     0.05627135
 h      3.08534305    -0.87847430     0.19232878
 c     -2.49587858    -0.88126708     0.02526905
 h     -2.32806078    -1.97153524    -0.17699596
 h     -3.17160910    -0.88342243     1.14445296
 h     -3.12521122    -0.32043649    -0.74129932
 h     -1.72629318     1.66163682     0.87615892
          17

 c      1.28514801    -0.40487723     0.01443558
 c     -0.05938075    -0.88088138    -0.03205414
 c     -1.20700508    -0.17300528     0.00263752
 c     -1.28888742     1.28096871    -0.00489080
 c      0.10138638     1.70659604    -0.03986680
 c      1.29160033     1.00417526    -0.00750700
 h     -0.06802622    -1.82122835    -0.44488708
 h     -1.85805684     1.71910160    -0.83380707
 h      0.20279308     2.82472578     0.12120087
 h      2.28910128     1.53374545    -0.51250531
 o      2.20057320    -1.35777973     0.05432591
 h      3.11747387    -0.88476745     0.18374358
 c     -2.49344048    -0.88037437     0.02921316
 h     -2.32799962    -1.98202867    -0.20327813
 h     -3.16421739    -0.86239758     1.13605200
 h     -3.14528340    -0.30667032    -0.76130557
 h     -1.72700615     1.63871508     0.90567918
          17

 c      1.27641499    -0.40391884     0.02374290
 c     -0.06214318    -0.88383785    -0.03556157
 c     -1.20532947    -0.18304246     0.00807531
 c     -1.28487044     1.28859970    -0.00608326
 c      0.10373566     1.70862488    -0.04422083
 c      1.29156995     1.00505834    -0.00753386
 h     -0.04799651    -1.85127055    -0.47538278
 h     -1.87526198     1.72494589    -0.85901615
 h      0.20037848     2.80502962     0.11309081
 h      2.30205550     1.52237064    -0.50314207
 o      2.20128990    -1.35278986     0.05253613
 h      3.13149532    -0.90482339     0.17130432
 c     -2.49285849    -0.87996889     0.03409096
 h     -2.33302359    -1.98191457    -0.22802030
 h     -3.13915544    -0.83918290     1.10030828
 h     -3.15991901    -0.30390356    -0.76948884
 h     -1.73658988     1.62169222     0.94402627
          17

 c      1.26726380    -0.40278298     0.03394169
 c     -0.06385565    -0.88721146    -0.03969356
 c     -1.20539317    -0.19312426     0.01364314
 c     -1.28050946     1.29605994    -0.00738028
 c      0.10686999     1.71272136    -0.04779602
 c      1.29391991     1.00629558    -0.00972687
 h     -0.03224568    -1.89453402    -0.50703558
 h     -1.89217745     1.72735750    -0.88055572
 h      0.20054646     2.78220655     0.10296266
 h      2.29193538     1.50184298    -0.47769076
 o      2.20359789    -1.34665585     0.05088753
 h      3.12606335    -0.93681863     0.15529700
 c     -2.49423330    -0.88005264     0.03935070
 h     -2.34328149    -1.97016199    -0.24959444
 h     -3.09880047    -0.81507718     1.04111425
 h     -3.16646790    -0.31283639    -0.76393340
 h     -1.75094689     1.60894496     0.98215781
          17

 c      1.25811999    -0.40151714     0.04495331
 c     -0.06443016    -0.89219911    -0.04489393
 c     -1.20722040    -0.20275123     0.01916398
 c     -1.27638333     1.30316425    -0.00845301
 c      0.11069365     1.71823131    -0.05067760
 c      1.29830028     1.00768166    -0.01387698
 h     -0.02111970    -1.93676865    -0.53388725
 h     -1.90561948     1.72465424    -0.89340093
 h      0.20423643     2.76464452     0.09189845
 h      2.26167106     1.47420809    -0.43815145
 o      2.20697738    -1.33965121     0.04932119
 h      3.10646604    -0.97597027     0.13682243
 c     -2.49725764    -0.88056135     0.04420814
 h     -2.35839001    -1.94851520    -0.26698255
 h     -3.04919931    -0.79111694     0.96843139
 h     -3.16425795    -0.33234822    -0.74527678
 h     -1.76611521     1.59925002     1.01178720
          17

 c      1.24941082    -0.40018140     0.05666501
 c     -0.06391678    -0.89954447    -0.05142988
 c     -1.21067521    -0.21154809     0.02446348
 c     -1.27287541     1.30965000    -0.00901908
 c      0.11512334     1.72442912    -0.05296433
 c      1.30387445     1.00883151    -0.01956268
 h     -0.01485756    -1.96808899    -0.55183095
 h     -1.91361939     1.71625429    -0.89480758
 h      0.21225324     2.76068199     0.08095425
 h      2.21963663     1.44400115    -0.38881298
 o      2.21042090    -1.33221943     0.04774554
 h      3.08570602    -1.01474963     0.11760644
 c     -2.50097687    -0.88143277     0.04727456
 h     -2.37752016    -1.92141689    -0.27985664
 h     -3.00263419    -0.76722575     0.90275410
 h     -3.15468837    -0.35953088    -0.71670971
 h     -1.77912184     1.59212781     1.02733485
          17

 c      1.24155107    -0.39882584     0.06893229
 c     -0.06251456    -0.90951518    -0.05936985
 c     -1.21546623    -0.21927839     0.02936483
 c     -1.27016197     1.31521183    -0.00885371
 c      0.12011716     1.73087522    -0.05472498
 c      1.30909901     1.00907984    -0.02609469
 h     -0.01346128    -1.98339098    -0.55888408
 h     -1.91550734     1.70257891    -0.88435037
 h      0.22490080     2.77445689     0.07060912
 h      2.18233051     1.41936265    -0.33684116
 o      2.21260653    -1.32486773     0.04607616
 h      3.08189608    -1.04474065     0.09937211
 c     -2.50380615    -0.88273929     0.04664378
 h     -2.39951826    -1.89569186    -0.28859229
 h     -2.97678581    -0.74109698     0.87432692
 h     -3.14163436    -0.38949215    -0.68427499
 h     -1.78810238     1.58767062     1.02615685
          17

 c      1.23490793    -0.39747020     0.08158019
 c     -0.06053504    -0.92199245    -0.06861212
 c     -1.22118594    -0.22582919     0.03368813
 c     -1.26821134     1.31952910    -0.00776351
 c      0.12567749     1.73766450    -0.05597703
 c      1.31190311     1.00755999    -0.03266020
 h     -0.01669651    -1.98159158    -0.55485512
 h     -1.91198963     1.68495016    -0.86393417
 h      0.24169135     2.80318726     0.06049056
 h      2.17253173     1.41102095    -0.29048913
 o      2.21272898    -1.31788132     0.04430734
 h      3.10542592    -1.06147228     0.08271148
 c     -2.50460215    -0.88458592     0.04171722
 h     -2.42309366    -1.87954122    -0.29410540
 h     -2.98147789    -0.71035609     0.90096850
 h     -3.13169013    -0.41542169    -0.65671470
 h     -1.79222789     1.58634214     1.00829733
          17

 c      1.22974592    -0.39611812     0.09440537
 c     -0.05834692    -0.93650278    -0.07889267
 c     -1.22737099    -0.23118706     0.03726816
 c     -1.26676777     1.32227462    -0.00558067
 c      0.13180699     1.74530580    -0.05671338
 c      1.31106311     1.00383579    -0.03883030
 h     -0.02410305    -1.96548953    -0.54125667
 h     -1.90523866     1.66549093    -0.83782035
 h      0.26142686     2.83884420     0.04970429
 h      2.20349325     1.42490850    -0.25306067
 o      2.21126714    -1.31117344     0.04251838
 h      3.14718417    -1.06699693     0.06697738
 c     -2.50372382    -0.88675314     0.03478350
 h     -2.44712680    -1.88002228    -0.29722205
 h     -3.00698540    -0.67785384     0.96607914
 h     -3.13278108    -0.43006741    -0.64315822
 h     -1.79175157     1.58890415     0.97645072
          17

 c      1.22618665    -0.39480778     0.10718205
 c     -0.05632676    -0.95215720    -0.08976331
 c     -1.23355632    -0.23542181     0.03998524
 c     -1.26534069     1.32312133    -0.00221790
 c      0.13845781     1.75437390    -0.05694324
 c      1.30753327     0.99852713    -0.04477298
 h     -0.03499634    -1.94248728    -0.52157051
 h     -1.89872304     1.64687203    -0.81229095
 h      0.28258305     2.87234912     0.03739799
 h      2.26346445     1.45499023    -0.22054827
 o      2.20940568    -1.30453215     0.04079104
 h      3.18782405    -1.06582024     0.05154862
 c     -2.50224293    -0.88891259     0.02864628
 h     -2.47097229    -1.89914948    -0.29761553
 h     -3.03738870    -0.64933109     1.04041266
 h     -3.14968679    -0.42935220    -0.64788914
 h     -1.78823646     1.59646353     0.93619050
          17

 c      1.22421262    -0.39364081     0.11967040
 c     -0.05481593    -0.96760094    -0.10058450
 c     -1.23929908    -0.23866410     0.04177597
 c     -1.26326227     1.32177353     0.00220938
 c      0.14552939     1.76523351    -0.05670929
 c      1.30334191     0.99281264    -0.05073373
 h     -0.04855162    -1.92505370    -0.50133374
 h     -1.89626639     1.63168408    -0.79426266
 h      0.30368251     2.89670409     0.02308769
 h      2.32849540     1.48918148    -0.18807471
 o      2.20813019    -1.29783783     0.03916934
 h      3.21189392    -1.06110936     0.03641375
 c     -2.50131459    -0.89094773     0.02448802
 h     -2.49434774    -1.93206781    -0.29350135
 h     -3.06233523    -0.62869252     1.10384089
 h     -3.17992232    -0.41516665    -0.66685773
 h     -1.78473380     1.61055841     0.89589538
          17

 c      1.22369618    -0.39276853     0.13162426
 c     -0.05407808    -0.98126581    -0.11065147
 c     -1.24420319    -0.24107643     0.04262006
 c     -1.25989140     1.31805068     0.00729050
 c      0.15289419     1.77792400    -0.05608413
 c      1.30007398     0.98770667    -0.05672316
 h     -0.06403929    -1.92777145    -0.48668429
 h     -1.90017548     1.62146346    -0.78864329
 h      0.32351767     2.90818851     0.00671579
 h      2.37996432     1.51769225    -0.15376898
 o      2.20795513    -1.29108090     0.03767261
 h      3.21192665    -1.05418838     0.02193620
 c     -2.50206692    -0.89293272     0.02217699
 h     -2.51693824    -1.96960840    -0.28266009
 h     -3.07698484    -0.61752340     1.14621364
 h     -3.21557473    -0.39361343    -0.69086423
 h     -1.78522477     1.63296885     0.86508996
          17

 c      1.22442959    -0.39235324     0.14280072
 c     -0.05427855    -0.99214358    -0.11951480
 c     -1.24796074    -0.24283064     0.04252194
 c     -1.25493175     1.31202548     0.01245979
 c      0.16041216     1.79213609    -0.05516174
 c      1.29857861     0.98388101    -0.06258218
 h     -0.08093828    -1.95851565    -0.48067841
 h     -1.90959154     1.61598783    -0.79594843
 h      0.34127735     2.90658294    -0.01141716
 h      2.40786547     1.53482280    -0.11800772
 o      2.20895371    -1.28433136     0.03631391
 h      3.18785924    -1.04495831     0.00854284
 c     -2.50538987    -0.89501259     0.02121622
 h     -2.53822074    -2.00246525    -0.26366168
 h     -3.07954267    -0.61609170     1.16310428
 h     -3.24832625    -0.37120157    -0.71112847
 h     -1.79260604     1.66470316     0.85037803
          17

 c      1.22614728    -0.39252445     0.15297105
 c     -0.05551568    -1.00043185    -0.12719330
 c     -1.25038704    -0.24410156     0.04149738
 c     -1.24862624     1.30413868     0.01734011
 c      0.16792751     1.80721326    -0.05404872
 c      1.29918536     0.98172641    -0.06808223
 h     -0.09855865    -2.01122136    -0.48094267
 h     -1.92075345     1.61353745    -0.81238722
 h      0.35665677     2.89521207    -0.03077534
 h      2.40829919     1.53792500    -0.08215455
 o      2.21075943    -1.27773833     0.03511523
 h      3.14698145    -1.03191722    -0.00354338
 c     -2.51179425    -0.89728897     0.02123695
 h     -2.55756577    -2.02382197    -0.23637397
 h     -3.06982408    -0.62401902     1.15314522
 h     -3.27226431    -0.35280520    -0.72189633
 h     -1.80627694     1.70439169     0.85152851
          17

 c      1.22853416    -0.39334692     0.16192890
 c     -0.05785008    -1.00714558    -0.13396927
 c     -1.25143151    -0.24507431     0.03956599
 c     -1.24160648     1.29515612     0.02188574
 c      0.17526016     1.82217915    -0.05285219
 c      1.30187414     0.98140441    -0.07297146
 h     -0.11575619    -2.07070234    -0.48225251
 h     -1.92891727     1.61185870    -0.83217591
 h      0.36994620     2.88077584    -0.05075888
 h      2.38154694     1.52654218    -0.04790785
 o      2.21253183    -1.27156045     0.03412475
 h      3.10450601    -1.01174333    -0.01461460
 c     -2.52139486    -0.89975061     0.02205817
 h     -2.57440143    -2.03020304    -0.20190050
 h     -3.04884357    -0.64045300     1.11727843
 h     -3.28423065    -0.34141647    -0.72048164
 h     -1.82213181     1.74782822     0.86220115
          17

 c      1.23122617    -0.39479829     0.16949661
 c     -0.06128802    -1.01330655    -0.14008463
 c     -1.25116798    -0.24594837     0.03674983
 c     -1.23454476     1.28596476     0.02621129
 c      0.18221625     1.83586647    -0.05166403
 c      1.30628367     0.98283601    -0.07699701
 h     -0.13125776    -2.12229186    -0.48021671
 h     -1.93013070     1.60899856    -0.84986432
 h      0.38193725     2.87208954    -0.07090584
 h      2.33199859     1.50241240    -0.01695617
 o      2.21320416    -1.26615267     0.03342271
 h      3.07973829    -0.97968470    -0.02562181
 c     -2.53390760    -0.90226268     0.02353756
 h     -2.58832605    -2.02162710    -0.16235565
 h     -3.01918536    -0.66381949     1.05965018
 h     -3.28343087    -0.33842707    -0.70669248
 h     -1.83502778     1.78942528     0.87438335
          17

 c      1.23381935    -0.39675358     0.17553322
 c     -0.06576664    -1.01956969    -0.14563950
 c     -1.24977256    -0.24692898     0.03307912
 c     -1.22792196     1.27736856     0.03040639
 c      0.18864247     1.84723211    -0.05055258
 c      1.31155747     0.98562270    -0.07994113
 h     -0.14406266    -2.15628260    -0.47251648
 h     -1.92198918     1.60366676    -0.86151499
 h      0.39340001     2.87673225    -0.09099213
 h      2.26994737     1.47039706     0.00946672
 o      2.21236337    -1.26174985     0.03307130
 h      3.08220536    -0.93325826    -0.03743477
 c     -2.54857986    -0.90461742     0.02528812
 h     -2.59915945    -2.00172786    -0.12064103
 h     -2.98614141    -0.69113625     0.99037215
 h     -3.27125506    -0.34373662    -0.68256286
 h     -1.84094537     1.82400443     0.88181130
          17

 c      1.23590179    -0.39899831     0.17994217
 c     -0.07116308    -1.02621485    -0.15061829
 c     -1.24749649    -0.24821088     0.02860465
 c     -1.22197805     1.26998032     0.03448396
 c      0.19450522     1.85575867    -0.04957771
 c      1.31612058     0.98894397    -0.08169647
 h     -0.15358334    -2.16805341    -0.45860389
 h     -1.90369758     1.59529242    -0.86503097
 h      0.40426385     2.89670367    -0.11083432
 h      2.21421164     1.43980150     0.03140972
 o      2.21085384    -1.25819081     0.03303720
 h      3.10188799    -0.87668259    -0.04963599
 c     -2.56406327    -0.90665016     0.02631071
 h     -2.60693318    -1.97771380    -0.08014877
 h     -2.95919227    -0.71710709     0.92960136
 h     -3.25151918    -0.35549304    -0.65252562
 h     -1.83767168     1.84770920     0.88093212
          17

 c      1.23709836    -0.40128714     0.18267458
 c     -0.07730642    -1.03320591    -0.15492526
 c     -1.24464300    -0.24996307     0.02341168
 c     -1.21673600     1.26418489     0.03840803
 c      0.19991042     1.86160086    -0.04881771
 c      1.31788487     0.99168322    -0.08233447
 h     -0.15965007    -2.15738350    -0.43923267
 h     -1.87595205     1.58400753    -0.86022688
 h      0.41331075     2.92701439    -0.12992479
 h      2.18980106     1.42308266     0.05085637
 o      2.21002630    -1.25503715     0.03321280
 h      3.12060848    -0.81862253    -0.06081447
 c     -2.57850196    -0.90833960     0.02507400
 h     -2.61182619    -1.95922769    -0.04420978
 h     -2.95075081    -0.73468177     0.90611127
 h     -3.23085846    -0.36962196    -0.62368408
 h     -1.82468115     1.85822544     0.87066757
          17

 c      1.23709806    -0.40342298     0.18372960
 c     -0.08397811    -1.04018579    -0.15839324
 c     -1.24154929    -0.25231631     0.01762254
 c     -1.21201368     1.26012463     0.04213284
 c      0.20502141     1.86533938    -0.04837049
 c      1.31568617     0.99316952    -0.08196516
 h     -0.16252213    -2.12849099    -0.41625852
 h     -1.84088426     1.57067168    -0.84895998
 h      0.41879770     2.95878901    -0.14735488
 h      2.21115311     1.42728487     0.06982174
 o      2.21088026    -1.25186182     0.03349023
 h      3.12513712    -0.76710261    -0.06966773
 c     -2.59035977    -0.90969274     0.02114208
 h     -2.61409706    -1.95500625    -0.01529766
 h     -2.96693548    -0.73975200     0.93635147
 h     -3.21827363    -0.37995069    -0.60514204
 h     -1.80296476     1.85486128     0.85212235
          17

 c      1.23566597    -0.40530592     0.18314821
 c     -0.09090757    -1.04640424    -0.16077737
 c     -1.23857108    -0.25534956     0.01138430
 c     -1.20740795     1.25767580     0.04561286
 c      0.20995339     1.86762627    -0.04832514
 c      1.31062119     0.99381642    -0.08045576
 h     -0.16292241    -2.09082706    -0.39263110
 h     -1.80200975     1.55690305    -0.83526118
 h      0.41931697     2.98349829    -0.16209517
 h      2.26648021     1.44652022     0.08684581
 o      2.21387573    -1.24836491     0.03379664
 h      3.10991107    -0.72733704    -0.07548510
 c     -2.59930354    -0.91063812     0.01653390
 h     -2.61410339    -1.96820155     0.00547846
 h     -3.00026064    -0.73479805     1.00449068
 h     -3.22201175    -0.38059299    -0.60464894
 h     -1.77510961     1.83880191     0.82864813
          17

 c      1.23265579    -0.40692552     0.18099726
 c     -0.09777724    -1.05070962    -0.16177495
 c     -1.23607348    -0.25907451     0.00485383
 c     -1.20228881     1.25642452     0.04875201
 c      0.21473187     1.86896801    -0.04873413
 c      1.30488442     0.99450373    -0.07753402
 h     -0.16196934    -2.05912509    -0.37216540
 h     -1.76388492     1.54494976    -0.82499250
 h      0.41423363     2.99535736    -0.17330161
 h      2.33135195     1.46913541     0.09829656
 o      2.21900531    -1.24439031     0.03410257
 h      3.07581998    -0.70138155    -0.07820659
 c     -2.60590415    -0.91116394     0.01368222
 h     -2.61238534    -1.99431863     0.01809284
 h     -3.03857890    -0.72472154     1.08179917
 h     -3.24412355    -0.37053381    -0.62320842
 h     -1.74555356     1.81350453     0.80614021
          17

 c      1.22801451    -0.40832858     0.17735436
 c     -0.10425490    -1.05192316    -0.16112737
 c     -1.23442064    -0.26341915    -0.00181399
 c     -1.19589113     1.25571654     0.05129197
 c      0.21929707     1.86964398    -0.04959891
 c      1.30023967     0.99583911    -0.07303748
 h     -0.16076873    -2.04903585    -0.35840245
 h     -1.73106078     1.53717115    -0.82425610
 h      0.40372566     2.99201009    -0.18048406
 h      2.38651802     1.48635689     0.10153392
 o      2.22583223    -1.23996249     0.03443023
 h      3.02967908    -0.68764770    -0.07850912
 c     -2.61109175    -0.91125710     0.01363256
 h     -2.60965617    -2.02419930     0.02299469
 h     -3.07338296    -0.71309543     1.14760302
 h     -3.27872513    -0.35507430    -0.65381737
 h     -1.72045387     1.78462891     0.79278704
          17

 c      1.22178236    -0.40958664     0.17230391
 c     -0.11004748    -1.04970756    -0.15879597
 c     -1.23396413    -0.26821716    -0.00847570
 c     -1.18759295     1.25488825     0.05276650
 c      0.22351896     1.86967608    -0.05086501
 c      1.29773079     0.99805148    -0.06695574
 h     -0.15974475    -2.06702092    -0.35260895
 h     -1.70643449     1.53515229    -0.83646611
 h      0.38867606     2.97461807    -0.18358978
 h      2.42118911     1.49360714     0.09557508
 o      2.23348050    -1.23536366     0.03486595
 h      2.98449577    -0.67989025    -0.07800203
 c     -2.61576933    -0.91086973     0.01633856
 h     -2.60666672    -2.04863611     0.02083044
 h     -3.10018285    -0.70195167     1.19107634
 h     -3.31650850    -0.34178765    -0.68640705
 h     -1.70605575     1.75829903     0.79670837
          17

 c      1.21410038    -0.41076719     0.16594146
 c     -0.11491940    -1.04504334    -0.15502826
 c     -1.23502593    -0.27321629    -0.01500716
 c     -1.17729963     1.25363017     0.05272181
 c      0.22721855     1.86880710    -0.05242326
 c      1.29788069     1.00111622    -0.05938030
 h     -0.15850425    -2.10474302    -0.35302948
 h     -1.69017491     1.53903831    -0.86001409
 h      0.37053401     2.94790742    -0.18305563
 h      2.43054142     1.48915416     0.08057834
 o      2.24078581    -1.23111731     0.03554883
 h      2.95711339    -0.66778330    -0.07906734
 c     -2.62057945    -0.90997288     0.02139111
 h     -2.60406981    -2.06106779     0.01241993
 h     -3.11686855    -0.69241705     1.20740360
 h     -3.34943835    -0.33651974    -0.71263452
 h     -1.70528444     1.73761712     0.82104917
          17

 c      1.20522998    -0.41191180     0.15837731
 c     -0.11867225    -1.03958694    -0.15021541
 c     -1.23786645    -0.27811055    -0.02131021
 c     -1.16558706     1.25213085     0.05104322
 c      0.23020161     1.86651752    -0.05411959
 c      1.30083227     1.00485074    -0.05046747
 h     -0.15644273    -2.14633646    -0.35651453
 h     -1.68028285     1.54770228    -0.88891830
 h      0.35110403     2.91987330    -0.17979173
 h      2.41380287     1.47312235     0.05742201
 o      2.24691035    -1.22759214     0.03658088
 h      2.95841440    -0.64360039    -0.08343895
 c     -2.62588025    -0.90854715     0.02836684
 h     -2.60234795    -2.05832573    -0.00126013
 h     -3.12263633    -0.68512765     1.19511794
 h     -3.37229110    -0.34232696    -0.72735627
 h     -1.71553896     1.72085035     0.86078680
          17

 c      1.19556207    -0.41302281     0.14973730
 c     -0.12115382    -1.03481500    -0.14473077
 c     -1.24264046    -0.28258309    -0.02731436
 c     -1.15341640     1.25080787     0.04795740
 c      0.23230865     1.86217536    -0.05578146
 c      1.30633602     1.00893651    -0.04042617
 h     -0.15319839    -2.17796245    -0.36029536
 h     -1.67408396     1.55949366    -0.91574770
 h      0.33215692     2.90000697    -0.17494956
 h      2.37415255     1.44734606     0.02753228
 o      2.25196625    -1.22448131     0.03791307
 h      2.98346543    -0.61082414    -0.09039625
 c     -2.63180067    -0.90653494     0.03687585
 h     -2.60178364    -2.04062272    -0.01913951
 h     -3.11765653    -0.68035678     1.15528183
 h     -3.38243161    -0.35992339    -0.72834006
 h     -1.73059836     1.70380934     0.90562736
          17

 c      1.18559341    -0.41406541     0.14016289
 c     -0.12230433    -1.03168701    -0.13886812
 c     -1.24935070    -0.28634837    -0.03297428
 c     -1.14174617     1.24996741     0.04379664
 c      0.23347070     1.85538374    -0.05726377
 c      1.31359962     1.01287144    -0.02951064
 h     -0.14867798    -2.19125190    -0.36256165
 h     -1.66934965     1.57290370    -0.93420442
 h      0.31493223     2.89525371    -0.16941132
 h      2.32046965     1.41597269    -0.00726261
 o      2.25666628    -1.22101887     0.03938495
 h      3.01730715    -0.58079112    -0.09742516
 c     -2.63824783    -0.90381755     0.04645783
 h     -2.60244050    -2.01146967    -0.04014893
 h     -3.10343770    -0.67784654     1.09235370
 h     -3.37942251    -0.38820072    -0.71584309
 h     -1.74414361     1.68313041     0.94538007
          17

 c      1.17587410    -0.41498213     0.12981095
 c     -0.12219513    -1.03064262    -0.13283683
 c     -1.25781788    -0.28918706    -0.03826607
 c     -1.13134529     1.24967688     0.03885266
 c      0.23373890     1.84634241    -0.05848704
 c      1.32107451     1.01589589    -0.01798031
 h     -0.14295270    -2.18300907    -0.36238661
 h     -1.66471122     1.58688774    -0.94025872
 h      0.29991036     2.90579373    -0.16333845
 h      2.27002773     1.38634933    -0.04528650
 o      2.26162368    -1.21655178     0.04084380
 h      3.04646107    -0.56348074    -0.10216516
 c     -2.64480127    -0.90027424     0.05635901
 h     -2.60414800    -1.97742169    -0.06332970
 h     -3.08404800    -0.67619687     1.01692217
 h     -3.36505805    -0.42436894    -0.69263947
 h     -1.75163499     1.65748386     0.97285446
          17

 c      1.16695599    -0.41571627     0.11885167
 c     -0.12103505    -1.03165390    -0.12676389
 c     -1.26768591    -0.29096598    -0.04318413
 c     -1.12277216     1.24979449     0.03336638
 c      0.23326031     1.83585538    -0.05942647
 c      1.32663109     1.01708300    -0.00599697
 h     -0.13619041    -2.15456432    -0.35961734
 h     -1.65970722     1.60095649    -0.93233513
 h      0.28710142     2.92496020    -0.15629837
 h      2.24671101     1.36805213    -0.08629927
 o      2.26710590    -1.21075756     0.04219482
 h      3.06312030    -0.56388904    -0.10324468
 c     -2.65050025    -0.89597675     0.06524598
 h     -2.60652709    -1.94696308    -0.08787210
 h     -3.06802496    -0.67176882     0.94956742
 h     -3.34382956    -0.46380490    -0.66449237
 h     -1.75054982     1.62729279     0.98422615
          17

 c      1.15935092    -0.41624186     0.10746362
 c     -0.11913892    -1.03422775    -0.12068465
 c     -1.27846552    -0.29164192    -0.04774039
 c     -1.11638978     1.25003710     0.02756269
 c      0.23221751     1.82497806    -0.06006823
 c      1.32892983     1.01587586     0.00639233
 h     -0.12864054    -2.11197037    -0.35496329
 h     -1.65478558     1.61520413    -0.91124444
 h      0.27647736     2.94338419    -0.14781394
 h      2.26521927     1.36672292    -0.13166597
 o      2.27304817    -1.20363159     0.04340285
 h      3.06500487    -0.58212759    -0.10031451
 c     -2.65382244    -0.89140410     0.07137014
 h     -2.60912419    -1.92791700    -0.11289509
 h     -3.06796761    -0.65855813     0.91888498
 h     -3.32323847    -0.50013002    -0.64039258
 h     -1.74011367     1.59416282     0.97861364
          17

 c      1.15349775    -0.41658353     0.09582199
 c     -0.11686674    -1.03737465    -0.11452396
 c     -1.28959383    -0.29125081    -0.05196699
 c     -1.11234873     1.25003038     0.02166358
 c      0.23078045     1.81465685    -0.06038382
 c      1.32882139     1.01259278     0.01897071
 h     -0.12062818    -2.06668355    -0.35024666
 h     -1.65136223     1.63036295    -0.88013238
 h      0.26814809     2.95310861    -0.13775047
 h      2.31479428     1.37829141    -0.18074913
 o      2.27905787    -1.19547005     0.04449365
 h      3.05528861    -0.61368557    -0.09404395
 c     -2.65355960    -0.88718693     0.07413063
 h     -2.61161605    -1.92428016    -0.13698195
 h     -3.09119193    -0.63302921     0.94062636
 h     -3.31241791    -0.52650630    -0.63075924
 h     -1.72116539     1.56049400     0.95788356
          17

 c      1.14974752    -0.41679912     0.08408633
 c     -0.11456305    -1.03971826    -0.10810537
 c     -1.30049041    -0.28988793    -0.05591374
 c     -1.11053724     1.24933654     0.01584080
 c      0.22910637     1.80553552    -0.06033001
 c      1.32829265     1.00802362     0.03122530
 h     -0.11249949    -2.03452073    -0.34836897
 h     -1.65180544     1.64784175    -0.84424599
 h      0.26232496     2.94945119    -0.12637307
 h      2.37138966     1.39386935    -0.22915894
 o      2.28436648    -1.18688322     0.04556251
 h      3.04342808    -0.64928502    -0.08623860
 c     -2.64999327    -0.88350318     0.07514837
 h     -2.61390953    -1.93466601    -0.15793523
 h     -3.13028054    -0.59980335     0.99921355
 h     -3.31751384    -0.53864037    -0.64195903
 h     -1.69629873     1.52929297     0.92692440
          17

 c      1.14836216    -0.41694317     0.07239908
 c     -0.11252164    -1.04006251    -0.10126912
 c     -1.31061043    -0.28767922    -0.05963441
 c     -1.11055955     1.24748963     0.01009196
 c      0.22735821     1.79788154    -0.05985532
 c      1.32887393     1.00286949     0.04259025
 h     -0.10452487    -2.02914358    -0.35201219
 h     -1.65901823     1.66950925    -0.80996330
 h      0.25924133     2.93139124    -0.11423877
 h      2.41593622     1.40643818    -0.27159784
 o      2.28791482    -1.17869684     0.04675581
 h      3.04396766    -0.67657939    -0.07955241
 c     -2.64457211    -0.88018065     0.07621892
 h     -2.61607961    -1.95334759    -0.17310448
 h     -3.17175450    -0.56697326     1.06715290
 h     -3.33684707    -0.53717805    -0.67099210
 h     -1.67006281     1.50402067     0.89403085
          17

 c      1.14950899    -0.41703184     0.06089156
 c     -0.11096771    -1.03824786    -0.09408410
 c     -1.31948551    -0.28474913    -0.06317761
 c     -1.11184845     1.24409369     0.00411697
 c      0.22570316     1.79156346    -0.05890688
 c      1.33129055     0.99762741     0.05261464
 h     -0.09692170    -2.05205333    -0.36117148
 h     -1.67529730     1.69690085    -0.78269205
 h      0.25909994     2.90159935    -0.10205763
 h      2.43816374     1.41215629    -0.30394927
 o      2.28894732    -1.17152614     0.04816665
 h      3.06740954    -0.68713955    -0.07583987
 c     -2.63896027    -0.87707953     0.07789096
 h     -2.61824434    -1.97296631    -0.18007911
 h     -3.20590677    -0.54022122     1.12489005
 h     -3.36239017    -0.52634238    -0.70765257
 h     -1.64845707     1.48816766     0.87013012
          17

 c      1.15323953    -0.41702465     0.04968859
 c     -0.11004480    -1.03524600    -0.08689750
 c     -1.32674251    -0.28120574    -0.06658573
 c     -1.11397749     1.23900715    -0.00257236
 c      0.22429142     1.78605859    -0.05744018
 c      1.33568292     0.99264512     0.06097899
 h     -0.09001130    -2.09141341    -0.37253013
 h     -1.70082119     1.72997517    -0.76450881
 h      0.26205244     2.86640421    -0.09055661
 h      2.43411988     1.40946104    -0.32356959
 o      2.28777065    -1.16534636     0.04972070
 h      3.10854120    -0.68344025    -0.07433351
 c     -2.63448358    -0.87418660     0.07995422
 h     -2.62047935    -1.98705496    -0.17724847
 h     -3.22770633    -0.52227469     1.16229347
 h     -3.38538228    -0.51083042    -0.74117000
 h     -1.63664831     1.48420963     0.86498255
          17

 c      1.15945922    -0.41683501     0.03890993
 c     -0.10980923    -1.03234474    -0.08014083
 c     -1.33210627    -0.27714945    -0.06989149
 c     -1.11699705     1.23251300    -0.01021988
 c      0.22322732     1.78053843    -0.05543168
 c      1.34181391     0.98814652     0.06747946
 h     -0.08424747    -2.13147427    -0.38170334
 h     -1.73303647     1.76640334    -0.75356430
 h      0.26819074     2.83502871    -0.08033021
 h      2.40415098     1.39836505    -0.32914840
 o      2.28548154    -1.15975701     0.05124074
 h      3.15092825    -0.67457269    -0.07265310
 c     -2.63199368    -0.87153022     0.08208348
 h     -2.62280125    -1.99141522    -0.16401405
 h     -3.23499329    -0.51408033     1.17495527
 h     -3.39960157    -0.49421565    -0.76394614
 h     -1.63566338     1.49222813     0.88131696
          17

 c      1.16791390    -0.41635290     0.02867095
 c     -0.11023284    -1.03049368    -0.07415514
 c     -1.33540113    -0.27268961    -0.07310967
 c     -1.12141157     1.22529470    -0.01853904
 c      0.22254261     1.77413251    -0.05289146
 c      1.34912586     0.98419702     0.07204516
 h     -0.08011815    -2.16013517    -0.38528419
 h     -1.76762812     1.80217435    -0.74579885
 h      0.27749616     2.81678603    -0.07169476
 h      2.35274192     1.38044362    -0.32091364
 o      2.28315287    -1.15446672     0.05257760
 h      3.17973877    -0.66827310    -0.06886682
 c     -2.63193137    -0.86907381     0.08407242
 h     -2.62518914    -1.98461215    -0.14077665
 h     -3.22721371    -0.51562399     1.16166637
 h     -3.40170454    -0.47882449    -0.77189040
 h     -1.64178111     1.50955352     0.91303963
          17

 c      1.17819935    -0.41546409     0.01908293
 c     -0.11120581    -1.03015810    -0.06914682
 c     -1.33655788    -0.26795838    -0.07622981
 c     -1.12779197     1.21821299    -0.02692222
 c      0.22219433     1.76636045    -0.04986912
 c      1.35662942     0.98062013     0.07481202
 h     -0.07807667    -2.17064727    -0.38137541
 h     -1.80014460     1.83294789    -0.73719491
 h      0.28966787     2.81627981    -0.06462735
 h      2.29018618     1.35957273    -0.30146923
 o      2.28149120    -1.14943250     0.05365078
 h      3.18695337    -0.66845548    -0.06212166
 c     -2.63439442    -0.86665449     0.08582755
 h     -2.62760952    -1.96812489    -0.10885479
 h     -3.20505133    -0.52616525     1.12366006
 h     -3.39067666    -0.46602646    -0.76375827
 h     -1.64959968     1.53202572     0.94993620
          17

 c      1.18979344    -0.41406663     0.01024974
 c     -0.11254947    -1.03137994    -0.06520187
 c     -1.33561931    -0.26311918    -0.07921445
 c     -1.13645004     1.21207534    -0.03477592
 c      0.22209045     1.75741401    -0.04644933
 c      1.36270985     0.97690057     0.07622865
 h     -0.07851782    -2.16098420    -0.36943099
 h     -1.82712618     1.85514503    -0.72505402
 h      0.30391105     2.83031777    -0.05884496
 h      2.23501167     1.34309763    -0.27697137
 o      2.28082089    -1.14482076     0.05443876
 h      3.17135029    -0.67563581    -0.05246968
 c     -2.63911917    -0.86399791     0.08724921
 h     -2.63002234    -1.94632404    -0.07035756
 h     -3.17090442    -0.54391286     1.06548504
 h     -3.36753755    -0.45638510    -0.74080176
 h     -1.65495165     1.55554057     0.98296084
          17

 c      1.20210081    -0.41209872     0.00226018
 c     -0.11404123    -1.03382370    -0.06229866
 c     -1.33273549    -0.25837003    -0.08200275
 c     -1.14736136     1.20751620    -0.04165295
 c      0.22211252     1.74799068    -0.04274162
 c      1.36534101     0.97226725     0.07698750
 h     -0.08175218    -2.13344177    -0.35011115
 h     -1.84654877     1.86648549    -0.70833164
 h      0.31897417     2.85008244    -0.05395412
 h      2.21144216     1.34115238    -0.25618574
 o      2.28107155    -1.14098000     0.05497001
 h      3.13839917    -0.68717345    -0.04070170
 c     -2.64534948    -0.86086466     0.08800138
 h     -2.63236557    -1.92586695    -0.02791772
 h     -3.13026770    -0.56507123     0.99769434
 h     -3.33556643    -0.44949179    -0.70703168
 h     -1.65567913     1.57679134     1.00621870
          17

 c      1.21449660    -0.40958195    -0.00482354
 c     -0.11545162    -1.03675116    -0.06030514
 c     -1.32814581    -0.25394047    -0.08451674
 c     -1.16022218     1.20495856    -0.04722416
 c      0.22210829     1.73889975    -0.03887283
 c      1.36348275     0.96630425     0.07746469
 h     -0.08795651    -2.09509023    -0.32531804
 h     -1.85794443     1.86622124    -0.68762336
 h      0.33347501     2.86599288    -0.04954972
 h      2.23288806     1.35986139    -0.24367173
 o      2.28171514    -1.13845324     0.05532082
 h      3.10097837    -0.69689154    -0.02827610
 c     -2.65165119    -0.85735954     0.08721535
 h     -2.63456626    -1.91379592     0.01577836
 h     -3.09345627    -0.58258787     0.94049327
 h     -3.30084698    -0.44349126    -0.66983967
 h     -1.65120832     1.59334624     1.01669735
          17

 c      1.22636901    -0.40664642    -0.01097641
 c     -0.11658087    -1.03899056    -0.05897885
 c     -1.32215370    -0.25007952    -0.08667200
 c     -1.17451597     1.20459573    -0.05120428
 c      0.22188281     1.73079578    -0.03498064
 c      1.35833338     0.95958252     0.07727623
 h     -0.09713133    -2.05829305    -0.29817060
 h     -1.86252846     1.85535332    -0.66519543
 h      0.34622041     2.87101881    -0.04525357
 h      2.28703827     1.39411747    -0.23443065
 o      2.28188641    -1.13791861     0.05559192
 h      3.07725332    -0.69593795    -0.01691306
 c     -2.65606142    -0.85415427     0.08366296
 h     -2.63664755    -1.91442778     0.05847352
 h     -3.07382048    -0.58706630     0.92109372
 h     -3.27226553    -0.43471566    -0.63989231
 h     -1.64196690     1.60352168     1.01349695
          17

 c      1.23717190    -0.40349607    -0.01621624
 c     -0.11727331    -1.03913437    -0.05802612
 c     -1.31510304    -0.24702854    -0.08839432
 c     -1.18954555     1.20636868    -0.05329882
 c      0.22122003     1.72408377    -0.03120251
 c      1.35213371     0.95321421     0.07581779
 h     -0.10915739    -2.03855708    -0.27222900
 h     -1.86337118     1.83684928    -0.64507545
 h      0.35636815     2.86175966    -0.04074794
 h      2.34954630     1.43274367    -0.22043206
 o      2.28108012    -1.13983996     0.05583526
 h      3.07943050    -0.67843670    -0.00741143
 c     -2.65719048    -0.85202559     0.07726694
 h     -2.63887552    -1.92705872     0.09845248
 h     -3.07696514    -0.57365707     0.95261407
 h     -3.25917250    -0.41871031    -0.62804741
 h     -1.62902484     1.60632734     0.99736538
          17

 c      1.24648172    -0.40035212    -0.02060074
 c     -0.11740200    -1.03623747    -0.05726510
 c     -1.30737312    -0.24497899    -0.08963147
 c     -1.20446189     1.20995808    -0.05322545
 c      0.21991141     1.71889275    -0.02766153
 c      1.34665047     0.94815348     0.07278247
 h     -0.12393284    -2.04652644    -0.24950005
 h     -1.86523998     1.81547472    -0.63283593
 h      0.36350409     2.83856694    -0.03581373
 h      2.40141755     1.46645955    -0.19697504
 o      2.27988389    -1.14404367     0.05600718
 h      3.10177236    -0.64828832     0.00108619
 c     -2.65524188    -0.85109813     0.06991779
 h     -2.64174598    -1.94649703     0.13428531
 h     -3.09405606    -0.54715835     1.01797853
 h     -3.26599110    -0.39371721    -0.63863620
 h     -1.61401810     1.60160273     0.97076474
          17

 c      1.25403638    -0.39742971    -0.02421480
 c     -0.11686492    -1.03057573    -0.05675023
 c     -1.29938289    -0.24402980    -0.09035120
 c     -1.21836465     1.21485312    -0.05087151
 c      0.21776434     1.71505284    -0.02445458
 c      1.34289261     0.94501016     0.06815971
 h     -0.14122203    -2.07922268    -0.22897761
 h     -1.87330319     1.79647409    -0.63433933
 h      0.36771549     2.80558109    -0.03034173
 h      2.43210921     1.48975955    -0.16284740
 o      2.27949833    -1.14990243     0.05603545
 h      3.12766602    -0.61600089     0.00996492
 c     -2.65140379    -0.85091755     0.06347784
 h     -2.64578409    -1.96569815     0.16464140
 h     -3.11264818    -0.51570948     1.09007048
 h     -3.28872012    -0.36350897    -0.66563686
 h     -1.59932237     1.59036803     0.93843867
          17

 c      1.25973656    -0.39494278    -0.02715293
 c     -0.11560583    -1.02344488    -0.05666495
 c     -1.29156998    -0.24416490    -0.09053651
 c     -1.23051215     1.22052824    -0.04658063
 c      0.21459788     1.71208372    -0.02164702
 c      1.34132456     0.94410067     0.06210087
 h     -0.16022670    -2.12240600    -0.20799627
 h     -1.89039025     1.78297392    -0.65310722
 h      0.36964749     2.77063396    -0.02430327
 h      2.43701298     1.50000822    -0.11882887
 o      2.28085836    -1.15678687     0.05588376
 h      3.14319859    -0.59110746     0.02002684
 c     -2.64689590    -0.85089068     0.05865140
 h     -2.65134020    -1.97842210     0.18834716
 h     -3.12485980    -0.48514650     1.15004125
 h     -3.31838144    -0.33516512    -0.69756051
 h     -1.58833310     1.57522440     0.90808923
          17

 c      1.26361303    -0.39310117    -0.02950681
 c     -0.11361164    -1.01629656    -0.05714129
 c     -1.28434812    -0.24525714    -0.09018334
 c     -1.24051842     1.22661261    -0.04132468
 c      0.21024393     1.70928726    -0.01927524
 c      1.34203838     0.94549261     0.05483703
 h     -0.17956803    -2.16054395    -0.18446070
 h     -1.91471784     1.77410404    -0.68784379
 h      0.37039307     2.74394959    -0.01768085
 h      2.41550212     1.49665059    -0.06673745
 o      2.28436461    -1.16423477     0.05555253
 h      3.14149050    -0.57931235     0.03143426
 c     -2.64256698    -0.85053322     0.05546187
 h     -2.65851419    -1.98071718     0.20454267
 h     -3.12713001    -0.45866798     1.18822826
 h     -3.34641306    -0.31500880    -0.72416824
 h     -1.58535350     1.56022344     0.88983942
          17

 c      1.26578699    -0.39209055    -0.03136142
 c     -0.11088488    -1.01021305    -0.05820248
 c     -1.27807052    -0.24708956    -0.08930105
 c     -1.24838204     1.23292800    -0.03636924
 c      0.20457916     1.70605939    -0.01735458
 c      1.34477576     0.94898785     0.04664723
 h     -0.19766372    -2.18272856    -0.15757990
 h     -1.94075171     1.76610716    -0.73267736
 h      0.37098497     2.73435964    -0.01039373
 h      2.37074633     1.48121923    -0.00900649
 o      2.28994724    -1.17195660     0.05506232
 h      3.12202559    -0.58254378     0.04398007
 c     -2.63889163    -0.84948474     0.05376036
 h     -2.66718809    -1.97140965     0.21281009
 h     -3.11828646    -0.43788902     1.20048085
 h     -3.36691089    -0.30690028    -0.73895260
 h     -1.59429080     1.54939574     0.89243507
          17

 c      1.26644153    -0.39205016    -0.03279985
 c     -0.10742695    -1.00581960    -0.05978897
 c     -1.27300856    -0.24938450    -0.08791483
 c     -1.25441677     1.23946289    -0.03252412
 c      0.19758767     1.70231976    -0.01588461
 c      1.34879359     0.95404584     0.03783618
 h     -0.21305003    -2.18346211    -0.12756518
 h     -1.96224301     1.75508201    -0.77987684
 h      0.37159439     2.74422402    -0.00231180
 h      2.31130253     1.45820297     0.05169336
 o      2.29712036    -1.17985961     0.05444136
 h      3.09015146    -0.59885630     0.05731755
 c     -2.63608101    -0.84743132     0.05340315
 h     -2.67709981    -1.95216482     0.21325032
 h     -3.09838043    -0.42355949     1.18568711
 h     -3.37659301    -0.31237245    -0.73885529
 h     -1.61634543     1.54442304     0.91705558
          17

 c      1.26581440    -0.39306263    -0.03391375
 c     -0.10324346    -1.00332676    -0.06179374
 c     -1.26933445    -0.25183343    -0.08606729
 c     -1.25914737     1.24628867    -0.02976685
 c      0.18939517     1.69864388    -0.01484729
 c      1.35265961     0.95969576     0.02866268
 h     -0.22455623    -2.16196812    -0.09517991
 h     -1.97447416     1.73868253    -0.82244199
 h      0.37120784     2.76788843     0.00661200
 h      2.25345789     1.43629230     0.11345902
 o      2.30497116    -1.18811962     0.05371170
 h      3.05747499    -0.62159955     0.07121340
 c     -2.63415171    -0.84406106     0.05426024
 h     -2.68792063    -1.92733136     0.20650389
 h     -3.06830408    -0.41577503     1.14497033
 h     -3.37437305    -0.33108007    -0.72361030
 h     -1.64901433     1.54403879     0.95547987
          17

 c      1.26420487    -0.39516348    -0.03481358
 c     -0.09836051    -1.00253263    -0.06408859
 c     -1.26709797    -0.25412587    -0.08382059
 c     -1.26313528     1.25339908    -0.02758232
 c      0.18022945     1.69593850    -0.01420581
 c      1.35442966     0.96467175     0.01920252
 h     -0.23146158    -2.12202650    -0.06137493
 h     -1.97490006     1.71636948    -0.85529980
 h      0.36822921     2.79554041     0.01620931
 h      2.21910436     1.42727778     0.17691693
 o      2.31226672    -1.19716782     0.05286950
 h      3.04024974    -0.63995188     0.08588139
 c     -2.63290630    -0.83913221     0.05615663
 h     -2.69930636    -1.90327366     0.19367346
 h     -3.03003241    -0.41370096     1.08235350
 h     -3.36136360    -0.36091672    -0.69563892
 h     -1.68767149     1.54582037     0.99540604
          17

 c      1.26197394    -0.39836568    -0.03563013
 c     -0.09283465    -1.00276337    -0.06654999
 c     -1.26620295    -0.25598182    -0.08126298
 c     -1.26683021     1.26061486    -0.02542015
 c      0.17034962     1.69503314    -0.01390942
 c      1.35289581     0.96812912     0.00939729
 h     -0.23374653    -2.07259751    -0.02691082
 h     -1.96301877     1.68907788    -0.87557437
 h      0.36129657     2.81806678     0.02606929
 h      2.22113029     1.43824688     0.24462926
 o      2.31802737    -1.20731237     0.05188513
 h      3.05036084    -0.64530447     0.10196471
 c     -2.63181826    -0.83271700     0.05874758
 h     -2.71087813    -1.88662818     0.17611797
 h     -2.98745707    -0.41462439     1.00700991
 h     -3.34145469    -0.39777286    -0.66057946
 h     -1.72767958     1.54788125     1.02627866
          17

 c      1.25952576    -0.40267081    -0.03649962
 c     -0.08674921    -1.00286007    -0.06909615
 c     -1.26640116    -0.25718641    -0.07851707
 c     -1.27051309     1.26760217    -0.02285364
 c      0.16001063     1.69646802    -0.01389697
 c      1.34874271     0.97032149    -0.00050410
 h     -0.23234745    -2.02797614     0.00814495
 h     -1.94018167     1.65888224    -0.88267609
 h      0.34969140     2.82952558     0.03559025
 h      2.24986456     1.46406257     0.31558778
 o      2.32225251    -1.21820299     0.05076039
 h      3.08400075    -0.64007120     0.11956485
 c     -2.62987923    -0.82558070     0.06130616
 h     -2.72210648    -1.88156589     0.15523746
 h     -2.94754032    -0.41225930     0.93662588
 h     -3.32200847    -0.43539567    -0.62784503
 h     -1.76539445     1.54929368     1.04137569
          17

 c      1.25727946    -0.40803997    -0.03754401
 c     -0.08022808    -1.00149789    -0.07171790
 c     -1.26732156    -0.25761680    -0.07573570
 c     -1.27428114     1.27393507    -0.01953348
 c      0.14947565     1.70043346    -0.01409943
 c      1.34356667     0.97209874    -0.00984142
 h     -0.22888644    -2.00411825     0.04477365
 h     -1.90955379     1.62878802    -0.87857141
 h      0.33340911     2.82768471     0.04409937
 h      2.28456072     1.49329866     0.38368114
 o      2.32568620    -1.22901276     0.04956660
 h      3.12563626    -0.63487374     0.13758341
 c     -2.62570777    -0.81929374     0.06266239
 h     -2.73218702    -1.88775146     0.13247175
 h     -2.91986689    -0.39625215     0.89672427
 h     -3.31289554    -0.46650459    -0.60923071
 h     -1.79830498     1.54987191     1.03751931
          17

 c      1.25563632    -0.41435527    -0.03885988
 c     -0.07351061    -0.99800463    -0.07442192
 c     -1.26853460    -0.25724531    -0.07307235
 c     -1.27803321     1.27915350    -0.01511874
 c      0.13902297     1.70675904    -0.01444580
 c      1.33854673     0.97415753    -0.01792402
 h     -0.22435678    -2.00917510     0.08421145
 h     -1.87604701     1.60251997    -0.86809970
 h      0.31313316     2.81399127     0.05104599
 h      2.30905575     1.51683136     0.44208505
 o      2.32905235    -1.23901890     0.04840143
 h      3.16039471    -0.63922405     0.15441398
 c     -2.61842762    -0.81534072     0.06204415
 h     -2.74006069    -1.90094758     0.10942747
 h     -2.91093645    -0.35896445     0.90464328
 h     -3.32143432    -0.48599207    -0.61321034
 h     -1.82494616     1.54993289     1.01439448
          17

 c      1.25494339    -0.42140653    -0.04051631
 c     -0.06699768    -0.99294392    -0.07708326
 c     -1.26962328    -0.25611430    -0.07063648
 c     -1.28147685     1.28281273    -0.00931047
 c      0.12891867     1.71491411    -0.01487155
 c      1.33420702     0.97686483    -0.02425511
 h     -0.21799236    -2.03680182     0.12601758
 h     -1.84569614     1.58402353    -0.85858866
 h      0.29020431     2.79355934     0.05621337
 h      2.31480760     1.52970078     0.48590674
 o      2.33273313    -1.24782828     0.04734170
 h      3.17937505    -0.65786207     0.16873135
 c     -2.60869562    -0.81380380     0.06011234
 h     -2.74459121    -1.91555552     0.08777966
 h     -2.91788755    -0.30588803     0.95046554
 h     -3.34603978    -0.49371348    -0.63838717
 h     -1.84499728     1.55022631     0.97434219
          17

 c      1.25545717    -0.42891144    -0.04255964
 c     -0.06113408    -0.98762720    -0.07941231
 c     -1.27023478    -0.25429974    -0.06846560
 c     -1.28421396     1.28454237    -0.00207570
 c      0.11938374     1.72404506    -0.01532456
 c      1.33063412     0.98034173    -0.02854132
 h     -0.20809660    -2.07193728     0.16754860
 h     -1.82386795     1.57642121    -0.85760072
 h      0.26650719     2.77482165     0.05982999
 h      2.29866638     1.52999354     0.51234126
 o      2.33676972    -1.25535117     0.04642411
 h      3.17972841    -0.69110738     0.17983220
 c     -2.59822605    -0.81371322     0.05802274
 h     -2.74480883    -1.92668461     0.06900657
 h     -2.93286540    -0.25074293     1.00958674
 h     -3.37707824    -0.49317777    -0.67482151
 h     -1.85972804     1.55203755     0.92271864
          17

 c      1.25731845    -0.43654936    -0.04502157
 c     -0.05624960    -0.98327993    -0.08107627
 c     -1.27010069    -0.25188236    -0.06653414
 c     -1.28587981     1.28411187     0.00600197
 c      0.11058451     1.73315018    -0.01576062
 c      1.32765111     0.98453512    -0.03066223
 h     -0.19351748    -2.10052295     0.20538774
 h     -1.81277460     1.58071256    -0.86895781
 h      0.24408168     2.76757760     0.06245044
 h      2.26112703     1.51790696     0.52038817
 o      2.34087333    -1.26176399     0.04563125
 h      3.16446879    -0.73538402     0.18787741
 c     -2.58864714    -0.81413836     0.05637400
 h     -2.74011393    -1.93108997     0.05424447
 h     -2.94950964    -0.20476261     1.06262954
 h     -3.40368828    -0.48828504    -0.71123613
 h     -1.87262854     1.55739601     0.86825282
          17

 c      1.26054404    -0.44399046    -0.04792612
 c     -0.05249352    -0.98068261    -0.08180350
 c     -1.26903854    -0.24893636    -0.06478196
 c     -1.28621763     1.28146260     0.01364218
 c      0.10265937     1.74146248    -0.01612284
 c      1.32485176     0.98921597    -0.03068305
 h     -0.17415872    -2.11361356     0.23665766
 h     -1.81054438     1.59526990    -0.89041348
 h      0.22442075     2.77859340     0.06456560
 h      2.20614937     1.49566015     0.51108703
 o      2.34437047    -1.26750962     0.04486857
 h      3.14325793    -0.78314654     0.19426855
 c     -2.58102749    -0.81448726     0.05529336
 h     -2.73038886    -1.92754704     0.04427509
 h     -2.96413520    -0.17423236     1.09902526
 h     -3.41813762    -0.48177801    -0.73944185
 h     -1.88935634     1.56905465     0.82191583
          17

 c      1.26503579    -0.45091107    -0.05129261
 c     -0.04984488    -0.98017036    -0.08141726
 c     -1.26695086    -0.24553435    -0.06313896
 c     -1.28513571     1.27672757     0.01941640
 c      0.09574295     1.74883050    -0.01632113
 c      1.32149535     0.99390677    -0.02894065
 h     -0.15082126    -2.10733064     0.25950720
 h     -1.81295972     1.61669585    -0.91561164
 h      0.20794089     2.80721362     0.06617028
 h      2.14253476     1.46828558     0.48860459
 o      2.34624141    -1.27323503     0.04395446
 h      3.13173366    -0.82386918     0.20180590
 c     -2.57590668    -0.81435670     0.05474784
 h     -2.71601811    -1.91698771     0.03954881
 h     -2.97481337    -0.16205925     1.11393940
 h     -3.41634129    -0.47524571    -0.75485234
 h     -1.91530891     1.58943357     0.79256608
          17

 c      1.27059681    -0.45699324    -0.05513446
 c     -0.04814918    -0.98169446    -0.07984243
 c     -1.26381803    -0.24176616    -0.06154078
 c     -1.28289419     1.27031261     0.02253138
 c      0.08995185     1.75569660    -0.01624271
 c      1.31633441     0.99778452    -0.02616947
 h     -0.12495462    -2.08212716     0.27326060
 h     -1.81585609     1.64117621    -0.93782503
 h      0.19418843     2.84566231     0.06672680
 h      2.08596651     1.44480544     0.46176150
 o      2.34564237    -1.27946276     0.04270754
 h      3.14326738    -0.84935918     0.21330009
 c     -2.57342665    -0.81338796     0.05470421
 h     -2.69781808    -1.90236474     0.04020386
 h     -2.98058783    -0.16923159     1.10569619
 h     -3.39713317    -0.46946931    -0.75577564
 h     -1.95117747     1.61850402     0.78153706
          17

 c      1.27694582    -0.46193102    -0.05945748
 c     -0.04716078    -0.98482316    -0.07712328
 c     -1.25968291    -0.23775510    -0.05993634
 c     -1.28014822     1.26291974     0.02302415
 c      0.08534542     1.76270630    -0.01578681
 c      1.30777009     0.99978760    -0.02341213
 h     -0.09847549    -2.04277461     0.27867230
 h     -1.81632253     1.66533906    -0.95214007
 h      0.18249539     2.88367613     0.06552105
 h      2.05712945     1.43715977     0.44295718
 o      2.34274290    -1.28616315     0.04113032
 h      3.17580643    -0.86063094     0.22865338
 c     -2.57341325    -0.81125485     0.05518307
 h     -2.67687330    -1.88804107     0.04608020
 h     -2.98117141    -0.19541440     1.07475697
 h     -3.36182290    -0.46458650    -0.74303584
 h     -1.99149255     1.65282658     0.78258104
          17

 c      1.28373030    -0.46546486    -0.06426122
 c     -0.04658469    -0.98869083    -0.07345771
 c     -1.25463198    -0.23366324    -0.05828776
 c     -1.27765075     1.25539203     0.02134481
 c      0.08190089     1.77035915    -0.01488803
 c      1.29498626     0.99929568    -0.02129438
 h     -0.07356021    -1.99896664     0.27835593
 h     -1.81284084     1.68652481    -0.95587741
 h      0.17242730     2.91269376     0.06198241
 h      2.06830837     1.45242144     0.43951428
 o      2.33861490    -1.29288744     0.03942207
 h      3.21363228    -0.86563990     0.24465192
 c     -2.57537815    -0.80781092     0.05625667
 h     -2.65430166    -1.87843508     0.05671582
 h     -2.97711449    -0.23873931     1.02407204
 h     -3.31438179    -0.45996286    -0.72031173
 h     -2.02823631     1.68716217     0.78724786
          17

 c      1.29055564    -0.46742797    -0.06953978
 c     -0.04612913    -0.99202843    -0.06920847
 c     -1.24878212    -0.22968296    -0.05656201
 c     -1.27595493     1.24852167     0.01797391
 c      0.07951529     1.77887471    -0.01351961
 c      1.27907190     0.99680756    -0.01936051
 h     -0.05225121    -1.96498071     0.27688141
 h     -1.80505381     1.70278998    -0.94833102
 h      0.16389682     2.92756442     0.05580340
 h      2.11004354     1.48495175     0.44576440
 o      2.33436409    -1.29921502     0.03780486
 h      3.24090610    -0.87183397     0.25771957
 c     -2.57843303    -0.80337407     0.05796111
 h     -2.63106994    -1.87616793     0.07129235
 h     -2.97059446    -0.29472233     0.96095393
 h     -3.26196516    -0.45380972    -0.69497877
 h     -2.05471468     1.71661257     0.78912427
          17

 c      1.29703184    -0.46775949    -0.07527915
 c     -0.04556092    -0.99355658    -0.06478472
 c     -1.24227995    -0.22602264    -0.05471328
 c     -1.27532096     1.24294849     0.01331785
 c      0.07804034     1.78817664    -0.01169036
 c      1.26212088     0.99343518    -0.01669402
 h     -0.03594087    -1.95506153     0.27925689
 h     -1.79357352     1.71292871    -0.93057573
 h      0.15712505     2.92682583     0.04696577
 h      2.16138927     1.52234093     0.45047026
 o      2.33068606    -1.30491998     0.03641872
 h      3.24838217    -0.88322437     0.26557940
 c     -2.58117985    -0.79899968     0.06001681
 h     -2.60800370    -1.88082472     0.08852396
 h     -2.96701801    -0.35447825     0.90046451
 h     -3.21456311    -0.44298498    -0.67819407
 h     -2.06689843     1.73760733     0.78480227
          17

 c      1.30281457    -0.46649275    -0.08145170
 c     -0.04472032    -0.99277772    -0.06036618
 c     -1.23531872    -0.22288522    -0.05266055
 c     -1.27573519     1.23912450     0.00774940
 c      0.07731429     1.79789466    -0.00944233
 c      1.24589942     0.99013378    -0.01267670
 h     -0.02524076    -1.97415935     0.28752317
 h     -1.77991605     1.71662416    -0.90552349
 h      0.15258917     2.91271439     0.03573937
 h      2.20521613     1.55440061     0.44589927
 o      2.32783387    -1.30994586     0.03530710
 h      3.23368037    -0.90067261     0.26748912
 c     -2.58187064    -0.79634171     0.06142353
 h     -2.58591979    -1.88945406     0.10661003
 h     -2.97618875    -0.40465966     0.86659451
 h     -3.18160580    -0.42420286    -0.68135807
 h     -2.06320208     1.74798441     0.77333721
          17

 c      1.30762105    -0.46374130    -0.08801183
 c     -0.04348572    -0.99034788    -0.05576781
 c     -1.22814777    -0.22044421    -0.05028191
 c     -1.27693621     1.23728820     0.00166531
 c      0.07717178     1.80735954    -0.00684725
 c      1.23153395     0.98751752    -0.00708014
 h     -0.02036072    -2.01368902     0.29909570
 h     -1.76651919     1.71471272    -0.87813750
 h      0.15097975     2.89122877     0.02263614
 h      2.23169502     1.57524204     0.42892295
 o      2.32563443    -1.31437757     0.03441440
 h      3.20090141    -0.92231092     0.26428059
 c     -2.57931254    -0.79660343     0.06089487
 h     -2.56563344    -1.89845695     0.12341310
 h     -3.00730509    -0.43493994     0.87929163
 h     -3.16611190    -0.39717846    -0.70847202
 h     -2.04405025     1.74687334     0.75566837
          17

 c      1.31122796    -0.45968673    -0.09489309
 c     -0.04176134    -0.98749427    -0.05064619
 c     -1.22105035    -0.21882353    -0.04744365
 c     -1.27842746     1.23742822    -0.00451431
 c      0.07744155     1.81565112    -0.00399528
 c      1.21967871     0.98594601     0.00007812
 h     -0.02126839    -2.05852939     0.30926933
 h     -1.75663873     1.70931257    -0.85531383
 h      0.15312938     2.87156898     0.00827247
 h      2.23636660     1.58215441     0.39927209
 o      2.32344713    -1.31845249     0.03356783
 h      3.16124583    -0.94338229     0.25864686
 c     -2.57398907    -0.79942071     0.05845162
 h     -2.54783317    -1.90523770     0.13686056
 h     -3.05745784    -0.44796913     0.93179279
 h     -3.16314347    -0.36632399    -0.75252154
 h     -2.01179949     1.73476269     0.73447272
          17

 c      1.31346473    -0.45456018    -0.10200664
 c     -0.03949837    -0.98530844    -0.04474200
 c     -1.21431143    -0.21808235    -0.04403831
 c     -1.27951355     1.23927097    -0.01047453
 c      0.07794989     1.82182571    -0.00097679
 c      1.21067746     0.98560054     0.00863708
 h     -0.02757530    -2.09544671     0.31417563
 h     -1.75372789     1.70330525    -0.84455928
 h      0.15982344     2.86351693    -0.00684235
 h      2.21840828     1.57458877     0.35826250
 o      2.32022858    -1.32254162     0.03248423
 h      3.13202995    -0.95665218     0.25502392
 c     -2.56750060    -0.80352097     0.05522695
 h     -2.53304647    -1.90863876     0.14536447
 h     -3.11352303    -0.45348045     0.99848270
 h     -3.16474256    -0.33828257    -0.80106753
 h     -1.97105267     1.71382448     0.71443341
          17

 c      1.31420766    -0.44861049    -0.10924029
 c     -0.03670980    -0.98449290    -0.03795286
 c     -1.20819068    -0.21820963    -0.03999971
 c     -1.27941740     1.24235972    -0.01626855
 c      0.07854570     1.82534999     0.00212620
 c      1.20459843     0.98648095     0.01832343
 h     -0.03854612    -2.11610858     0.31170399
 h     -1.76004841     1.69887885    -0.85101918
 h      0.17142182     2.87245424    -0.02238996
 h      2.18037880     1.55401057     0.30836617
 o      2.31509955    -1.32692959     0.03091408
 h      3.12779990    -0.95616452     0.25728545
 c     -2.56121779    -0.80782398     0.05211382
 h     -2.52167112    -1.90874440     0.14800895
 h     -3.16363632    -0.45854661     1.05776289
 h     -3.16451370    -0.31869360    -0.84307423
 h     -1.92887041     1.68818173     0.70246340
          17

 c      1.31338256    -0.44207485    -0.11645701
 c     -0.03347435    -0.98537381    -0.03031213
 c     -1.20289428    -0.21913261    -0.03530062
 c     -1.27751191     1.24623838    -0.02247722
 c      0.07913964     1.82642501     0.00522375
 c      1.20111486     0.98832167     0.02873846
 h     -0.05320816    -2.11687351     0.30128691
 h     -1.77524810     1.69604583    -0.87444280
 h      0.18745766     2.89567398    -0.03802193
 h      2.12960442     1.52470867     0.25331124
 o      2.30820291    -1.33145903     0.02887942
 h      3.14681602    -0.94315343     0.26494091
 c     -2.55589219    -0.81166601     0.04949361
 h     -2.51395689    -1.90663948     0.14448680
 h     -3.20085436    -0.46635716     1.09774352
 h     -3.15877986    -0.31099573    -0.87135889
 h     -1.89361499     1.66318845     0.70659826
          17

 c      1.31097315    -0.43517520    -0.12349510
 c     -0.02993025    -0.98793157    -0.02196092
 c     -1.19854990    -0.22073432    -0.02994824
 c     -1.27363338     1.25066504    -0.02988406
 c      0.07972639     1.82583157     0.00819919
 c      1.19927370     0.99046509     0.03935515
 h     -0.07046049    -2.09828508     0.28361038
 h     -1.79636021     1.69276825    -0.90905208
 h      0.20661130     2.92424520    -0.05310528
 h      2.08066038     1.49521302     0.19808399
 o      2.30055727    -1.33558564     0.02664437
 h      3.17334363    -0.92518256     0.27357882
 c     -2.55183133    -0.81467665     0.04748271
 h     -2.50995295    -1.90406787     0.13493190
 h     -3.22181102    -0.47790936     1.11309920
 h     -3.14610136    -0.31659106    -0.88231986
 h     -1.87130424     1.64291237     0.73202342
          17

 c      1.30702676    -0.42814000    -0.13017285
 c     -0.02625732    -0.99176402    -0.01313887
 c     -1.19519603    -0.22286941    -0.02398201
 c     -1.26827172     1.25570252    -0.03882040
 c      0.08037027     1.82449170     0.01091784
 c      1.19750448     0.99189144     0.04963339
 h     -0.08921088    -2.06533055     0.26055451
 h     -1.81925340     1.68652253    -0.94648543
 h      0.22712100     2.94817207    -0.06679991
 h      2.05496132     1.47798030     0.14758218
 o      2.29317032    -1.33875589     0.02447106
 h      3.19163037    -0.90995717     0.27873131
 c     -2.54908677    -0.81670050     0.04613711
 h     -2.50946870    -1.90288722     0.11974808
 h     -3.22518708    -0.49318390     1.10211297
 h     -3.12674912    -0.33519269    -0.87532958
 h     -1.86185839     1.62763695     0.77623503
          17

 c      1.30164985    -0.42123262    -0.13630157
 c     -0.02264698    -0.99601294    -0.00418112
 c     -1.19278842    -0.22537004    -0.01747111
 c     -1.26235471     1.26153773    -0.04893660
 c      0.08116598     1.82316100     0.01325087
 c      1.19462743     0.99182043     0.05928036
 h     -0.10862647    -2.02819333     0.23519891
 h     -1.84009806     1.67562381    -0.97895450
 h      0.24725589     2.96002733    -0.07833379
 h      2.06868626     1.48239383     0.10367076
 o      2.28661994    -1.34059328     0.02250058
 h      3.19253815    -0.90223224     0.27778056
 c     -2.54752238    -0.81781370     0.04556191
 h     -2.51206322    -1.90441653     0.09948618
 h     -3.21105542    -0.51158441     1.06545432
 h     -3.10261317    -0.36486932    -0.85274276
 h     -1.86005196     1.61472979     0.82941512
          17

 c      1.29500123    -0.41476316    -0.14170480
 c     -0.01926529    -0.99942192     0.00452243
 c     -1.19122024    -0.22804786    -0.01051107
 c     -1.25681240     1.26820960    -0.05954023
 c      0.08220224     1.82232838     0.01509103
 c      1.19126928     0.99052097     0.06828278
 h     -0.12844562    -2.00157831     0.21135223
 h     -1.85608411     1.65962595    -1.00084208
 h      0.26561189     2.95610436    -0.08720650
 h      2.11598252     1.50529465     0.06508435
 o      2.28105191    -1.34090953     0.02075288
 h      3.17362894    -0.90364642     0.27000184
 c     -2.54676175    -0.81839280     0.04594472
 h     -2.51705954    -1.90894222     0.07481523
 h     -3.18114910    -0.53187845     1.00652239
 h     -3.07751803    -0.40178405    -0.82061530
 h     -1.85981061     1.60154692     0.87993021
          17

 c      1.28729867    -0.40905713    -0.14623317
 c     -0.01626032    -1.00082344     0.01265681
 c     -1.19035084    -0.23070219    -0.00322198
 c     -1.25232086     1.27551266    -0.06993724
 c      0.08355402     1.82219080     0.01636041
 c      1.18928296     0.98898699     0.07661104
 h     -0.14882232    -1.99908167     0.19201181
 h     -1.86561877     1.63919667    -1.00906940
 h      0.28128990     2.93648671    -0.09328097
 h      2.17559839     1.53487554     0.03115180
 o      2.27621870    -1.33970411     0.01913980
 h      3.13861426    -0.91286024     0.25639518
 c     -2.54603392    -0.81917248     0.04744085
 h     -2.52359291    -1.91565667     0.04660347
 h     -3.14023986    -0.55166880     0.93346884
 h     -3.05748883    -0.44007781    -0.78940666
 h     -1.85688266     1.58691617     0.91864191
          17

 c      1.27882320    -0.40440129    -0.14976913
 c     -0.01385623    -0.99996658     0.02012959
 c     -1.19003686    -0.23314202     0.00425293
 c     -1.24925600     1.28305591    -0.07952445
 c      0.08528815     1.82261900     0.01702066
 c      1.19023108     0.98810880     0.08412957
 h     -0.16916211    -2.02357477     0.17763499
 h     -1.86841254     1.61590706    -1.00311122
 h      0.29406873     2.90507164    -0.09685786
 h      2.22853077     1.56057340     0.00282293
 o      2.27145237    -1.33719755     0.01746094
 h      3.09785993    -0.92521071     0.23977029
 c     -2.54402652    -0.82120098     0.04972417
 h     -2.53070583    -1.92305819     0.01605473
 h     -3.09867751    -0.56635362     0.86277183
 h     -3.04964388    -0.47300075    -0.77229532
 h     -1.84914303     1.57101992     0.93996457
          17

 c      1.26990352    -0.40100091    -0.15222397
 c     -0.01242243    -0.99773145     0.02704073
 c     -1.19015200    -0.23521678     0.01175182
 c     -1.24770799     1.29035422    -0.08774153
 c      0.08745179     1.82312872     0.01708471
 c      1.19490596     0.98841800     0.09067927
 h     -0.18724413    -2.06474613     0.16652993
 h     -1.86565722     1.59208083    -0.98512751
 h      0.30457346     2.86958452    -0.09874243
 h      2.26364601     1.57617500    -0.01849591
 o      2.26571294    -1.33383003     0.01542316
 h      3.06771546    -0.93293961     0.22445116
 c     -2.53910028    -0.82557096     0.05135666
 h     -2.53747193    -1.92960002    -0.01521958
 h     -3.07337996    -0.56858114     0.81999209
 h     -3.05835992    -0.49599063    -0.77848365
 h     -1.83606813     1.55485559     0.94138849
          17

 c      1.26088312    -0.39895116    -0.15352851
 c     -0.01238367    -0.99542084     0.03352011
 c     -1.19058340    -0.23684067     0.01910392
 c     -1.24748178     1.29689430    -0.09401932
 c      0.09006100     1.82295143     0.01661705
 c      1.20348686     0.99015963     0.09612195
 h     -0.20014641    -2.10739484     0.15679803
 h     -1.86024988     1.57064663    -0.96016951
 h      0.31423095     2.84060296    -0.10017871
 h      2.27598310     1.57888821    -0.03167968
 o      2.25808441    -1.33003928     0.01277979
 h      3.06275862    -0.92895253     0.21408079
 c     -2.53041673    -0.83282267     0.05045406
 h     -2.54308341    -1.93435685    -0.04532968
 h     -3.07826369    -0.55228036     0.82480302
 h     -3.08139253    -0.50911257    -0.80607245
 h     -1.81834248     1.53985835     0.92300511
          17

 c      1.25208497    -0.39821728    -0.15362232
 c     -0.01408389    -0.99408996     0.03963902
 c     -1.19122145    -0.23799281     0.02614555
 c     -1.24810153     1.30217272    -0.09782821
 c      0.09313616     1.82133526     0.01570322
 c      1.21572489     0.99336060     0.10034538
 h     -0.20562046    -2.13922875     0.14736701
 h     -1.85664307     1.55480525    -0.93583441
 h      0.32460837     2.82804475    -0.10244601
 h      2.26482197     1.56828200    -0.03609965
 o      2.24861852    -1.32585895     0.00954126
 h      3.08252415    -0.91339524     0.20829599
 c     -2.51918419    -0.84236538     0.04678586
 h     -2.54687961    -1.93749151    -0.07243586
 h     -3.10816957    -0.52062371     0.86824740
 h     -3.11126384    -0.51557360    -0.84412982
 h     -1.79786748     1.52778020     0.88765216
          17

 c      1.24378037    -0.39863362    -0.15244818
 c     -0.01771473    -0.99434941     0.04540931
 c     -1.19197870    -0.23869631     0.03274485
 c     -1.24888869     1.30572932    -0.09892027
 c      0.09679190     1.81801977     0.01439232
 c      1.23099101     0.99781923     0.10326959
 h     -0.20261491    -2.15310926     0.13794725
 h     -1.85952988     1.54728692    -0.92028885
 h      0.33613879     2.83570058    -0.10616212
 h      2.23340499     1.54612048    -0.03174394
 o      2.23831427    -1.32093217     0.00594098
 h      3.11188485    -0.89345657     0.20328969
 c     -2.50767137    -0.85292886     0.04145755
 h     -2.54838854    -1.94016592    -0.09503138
 h     -3.14584232    -0.48365723     0.92439399
 h     -3.13985940    -0.51879160    -0.88048587
 h     -1.77816170     1.52077886     0.84173710
          17

 c      1.23616617    -0.39992616    -0.14995380
 c     -0.02329028    -0.99639218     0.05080182
 c     -1.19282048    -0.23898693     0.03881692
 c     -1.24914708     1.30719531    -0.09771185
 c      0.10128088     1.81345711     0.01266637
 c      1.24816860     1.00302395     0.10487380
 h     -0.19122801    -2.14667676     0.12874696
 h     -1.87117976     1.54929281    -0.91852367
 h      0.34740901     2.85872905    -0.11091233
 h      2.19045868     1.51717178    -0.01946896
 o      2.22827315    -1.31491501     0.00221354
 h      3.13444062    -0.87678680     0.19535238
 c     -2.49763775    -0.86339642     0.03538320
 h     -2.54735972    -1.94401103    -0.11203567
 h     -3.17763387    -0.45017686     0.97307273
 h     -3.16115772    -0.52110536    -0.90629542
 h     -1.76479969     1.52158038     0.79598173
          17

 c      1.22935346    -0.40174775    -0.14609867
 c     -0.03063788    -1.00001616     0.05575936
 c     -1.19377789    -0.23888769     0.04431850
 c     -1.24837877     1.30634538    -0.09537255
 c      0.10690596     1.80851851     0.01047191
 c      1.26546357     1.00804718     0.10523454
 h     -0.17258074    -2.12202052     0.12028908
 h     -1.88945860     1.55987640    -0.92962512
 h      0.35595601     2.88715831    -0.11563327
 h      2.15264230     1.49050366    -0.00129166
 o      2.21922660    -1.30768498    -0.00150697
 h      3.13998981    -0.86796961     0.18249636
 c     -2.49004892    -0.87304783     0.02900141
 h     -2.54372224    -1.95048262    -0.12274816
 h     -3.19651490    -0.42546614     1.00383814
 h     -3.17162398    -0.52380399    -0.91661658
 h     -1.76470218     1.53329524     0.76371517
          17

 c      1.22336597    -0.40372089    -0.14086561
 c     -0.03940413    -1.00458165     0.06020537
 c     -1.19494528    -0.23840301     0.04923189
 c     -1.24648427     1.30317039    -0.09314824
 c      0.11387855     1.80404973     0.00776737
 c      1.28056866     1.01164770     0.10450534
 h     -0.14872641    -2.08613230     0.11333330
 h     -1.90888409     1.57641932    -0.94804169
 h      0.35959664     2.91117294    -0.11924558
 h      2.14287883     1.47848845     0.02009537
 o      2.21149630    -1.29934007    -0.00517965
 h      3.12513078    -0.86835706     0.16434033
 c     -2.48532531    -0.88149887     0.02251470
 h     -2.53750036    -1.96027947    -0.12674370
 h     -3.19966327    -0.41230435     1.01237889
 h     -3.16980260    -0.52743363    -0.90967515
 h     -1.78256706     1.55808313     0.75410034
          17

 c      1.21814330    -0.40549184    -0.13427524
 c     -0.04909421    -1.00897815     0.06405586
 c     -1.19646764    -0.23753279     0.05354846
 c     -1.24390561     1.29798286    -0.09145076
 c      0.12222409     1.80063679     0.00454101
 c      1.29195951     1.01299218     0.10276422
 h     -0.12239211    -2.05134600     0.10880638
 h     -1.92346613     1.59570851    -0.96711744
 h      0.35713193     2.92397244    -0.12100649
 h      2.17549900     1.48865283     0.04341017
 o      2.20501663    -1.29017023    -0.00883648
 h      3.09285941    -0.87635250     0.14177943
 c     -2.48353854    -0.88862869     0.01608883
 h     -2.52876023    -1.97300445    -0.12380537
 h     -3.18648886    -0.41201573     0.99768479
 h     -3.15607431    -0.53194191    -0.88639725
 h     -1.81635308     1.59497866     0.76491806
          17

 c      1.21355365    -0.40677353    -0.12639502
 c     -0.05916192    -1.01183960     0.06724326
 c     -1.19852357    -0.23628878     0.05725701
 c     -1.24141839     1.29139498    -0.08985371
 c      0.13175854     1.79855594     0.00081001
 c      1.30027595     1.01241100     0.09995541
 h     -0.09624679    -2.03296314     0.10761955
 h     -1.92866416     1.61475822    -0.98151002
 h      0.34843994     2.92240415    -0.12061391
 h      2.24028513     1.51515093     0.06960371
 o      2.19928818    -1.28066201    -0.01257447
 h      3.05324253    -0.88718767     0.11683560
 c     -2.48446306    -0.89454762     0.00997270
 h     -2.51763137    -1.98720392    -0.11396375
 h     -3.15786162    -0.42492589     0.96096091
 h     -3.13287513    -0.53655650    -0.85066243
 h     -1.85798281     1.63955386     0.78503938
          17

 c      1.20943204    -0.40734229    -0.11733471
 c     -0.06911710    -1.01224833     0.06975316
 c     -1.20130949    -0.23469802     0.06033859
 c     -1.23968594     1.28412364    -0.08774038
 c      0.14213507     1.79776717    -0.00337731
 c      1.30737470     1.01089148     0.09608727
 h     -0.07200600    -2.04115622     0.11032717
 h     -1.92193826     1.63116715    -0.98790032
 h      0.33436593     2.90694619    -0.11822905
 h      2.31352774     1.54498783     0.09936085
 o      2.19339026    -1.27148132    -0.01653270
 h      3.02311964    -0.89313882     0.09224492
 c     -2.48750886    -0.89961126     0.00454990
 h     -2.50438889    -2.00074913    -0.09762620
 h     -3.11634138    -0.45021048     0.90597854
 h     -3.10527266    -0.53941098    -0.81010554
 h     -1.89839301     1.68605436     0.80292041
          17

 c      1.20562208    -0.40700735    -0.10723447
 c     -0.07854692    -1.01044384     0.07164901
 c     -1.20502031    -0.23279547     0.06276626
 c     -1.23902622     1.27682074    -0.08467790
 c      0.15292332     1.79789534    -0.00793449
 c      1.31477704     1.00926722     0.09131438
 h     -0.05055378    -2.07273783     0.11685553
 h     -1.90264467     1.64322022    -0.98496520
 h      0.31657600     2.88180141    -0.11446934
 h      2.37585082     1.56769694     0.13187182
 o      2.18646329    -1.26326102    -0.02080322
 h      3.01840982    -0.88702898     0.06999525
 c     -2.49160469    -0.90447473     0.00021652
 h     -2.48953297    -2.01142515    -0.07571277
 h     -3.06741589    -0.48499459     0.84089462
 h     -3.08109635    -0.53725773    -0.77633042
 h     -1.93079950     1.72937485     0.81106391
          17

 c      1.20199716    -0.40558998    -0.09624915
 c     -0.08707353    -1.00757642     0.07305760
 c     -1.20981744    -0.23063117     0.06451295
 c     -1.23942430     1.27000917    -0.08042086
 c      0.16368784     1.79823213    -0.01273349
 c      1.32328046     1.00803599     0.08586412
 h     -0.03286637    -2.11395395     0.12657119
 h     -1.87187347     1.64995198    -0.97335588
 h      0.29730580     2.85485151    -0.11032598
 h      2.41633266     1.57749151     0.16550049
 o      2.17862795    -1.25620725    -0.02533250
 h      3.03951720    -0.86866084     0.04972326
 c     -2.49520822    -0.91009785    -0.00313300
 h     -2.47378111    -2.01760743    -0.04969860
 h     -3.02158062    -0.52270093     0.78133222
 h     -3.06872753    -0.52641578    -0.76185698
 h     -1.95111649     1.76571327     0.80602227
          17

 c      1.19846706    -0.40293275    -0.08453178
 c     -0.09437213    -1.00486891     0.07412955
 c     -1.21579335    -0.22829579     0.06556820
 c     -1.24061149     1.26406702    -0.07480185
 c      0.17405761     1.79786538    -0.01761752
 c      1.33313669     1.00746050     0.07997144
 h     -0.02019202    -2.15008172     0.13856898
 h     -1.83236458     1.65128228    -0.95587107
 h      0.27886476     2.83622586    -0.10691204
 h      2.43024775     1.57198765     0.19843904
 o      2.17101462    -1.25008650    -0.02998340
 h      3.07072265    -0.84492855     0.02967374
 c     -2.49672591    -0.91746003    -0.00677794
 h     -2.45792442    -2.01897140    -0.02150823
 h     -2.99457223    -0.55261577     0.75075645
 h     -3.07190698    -0.50588159    -0.77268638
 h     -1.95735725     1.79250717     0.78719427
          17

 c      1.19498273    -0.39893110    -0.07222160
 c     -0.10022827    -1.00313000     0.07500759
 c     -1.22295127    -0.22594475     0.06595647
 c     -1.24212490     1.25921212    -0.06765392
 c      0.18378270     1.79604410    -0.02243695
 c      1.34423477     1.00764678     0.07385020
 h     -0.01362471    -2.17091120     0.15190652
 h     -1.78834004     1.64817808    -0.93763777
 h      0.26295391     2.83415948    -0.10500328
 h      2.41706233     1.55108644     0.22901212
 o      2.16483173    -1.24459961    -0.03465916
 h      3.09467002    -0.82344551     0.00866203
 c     -2.49551002    -0.92677475    -0.01245676
 h     -2.44259932    -2.01704772     0.00673127
 h     -2.99841496    -0.56628385     0.76695953
 h     -3.08687640    -0.47971330    -0.80366136
 h     -1.94916234     1.80831835     0.75598830
          17

 c      1.19154209    -0.39356560    -0.05944119
 c     -0.10457107    -1.00268653     0.07581238
 c     -1.23120225    -0.22379876     0.06574691
 c     -1.24335599     1.25548310    -0.05883914
 c      0.19274764     1.79262820    -0.02708676
 c      1.35614693     1.00854041     0.06767368
 h     -0.01380904    -2.17143125     0.16572613
 h     -1.74485714     1.64254284    -0.92565408
 h      0.25030748     2.84984441    -0.10463406
 h      2.38015079     1.51677759     0.25594931
 o      2.16082193    -1.23957357    -0.03932837
 h      3.10071492    -0.80901796    -0.01351126
 c     -2.49263914    -0.93688661    -0.02029822
 h     -2.42818178    -2.01507972     0.03304117
 h     -3.02836988    -0.56689275     0.82170146
 h     -3.10607199    -0.45499248    -0.84318083
 h     -1.92781415     1.81300584     0.71565739
          17

 c      1.18818973    -0.38692756    -0.04630269
 c     -0.10747491    -1.00343684     0.07663472
 c     -1.24037070    -0.22211772     0.06505065
 c     -1.24361769     1.25273886    -0.04844982
 c      0.20092299     1.78817362    -0.03150697
 c      1.36801928     1.00985557     0.06153097
 h     -0.02085011    -2.15121451     0.17934625
 h     -1.70634378     1.63640265    -0.92675530
 h      0.24103806     2.87651446    -0.10517828
 h      2.32827971     1.47382662     0.27899023
 o      2.15921212    -1.23495531    -0.04399680
 h      3.08555655    -0.80343141    -0.03646924
 c     -2.48996098    -0.94611597    -0.02906164
 h     -2.41492162    -2.01664860     0.05591964
 h     -3.06936285    -0.56419102     0.89030828
 h     -3.12285599    -0.43825865    -0.88024421
 h     -1.89680249     1.80835030     0.67171138
          17

 c      1.18500852    -0.37923939    -0.03291981
 c     -0.10913954    -1.00486951     0.07752705
 c     -1.25019498    -0.22115666     0.06400692
 c     -1.24220599     1.25067698    -0.03713712
 c      0.20830285     1.78355609    -0.03565208
 c      1.37837958     1.01098960     0.05533796
 h     -0.03427720    -2.11432293     0.19240533
 h     -1.67487769     1.63053786    -0.94415187
 h      0.23517202     2.90388306    -0.10582110
 h      2.27799727     1.43078828     0.30004379
 o      2.15974697    -1.23079197    -0.04867824
 h      3.05266681    -0.80563578    -0.05967034
 c     -2.48884886    -0.95333982    -0.03763658
 h     -2.40312925    -2.02371622     0.07436521
 h     -3.10910914    -0.56526663     0.95255968
 h     -3.13315427    -0.43386445    -0.90739105
 h     -1.86269796     1.79902918     0.63249552
          17

 c      1.18210397    -0.37086832    -0.01942022
 c     -0.10985579    -1.00603991     0.07849221
 c     -1.26033252    -0.22111640     0.06276387
 c     -1.23843320     1.24885979    -0.02623347
 c      0.21486970     1.77956185    -0.03946984
 c      1.38527394     1.01112310     0.04877961
 h     -0.05303828    -2.06985239     0.20509660
 h     -1.64979251     1.62384906    -0.97518229
 h      0.23282064     2.92294644    -0.10593357
 h      2.25220132     1.39895613     0.32394751
 o      2.16166474    -1.22726221    -0.05336746
 h      3.01276226    -0.81131905    -0.08278876
 c     -2.49001115    -0.95820708    -0.04539581
 h     -2.39324583    -2.03549904     0.08760031
 h     -3.14083512    -0.57322852     0.99727547
 h     -3.13523310    -0.44390731    -0.92069600
 h     -1.83505598     1.79283358     0.60856923
          17

 c      1.17958602    -0.36232456    -0.00595118
 c     -0.10995702    -1.00562855     0.07947593
 c     -1.27038542    -0.22210556     0.06145900
 c     -1.23182051     1.24689460    -0.01726778
 c      0.22057671     1.77670793    -0.04290103
 c      1.38746695     1.00980665     0.04158182
 h     -0.07566838    -2.03165779     0.21838658
 h     -1.62907209     1.61430490    -1.01269648
 h      0.23409649     2.92814621    -0.10519488
 h      2.26623979     1.38561394     0.35522200
 o      2.16375677    -1.22469807    -0.05801098
 h      2.98307692    -0.81288139    -0.10615971
 c     -2.49370615    -0.96093674    -0.05196299
 h     -2.38577953    -2.04890818     0.09485297
 h     -3.16137500    -0.58886569     1.01926579
 h     -3.12926119    -0.46853362    -0.91919381
 h     -1.82278318     1.79757604     0.60851527
          17

 c      1.17756358    -0.35421781     0.00732860
 c     -0.10975510    -1.00234971     0.08039959
 c     -1.27994338    -0.22412060     0.06020021
 c     -1.22252414     1.24484554    -0.01111125
 c      0.22534616     1.77521739    -0.04588613
 c      1.38578050     1.00752350     0.03404233
 h     -0.10074865    -2.01401716     0.23373020
 h     -1.61094271     1.60034726    -1.04847128
 h      0.23901696     2.91771360    -0.10358604
 h      2.31215291     1.38747707     0.39161844
 o      2.16490556    -1.22339444    -0.06250684
 h      2.97913705    -0.80303816    -0.13081975
 c     -2.49989448    -0.96207608    -0.05698490
 h     -2.38115726    -2.06005199     0.09540707
 h     -3.16949570    -0.61187386     1.01655753
 h     -3.11727216    -0.50602906    -0.90480763
 h     -1.82763694     1.81487453     0.63237334
          17

 c      1.17616962    -0.34715331     0.02026562
 c     -0.10950305    -0.99575356     0.08126777
 c     -1.28863313    -0.22704008     0.05905100
 c     -1.21139938     1.24331480    -0.00770036
 c      0.22910250     1.77501450    -0.04836833
 c      1.38226079     1.00524771     0.02691928
 h     -0.12721827    -2.02254305     0.25180778
 h     -1.59449979     1.58153686    -1.07572672
 h      0.24746070     2.89366935    -0.10135362
 h      2.36807312     1.39566275     0.42528022
 o      2.16498883    -1.22320003    -0.06678724
 h      3.00066358    -0.78190474    -0.15725582
 c     -2.50826669    -0.96233444    -0.05998927
 h     -2.37955752    -2.06575577     0.08880920
 h     -3.16517215    -0.64136333     0.98915405
 h     -3.10353310    -0.55266236    -0.88292317
 h     -1.84294861     1.83853868     0.67095498
          17

 c      1.17557742    -0.34163296     0.03272339
 c     -0.10942548    -0.98663204     0.08225583
 c     -1.29615511    -0.23063403     0.05802343
 c     -1.19951170     1.24297904    -0.00651619
 c      0.23181491     1.77570185    -0.05029315
 c      1.37866684     1.00378322     0.02090514
 h     -0.15392206    -2.04946911     0.27139178
 h     -1.57963133     1.55849775    -1.09002118
 h      0.25917990     2.86194671    -0.09897032
 h      2.41547666     1.40305726     0.44894721
 o      2.16484905    -1.22351466    -0.07089168
 h      3.03216130    -0.75728431    -0.18428283
 c     -2.51821183    -0.96248169    -0.06035681
 h     -2.38076959    -2.06454768     0.07505477
 h     -3.14967954    -0.67588690     0.93912203
 h     -3.09475342    -0.60277495    -0.86289177
 h     -1.85945242     1.86000076     0.71243963
          17

 c      1.17597627    -0.33800551     0.04458671
 c     -0.10974852    -0.97644220     0.08364265
 c     -1.30229830    -0.23460062     0.05707916
 c     -1.18774668     1.24421516    -0.00701745
 c      0.23351918     1.77657903    -0.05161079
 c      1.37605700     1.00359190     0.01643110
 h     -0.17915903    -2.08018781     0.28999438
 h     -1.56679925     1.53266915    -1.08933793
 h      0.27387273     2.83206541    -0.09707592
 h      2.44375494     1.40589764     0.45832144
 o      2.16540366    -1.22372403    -0.07491659
 h      3.05711564    -0.73768701    -0.20986830
 c     -2.52885299    -0.96321433    -0.05760073
 h     -2.38409807    -2.05711400     0.05467704
 h     -3.12659047    -0.71307639     0.87210911
 h     -3.09857047    -0.65019075    -0.85623272
 h     -1.87002101     1.87293168     0.74759587
          17

 c      1.17752208    -0.33645129     0.05576153
 c     -0.11066344    -0.96654114     0.08567770
 c     -1.30694291    -0.23861676     0.05614339
 c     -1.17673333     1.24705162    -0.00872769
 c      0.23431810     1.77683774    -0.05228642
 c      1.37494705     1.00484349     0.01371252
 h     -0.20100644    -2.10185644     0.30529704
 h     -1.55692357     1.50611078    -1.07410016
 h      0.29126998     2.81478994    -0.09633930
 h      2.44831393     1.40284377     0.45159138
 o      2.16717879    -1.22344254    -0.07894352
 h      3.06554486    -0.72836764    -0.23230143
 c     -2.53923313    -0.96496263    -0.05216054
 h     -2.38836083    -2.04629887     0.02871419
 h     -3.10394214    -0.74891346     0.80056542
 h     -3.11902846    -0.69117741    -0.87039617
 h     -1.87054995     1.87409918     0.77081009
          17

 c      1.18029189    -0.33698433     0.06617326
 c     -0.11227407    -0.95787643     0.08851412
 c     -1.31006868    -0.24238243     0.05513483
 c     -1.16688164     1.25125431    -0.01116324
 c      0.23438268     1.77600000    -0.05231924
 c      1.37546949     1.00746741     0.01281080
 h     -0.21783828    -2.10669262     0.31586091
 h     -1.55140416     1.48138460    -1.04738773
 h      0.31103607     2.81694536    -0.09722030
 h      2.42876823     1.39421348     0.42872997
 o      2.17029789    -1.22252865    -0.08301013
 h      3.05434016    -0.73105879    -0.25068402
 c     -2.54842150    -0.96785270    -0.04615336
 h     -2.39208188    -2.03647056    -0.00146113
 h     -3.09649130    -0.77726952     0.74660979
 h     -3.15268758    -0.72594545    -0.90272996
 h     -1.85929789     1.86266554     0.77939900
          17

 c      1.18425750    -0.33946694     0.07576486
 c     -0.11457075    -0.95097838     0.09220788
 c     -1.31176627    -0.24564635     0.05399842
 c     -1.15839908     1.25640759    -0.01377416
 c      0.23396895     1.77430033    -0.05175896
 c      1.37738690     1.01116662     0.01364180
 h     -0.22858865    -2.09185951     0.32117970
 h     -1.55219621     1.46140963    -1.01512268
 h      0.33238431     2.83684788    -0.09976888
 h      2.38883953     1.38189549     0.39137883
 o      2.17452761    -1.22106943    -0.08709522
 h      3.02662384    -0.74422561    -0.26518362
 c     -2.55564632    -0.97181373    -0.04251303
 h     -2.39390940    -2.03210170    -0.03436674
 h     -3.12113247    -0.79220326     0.73412935
 h     -3.19102791    -0.75647925    -0.94294625
 h     -1.83635159     1.83957063     0.77304457
          17

 c      1.18928438    -0.34363217     0.08449576
 c     -0.11742627    -0.94599456     0.09673739
 c     -1.31222384    -0.24820808     0.05271432
 c     -1.15126998     1.26196110    -0.01600966
 c      0.23341709     1.77256367    -0.05070252
 c      1.37994891     1.01539429     0.01593141
 h     -0.23284793    -2.05895525     0.32159412
 h     -1.56167883     1.44912095    -0.98541208
 h      0.35384658     2.86560455    -0.10365758
 h      2.33802712     1.36990279     0.34330281
 o      2.17924989    -1.21940178    -0.09109294
 h      2.99217881    -0.76272287    -0.27744073
 c     -2.56125204    -0.97646308    -0.04238012
 h     -2.39307649    -2.03600243    -0.06850690
 h     -3.17983422    -0.79363492     0.76471427
 h     -3.22576412    -0.78406317    -0.98025199
 h     -1.80369364     1.80744834     0.75392859
          17

 c      1.19515731    -0.34910807     0.09234532
 c     -0.12060280    -0.94266722     0.10200928
 c     -1.31169695    -0.24990968     0.05128077
 c     -1.14524434     1.26725352    -0.01759653
 c      0.23309868     1.77172479    -0.04927300
 c      1.38170314     1.01932037     0.01918123
 h     -0.23095369    -2.01421585     0.31833501
 h     -1.58186272     1.44682077    -0.96600532
 h      0.37358639     2.89263590    -0.10840397
 h      2.29382375     1.36512967     0.29068809
 o      2.18348286    -1.21810596    -0.09479458
 h      2.96700807    -0.77790795    -0.29085626
 c     -2.56682237    -0.98125979    -0.04461807
 h     -2.38966846    -2.04800576    -0.10228118
 h     -3.25571508    -0.78733695     0.81558270
 h     -3.25134912    -0.80880968    -1.00706623
 h     -1.76584560     1.77100402     0.72757582
          17

 c      1.20162114    -0.35544349     0.09931859
 c     -0.12376904    -0.94028342     0.10784964
 c     -1.31049251    -0.25063192     0.04969344
 c     -1.13989568     1.27154401    -0.01893496
 c      0.23333117     1.77247608    -0.04759738
 c      1.38077617     1.02195552     0.02282808
 h     -0.22407139    -1.96905316     0.31364916
 h     -1.61287401     1.45545137    -0.96039587
 h      0.38991887     2.90983158    -0.11357807
 h      2.27857106     1.37620910     0.24014185
 o      2.18632375    -1.21776867    -0.09797444
 h      2.96618933    -0.78149340    -0.30923093
 c     -2.57376261    -0.98594718    -0.04783521
 h     -2.38455014    -2.06495387    -0.13389354
 h     -3.33019331    -0.77915778     0.86394860
 h     -3.26495313    -0.83011319    -1.01922827
 h     -1.73051295     1.73731016     0.70371598
          17

 c      1.20841504    -0.36214491     0.10544764
 c     -0.12654332    -0.93778242     0.11402395
 c     -1.30895189    -0.25029297     0.04793167
 c     -1.13480869     1.27414260    -0.02113940
 c      0.23429390     1.77517030    -0.04579133
 c      1.37629790     1.02269878     0.02666931
 h     -0.21400596    -1.93874823     0.31055324
 h     -1.65193331     1.47432885    -0.96589043
 h      0.40164603     2.91287662    -0.11891497
 h      2.30310231     1.40728290     0.19361989
 o      2.18779102    -1.21852171    -0.10061983
 h      2.99043181    -0.77295212    -0.33310658
 c     -2.58267278    -0.99058845    -0.05123867
 h     -2.37899132    -2.08215232    -0.16144017
 h     -3.39155622    -0.77274898     0.89683736
 h     -3.26592119    -0.84703889    -1.01542504
 h     -1.70734499     1.71452940     0.69480094
          17

 c      1.21529164    -0.36872576     0.11078299
 c     -0.12857663    -0.93430389     0.12034240
 c     -1.30742953    -0.24885192     0.04595295
 c     -1.12997087     1.27474678    -0.02530238
 c      0.23598548     1.77983082    -0.04395199
 c      1.36951036     1.02182678     0.03092775
 h     -0.20244007    -1.93592592     0.31155013
 h     -1.69411864     1.50154288    -0.97577479
 h      0.40819729     2.90127851    -0.12435437
 h      2.35407901     1.45240809     0.14779365
 o      2.18886523    -1.22001035    -0.10299620
 h      3.02530226    -0.75985263    -0.35868264
 c     -2.59351908    -0.99536203    -0.05441278
 h     -2.37426730    -2.09518304    -0.18312720
 h     -3.43379443    -0.77008210     0.90857154
 h     -3.25552264    -0.85848413    -0.99702748
 h     -1.70259094     1.70763923     0.70928325
          17

 c      1.22203351    -0.37474727     0.11538042
 c     -0.12962872    -0.92996476     0.12680258
 c     -1.30626983    -0.24631321     0.04369641
 c     -1.12608056     1.27372540    -0.03159337
 c      0.23824378     1.78614261    -0.04215294
 c      1.36256827     1.02008654     0.03577957
 h     -0.19012480    -1.96123555     0.31688176
 h     -1.73413803     1.53460661    -0.98297320
 h      0.40971630     2.87836245    -0.13006374
 h      2.40805754     1.50050721     0.09986813
 o      2.19063594    -1.22182887    -0.10543332
 h      3.05454123    -0.75051439    -0.38112973
 c     -2.60586702    -1.00040530    -0.05698057
 h     -2.37140239    -2.10111167    -0.19750899
 h     -3.45416703    -0.77219462     0.89743311
 h     -3.23709528    -0.86317956    -0.96851857
 h     -1.71367343     1.71455344     0.74436222
          17

 c      1.22846192    -0.37984812     0.11929456
 c     -0.12955832    -0.92588818     0.13358204
 c     -1.30577715    -0.24272929     0.04109532
 c     -1.12420887     1.27189135    -0.03931989
 c      0.24078571     1.79342023    -0.04043444
 c      1.35714090     1.01812150     0.04116302
 h     -0.17712233    -2.00273453     0.32456278
 h     -1.76761595     1.57094877    -0.98219580
 h      0.40713402     2.85136588    -0.13649955
 h      2.44748131     1.54229728     0.04994199
 o      2.19379153    -1.22375523    -0.10816218
 h      3.06796885    -0.74987865    -0.39712143
 c     -2.61899602    -1.00575865    -0.05840245
 h     -2.37105528    -2.09896706    -0.20369381
 h     -3.45193890    -0.77956131     0.86407434
 h     -3.21624911    -0.85962438    -0.93809210
 h     -1.73176102     1.72836425     0.78864369
          17

 c      1.23443407    -0.38376989     0.12257906
 c     -0.12827754    -0.92341275     0.14088474
 c     -1.30617443    -0.23820563     0.03809627
 c     -1.12519547     1.27005851    -0.04759873
 c      0.24324959     1.80065415    -0.03879570
 c      1.35415854     1.01634145     0.04687713
 h     -0.16358165    -2.04493505     0.33211848
 h     -1.79159300     1.60820004    -0.97044588
 h      0.40206975     2.83065854    -0.14443724
 h      2.46320149     1.57199140    -0.00021022
 o      2.19856983    -1.22574397    -0.11128152
 h      3.06214166    -0.75937028    -0.40533087
 c     -2.63197670    -1.01136788    -0.05802135
 h     -2.37347413    -2.08979635    -0.20151241
 h     -3.42841494    -0.79208072     0.81150370
 h     -3.20010789    -0.84614487    -0.91694712
 h     -1.74832348     1.74227642     0.83046565
          17

 c      1.23984206    -0.38636963     0.12529244
 c     -0.12575784    -0.92347521     0.14883215
 c     -1.30756667    -0.23291308     0.03467858
 c     -1.12940244     1.26883720    -0.05571963
 c      0.24526886     1.80679709    -0.03721178
 c      1.35400622     1.01499540     0.05267426
 h     -0.14998337    -2.07593319     0.33775504
 h     -1.80464485     1.64439392    -0.94692058
 h      0.39627271     2.82633360    -0.15473918
 h      2.45196023     1.58653815    -0.04834936
 o      2.20478950    -1.22789262    -0.11475468
 h      3.03978548    -0.77732849    -0.40646329
 c     -2.64380988    -1.01708647    -0.05554619
 h     -2.37847513    -2.07651474    -0.19162468
 h     -3.38841143    -0.80862548     0.74660105
 h     -3.19424689    -0.82152826    -0.91497292
 h     -1.75805039     1.75176149     0.86205904
          17

 c      1.24461822    -0.38761835     0.12750369
 c     -0.12206165    -0.92646870     0.15744111
 c     -1.30992746    -0.22710237     0.03086756
 c     -1.13675636     1.26862024    -0.06314712
 c      0.24657368     1.81126991    -0.03568657
 c      1.35667582     1.01422825     0.05830050
 h     -0.13699495    -2.08907945     0.34050080
 h     -1.80698086     1.67819587    -0.91296197
 h      0.39070139     2.84240701    -0.16770683
 h      2.41453356     1.58491895    -0.09236191
 o      2.21182207    -1.23045437    -0.11838908
 h      3.01021290    -0.79881292    -0.40357218
 c     -2.65349159    -1.02266542    -0.05187077
 h     -2.38543294    -2.06354422    -0.17550261
 h     -3.34337949    -0.82605558     0.68318448
 h     -3.19869803    -0.78645663    -0.93411835
 h     -1.75856906     1.75440348     0.87954155
          17

 c      1.24874413    -0.38758608     0.12929098
 c     -0.11735860    -0.93229307     0.16663471
 c     -1.31311386    -0.22111565     0.02673144
 c     -1.14684079     1.26960314    -0.06941028
 c      0.24704629     1.81424229    -0.03429926
 c      1.36177023     1.01406418     0.06352666
 h     -0.12531665    -2.08246377     0.34006234
 h     -1.80064914     1.70922876    -0.87220685
 h      0.38512385     2.87374443    -0.18251774
 h      2.35562267     1.56822802    -0.13067659
 o      2.21861655    -1.23384111    -0.12183398
 h      2.98896727    -0.81570937    -0.40209439
 c     -2.65979128    -1.02780973    -0.04936739
 h     -2.39337913    -2.05598491    -0.15519767
 h     -3.31368121    -0.83838144     0.64380513
 h     -3.20799727    -0.74438328    -0.96692892
 h     -1.74948526     1.74926025     0.88186949
          17

 c      1.25225817    -0.38641081     0.13073102
 c     -0.11191397    -0.94039234     0.17625667
 c     -1.31689410    -0.21538118     0.02235855
 c     -1.15895756     1.27178036    -0.07402348
 c      0.24668872     1.81635289    -0.03318364
 c      1.36836309     1.01430732     0.06821321
 h     -0.11560274    -2.05862673     0.33680501
 h     -1.78970112     1.73844412    -0.83068601
 h      0.37872040     2.90956993    -0.19748098
 h      2.28540697     1.54069745    -0.16299915
 o      2.22413664    -1.23842492    -0.12473013
 h      2.99099135    -0.82019961    -0.40749038
 c     -2.66164824    -1.03216739    -0.05056087
 h     -2.40133276    -2.05813960    -0.13287638
 h     -3.31914244    -0.83937573     0.64919227
 h     -3.21547441    -0.70043449    -1.00221913
 h     -1.73177432     1.73647135     0.87018510
          17

 c      1.25525437    -0.38426580     0.13188749
 c     -0.10605322    -0.94974022     0.18608339
 c     -1.32097654    -0.21037819     0.01783024
 c     -1.17219197     1.27493480    -0.07653305
 c      0.24556140     1.81823672    -0.03246416
 c      1.37481971     1.01439793     0.07243214
 h     -0.10842107    -2.02502920     0.33183872
 h     -1.77973738     1.76816502    -0.79615628
 h      0.37087167     2.93924239    -0.21082627
 h      2.22169140     1.51121682    -0.19167453
 o      2.22820137    -1.24411975    -0.12702143
 h      3.01742751    -0.81173146    -0.42032802
 c     -2.65970731    -1.03507682    -0.05578258
 h     -2.40883827    -2.07166402    -0.11031484
 h     -3.35711980    -0.82925952     0.69533464
 h     -3.21645701    -0.65960723    -1.03056948
 h     -1.70766886     1.71723394     0.84785873
          17

 c      1.25786597    -0.38136169     0.13280696
 c     -0.10011550    -0.95885426     0.19583830
 c     -1.32505259    -0.20658054     0.01321567
 c     -1.18555571     1.27869028    -0.07676320
 c      0.24374054     1.82027739    -0.03221267
 c      1.37902668     1.01348227     0.07654072
 h     -0.10421832    -1.99433815     0.32699086
 h     -1.77608512     1.80103636    -0.77579648
 h      0.36146014     2.95543892    -0.22126289
 h      2.18753824     1.49235106    -0.22246839
 o      2.23156373    -1.25033935    -0.12899720
 h      3.05443984    -0.79772517    -0.43562980
 c     -2.65590520    -1.03584058    -0.06343814
 h     -2.41638871    -2.09414241    -0.08868738
 h     -3.40647570    -0.81391861     0.75812917
 h     -3.20877639    -0.62580044    -1.04604839
 h     -1.68091564     1.69407771     0.82109957
          17

 c      1.26023532    -0.37798727     0.13352001
 c     -0.09441304    -0.96607471     0.20523697
 c     -1.32883615    -0.20439333     0.00858530
 c     -1.19820377     1.28267039    -0.07515753
 c      0.24128672     1.82257403    -0.03244231
 c      1.37967722     1.01112940     0.08084987
 h     -0.10328692    -1.98165061     0.32431175
 h     -1.78106315     1.83774787    -0.77278660
 h      0.35081337     2.95480718    -0.22813852
 h      2.19661639     1.49185500    -0.26049121
 o      2.23509707    -1.25641717    -0.13099445
 h      3.08613421    -0.78669753    -0.44759464
 c     -2.65172406    -1.03424830    -0.07194928
 h     -2.42520921    -2.11957187    -0.06880950
 h     -3.44896891    -0.79854031     0.81641488
 h     -3.19228009    -0.60157306    -1.04597047
 h     -1.65697973     1.67111041     0.79945054
          17

 c      1.26248867    -0.37452941     0.13404297
 c     -0.08921010    -0.97030892     0.21408048
 c     -1.33207579    -0.20409504     0.00402039
 c     -1.20959924     1.28667372    -0.07280364
 c      0.23822335     1.82496094    -0.03311781
 c      1.37745886     1.00803271     0.08503800
 h     -0.10569623    -1.99614221     0.32498646
 h     -1.79284668     1.87551613    -0.78465374
 h      0.33958612     2.93784729    -0.23143515
 h      2.23949124     1.50440620    -0.30306261
 o      2.23930256    -1.26186656    -0.13321096
 h      3.10243683    -0.78403225    -0.45256391
 c     -2.64780987    -1.03054512    -0.08029516
 h     -2.43653364    -2.14078085    -0.05148685
 h     -3.47493212    -0.78578344     0.85842378
 h     -3.16846989    -0.58806786    -1.03057792
 h     -1.64217288     1.65334405     0.79426686
          17

 c      1.26473263    -0.37142359     0.13437962
 c     -0.08472947    -0.97169654     0.22231719
 c     -1.33455116    -0.20580156    -0.00038809
 c     -1.21959376     1.29077309    -0.07081441
 c      0.23453558     1.82699862    -0.03416010
 c      1.37409912     1.00541730     0.08833352
 h     -0.11110660    -2.03342622     0.32862741
 h     -1.80721708     1.90922177    -0.80510979
 h      0.32869888     2.90893695    -0.23180206
 h      2.29478528     1.51835573    -0.34178928
 o      2.24427395    -1.26641293    -0.13569006
 h      3.09978360    -0.79160595    -0.44929532
 c     -2.64427518    -1.02518674    -0.08773583
 h     -2.45103585    -2.15183644    -0.03761056
 h     -3.48035722    -0.77659527     0.87882249
 h     -3.14047730    -0.58479673    -1.00322398
 h     -1.64079998     1.64426208     0.81310971
          17

 c      1.26705279    -0.36907312     0.13452619
 c     -0.08116314    -0.97130380     0.22998707
 c     -1.33606616    -0.20946104    -0.00454641
 c     -1.22844235     1.29530952    -0.06954426
 c      0.23017542     1.82796597    -0.03544278
 c      1.37101421     1.00420936     0.09008063
 h     -0.11866628    -2.07913231     0.33393073
 h     -1.82003991     1.93380098    -0.82720060
 h      0.31929135     2.87633512    -0.23061613
 h      2.34492822     1.52500505    -0.36930864
 o      2.24974545    -1.26998719    -0.13833935
 h      3.08051787    -0.80811744    -0.43872459
 c     -2.64093142    -1.01869727    -0.09352041
 h     -2.46864470    -2.14934423    -0.02804755
 h     -3.46418090    -0.77101381     0.87577695
 h     -3.11322334    -0.58926587    -0.97091224
 h     -1.65233516     1.64338086     0.85355194
          17

 c      1.26950300    -0.36778643     0.13447889
 c     -0.07865881    -0.97030211     0.23712975
 c     -1.33644856    -0.21487156    -0.00836672
 c     -1.23661183     1.30068743    -0.06853538
 c      0.22506848     1.82697050    -0.03680360
 c      1.36901334     1.00484855     0.08991723
 h     -0.12724206    -2.11845088     0.33971574
 h     -1.82851530     1.94574795    -0.84531366
 h      0.31257596     2.85089824    -0.22981191
 h      2.37960437     1.52027520    -0.38146577
 o      2.25507632    -1.27275007    -0.14092846
 h      3.05326713    -0.82888747    -0.42404910
 c     -2.63739551    -1.01160147    -0.09679627
 h     -2.48858053    -2.13294257    -0.02348154
 h     -3.42715322    -0.76850240     0.84969946
 h     -3.09316468    -0.59693930    -0.94415235
 h     -1.67233098     1.64711489     0.90455605
          17

 c      1.27209684    -0.36773928     0.13423973
 c     -0.07729817    -0.96952154     0.24374502
 c     -1.33555656    -0.22171217    -0.01177763
 c     -1.24449281     1.30710729    -0.06705645
 c      0.21914280     1.82330652    -0.03810312
 c      1.36846564     1.00737624     0.08771695
 h     -0.13575747    -2.14125924     0.34532118
 h     -1.83137160     1.94350586    -0.85585506
 h      0.30948414     2.84193605    -0.23114214
 h      2.39383613     1.50330970    -0.37667738
 o      2.25926501    -1.27509741    -0.14310162
 h      3.03279013    -0.84592824    -0.41055612
 c     -2.63320624    -1.00428408    -0.09688178
 h     -2.50945181    -2.10555715    -0.02427730
 h     -3.37202130    -0.76788020     0.80350061
 h     -3.08649378    -0.60268508    -0.93395732
 h     -1.69566301     1.65162672     0.95360095
          17

 c      1.27481027    -0.36895354     0.13381787
 c     -0.07709001    -0.96939657     0.24979309
 c     -1.33328785    -0.22958632    -0.01473649
 c     -1.25226177     1.31445788    -0.06447329
 c      0.21238310     1.81693828    -0.03931295
 c      1.36943273     1.01152028     0.08352688
 h     -0.14339152    -2.14266389     0.35056488
 h     -1.82876185     1.92742006    -0.85738952
 h      0.31018850     2.85155960    -0.23510569
 h      2.38640482     1.47540775    -0.35521259
 o      2.26132613    -1.27746819    -0.14452014
 h      3.03402425    -0.85118032    -0.40337674
 c     -2.62797007    -0.99675494    -0.09395881
 h     -2.52942042    -2.07346134    -0.03040510
 h     -3.30503531    -0.76679980     0.74443505
 h     -3.09559328    -0.60395017    -0.94540298
 h     -1.71842120     1.65437199     0.99131548
          17

 c      1.27758773    -0.37129657     0.13322759
 c     -0.07797485    -0.97001346     0.25520262
 c     -1.32958149    -0.23806798    -0.01723586
 c     -1.25988228     1.32234538    -0.06028684
 c      0.20487590     1.80861688    -0.04053887
 c      1.37165202     1.01673692     0.07755999
 h     -0.14965570    -2.12236879     0.35565273
 h     -1.82224326     1.89967956    -0.85080107
 h      0.31391169     2.87320928    -0.24065169
 h      2.35986849     1.43983972    -0.31910888
 o      2.26109187    -1.27992072    -0.14513557
 h      3.05939500    -0.84342741    -0.40316558
 c     -2.62126685    -0.98866208    -0.08967764
 h     -2.54656319    -2.04538973    -0.04148858
 h     -3.23866578    -0.76069407     0.68745811
 h     -3.11700563    -0.60244294    -0.97370145
 h     -1.73810516     1.65413888     1.01216300
          17

 c      1.28034249    -0.37451238     0.13248357
 c     -0.07982639    -0.97111111     0.25987470
 c     -1.32441055    -0.24673827    -0.01929808
 c     -1.26713973     1.33016362    -0.05405042
 c      0.19681214     1.79947188    -0.04194503
 c      1.37437278     1.02221915     0.07023409
 h     -0.15444711    -2.08460073     0.36117958
 h     -1.81481673     1.86423423    -0.83952518
 h      0.31925088     2.89623086    -0.24604475
 h      2.32226188     1.40234637    -0.27264279
 o      2.25938275    -1.28204823    -0.14522049
 h      3.09610852    -0.82963719    -0.40561225
 c     -2.61234661    -0.97977305    -0.08690575
 h     -2.55947082    -2.02961188    -0.05693059
 h     -3.19226320    -0.74214618     0.65619238
 h     -3.14379845    -0.60187700    -1.00812941
 h     -1.75328691     1.65065184     1.01369190
          17

 c      1.28295230    -0.37828147     0.13159255
 c     -0.08244320    -0.97202549     0.26368221
 c     -1.31776798    -0.25520401    -0.02095715
 c     -1.27368123     1.33718437    -0.04535381
 c      0.18845809     1.79054012    -0.04366739
 c      1.37614978     1.02691007     0.06219544
 h     -0.15812114    -2.03869054     0.36822805
 h     -1.81064957     1.82629073    -0.82933162
 h      0.32468492     2.91116751    -0.24985244
 h      2.28943805     1.37161935    -0.22260307
 o      2.25724922    -1.28338175    -0.14509829
 h      3.12813061    -0.81832676    -0.40569593
 c     -2.60072441    -0.97025821    -0.08806323
 h     -2.56772362    -2.02966842    -0.07590162
 h     -3.18091194    -0.70471708     0.66921873
 h     -3.16925999    -0.60503717    -1.03837791
 h     -1.76342363     1.64430133     0.99604790
          17

 c      1.28526054    -0.38228667     0.13054270
 c     -0.08554407    -0.97170172     0.26647164
 c     -1.30966284    -0.26309709    -0.02223223
 c     -1.27909794     1.34269641    -0.03400167
 c      0.18010843     1.78254876    -0.04577665
 c      1.37506802     1.02969045     0.05415059
 h     -0.16150092    -1.99890482     0.37846151
 h     -1.81383060     1.79084489    -0.82662481
 h      0.32892074     2.91214467    -0.25135042
 h      2.28258510     1.35760931    -0.17626264
 o      2.25542954    -1.28365827    -0.14497330
 h      3.14469972    -0.81501458    -0.40033056
 c     -2.58748161    -0.96026938    -0.09307817
 h     -2.57175098    -2.04230158    -0.09717463
 h     -3.19843382    -0.65098523     0.71820913
 h     -3.18860618    -0.61287595    -1.05749438
 h     -1.76904378     1.63611918     0.96226281
          17

 c      1.28709026    -0.38626540     0.12929607
 c     -0.08879421    -0.96905296     0.26809214
 c     -1.30015025    -0.27006860    -0.02310487
 c     -1.28305115     1.34615966    -0.02039343
 c      0.17202074     1.77588555    -0.04827505
 c      1.37007631     1.02991590     0.04643205
 h     -0.16557177    -1.98024167     0.39386109
 h     -1.82614563     1.76061691    -0.83504463
 h      0.33106454     2.89719424    -0.25053008
 h      2.31291684     1.36547183    -0.13621355
 o      2.25426470    -1.28284054    -0.14491743
 h      3.14155241    -0.82168712    -0.38852573
 c     -2.57456437    -0.94987328    -0.10027673
 h     -2.57224202    -2.05959373    -0.11912291
 h     -3.22600762    -0.59071111     0.77835815
 h     -3.19905914    -0.62490776    -1.06192783
 h     -1.77236709     1.62799942     0.91926597
          17

 c      1.28826663    -0.39003037     0.12779071
 c     -0.09186509    -0.96375213     0.26848675
 c     -1.28937228    -0.27578380    -0.02352269
 c     -1.28532173     1.34724640    -0.00580102
 c      0.16435606     1.77060874    -0.05109936
 c      1.36215417     1.02779693     0.03889293
 h     -0.17074581    -1.98911397     0.41569524
 h     -1.84561693     1.73520274    -0.85287402
 h      0.33072946     2.86811412    -0.24804926
 h      2.36825693     1.39112213    -0.09921646
 o      2.25371991    -1.28108515    -0.14489061
 h      3.12045151    -0.83716502    -0.37103918
 c     -2.56340349    -0.93932722    -0.10823929
 h     -2.56971884    -2.07301896    -0.13997104
 h     -3.24897331    -0.53281090     0.83019999
 h     -3.19961896    -0.63969999    -1.05096859
 h     -1.77803609     1.62296043     0.87862275
          17

 c      1.28864572    -0.39345751     0.12594961
 c     -0.09447511    -0.95667437     0.26778799
 c     -1.27758225    -0.27992583    -0.02342718
 c     -1.28575610     1.34575344     0.00793126
 c      0.15716375     1.76643068    -0.05412181
 c      1.35326694     1.02400415     0.03136345
 h     -0.17640360    -2.01801555     0.44338474
 h     -1.86755816     1.71242092    -0.87416031
 h      0.32814656     2.83052101    -0.24524296
 h      2.42532833     1.42577799    -0.06178370
 o      2.25334994    -1.27874415    -0.14474661
 h      3.08964424    -0.85700681    -0.35028725
 c     -2.55465789    -0.92901051    -0.11610566
 h     -2.56448374    -2.07630324    -0.15806389
 h     -3.25974484    -0.48289525     0.86361839
 h     -3.19110772    -0.65509275    -1.02665885
 h     -1.79256004     1.62471832     0.85427444
          17

 c      1.28812715    -0.39647047     0.12369132
 c     -0.09635613    -0.94933489     0.26629233
 c     -1.26514698    -0.28221585    -0.02278444
 c     -1.28439191     1.34162118     0.01933803
 c      0.15040732     1.76272044    -0.05716033
 c      1.34496884     1.01917848     0.02388299
 h     -0.18137574    -2.05193280     0.47471024
 h     -1.88696281     1.69019657    -0.89212606
 h      0.32422013     2.79364316    -0.24408712
 h      2.46589599     1.46166049    -0.02302840
 o      2.25228632    -1.27636311    -0.14424780
 h      3.06405509    -0.87357090    -0.33011458
 c     -2.54838899    -0.91925320    -0.12322087
 h     -2.55674182    -2.06641779    -0.17201550
 h     -3.25516370    -0.44417576     0.87440263
 h     -3.17652178    -0.66822043    -0.99418909
 h     -1.82041336     1.63556690     0.85489189
          17

 c      1.28665628    -0.39902508     0.12093995
 c     -0.09722093    -0.94310475     0.26434879
 c     -1.25252285    -0.28243641    -0.02160352
 c     -1.28174150     1.33507351     0.02813224
 c      0.14401473     1.75865773    -0.06001622
 c      1.33810169     1.01380678     0.01662791
 h     -0.18464109    -2.07738614     0.50697827
 h     -1.90008285     1.66741256    -0.90160148
 h      0.32029639     2.76841084    -0.24684925
 h      2.48004438     1.49344869     0.01617529
 o      2.24958404    -1.27451465    -0.14316805
 h      3.05984508    -0.87882706    -0.31418084
 c     -2.54420171    -0.91023840    -0.12885975
 h     -2.54672694    -2.04364277    -0.18078013
 h     -3.23440113    -0.41849691     0.86146651
 h     -3.16128932    -0.67557897    -0.96214746
 h     -1.85923243     1.65392206     0.87700216
          17

 c      1.28422399    -0.40108996     0.11763436
 c     -0.09678189    -0.93889764     0.26227557
 c     -1.24020730    -0.28044429    -0.01993757
 c     -1.27867179     1.32656537     0.03494984
 c      0.13795551     1.75363840    -0.06254979
 c      1.33297764     1.00826074     0.00981770
 h     -0.18558331    -2.08598392     0.53784361
 h     -1.90486296     1.64390307    -0.89973333
 h      0.31738223     2.76264751    -0.25521643
 h      2.46394227     1.51780703     0.05429453
 o      2.24506968    -1.27340625    -0.14148080
 h      3.08103084    -0.87080774    -0.30300677
 c     -2.54140182    -0.90194007    -0.13224151
 h     -2.53477826    -2.01143368    -0.18371917
 h     -3.19812522    -0.40677691     0.82576340
 h     -3.15227934    -0.67357084    -0.94109538
 h     -1.90094179     1.67501791     0.90879434
          17

 c      1.28086467    -0.40263787     0.11373261
 c     -0.09479908    -0.93717653     0.26032385
 c     -1.22866808    -0.27617704    -0.01787011
 c     -1.27596564     1.31656454     0.04061774
 c      0.13231025     1.74770103    -0.06475889
 c      1.32954705     1.00283092     0.00366566
 h     -0.18395917    -2.07424325     0.56558901
 h     -1.90091712     1.62024281    -0.88594125
 h      0.31522795     2.77602900    -0.26931917
 h      2.41798162     1.53293121     0.08969923
 o      2.23962866    -1.27276229    -0.13937477
 h      3.11493197    -0.85549788    -0.29373378
 c     -2.53929363    -0.89406236    -0.13293455
 h     -2.52136673    -1.97613601    -0.18069148
 h     -3.14869181    -0.40878021     0.77062126
 h     -3.15434598    -0.65989654    -0.93899365
 h     -1.93703144     1.69377117     0.93873211
          17

 c      1.27665354    -0.40365986     0.10920973
 c     -0.09112973    -0.93800139     0.25865515
 c     -1.21826525    -0.26966748    -0.01549321
 c     -1.27406750     1.30542798     0.04581933
 c      0.12725546     1.74150092    -0.06678103
 c      1.32743393     0.99770968    -0.00165170
 h     -0.17983438    -2.04287303     0.58926292
 h     -1.88951350     1.59762170    -0.86189142
 h      0.31234587     2.80038153    -0.28764920
 h      2.34654579     1.53869922     0.12100737
 o      2.23442821    -1.27218210    -0.13706107
 h      3.14440557    -0.84086437    -0.28315433
 c     -2.53743549    -0.88610301    -0.13144562
 h     -2.50707364    -1.94593240    -0.17211507
 h     -3.09140248    -0.42198356     0.70359596
 h     -3.16638161    -0.63510028    -0.95606762
 h     -1.96156856     1.70646815     0.95943815
          17

 c      1.27170518    -0.40418732     0.10405289
 c     -0.08576183    -0.94100951     0.25730775
 c     -1.20919810    -0.26107061    -0.01288589
 c     -1.27305757     1.29339901     0.05111861
 c      0.12297237     1.73586688    -0.06881591
 c      1.32583322     0.99290151    -0.00603797
 h     -0.17358875    -1.99677339     0.60898768
 h     -1.87362511     1.57780598    -0.83161369
 h      0.30697549     2.82494094    -0.30794049
 h      2.25933613     1.53767646     0.14759602
 o      2.23029036    -1.27140183    -0.13465923
 h      3.15768165    -0.83235870    -0.26947772
 c     -2.53542032    -0.87776709    -0.12950048
 h     -2.49255321    -1.92823019    -0.15888315
 h     -3.03682227    -0.43930364     0.63991875
 h     -3.18178367    -0.60254900    -0.98513431
 h     -1.97139774     1.71095032     0.96747574
          17

 c      1.26617490    -0.40430935     0.09825886
 c     -0.07881904    -0.94535104     0.25614860
 c     -1.20150327    -0.25069221    -0.01009744
 c     -1.27271188     1.28064966     0.05703619
 c      0.11956812     1.73142623    -0.07105013
 c      1.32336041     0.98807076    -0.00955312
 h     -0.16598975    -1.94558598     0.62651808
 h     -1.85775888     1.56303609    -0.80133925
 h      0.29792046     2.84091247    -0.32804939
 h      2.17321139     1.53683492     0.17051103
 o      2.22758160    -1.27032243    -0.13219734
 h      3.15003869    -0.83226863    -0.25230613
 c     -2.53242517    -0.86952168    -0.12977781
 h     -2.47855343    -1.92611206    -0.14211104
 h     -3.00162414    -0.44767389     0.60401242
 h     -3.19281527    -0.56675827    -1.01670470
 h     -1.96551343     1.70630799     0.96224842
          17

 c      1.26025908    -0.40418591     0.09183470
 c     -0.07054085    -0.94973243     0.25485068
 c     -1.19510134    -0.23900069    -0.00713785
 c     -1.27260551     1.26733957     0.06398904
 c      0.11704064     1.72848695    -0.07362452
 c      1.31824068     0.98253199    -0.01246865
 h     -0.15821301    -1.90317863     0.64560863
 h     -1.84698889     1.55559816    -0.77819732
 h      0.28481047     2.84312023    -0.34635822
 h      2.11010527     1.54758302     0.19311451
 o      2.22624549    -1.26898810    -0.12963590
 h      3.12325657    -0.83999361    -0.23226022
 c     -2.52767467    -0.86223800    -0.13449302
 h     -2.46596242    -1.93676430    -0.12295409
 h     -2.99955848    -0.43546260     0.61624412
 h     -3.19383957    -0.53181870    -1.04296373
 h     -1.94467293     1.69268753     0.94539388
          17

 c      1.25418654    -0.40406392     0.08480036
 c     -0.06127323    -0.95283607     0.25301157
 c     -1.18986122    -0.22661249    -0.00398007
 c     -1.27226405     1.25369115     0.07203868
 c      0.11527294     1.72705829    -0.07662418
 c      1.30938176     0.97586968    -0.01508894
 h     -0.15149826    -1.88298812     0.67078129
 h     -1.84492116     1.55688309    -0.76729589
 h      0.26802622     2.83007023    -0.36191627
 h      2.08453991     1.57845674     0.21890154
 o      2.22578443    -1.26760184    -0.12688476
 h      3.08594442    -0.85183131    -0.21073997
 c     -2.52166857    -0.85589740    -0.14329290
 h     -2.45571558    -1.95342216    -0.10268275
 h     -3.02609550    -0.40664424     0.66901942
 h     -3.18203274    -0.50077055    -1.05899465
 h     -1.91151749     1.67141788     0.92090357
          17

 c      1.24820278    -0.40427350     0.07718952
 c     -0.05149514    -0.95409003     0.25047432
 c     -1.18565127    -0.21425990    -0.00057664
 c     -1.27128475     1.24003974     0.08060747
 c      0.11405863     1.72687893    -0.08006451
 c      1.29742512     0.96882246    -0.01737501
 h     -0.14633380    -1.88941939     0.70366642
 h     -1.85178705     1.56637459    -0.76881742
 h      0.24854191     2.80383102    -0.37460239
 h      2.09113940     1.62467019     0.24695075
 o      2.22525947    -1.26654847    -0.12382681
 h      3.05366823    -0.86078866    -0.18959727
 c     -2.51568531    -0.84981129    -0.15404260
 h     -2.44861813    -1.96844197    -0.08277761
 h     -3.06484244    -0.37517686     0.73616288
 h     -3.15702484    -0.47553166    -1.06270065
 h     -1.87108097     1.64544114     0.89574856
          17

 c      1.24256029    -0.40516193     0.06904608
 c     -0.04181903    -0.95398362     0.24754346
 c     -1.18235301    -0.20274503     0.00311476
 c     -1.26931901     1.22679887     0.08847480
 c      0.11314987     1.72741443    -0.08387009
 c      1.28401374     0.96292064    -0.01898633
 h     -0.14199528    -1.91455426     0.74051998
 h     -1.86463489     1.58157850    -0.77804008
 h      0.22778006     2.77011964    -0.38534966
 h      2.11289440     1.67199645     0.27244177
 o      2.22364862    -1.26626223    -0.12037641
 h      3.04341493    -0.85903043    -0.17026331
 c     -2.51057121    -0.84357381    -0.16481232
 h     -2.44521730    -1.97551684    -0.06484107
 h     -3.10250778    -0.35146022     0.79650607
 h     -3.12062750    -0.45682703    -1.05471877
 h     -1.83096665     1.61961407     0.88012030
          17

 c      1.23750717    -0.40698748     0.06041959
 c     -0.03290475    -0.95351165     0.24479290
 c     -1.17984785    -0.19288636     0.00710990
 c     -1.26607424     1.21443229     0.09421884
 c      0.11229496     1.72788360    -0.08786871
 c      1.27059284     0.95948700    -0.01961655
 h     -0.13713395    -1.94495521     0.77455341
 h     -1.87936932     1.59905807    -0.78815991
 h      0.20741397     2.73799104    -0.39623234
 h      2.13506902     1.70775566     0.29079534
 o      2.22071813    -1.26683948    -0.11654525
 h      3.05989014    -0.84443349    -0.15275368
 c     -2.50651855    -0.83716981    -0.17425322
 h     -2.44574641    -1.97083575    -0.05040467
 h     -3.13185055    -0.34015869     0.83862744
 h     -3.07685830    -0.44393133    -1.03874685
 h     -1.79946611     1.59962034     0.88505990
          17

 c      1.23325871    -0.40984629     0.05136152
 c     -0.02534546    -0.95354406     0.24275714
 c     -1.17800706    -0.18545862     0.01139070
 c     -1.26157092     1.20359040     0.09698334
 c      0.11126347     1.72744617    -0.09184129
 c      1.25810449     0.95924826    -0.01911883
 h     -0.13060123    -1.96919980     0.79963074
 h     -1.89253524     1.61558453    -0.79301522
 h      0.18898379     2.71765854    -0.40995945
 h      2.14894729     1.72461577     0.29934858
 o      2.21733306    -1.26788537    -0.11241451
 h      3.09061876    -0.82320275    -0.13612119
 c     -2.50327835    -0.83077097    -0.18128169
 h     -2.45012033    -1.95353268    -0.04073380
 h     -3.14947012    -0.34251926     0.85728720
 h     -3.03185104    -0.43439627    -1.02184628
 h     -1.78084833     1.58864751     0.91598370
          17

 c      1.22996093    -0.41365486     0.04192264
 c     -0.01959337    -0.95461160     0.24179281
 c     -1.17669272    -0.18111909     0.01591470
 c     -1.25633712     1.19520139     0.09697671
 c      0.10986251     1.72561741    -0.09565215
 c      1.24713991     0.96237156    -0.01746947
 h     -0.12179544    -1.98041517     0.81188396
 h     -1.90194615     1.62873167    -0.78828957
 h      0.17341848     2.71569787    -0.42840949
 h      2.15044876     1.71963367     0.29706919
 o      2.21466713    -1.26887686    -0.10805483
 h      3.11838950    -0.80396311    -0.11968433
 c     -2.50041690    -0.82455136    -0.18492989
 h     -2.45794511    -1.92588723    -0.03666392
 h     -3.15397196    -0.35809611     0.85047878
 h     -2.99276153    -0.42441154    -1.01339403
 h     -1.77241948     1.58492236     0.96774930
          17

 c      1.22765537    -0.41817672     0.03215436
 c     -0.01591941    -0.95692151     0.24206311
 c     -1.17576427    -0.18031143     0.02063371
 c     -1.25112954     1.19019472     0.09514642
 c      0.10792902     1.72263429    -0.09938061
 c      1.23808051     0.96856370    -0.01472509
 h     -0.11067348    -1.97602799     0.80980055
 h     -1.90666965     1.63703938    -0.77170131
 h      0.16088932     2.73077993    -0.45106365
 h      2.13874932     1.69301434     0.28409470
 o      2.21355747    -1.26946047    -0.10350262
 h      3.13138609    -0.79278480    -0.10334427
 c     -2.49762175    -0.81847220    -0.18458870
 h     -2.46853348    -1.89343752    -0.03849189
 h     -3.14522689    -0.38541863     0.81825927
 h     -2.96494041    -0.41067480    -1.02110798
 h     -1.76768868     1.58375124     1.02845538
          17

 c      1.22626222    -0.42306824     0.02211405
 c     -0.01439949    -0.96038533     0.24353775
 c     -1.17508405    -0.18318076     0.02550860
 c     -1.24653851     1.18911638     0.09255794
 c      0.10530676     1.71935344    -0.10330614
 c      1.23109917     0.97712532    -0.01101962
 h     -0.09769492    -1.95732464     0.79407499
 h     -1.90698880     1.64009146    -0.74298700
 h      0.15115688     2.75479532    -0.47510705
 h      2.11617508     1.64788739     0.26164957
 o      2.21439022    -1.26949600    -0.09877215
 h      3.12489831    -0.79230621    -0.08734165
 c     -2.49492626    -0.81211495    -0.18046260
 h     -2.48096865    -1.86447910    -0.04604797
 h     -3.12459334    -0.42188755     0.76306505
 h     -2.94898081    -0.39302914    -1.04583635
 h     -1.76093516     1.58098156     1.08662476
          17

 c      1.22558817    -0.42793354     0.01187173
 c     -0.01492305    -0.96458863     0.24596852
 c     -1.17452246    -0.18954557     0.03051268
 c     -1.24283749     1.19196459     0.09013565
 c      0.10185863     1.71679967    -0.10776372
 c      1.22600992     0.98696093    -0.00659631
 h     -0.08378404    -1.92969000     0.76773500
 h     -1.90459046     1.63868601    -0.70407073
 h      0.14395588     2.77794448    -0.49706966
 h      2.08944342     1.59102736     0.23230615
 o      2.21713116    -1.26903386    -0.09386954
 h      3.10071366    -0.80198524    -0.07199960
 c     -2.49254452    -0.80490685    -0.17374946
 h     -2.49424447    -1.84779549    -0.05910214
 h     -3.09631085    -0.46298752     0.69163713
 h     -2.94103314    -0.37481866    -1.08087818
 h     -1.74875946     1.57431547     1.13445001
          17

 c      1.22536042    -0.43238389     0.00151437
 c     -0.01722720    -0.96874253     0.24886587
 c     -1.17396802    -0.19894331     0.03562962
 c     -1.23999600     1.19822757     0.08871447
 c      0.09752554     1.71580801    -0.11301781
 c      1.22205621     0.99661538    -0.00183257
 h     -0.07023694    -1.90311799     0.73631070
 h     -1.90290171     1.63504584    -0.65932481
 h      0.13910741     2.79265450    -0.51427537
 h      2.07135997     1.53346583     0.20012492
 o      2.22129948    -1.26832453    -0.08880602
 h      3.06737457    -0.81786338    -0.05748729
 c     -2.49033393    -0.79678967    -0.16651545
 h     -2.50739686    -1.84838012    -0.07787483
 h     -3.07041016    -0.50099881     0.61871944
 h     -2.93592483    -0.36043404    -1.11663975
 h     -1.72963486     1.56299647     1.16757907
          17

 c      1.22527973    -0.43609123    -0.00885439
 c     -0.02096017    -0.97179154     0.25157498
 c     -1.17334781    -0.21072450     0.04085455
 c     -1.23774597     1.20703110     0.08911753
 c      0.09238533     1.71689516    -0.11921443
 c      1.21802719     1.00456896     0.00284901
 h     -0.05840728    -1.89099064     0.70694578
 h     -1.90706729     1.63270559    -0.61527075
 h      0.13647308     2.79486442    -0.52540870
 h      2.07874443     1.48794626     0.16946375
 o      2.22594962    -1.26783087    -0.08361465
 h      3.04029054    -0.83233621    -0.04355077
 c     -2.48737899    -0.78868337    -0.16149153
 h     -2.51953450    -1.86415408    -0.10291504
 h     -3.06494664    -0.52497311     0.56887608
 h     -2.92955970    -0.35305673    -1.14506892
 h     -1.70317472     1.54719216     1.18405549
          17

 c      1.22508339    -0.43881440    -0.01911912
 c     -0.02576219    -0.97293147     0.25356684
 c     -1.17264633    -0.22414979     0.04619516
 c     -1.23573220     1.21736919     0.09205595
 c      0.08665954     1.72024992    -0.12637943
 c      1.21323629     1.00994564     0.00722591
 h     -0.04916635    -1.90412224     0.68511078
 h     -1.92255071     1.63543836    -0.57870738
 h      0.13591814     2.78404361    -0.53057547
 h      2.12062878     1.46107914     0.14201958
 o      2.23000237    -1.26806918    -0.07835456
 h      3.03634412    -0.83676896    -0.02947215
 c     -2.48269157    -0.78193223    -0.16087110
 h     -2.52986562    -1.88731092    -0.13427568
 h     -3.09686438    -0.52666151     0.56289339
 h     -2.91954446    -0.35399744    -1.16132238
 h     -1.66974197     1.52760798     1.18372041
          17

 c      1.22460263    -0.44038890    -0.02915963
 c     -0.03130429    -0.97232160     0.25477726
 c     -1.17190254    -0.23845967     0.05166471
 c     -1.23377925     1.22837789     0.09782223
 c      0.08067303     1.72573094    -0.13442474
 c      1.20846303     1.01289406     0.01135033
 h     -0.04265609    -1.94246293     0.67082479
 h     -1.95194087     1.64516231    -0.55332968
 h      0.13734140     2.76311840    -0.53126844
 h      2.18722852     1.44890400     0.11602223
 o      2.23309965    -1.26917672    -0.07306749
 h      3.06026709    -0.82855409    -0.01480054
 c     -2.47698552    -0.77719936    -0.16430944
 h     -2.53778124    -1.90870552    -0.17098069
 h     -3.16111854    -0.50910555     0.59344976
 h     -2.90502907    -0.36287998    -1.16384773
 h     -1.63046065     1.50539884     1.16842710
          17

 c      1.22378935    -0.44071246    -0.03885555
 c     -0.03724783    -0.97110480     0.25555408
 c     -1.17121404    -0.25292808     0.05727158
 c     -1.23207721     1.23949249     0.10601986
 c      0.07481474     1.73284022    -0.14314525
 c      1.20524366     1.01403077     0.01529775
 h     -0.03868285    -1.99473420     0.65941755
 h     -1.99237063     1.66055097    -0.53765545
 h      0.14075432     2.73848871    -0.53034989
 h      2.25835165     1.44333696     0.08932492
 o      2.23593090    -1.27074130    -0.06772918
 h      3.09944173    -0.81384804    -0.00014278
 c     -2.47224889    -0.77452992    -0.16982218
 h     -2.54292343    -1.92113922    -0.21117034
 h     -3.23582403    -0.48209690     0.63567992
 h     -2.88654957    -0.37791663    -1.15405306
 h     -1.58752899     1.48231865     1.14306390
          17

 c      1.22270301    -0.43975106    -0.04808584
 c     -0.04320619    -0.97069066     0.25629955
 c     -1.17075484    -0.26690774     0.06301290
 c     -1.23102912     1.25037118     0.11556873
 c      0.06949523     1.74075400    -0.15222970
 c      1.20473818     1.01389275     0.01901305
 h     -0.03711442    -2.04656793     0.64573519
 h     -2.03669959     1.67802018    -0.52663007
 h      0.14635014     2.71931846    -0.53178743
 h      2.31691009     1.43846611     0.06126634
 o      2.23945749    -1.27219210    -0.06227846
 h      3.13622678    -0.80116002     0.01329981
 c     -2.47000191    -0.77391876    -0.17571422
 h     -2.54522117    -1.92065716    -0.25252639
 h     -3.30252470    -0.45367976     0.67062074
 h     -2.86603865    -0.39602684    -1.13623910
 h     -1.54457654     1.46089623     1.11695325
          17

 c      1.22146656    -0.43755726    -0.05672456
 c     -0.04875447    -0.97218773     0.25725167
 c     -1.17077246    -0.27985319     0.06887016
 c     -1.23094640     1.26074272     0.12496220
 c      0.06509843     1.74855678    -0.16134064
 c      1.20743759     1.01285188     0.02233886
 h     -0.03789645    -2.08687463     0.62661213
 h     -2.07708053     1.69382697    -0.51476735
 h      0.15441883     2.71464611    -0.53956274
 h      2.35282447     1.43138489     0.03232796
 o      2.24427359    -1.27311358    -0.05666695
 h      3.15825738    -0.79616461     0.02451618
 c     -2.47086281    -0.77538428    -0.18083789
 h     -2.54491081    -1.90686170    -0.29269453
 h     -3.35110883    -0.42868881     0.68884972
 h     -2.84673255    -0.41295577    -1.11761432
 h     -1.50634775     1.44417934     1.10381024
          17

 c      1.22022363    -0.43426862    -0.06463730
 c     -0.05347933    -0.97625361     0.25846098
 c     -1.17155224    -0.29133123     0.07480869
 c     -1.23197843     1.27039716     0.13284994
 c      0.06195624     1.75567649    -0.17027133
 c      1.21333174     1.01117640     0.02507273
 h     -0.04094904    -2.10935222     0.60099632
 h     -2.10749663     1.70531992    -0.49800924
 h      0.16495645     2.72841685    -0.55573181
 h      2.36168460     1.42118243     0.00347847
 o      2.25050859    -1.27329164    -0.05087783
 h      3.16025618    -0.80095776     0.03296881
 c     -2.47483891    -0.77881602    -0.18433125
 h     -2.54254743    -1.88290734    -0.32966282
 h     -3.37698166    -0.40997453     0.68659950
 h     -2.83242048    -0.42390311    -1.10704469
 h     -1.47675552     1.43450481     1.11658560
          17

 c      1.21910861    -0.43009304    -0.07167899
 c     -0.05703816    -0.98311678     0.25982627
 c     -1.17335916    -0.30102344     0.08078197
 c     -1.23425449     1.27927702     0.13888882
 c      0.06034768     1.76215685    -0.17904643
 c      1.22207202     1.00906320     0.02700128
 h     -0.04610267    -2.11201031     0.56939052
 h     -2.12458065     1.71120191    -0.47421993
 h      0.17722516     2.75658605    -0.57919570
 h      2.34334166     1.40826428    -0.02420034
 o      2.25788240    -1.27269463    -0.04493028
 h      3.14342697    -0.81446921     0.03864856
 c     -2.48169120    -0.78379355    -0.18565963
 h     -2.53898804    -1.85527410    -0.36214114
 h     -3.37856774    -0.39935025     0.66297830
 h     -2.82572618    -0.42509637    -1.11135183
 h     -1.45630750     1.43197976     1.15778257
          17

 c      1.21823338    -0.42529019    -0.07769198
 c     -0.05921139    -0.99257980     0.26111994
 c     -1.17637743    -0.30872294     0.08674050
 c     -1.23785215     1.28744532     0.14396248
 c      0.06047203     1.76845362    -0.18784170
 c      1.23299010     1.00662027     0.02792297
 h     -0.05307095    -2.09691845     0.53345878
 h     -2.12773054     1.71147538    -0.44318857
 h      0.18982833     2.78979184    -0.60661319
 h      2.30193098     1.39431861    -0.04977407
 o      2.26570146    -1.27148886    -0.03888660
 h      3.11572403    -0.83234666     0.04217301
 c     -2.49117556    -0.78950661    -0.18487494
 h     -2.53529461    -1.83270273    -0.38986653
 h     -3.35643807    -0.39788990     0.61905843
 h     -2.82642261    -0.41564472    -1.13101166
 h     -1.44232033     1.43470948     1.21677129
          17

 c      1.21769247    -0.42015110    -0.08250649
 c     -0.05993780    -1.00395733     0.26200046
 c     -1.18066917    -0.31433060     0.09264096
 c     -1.24255907     1.29492688     0.14946609
 c      0.06239650     1.77502443    -0.19682082
 c      1.24497637     1.00380513     0.02768159
 h     -0.06144955    -2.07075754     0.49586582
 h     -2.11928308     1.70746566    -0.40660882
 h      0.20124417     2.81838026    -0.63431979
 h      2.24734745     1.38285270    -0.07284534
 o      2.27285429    -1.27005694    -0.03285703
 h      3.09205442    -0.84681275     0.04484924
 c     -2.50300522    -0.79499905    -0.18269966
 h     -2.53252329    -1.82337683    -0.41346708
 h     -3.31399045    -0.40555265     0.55844383
 h     -2.83162390    -0.39790346    -1.15989279
 h     -1.43157273     1.44047303     1.27821317
          17

 c      1.21757759    -0.41497740    -0.08594821
 c     -0.05931812    -1.01601923     0.26204093
 c     -1.18616717    -0.31785233     0.09845046
 c     -1.24773797     1.30160497     0.15665711
 c      0.06603355     1.78208844    -0.20603943
 c      1.25634625     1.00035749     0.02622099
 h     -0.07077860    -2.04544120     0.46004366
 h     -2.10477577     1.70191124    -0.36807209
 h      0.21028368     2.83542640    -0.65955262
 h      2.19674774     1.37989199    -0.09416170
 o      2.27814441    -1.26885136    -0.02696836
 h      3.08912087    -0.84920729     0.04818085
 c     -2.51651216    -0.79974829    -0.18044509
 h     -2.53152773    -1.83088049    -0.43357626
 h     -3.25997956    -0.41981736     0.48943814
 h     -2.83763384    -0.37599691    -1.18934977
 h     -1.42188475     1.44771477     1.32982074
          17

 c      1.21799168    -0.41006368    -0.08785707
 c     -0.05758496    -1.02717676     0.26081820
 c     -1.19270325    -0.31938995     0.10414594
 c     -1.25240927     1.30722857     0.16647646
 c      0.07116140     1.78958421    -0.21543137
 c      1.26514654     0.99588504     0.02361085
 h     -0.08068515    -2.03612365     0.42936385
 h     -2.09248877     1.69873334    -0.33264391
 h      0.21627665     2.83746967    -0.68081032
 h      2.17089531     1.39298705    -0.11581402
 o      2.28114842    -1.26798012    -0.02127977
 h      3.11194326    -0.83680851     0.05256928
 c     -2.53017500    -0.80419279    -0.18006958
 h     -2.53299135    -1.85217171    -0.44982177
 h     -3.21261806    -0.43314526     0.42850071
 h     -2.84150493    -0.35408664    -1.21209558
 h     -1.41213672     1.45556572     1.36421166
          17

 c      1.21905172    -0.40569614    -0.08811355
 c     -0.05506028    -1.03617748     0.25807008
 c     -1.20005207    -0.31911838     0.10971136
 c     -1.25556410     1.31152867     0.17949946
 c      0.07746457     1.79719776    -0.22482486
 c      1.27034174     0.99033868     0.01991177
 h     -0.09091797    -2.05347868     0.40557396
 h     -2.09079747     1.70182071    -0.30524352
 h      0.21910187     2.82440946    -0.69789496
 h      2.18023660     1.42575306    -0.13946993
 o      2.28256809    -1.26703027    -0.01575072
 h      3.14832198    -0.81570484     0.05687821
 c     -2.54166322    -0.80965348    -0.18396876
 h     -2.53756296    -1.87986620    -0.46082550
 h     -3.19849968    -0.43256150     0.39905649
 h     -2.84154832    -0.33543986    -1.22362493
 h     -1.40185164     1.46358155     1.37802518
          17

 c      1.22087835    -0.40216048    -0.08665853
 c     -0.05213792    -1.04288331     0.25379320
 c     -1.20795488    -0.31725617     0.11513674
 c     -1.25663209     1.31441128     0.19578745
 c      0.08458162     1.80437983    -0.23394992
 c      1.27265746     0.98447671     0.01497463
 h     -0.10101442    -2.09505106     0.38789304
 h     -2.10338012     1.71284467    -0.28798080
 h      0.21917424     2.79942633    -0.71200230
 h      2.21501976     1.47252175    -0.16387291
 o      2.28346405    -1.26544173    -0.01031329
 h      3.18090431    -0.79469998     0.05966014
 c     -2.54967389    -0.81706587    -0.19332276
 h     -2.54574469    -1.90644042    -0.46515727
 h     -3.23118882    -0.41089464     0.41266210
 h     -2.83725279    -0.32214583    -1.22222140
 h     -1.39089498     1.47157088     1.37110364
          17

 c      1.22357418    -0.39972933    -0.08349295
 c     -0.04926801    -1.04812777     0.24815808
 c     -1.21613218    -0.31404658     0.12042120
 c     -1.25572822     1.31605813     0.21476420
 c      0.09215249     1.81035558    -0.24243374
 c      1.27364548     0.97952904     0.00851885
 h     -0.11003118    -2.14722659     0.37408925
 h     -2.12647868     1.72998102    -0.27880436
 h      0.21738965     2.76887867    -0.72585805
 h      2.25623593     1.52213187    -0.18579642
 o      2.28459547    -1.26282803    -0.00492728
 h      3.19756081    -0.78003600     0.06006629
 c     -2.55546039    -0.82581176    -0.20677588
 h     -2.55764309    -1.92682061    -0.46216102
 h     -3.29353354    -0.37822134     0.45380851
 h     -2.82913653    -0.31503505    -1.20872741
 h     -1.37938682     1.47961340     1.34663520
          17

 c      1.22719011    -0.39862784    -0.07866144
 c     -0.04689955    -1.05290624     0.24136539
 c     -1.22431665    -0.30975123     0.12557584
 c     -1.25340418     1.31679581     0.23526150
 c      0.09985113     1.81421033    -0.24982355
 c      1.27455117     0.97657904     0.00033026
 h     -0.11683751    -2.19481351     0.36204940
 h     -2.15163183     1.74912103    -0.27311557
 h      0.21491581     2.74130352    -0.74346738
 h      2.28884860     1.56469174    -0.20250881
 o      2.28630226    -1.25903189     0.00041651
 h      3.19324675    -0.77444299     0.05790385
 c     -2.56089534    -0.83473971    -0.22211307
 h     -2.57295652    -1.93872448    -0.45209967
 h     -3.36043293    -0.34943512     0.50000051
 h     -2.81871686    -0.31353935    -1.18648751
 h     -1.36779467     1.48829590     1.31224818
          17

 c      1.23168905    -0.39899229    -0.07223444
 c     -0.04541019    -1.05787189     0.23358219
 c     -1.23227487    -0.30463702     0.13062104
 c     -1.25021877     1.31686649     0.25564347
 c      0.10740950     1.81515612    -0.25570360
 c      1.27607230     0.97630622    -0.00967603
 h     -0.12054458    -2.22694431     0.35036050
 h     -2.17043298     1.76607149    -0.26633867
 h      0.21271871     2.72436226    -0.76873037
 h      2.30463919     1.59391891    -0.21260563
 o      2.28855037    -1.25410756     0.00570660
 h      3.16936528    -0.77744932     0.05346901
 c     -2.56699514    -0.84310816    -0.23752664
 h     -2.59112337    -1.94229512    -0.43599085
 h     -3.41611717    -0.33357485     0.53692837
 h     -2.80847361    -0.31546032    -1.16151386
 h     -1.35706522     1.49909563     1.28111650
          17

 c      1.23691989    -0.40083612    -0.06429748
 c     -0.04505864    -1.06325943     0.22493895
 c     -1.23981158    -0.29895738     0.13557791
 c     -1.24651846     1.31631131     0.27410019
 c      0.11463513     1.81290942    -0.25990198
 c      1.27851445     0.97897024    -0.02147494
 h     -0.12070259    -2.23796164     0.33822914
 h     -2.17715905     1.77782648    -0.25530924
 h      0.21102683     2.72053952    -0.80301109
 h      2.30050561     1.60671792    -0.21579311
 o      2.29092590    -1.24833497     0.01091867
 h      3.13395611    -0.78522334     0.04741840
 c     -2.57402630    -0.85057173    -0.25159498
 h     -2.61145627    -1.93974594    -0.41541183
 h     -3.45318735    -0.33428395     0.55767720
 h     -2.80151703    -0.31709059    -1.14204000
 h     -1.34843059     1.51438871     1.26988817
          17

 c      1.24260839    -0.40402800    -0.05495047
 c     -0.04596464    -1.06894158     0.21553982
 c     -1.24677039    -0.29294119     0.14045407
 c     -1.24246355     1.31506892     0.28943543
 c      0.12139334     1.80783608    -0.26261348
 c      1.28192069     0.98443643    -0.03495014
 h     -0.11733584    -2.22677961     0.32531829
 h     -2.16924957     1.78284827    -0.23856337
 h      0.20926991     2.72555179    -0.84371321
 h      2.27705929     1.60256597    -0.21261600
 o      2.29262786    -1.24224191     0.01602672
 h      3.10188572    -0.79033141     0.04058010
 c     -2.58191442    -0.85691766    -0.26320685
 h     -2.63322098    -1.93483918    -0.39226757
 h     -3.46869383    -0.35227610     0.55932227
 h     -2.80069418    -0.31451968    -1.13614918
 h     -1.34251072     1.53602970     1.28968800
          17

 c      1.24836942    -0.40828506    -0.04431345
 c     -0.04811094    -1.07444917     0.20546795
 c     -1.25303226    -0.28679223     0.14522904
 c     -1.23811149     1.31318578     0.30186875
 c      0.12755400     1.80069163    -0.26429296
 c      1.28606738     0.99217690    -0.04989172
 h     -0.11094609    -2.19669845     0.31169115
 h     -2.14712199     1.78103670    -0.21627708
 h      0.20657346     2.73141674    -0.88553927
 h      2.23867058     1.58361361    -0.20441796
 o      2.29277172    -1.23646438     0.02102878
 h      3.09004201    -0.78412641     0.03351970
 c     -2.59053219    -0.86183349    -0.27176598
 h     -2.65563927    -1.93187784    -0.36852023
 h     -3.46202721    -0.38666851     0.54111007
 h     -2.80734949    -0.30619795    -1.14772126
 h     -1.33842498     1.56304629     1.33661707
          17

 c      1.25373878    -0.41318403    -0.03253477
 c     -0.05136324    -1.07892901     0.19478355
 c     -1.25851207    -0.28068933     0.14984843
 c     -1.23336921     1.31082277     0.31272032
 c      0.13295112     1.79225402    -0.26544092
 c      1.29033036     1.00124062    -0.06598155
 h     -0.10250753    -2.15597618     0.29785656
 h     -2.11412053     1.77378656    -0.19021202
 h      0.20223362     2.73065695    -0.92294539
 h      2.19487365     1.55555949    -0.19345880
 o      2.29120073    -1.23131543     0.02596786
 h      3.10438460    -0.76378765     0.02617448
 c     -2.59979415    -0.86488426    -0.27738009
 h     -2.67777990    -1.93414875    -0.34596948
 h     -3.43454345    -0.43522656     0.50416095
 h     -2.82071397    -0.29461934    -1.17409191
 h     -1.33429665     1.59165827     1.39546345
          17

 c      1.25822620    -0.41819965    -0.01979766
 c     -0.05550998    -1.08113947     0.18352170
 c     -1.26315353    -0.27478644     0.15422949
 c     -1.22788619     1.30805753     0.32347681
 c      0.13738118     1.78312553    -0.26645855
 c      1.29355620     1.01025336    -0.08279896
 h     -0.09335285    -2.11800090     0.28480821
 h     -2.07657558     1.76412408    -0.16369071
 h      0.19585470     2.71849281    -0.95177972
 h      2.16167704     1.52834319    -0.18279992
 o      2.28884731    -1.22656119     0.03090140
 h      3.13393147    -0.73585519     0.01830088
 c     -2.60951480    -0.86580047    -0.28079700
 h     -2.69838384    -1.94245954    -0.32619074
 h     -3.39078794    -0.49373839     0.45260738
 h     -2.83854198    -0.28502777    -1.20805931
 h     -1.32841939     1.61757631     1.45075288
          17

 c      1.26136594    -0.42278328    -0.00631951
 c     -0.06031578    -1.07974117     0.17171486
 c     -1.26692932    -0.26921356     0.15827274
 c     -1.22108266     1.30478225     0.33530643
 c      0.14063021     1.77369132    -0.26759859
 c      1.29438410     1.01771313    -0.09991024
 h     -0.08481519    -2.09802109     0.27375396
 h     -2.04308772     1.75644146    -0.14119975
 h      0.18727434     2.69321474    -0.96985264
 h      2.15762859     1.51344753    -0.17526354
 o      2.28699490    -1.22178859     0.03586130
 h      3.16202652    -0.71002062     0.01007004
 c     -2.61904363    -0.86484510    -0.28333375
 h     -2.71578921    -1.95484805    -0.31059344
 h     -3.34168387    -0.55467712     0.39655630
 h     -2.85827665    -0.28266776    -1.24172086
 h     -1.31973229     1.63755226     1.49212562
          17

 c      1.26276450    -0.42645192     0.00765816
 c     -0.06557450    -1.07405382     0.15946077
 c     -1.26985182    -0.26407729     0.16187496
 c     -1.21241309     1.30081648     0.34894332
 c      0.14249882     1.76413274    -0.26895611
 c      1.29240250     1.02273732    -0.11701591
 h     -0.07777984    -2.10440036     0.26528913
 h     -2.02170697     1.75503717    -0.12687228
 h      0.17645176     2.65599551    -0.97709291
 h      2.19016661     1.51567980    -0.17179994
 o      2.28659205    -1.21674265     0.04085622
 h      3.17671630    -0.69321990     0.00198388
 c     -2.62685989    -0.86292088    -0.28697946
 h     -2.72811776    -1.96772448    -0.30042052
 h     -3.30824315    -0.60648633     0.35559165
 h     -2.87783766    -0.29104245    -1.26884730
 h     -1.30770845     1.64958861     1.51425102
          17

 c      1.26214940    -0.42884374     0.02188611
 c     -0.07111599    -1.06464467     0.14698003
 c     -1.27198238    -0.25945776     0.16493824
 c     -1.20176895     1.29614421     0.36459135
 c      0.14282030     1.75443122    -0.27045573
 c      1.28886085     1.02543450    -0.13394827
 h     -0.07267281    -2.13177349     0.25866432
 h     -2.01549492     1.76160394    -0.12200765
 h      0.16338495     2.61078117    -0.97571848
 h      2.24717342     1.52902735    -0.17171407
 o      2.28809242    -1.21137239     0.04588887
 h      3.17281614    -0.68842940    -0.00543908
 c     -2.63107084    -0.86108327    -0.29383424
 h     -2.73364866    -1.97747009    -0.29660758
 h     -3.31493720    -0.63818388     0.35263725
 h     -2.89588166    -0.31148980    -1.28562761
 h     -1.29214969     1.65269684     1.51554711
          17

 c      1.25941330    -0.42973219     0.03612202
 c     -0.07677399    -1.05292498     0.13457683
 c     -1.27341823    -0.25540224     0.16737098
 c     -1.18964448     1.29102620     0.38187240
 c      0.14148819     1.74435784    -0.27183708
 c      1.28567960     1.02631108    -0.15053998
 h     -0.06981525    -2.16572167     0.25218133
 h     -2.02060361     1.77395749    -0.12389224
 h      0.14803434     2.56414687    -0.97035415
 h      2.30834549     1.54371059    -0.17441562
 o      2.29146776    -1.20579168     0.05097052
 h      3.15133912    -0.69498461    -0.01190951
 c     -2.63158202    -0.85961970    -0.30404378
 h     -2.73116310    -1.98151101    -0.29959468
 h     -3.36369630    -0.64922245     0.38948730
 h     -2.91179710    -0.34325480    -1.29098391
 h     -1.27309903     1.64680446     1.49763205
          17

 c      1.25463477    -0.42902435     0.05013839
 c     -0.08237617    -1.04033812     0.12255017
 c     -1.27428301    -0.25192067     0.16908312
 c     -1.17686532     1.28583686     0.39991603
 c      0.13848767     1.73352180    -0.27269752
 c      1.28435477     1.02573595    -0.16658790
 h     -0.06954904    -2.19213868     0.24414969
 h     -2.02927707     1.78758782    -0.12741932
 h      0.13023016     2.52429995    -0.96742580
 h      2.35765034     1.55264730    -0.17997420
 o      2.29618527    -1.20028103     0.05613849
 h      3.11969072    -0.70844504    -0.01762852
 c     -2.63032595    -0.85818158    -0.31554047
 h     -2.72015508    -1.97864808    -0.30915592
 h     -3.43099592    -0.64747288     0.44389335
 h     -2.92574013    -0.38361971    -1.28683778
 h     -1.25089158     1.63301316     1.46587503
          17

 c      1.24807121    -0.42674792     0.06372433
 c     -0.08775717    -1.02796105     0.11114323
 c     -1.27473496    -0.24898448     0.16998315
 c     -1.16420472     1.28079869     0.41745543
 c      0.13391048     1.72157734    -0.27267718
 c      1.28570841     1.02388888    -0.18188784
 h     -0.07215469    -2.20173000     0.23338854
 h     -2.03413272     1.79811796    -0.12755376
 h      0.10965143     2.49824352    -0.97285805
 h      2.38591022     1.55227132    -0.18878700
 o      2.30119598    -1.19531071     0.06147881
 h      3.09193536    -0.72035917    -0.02360841
 c     -2.62902493    -0.85652767    -0.32611468
 h     -2.70085160    -1.96919986    -0.32435747
 h     -3.49412312    -0.63992394     0.49430455
 h     -2.93878845    -0.42815552    -1.27814266
 h     -1.22625604     1.61413391     1.43071024
          17

 c      1.24013305    -0.42301359     0.07668301
 c     -0.09277335    -1.01647094     0.10053455
 c     -1.27496265    -0.24652583     0.16997780
 c     -1.15219974     1.27584935     0.43292046
 c      0.12793945     1.70852572    -0.27174487
 c      1.29000584     1.02085940    -0.19626126
 h     -0.07778935    -2.19027384     0.21926792
 h     -2.03032265     1.80262563    -0.12064742
 h      0.08604295     2.48798047    -0.98861275
 h      2.38924101     1.54145338    -0.20129326
 o      2.30524502    -1.19140544     0.06712340
 h      3.08422127    -0.72082098    -0.03157188
 c     -2.62842916    -0.85461232    -0.33419855
 h     -2.67402671    -1.95522534    -0.34372781
 h     -3.54044353    -0.63066776     0.52870459
 h     -2.95288959    -0.47143681    -1.27219566
 h     -1.20024327     1.59483935     1.40784846
          17

 c      1.23134242    -0.41796355     0.08882820
 c     -0.09731508    -1.00618757     0.09084164
 c     -1.27516510    -0.24444430     0.16897221
 c     -1.14116494     1.27076954     0.44490542
 c      0.12081707     1.69481110    -0.27031727
 c      1.29705225     1.01669899    -0.20956213
 h     -0.08647134    -2.15799345     0.20163062
 h     -2.01587389     1.79988984    -0.10472019
 h      0.05959302     2.48933419    -1.01128883
 h      2.36783541     1.52080308    -0.21786726
 o      2.30771372    -1.18870315     0.07316313
 h      3.10199276    -0.70603279    -0.04251724
 c     -2.62868159    -0.85237522    -0.33881507
 h     -2.64072385    -1.94032642    -0.36554919
 h     -3.56424651    -0.62206637     0.54171582
 h     -2.97007886    -0.50858390    -1.27610265
 h     -1.17371839     1.57991354     1.41304444
          17

 c      1.22228331    -0.41173835     0.09998453
 c     -0.10131482    -0.99705670     0.08212192
 c     -1.27552606    -0.24262057     0.16687259
 c     -1.13125213     1.26551029     0.45312769
 c      0.11283086     1.68108650    -0.26906766
 c      1.30617128     1.01139459    -0.22167179
 h     -0.09807443    -2.10959356     0.18075422
 h     -1.99156420     1.79034434    -0.07947329
 h      0.03106678     2.49482571    -1.03447211
 h      2.32624997     1.49276777    -0.23881304
 o      2.30904352    -1.18673105     0.07955445
 h      3.13384483    -0.68220969    -0.05521971
 c     -2.62976213    -0.84960749    -0.33963903
 h     -2.60203224    -1.92859193    -0.38817041
 h     -3.56338638    -0.61564664     0.53148801
 h     -2.99094926    -0.53704444    -1.29272977
 h     -1.14678734     1.57050798     1.45076810
          17

 c      1.21355165    -0.40448073     0.10999242
 c     -0.10474237    -0.98857390     0.07437274
 c     -1.27619197    -0.24092351     0.16359545
 c     -1.12241033     1.26027553     0.45878848
 c      0.10431295     1.66792180    -0.26864748
 c      1.31608322     1.00477441    -0.23248478
 h     -0.11234314    -2.05496377     0.15734088
 h     -1.96101036     1.77617834    -0.04637186
 h      0.00157618     2.49737473    -1.05206645
 h      2.27511541     1.46243253    -0.26446929
 o      2.31004814    -1.18481075     0.08617350
 h      3.16279699    -0.65911067    -0.06712684
 c     -2.63169985    -0.84604092    -0.33705555
 h     -2.55906761    -1.92278733    -0.41022054
 h     -3.53792203    -0.61242807     0.49843962
 h     -3.01364504    -0.55703744    -1.31864083
 h     -1.11913425     1.56307096     1.50992174
          17

 c      1.20571769    -0.39635610     0.11871728
 c     -0.10759027    -0.97978635     0.06754363
 c     -1.27726300    -0.23920507     0.15908299
 c     -1.11429817     1.25520942     0.46374986
 c      0.09561800     1.65567314    -0.26953017
 c      1.32484138     0.99641949    -0.24188191
 h     -0.12897077    -2.00899526     0.13235515
 h     -1.93079807     1.76149287    -0.00864192
 h     -0.02773454     2.49218578    -1.06006604
 h      2.23244318     1.43822619    -0.29553225
 o      2.31126451    -1.18243894     0.09291467
 h      3.17675550    -0.64383430    -0.07598683
 c     -2.63446144    -0.84159233    -0.33200232
 h     -2.51322049    -1.92277617    -0.43058933
 h     -3.49052960    -0.61280783     0.44559711
 h     -3.03457010    -0.57032844    -1.34640493
 h     -1.09077839     1.55278764     1.57341524
          17

 c      1.19930169    -0.38757979     0.12606451
 c     -0.10986036    -0.96967993     0.06157778
 c     -1.27880227    -0.23729763     0.15331556
 c     -1.10633572     1.25018763     0.46967851
 c      0.08707645     1.64448253    -0.27197200
 c      1.33034096     0.98584429    -0.24971391
 h     -0.14768592    -1.98694810     0.10650624
 h     -1.90962991     1.75184718     0.02938196
 h     -0.05588445     2.47711699    -1.05692498
 h      2.21836498     1.42965037    -0.33339169
 o      2.31283017    -1.17936400     0.09972827
 h      3.17052061    -0.63952240    -0.08050801
 c     -2.63758282    -0.83653689    -0.32583010
 h     -2.46648654    -1.92547161    -0.44822778
 h     -3.42889967    -0.61590487     0.38066237
 h     -3.04998000    -0.57880945    -1.36854934
 h     -1.06216514     1.53640906     1.62753945
          17

 c      1.19475389    -0.37844534     0.13199799
 c     -0.11158291    -0.95802223     0.05645574
 c     -1.28085503    -0.23502577     0.14631614
 c     -1.09800119     1.24496333     0.47769842
 c      0.07894929     1.63430547    -0.27601232
 c      1.33171680     0.97314862    -0.25590116
 h     -0.16801910    -1.99454145     0.07972008
 h     -1.90505030     1.75223847     0.06419002
 h     -0.08217016     2.45261478    -1.04352539
 h      2.23938152     1.43973313    -0.37918338
 o      2.31452880    -1.17556853     0.10662860
 h      3.14509484    -0.64564247    -0.08053285
 c     -2.63968277    -0.83153694    -0.32043424
 h     -2.42152142    -1.92641468    -0.46201530
 h     -3.37023495    -0.61819531     0.31978814
 h     -3.05708949    -0.58383445    -1.37991147
 h     -1.03386178     1.51255811     1.66417614
          17

 c      1.19243234    -0.36934003     0.13655112
 c     -0.11286786    -0.94578178     0.05216821
 c     -1.28345469    -0.23222946     0.13814586
 c     -1.08925315     1.23948527     0.48829389
 c      0.07142039     1.62490850    -0.28147041
 c      1.32997495     0.95938102    -0.26063474
 h     -0.18875596    -2.02300600     0.05152198
 h     -1.91863313     1.76402163     0.09543965
 h     -0.10630619     2.42173297    -1.02323644
 h      2.28130810     1.46104198    -0.43155710
 o      2.31579028    -1.17128251     0.11371052
 h      3.10775331    -0.65780755    -0.07731989
 c     -2.63836855    -0.82753224    -0.31823380
 h     -2.38126001    -1.92179210    -0.47085817
 h     -3.34230812    -0.61280686     0.28800189
 h     -3.05444480    -0.58610184    -1.37821949
 h     -1.00632534     1.48111122     1.67968390
          17

 c      1.19257782    -0.36072700     0.13982033
 c     -0.11390573    -0.93448660     0.04865420
 c     -1.28659384    -0.22878179     0.12889380
 c     -1.08065386     1.23402839     0.50139208
 c      0.06462620     1.61585300    -0.28794636
 c      1.32677748     0.94597255    -0.26436556
 h     -0.20796368    -2.05649428     0.02191497
 h     -1.94451383     1.78385963     0.12604844
 h     -0.12861666     2.39007719    -1.00189781
 h      2.32353579     1.48243801    -0.48673379
 o      2.31568795    -1.16700366     0.12117007
 h      3.07223145    -0.66751689    -0.07386836
 c     -2.63197616    -0.82515164    -0.32065818
 h     -2.34821851    -1.90995734    -0.47399652
 h     -3.36356908    -0.59495640     0.30148023
 h     -3.04197261    -0.58567071    -1.36410098
 h     -0.97980153     1.44272574     1.67380641
          17

 c      1.19528542    -0.35309881     0.14194777
 c     -0.11490584    -0.92542345     0.04579857
 c     -1.29018491    -0.22458763     0.11867234
 c     -1.07303968     1.22900648     0.51655042
 c      0.05867234     1.60655757    -0.29488931
 c      1.32338021     0.93416332    -0.26761796
 h     -0.22366139    -2.08130427    -0.00844311
 h     -1.97321731     1.80603530     0.15983476
 h     -0.15007028     2.36483657    -0.98690962
 h      2.35123217     1.49553573    -0.54052036
 o      2.31322458    -1.16334078     0.12925559
 h      3.05439375    -0.66481313    -0.07412655
 c     -2.62171542    -0.82399607    -0.32638708
 h     -2.32384658    -1.89214426    -0.47129846
 h     -3.41843182    -0.56985224     0.34687734
 h     -3.02106801    -0.58193762    -1.34113170
 h     -0.95424427     1.39869211     1.64963445
          17

 c      1.20047806    -0.34691836     0.14310103
 c     -0.11603597    -0.91934700     0.04346599
 c     -1.29406361    -0.21957302     0.10762436
 c     -1.06714696     1.22472138     0.53301262
 c      0.05359263     1.59653611    -0.30181017
 c      1.32048178     0.92486174    -0.27087002
 h     -0.23434202    -2.08915863    -0.03858482
 h     -1.99619139     1.82528987     0.19954200
 h     -0.17173581     2.35193486    -0.98453677
 h      2.35675921     1.49578786    -0.58952065
 o      2.30810106    -1.16053134     0.13806963
 h      3.06022549    -0.64621651    -0.07981799
 c     -2.60989538    -0.82316996    -0.33292354
 h     -2.30838208    -1.87219276    -0.46327157
 h     -3.47830700    -0.54663279     0.39986329
 h     -2.99470020    -0.57363195    -1.31566904
 h     -0.92910456     1.35093830     1.61465617
          17

 c      1.20789283    -0.34255875     0.14345183
 c     -0.11737923    -0.91650192     0.04152869
 c     -1.29800877    -0.21367323     0.09593423
 c     -1.06347901     1.22125795     0.54962413
 c      0.04926325     1.58572332    -0.30855930
 c      1.31837384     0.91865631    -0.27451179
 h     -0.23914128    -2.07692672    -0.06756545
 h     -2.00780906     1.83812436     0.24639854
 h     -0.19367569     2.35233813    -0.99644442
 h      2.33762203     1.48158578    -0.63140868
 o      2.30108785    -1.15818552     0.14743338
 h      3.07998047    -0.61897459    -0.08825885
 c     -2.59801439    -0.82195455    -0.33828294
 h     -2.30111813    -1.85556513    -0.45089281
 h     -3.52424493    -0.53108883     0.44416700
 h     -2.96706543    -0.55901323    -1.29594001
 h     -0.90292007     1.30182827     1.58191984
          17

 c      1.21707836    -0.34025035     0.14315612
 c     -0.11890232    -0.91668132     0.03988541
 c     -1.30175099    -0.20683102     0.08383413
 c     -1.06231717     1.21853361     0.56496444
 c      0.04537446     1.57456150    -0.31538936
 c      1.31703541     0.91580343    -0.27881554
 h     -0.23787664    -2.04602342    -0.09471486
 h     -2.00557981     1.84299746     0.30039566
 h     -0.21437918     2.36120891    -1.01884852
 h      2.29518249     1.45363299    -0.66506235
 o      2.29336259    -1.15571404     0.15704457
 h      3.09859016    -0.59423184    -0.09485580
 c     -2.58680053    -0.81989856    -0.34125577
 h     -2.30092328    -1.84765377    -0.43539225
 h     -3.54730869    -0.52549926     0.47183441
 h     -2.94224665    -0.53661838    -1.28931302
 h     -0.87310504     1.25332915     1.56796614
          17

 c      1.22740760    -0.34003414     0.14233806
 c     -0.12044805    -0.91922211     0.03848307
 c     -1.30497784    -0.19901521     0.07159882
 c     -1.06364338     1.21639189     0.57809785
 c      0.04152187     1.56374304    -0.32272927
 c      1.31610067     0.91616737    -0.28387537
 h     -0.23111028    -2.00259107    -0.11994397
 h     -1.99004569     1.84033220     0.36054759
 h     -0.23149466     2.37101622    -1.04523912
 h      2.23493675     1.41510829    -0.69108983
 o      2.28588782    -1.15274668     0.16666274
 h      3.10542548    -0.58024532    -0.09605084
 c     -2.57669925    -0.81677012    -0.34144565
 h     -2.30690253    -1.85149818    -0.41803549
 h     -3.54407190    -0.53014542     0.47952057
 h     -2.92231750    -0.50656613    -1.29821805
 h     -0.83715269     1.20601601     1.58362720
          17

 c      1.23811612    -0.34172587     0.14108138
 c     -0.12176215    -0.92297338     0.03734741
 c     -1.30734687    -0.19024692     0.05952848
 c     -1.06691593     1.21455345     0.58938142
 c      0.03732460     1.55389918    -0.33092768
 c      1.31472353     0.91913443    -0.28949411
 h     -0.22020026    -1.95801675    -0.14417942
 h     -1.96498709     1.83272104     0.42503895
 h     -0.24298184     2.37512396    -1.06957860
 h      2.16810757     1.37247897    -0.71304610
 o      2.27928290    -1.14921874     0.17616006
 h      3.09622302    -0.58091127    -0.09012374
 c     -2.56811110    -0.81255545    -0.33923110
 h     -2.31876834    -1.86607265    -0.40001472
 h     -3.51408282    -0.54418551     0.46640066
 h     -2.90661735    -0.47135999    -1.31843365
 h     -0.79521867     1.15965518     1.62444655
          17

 c      1.24836411    -0.34492421     0.13943470
 c     -0.12255414    -0.92643333     0.03659924
 c     -1.30851313    -0.18061423     0.04792532
 c     -1.07101535     1.21248170     0.60010255
 c      0.03248196     1.54544244    -0.34013006
 c      1.31151315     0.92361783    -0.29507353
 h     -0.20706978    -1.92750404    -0.16961090
 h     -1.93756021     1.82509539     0.49155586
 h     -0.24776301     2.36946667    -1.08787639
 h      2.11251232     1.33574590    -0.73876788
 o      2.27384833    -1.14534160     0.18551968
 h      3.07248053    -0.59611607    -0.07714674
 c     -2.56133092    -0.80747520    -0.33548133
 h     -2.33654767    -1.88655951    -0.38248748
 h     -3.45947100    -0.56583616     0.43381165
 h     -2.89294527    -0.43516015    -1.34187420
 h     -0.75066443     1.11481313     1.67484902
          17

 c      1.25730760    -0.34907870     0.13743040
 c     -0.12258638    -0.92834312     0.03637502
 c     -1.30817584    -0.17027000     0.03707011
 c     -1.07455494     1.20945216     0.61148262
 c      0.02677570     1.53854016    -0.35025788
 c      1.30506511     0.92842635    -0.29980379
 h     -0.19343122    -1.92335412    -0.19875653
 h     -1.91693283     1.82387694     0.55804075
 h     -0.24588126     2.35280833    -1.09853628
 h      2.08649533     1.31483569    -0.77832192
 o      2.26953679    -1.14159431     0.19484513
 h      3.04152750    -0.62168034    -0.05909963
 c     -2.55630489    -0.80195930    -0.33130114
 h     -2.35991485    -1.90645380    -0.36664986
 h     -3.38651007    -0.59200114     0.38653790
 h     -2.87921122    -0.40225416    -1.36069354
 h     -0.70782040     1.07300848     1.71945097
          17

 c      1.26417629    -0.35359544     0.13510088
 c     -0.12174468    -0.92849586     0.03663231
 c     -1.30612341    -0.15942745     0.02719827
 c     -1.07641570     1.20488884     0.62420495
 c      0.02006108     1.53312589    -0.36102130
 c      1.29525190     0.93299829    -0.30342665
 h     -0.18002118    -1.94574838    -0.23209241
 h     -1.91004617     1.83400202     0.62346091
 h     -0.23850199     2.32665594    -1.10239930
 h      2.09389888     1.31181047    -0.83513646
 o      2.26589889    -1.13870865     0.20437245
 h      3.01675856    -0.64927288    -0.04000286
 c     -2.55225136    -0.79659962    -0.32811634
 h     -2.38775294    -1.91993124    -0.35372264
 h     -3.30936947    -0.61745439     0.33608482
 h     -2.86429385    -0.37599023    -1.36951049
 h     -0.67012334     1.03589910     1.74826936
          17

 c      1.26835697    -0.35791719     0.13247145
 c     -0.12001148    -0.92776310     0.03706530
 c     -1.30225461    -0.14835655     0.01848491
 c     -1.07621392     1.19873618     0.63848818
 c      0.01227707     1.52890562    -0.37193409
 c      1.28352970     0.93753913    -0.30664845
 h     -0.16686775    -1.98262442    -0.26693557
 h     -1.91681711     1.85519591     0.68754777
 h     -0.22788680     2.29520448    -1.10281037
 h      2.12030093     1.31974234    -0.90103543
 o      2.26228043    -1.13747534     0.21439572
 h      3.01372507    -0.66914375    -0.02465226
 c     -2.54735080    -0.79208739    -0.32792468
 h     -2.41816473    -1.92334078    -0.34485720
 h     -3.25342803    -0.63443992     0.30393001
 h     -2.84818832    -0.35840683    -1.36583474
 h     -0.63962239     1.00477926     1.75644826
          17

 c      1.26947671    -0.36156484     0.12954092
 c     -0.11739780    -0.92731081     0.03725922
 c     -1.29655981    -0.13737136     0.01104465
 c     -1.07428292     1.19149532     0.65430464
 c      0.00346109     1.52538630    -0.38234787
 c      1.27167265     0.94239242    -0.31048563
 h     -0.15402933    -2.01887418    -0.29914038
 h     -1.93038006     1.88170594     0.74963269
 h     -0.21719877     2.26494263    -1.10538233
 h      2.14745945     1.33026558    -0.96382773
 o      2.25851090    -1.13826126     0.22503511
 h      3.03843216    -0.67749527    -0.01487818
 c     -2.53967055    -0.78892109    -0.33256562
 h     -2.44875612    -1.91578783    -0.34102816
 h     -3.24421097    -0.63579116     0.31254338
 h     -2.83189991    -0.35012932    -1.35004612
 h     -0.61706651     0.98043708     1.74296631
          17

 c      1.26744995    -0.36417909     0.12628156
 c     -0.11391931    -0.92800613     0.03686843
 c     -1.28907658    -0.12680118     0.00494135
 c     -1.07125695     1.18391939     0.67145380
 c     -0.00628674     1.52201606    -0.39158170
 c      1.26091591     0.94767748    -0.31567007
 h     -0.14183217    -2.04318994    -0.32509767
 h     -1.94199968     1.90585043     0.80818136
 h     -0.20982976     2.24291031    -1.11648476
 h      2.16297486     1.33796671    -1.01433384
 o      2.25530198    -1.14077833     0.23611251
 h      3.08050336    -0.67980608    -0.00764063
 c     -2.52961333    -0.78689312    -0.34152894
 h     -2.47701820    -1.89918999    -0.34291394
 h     -3.27831606    -0.62142172     0.35930662
 h     -2.81736632    -0.35017556    -1.32568255
 h     -0.60186721     0.96305694     1.71016491
          17

 c      1.26247390    -0.36556919     0.12266100
 c     -0.10960220    -0.93028547     0.03568146
 c     -1.27988690    -0.11696834     0.00019355
 c     -1.06776998     1.17673593     0.68945907
 c     -0.01689799     1.51846843    -0.39919552
 c      1.25191458     0.95330966    -0.32257094
 h     -0.13075544    -2.04949085    -0.34248635
 h     -1.94502282     1.92129422     0.86132433
 h     -0.20826286     2.23329721    -1.13995815
 h      2.16063970     1.34028472    -1.04744039
 o      2.25362690    -1.14446839     0.24734575
 h      3.12290123    -0.68430285     0.00167979
 c     -2.51941550    -0.78525466    -0.35223555
 h     -2.50078943    -1.87787075    -0.35068662
 h     -3.32881696    -0.59705328     0.41981300
 h     -2.80745398    -0.35574641    -1.29956163
 h     -0.59161960     0.95195208     1.66436229
          17

 c      1.25498732    -0.36573438     0.11866728
 c     -0.10449182    -0.93420223     0.03362100
 c     -1.26914227    -0.10817290    -0.00322964
 c     -1.06442647     1.17055508     0.70742501
 c     -0.02840478     1.51486382    -0.40523281
 c      1.24490471     0.95909539    -0.33129191
 h     -0.12130657    -2.03630356    -0.35033374
 h     -1.93600746     1.92424436     0.90748109
 h     -0.21329482     2.23475539    -1.17418356
 h      2.13853317     1.33653895    -1.06112622
 o      2.25407223    -1.14884756     0.25852880
 h      3.15248757    -0.69631599     0.01620190
 c     -2.51073393    -0.78325728    -0.36225144
 h     -2.51860108    -1.85768379    -0.36387836
 h     -3.37349474    -0.56829057     0.47327863
 h     -2.80567838    -0.36251566    -1.28072507
 h     -0.58125142     0.94513851     1.61688614
          17

 c      1.24561553    -0.36483260     0.11432062
 c     -0.09865516    -0.93945481     0.03074174
 c     -1.25706363    -0.10066714    -0.00541539
 c     -1.06182184     1.16584681     0.72408868
 c     -0.04091124     1.51166301    -0.41015701
 c      1.23978112     0.96477475    -0.34172466
 h     -0.11396507    -2.00641638    -0.34907796
 h     -1.91457599     1.91353774     0.94570077
 h     -0.22438234     2.24149669    -1.21280735
 h      2.09806353     1.32746402    -1.05593495
 o      2.25670359    -1.15356907     0.26955611
 h      3.16272600    -0.71753897     0.03704996
 c     -2.50421855    -0.78030175    -0.37005019
 h     -2.52970994    -1.84444897    -0.38154091
 h     -3.40095418    -0.53898439     0.50874294
 h     -2.81508635    -0.36613154    -1.27716709
 h     -0.56289566     0.93928948     1.58311131
          17

 c      1.23511161    -0.36311114     0.10967013
 c     -0.09217381    -0.94535127     0.02724490
 c     -1.24392589    -0.09461979    -0.00650927
 c     -1.06027347     1.16280078     0.73838353
 c     -0.05452141     1.50935093    -0.41455616
 c      1.23605223     0.96999289    -0.35350313
 h     -0.10917066    -1.96733746    -0.34085559
 h     -1.88334116     1.89068974     0.97586984
 h     -0.24055805     2.24682488    -1.24825585
 h      2.04447174     1.31540028    -1.03551235
 o      2.26113013    -1.15841956     0.28040378
 h      3.15338898    -0.74666524     0.06367576
 c     -2.50005624    -0.77590214    -0.37507776
 h     -2.53388039    -1.84163472    -0.40257010
 h     -3.40643967    -0.51174365     0.52151066
 h     -2.83641837    -0.36463438    -1.29109973
 h     -0.52914645     0.93128977     1.57559479
          17

 c      1.22429682    -0.36083034     0.10478103
 c     -0.08511553    -0.95078454     0.02348686
 c     -1.23004034    -0.09005756    -0.00671512
 c     -1.05925542     1.16106755     0.75024657
 c     -0.06932574     1.50820039    -0.41890708
 c      1.23271197     0.97420469    -0.36586986
 h     -0.10733697    -1.93170917    -0.32971385
 h     -1.84822136     1.86021866     0.99899471
 h     -0.26105505     2.24567065    -1.27459518
 h      1.98851243     1.30503401    -1.00808550
 o      2.26653329    -1.16335393     0.29113098
 h      3.13089374    -0.77953109     0.09395831
 c     -2.49838031    -0.76972602    -0.37764182
 h     -2.53111862    -1.84850193    -0.42590328
 h     -3.38854843    -0.48845456     0.51017397
 h     -2.86710686    -0.35948907    -1.31723074
 h     -0.47946395     0.92105463     1.59438339
          17

 c      1.21398767    -0.35817429     0.09971973
 c     -0.07742590    -0.95445634     0.01989604
 c     -1.21573738    -0.08667329    -0.00633327
 c     -1.05728566     1.15973695     0.76058834
 c     -0.08556541     1.50814419    -0.42350376
 c      1.22824355     0.97652621    -0.37760860
 h     -0.10885869    -1.91491378    -0.32065165
 h     -1.81841317     1.82962058     1.01752481
 h     -0.28560388     2.23522028    -1.28864320
 h      1.94722373     1.30395615    -0.98697629
 o      2.27169667    -1.16855522     0.30189343
 h      3.10892816    -0.80911888     0.12423750
 c     -2.49931536    -0.76168904    -0.37856817
 h     -2.52157373    -1.86033629    -0.45046156
 h     -3.34807558    -0.47044859     0.47556934
 h     -2.90233950    -0.35408672    -1.34629150
 h     -0.42148072     0.91182684     1.62785317
          17

 c      1.20456425    -0.35453641     0.09453744
 c     -0.06721969    -0.95562147     0.01665115
 c     -1.20133963    -0.08078748    -0.00660064
 c     -1.05255543     1.15751810     0.77154749
 c     -0.10636319     1.50771519    -0.42891303
 c      1.22182325     0.97423100    -0.38741221
 h     -0.11411528    -1.92811651    -0.31540764
 h     -1.80430734     1.80691420     1.03568074
 h     -0.31617959     2.21224042    -1.29077835
 h      1.93919537     1.32249861    -0.98249620
 o      2.27590491    -1.17474391     0.31303037
 h      3.10323938    -0.82859115     0.14991202
 c     -2.50293177    -0.75175398    -0.37926672
 h     -2.50513938    -1.87079997    -0.47493676
 h     -3.28798614    -0.45826421     0.42147913
 h     -2.93749781    -0.35289607    -1.36953344
 h     -0.36403046     0.90787899     1.66408375
          17

 c      1.19866681    -0.35058476     0.08921937
 c     -0.06014299    -0.95519054     0.01396098
 c     -1.18648521    -0.07916960    -0.00681610
 c     -1.04417277     1.15535934     0.78017044
 c     -0.12683178     1.50902944    -0.43376421
 c      1.21250586     0.97043051    -0.39503983
 h     -0.12104788    -1.96382818    -0.31861259
 h     -1.80946165     1.80000787     1.05784977
 h     -0.35094163     2.18312357    -1.28352150
 h      1.96411817     1.35815862    -0.99663534
 o      2.27692315    -1.18114660     0.32441428
 h      3.12736165    -0.83134163     0.16835205
 c     -2.50827258    -0.74136277    -0.37917072
 h     -2.48453371    -1.87351289    -0.49716954
 h     -3.22160188    -0.45117972     0.35630660
 h     -2.96634087    -0.35184376    -1.38381637
 h     -0.31290830     0.90293418     1.69735267
          17

 c      1.19783783    -0.34399843     0.08344068
 c     -0.05713137    -0.95430250     0.01124357
 c     -1.17087535    -0.08033667    -0.00797196
 c     -1.03171739     1.15396316     0.78736348
 c     -0.14953777     1.51046559    -0.43739334
 c      1.20277521     0.96330058    -0.40096291
 h     -0.12873311    -2.00883969    -0.32669732
 h     -1.83099864     1.80506449     1.08478828
 h     -0.39338081     2.14856800    -1.27386098
 h      2.00833988     1.40630266    -1.01360033
 o      2.27570881    -1.18774100     0.33592821
 h      3.16791522    -0.82274449     0.18184967
 c     -2.51404821    -0.73116788    -0.38009698
 h     -2.46124262    -1.86476689    -0.51573932
 h     -3.16643265    -0.44472539     0.29858596
 h     -2.98563669    -0.35236502    -1.38687874
 h     -0.27100651     0.89853875     1.72306341
          17

 c      1.20023882    -0.33695780     0.07748139
 c     -0.05565909    -0.95438484     0.00818391
 c     -1.15607033    -0.08298432    -0.00956339
 c     -1.01643471     1.15298696     0.79344118
 c     -0.17304215     1.51181031    -0.43961014
 c      1.19321986     0.95521545    -0.40677716
 h     -0.13636889    -2.04942131    -0.33227139
 h     -1.85906776     1.81347600     1.11376648
 h     -0.44309905     2.11569251    -1.26601204
 h      2.05360628     1.45597958    -1.02188416
 o      2.27369316    -1.19389061     0.34741883
 h      3.20556834    -0.81144078     0.19272793
 c     -2.51753537    -0.72201745    -0.38432137
 h     -2.43717600    -1.84347921    -0.53032463
 h     -3.14696960    -0.42872981     0.27459239
 h     -2.99457145    -0.35449214    -1.37907687
 h     -0.24028921     0.89660772     1.73765365
          17

 c      1.20518473    -0.32997786     0.07132771
 c     -0.05478201    -0.95638597     0.00464368
 c     -1.14281312    -0.08628750    -0.01165950
 c     -0.99936094     1.15281087     0.79903899
 c     -0.19693793     1.51227372    -0.44006554
 c      1.18473419     0.94721462    -0.41325609
 h     -0.14301580    -2.07610941    -0.33150265
 h     -1.88339991     1.81681113     1.14132525
 h     -0.50101806     2.08915858    -1.26542826
 h      2.08772979     1.49995558    -1.01378895
 o      2.27192423    -1.19922356     0.35871927
 h      3.22633086    -0.80358402     0.20329781
 c     -2.51747099    -0.71410718    -0.39278937
 h     -2.41380683    -1.81194984    -0.54029556
 h     -3.17355781    -0.39867327     0.29641815
 h     -2.99341970    -0.35749048    -1.36234571
 h     -0.22185298     0.89841183     1.73944504
          17

 c      1.21602856    -0.32508282     0.06474450
 c     -0.05889722    -0.96405793    -0.00323088
 c     -1.12891638    -0.09102727    -0.01490455
 c     -0.97683772     1.14909374     0.80698032
 c     -0.22034468     1.51616602    -0.43986920
 c      1.17331228     0.94180984    -0.41967172
 h     -0.12380109    -2.09816470    -0.29910279
 h     -1.89615977     1.81256365     1.16354102
 h     -0.56198261     2.07834335    -1.27711643
 h      2.09809021     1.52784325    -0.99286508
 o      2.27047084    -1.20226012     0.37009055
 h      3.24242521    -0.79243139     0.22241807
 c     -2.51547335    -0.70636424    -0.40431330
 h     -2.39817451    -1.77302929    -0.53690964
 h     -3.22503996    -0.36072070     0.34864636
 h     -2.98719841    -0.36141303    -1.34050060
 h     -0.22065321     0.91614345     1.72003071
          17

 c      1.22989007    -0.32069659     0.05787403
 c     -0.06386504    -0.97268047    -0.01192538
 c     -1.11656307    -0.09736371    -0.01933375
 c     -0.95324452     1.14803155     0.81690237
 c     -0.24424327     1.51772196    -0.43763736
 c      1.16433331     0.93701439    -0.42719520
 h     -0.10389899    -2.10122813    -0.25961185
 h     -1.89468448     1.79225244     1.17586513
 h     -0.63086095     2.06966816    -1.29651060
 h      2.08720195     1.54366576    -0.95212573
 o      2.26969646    -1.20381774     0.38085946
 h      3.22881401    -0.78995911     0.24550811
 c     -2.51306052    -0.69711001    -0.41589733
 h     -2.38381602    -1.73934004    -0.52934502
 h     -3.27919663    -0.32878879     0.40480858
 h     -2.97562157    -0.36246632    -1.31997776
 h     -0.23604748     0.94181089     1.68347257
          17

 c      1.24583989    -0.31734600     0.05076500
 c     -0.06876418    -0.98189818    -0.02108505
 c     -1.10615564    -0.10498382    -0.02491787
 c     -0.92963640     1.14976127     0.82818301
 c     -0.26836792     1.51707174    -0.43413772
 c      1.15767333     0.93332307    -0.43582765
 h     -0.08486082    -2.08841969    -0.21521936
 h     -1.87773579     1.75565160     1.17813671
 h     -0.70344916     2.05862036    -1.31599627
 h      2.05586108     1.54770263    -0.89363802
 o      2.26953914    -1.20385193     0.39102204
 h      3.18862195    -0.79594907     0.27201702
 c     -2.51096715    -0.68544415    -0.42536219
 h     -2.37067651    -1.71998630    -0.51853421
 h     -3.32148320    -0.30907842     0.44927644
 h     -2.96326761    -0.35687490    -1.30970217
 h     -0.26035699     0.97210263     1.63812272
          17

 c      1.26290445    -0.31542646     0.04343071
 c     -0.07274565    -0.99102323    -0.03030463
 c     -1.09797327    -0.11352833    -0.03156452
 c     -0.90737341     1.15429517     0.83938761
 c     -0.29250019     1.51433707    -0.43015860
 c      1.15288768     0.93091439    -0.44534065
 h     -0.06822020    -2.06716220    -0.16873449
 h     -1.84744951     1.70504748     1.17156565
 h     -0.77512249     2.04129985    -1.32819389
 h      2.00874263     1.54297875    -0.82159720
 o      2.26945155    -1.20255097     0.40063869
 h      3.13331940    -0.80676038     0.30050746
 c     -2.50932961    -0.67123287    -0.43141641
 h     -2.35926003    -1.71831273    -0.50511061
 h     -3.34511528    -0.30359808     0.47440481
 h     -2.95402292    -0.34190611    -1.31653686
 h     -0.27905038     1.00191513     1.60030605
          17

 c      1.28010484    -0.31516823     0.03583318
 c     -0.07509236    -0.99908349    -0.03920107
 c     -1.09214181    -0.12260948    -0.03913931
 c     -0.88785955     1.16144871     0.84851071
 c     -0.31639879     1.50953341    -0.42633440
 c      1.14906090     0.92948253    -0.45524633
 h     -0.05518463    -2.04867299    -0.12292202
 h     -1.81017196     1.64533184     1.15891503
 h     -0.84197726     2.01557170    -1.32806051
 h      1.95620669     1.53687183    -0.74248727
 o      2.26825579    -1.20043046     0.40983852
 h      3.08504005    -0.81395600     0.32870025
 c     -2.50818481    -0.65497861    -0.43371427
 h     -2.35103763    -1.72968416    -0.48958266
 h     -3.34744008    -0.31203740     0.47697132
 h     -2.94852405    -0.31772597    -1.34087438
 h     -0.27299640     1.02548368     1.59162890
          17

 c      1.29649929    -0.31662657     0.02786906
 c     -0.07526648    -1.00511725    -0.04750556
 c     -1.08863149    -0.13186039    -0.04749694
 c     -0.87123338     1.17056615     0.85445181
 c     -0.33975721     1.50257438    -0.42311457
 c      1.14475964     0.92815706    -0.46489864
 h     -0.04644984    -2.04452587    -0.07959087
 h     -1.77761211     1.58396022     1.14476527
 h     -0.90138785     1.98113973    -1.31347925
 h      1.91483873     1.54211423    -0.66386233
 o      2.26453262    -1.19820144     0.41875721
 h      3.07029521    -0.80658255     0.35460257
 c     -2.50767927    -0.63745022    -0.43272835
 h     -2.34794150    -1.74471139    -0.47276316
 h     -3.32821393    -0.33271823     0.45645121
 h     -2.94388252    -0.28756007    -1.37598335
 h     -0.23290161     1.04018599     1.62190148
          17

 c      1.31123263    -0.31970687     0.01937948
 c     -0.07291184    -1.00872805    -0.05510754
 c     -1.08728357    -0.14096522    -0.05650251
 c     -0.85561330     1.18054036     0.85814256
 c     -0.36218586     1.49329954    -0.42077674
 c      1.13866163     0.92597412    -0.47386926
 h     -0.04235395    -2.06010924    -0.03921548
 h     -1.76509658     1.52912968     1.13495405
 h     -0.95227788     1.93931624    -1.28528234
 h      1.89998571     1.57167706    -0.59020200
 o      2.25814696    -1.19607613     0.42740665
 h      3.09553390    -0.78240748     0.37868940
 c     -2.50792843    -0.61940735    -0.42940334
 h     -2.35147689    -1.75413635    -0.45590368
 h     -3.28967359    -0.36271798     0.41509624
 h     -2.93601457    -0.25590154    -1.41205047
 h     -0.17004919     1.04840499     1.67692342
          17

 c      1.32358292    -0.32420952     0.01018657
 c     -0.06784195    -1.01039974    -0.06198117
 c     -1.08783784    -0.14966984    -0.06602823
 c     -0.83895272     1.19047707     0.86142564
 c     -0.38319983     1.48148432    -0.41941001
 c      1.13079150     0.92296933    -0.48220659
 h     -0.04313697    -2.09077250    -0.00178426
 h     -1.78238723     1.48530505     1.13379205
 h     -0.99539521     1.89282823    -1.24721446
 h      1.91112829     1.62627836    -0.52032834
 o      2.25070281    -1.19350421     0.43572346
 h      3.13953698    -0.75206499     0.40304683
 c     -2.50870222    -0.60155064    -0.42497300
 h     -2.36221093    -1.75162260    -0.44053735
 h     -3.23835041    -0.39744116     0.35983528
 h     -2.92186852    -0.22669572    -1.44041470
 h     -0.10328479     1.05410842     1.73447329
          17

 c      1.33299131    -0.32986412     0.00013096
 c     -0.06006033    -1.01115124    -0.06808494
 c     -1.08994179    -0.15779018    -0.07593854
 c     -0.82092165     1.20010610     0.86602059
 c     -0.40221192     1.46685014    -0.41889657
 c      1.12246337     0.92032577    -0.49006052
 h     -0.04881460    -2.12553353     0.03215319
 h     -1.82364615     1.45093407     1.14109795
 h     -1.03354019     1.84558191    -1.20570917
 h      1.93249991     1.69250660    -0.45212550
 o      2.24396913    -1.18988438     0.44371619
 h      3.17799747    -0.72736867     0.42875632
 c     -2.50906261    -0.58456481    -0.42113028
 h     -2.37970425    -1.73448585    -0.42829242
 h     -3.18849179    -0.43012299     0.30588467
 h     -2.90020240    -0.20257143    -1.45536952
 h     -0.04633522     1.06014733     1.77894254
          17

 c      1.33906936    -0.33634602    -0.01091114
 c     -0.04979098    -1.01195781    -0.07334556
 c     -1.09313857    -0.16521659    -0.08607799
 c     -0.80260423     1.20947471     0.87324327
 c     -0.41858281     1.44911118    -0.41895794
 c      1.11500937     0.91932417    -0.49736133
 h     -0.05888993    -2.15349184     0.06143823
 h     -1.87186798     1.42226801     1.15356123
 h     -1.07117548     1.80201913    -1.16872128
 h      1.94800296     1.75480714    -0.38625774
 o      2.23904919    -1.18493494     0.45146311
 h      3.19648190    -0.71498962     0.45567606
 c     -2.50729276    -0.56904034    -0.42008106
 h     -2.40265084    -1.70367935    -0.42076490
 h     -3.16285354    -0.45287477     0.27749845
 h     -2.87147755    -0.18474320    -1.45442393
 h     -0.00648714     1.06802522     1.80237594
          17

 c      1.34159536    -0.34330227    -0.02302005
 c     -0.03746971    -1.01344854    -0.07769229
 c     -1.09683922    -0.17190132    -0.09627060
 c     -0.78530178     1.21859895     0.88385930
 c     -0.43180430     1.42807816    -0.41932897
 c      1.10919175     0.92073086    -0.50389390
 h     -0.07231552    -2.16726476     0.08482380
 h     -1.91066673     1.39710563     1.16799263
 h     -1.11249130     1.76578437    -1.14288507
 h      1.94809880     1.80258417    -0.32509479
 o      2.23643724    -1.17863509     0.45905824
 h      3.18941986    -0.71707660     0.48313450
 c     -2.50214937    -0.55512309    -0.42322432
 h     -2.42915387    -1.66372164    -0.41938424
 h     -3.17812638    -0.46100288     0.29232615
 h     -2.83758142    -0.17298150    -1.43847830
 h      0.01333086     1.07831839     1.80191444
          17

 c      1.34051854    -0.35038848    -0.03622356
 c     -0.02369382    -1.01587498    -0.08108628
 c     -1.10031081    -0.17782972    -0.10633172
 c     -0.76998743     1.22742096     0.89802790
 c     -0.44176630     1.40377166    -0.41998171
 c      1.10528446     0.92481053    -0.50941320
 h     -0.08766270    -2.16359189     0.10140770
 h     -1.92948194     1.37510439     1.18260088
 h     -1.15831583     1.73829055    -1.13019724
 h      1.92884024     1.83024080    -0.27120990
 o      2.23613985    -1.17113904     0.46657250
 h      3.15803584    -0.73239703     0.51040555
 c     -2.49457663    -0.54236485    -0.42931382
 h     -2.45724373    -1.62234747    -0.42514064
 h     -3.22458161    -0.45543953     0.33991797
 h     -2.80169863    -0.16536013    -1.41240898
 h      0.01332199     1.09091677     1.77840533
          17

 c      1.33597994    -0.35729976    -0.05048509
 c     -0.00915509    -1.01916776    -0.08353839
 c     -1.10273644    -0.18299334    -0.11608354
 c     -0.75737510     1.23588075     0.91525900
 c     -0.44886455     1.37644030    -0.42114961
 c      1.10324013     0.93147094    -0.51369224
 h     -0.10335047    -2.14310469     0.11088550
 h     -1.92328408     1.35693258     1.19683861
 h     -1.20473524     1.71850058    -1.12739559
 h      1.88987675     1.83572501    -0.22676889
 o      2.23761600    -1.16278032     0.47401839
 h      3.11107989    -0.75609937     0.53711544
 c     -2.48655699    -0.53017624    -0.43563031
 h     -2.48554822    -1.58893186    -0.43826369
 h     -3.27899723    -0.43906694     0.39568288
 h     -2.76820323    -0.15801474    -1.38527203
 h     -0.00283114     1.10497616     1.73674475
          17

 c      1.32833988    -0.36378329    -0.06569418
 c      0.00543415    -1.02297605    -0.08512484
 c     -1.10332105    -0.18736886    -0.12537030
 c     -0.74818775     1.24397451     0.93431389
 c     -0.45381342     1.34646866    -0.42310793
 c      1.10275429     0.94033017    -0.51655197
 h     -0.11791524    -2.11030495     0.11375781
 h     -1.89145320     1.34369165     1.21107210
 h     -1.24509987     1.70410822    -1.12870473
 h      1.83361527     1.81995391    -0.19319326
 o      2.23959315    -1.15414198     0.48130008
 h      3.06753452    -0.77857086     0.56391340
 c     -2.47945705    -0.51825278    -0.43985398
 h     -2.51361288    -1.57104375    -0.45823144
 h     -3.32415730    -0.41433504     0.44152570
 h     -2.74191961    -0.14571364    -1.36850869
 h     -0.02613743     1.11862944     1.68759786
          17

 c      1.31819191    -0.36962112    -0.08166529
 c      0.01941012    -1.02668787    -0.08600162
 c     -1.10139193    -0.19090864    -0.13407186
 c     -0.74331680     1.25177189     0.95318792
 c     -0.45736047     1.31428617    -0.42597041
 c      1.10322214     0.95066550    -0.51792531
 h     -0.13035338    -2.07364614     0.11148656
 h     -1.83782059     1.33670359     1.22650585
 h     -1.27309677     1.69284852    -1.12891253
 h      1.76563430     1.78759266    -0.17049443
 o      2.24027182    -1.14596767     0.48818455
 h      3.05337823    -0.78711060     0.59295939
 c     -2.47398370    -0.50671723    -0.44068874
 h     -2.54150322    -1.57039878    -0.48407789
 h     -3.35112559    -0.38319861     0.46824059
 h     -2.72625627    -0.12415586    -1.37046518
 h     -0.04055725     1.12875076     1.64843815
          17

 c      1.30633679    -0.37459392    -0.09815251
 c      0.03220265    -1.02952702    -0.08639962
 c     -1.09648401    -0.19354696    -0.14211304
 c     -0.74327987     1.25932151     0.96970500
 c     -0.46010500     1.28033814    -0.42965739
 c      1.10362570     0.96125574    -0.51798703
 h     -0.14040039    -2.04454584     0.10638814
 h     -1.77233727     1.33751214     1.24548664
 h     -1.28454080     1.68314681    -1.12480118
 h      1.69595601     1.74911998    -0.15589610
 o      2.23875519    -1.13856414     0.49445541
 h      3.07936925    -0.77593864     0.62574467
 c     -2.47064389    -0.49594455    -0.43807237
 h     -2.56903560    -1.58180249    -0.51452943
 h     -3.35595006    -0.34734374     0.47207048
 h     -2.72139157    -0.09287752    -1.39018639
 h     -0.02790011     1.13191532     1.63732776
          17

 c      1.29371579    -0.37846021    -0.11487338
 c      0.04332456    -1.03087544    -0.08656394
 c     -1.08841261    -0.19522496    -0.14946577
 c     -0.74669328     1.26639794     0.98284670
 c     -0.46243157     1.24509418    -0.43395913
 c      1.10251164     0.97028693    -0.51729023
 h     -0.14828339    -2.03361499     0.10089597
 h     -1.71320714     1.34798200     1.27219066
 h     -1.27784897     1.67428242    -1.11534141
 h      1.63938994     1.72221166    -0.14238672
 o      2.23602069    -1.13144356     0.50015521
 h      3.12635881    -0.75224433     0.65957526
 c     -2.46989143    -0.48627199    -0.43293161
 h     -2.59544125    -1.59632235    -0.54792690
 h     -3.33749868    -0.30829882     0.45240701
 h     -2.72461962    -0.05546074    -1.41801246
 h      0.01610776     1.12731839     1.65741497
          17

 c      1.28133476    -0.38099107    -0.13152054
 c      0.05230507    -1.03076150    -0.08664501
 c     -1.07732387    -0.19592673    -0.15613832
 c     -0.75012421     1.27242808     0.99299469
 c     -0.46449801     1.20905624    -0.43857974
 c      1.09847908     0.97591674    -0.51659010
 h     -0.15369266    -2.04478974     0.09636295
 h     -1.68321206     1.37021453     1.31245175
 h     -1.25399426     1.66645926    -1.10150618
 h      1.61009134     1.72546741    -0.12094788
 o      2.23351613    -1.12394096     0.50546614
 h      3.16800163    -0.72625794     0.68956962
 c     -2.47193994    -0.47787700    -0.42657815
 h     -2.61966600    -1.60539450    -0.58227229
 h     -3.29709543    -0.26737794     0.41130004
 h     -2.73230992    -0.01696062    -1.44221730
 h      0.07633884     1.11780860     1.69446739
          17

 c      1.27018082    -0.38204058    -0.14776415
 c      0.05866661    -1.03004317    -0.08664613
 c     -1.06370626    -0.19572293    -0.16215904
 c     -0.75082701     1.27683393     1.00101559
 c     -0.46623169     1.17275557    -0.44315353
 c      1.09119286     0.97771284    -0.51610754
 h     -0.15503378    -2.07282765     0.09258059
 h     -1.69279173     1.40541616     1.36931042
 h     -1.21633500     1.66094610    -1.08603774
 h      1.61003966     1.76184850    -0.08942261
 o      2.23209808    -1.11563479     0.51050443
 h      3.18777427    -0.70433743     0.71190950
 c     -2.47649165    -0.47081383    -0.42037612
 h     -2.64085495    -1.60308553    -0.61544170
 h     -3.23979751    -0.22522529     0.35464266
 h     -2.74133009     0.01832743    -1.45402506
 h      0.13362582     1.10706195     1.73206827
          17

 c      1.26112730    -0.38160106    -0.16325747
 c      0.06204245    -1.03002358    -0.08648435
 c     -1.04835643    -0.19481962    -0.16756663
 c     -0.74864414     1.27938799     1.00805316
 c     -0.46734146     1.13676187    -0.44728082
 c      1.08149713     0.97695482    -0.51524637
 h     -0.15011176    -2.10723352     0.08855316
 h     -1.72819174     1.45190157     1.43734253
 h     -1.17015150     1.66011867    -1.07302276
 h      1.62803690     1.81523317    -0.05587342
 o      2.23203000    -1.10633629     0.51527711
 h      3.17909184    -0.68904127     0.72454372
 c     -2.48248070    -0.46514502    -0.41585278
 h     -2.65869500    -1.58662927    -0.64539706
 h     -3.17706552    -0.18048664     0.29483661
 h     -2.74942888     0.04762363    -1.44887447
 h      0.17514645     1.09754832     1.75976969
          17

 c      1.25483688    -0.37981650    -0.17764781
 c      0.06234661    -1.03191808    -0.08607839
 c     -1.03230750    -0.19359593    -0.17240149
 c     -0.74479272     1.28021181     1.01529309
 c     -0.46740655     1.10175092    -0.45060688
 c      1.07047692     0.97525332    -0.51326280
 h     -0.13737401    -2.13783811     0.08345952
 h     -1.76623651     1.50531349     1.50586643
 h     -1.12134534     1.66688667    -1.06681630
 h      1.65092813     1.86641016    -0.03039753
 o      2.23314103    -1.09602985     0.51969257
 h      3.14284492    -0.68007313     0.72707145
 c     -2.48803466    -0.46111891    -0.41482409
 h     -2.67358408    -1.55639530    -0.67037452
 h     -3.12783019    -0.12779913     0.25204175
 h     -2.75514882     0.06969931    -1.42608909
 h      0.19460792     1.09043025     1.77251118
          17

 c      1.25168312    -0.37698076    -0.19058617
 c      0.05986785    -1.03655702    -0.08539381
 c     -1.01672758    -0.19261404    -0.17669718
 c     -0.74037138     1.27956645     1.02354163
 c     -0.46606582     1.06864710    -0.45296223
 c      1.05895044     0.97370425    -0.50970970
 h     -0.11651415    -2.15773155     0.07704533
 h     -1.78997353     1.56076431     1.56543548
 h     -1.07422730     1.68304989    -1.07010898
 h      1.66965301     1.90265707    -0.01955960
 o      2.23481635    -1.08489482     0.52354735
 h      3.08763261    -0.67394830     0.72101342
 c     -2.49137571    -0.45898313    -0.41858676
 h     -2.68669317    -1.51613131    -0.68920123
 h     -3.10871769    -0.05988583     0.24453808
 h     -2.75773518     0.08492535    -1.38861578
 h      0.19020519     1.08593070     1.76877991
          17

 c      1.25171377    -0.37351266    -0.20174028
 c      0.05525099    -1.04430050    -0.08445510
 c     -1.00281062    -0.19260028    -0.18047143
 c     -0.73609619     1.27773441     1.03308539
 c     -0.46317259     1.03875440    -0.45448023
 c      1.04748510     0.97286773    -0.50442635
 h     -0.08844081    -2.16395435     0.06961242
 h     -1.79081612     1.61410179     1.60992924
 h     -1.02993535     1.70732842    -1.08224284
 h      1.67909418     1.91765032    -0.02632163
 o      2.23586295    -1.07340583     0.52649108
 h      3.03203893    -0.66246234     0.71048073
 c     -2.49233496    -0.45804973    -0.42631250
 h     -2.69997657    -1.47351072    -0.70178931
 h     -3.11656094     0.02146781     0.27006769
 h     -2.75727667     0.09560471    -1.34307734
 h      0.16373024     1.08349121     1.74987343
          17

 c      1.25466400    -0.36989982    -0.21081771
 c      0.04939041    -1.05502993    -0.08334985
 c     -0.99168420    -0.19437047    -0.18371749
 c     -0.73257438     1.27501667     1.04368278
 c     -0.45877296     1.01367847    -0.45554227
 c      1.03649757     0.97292187    -0.49743578
 h     -0.05500358    -2.15756361     0.06193680
 h     -1.76587307     1.66214362     1.63602076
 h     -0.98719447     1.73510257    -1.09951709
 h      1.67683414     1.90944147    -0.05120722
 o      2.23472390    -1.06230706     0.52808565
 h      3.00146784    -0.63327682     0.70145817
 c     -2.49184746    -0.45660137    -0.43544361
 h     -2.71606717    -1.43946386    -0.70932528
 h     -3.13419456     0.10321876     0.31019119
 h     -2.75500852     0.10632904    -1.29935592
 h      0.12119185     1.08158748     1.72034181
          17

 c      1.26001071    -0.36661984    -0.21759607
 c      0.04327165    -1.06815430    -0.08223181
 c     -0.98429733    -0.19867887    -0.18641161
 c     -0.73060555     1.27177269     1.05451978
 c     -0.45299177     0.99498734    -0.45656811
 c      1.02627899     0.97373003    -0.48889826
 h     -0.01862197    -2.14373072     0.05521813
 h     -1.71599306     1.70270649     1.64247517
 h     -0.94445204     1.76036616    -1.11722757
 h      1.66269331     1.87958378    -0.09289955
 o      2.23079977    -1.05198334     0.52813498
 h      3.00743376    -0.58019006     0.69687180
 c     -2.49055018    -0.45312229    -0.44348292
 h     -2.73757783    -1.42404405    -0.71340418
 h     -3.14777816     0.17215445     0.34854773
 h     -2.75315633     0.12329595    -1.26851318
 h      0.07441893     1.07723631     1.68915748
          17

 c      1.26705709    -0.36407223    -0.22193967
 c      0.03780366    -1.08267216    -0.08131016
 c     -0.98127711    -0.20602125    -0.18854753
 c     -0.73120246     1.26841596     1.06424075
 c     -0.44599575     0.98379927    -0.45782104
 c      1.01692824     0.97478381    -0.47912256
 h      0.01823564    -2.13131185     0.05097381
 h     -1.64544604     1.73498226     1.63008688
 h     -0.90128504     1.77804298    -1.13155907
 h      1.63937302     1.83383931    -0.14816744
 o      2.22532715    -1.04184696     0.52688478
 h      3.03358283    -0.51302731     0.69353369
 c     -2.48871384    -0.44705743    -0.44895261
 h     -2.76554016    -1.42989168    -0.71436389
 h     -3.15054949     0.22027169     0.37601229
 h     -2.75364578     0.15125875    -1.25823012
 h      0.04099318     1.06572949     1.66955538
          17

 c      1.27502444    -0.36254607    -0.22379494
 c      0.03368541    -1.09741108    -0.08080770
 c     -0.98281867    -0.21647521    -0.19018154
 c     -0.73482468     1.26519066     1.07142880
 c     -0.43804337     0.98049942    -0.45932123
 c      1.00820764     0.97505328    -0.46858903
 h      0.05365460    -2.13042101     0.05070369
 h     -1.56304480     1.76068158     1.60246353
 h     -0.85864834     1.78528745    -1.14044998
 h      1.61411145     1.78410417    -0.21162199
 o      2.22002689    -1.03096355     0.52469534
 h      3.05672715    -0.44760651     0.68715164
 c     -2.48671712    -0.43861926    -0.45162552
 h     -2.79832072    -1.44990226    -0.71073084
 h     -3.14014751     0.24394658     0.38846977
 h     -2.75640843     0.18956971    -1.26835430
 h      0.03634507     1.04227713     1.67286899
          17

 c      1.28311210    -0.36222636    -0.22317927
 c      0.03135272    -1.11149131    -0.08089218
 c     -0.98866471    -0.22966303    -0.19145707
 c     -0.74008543     1.26167262     1.07538316
 c     -0.42953220     0.98465871    -0.46084591
 c      0.99946926     0.97297481    -0.45786904
 h      0.08650792    -2.14733967     0.05526208
 h     -1.48370216     1.78611369     1.56742017
 h     -0.81862273     1.78194885    -1.14381984
 h      1.59956867     1.74889746    -0.27673943
 o      2.21608093    -1.01870048     0.52181997
 h      3.06276817    -0.39532020     0.67566137
 c     -2.48516622    -0.42823322    -0.45216089
 h     -2.83241466    -1.47209890    -0.70054116
 h     -3.11651070     0.24235627     0.38467023
 h     -2.75930814     0.23197504    -1.29169988
 h      0.06000873     1.00602414     1.69824332
          17

 c      1.29052583    -0.36323573    -0.22017195
 c      0.03102219    -1.12470964    -0.08162034
 c     -0.99817863    -0.24485595    -0.19258671
 c     -0.74399126     1.25660165     1.07607520
 c     -0.42099075     0.99513159    -0.46196715
 c      0.99014422     0.96719894    -0.44730980
 h      0.11596912    -2.18025679     0.06432198
 h     -1.42636488     1.82310390     1.53654145
 h     -0.78411772     1.77068510    -1.14361112
 h      1.60809988     1.74506159    -0.33972753
 o      2.21413163    -1.00480310     0.51842037
 h      3.04665307    -0.36190064     0.65894038
 c     -2.48466484    -0.41630498    -0.45150513
 h     -2.86409204    -1.48566225    -0.68273987
 h     -3.08127146     0.21694080     0.36559642
 h     -2.75971002     0.27046130    -1.31908222
 h      0.09633353     0.96121502     1.73371620
          17

 c      1.29649372    -0.36568392    -0.21491268
 c      0.03275425    -1.13743007    -0.08294338
 c     -1.01046409    -0.26116927    -0.19380289
 c     -0.74410057     1.24874960     1.07385577
 c     -0.41301935     1.01027271    -0.46211972
 c      0.98081189     0.95798136    -0.43684537
 h      0.14096470    -2.22063448     0.07649465
 h     -1.40250149     1.88208776     1.51810014
 h     -0.75853870     1.75669488    -1.14363326
 h      1.63905279     1.77171699    -0.40186917
 o      2.21444483    -0.98933427     0.51461224
 h      3.00982752    -0.34838749     0.63811197
 c     -2.48554624    -0.40332585    -0.45061628
 h     -2.89044515    -1.48364519    -0.65758599
 h     -3.03836382     0.17210121     0.33538807
 h     -2.75579652     0.29864758    -1.34308356
 h      0.12838591     0.91377954     1.76680454
          17

 c      1.30028885    -0.36966643    -0.20760956
 c      0.03645774    -1.15013901    -0.08475936
 c     -1.02448027    -0.27776218    -0.19530721
 c     -0.74008625     1.23820711     1.06971336
 c     -0.40620404     1.02825190    -0.46072784
 c      0.97316319     0.94708039    -0.42639607
 h      0.16029587    -2.25841102     0.08996767
 h     -1.40509502     1.95944010     1.50903831
 h     -0.74514584     1.74642078    -1.14865443
 h      1.67857109     1.81117177    -0.46476154
 o      2.21691555    -0.97270102     0.51047672
 h      2.96009890    -0.35067777     0.61535404
 c     -2.48765452    -0.39006568    -0.45060868
 h     -2.90974264    -1.46329849    -0.62649110
 h     -2.99561848     0.11690145     0.30387375
 h     -2.74696128     0.31287270    -1.35900748
 h      0.14524064     0.86860088     1.78952121
          17

 c      1.30126330    -0.37522019    -0.19853855
 c      0.04187135    -1.16311891    -0.08695878
 c     -1.03913268    -0.29396555    -0.19723619
 c     -0.73298549     1.22622595     1.06484935
 c     -0.40106118     1.04744404    -0.45740859
 c      0.96881173     0.93631914    -0.41615267
 h      0.17307634    -2.28589179     0.10306984
 h     -1.41741915     2.03968679     1.50028098
 h     -0.74588743     1.74480539    -1.16215069
 h      1.71239060     1.84518556    -0.52688052
 o      2.22093202    -0.95578405     0.50604818
 h      2.91354722    -0.35739917     0.59393887
 c     -2.49023091    -0.37762029    -0.45298859
 h     -2.92156916    -1.42594152    -0.59179721
 h     -2.96579251     0.06579924     0.28885479
 h     -2.73373816     0.31205893    -1.36458552
 h      0.14181114     0.82891715     1.79797207
          17

 c      1.29890029    -0.38228317    -0.18801963
 c      0.04857206    -1.17636123    -0.08944522
 c     -1.05334241    -0.30931589    -0.19965147
 c     -0.72394067     1.21415418     1.06002770
 c     -0.39803248     1.06673526    -0.45217790
 c      0.96866268     0.92691215    -0.40646371
 h      0.17898525    -2.29903189     0.11454786
 h     -1.42610596     2.10778288     1.48533999
 h     -0.76019687     1.75255114    -1.18364253
 h      1.73204319     1.86243392    -0.58493473
 o      2.22543700    -0.93990974     0.50133830
 h      2.89302202    -0.35032286     0.57754348
 c     -2.49232626    -0.36686546    -0.45912421
 h     -2.92708097    -1.37720223    -0.55658605
 h     -2.96139012     0.03267108     0.30942681
 h     -2.71765903     0.29749379    -1.35985321
 h      0.11719883     0.79644786     1.79122948
          17

 c      1.29288938    -0.39067286    -0.17637089
 c      0.05600885    -1.18959659    -0.09214732
 c     -1.06610195    -0.32352450    -0.20255431
 c     -0.71387843     1.20301961     1.05546060
 c     -0.39745311     1.08552652    -0.44546611
 c      0.97290298     0.91952982    -0.39769821
 h      0.17829870    -2.29744766     0.12368904
 h     -1.42388178     2.15409499     1.46185052
 h     -0.78491680     1.76610554    -1.20824703
 h      1.73421092     1.85764766    -0.63554369
 o      2.22990553    -0.92600748     0.49646780
 h      2.91184636    -0.31781406     0.56775643
 c     -2.49381135    -0.35749631    -0.46856233
 h     -2.92937958    -1.32719055    -0.52424240
 h     -2.98226198     0.01931812     0.36605825
 h     -2.70115980     0.27301567    -1.34778345
 h      0.07393946     0.77129585     1.77104240
          17

 c      1.28319974    -0.40007820    -0.16386759
 c      0.06354445    -1.20233673    -0.09503069
 c     -1.07654625    -0.33641634    -0.20591300
 c     -0.70367338     1.19364863     1.05087967
 c     -0.39946393     1.10348182    -0.43790342
 c      0.98113440     0.91446210    -0.39017811
 h      0.17182853    -2.28428950     0.13043770
 h     -1.40770102     2.17364658     1.43009491
 h     -0.81558261     1.78028641    -1.22905362
 h      1.71910933     1.82967401    -0.67598448
 o      2.23532094    -0.91368023     0.49174081
 h      2.95754125    -0.26960672     0.56251803
 c     -2.49535403    -0.34838682    -0.47882283
 h     -2.93328661    -1.28876391    -0.49750628
 h     -3.01579764     0.01759825     0.43810375
 h     -2.68747158     0.24532445    -1.33515206
 h      0.01826645     0.75132786     1.74242771
          17

 c      1.27011537    -0.41009004    -0.15071156
 c      0.07050625    -1.21391200    -0.09810558
 c     -1.08402443    -0.34787400    -0.20969534
 c     -0.69431364     1.18686053     1.04556994
 c     -0.40394636     1.12028520    -0.43009049
 c      0.99248036     0.91166056    -0.38412020
 h      0.16079058    -2.26603877     0.13549807
 h     -1.37713181     2.16476230     1.39182204
 h     -0.84791895     1.79080351    -1.23990600
 h      1.68992790     1.78087934    -0.70466597
 o      2.24316837    -0.90198523     0.48746858
 h      3.00717623    -0.22397911     0.55850810
 c     -2.49752092    -0.33888511    -0.48718216
 h     -2.94328374    -1.27221857    -0.47764247
 h     -3.04952684     0.02032073     0.50377189
 h     -2.68019270     0.22315121    -1.33189766
 h     -0.03953236     0.73125106     1.71450881
          17

 c      1.25423283    -0.42024644    -0.13701650
 c      0.07623759    -1.22356680    -0.10141969
 c     -1.08814000    -0.35780735    -0.21389997
 c     -0.68676121     1.18345551     1.03853606
 c     -0.41053270     1.13554132    -0.42249484
 c      1.00562405     0.91063159    -0.37954378
 h      0.14655249    -2.25146993     0.14024493
 h     -1.33395791     2.12886978     1.34984196
 h     -0.87869787     1.79529591    -1.23686623
 h      1.65354047     1.71817636    -0.72198101
 o      2.25434789    -0.89031332     0.48382023
 h      3.04434455    -0.19318124     0.55323791
 c     -2.50069824    -0.32927100    -0.49180095
 h     -2.96033936    -1.27903959    -0.46476975
 h     -3.07610585     0.02404653     0.54962449
 h     -2.68211016     0.21369003    -1.34663600
 h     -0.08724416     0.70298078     1.69918386
          17

 c      1.23644046    -0.43006200    -0.12281222
 c      0.08014221    -1.23071019    -0.10501478
 c     -1.08876232    -0.36614536    -0.21857619
 c     -0.68129262     1.18370188     1.02909298
 c     -0.41866798     1.14877608    -0.41544607
 c      1.01878286     0.91024673    -0.37613217
 h      0.13026403    -2.24870083     0.14613462
 h     -1.28307874     2.07202421     1.30828406
 h     -0.90604464     1.79341349    -1.21862082
 h      1.62199717     1.65505488    -0.73181636
 o      2.26905857    -0.87845004     0.48080709
 h      3.06106011    -0.18213457     0.54530382
 c     -2.50537773    -0.32025804    -0.49210132
 h     -2.98119585    -1.30153459    -0.45882525
 h     -3.09205147     0.02757119     0.56920760
 h     -2.69369125     0.21790252    -1.37971652
 h     -0.11774502     0.66023791     1.70427552
          17

 c      1.21787512    -0.43905166    -0.10806567
 c      0.08171397    -1.23527242    -0.10884627
 c     -1.08602436    -0.37283070    -0.22382070
 c     -0.67684688     1.18649155     1.01745192
 c     -0.42767859     1.15946469    -0.40915485
 c      1.02983744     0.90880961    -0.37317356
 h      0.11260903    -2.26093804     0.15364213
 h     -1.23466892     2.00832783     1.27346019
 h     -0.92956620     1.78668065    -1.18655489
 h      1.61194393     1.61089141    -0.74228135
 o      2.28694264    -0.86646251     0.47831601
 h      3.05583635    -0.19027340     0.53415197
 c     -2.51210151    -0.31238442    -0.48863109
 h     -3.00086788    -1.32860047    -0.45982607
 h     -3.09606007     0.03069703     0.56037294
 h     -2.71287910     0.23033666    -1.42191800
 h     -0.13465023     0.60506258     1.72605233
          17

 c      1.19983611    -0.44678233    -0.09270801
 c      0.08054730    -1.23785535    -0.11273621
 c     -1.08030835    -0.37780466    -0.22974961
 c     -0.67132072     1.18921504     1.00437904
 c     -0.43682585     1.16705349    -0.40371359
 c      1.03713315     0.90504446    -0.36998776
 h      0.09394285    -2.28450357     0.16160315
 h     -1.20549915     1.96202047     1.25446904
 h     -0.95047697     1.77838650    -1.14473641
 h      1.63577567     1.59984283    -0.76080728
 o      2.30712794    -0.85471695     0.47614852
 h      3.03372834    -0.21150968     0.51995320
 c     -2.52119338    -0.30592927    -0.48247793
 h     -3.01514564    -1.35086516    -0.46757420
 h     -3.08837766     0.03387098     0.52416373
 h     -2.73647001     0.24366458    -1.46074333
 h     -0.14748815     0.54685785     1.75258995
          17

 c      1.18364858    -0.45293610    -0.07666477
 c      0.07635384    -1.23947705    -0.11642231
 c     -1.07220996    -0.38099417    -0.23646583
 c     -0.66286508     1.18927816     0.99071406
 c     -0.44535469     1.17098967    -0.39911737
 c      1.04056017     0.89937274    -0.36669820
 h      0.07459667    -2.31138117     0.16773269
 h     -1.21119208     1.95577040     1.25978447
 h     -0.97151307     1.77324370    -1.09943420
 h      1.68922569     1.61638863    -0.78515748
 o      2.32814799    -0.84402746     0.47406168
 h      3.00857649    -0.23216003     0.50351434
 c     -2.53255478    -0.30109073    -0.47487375
 h     -3.02153719    -1.36244398    -0.48146386
 h     -3.07123336     0.03848932     0.46551837
 h     -2.76142981     0.25224166    -1.48622849
 h     -0.16397879     0.49566049     1.77257197
          17

 c      1.17049868    -0.45732608    -0.05989762
 c      0.06901129    -1.24115313    -0.11965094
 c     -1.06247768    -0.38231169    -0.24404600
 c     -0.65154098     1.18652137     0.97775759
 c     -0.45258559     1.17081225    -0.39539217
 c      1.04118406     0.89332713    -0.36405681
 h      0.05496112    -2.33345365     0.16973227
 h     -1.24876760     1.98573887     1.28870486
 h     -0.99601475     1.77618703    -1.05741657
 h      1.75581672     1.64229509    -0.80553647
 o      2.34807701    -0.83563874     0.47183703
 h      3.00191728    -0.23154450     0.48571400
 c     -2.54553894    -0.29814905    -0.46726786
 h     -3.01929387    -1.36083452    -0.50046162
 h     -3.05025884     0.04789063     0.39567146
 h     -2.78538332     0.25292372    -1.49268104
 h     -0.18766852     0.45817334     1.77907566
          17

 c      1.16127496    -0.45988208    -0.04244418
 c      0.05862691    -1.24360865    -0.12223544
 c     -1.05194102    -0.38165744    -0.25254398
 c     -0.63899146     1.18276628     0.96725900
 c     -0.45810583     1.16633335    -0.39280345
 c      1.04012860     0.88821488    -0.36269155
 h      0.03536974    -2.34515755     0.16605270
 h     -1.29924900     2.02747954     1.33136330
 h     -1.02581486     1.79003875    -1.02305827
 h      1.81987503     1.66205939    -0.81341631
 o      2.36566035    -0.83031063     0.46937680
 h      3.02603556    -0.19685855     0.46640784
 c     -2.55888292    -0.29758989    -0.46153769
 h     -3.00927342    -1.34653648    -0.52313453
 h     -3.03590850     0.06874662     0.33433634
 h     -2.80662945     0.24473396    -1.47844968
 h     -0.21888134     0.43737729     1.76930044
          17

 c      1.15646716    -0.46065262    -0.02442899
 c      0.04557950    -1.24715915    -0.12406655
 c     -1.04143831    -0.37892249    -0.26200269
 c     -0.62683391     1.17970473     0.96065794
 c     -0.46194852     1.15779148    -0.39193384
 c      1.03816243     0.88473428    -0.36285051
 h      0.01597134    -2.34433567     0.15615466
 h     -1.34522797     2.06076253     1.37734535
 h     -1.05923843     1.81346783    -0.99641409
 h      1.87111249     1.66716957    -0.80445750
 o      2.38139101    -0.82729385     0.46667643
 h      3.06741487    -0.13955393     0.44497726
 c     -2.57102194    -0.29997659    -0.45949512
 h     -2.99391223    -1.32306834    -0.54773302
 h     -3.04030550     0.10981492     0.30375554
 h     -2.82410675     0.22861774    -1.44578549
 h     -0.25587029     0.43299250     1.74389311
          17

 c      1.15616103    -0.45981714    -0.00604426
 c      0.03050995    -1.25168395    -0.12509905
 c     -1.03174767    -0.37400728    -0.27247230
 c     -0.61614135     1.17842246     0.95863399
 c     -0.46454983     1.14579441    -0.39346988
 c      1.03575621     0.88311193    -0.36447722
 h     -0.00333728    -2.33235691     0.14052482
 h     -1.37640111     2.07564471     1.41949429
 h     -1.09142153     1.84141823    -0.97438840
 h      1.90374846     1.65436097    -0.77755694
 o      2.39639984    -0.82521683     0.46370681
 h      3.10410395    -0.08101208     0.42188350
 c     -2.58106584    -0.30518099    -0.46120882
 h     -2.97721511    -1.29737197    -0.57243295
 h     -3.06593967     0.17303588     0.30958277
 h     -2.83757311     0.20768115    -1.40135935
 h     -0.29528239     0.44126325     1.70709738
          17

 c      1.16010073    -0.45767397     0.01247179
 c      0.01425026    -1.25664487    -0.12534105
 c     -1.02354199    -0.36685541    -0.28401676
 c     -0.60760668     1.17978328     0.96099661
 c     -0.46651130     1.13110077    -0.39786663
 c      1.03317145     0.88325122    -0.36730756
 h     -0.02291858    -2.31408242     0.12061379
 h     -1.38757969     2.06885806     1.45349415
 h     -1.11664458     1.86757075    -0.95354378
 h      1.91525813     1.62385369    -0.73372073
 o      2.41137585    -0.82308134     0.46040721
 h      3.12238779    -0.03643275     0.39842513
 c     -2.58910856    -0.31192801    -0.46450742
 h     -2.96428875    -1.27941772    -0.59568406
 h     -3.10213795     0.24738431     0.33575202
 h     -2.84806054     0.18765568    -1.35661239
 h     -0.33231510     0.45413083     1.66733740
          17

 c      1.16777330    -0.45459544     0.03084538
 c     -0.00229303    -1.26116820    -0.12484682
 c     -1.01736882    -0.35749800    -0.29669415
 c     -0.60168256     1.18466541     0.96681513
 c     -0.46837332     1.11444347    -0.40516129
 c      1.03045154     0.88477638    -0.37091309
 h     -0.04334617    -2.29730706     0.09860691
 h     -1.37657449     2.04075436     1.47687505
 h     -1.13042750     1.88655964    -0.93192154
 h      1.90628036     1.57889579    -0.67563126
 o      2.42652019    -0.82035567     0.45671993
 h      3.11729214    -0.01324742     0.37602965
 c     -2.59537580    -0.31876193    -0.46671675
 h     -2.95974052    -1.27878897    -0.61630634
 h     -3.13646455     0.31765867     0.36329580
 h     -2.85800668     0.17628217    -1.32584986
 h     -0.36147108     0.45952054     1.63636606
          17

 c      1.17848939    -0.45097361     0.04877291
 c     -0.01825890    -1.26426808    -0.12368961
 c     -1.01363307    -0.34610121    -0.31052068
 c     -0.59848321     1.19362369     0.97495473
 c     -0.47048996     1.09647512    -0.41498758
 c      1.02730106     0.88698067    -0.37471114
 h     -0.06528450    -2.29058857     0.07680300
 h     -1.34356592     1.99436856     1.48861860
 h     -1.13042044     1.89500013    -0.90942572
 h      1.88193219     1.52648421    -0.60766604
 o      2.44171534    -0.81685675     0.45261185
 h      3.08986343    -0.01302297     0.35587002
 c     -2.59998311    -0.32493462    -0.46612816
 h     -2.96532360    -1.29865415    -0.63304924
 h     -3.16130190     0.37267222     0.38078579
 h     -2.86982407     0.17967152    -1.31978587
 h     -0.37874869     0.44627148     1.62396760
          17

 c      1.19144546    -0.44718620     0.06592945
 c     -0.03292473    -1.26523598    -0.12190704
 c     -1.01258777    -0.33300350    -0.32543850
 c     -0.59753409     1.20606591     0.98475668
 c     -0.47298026     1.07778159    -0.42668394
 c      1.02290975     0.88875271    -0.37800326
 h     -0.08926855    -2.29906470     0.05667114
 h     -1.29207241     1.93632456     1.48978694
 h     -1.11654883     1.89181350    -0.88757731
 h      1.85391923     1.47844086    -0.53562158
 o      2.45657113    -0.81275707     0.44809694
 h      3.04647078    -0.03140504     0.33848832
 c     -2.60328371    -0.33029111    -0.46259345
 h     -2.97905256    -1.33302269    -0.64415236
 h     -3.17315562     0.40613478     0.38329420
 h     -2.88341936     0.19728040    -1.33794325
 h     -0.38401659     0.41294391     1.63036226
          17

 c      1.20576670    -0.44359807     0.08198699
 c     -0.04576231    -1.26396543    -0.11947223
 c     -1.01434897    -0.31873038    -0.34130201
 c     -0.59760833     1.21989193     0.99589706
 c     -0.47572720     1.05889498    -0.43940045
 c      1.01604896     0.88873826    -0.38014372
 h     -0.11542929    -2.32092933     0.03834527
 h     -1.23159712     1.87937194     1.48568762
 h     -1.09094584     1.87842129    -0.86918566
 h      1.83952588     1.44988494    -0.46488085
 o      2.47035651    -0.80874239     0.44327863
 h      2.99989792    -0.05564991     0.32309300
 c     -2.60589643    -0.33481784    -0.45717174
 h     -2.99680221    -1.37076758    -0.64770812
 h     -3.17088000     0.41519503     0.36964448
 h     -2.89602274     0.22194787    -1.36968484
 h     -0.38049860     0.36946974     1.64659433
          17

 c      1.22054419    -0.44057501     0.09663954
 c     -0.05645693    -1.26088730    -0.11633822
 c     -1.01892568    -0.30399191    -0.35788270
 c     -0.59673020     1.23198005     1.00753568
 c     -0.47841963     1.04028149    -0.45219763
 c      1.00603103     0.88607197    -0.38079592
 h     -0.14334540    -2.34834193     0.02113536
 h     -1.18015910     1.84462405     1.48874886
 h     -1.05776044     1.85890322    -0.85800884
 h      1.85042006     1.45093927    -0.39749735
 o      2.48205029    -0.80606056     0.43838818
 h      2.96848482    -0.06397114     0.30692894
 c     -2.60839034    -0.33851823    -0.45125307
 h     -3.01440594    -1.40133343    -0.64239757
 h     -3.15487288     0.39955093     0.34106680
 h     -2.90451133     0.24491923    -1.40241889
 h     -0.37222556     0.32916483     1.66241445
          17

 c      1.23489743    -0.43845817     0.10962321
 c     -0.06489982    -1.25660719    -0.11250864
 c     -1.02624242    -0.28966642    -0.37488836
 c     -0.59289126     1.23938086     1.01831653
 c     -0.48064064     1.02233567    -0.46417833
 c      0.99379808     0.88108656    -0.37986457
 h     -0.17213460    -2.37175457     0.00442873
 h     -1.15731738     1.85433700     1.51452313
 h     -1.02248217     1.83958799    -0.85817897
 h      1.87964205     1.47830802    -0.33305707
 o      2.49101057    -0.80566582     0.43366535
 h      2.96530085    -0.03948550     0.28718078
 c     -2.61103043    -0.34151853    -0.44608081
 h     -3.02870767    -1.41758813    -0.62785539
 h     -3.12729427     0.36177103     0.30138583
 h     -2.90703616     0.25953376    -1.42697614
 h     -0.36246992     0.30214749     1.67110532
          17

 c      1.24806487    -0.43749578     0.12072093
 c     -0.07115963    -1.25159964    -0.10806635
 c     -1.03614313    -0.27675507    -0.39198831
 c     -0.58585739     1.24135406     1.02790537
 c     -0.48200389     1.00546916    -0.47465291
 c      0.98127717     0.87485368    -0.37717400
 h     -0.20067437    -2.38356135    -0.01184759
 h     -1.16311810     1.90991114     1.56393294
 h     -0.99031566     1.82714631    -0.87308351
 h      1.90870463     1.52015589    -0.27244269
 o      2.49775080    -0.80691504     0.42908627
 h      2.98531427     0.00863667     0.26527953
 c     -2.61364289    -0.34423149    -0.44281609
 h     -3.03779073    -1.41632231    -0.60465870
 h     -3.09319981     0.30891534     0.25861795
 h     -2.90321769     0.26197637    -1.43837650
 h     -0.35336977     0.29369114     1.66975759
          17

 c      1.25946423    -0.43780964     0.12976374
 c     -0.07543144    -1.24609328    -0.10315795
 c     -1.04838345    -0.26628308    -0.40883031
 c     -0.57713882     1.23951257     1.03728255
 c     -0.48232900     0.99032041    -0.48326561
 c      0.97011519     0.86836365    -0.37243636
 h     -0.22780713    -2.37959358    -0.02723413
 h     -1.17841391     1.99002416     1.62050242
 h     -0.96395826     1.82516781    -0.90380177
 h      1.92204917     1.56532752    -0.21808384
 o      2.50333853    -0.80828936     0.42443603
 h      3.01424721     0.05654163     0.24564460
 c     -2.61552293    -0.34749882    -0.44280009
 h     -3.04100305    -1.39819261    -0.57421110
 h     -3.06194883     0.25455308     0.22715660
 h     -2.89385146     0.25085106    -1.43498384
 h     -0.34596402     0.30453753     1.65845597
          17

 c      1.26868014    -0.43941882     0.13663283
 c     -0.07797421    -1.24006882    -0.09796473
 c     -1.06260717    -0.25916112    -0.42505260
 c     -0.56818926     1.23594563     1.04718282
 c     -0.48173395     0.97786602    -0.49001557
 c      0.96129231     0.86227506    -0.36537263
 h     -0.25251353    -2.35936826    -0.04091182
 h     -1.18610620     2.07262151     1.66836166
 h     -0.94258686     1.83179580    -0.94810281
 h      1.91132763     1.60630294    -0.17244885
 o      2.50858609    -0.80867988     0.41955181
 h      3.04110058     0.08636385     0.23172207
 c     -2.61559448    -0.35233495    -0.44743891
 h     -3.03912152    -1.36803357    -0.53863195
 h     -3.04550539     0.21633105     0.22574197
 h     -2.88070802     0.22682685    -1.41794376
 h     -0.34021156     0.33097389     1.64008124
          17

 c      1.27541740    -0.44227661     0.14125657
 c     -0.07905317    -1.23328152    -0.09267851
 c     -1.07830177    -0.25604451    -0.44030457
 c     -0.55986757     1.23250255     1.05745708
 c     -0.48054681     0.96919729    -0.49515031
 c      0.95523971     0.85699672    -0.35577646
 h     -0.27410434    -2.32605141    -0.05187324
 h     -1.17751664     2.14376054     1.69909382
 h     -0.92317651     1.84107380    -1.00105595
 h      1.87379256     1.63858535    -0.13734604
 o      2.51393847    -0.80759990     0.41437895
 h      3.06004349     0.08979973     0.22508740
 c     -2.61319510    -0.35881051    -0.45702073
 h     -3.03465345    -1.33531002    -0.50047441
 h     -3.04904765     0.20292779     0.26345095
 h     -2.86657374     0.19277531    -1.39151111
 h     -0.33483558     0.36432052     1.62060737
          17

 c      1.27947201    -0.44629123     0.14360452
 c     -0.07889391    -1.22529115    -0.08748541
 c     -1.09476156    -0.25722011    -0.45426905
 c     -0.55267231     1.23089844     1.06729894
 c     -0.47914948     0.96512461    -0.49899294
 c      0.95197167     0.85278242    -0.34353585
 h     -0.29242988    -2.28627866    -0.05907062
 h     -1.14946445     2.19578960     1.70951892
 h     -0.90264234     1.84646135    -1.05676840
 h      1.81054304     1.65995558    -0.11379656
 o      2.51956674    -0.80502129     0.40894490
 h      3.06904670     0.06555852     0.22587744
 c     -2.60862053    -0.36552231    -0.46970288
 h     -3.03163610    -1.31279496    -0.46194416
 h     -3.06464124     0.20573592     0.32788033
 h     -2.85546945     0.15430029    -1.36404670
 h     -0.32735721     0.39148439     1.60865975
          17

 c      1.28074499    -0.45132777     0.14368426
 c     -0.07766298    -1.21555417    -0.08255522
 c     -1.11110067    -0.26255137    -0.46667988
 c     -0.54687164     1.23251310     1.07576301
 c     -0.47788353     0.96592217    -0.50181098
 c      0.95111231     0.84973001    -0.32865773
 h     -0.30795223    -2.24916821    -0.06155161
 h     -1.10155214     2.22479298     1.69913212
 h     -0.87905784     1.84337833    -1.10991442
 h      1.72613594     1.67063430    -0.10187322
 o      2.52537769    -0.80131587     0.40334855
 h      3.06957285     0.01844677     0.23293861
 c     -2.60251805    -0.37110114    -0.48261762
 h     -3.03366395    -1.31097188    -0.42406531
 h     -3.08029924     0.21111218     0.39747924
 h     -2.85260729     0.11958684    -1.34796227
 h     -0.31529305     0.39999359     1.61223303
          17

 c      1.27929110    -0.45719685     0.14154354
 c     -0.07549733    -1.20366234    -0.07803370
 c     -1.12631342    -0.27150803    -0.47734235
 c     -0.54239310     1.23772454     1.08236788
 c     -0.47701629     0.97129322    -0.50376062
 c      0.95184220     0.84766455    -0.31130799
 h     -0.32135904    -2.22351890    -0.05857150
 h     -1.03505533     2.22958526     1.66900495
 h     -0.85187364     1.83003677    -1.15655085
 h      1.62930778     1.67460203    -0.10028948
 o      2.53090150    -0.79735406     0.39777762
 h      3.06796568    -0.03902404     0.24349105
 c     -2.59555960    -0.37542108    -0.49338446
 h     -3.04079511    -1.33095632    -0.38721833
 h     -3.08803860     0.21050981     0.45563184
 h     -2.86302740     0.09638370    -1.35511605
 h     -0.29864775     0.38703329     1.63299252
          17

 c      1.27536879    -0.46363908     0.13727793
 c     -0.07258717    -1.18968913    -0.07403751
 c     -1.13937020    -0.28327371    -0.48615133
 c     -0.53874138     1.24565174     1.08721803
 c     -0.47673148     0.98046847    -0.50486638
 c      0.95287890     0.84596978    -0.29183829
 h     -0.33264067    -2.21364110    -0.04965756
 h     -0.95289191     2.21228080     1.62194714
 h     -0.82173985     1.80738036    -1.19449030
 h      1.53343959     1.68152786    -0.10602755
 o      2.53518164    -0.79456189     0.39251265
 h      3.07689640    -0.08573523     0.25302046
 c     -2.58868024    -0.37915312    -0.50093619
 h     -3.04913712    -1.36431130    -0.35260043
 h     -3.08419712     0.20051041     0.49287826
 h     -2.88851795     0.08648305    -1.38757085
 h     -0.28086969     0.36195430     1.66475028
          17

 c      1.26944761    -0.47032382     0.13104159
 c     -0.06924792    -1.17436705    -0.07064871
 c     -1.14933205    -0.29689294    -0.49309510
 c     -0.53510316     1.25459464     1.09045667
 c     -0.47713523     0.99234514    -0.50500594
 c      0.95275829     0.84369236    -0.27070840
 h     -0.34040336    -2.21706169    -0.03466919
 h     -0.86026428     2.18080797     1.56380898
 h     -0.79026778     1.77876860    -1.22354711
 h      1.45357649     1.70563134    -0.11513497
 o      2.53717033    -0.79428786     0.38778991
 h      3.10927198    -0.10206593     0.25747500
 c     -2.58309273    -0.38289262    -0.50557023
 h     -3.05367615    -1.39970124    -0.32242647
 h     -3.06771829     0.18057404     0.50479132
 h     -2.92580951     0.08447388    -1.43459111
 h     -0.26675395     0.33843133     1.69844559
          17

 c      1.26214956    -0.47689047     0.12305721
 c     -0.06589970    -1.15889048    -0.06790768
 c     -1.15546418    -0.31141104    -0.49824580
 c     -0.53047950     1.26226510     1.09169963
 c     -0.47827374     1.00563410    -0.50390956
 c      0.95054125     0.84042128    -0.24825653
 h     -0.34231284    -2.22655182    -0.01388471
 h     -0.76505734     2.15331149     1.50532428
 h     -0.75973061     1.74943382    -1.24562109
 h      1.39846775     1.75553015    -0.12535809
 o      2.53679466    -0.79652814     0.38355979
 h      3.16208027    -0.09005196     0.25715438
 c     -2.57993211    -0.38699930    -0.50820077
 h     -3.05073022    -1.42825065    -0.29903871
 h     -3.03912993     0.15181294     0.49035968
 h     -2.96868107     0.08277628    -1.48088135
 h     -0.26023015     0.32717886     1.72678935
          17

 c      1.25415844    -0.48301535     0.11361365
 c     -0.06297357    -1.14454250    -0.06581179
 c     -1.15732538    -0.32596925    -0.50174270
 c     -0.52397291     1.26597856     1.09004816
 c     -0.48015112     1.01902893    -0.50121931
 c      0.94619265     0.83720749    -0.22459461
 h     -0.33621116    -2.23417713     0.01198787
 h     -0.67507592     2.15782725     1.46067789
 h     -0.73257767     1.72538176    -1.26418115
 h      1.36639026     1.82331044    -0.13728527
 o      2.53495191    -0.80019349     0.37956947
 h      3.21719031    -0.06882466     0.25540018
 c     -2.57988421    -0.39178586    -0.50976338
 h     -3.03865124    -1.44503605    -0.28421455
 h     -3.00046412     0.11691434     0.45190924
 h     -3.01103139     0.07579114    -1.51441382
 h     -0.26363113     0.33392483     1.74557048
          17

 c      1.24615886    -0.48842848     0.10304037
 c     -0.06081602    -1.13242829    -0.06432172
 c     -1.15481438    -0.33984496    -0.50378146
 c     -0.51536419     1.26445912     1.08501930
 c     -0.48275767     1.03140561    -0.49664913
 c      0.94009216     0.83596582    -0.19979526
 h     -0.32091594    -2.23409804     0.04194190
 h     -0.59131537     2.21070293     1.43690390
 h     -0.71075118     1.71155484    -1.28265370
 h      1.35108525     1.89077937    -0.15186869
 o      2.53248571    -0.80434121     0.37559986
 h      3.25775482    -0.05472639     0.25478398
 c     -2.58298654    -0.39765484    -0.51122878
 h     -3.01766259    -1.44879544    -0.27889025
 h     -2.95593026     0.08098346     0.39674394
 h     -3.04826367     0.06060964    -1.52829235
 h     -0.27769201     0.35957155     1.75349750
          17

 c      1.23878985    -0.49286683     0.09166840
 c     -0.05961786    -1.12336134    -0.06336818
 c     -1.14816875    -0.35244531    -0.50460704
 c     -0.50499721     1.25971108     1.07713856
 c     -0.48611703     1.04200174    -0.49018611
 c      0.93257637     0.83830952    -0.17400962
 h     -0.29646268    -2.22359304     0.07487376
 h     -0.50947759     2.29421359     1.42701258
 h     -0.69511488     1.70994880    -1.30216537
 h      1.34742781     1.94198523    -0.16874603
 o      2.52979609    -0.80851358     0.37151519
 h      3.27436399    -0.05584692     0.25632324
 c     -2.58856175    -0.40519304    -0.51392621
 h     -2.98959246    -1.44152070    -0.28301152
 h     -2.91280504     0.05292537     0.33993780
 h     -3.07744003     0.03639864    -1.51993403
 h     -0.30167200     0.40028769     1.75222838
          17

 c      1.23259481    -0.49602898     0.07980520
 c     -0.05936372    -1.11782337    -0.06285655
 c     -1.13792307    -0.36327952    -0.50450356
 c     -0.49305475     1.25519429     1.06696944
 c     -0.49031151     1.05047793    -0.48216978
 c      0.92389235     0.84511782    -0.14742253
 h     -0.26404165    -2.20323960     0.10978767
 h     -0.42834600     2.37784217     1.42079585
 h     -0.68544584     1.71907929    -1.32042896
 h      1.35226409     1.96748206    -0.18659974
 o      2.52690510    -0.81261014     0.36723159
 h      3.26396727    -0.07406860     0.26001813
 c     -2.59535749    -0.41512041    -0.51957187
 h     -2.95768650    -1.42837947    -0.29534165
 h     -2.88045452     0.04512305     0.30374732
 h     -3.09722845     0.00393841    -1.49043767
 h     -0.33368318     0.44760861     1.74687696
          17

 c      1.22797239    -0.49756819     0.06773111
 c     -0.05980951    -1.11594580    -0.06268039
 c     -1.12483949    -0.37193744    -0.50378475
 c     -0.47945531     1.25378771     1.05449098
 c     -0.49545942     1.05681981    -0.47318671
 c      0.91426908     0.85659459    -0.12019647
 h     -0.22581020    -2.17686859     0.14601000
 h     -0.35004433     2.44080134     1.41223636
 h     -0.68096232     1.73520371    -1.33287989
 h      1.36368736     1.96344000    -0.20382250
 o      2.52351246    -0.81681009     0.36269852
 h      3.22900389    -0.10629312     0.26518750
 c     -2.60208305    -0.42770559    -0.52910148
 h     -2.92631155    -1.41762443    -0.31330453
 h     -2.86457945     0.06614136     0.30394139
 h     -3.10825349    -0.03430093    -1.44508668
 h     -0.37154778     0.48987198     1.74583986
          17

 c      1.22513870    -0.49712346     0.05570935
 c     -0.06050188    -1.11752286    -0.06274679
 c     -1.10983533    -0.37808797    -0.50278490
 c     -0.46394405     1.25727040     1.03948009
 c     -0.50167020     1.06118087    -0.46389754
 c      0.90394318     0.87238299    -0.09245580
 h     -0.18455814    -2.15112786     0.18339737
 h     -0.27745377     2.47324847     1.39874971
 h     -0.68087803     1.75410583    -1.33489075
 h      1.38063333     1.93050849    -0.21893263
 o      2.51893068    -0.82163864     0.35790234
 h      3.17854269    -0.14335477     0.27045990
 c     -2.60785632    -0.44207986    -0.54112122
 h     -2.90010033    -1.41923474    -0.33322618
 h     -2.86229693     0.11051143     0.33288398
 h     -3.11410107    -0.07358933    -1.39472359
 h     -0.41424688     0.51719664     1.75727164
          17

 c      1.22410371    -0.49437656     0.04399875
 c     -0.06086015    -1.12212383    -0.06299583
 c     -1.09390877    -0.38150190    -0.50183719
 c     -0.44615052     1.26611586     1.02227675
 c     -0.50901127     1.06377206    -0.45492143
 c      0.89311716     0.89159760    -0.06428938
 h     -0.14314345    -2.13380865     0.22231708
 h     -0.21315625     2.47195534     1.37937278
 h     -0.68466872     1.77232126    -1.32342752
 h      1.40313931     1.87389640    -0.23096154
 o      2.51202158    -0.82806703     0.35287215
 h      3.12958773    -0.16841174     0.27376634
 c     -2.61188929    -0.45697093    -0.55263629
 h     -2.88227149    -1.44064944    -0.35147294
 h     -2.86698218     0.16304585     0.36935770
 h     -3.12214341    -0.10672206    -1.35581355
 h     -0.46243287     0.52843217     1.78229223
          17

 c      1.22466171    -0.48912197     0.03286109
 c     -0.06029396    -1.12933720    -0.06337702
 c     -1.07803964    -0.38209134    -0.50123587
 c     -0.42578480     1.27966472     1.00405678
 c     -0.51748323     1.06481357    -0.44678741
 c      0.88185156     0.91281616    -0.03573819
 h     -0.10389234    -2.13056064     0.26302978
 h     -0.15923489     2.43781576     1.35396985
 h     -0.69212534     1.78769844    -1.29775462
 h      1.43322823     1.80413161    -0.24005537
 o      2.50164403    -0.83713348     0.34762668
 h      3.10045049    -0.16303540     0.27334033
 c     -2.61339399    -0.47185149    -0.56092214
 h     -2.87320085    -1.48154604    -0.36606111
 h     -2.87378523     0.20994990     0.39641355
 h     -3.14091712    -0.12647366    -1.34447820
 h     -0.51653023     0.53175354     1.81284392
          17

 c      1.22640331    -0.48133472     0.02256055
 c     -0.05830181    -1.13899803    -0.06379030
 c     -1.06307350    -0.37995338    -0.50118981
 c     -0.40283578     1.29669260     0.98631785
 c     -0.52700095     1.06451487    -0.43989596
 c      0.86998413     0.93423424    -0.00677673
 h     -0.06841713    -2.14179184     0.30461866
 h     -0.11703226     2.37592126     1.32337518
 h     -0.70334727     1.79964872    -1.25957924
 h      1.47553273     1.73601985    -0.24805214
 o      2.48779285    -0.84875332     0.34205063
 h      3.09306381    -0.12625483     0.26986102
 c     -2.61221003    -0.48678837    -0.56484800
 h     -2.87081356    -1.53355176    -0.37708947
 h     -2.88015695     0.24249656     0.40528740
 h     -3.17228384    -0.13116472    -1.36434461
 h     -0.57487646     0.53790595     1.83749079
          17

 c      1.22876539    -0.47122122     0.01336549
 c     -0.05452114    -1.15115570    -0.06407622
 c     -1.04963918    -0.37539814    -0.50178568
 c     -0.37767067     1.31562696     0.97026711
 c     -0.53738598     1.06305541    -0.43446853
 c      0.85736995     0.95426929     0.02257831
 h     -0.03789723    -2.16274630     0.34452820
 h     -0.08624625     2.29834441     1.29044694
 h     -0.71873507     1.80929108    -1.21292978
 h      1.53464868     1.68220765    -0.25758944
 o      2.47161115    -0.86154320     0.33591916
 h      3.09261354    -0.07744236     0.26612488
 c     -2.60906076    -0.50179447    -0.56500220
 h     -2.87218313    -1.58526828    -0.38569006
 h     -2.88488650     0.25603372     0.39286709
 h     -3.20810824    -0.12630412    -1.40363986
 h     -0.63391368     0.55482817     1.84723872
          17

 c      1.23110143    -0.45922670     0.00554882
 c     -0.04875708    -1.16580811    -0.06409321
 c     -1.03812396    -0.36894931    -0.50297827
 c     -0.35115813     1.33420382     0.95646869
 c     -0.54837495     1.06057661    -0.43051761
 c      0.84452065     0.97227012     0.05196572
 h     -0.01329310    -2.18656497     0.37930030
 h     -0.06295641     2.22922860     1.26199636
 h     -0.73895026     1.81934453    -1.16364321
 h      1.60826522     1.64508599    -0.26890563
 o      2.45424145    -0.87403420     0.32904872
 h      3.08522015    -0.03704633     0.26461307
 c     -2.60491997    -0.51674897    -0.56264966
 h     -2.87470093    -1.62699356    -0.39294056
 h     -2.88754955     0.24869116     0.35946371
 h     -3.23718710    -0.11961439    -1.44640458
 h     -0.68940463     0.58656447     1.83737583
          17

 c      1.23274553    -0.44597766    -0.00062985
 c     -0.04100282    -1.18266301    -0.06380715
 c     -1.02869193    -0.36131783    -0.50460802
 c     -0.32471742     1.34944077     0.94482416
 c     -0.55963961     1.05723106    -0.42790692
 c      0.83281355     0.98833558     0.08054308
 h      0.00472981    -2.20733547     0.40574387
 h     -0.03872582     2.20444069     1.24915528
 h     -0.76474256     1.83328418    -1.11805093
 h      1.68518178     1.61872068    -0.27839732
 o      2.43639398    -0.88525527     0.32134801
 h      3.06445573    -0.01741355     0.26669629
 c     -2.60045420    -0.53156221    -0.55898726
 h     -2.87647566    -1.65261031    -0.39945095
 h     -2.88847362     0.22105066     0.30813904
 h     -3.25138569    -0.11702072    -1.48099510
 h     -0.73737435     0.63388287     1.80712036
          17

 c      1.23305386    -0.43219113    -0.00495543
 c     -0.03143072    -1.20106732    -0.06332711
 c     -1.02132981    -0.35335046    -0.50643711
 c     -0.29962690     1.35977912     0.93535784
 c     -0.57082551     1.05330327    -0.42653312
 c      0.82391340     1.00259425     0.10722378
 h      0.01594190    -2.22157160     0.42172956
 h     -0.00835239     2.24580763     1.25868308
 h     -0.79653533     1.85345501    -1.08087362
 h      1.75211399     1.59710500    -0.28128337
 o      2.41845253    -0.89469643     0.31280429
 h      3.02964515    -0.02362327     0.27292762
 c     -2.59589667    -0.54629285    -0.55510655
 h     -2.87637022    -1.65978459    -0.40536558
 h     -2.88912333     0.17694061     0.24539789
 h     -3.24656751    -0.12202566    -1.50116327
 h     -0.77479502     0.69465974     1.75915921
          17

 c      1.23142463    -0.41860606    -0.00728130
 c     -0.02035150    -1.22005949    -0.06289344
 c     -1.01591224    -0.34594987    -0.50818631
 c     -0.27614572     1.36736263     0.92905741
 c     -0.58160953     1.04932493    -0.42648923
 c      0.81924856     1.01493682     0.13093953
 h      0.02059754    -2.22856375     0.42652909
 h      0.02106164     2.33406438     1.28256328
 h     -0.83387622     1.87908317    -1.05354666
 h      1.79942325     1.57759240    -0.27411331
 o      2.40058233    -0.90222918     0.30346619
 h      2.98421973    -0.05502962     0.28337316
 c     -2.59104993    -0.56126148    -0.55222649
 h     -2.87400370    -1.64991495    -0.41045623
 h     -2.89287130     0.12513362     0.18270196
 h     -3.22160394    -0.13627628    -1.50472724
 h     -0.80057873     0.76380282     1.69989600
          17

 c      1.22731784    -0.40594456    -0.00753445
 c     -0.00816122    -1.23846432    -0.06284737
 c     -1.01227273    -0.33997244    -0.50955491
 c     -0.25410477     1.37577244     0.92691037
 c     -0.59172553     1.04605735    -0.42800809
 c      0.81983179     1.02513562     0.15077623
 h      0.01939158    -2.23029427     0.42088638
 h      0.03964718     2.43522660     1.30739822
 h     -0.87519619     1.90607268    -1.03446157
 h      1.82207176     1.56017857    -0.25531747
 o      2.38271588    -0.90815184     0.29342656
 h      2.93585240    -0.10476297     0.29787588
 c     -2.58527694    -0.57705434    -0.55177587
 h     -2.86984201    -1.62842106    -0.41417476
 h     -2.90552698     0.07993996     0.13652918
 h     -3.17761110    -0.15998131    -1.49267122
 h     -0.81696830     0.83332251     1.63998646
          17

 c      1.22030289    -0.39487932    -0.00571155
 c      0.00470315    -1.25500247    -0.06359257
 c     -1.01024893    -0.33613270    -0.51023379
 c     -0.23337462     1.38775415     0.92898392
 c     -0.60094503     1.04430250    -0.43126504
 c      0.82617911     1.03298382     0.16606791
 h      0.01333918    -2.23103131     0.40686119
 h      0.04284504     2.52610726     1.32433556
 h     -0.91816395     1.92887920    -1.02071849
 h      1.81888352     1.54633558    -0.22499142
 o      2.36445719    -0.91331530     0.28278731
 h      2.89752246    -0.15790734     0.31650944
 c     -2.57766756    -0.59399879    -0.55481235
 h     -2.86532736    -1.60504467    -0.41564376
 h     -2.93311283     0.05511158     0.12152553
 h     -3.11788253    -0.19184000    -1.46927878
 h     -0.83036622     0.89340269     1.59340209
          17

 c      1.21014707    -0.38598467    -0.00186929
 c      0.01778774    -1.26844421    -0.06553178
 c     -1.00967879    -0.33493824    -0.50992262
 c     -0.21386010     1.40486002     0.93472744
 c     -0.60905569     1.04468224    -0.43623543
 c      0.83817287     1.03833552     0.17650795
 h      0.00359299    -2.23618292     0.38724635
 h      0.03033204     2.59479335     1.32923505
 h     -0.96033231     1.94272859    -1.00976261
 h      1.79249875     1.53858701    -0.18487053
 o      2.34516167    -0.91895426     0.27159753
 h      2.88539441    -0.19434640     0.34031822
 c     -2.56754212    -0.61129889    -0.56088074
 h     -2.86268677    -1.59248241    -0.41368484
 h     -2.97563754     0.05163480     0.13803740
 h     -3.04838553    -0.22846435    -1.44318066
 h     -0.84853041     0.93600472     1.57234678
          17

 c      1.19691352    -0.37966471     0.00389366
 c      0.03061409    -1.27784119    -0.06896723
 c     -1.01035994    -0.33666019    -0.50834760
 c     -0.19582092     1.42744362     0.94373176
 c     -0.61585768     1.04750872    -0.44265417
 c      0.85486742     1.04105194     0.18225612
 h     -0.00870253    -2.25004203     0.36442521
 h      0.00379644     2.63577542     1.32060091
 h     -0.99966723     1.94492204    -1.00017875
 h      1.75068426     1.54093798    -0.13874594
 o      2.32464183    -0.92565627     0.25987298
 h      2.90681851    -0.20530586     0.37069432
 c     -2.55471167    -0.62751551    -0.56789428
 h     -2.86372677    -1.60102985    -0.40729756
 h     -3.02530470     0.05763846     0.17215634
 h     -2.97795971    -0.26386735    -1.42819046
 h     -0.87335094     0.95967359     1.57984931
          17

 c      1.18099463    -0.37609113     0.01145151
 c      0.04264871    -1.28277245    -0.07400559
 c     -1.01201438    -0.34132603    -0.50527403
 c     -0.18001352     1.45486200     0.95592389
 c     -0.62116034     1.05274523    -0.45003150
 c      0.87435524     1.04090076     0.18397193
 h     -0.02235664    -2.27322570     0.33919434
 h     -0.03412775     2.64725729     1.29843306
 h     -1.03487836     1.93527722    -0.99188769
 h      1.70791936     1.55984849    -0.09279740
 o      2.30378573    -0.93267525     0.24778486
 h      2.95040843    -0.20424155     0.40619298
 c     -2.53936554    -0.64203275    -0.57334298
 h     -2.86788631    -1.63163067    -0.39678195
 h     -3.07245548     0.06046497     0.20803493
 h     -2.91596257    -0.29106700    -1.43996358
 h     -0.89789751     0.96966280     1.60898296
          17

 c      1.16306289    -0.37519594     0.02065297
 c      0.05328362    -1.28343042    -0.08055024
 c     -1.01429197    -0.34872631    -0.50051684
 c     -0.16724893     1.48587541     0.97112622
 c     -0.62476861     1.06001336    -0.45769661
 c      0.89411025     1.03761236     0.18262542
 h     -0.03592628    -2.30187183     0.31059006
 h     -0.08017731     2.63101395     1.26406408
 h     -1.06563939     1.91611558    -0.98608725
 h      1.68237790     1.60350115    -0.05403040
 o      2.28389304    -0.93896703     0.23567579
 h      2.99704359    -0.21008147     0.44232608
 c     -2.52222345    -0.65517142    -0.57573337
 h     -2.87184289    -1.67548873    -0.38426396
 h     -3.10986764     0.05261839     0.23453603
 h     -2.86664676    -0.30719581    -1.48484745
 h     -0.91210079     0.97332256     1.64945507
          17

 c      1.14398671    -0.37672882     0.03131923
 c      0.06185155    -1.28047277    -0.08839528
 c     -1.01681463    -0.35844247    -0.49395770
 c     -0.15802149     1.51876606     0.98873505
 c     -0.62647236     1.06864090    -0.46486521
 c      0.91222153     1.03149339     0.17902266
 h     -0.04768190    -2.32944313     0.27689492
 h     -0.13058284     2.59474527     1.22060968
 h     -1.09267692     1.89185122    -0.98500510
 h      1.68317236     1.67467636    -0.02581586
 o      2.26594737    -0.94400598     0.22389194
 h      3.03192364    -0.23385949     0.47439965
 c     -2.50450957    -0.66735320    -0.57529798
 h     -2.87131983    -1.72062297    -0.37273913
 h     -3.13316488     0.03110138     0.24530322
 h     -2.82705507    -0.31634097    -1.55228018
 h     -0.90842545     0.97673198     1.69273698
          17

 c      1.12474372    -0.38034117     0.04325403
 c      0.06767271    -1.27477815    -0.09733476
 c     -1.01923039    -0.36989896    -0.48556731
 c     -0.15244195     1.55107147     1.00771923
 c     -0.62605995     1.07778409    -0.47073514
 c      0.92826091     1.02411265     0.17356659
 h     -0.05586973    -2.34949075     0.23681382
 h     -0.18167012     2.55666717     1.17338773
 h     -1.11748039     1.86786567    -0.99128283
 h      1.70191969     1.76272739    -0.00618378
 o      2.25050387    -0.94776141     0.21269522
 h      3.04662397    -0.27879208     0.49901692
 c     -2.48742246    -0.67885236    -0.57322466
 h     -2.86286482    -1.75742081    -0.36485385
 h     -3.14014991    -0.00427347     0.23739798
 h     -2.79189944    -0.32526795    -1.62362345
 h     -0.88331286     0.98399097     1.73328019
          17

 c      1.10633773    -0.38562572     0.05626396
 c      0.07012417    -1.26725335    -0.10721885
 c     -1.02124685    -0.38242370    -0.47541725
 c     -0.15019933     1.57953474     1.02685830
 c     -0.62338387     1.08663404    -0.47461472
 c      0.94245827     1.01774296     0.16653403
 h     -0.05906186    -2.35758493     0.19004214
 h     -0.23163073     2.54678757     1.12850294
 h     -1.14135669     1.84852830    -1.00682722
 h      1.72380045     1.84941248     0.00803162
 o      2.23775985    -0.95051828     0.20224429
 h      3.03804425    -0.34293992     0.51439785
 c     -2.47175371    -0.68994766    -0.57068334
 h     -2.84449425    -1.78035129    -0.36238107
 h     -3.13052246    -0.05170237     0.21051918
 h     -2.75754233    -0.33897648    -1.68341927
 h     -0.83661933     0.99741363     1.76821930
          17

 c      1.08972654    -0.39210453     0.07016969
 c      0.06872398    -1.25871129    -0.11795766
 c     -1.02264891    -0.39529700    -0.46367566
 c     -0.15058813     1.60175405     1.04520083
 c     -0.61846740     1.09462015    -0.47605071
 c      0.95484140     1.01431929     0.15824760
 h     -0.05640350    -2.35217014     0.13728540
 h     -0.28136080     2.58834908     1.08839520
 h     -1.16412324     1.83525144    -1.03152063
 h      1.73864787     1.91937011     0.01845066
 o      2.22754134    -0.95280595     0.19256393
 h      3.00860380    -0.42021854     0.52086572
 c     -2.45780991    -0.70099760    -0.56860199
 h     -2.81568645    -1.78781840    -0.36618025
 h     -3.10636082    -0.10724343     0.16722062
 h     -2.72238911    -0.35993485    -1.72241796
 h     -0.77105520     1.01744958     1.79723008
          17

 c      1.07575264    -0.39921659     0.08479824
 c      0.06322679    -1.24977887    -0.12949794
 c     -1.02332195    -0.40777952    -0.45058877
 c     -0.15291890     1.61859982     1.06208433
 c     -0.61155661     1.10147923    -0.47486518
 c      0.96518125     1.01501321     0.14902801
 h     -0.04773074    -2.33488773     0.08004358
 h     -0.33009195     2.67011467     1.05145419
 h     -1.18351211     1.82615041    -1.06278145
 h      1.74202174     1.96328292     0.02540768
 o      2.21914718    -0.95542641     0.18345597
 h      2.96869634    -0.49986525     0.52227745
 c     -2.44536196    -0.71246469    -0.56788060
 h     -2.77726970    -1.78188214    -0.37624785
 h     -3.07347694    -0.16390612     0.11410169
 h     -2.68618050    -0.38882760    -1.73636716
 h     -0.69202963     1.04219070     1.82297700
          17

 c      1.06506304    -0.40633624     0.09996554
 c      0.05371547    -1.24082118    -0.14178505
 c     -1.02328072    -0.41912573    -0.43645224
 c     -0.15671507     1.63295644     1.07657420
 c     -0.60304922     1.10717055    -0.47106064
 c      0.97315116     1.02026325     0.13915924
 h     -0.03356297    -2.31062031     0.02028945
 h     -0.37349111     2.76108745     1.01766263
 h     -1.19595078     1.81759781    -1.09641320
 h      1.73309579     1.97683172     0.02865290
 o      2.21122216    -0.95942875     0.17439314
 h      2.93885625    -0.56684901     0.52770485
 c     -2.43355500    -0.72492122    -0.56962019
 h     -2.73136441    -1.76831535    -0.39170150
 h     -3.04297081    -0.21079071     0.06303318
 h     -2.64948125    -0.42518802    -1.72473287
 h     -0.60709644     1.06720977     1.85153734
          17

 c      1.05802008    -0.41280506     0.11545736
 c      0.04065754    -1.23193540    -0.15471251
 c     -1.02268884    -0.42859151    -0.42158565
 c     -0.16157242     1.64727366     1.08748409
 c     -0.59336802     1.11173961    -0.46468559
 c      0.97839475     1.02989557     0.12890075
 h     -0.01493202    -2.28688356    -0.03997722
 h     -0.40732832     2.83741810     0.98924685
 h     -1.19797669     1.80617008    -1.12798793
 h      1.71339322     1.95966878     0.02766338
 o      2.20241480    -0.96565583     0.16474985
 h      2.93985783    -0.60930704     0.54772455
 c     -2.42109389    -0.73885222    -0.57492906
 h     -2.68122638    -1.75649963    -0.41074385
 h     -3.02936906    -0.23529615     0.02860417
 h     -2.61349537    -0.46758405    -1.69064162
 h     -0.52367919     1.08706969     1.89079480
          17

 c      1.05463195    -0.41797915     0.13101488
 c      0.02490503    -1.22310725    -0.16806465
 c     -1.02185636    -0.43543700    -0.40631731
 c     -0.16729118     1.66282338     1.09399902
 c     -0.58287266     1.11522283    -0.45575731
 c      0.98047795     1.04316988     0.11851333
 h      0.00696182    -2.27164101    -0.09929028
 h     -0.42912449     2.88689770     0.96858841
 h     -1.18727464     1.78977174    -1.15390185
 h      1.68699716     1.91579202     0.02164342
 o      2.19292084    -0.97406068     0.15457163
 h      2.96893129    -0.62966842     0.58214016
 c     -2.40714357    -0.75409418    -0.58393379
 h     -2.63061910    -1.75771606    -0.43084074
 h     -3.04063273    -0.23171435     0.01786964
 h     -2.58014146    -0.51339127    -1.64231604
 h     -0.44557812     1.09929624     1.94494525
          17

 c      1.05456687    -0.42130859     0.14632765
 c      0.00765674    -1.21453365    -0.18149068
 c     -1.02123080    -0.43893178    -0.39097455
 c     -0.17392895     1.67978217     1.09619524
 c     -0.57182631     1.11760830    -0.44424556
 c      0.97873351     1.05871371     0.10829823
 h      0.03100704    -2.26948852    -0.15706453
 h     -0.43779076     2.90486589     0.95729568
 h     -1.16310119     1.76793602    -1.17192479
 h      1.66216966     1.85540077     0.00929632
 o      2.18424053    -0.98404293     0.14460101
 h      3.00355964    -0.63910139     0.61956508
 c     -2.39211545    -0.76972916    -0.59493829
 h     -2.58252758    -1.78032544    -0.44942292
 h     -3.06990815    -0.20765280     0.02339971
 h     -2.55229712    -0.55839042    -1.59539751
 h     -0.37238621     1.10734509     2.00931437
          17

 c      1.05724944    -0.42243296     0.16103664
 c     -0.00960822    -1.20686104    -0.19455861
 c     -1.02137810    -0.43838544    -0.37586972
 c     -0.18152450     1.69767193     1.09485469
 c     -0.56039742     1.11882672    -0.43008037
 c      0.97209289     1.07450054     0.09864898
 h      0.05598394    -2.27884405    -0.21328426
 h     -0.43320205     2.89126631     0.95608697
 h     -1.12633590     1.74174822    -1.18145349
 h      1.65320157     1.79621510    -0.01156074
 o      2.17766937    -0.99511683     0.13555558
 h      3.02462309    -0.64628920     0.64897949
 c     -2.37710099    -0.78509144    -0.60509757
 h     -2.53807748    -1.82405746    -0.46490443
 h     -3.10320535    -0.17717719     0.03182382
 h     -2.53366188    -0.59721336    -1.57226823
 h     -0.30284562     1.11820472     2.07265441
          17

 c      1.06196896    -0.42125475     0.17475176
 c     -0.02527640    -1.20104368    -0.20686394
 c     -1.02289510    -0.43323005    -0.36127817
 c     -0.18987240     1.71575073     1.09092337
 c     -0.54868972     1.11875474    -0.41316507
 c      0.95942512     1.08847610     0.09004317
 h      0.08018144    -2.29314613    -0.26779599
 h     -0.41621530     2.85028854     0.96475683
 h     -1.07934647     1.71364247    -1.18362764
 h      1.67649297     1.75700540    -0.04377811
 o      2.17384370    -1.00699432     0.12786154
 h      3.02295383    -0.65560179     0.66409527
 c     -2.36312826    -0.80026688    -0.61213764
 h     -2.49693804    -1.87984366    -0.47702916
 h     -3.12940398    -0.15206287     0.03313226
 h     -2.52688932    -0.62617064    -1.59028531
 h     -0.23728079     1.13798873     2.12353758
          17

 c      1.06796921    -0.41796675     0.18708092
 c     -0.03786306    -1.19791834    -0.21811172
 c     -1.02622761    -0.42315220    -0.34741026
 c     -0.19850582     1.73297759     1.08523427
 c     -0.53681389     1.11723450    -0.39340598
 c      0.94091175     1.10001073     0.08282552
 h      0.10147173    -2.30472993    -0.31996768
 h     -0.38910229     2.79262666     0.98192998
 h     -1.02563834     1.68703492    -1.18121336
 h      1.73478748     1.74097969    -0.08837918
 o      2.17287294    -1.01948013     0.12169952
 h      2.99701652    -0.66856760     0.66273044
 c     -2.35110886    -0.81553470    -0.61594958
 h     -2.45857281    -1.93551446    -0.48627550
 h     -3.14250116    -0.13964156     0.02225851
 h     -2.53068563    -0.64628927    -1.64482584
 h     -0.17747745     1.16998307     2.15394976
          17

 c      1.07453031    -0.41300854     0.19765693
 c     -0.04631376    -1.19782239    -0.22813349
 c     -1.03147273    -0.40823586    -0.33439703
 c     -0.20675926     1.74765212     1.07849564
 c     -0.52500175     1.11413655    -0.37078539
 c      0.91868739     1.11001141     0.07699714
 h      0.11782258    -2.30791020    -0.36886511
 h     -0.35600495     2.73961966     1.00477236
 h     -0.96913207     1.66559026    -1.17789581
 h      1.81014039     1.73429322    -0.14216039
 o      2.17443323    -1.03243626     0.11703301
 h      2.95149426    -0.68452473     0.64642162
 c     -2.34183273    -0.83100673    -0.61811254
 h     -2.42290650    -1.98084343    -0.49320157
 h     -3.14043455    -0.14377708    -0.00235917
 h     -2.54036893    -0.66155187    -1.71416221
 h     -0.12577989     1.21469809     2.15979101
          17

 c      1.08103885    -0.40697253     0.20615349
 c     -0.05019578    -1.20042008    -0.23685559
 c     -1.03828940    -0.38905209    -0.32230587
 c     -0.21393381     1.75747183     1.07124759
 c     -0.51372939     1.10947039    -0.34549271
 c      0.89551566     1.11941004     0.07239879
 h      0.12779776    -2.30020446    -0.41359982
 h     -0.32187901     2.72227792     1.02968934
 h     -0.91312257     1.65206636    -1.17673005
 h      1.87976778     1.72318645    -0.19981578
 o      2.17771344    -1.04584139     0.11353878
 h      2.89836490    -0.69996026     0.62152880
 c     -2.33576268    -0.84668228    -0.62030390
 h     -2.39031680    -2.00934891    -0.49818809
 h     -3.12411734    -0.16578305    -0.03996344
 h     -2.55107544    -0.67547441    -1.77751196
 h     -0.08437529     1.27021466     2.14064722
          17

 c      1.08702325    -0.40051771     0.21229769
 c     -0.04969238    -1.20473112    -0.24424475
 c     -1.04598013    -0.36663473    -0.31117996
 c     -0.21966920     1.76139808     1.06364670
 c     -0.50378589     1.10347178    -0.31807077
 c      0.87378123     1.12849062     0.06894497
 h      0.13083627    -2.28253115    -0.45364210
 h     -0.28870916     2.75948807     1.05450918
 h     -0.85951360     1.64723073    -1.17834164
 h      1.92783401     1.70131065    -0.25674470
 o      2.18137815    -1.05988452     0.11052964
 h      2.85778153    -0.70745487     0.60035679
 c     -2.33289010    -0.86251705    -0.62368711
 h     -2.36142154    -2.01839334    -0.50139901
 h     -3.09748760    -0.20445968    -0.08774894
 h     -2.55935858    -0.69014306    -1.82215534
 h     -0.05474314     1.33212058     2.10028354
          17

 c      1.09216941    -0.39430053     0.21589237
 c     -0.04544770    -1.20929764    -0.25025733
 c     -1.05369427    -0.34234836    -0.30107422
 c     -0.22403947     1.76164723     1.05538391
 c     -0.49621192     1.09658794    -0.28945183
 c      0.85539908     1.13706056     0.06665906
 h      0.12731838    -2.25902168    -0.48908113
 h     -0.25496750     2.83480577     1.07826454
 h     -0.80899265     1.64968270    -1.18034872
 h      1.94590819     1.66765672    -0.30973226
 o      2.18410917    -1.07481074     0.10727687
 h      2.84965012    -0.69863235     0.59577985
 c     -2.33266272    -0.87847274    -0.62906826
 h     -2.33685474    -2.00910225    -0.50276134
 h     -3.06844076    -0.25528365    -0.14040342
 h     -2.56314436    -0.70661071    -1.84214740
 h     -0.03703479     1.39338008     2.04812421
          17

 c      1.09633768    -0.38892193     0.21684574
 c     -0.03835827    -1.21244021    -0.25481366
 c     -1.06065057    -0.31769800    -0.29206149
 c     -0.22719679     1.76189493     1.04578369
 c     -0.49210113     1.08938233    -0.26080968
 c      0.84188565     1.14471729     0.06561532
 h      0.11839182    -2.23623863    -0.52075968
 h     -0.22018131     2.91681046     1.09894641
 h     -0.76190979     1.65672350    -1.17863177
 h      1.93054334     1.62389344    -0.35668339
 o      2.18580643    -1.09031764     0.10386176
 h      2.87445354    -0.67413687     0.60742374
 c     -2.33395882    -0.89454946    -0.63714382
 h     -2.31701480    -1.98666919    -0.50188143
 h     -3.04972957    -0.30953483    -0.18967783
 h     -2.56132329    -0.72533627    -1.83605223
 h     -0.02948075     1.44514993     2.00027543
          17

 c      1.09956796    -0.38489338     0.21518239
 c     -0.02936955    -1.21260147    -0.25782153
 c     -1.06630086    -0.29414484    -0.28421525
 c     -0.22923102     1.76499254     1.03405190
 c     -0.49234486     1.08243093    -0.23332508
 c      0.83427708     1.15098481     0.06587990
 h      0.10548237    -2.22106409    -0.54999333
 h     -0.18584225     2.98322158     1.11402962
 h     -0.71900724     1.66550885    -1.16932327
 h      1.88192802     1.57316643    -0.39645910
 o      2.18750544    -1.10547592     0.10113841
 h      2.91423485    -0.64502593     0.62212557
 c     -2.33532857    -0.91061222    -0.64846551
 h     -2.30175938    -1.96072155    -0.49787875
 h     -3.05662630    -0.35618002    -0.22606418
 h     -2.55351732    -0.74636664    -1.80605168
 h     -0.02886087     1.47941031     1.97577341
          17

 c      1.10204783    -0.38261036     0.21102997
 c     -0.01932279    -1.20873960    -0.25925960
 c     -1.07039817    -0.27298056    -0.27759042
 c     -0.23004502     1.77243352     1.02019735
 c     -0.49741385     1.07625204    -0.20800347
 c      0.83289712     1.15532464     0.06751299
 h      0.08966338    -2.21729193    -0.57764851
 h     -0.15400994     3.02303891     1.12149945
 h     -0.68159973     1.67382489    -1.15021777
 h      1.80434636     1.52002248    -0.42934680
 o      2.19018548    -1.11936811     0.09986464
 h      2.95141393    -0.62265559     0.62777985
 c     -2.33580530    -0.92589616    -0.66292446
 h     -2.29019669    -1.94414930    -0.48926871
 h     -3.09751373    -0.38934835    -0.24441667
 h     -2.54017729    -0.76923399    -1.75872388
 h     -0.03325923     1.49298780     1.98434687
          17

 c      1.10406476    -0.38232188     0.20459732
 c     -0.00890623    -1.20058051    -0.25927023
 c     -1.07297165    -0.25527257    -0.27221443
 c     -0.22923667     1.78459162     1.00572119
 c     -0.50724846     1.07127770    -0.18557137
 c      0.83703575     1.15707387     0.07071448
 h      0.07144003    -2.22315843    -0.60311117
 h     -0.12657863     3.03213229     1.12003433
 h     -0.65137892     1.68043270    -1.12133046
 h      1.70856070     1.47104627    -0.45879889
 o      2.19433974    -1.13139730     0.10039726
 h      2.97582700    -0.61387010     0.61826789
 c     -2.33559802    -0.93903284    -0.67917124
 h     -2.28095419    -1.94788516    -0.47444895
 h     -3.16529267    -0.41378635    -0.24814598
 h     -2.52305457    -0.79256248    -1.70729800
 h     -0.04417068     1.48898622     2.01750511
          17

 c      1.10597611    -0.38410323     0.19614982
 c      0.00129680    -1.18853702    -0.25816998
 c     -1.07424825    -0.24184987    -0.26808942
 c     -0.22630664     1.80116479     0.99281701
 c     -0.52130062     1.06785421    -0.16640185
 c      0.84473573     1.15539681     0.07613927
 h      0.05116846    -2.23229666    -0.62421773
 h     -0.10506893     3.01057928     1.10897264
 h     -0.63011565     1.68519561    -1.08494117
 h      1.61448436     1.43542882    -0.49469386
 o      2.20006729    -1.14127144     0.10278065
 h      2.98346357    -0.62132783     0.59214571
 c     -2.33554464    -0.94922084    -0.69466785
 h     -2.27298075    -1.97331259    -0.45328503
 h     -3.24320783    -0.43885351    -0.24535537
 h     -2.50559311    -0.81376869    -1.67323610
 h     -0.06427393     1.47366566     2.05696954
          17

 c      1.10819481    -0.38783926     0.18598409
 c      0.01074686    -1.17340547    -0.25636710
 c     -1.07456722    -0.23329084    -0.26519814
 c     -0.22093174     1.82137044     0.98323270
 c     -0.53871261     1.06624927    -0.15046434
 c      0.85341331     1.14947675     0.08494593
 h      0.02954687    -2.23710343    -0.63823825
 h     -0.09040226     2.96275473     1.08844327
 h     -0.61938204     1.68908971    -1.04535088
 h      1.54563602     1.42280971    -0.55335167
 o      2.20715228    -1.14896901     0.10683108
 h      2.97528257    -0.64407316     0.55140588
 c     -2.33631387    -0.95684851    -0.70661896
 h     -2.26604321    -2.01115674    -0.42834183
 h     -3.31560265    -0.47108312    -0.24334058
 h     -2.49158115    -0.83017524    -1.67931639
 h     -0.09469166     1.45322084     2.08688198
          17

 c      1.11117366    -0.39323601     0.17441065
 c      0.01893233    -1.15609901    -0.25426678
 c     -1.07431076    -0.22989495    -0.26350372
 c     -0.21308903     1.84372794     0.97787030
 c     -0.55853628     1.06664895    -0.13734802
 c      0.86183452     1.13916900     0.09754076
 h      0.00769681    -2.23160447    -0.64295340
 h     -0.08234461     2.90025223     1.05968539
 h     -0.62032116     1.69400436    -1.00825305
 h      1.50819336     1.43579074    -0.64240388
 o      2.21500053    -1.15477845     0.11213720
 h      2.95823445    -0.67687402     0.50155498
 c     -2.33840842    -0.96277168    -0.71384017
 h     -2.26041794    -2.04859159    -0.40389340
 h     -3.37191984    -0.51282032    -0.24683697
 h     -2.48163389    -0.84182065    -1.73010665
 h     -0.13462072     1.43279197     2.09779824
          17

 c      1.11538505    -0.39986258     0.16175077
 c      0.02538440    -1.13750833    -0.25221487
 c     -1.07385782    -0.23164539    -0.26294437
 c     -0.20309963     1.86562094     0.97687073
 c     -0.57986297     1.06915902    -0.12641092
 c      0.87066334     1.12532905     0.11239660
 h     -0.01305817    -2.21275848    -0.63723993
 h     -0.07860123     2.84688200     1.02519468
 h     -0.63349645     1.70209307    -0.97943375
 h      1.48590097     1.46635948    -0.74668154
 o      2.22249319    -1.15937439     0.11803973
 h      2.94757312    -0.70893674     0.45193872
 c     -2.34228180    -0.96765129    -0.71739508
 h     -2.25638084    -2.07552777    -0.38405115
 h     -3.40621564    -0.56352712    -0.25830305
 h     -2.47278989    -0.85171247    -1.80597995
 h     -0.18202059     1.41655842     2.08587766
          17

 c      1.12129682    -0.40719948     0.14833439
 c      0.02970010    -1.11842951    -0.25046839
 c     -1.07356063    -0.23818803    -0.26342871
 c     -0.19155224     1.88349280     0.97987984
 c     -0.60187035     1.07382154    -0.11704085
 c      0.88059910     1.10919403     0.12734868
 h     -0.03147218    -2.18087013    -0.62126479
 h     -0.07487545     2.83694610     0.98750294
 h     -0.65882206     1.71461586    -0.96285848
 h      1.46232930     1.50340501    -0.84334603
 o      2.22819305    -1.16365793     0.12382593
 h      2.96362556    -0.72643014     0.41259903
 c     -2.34812943    -0.97195677    -0.71904794
 h     -2.25396401    -2.08638976    -0.37179345
 h     -3.41619224    -0.62088757    -0.27844185
 h     -2.46206020    -0.86286548    -1.88198991
 h     -0.23422292     1.40777650     2.05167487
          17

 c      1.12931738    -0.41468638     0.13448495
 c      0.03158219    -1.09949507    -0.24917176
 c     -1.07374194    -0.24884105    -0.26483083
 c     -0.17892145     1.89530919     0.98632281
 c     -0.62387309     1.08062220    -0.10890731
 c      0.89160867     1.09188527     0.14084421
 h     -0.04662807    -2.13982102    -0.59652470
 h     -0.06862301     2.88780292     0.94699558
 h     -0.69557687     1.73085519    -0.95906190
 h      1.43027972     1.53848820    -0.91652883
 o      2.23153401    -1.16803085     0.12927409
 h      3.01325323    -0.72413025     0.38566719
 c     -2.35574637    -0.97607361    -0.72017474
 h     -2.25289397    -2.07980458    -0.36878614
 h     -3.40317019    -0.68124433    -0.30636787
 h     -2.44812290    -0.87687473    -1.94089913
 h     -0.28840065     1.40822417     2.00007580
          17

 c      1.13970597    -0.42177491     0.12049589
 c      0.03091040    -1.08110618    -0.24833994
 c     -1.07471661    -0.26263568    -0.26698608
 c     -0.16526172     1.90272631     0.99516969
 c     -0.64536493     1.08947962    -0.10203178
 c      0.90324234     1.07434192     0.15201777
 h     -0.05813556    -2.09715145    -0.56575418
 h     -0.06189343     2.97608759     0.90429481
 h     -0.74243509     1.74804599    -0.96508459
 h      1.38864542     1.56629437    -0.95812645
 o      2.23352876    -1.17205596     0.13472344
 h      3.07908252    -0.71086399     0.36437240
 c     -2.36446352    -0.98030388    -0.72175373
 h     -2.25254569    -2.05821623    -0.37537708
 h     -3.37323415    -0.73963893    -0.33931683
 h     -2.43096781    -0.89421533    -1.97364109
 h     -0.34226619     1.41707840     1.94125159
          17

 c      1.15248921    -0.42799517     0.10661021
 c      0.02783146    -1.06344991    -0.24787510
 c     -1.07683189    -0.27838064    -0.26969318
 c     -0.15044503     1.90872441     1.00467775
 c     -0.66600971     1.10022668    -0.09664707
 c      0.91494411     1.05739067     0.16045032
 h     -0.06617657    -2.06308551    -0.53241878
 h     -0.05733297     3.06635521     0.86299331
 h     -0.79748827     1.76249815    -0.97602292
 h      1.33895500     1.58363132    -0.96484214
 o      2.23560815    -1.17516185     0.14050045
 h      3.13806887    -0.69808437     0.34227038
 c     -2.37305943    -0.98480885    -0.72464363
 h     -2.25186414    -2.02788994    -0.39051046
 h     -3.33900776    -0.78991969    -0.37215431
 h     -2.41129569    -0.91473566    -1.97659862
 h     -0.39521481     1.43021905     1.89063633
          17

 c      1.16741960    -0.43300473     0.09301034
 c      0.02279777    -1.04672698    -0.24764938
 c     -1.08048946    -0.29475483    -0.27272717
 c     -0.13433576     1.91536923     1.01296400
 c     -0.68560246     1.11258228    -0.09301018
 c      0.92617969     1.04178643     0.16600346
 h     -0.07121293    -2.04711797    -0.49949702
 h     -0.05570888     3.13561725     0.82737784
 h     -0.85836886     1.77101315    -0.98693040
 h      1.28383405     1.58874427    -0.93631898
 o      2.23874483    -1.17707793     0.14669997
 h      3.17532136    -0.69264704     0.31678420
 c     -2.37985792    -0.98951296    -0.72968564
 h     -2.24935374    -1.99873339    -0.41167162
 h     -3.31905667    -0.82571808    -0.39780267
 h     -2.39015069    -0.93789226    -1.94999742
 h     -0.44876529     1.44204568     1.86411852
          17

 c      1.18398002    -0.43660160     0.07982078
 c      0.01652117    -1.03153299    -0.24761202
 c     -1.08611607    -0.31042467    -0.27586038
 c     -0.11698367     1.92340294     1.01901210
 c     -0.70403122     1.12614100    -0.09127435
 c      0.93646097     1.02818080     0.16877738
 h     -0.07342992    -2.05277963    -0.46811944
 h     -0.05644382     3.17315592     0.80056464
 h     -0.92249373     1.77177916    -0.99407052
 h      1.22667888     1.58132563    -0.87501499
 o      2.24341786    -1.17780328     0.15326513
 h      3.18455898    -0.69710248     0.28795896
 c     -2.38349852    -0.99404289    -0.73737040
 h     -2.24341027    -1.98243982    -0.43530781
 h     -3.32898913    -0.84287557    -0.41051478
 h     -2.36869430    -0.96277084    -1.89814060
 h     -0.50381796     1.45065584     1.86808316
          17

 c      1.20142552    -0.43871421     0.06711663
 c      0.00988049    -1.01898885    -0.24779926
 c     -1.09408024    -0.32417328    -0.27888294
 c     -0.09889084     1.93248013     1.02305540
 c     -0.72124710     1.14039389    -0.09141879
 c      0.94530696     1.01699687     0.16923077
 h     -0.07252314    -2.07525449    -0.43752895
 h     -0.05833487     3.17534200     0.78428275
 h     -0.98734585     1.76464939    -0.99541562
 h      1.17200816     1.56356667    -0.78803700
 o      2.24972423    -1.17752108     0.16006881
 h      3.16623274    -0.71092624     0.25718045
 c     -2.38405955    -0.99793702    -0.74714820
 h     -2.23321979    -1.98765239    -0.45815018
 h     -3.36777424    -0.84165512    -0.41048814
 h     -2.34798721    -0.98804771    -1.83162930
 h     -0.55682894     1.46042586     1.89527657
          17

 c      1.21885424    -0.43938019     0.05493094
 c      0.00380635    -1.01038211    -0.24823989
 c     -1.10458359    -0.33502380    -0.28161326
 c     -0.08089425     1.94175333     1.02592972
 c     -0.73723757     1.15476075    -0.09322563
 c      0.95216041     1.00815652     0.16852675
 h     -0.06810786    -2.10473641    -0.40643734
 h     -0.05987790     3.14289639     0.77909336
 h     -1.05074291     1.75105121    -0.99069407
 h      1.12617689     1.54294524    -0.69140851
 o      2.25734860    -1.17659236     0.16695277
 h      3.12784949    -0.73046655     0.22655993
 c     -2.38291184    -1.00112807    -0.75704975
 h     -2.21972148    -2.01456786    -0.47875454
 h     -3.41884656    -0.82595489    -0.40338592
 h     -2.32864442    -1.01220886    -1.77072949
 h     -0.60087837     1.47787518     1.93238963
          17

 c      1.23530057    -0.43871930     0.04326155
 c     -0.00087678    -1.00667763    -0.24888666
 c     -1.11755876    -0.34233105    -0.28389795
 c     -0.06383280     1.95023056     1.02842419
 c     -0.75199856     1.16862090    -0.09630521
 c      0.95635026     1.00072338     0.16890054
 h     -0.06015721    -2.13156798    -0.37416123
 h     -0.05939070     3.08098320     0.78433089
 h     -1.11107183     1.73369339    -0.98121401
 h      1.09744217     1.53606949    -0.61428247
 o      2.26540097    -1.17562010     0.17375894
 h      3.08632969    -0.74773736     0.19841113
 c     -2.38157327    -1.00407919    -0.76419374
 h     -2.20547814    -2.05491877    -0.49759530
 h     -3.46391473    -0.80077422    -0.39577241
 h     -2.31039305    -1.03429418    -1.74369344
 h     -0.62942895     1.50735225     1.96797026
          17

 c      1.24982604    -0.43691000     0.03208480
 c     -0.00361592    -1.00826356    -0.24962492
 c     -1.13260432    -0.34581421    -0.28560908
 c     -0.04836554     1.95661576     1.03115642
 c     -0.76550476     1.18135058    -0.10016817
 c      0.95731841     0.99331698     0.17275387
 h     -0.04908442    -2.14911413    -0.34084333
 h     -0.05513510     3.00196026     0.79745334
 h     -1.16743514     1.71608788    -0.96942222
 h      1.09286449     1.56366250    -0.58775461
 o      2.27249306    -1.17542083     0.18039427
 h      3.06661693    -0.75081290     0.17414449
 c     -2.38107574    -1.00743282    -0.76667347
 h     -2.19347301    -2.09743333    -0.51577870
 h     -3.49070660    -0.77058760    -0.39242070
 h     -2.29266194    -1.05420386    -1.76816407
 h     -0.63822303     1.55015523     1.99469556
          17

 c      1.26160241    -0.43418990     0.02138111
 c     -0.00422815    -1.01493177    -0.25031487
 c     -1.14898400    -0.34553497    -0.28664888
 c     -0.03492197     1.95888879     1.03470262
 c     -0.77769471     1.19238400    -0.10432569
 c      0.95507500     0.98619863     0.17983642
 h     -0.03562509    -2.15444914    -0.30721362
 h     -0.04557448     2.92968329     0.81291109
 h     -1.21955614     1.70186761    -0.95811264
 h      1.11256523     1.62612633    -0.61087686
 o      2.27781940    -1.17649625     0.18688029
 h      3.08428793    -0.73231718     0.15337459
 c     -2.38184394    -1.01176635    -0.76531011
 h     -2.18611405    -2.13261759    -0.53402860
 h     -3.49332204    -0.73890998    -0.39593457
 h     -2.27649280    -1.07134467    -1.83156864
 h     -0.62546016     1.60514915     2.00896857
          17

 c      1.26999522    -0.43084835     0.01115388
 c     -0.00287618    -1.02595415    -0.25082284
 c     -1.16571747    -0.34182976    -0.28696558
 c     -0.02367244     1.95449240     1.03957861
 c     -0.78850079     1.20127895    -0.10838928
 c      0.95012474     0.98149477     0.18757144
 h     -0.02069500    -2.14833710    -0.27428913
 h     -0.02960718     2.89686525     0.82249330
 h     -1.26731480     1.69398549    -0.94935068
 h      1.15025704     1.70085843    -0.65426562
 o      2.28226229    -1.17842190     0.19323978
 h      3.12748600    -0.69915630     0.13566028
 c     -2.38385541    -1.01748924    -0.76236958
 h     -2.18494709    -2.15433802    -0.55246720
 h     -3.47080372    -0.70833247    -0.40716560
 h     -2.26416728    -1.08424225    -1.90607168
 h     -0.59167668     1.66925070     2.01059682
          17

 c      1.27462713    -0.42720467     0.00143880
 c      0.00005622    -1.04017417    -0.25103307
 c     -1.18172981    -0.33522234    -0.28656628
 c     -0.01452507     1.94247760     1.04569002
 c     -0.79791608     1.20775886    -0.11213697
 c      0.94302703     0.98103787     0.19382399
 h     -0.00526852    -2.13519398    -0.24308741
 h     -0.00630664     2.91982245     0.82114617
 h     -1.31012959     1.69409214    -0.94357647
 h      1.19867017     1.76695954    -0.69321675
 o      2.28735847    -1.18030681     0.19940035
 h      3.17251250    -0.66486271     0.12193566
 c     -2.38681861    -1.02474944    -0.75973275
 h     -2.19071790    -2.15983733    -0.57068721
 h     -3.42655435    -0.68043688    -0.42553712
 h     -2.25738436    -1.09165423    -1.96991606
 h     -0.54003973     1.73757589     2.00347401
          17

 c      1.27537874    -0.42359888    -0.00768607
 c      0.00411408    -1.05611684    -0.25085700
 c     -1.19600428    -0.32634251    -0.28551838
 c     -0.00707558     1.92518868     1.05182516
 c     -0.80603698     1.21171217    -0.11551363
 c      0.93424727     0.98563105     0.19748035
 h      0.00974319    -2.12272629    -0.21434739
 h      0.02464634     2.97814924     0.81208975
 h     -1.34669667     1.70241740    -0.93943837
 h      1.25191817     1.81322382    -0.71512911
 o      2.29409908    -1.18141238     0.20525463
 h      3.20250123    -0.63946357     0.11345356
 c     -2.39014798    -1.03343656    -0.75857788
 h     -2.20345019    -2.14966482    -0.58779508
 h     -3.36884945    -0.65528200    -0.44900224
 h     -2.25679188    -1.09302045    -2.01127613
 h     -0.47675752     1.80405317     1.99676281
          17

 c      1.27234651    -0.42037226    -0.01609068
 c      0.00887156    -1.07220467    -0.25024359
 c     -1.20768910    -0.31587366    -0.28393921
 c     -0.00063300     1.90596721     1.05622104
 c     -0.81303354     1.21316843    -0.11856127
 c      0.92419116     0.99532856     0.19800476
 h      0.02360653    -2.12009171    -0.18833234
 h      0.06183843     3.03980667     0.80133630
 h     -1.37525441     1.71812049    -0.93444451
 h      1.30547863     1.83497944    -0.71474177
 o      2.30279666    -1.18125416     0.21070852
 h      3.20971836    -0.62794627     0.11096856
 c     -2.39289719    -1.04323312    -0.75967176
 h     -2.22244583    -2.12797149    -0.60238862
 h     -3.31128192    -0.63057774    -0.47394584
 h     -2.26227758    -1.08831663    -2.02503791
 h     -0.40991002     1.86333842     2.00383938
          17

 c      1.26579267    -0.41783583    -0.02359587
 c      0.01397719    -1.08715164    -0.24916891
 c     -1.21614647    -0.30451704    -0.28197886
 c      0.00537666     1.88707380     1.05763051
 c     -0.81908547     1.21226255    -0.12134452
 c      0.91325803     1.00974089     0.19510673
 h      0.03579579    -2.13379894    -0.16494316
 h      0.10263281     3.08339709     0.79265742
 h     -1.39415733     1.73978944    -0.92594680
 h      1.35573826     1.83104057    -0.69049521
 o      2.31326053    -1.17955663     0.21569220
 h      3.19321840    -0.63135331     0.11458698
 c     -2.39396615    -1.05358988    -0.76354412
 h     -2.24627287    -2.10293400    -0.61251450
 h     -3.27011302    -0.60176336    -0.49595121
 h     -2.27320597    -1.07787992    -2.01016120
 h     -0.34530344     1.91284725     2.03499069
          17

 c      1.25610539    -0.41624255    -0.02998891
 c      0.01916319    -1.10035212    -0.24759531
 c     -1.22096053    -0.29296109    -0.27980206
 c      0.01104234     1.86970468     1.05618657
 c     -0.82432898     1.20919981    -0.12391497
 c      0.90186553     1.02816665     0.18862507
 h      0.04589268    -2.16353476    -0.14422093
 h      0.14415029     3.09867573     0.78749278
 h     -1.40241352     1.76585175    -0.91192932
 h      1.39980479     1.80259711    -0.64324024
 o      2.32485765    -1.17627766     0.22017160
 h      3.15833448    -0.64683730     0.12366350
 c     -2.39277359    -1.06353107    -0.77036136
 h     -2.27300926    -2.08603130    -0.61575048
 h     -3.25599803    -0.56528534    -0.51214070
 h     -2.28846225    -1.06234771    -1.96893843
 h     -0.28313646     1.95197106     2.08774489
          17

 c      1.24377687    -0.41576878    -0.03504373
 c      0.02422215    -1.11190104    -0.24544203
 c     -1.22192836    -0.28185943    -0.27757371
 c      0.01616834     1.85458288     1.05320464
 c     -0.82881926     1.20423488    -0.12629696
 c      0.89039885     1.04958691     0.17858100
 h      0.05348897    -2.20218873    -0.12673127
 h      0.18368338     3.08198826     0.78601834
 h     -1.40000572     1.79485592    -0.89142427
 h      1.43599799     1.75367300    -0.57661012
 o      2.33641492    -1.17172438     0.22417089
 h      3.11857662    -0.66618763     0.13653251
 c     -2.38979847    -1.07163193    -0.77963772
 h     -2.30102341    -2.08785042    -0.60975357
 h     -3.26668928    -0.52337767    -0.52307130
 h     -2.30640578    -1.04262189    -1.90812751
 h     -0.22074473     1.97960455     2.14829360
          17

 c      1.22939542    -0.41649739    -0.03854304
 c      0.02895505    -1.12225003    -0.24260585
 c     -1.21904257    -0.27181933    -0.27545146
 c      0.02063929     1.84218396     1.05023522
 c     -0.83250330     1.19766475    -0.12847496
 c      0.87901969     1.07255530     0.16537926
 h      0.05822121    -2.24001765    -0.11337953
 h      0.21878610     3.03367467     0.78779982
 h     -1.38798187     1.82565718    -0.86461601
 h      1.46569847     1.69289399    -0.49879029
 o      2.34620282    -1.16662008     0.22777790
 h      3.09615614    -0.67507913     0.15052051
 c     -2.38617686    -1.07672917    -0.79000118
 h     -2.32975621    -2.11081920    -0.59354768
 h     -3.29086140    -0.48343225    -0.53142044
 h     -2.32488728    -1.01964239    -1.84180206
 h     -0.15681697     1.99387058     2.20162672
          17

 c      1.21363713    -0.41839517    -0.04029865
 c      0.03311335    -1.13186222    -0.23900625
 c     -1.21245956    -0.26340324    -0.27358688
 c      0.02450343     1.83263239     1.04848587
 c     -0.83520661     1.18983359    -0.13038769
 c      0.86731271     1.09507508     0.15003966
 h      0.05984715    -2.26869420    -0.10496868
 h      0.24742192     2.95792922     0.79192821
 h     -1.36834057     1.85750676    -0.83272560
 h      1.49699648     1.63540809    -0.42452980
 o      2.35273616    -1.16163770     0.23105204
 h      3.10957620    -0.66075845     0.16351717
 c     -2.38298078    -1.07865234    -0.79910334
 h     -2.35931337    -2.14640433    -0.56872614
 h     -3.31678811    -0.45302334    -0.53957754
 h     -2.34156336    -0.99376110    -1.79354377
 h     -0.09222031     1.99317300     2.23750623
          17

 c      1.19723666    -0.42129908    -0.04016611
 c      0.03637245    -1.14104591    -0.23461644
 c     -1.20246580    -0.25713892    -0.27213133
 c      0.02786612     1.82546022     1.04876436
 c     -0.83665250     1.18114056    -0.13193986
 c      0.85417433     1.11489930     0.13394846
 h      0.05826396    -2.28313573    -0.10192749
 h      0.26851291     2.86484815     0.79665524
 h     -1.34372221     1.88998276    -0.79768934
 h      1.54571913     1.59963775    -0.37173795
 o      2.35615132    -1.15650450     0.23390369
 h      3.15216853    -0.62641398     0.17599977
 c     -2.38090793    -1.07801590    -0.80437825
 h     -2.38939430    -2.18099341    -0.53909694
 h     -3.33638476    -0.43697538    -0.54872106
 h     -2.35478049    -0.96439692    -1.78850384
 h     -0.02905669     1.97675906     2.25094464
          17

 c      1.18094319    -0.42493315    -0.03805268
 c      0.03836408    -1.14990434    -0.22946982
 c     -1.18945974    -0.25351539    -0.27123622
 c      0.03071455     1.81929879     1.05164537
 c     -0.83652584     1.17203625    -0.13303176
 c      0.83901111     1.13068664     0.11765478
 h      0.05347359    -2.28190310    -0.10424743
 h      0.28318755     2.77398238     0.79846570
 h     -1.31696209     1.92269993    -0.76164784
 h      1.62140476     1.59365532    -0.34731259
 o      2.35772006    -1.15027553     0.23619304
 h      3.20001398    -0.58667528     0.18951660
 c     -2.38025895    -1.07546986    -0.80505033
 h     -2.41897710    -2.20299506    -0.50907793
 h     -3.34533541    -0.43715015    -0.55895996
 h     -2.36423384    -0.93203692    -1.83083866
 h      0.03019029     1.94477775     2.24111646
          17

 c      1.16548647    -0.42893913    -0.03392482
 c      0.03873696    -1.15830787    -0.22365062
 c     -1.17394117    -0.25295696    -0.27104680
 c      0.03279163     1.81188635     1.05757686
 c     -0.83454674     1.16300591    -0.13359539
 c      0.82308145     1.14252834     0.10039448
 h      0.04553470    -2.26727289    -0.11149796
 h      0.29583065     2.71429382     0.79147528
 h     -1.29061636     1.95485244    -0.72638294
 h      1.71145064     1.60902466    -0.34179209
 o      2.35848916    -1.14219487     0.23785480
 h      3.23346094    -0.55364694     0.20470625
 c     -2.38104925    -1.07125337    -0.80262989
 h     -2.44663714    -2.20557337    -0.48237449
 h     -3.34236942    -0.45296738    -0.56969538
 h     -2.37014709    -0.90023018    -1.89877143
 h      0.08316355     1.89819843     2.21081294
          17

 c      1.15156064    -0.43291349    -0.02781270
 c      0.03720441    -1.16586525    -0.21728018
 c     -1.15649149    -0.25578793    -0.27169425
 c      0.03387732     1.80141705     1.06650517
 c     -0.83050827     1.15454317    -0.13361679
 c      0.80835629     1.15093320     0.08129335
 h      0.03452220    -2.24529499    -0.12287265
 h      0.31066294     2.70795087     0.77100572
 h     -1.26665188     1.98485454    -0.69299225
 h      1.79412261     1.63340366    -0.34350503
 o      2.35893716    -1.13190675     0.23889298
 h      3.24238277    -0.53335732     0.22133394
 c     -2.38306180    -1.06537669    -0.79908399
 h     -2.47088804    -2.18650472    -0.46150953
 h     -3.32905387    -0.48157842    -0.57984544
 h     -2.37255487    -0.87341053    -1.96669405
 h      0.12807100     1.83866235     2.16703451
          17

 c      1.13979465    -0.43646259    -0.01980666
 c      0.03358532    -1.17195804    -0.21049633
 c     -1.13775098    -0.26218757    -0.27328293
 c      0.03435477     1.78845051     1.07710641
 c     -0.82428285     1.14709834    -0.13313276
 c      0.79620183     1.15624068     0.06003890
 h      0.02049497    -2.22519647    -0.13734962
 h      0.32462016     2.74752020     0.74107168
 h     -1.24643173     2.01039133    -0.66196021
 h      1.85386913     1.65846582    -0.34622769
 o      2.35910445    -1.11936630     0.23934571
 h      3.22399921    -0.52709491     0.23879476
 c     -2.38577850    -1.05787743    -0.79578599
 h     -2.49039740    -2.14768958    -0.44773552
 h     -3.31028170    -0.51762237    -0.58783375
 h     -2.37147880    -0.85465507    -2.01790660
 h      0.16430746     1.76811000     2.12224702
          17

 c      1.13070459    -0.43925226    -0.01004774
 c      0.02784549    -1.17596252    -0.20341953
 c     -1.11840562    -0.27213395    -0.27587369
 c      0.03491925     1.77504306     1.08701074
 c     -0.81580668     1.14101035    -0.13220367
 c      0.78726494     1.15869965     0.03678091
 h      0.00351199    -2.21673303    -0.15403950
 h      0.33004279     2.80675504     0.71263329
 h     -1.23089891     2.02893216    -0.63351036
 h      1.88282795     1.67954104    -0.34790956
 o      2.35866217    -1.10479685     0.23926186
 h      3.18180423    -0.53203608     0.25645937
 c     -2.38832618    -1.04883252    -0.79360216
 h     -2.50416603    -2.09521312    -0.44086827
 h     -3.29460918    -0.55324879    -0.59153191
 h     -2.36713262    -0.84550322    -2.04395033
 h      0.19304938     1.68797216     2.09319400
          17

 c      1.12464765    -0.44103589     0.00127877
 c      0.02013041    -1.17768087    -0.19611976
 c     -1.09918364    -0.28534608    -0.27947164
 c      0.03600826     1.76290494     1.09420790
 c     -0.80506500     1.13644066    -0.13088927
 c      0.78175343     1.15856906     0.01191900
 h     -0.01621381    -2.22522627    -0.17250169
 h      0.32178778     2.86330741     0.69566111
 h     -1.22077950     2.03844417    -0.60798929
 h      1.87799666     1.69403837    -0.34851725
 o      2.35682928    -1.08875552     0.23867868
 h      3.12700854    -0.54015024     0.27403852
 c     -2.38963086    -1.03816697    -0.79315910
 h     -2.51174251    -2.03955436    -0.43902098
 h     -3.29232050    -0.57970329    -0.58860869
 h     -2.35994859    -0.84643540    -2.04145674
 h      0.21643132     1.59863315     2.09236290
          17

 c      1.12178639    -0.44165869     0.01394179
 c      0.01078114    -1.17766225    -0.18861936
 c     -1.08085135    -0.30125172    -0.28402382
 c      0.03787308     1.75284814     1.09828559
 c     -0.79208905     1.13333400    -0.12924233
 c      0.77963100     1.15610801    -0.01403578
 h     -0.03805856    -2.24796787    -0.19257902
 h      0.29846561     2.90403937     0.69624596
 h     -1.21669635     2.03795431    -0.58609569
 h      1.83944490     1.70070755    -0.34900607
 o      2.35230490    -1.07220953     0.23758605
 h      3.07986792    -0.53699223     0.29219437
 c     -2.38892598    -1.02542717    -0.79488041
 h     -2.51338883    -1.99427657    -0.43875200
 h     -3.30954593    -0.59101298    -0.57766584
 h     -2.35052192    -0.85716675    -2.01050426
 h      0.23495893     1.50132928     2.11678559
          17

 c      1.12206225    -0.44104009     0.02765624
 c      0.00033871    -1.17704652    -0.18092510
 c     -1.06419820    -0.31900441    -0.28942762
 c      0.04072886     1.74484274     1.10019910
 c     -0.77695402     1.13142918    -0.12730272
 c      0.78062293     1.15150805    -0.04050822
 h     -0.06090349    -2.27614931    -0.21385541
 h      0.26106562     2.92225825     0.71724262
 h     -1.21917706     2.02777013    -0.56889486
 h      1.77041768     1.69980574    -0.35116857
 o      2.34385525    -1.05617467     0.23591950
 h      3.06080241    -0.50757957     0.31272859
 c     -2.38627416    -1.00996678    -0.79873233
 h     -2.50984913    -1.97094130    -0.43657186
 h     -3.34271621    -0.58684124    -0.55945208
 h     -2.33952485    -0.87660826    -1.95495621
 h      0.24682765     1.40067760     2.15048327
          17

 c      1.12518086    -0.43914055     0.04207420
 c     -0.01046588    -1.17711379    -0.17303969
 c     -1.05000959    -0.33755048    -0.29554826
 c      0.04466283     1.73833097     1.10114062
 c     -0.75977803     1.13031532    -0.12508820
 c      0.78402573     1.14476073    -0.06682957
 h     -0.08334825    -2.30002732    -0.23539577
 h      0.21191272     2.91523878     0.75928587
 h     -1.22855734     2.00929899    -0.55763274
 h      1.67941306     1.69436926    -0.35815611
 o      2.33168438    -1.04072897     0.23370073
 h      3.06917465    -0.45230131     0.33643681
 c     -2.38248205    -0.99167736    -0.80381361
 h     -2.50164979    -1.97191220    -0.43152917
 h     -3.38062918    -0.57108856    -0.53669276
 h     -2.32756400    -0.90264102    -1.88488540
 h      0.24999817     1.30356743     2.17685877
          17

 c      1.13061493    -0.43593166     0.05678253
 c     -0.02075221    -1.17893889    -0.16494510
 c     -1.03902761    -0.35572960    -0.30223895
 c      0.04956473     1.73250486     1.10195164
 c     -0.74074121     1.12950951    -0.12260536
 c      0.78839903     1.13542967    -0.09214831
 h     -0.10399012    -2.31258420    -0.25592340
 h      0.15421275     2.88358210     0.82124964
 h     -1.24474938     1.98448168    -0.55339228
 h      1.58361626     1.69285704    -0.37560797
 o      2.31734788    -1.02499964     0.23115627
 h      3.08497860    -0.38729230     0.36126031
 c     -2.37857237    -0.97135820    -0.80807657
 h     -2.48886948    -1.98894036    -0.42595858
 h     -3.41119819    -0.54853552    -0.51283765
 h     -2.31488071    -0.93226696    -1.82026812
 h      0.24358267     1.21654440     2.18517078
          17

 c      1.13761415    -0.43138694     0.07130877
 c     -0.02958235    -1.18322465    -0.15658899
 c     -1.03188523    -0.37239887    -0.30935251
 c      0.05516797     1.72632202     1.10313922
 c     -0.72014236     1.12853545    -0.11988958
 c      0.79164847     1.12255082    -0.11539436
 h     -0.12158662    -2.31075156    -0.27412854
 h      0.09176536     2.83233760     0.90023319
 h     -1.26686416     1.95500783    -0.55666750
 h      1.50800249     1.71054905    -0.41207369
 o      2.30241849    -1.00816488     0.22860294
 h      3.09014016    -0.32854656     0.38409413
 c     -2.37538377    -0.95019478    -0.80872222
 h     -2.47175664    -2.00952760    -0.42328399
 h     -3.42564219    -0.52295749    -0.49106499
 h     -2.30106122    -0.96308664    -1.78928796
 h      0.22783294     1.14450005     2.17044236
          17

 c      1.14520625    -0.42550155     0.08514064
 c     -0.03610983    -1.19019790    -0.14789319
 c     -1.02899474    -0.38657364    -0.31672826
 c      0.06114777     1.71834401     1.10501456
 c     -0.69848534     1.12698115    -0.11705226
 c      0.79252684     1.10555126    -0.13571242
 h     -0.13513323    -2.29556256    -0.28894309
 h      0.02831818     2.77325833     0.99167281
 h     -1.29282610     1.92171941    -0.56702770
 h      1.46815289     1.75920242    -0.47391971
 o      2.28804380    -0.98985954     0.22633715
 h      3.07570499    -0.28546559     0.40250990
 c     -2.37336929    -0.92911998    -0.80407783
 h     -2.45120798    -2.02320800    -0.42578373
 h     -3.41939622    -0.49672178    -0.47375296
 h     -2.28590784    -0.99489000    -1.80862698
 h      0.20375948     1.09031805     2.13191996
          17

 c      1.15221329    -0.41833030     0.09776380
 c     -0.03974695    -1.19951196    -0.13877608
 c     -1.03041215    -0.39756090    -0.32416242
 c      0.06725803     1.70678330     1.10765089
 c     -0.67652735     1.12452132    -0.11430018
 c      0.79210593     1.08579188    -0.15322207
 h     -0.14393964    -2.27216863    -0.29980359
 h     -0.03378624     2.72475157     1.09070812
 h     -1.31930770     1.88461992    -0.58308697
 h      1.45345126     1.82919143    -0.55643862
 o      2.27507387    -0.97011464     0.22460528
 h      3.03985464    -0.26177235     0.41512052
 c     -2.37246928    -0.90885377    -0.79529893
 h     -2.42872161    -2.02361877    -0.43404496
 h     -3.39197952    -0.47079487    -0.46212992
 h     -2.27120089    -1.02711406    -1.86405846
 h      0.17291525     1.05442406     2.07238689
          17

 c      1.15732902    -0.41000617     0.10870004
 c     -0.04027849    -1.21021609    -0.12917042
 c     -1.03574720    -0.40504026    -0.33139464
 c      0.07339122     1.69044911     1.11062962
 c     -0.65521161     1.12091289    -0.11191589
 c      0.79230740     1.06580216    -0.16873003
 h     -0.14770372    -2.24950271    -0.30688520
 h     -0.09430241     2.70215717     1.19457551
 h     -1.34222341     1.84348602    -0.60283977
 h      1.44425055     1.89802332    -0.64727480
 o      2.26413869    -0.94928006     0.22358704
 h      2.98622488    -0.25652045     0.42167716
 c     -2.37220758    -0.89013708    -0.78490455
 h     -2.40617331    -2.00817094    -0.44740409
 h     -3.34704111    -0.44464732    -0.45607177
 h     -2.25983234    -1.05649508    -1.92758287
 h      0.13739399     1.03356322     1.99880899
          17

 c      1.15926685    -0.40074628     0.11753210
 c     -0.03787103    -1.22094204    -0.11904117
 c     -1.04417894    -0.40905284    -0.33811462
 c      0.07935341     1.67019693     1.11299336
 c     -0.63552566     1.11597277    -0.11021857
 c      0.79440090     1.04767076    -0.18297324
 h     -0.14645935    -2.23828557    -0.31104949
 h     -0.15236756     2.70297815     1.30162582
 h     -1.35761517     1.79863884    -0.62420412
 h      1.42881483     1.94816714    -0.73538666
 o      2.25553805    -0.92804757     0.22335368
 h      2.92446178    -0.26324094     0.42355931
 c     -2.37184661    -0.87363068    -0.77497745
 h     -2.38563298    -1.97757854    -0.46434291
 h     -3.29269417    -0.41592023    -0.45395738
 h     -2.25390340    -1.07906357    -1.97857121
 h      0.09971839     1.01880572     1.92396404
          17

 c      1.15696933    -0.39086638     0.12392781
 c     -0.03300555    -1.23039680    -0.10843323
 c     -1.05456971    -0.40991022    -0.34397989
 c      0.08472203     1.64869705     1.11357876
 c     -0.61835880     1.10955862    -0.10952015
 c      0.79894436     1.03269007    -0.19641089
 h     -0.14022162    -2.24629851    -0.31312140
 h     -0.20406343     2.71033742     1.40757656
 h     -1.36253326     1.75144971    -0.64555827
 h      1.40311964     1.97041880    -0.81348767
 o      2.24902737    -0.90752820     0.22380300
 h      2.87159774    -0.26800061     0.42460819
 c     -2.37049162    -0.85977767    -0.76692427
 h     -2.36921111    -1.93594678    -0.48256131
 h     -3.24091039    -0.38027869    -0.45276568
 h     -2.25434728    -1.09181560    -2.00651643
 h      0.06202249     0.99493498     1.86622941
          17

 c      1.14984373    -0.38078372     0.12766926
 c     -0.02638557    -1.23790547    -0.09753647
 c     -1.06561550    -0.40807897    -0.34864237
 c      0.08911647     1.62855073     1.11167967
 c     -0.60439115     1.10155854    -0.11008572
 c      0.80603161     1.02158009    -0.20929784
 h     -0.12854064    -2.27339764    -0.31277936
 h     -0.24450949     2.70829311     1.50609542
 h     -1.35565351     1.70446305    -0.66612877
 h      1.36710526     1.96110196    -0.87712475
 o      2.24393398    -0.88902375     0.22468910
 h      2.84776402    -0.25246577     0.43041462
 c     -2.36741632    -0.84863181    -0.76169478
 h     -2.35888219    -1.89111725    -0.49891625
 h     -3.20352694    -0.33288130    -0.44925469
 h     -2.26126454    -1.09289396    -2.00741817
 h      0.02494478     0.94724039     1.84095531
          17

 c      1.13794394    -0.37098518     0.12867682
 c     -0.01882657    -1.24350939    -0.08667779
 c     -1.07598378    -0.40409235    -0.35177805
 c      0.09229827     1.61061023     1.10798957
 c     -0.59402532     1.09188159    -0.11209265
 c      0.81541857     1.01468224    -0.22175685
 h     -0.11061005    -2.31154814    -0.30830933
 h     -0.27017943     2.68795619     1.59134769
 h     -1.33756426     1.66123424    -0.68619347
 h      1.32264466     1.91989878    -0.92381252
 o      2.24009051    -0.87299913     0.22593860
 h      2.85946455    -0.21015226     0.44307311
 c     -2.36263321    -0.83958347    -0.75979601
 h     -2.35630845    -1.85410494    -0.50956973
 h     -3.18518992    -0.27234237    -0.44236111
 h     -2.27421102    -1.08138009    -1.98117884
 h     -0.01122277     0.87518827     1.84646482
          17

 c      1.12200257    -0.36197981     0.12701142
 c     -0.01112981    -1.24761157    -0.07622178
 c     -1.08444239    -0.39850123    -0.35311469
 c      0.09401450     1.59406015     1.10424363
 c     -0.58736326     1.08045941    -0.11558430
 c      0.82655683     1.01199518    -0.23375627
 h     -0.08590090    -2.34975932    -0.29754631
 h     -0.27928270     2.64621222     1.65899447
 h     -1.31068732     1.62595678    -0.70706373
 h      1.27306057     1.84946233    -0.95310218
 o      2.23827124    -0.85855761     0.22784490
 h      2.89212451    -0.15496805     0.45801230
 c     -2.35706359    -0.83141131    -0.76118424
 h     -2.36276228    -1.83557149    -0.51081804
 h     -3.18069827    -0.20356702    -0.43429026
 h     -2.29234845    -1.05726184    -1.93101041
 h     -0.04430460     0.79271091     1.86673815
          17

 c      1.10329304    -0.35425076     0.12284821
 c     -0.00398701    -1.25062269    -0.06647457
 c     -1.08998876    -0.39185595    -0.35245830
 c      0.09403534     1.57769443     1.10193018
 c     -0.58424182     1.06728328    -0.12045988
 c      0.83858348     1.01304218    -0.24494920
 h     -0.05461305    -2.37865128    -0.27887322
 h     -0.27144217     2.58366834     1.70629047
 h     -1.27866456     1.60282188    -0.73070210
 h      1.22364947     1.75681954    -0.96808957
 o      2.23921877    -0.84447333     0.23074558
 h      2.92654720    -0.10500832     0.46923066
 c     -2.35199989    -0.82299855    -0.76516300
 h     -2.37905708    -1.83930723    -0.50070923
 h     -3.18045878    -0.13530265    -0.42865570
 h     -2.31454212    -1.02173861    -1.86477905
 h     -0.07103822     0.71503495     1.88601298
          17

 c      1.08339217    -0.34819568     0.11643799
 c      0.00206155    -1.25281356    -0.05764217
 c     -1.09195759    -0.38470470    -0.34972367
 c      0.09228256     1.56053869     1.10175860
 c     -0.58434263     1.05248531    -0.12654400
 c      0.85028796     1.01662423    -0.25434481
 h     -0.01770778    -2.39231817    -0.25161489
 h     -0.24757216     2.50391654     1.73230741
 h     -1.24509796     1.59500965    -0.75879255
 h      1.18274251     1.65609236    -0.97900939
 o      2.24307803    -0.82991411     0.23479779
 h      2.94995656    -0.07147750     0.47307974
 c     -2.34853808    -0.81393607    -0.77018306
 h     -2.40518391    -1.85880670    -0.48027764
 h     -3.17650141    -0.07571313    -0.42824157
 h     -2.33953978    -0.97779430    -1.79811344
 h     -0.08868915     0.65194498     1.89470234
          17

 c      1.06395026    -0.34407606     0.10808048
 c      0.00663213    -1.25428807    -0.04982390
 c     -1.09008422    -0.37760225    -0.34496939
 c      0.08889579     1.54175083     1.10369311
 c     -0.58733373     1.03644606    -0.13371267
 c      0.86019618     1.02083551    -0.26004826
 h      0.02326758    -2.38859982    -0.21602921
 h     -0.21015720     2.41424533     1.73885098
 h     -1.21207307     1.60347467    -0.79141972
 h      1.16143607     1.56840923    -1.00636922
 o      2.24951181    -0.81447889     0.23999075
 h      2.95627136    -0.05868469     0.46825244
 c     -2.34735187    -0.80434929    -0.77377680
 h     -2.43996977    -1.88159372    -0.45308885
 h     -3.16441487    -0.03017702    -0.43421252
 h     -2.36647350    -0.93014879    -1.75603109
 h     -0.09552664     0.60814400     1.88835142
          17

 c      1.04652024    -0.34202295     0.09811923
 c      0.00949799    -1.25497002    -0.04301692
 c     -1.08451787    -0.37111757    -0.33842112
 c      0.08426318     1.52032855     1.10700686
 c     -0.59294530     1.01986471    -0.14198909
 c      0.86715692     1.02420155    -0.26022653
 h      0.06641437    -2.36907761    -0.17316701
 h     -0.16373136     2.32741043     1.73228184
 h     -1.17958213     1.62618113    -0.82621838
 h      1.16736454     1.50907537    -1.07003566
 o      2.25788695    -0.79813240     0.24619287
 h      2.94468301    -0.06559093     0.45516552
 c     -2.34865007    -0.79458573    -0.77358009
 h     -2.48134354    -1.89581744    -0.42370755
 h     -3.14303723    -0.00101765    -0.44617009
 h     -2.39535606    -0.88279300    -1.76190155
 h     -0.09078148     0.58480914     1.86584538
          17

 c      1.03245666    -0.34206930     0.08693510
 c      0.01058509    -1.25457904    -0.03713060
 c     -1.07578437    -0.36583603    -0.33045855
 c      0.07897616     1.49500219     1.11031407
 c     -0.60092504     1.00372697    -0.15152872
 c      0.87111851     1.02702714    -0.25534400
 h      0.10978671    -2.33914004    -0.12463912
 h     -0.11450897     2.26222819     1.72474605
 h     -1.14643296     1.65847222    -0.85886025
 h      1.19610246     1.47231957    -1.16341308
 o      2.26730617    -0.78124719     0.25316265
 h      2.92000567    -0.08539843     0.43589265
 c     -2.35231215    -0.78517980    -0.76942578
 h     -2.52694188    -1.89350798    -0.39633912
 h     -3.11394930     0.01234245    -0.46238172
 h     -2.42582492    -0.83622308    -1.81361656
 h     -0.07464370     0.58015214     1.82866157
          17

 c      1.02286587    -0.34411917     0.07490047
 c      0.00994903    -1.25265816    -0.03201712
 c     -1.06471807    -0.36234998    -0.32157390
 c      0.07358241     1.46489900     1.11200832
 c     -0.61093051     0.98916748    -0.16251540
 c      0.87272633     1.03031859    -0.24766589
 h      0.15176536    -2.30748172    -0.07219423
 h     -0.06737490     2.23658676     1.72918270
 h     -1.11173857     1.69444568    -0.88458119
 h      1.23606663     1.44383424    -1.25954283
 o      2.27650820    -0.76473618     0.26054435
 h      2.89459610    -0.10347946     0.41435872
 c     -2.35804676    -0.77664242    -0.76325423
 h     -2.57455517    -1.87096707    -0.37410481
 h     -3.08126194     0.01344306    -0.48010102
 h     -2.45554123    -0.78981652    -1.88534034
 h     -0.04836068     0.58863797     1.78126325
          17

 c      1.01858147    -0.34789151     0.06232772
 c      0.00775115    -1.24877687    -0.02751699
 c     -1.05237534    -0.36122253    -0.31232015
 c      0.06830940     1.43104268     1.11123216
 c     -0.62246968     0.97728420    -0.17504958
 c      0.87254860     1.03448900    -0.23916614
 h      0.19123633    -2.28366512    -0.01715213
 h     -0.02253558     2.25191194     1.74670431
 h     -1.07580981     1.72851183    -0.89966304
 h      1.27763744     1.41541633    -1.33589291
 o      2.28397392    -0.74994885     0.26794578
 h      2.88676843    -0.09895415     0.39520563
 c     -2.36531665    -0.76929857    -0.75710022
 h     -2.62240130    -1.82844134    -0.35879459
 h     -3.05141177     0.00895782    -0.49593920
 h     -2.48146602    -0.74444349    -1.95176950
 h     -0.01428196     0.59907802     1.73243740
          17

 c      1.02013251    -0.35291818     0.04945533
 c      0.00428960    -1.24291945    -0.02348185
 c     -1.03993068    -0.36290550    -0.30325673
 c      0.06323609     1.39663053     1.10792642
 c     -0.63491947     0.96896235    -0.18906645
 c      0.87092621     1.03935695    -0.23101856
 h      0.22710008    -2.27351143     0.03982153
 h      0.02179441     2.29077014     1.76519772
 h     -1.04027356     1.75652803    -0.90225877
 h      1.31496688     1.38489984    -1.38046454
 o      2.28887992    -0.73767205     0.27519519
 h      2.90588079    -0.06050997     0.37980586
 c     -2.37332419    -0.76327943    -0.75228653
 h     -2.66945849    -1.77017143    -0.35067585
 h     -3.03202585     0.00793148    -0.50640883
 h     -2.50137083    -0.70195267    -1.99779338
 h      0.02467614     0.59395267     1.69587914
          17

 c      1.02770545    -0.35860892     0.03646294
 c      0.00007782    -1.23575018    -0.01973761
 c     -1.02857049    -0.36763130    -0.29490586
 c      0.05847576     1.36508675     1.10219512
 c     -0.64757716     0.96472572    -0.20428680
 c      0.86808188     1.04445630    -0.22389056
 h      0.25734970    -2.27572254     0.09811960
 h      0.06549290     2.33212538     1.77200893
 h     -1.00782375     1.77649016    -0.89270083
 h      1.34473222     1.35305001    -1.38836733
 o      2.29190812    -0.72722819     0.28242085
 h      2.93964704    -0.00059552     0.36506402
 c     -2.38125787    -0.75830473    -0.74957401
 h     -2.71599438    -1.70473324    -0.34816447
 h     -3.02878374     0.01848469    -0.50897869
 h     -2.51405898    -0.66430004    -2.01627569
 h      0.06662237     0.55716510     1.68456047
          17

 c      1.04111228    -0.36436082     0.02349385
 c     -0.00413465    -1.22842799    -0.01603880
 c     -1.01939879    -0.37531922    -0.28772686
 c      0.05413676     1.33786695     1.09474560
 c     -0.65971866     0.96460934    -0.22022074
 c      0.86421302     1.04922780    -0.21819473
 h      0.27895512    -2.28350871     0.15641182
 h      0.10675259     2.36109329     1.76036577
 h     -0.98189621     1.78900092    -0.87356059
 h      1.36511458     1.32194269    -1.35878646
 o      2.29429876    -0.71741038     0.28975938
 h      2.96896850     0.05974742     0.34803844
 c     -2.38862618    -0.75337509    -0.74935624
 h     -2.76405798    -1.64436830    -0.34774955
 h     -3.04164977     0.04306038    -0.50323863
 h     -2.51909568    -0.63320882    -2.00478637
 h      0.11097394     0.49019359     1.69894233
          17

 c      1.05976565    -0.36965950     0.01067748
 c     -0.00745787    -1.22215787    -0.01209059
 c     -1.01335307    -0.38554793    -0.28210091
 c      0.05044297     1.31439748     1.08696899
 c     -0.67064760     0.96809610    -0.23621485
 c      0.85950816     1.05309588    -0.21414804
 h      0.28883785    -2.28912278     0.21264787
 h      0.14338322     2.36951356     1.72840664
 h     -0.96631553     1.79750029    -0.84942779
 h      1.37555994     1.29452760    -1.29400643
 o      2.29697217    -0.70740772     0.29722616
 h      2.98166627     0.10589959     0.32797379
 c     -2.39537486    -0.74702190    -0.75166879
 h     -2.81680984    -1.60100362    -0.34528718
 h     -3.06462180     0.07726058    -0.49091012
 h     -2.51660115    -0.61000446    -1.96420678
 h      0.15593518     0.41202559     1.72691479
          17

 c      1.08267379    -0.37414094    -0.00185752
 c     -0.00901263    -1.21785408    -0.00761878
 c     -1.01112261    -0.39762348    -0.27831710
 c      0.04773615     1.29361534     1.08008983
 c     -0.67973722     0.97419729    -0.25154386
 c      0.85406456     1.05548139    -0.21165209
 h      0.28488009    -2.28704296     0.26465678
 h      0.17344989     2.35408825     1.67727320
 h     -0.96477799     1.80767745    -0.82601578
 h      1.37747980     1.27484230    -1.20042581
 o      2.30048807    -0.69687551     0.30476571
 h      2.97318587     0.13093914     0.30553676
 c     -2.40183164    -0.73821803    -0.75597678
 h     -2.87559276    -1.57942454    -0.33902692
 h     -3.08945784     0.11362368    -0.47464032
 h     -2.50724478    -0.59532393    -1.89939833
 h      0.19804334     0.34244240     1.75545455
          17

 c      1.10847866    -0.37761596    -0.01399325
 c     -0.00808534    -1.21599397    -0.00243748
 c     -1.01306998    -0.41072968    -0.27655290
 c      0.04632563     1.27471314     1.07473160
 c     -0.68648885     0.98174301    -0.26558575
 c      0.84767614     1.05576549    -0.21001186
 h      0.26638215    -2.27498614     0.31073232
 h      0.19554224     2.31546419     1.61032797
 h     -0.97997025     1.82514110    -0.80817931
 h      1.37636294     1.26870542    -1.09158424
 o      2.30518855    -0.68580892     0.31231014
 h      2.94451036     0.13369693     0.28199783
 c     -2.40862175    -0.72697059    -0.76086838
 h     -2.93723934    -1.57460551    -0.33140199
 h     -3.10917127     0.14558216    -0.45692103
 h     -2.49245022    -0.58857486    -1.82207927
 h      0.23374129     0.29385763     1.77629748
          17

 c      1.13554364    -0.38006376    -0.02565730
 c     -0.00426691    -1.21656806     0.00349867
 c     -1.01917184    -0.42410082    -0.27685174
 c      0.04638065     1.25699035     1.07094770
 c     -0.69061964     0.98980635    -0.27803579
 c      0.83953152     1.05320635    -0.20768184
 h      0.23414467    -2.25397364     0.35005725
 h      0.20911785     2.25903864     1.53336991
 h     -1.01242049     1.85172718    -0.79751780
 h      1.38501236     1.28466586    -0.99096229
 o      2.31123088    -0.67452796     0.31982160
 h      2.90168299     0.11858481     0.25869394
 c     -2.41642658    -0.71405803    -0.76389665
 h     -2.99541154    -1.57677967    -0.32709491
 h     -3.11926588     0.16894063    -0.43973734
 h     -2.47456375    -0.58728835    -1.75493945
 h      0.26021802     0.27216133     1.78543535
          17

 c      1.16209054    -0.38160049    -0.03686127
 c      0.00246244    -1.21907791     0.01005409
 c     -1.02900217    -0.43713698    -0.27910729
 c      0.04784984     1.23947294     1.06832771
 c     -0.69214444     0.99795515    -0.28897745
 c      0.82842525     1.04699487    -0.20300044
 h      0.19036662    -2.22824686     0.38305300
 h      0.21511369     2.19731618     1.45522621
 h     -1.05977857     1.88353320    -0.79167855
 h      1.42104780     1.33291045    -0.92320270
 o      2.31850232    -0.66379094     0.32734127
 h      2.85679047     0.09749050     0.23631903
 c     -2.42576419    -0.70047151    -0.76205613
 h     -3.04394790    -1.57742255    -0.33012885
 h     -3.11766226     0.18187829    -0.42458980
 h     -2.45605601    -0.58759781    -1.72884447
 h      0.27550443     0.27888930     1.78170952
          17

 c      1.18638385    -0.38244494    -0.04770220
 c      0.01174925    -1.22261799     0.01689769
 c     -1.04177704    -0.44942204    -0.28307115
 c      0.05038948     1.22075040     1.06614408
 c     -0.69140080     1.00611790    -0.29872750
 c      0.81442389     1.03694587    -0.19642641
 h      0.13826413    -2.20478530     0.41156007
 h      0.21641837     2.15116926     1.38708884
 h     -1.11724543     1.91295172    -0.78618806
 h      1.48769116     1.41660857    -0.88784830
 o      2.32660275    -0.65480658     0.33504392
 h      2.82714814     0.09003849     0.21393481
 c     -2.43699717    -0.68692648    -0.75391635
 h     -3.07876788    -1.57154642    -0.34252554
 h     -3.10449566     0.18485359    -0.41242530
 h     -2.43767859    -0.58755442    -1.75883883
 h      0.27851351     0.31200276     1.76634160
          17

 c      1.20696045    -0.38289089    -0.05830554
 c      0.02298562    -1.22613057     0.02356437
 c     -1.05646746    -0.46067604    -0.28840632
 c      0.05344587     1.19976697     1.06366908
 c     -0.68898642     1.01427373    -0.30762162
 c      0.79958410     1.02410077    -0.19044364
 h      0.08127946    -2.19131283     0.43832720
 h      0.21650642     2.14164224     1.33790880
 h     -1.17888048     1.93243060    -0.77686553
 h      1.56552666     1.52466431    -0.86059532
 o      2.33531748    -0.64849753     0.34316818
 h      2.82585892     0.11183270     0.18962428
 c     -2.45021913    -0.67375870    -0.74123321
 h     -3.09824291    -1.55761814    -0.36424793
 h     -3.08222795     0.18093322    -0.40334156
 h     -2.41918818    -0.58872440    -1.82512947
 h      0.26944343     0.36481847     1.74375894
          17

 c      1.22286669    -0.38326713    -0.06874007
 c      0.03545060    -1.22884317     0.02962766
 c     -1.07194991    -0.47069797    -0.29476950
 c      0.05651861     1.17763696     1.06039533
 c     -0.68563388     1.02226279    -0.31589652
 c      0.78615645     1.01001291    -0.18708649
 h      0.02233231    -2.19229154     0.46535294
 h      0.21597712     2.17096783     1.30844112
 h     -1.23891410     1.93686300    -0.76108230
 h      1.63316978     1.64033561    -0.82203043
 o      2.34523262    -0.64437176     0.35172809
 h      2.84970053     0.15630767     0.16436857
 c     -2.46503176    -0.66130434    -0.72694822
 h     -3.10313081    -1.53700698    -0.39363607
 h     -3.05581698     0.17623425    -0.39628768
 h     -2.40148877    -0.59261022    -1.89642459
 h      0.25062381     0.42336453     1.72393026
          17

 c      1.23379480    -0.38391013    -0.07894985
 c      0.04837733    -1.23061614     0.03487956
 c     -1.08713927    -0.47932031    -0.30186075
 c      0.05919905     1.15785825     1.05561274
 c     -0.68208464     1.02975295    -0.32365800
 c      0.77558136     0.99604012    -0.18724045
 h     -0.03596005    -2.20566522     0.49211631
 h      0.21241764     2.22021636     1.29328795
 h     -1.29262693     1.92423495    -0.73796734
 h      1.67835058     1.74982324    -0.76501533
 o      2.35723569    -0.64103170     0.36044401
 h      2.88532526     0.20271291     0.14248368
 c     -2.48059197    -0.65001676    -0.71333595
 h     -3.09664075    -1.51380290    -0.42781589
 h     -3.03213019     0.17943666    -0.38912262
 h     -2.38622837    -0.59895638    -1.95137930
 h      0.22675473     0.46589731     1.72414342
          17

 c      1.24003700    -0.38515756    -0.08874070
 c      0.06095726    -1.23185835     0.03933400
 c     -1.10107452    -0.48638432    -0.30942753
 c      0.06117944     1.14377344     1.04856576
 c     -0.67898266     1.03626661    -0.33089182
 c      0.76860829     0.98323505    -0.19104047
 h     -0.09043931    -2.22416192     0.51572752
 h      0.20368895     2.26764846     1.28698773
 h     -1.33689315     1.89550041    -0.70823448
 h      1.69604906     1.84354804    -0.68961615
 o      2.37176222    -0.63731697     0.36895514
 h      2.92121546     0.23429822     0.12802497
 c     -2.49587889    -0.64015469    -0.70181508
 h     -3.08437205    -1.49469327    -0.46310288
 h     -3.01756113     0.19864914    -0.37962769
 h     -2.37490113    -0.60651773    -1.97953886
 h      0.20174878     0.47457822     1.76070165
          17

 c      1.24230053    -0.38733410    -0.09782324
 c      0.07239236    -1.23314841     0.04307695
 c     -1.11296284    -0.49173204    -0.31724828
 c      0.06249631     1.13614310     1.03998918
 c     -0.67677754     1.04119977    -0.33749806
 c      0.76557569     0.97242674    -0.19825530
 h     -0.13734920    -2.23964442     0.53276018
 h      0.18915377     2.29913409     1.28594918
 h     -1.37065710     1.85436978    -0.67396915
 h      1.68503698     1.91490914    -0.59902242
 o      2.38871084    -0.63257881     0.37693972
 h      2.95060658     0.24253780     0.12323984
 c     -2.51009176    -0.63138461    -0.69310557
 h     -3.07322090    -1.48762790    -0.49574497
 h     -3.01461948     0.23598377    -0.36735956
 h     -2.36857764    -0.61381321    -1.97704965
 h      0.17449115     0.45403788     1.82947179
          17

 c      1.24149761    -0.39071260    -0.10587396
 c      0.08199292    -1.23493924     0.04614194
 c     -1.12219910    -0.49520804    -0.32511049
 c      0.06328521     1.13379589     1.03197696
 c     -0.67562697     1.04383587    -0.34330798
 c      0.76655257     0.96428089    -0.20847408
 h     -0.17308974    -2.24628043     0.54077432
 h      0.16917326     2.30784198     1.28800986
 h     -1.39539527     1.80706203    -0.63835378
 h      1.64599254     1.95922525    -0.49780016
 o      2.40762362    -0.62657965     0.38414926
 h      2.97060260     0.22521501     0.12866762
 c     -2.52295479    -0.62288059    -0.68731468
 h     -3.06857532    -1.49805209    -0.52300562
 h     -3.02102848     0.28515070    -0.35439993
 h     -2.36793220    -0.61940343    -1.94394159
 h      0.14206239     0.42399714     1.90821802
          17

 c      1.23859293    -0.39546254    -0.11258446
 c      0.08925149    -1.23744713     0.04847105
 c     -1.12837267    -0.49666884    -0.33278990
 c      0.06346917     1.13538375     1.02633049
 c     -0.67534940     1.04340182    -0.34810088
 c      0.77135095     0.95929752    -0.22114424
 h     -0.19494227    -2.24150942     0.53883627
 h      0.14461257     2.29201033     1.29198430
 h     -1.41514380     1.76157669    -0.60514777
 h      1.58104934     1.97341704    -0.39138919
 o      2.42779833    -0.61946171     0.39044522
 h      2.98185490     0.18562680     0.14311741
 c     -2.53472525    -0.61400796    -0.68406394
 h     -3.07145785    -1.52462939    -0.54373917
 h     -3.03233968     0.33532680    -0.34395137
 h     -2.37328865    -0.62193369    -1.88353848
 h      0.10389147     0.40047192     1.97618171
          17

 c      1.23452807    -0.40159693    -0.11768775
 c      0.09386985    -1.24062792     0.04991288
 c     -1.13126450    -0.49600291    -0.34003753
 c      0.06280670     1.13978581     1.02394873
 c     -0.67552972     1.03922854    -0.35166647
 c      0.77946748     0.95771704    -0.23556410
 h     -0.20149279    -2.22606071     0.52754225
 h      0.11667226     2.25420891     1.29755820
 h     -1.43513143     1.72576798    -0.57776601
 h      1.49447544     1.95676772    -0.28606765
 o      2.44825739    -0.61185743     0.39586099
 h      2.98977876     0.13416597     0.16301258
 c     -2.54594112    -0.60475385    -0.68257010
 h     -3.07879247    -1.55932388    -0.55784258
 h     -3.04464123     0.37648054    -0.33861010
 h     -2.38452351    -0.62018745    -1.80381926
 h      0.06137860     0.39152053     2.02103642
          17

 c      1.23019279    -0.40893188    -0.12096874
 c      0.09576390    -1.24415719     0.05021872
 c     -1.13083629    -0.49315659    -0.34658239
 c      0.06099663     1.14580586     1.02498030
 c     -0.67580271     1.03100092    -0.35389341
 c      0.78997299     0.95928369    -0.25091944
 h     -0.19290578    -2.20401470     0.50901516
 h      0.08682652     2.20220007     1.30548881
 h     -1.45864182     1.70439928    -0.55822801
 h      1.39437570     1.91345110    -0.18865247
 o      2.46765652    -0.60500229     0.40065551
 h      3.00628633     0.09002655     0.18170952
 c     -2.55712917    -0.59553495    -0.68149936
 h     -3.08627646    -1.59192741    -0.56544041
 h     -3.05551280     0.40190797    -0.33965503
 h     -2.40064476    -0.61328489    -1.72063510
 h      0.01663200     0.39988118     2.03700324
          17

 c      1.22640349    -0.41707616    -0.12227236
 c      0.09505272    -1.24741286     0.04903939
 c     -1.12721745    -0.48816375    -0.35216007
 c      0.05772847     1.15188190     1.02902530
 c     -0.67611220     1.01892231    -0.35480308
 c      0.80135795     0.96281998    -0.26644626
 h     -0.17106210    -2.18292409     0.48689065
 h      0.05663353     2.15034544     1.31800625
 h     -1.48426858     1.69725418    -0.54676984
 h      1.29516758     1.85752492    -0.10491165
 o      2.48457202    -0.60027704     0.40518264
 h      3.04551895     0.07393801     0.19170454
 c     -2.56866978    -0.58686145    -0.67877109
 h     -3.09059991    -1.61407975    -0.56662393
 h     -3.06400118     0.40857521    -0.34699648
 h     -2.41920965    -0.60095498    -1.66010547
 h     -0.02815228     0.42512337     2.02251420
          17

 c      1.22385991    -0.42548256    -0.12151406
 c      0.09201381    -1.24955790     0.04597043
 c     -1.12070832    -0.48117122    -0.35656705
 c      0.05272642     1.15621443     1.03525154
 c     -0.67668815     1.00363817    -0.35449882
 c      0.81159103     0.96590515    -0.28180882
 h     -0.13917293    -2.17286723     0.46577199
 h      0.02721366     2.11797110     1.33865173
 h     -1.50654195     1.70011671    -0.54244082
 h      1.21766260     1.81710993    -0.03546412
 o      2.49854053    -0.59790826     0.40948170
 h      3.10786409     0.08773837     0.19125074
 c     -2.58067574    -0.57921750    -0.67228861
 h     -3.09006240    -1.62069426    -0.56151919
 h     -3.07053443     0.39704131    -0.35920438
 h     -2.43721586    -0.58345664    -1.64935280
 h     -0.07096151     0.46408827     1.97958406
          17

 c      1.22309602    -0.43356681    -0.11868304
 c      0.08697484    -1.24988572     0.04071510
 c     -1.11179575    -0.47245450    -0.35970556
 c      0.04582590     1.15776318     1.04252815
 c     -0.67781485     0.98602437    -0.35309996
 c      0.81901503     0.96603413    -0.29723937
 h     -0.10042719    -2.18254047     0.44937285
 h     -0.00107236     2.11932382     1.36972967
 h     -1.51906558     1.70737975    -0.54398049
 h      1.17900703     1.82121354     0.02576180
 o      2.51030385    -0.59686945     0.41322754
 h      3.17636936     0.11322862     0.18509745
 c     -2.59270035    -0.57311098    -0.66203525
 h     -3.08448435    -1.61005542    -0.55032367
 h     -3.07707084     0.37172512    -0.37349823
 h     -2.45449152    -0.56118490    -1.69113987
 h     -0.11041885     0.50975349     1.91516256
          17

 c      1.22446212    -0.44082302    -0.11382931
 c      0.08020703    -1.24835201     0.03331062
 c     -1.10114366    -0.46242552    -0.36158124
 c      0.03707538     1.15752308     1.04948516
 c     -0.67962815     0.96703740    -0.35072188
 c      0.82353043     0.96327787    -0.31259744
 h     -0.05656372    -2.21319237     0.43794586
 h     -0.02802840     2.15155448     1.40864669
 h     -1.51709444     1.71405577    -0.55033091
 h      1.17846529     1.86825216     0.08045854
 o      2.52075932    -0.59614726     0.41610730
 h      3.23312801     0.13264513     0.17824646
 c     -2.60374641    -0.56903471    -0.65034339
 h     -3.07507363    -1.58390447    -0.53328520
 h     -3.08719859     0.34099770    -0.38602486
 h     -2.47380758    -0.53514572    -1.76049433
 h     -0.14691024     0.54896913     1.84426521
          17

 c      1.22813971    -0.44684208    -0.10704619
 c      0.07198036    -1.24573742     0.02416580
 c     -1.08954054    -0.45163595    -0.36226905
 c      0.02686551     1.15829545     1.05435742
 c     -0.68201537     0.94767336    -0.34748645
 c      0.82598160     0.95974097    -0.32693038
 h     -0.00833321    -2.25669296     0.42786857
 h     -0.05301082     2.19834770     1.44886766
 h     -1.49852853     1.71666253    -0.56078885
 h      1.20383108     1.93182369     0.12100441
 o      2.53041525    -0.59523530     0.41796424
 h      3.26744308     0.13659591     0.17341422
 c     -2.61266580    -0.56725706    -0.63973677
 h     -3.06442737    -1.54790776    -0.51062283
 h     -3.10542577     0.31552495    -0.39274225
 h     -2.49730047    -0.50727540    -1.83004014
 h     -0.18407763     0.56196533     1.79088156
          17

 c      1.23415131    -0.45128020    -0.09846564
 c      0.06272471    -1.24319445     0.01383910
 c     -1.07783080    -0.44077619    -0.36188131
 c      0.01576179     1.16270246     1.05582273
 c     -0.68461096     0.92895463    -0.34353980
 c      0.82713253     0.95718147    -0.33928013
 h      0.04282451    -2.30059700     0.41417768
 h     -0.07522216     2.24272897     1.48409553
 h     -1.46400222     1.71355032    -0.57504875
 h      1.24354675     1.98864272     0.13991174
 o      2.53941369    -0.59402904     0.41876528
 h      3.27516252     0.12235279     0.17144540
 c     -2.61848908    -0.56745235    -0.63181385
 h     -3.05649777    -1.51187645    -0.48230128
 h     -3.13486496     0.30355115    -0.39085968
 h     -2.52543636    -0.47984980    -1.88249734
 h     -0.22673709     0.53272280     1.77441315
          17

 c      1.24235856    -0.45384696    -0.08826103
 c      0.05308509    -1.24171630     0.00281532
 c     -1.06685300    -0.43065777    -0.36055422
 c      0.00382374     1.17106537     1.05471208
 c     -0.68684283     0.91187465    -0.33905236
 c      0.82750550     0.95643816    -0.34904476
 h      0.09419430    -2.33411884     0.39305053
 h     -0.09409636     2.27323579     1.51013814
 h     -1.41671775     1.70514314    -0.59329392
 h      1.28946374     2.02564746     0.13362342
 o      2.54759948    -0.59272039     0.41857480
 h      3.25750318     0.09217320     0.17172194
 c     -2.62071902    -0.56848330    -0.62731259
 h     -3.05573185    -1.48764270    -0.44786480
 h     -3.17430665     0.30572765    -0.38000502
 h     -2.55769273    -0.45502411    -1.90909135
 h     -0.27314755     0.46751207     1.78827000
          17

 c      1.25246716    -0.45431030    -0.07664471
 c      0.04384310    -1.24190977    -0.00856990
 c     -1.05738013    -0.42216771    -0.35844542
 c     -0.00940096     1.18186883     1.05310702
 c     -0.68798383     0.89731031    -0.33416925
 c      0.82749934     0.95773780    -0.35588604
 h      0.14235298    -2.35067130     0.36258730
 h     -0.10934469     2.28400989     1.52471374
 h     -1.36209268     1.69410529    -0.61633099
 h      1.33594753     2.03679156     0.10137097
 o      2.55446943    -0.59183169     0.41757746
 h      3.22190662     0.05389102     0.17179249
 c     -2.61953571    -0.56896258    -0.62637737
 h     -3.06456825    -1.48291561    -0.40702089
 h     -3.21794233     0.31542695    -0.36193049
 h     -2.59308115    -0.43468447    -1.90606729
 h     -0.31541295     0.38907622     1.81045865
          17

 c      1.26404503    -0.45250008    -0.06385869
 c      0.03578447    -1.24397982    -0.02011752
 c     -1.05005535    -0.41618535    -0.35572989
 c     -0.02427403     1.19345209     1.05250868
 c     -0.68724348     0.88595416    -0.32895939
 c      0.82746661     0.96096736    -0.35960935
 h      0.18391102    -2.34804032     0.32260764
 h     -0.12090025     2.27366071     1.52712333
 h     -1.30683539     1.68493134    -0.64560593
 h      1.37893865     2.02012489     0.04400429
 o      2.55906662    -0.59232164     0.41613637
 h      3.18389764     0.02266390     0.16644292
 c     -2.61575984    -0.56819776    -0.62868860
 h     -3.08087926    -1.49549220    -0.36110598
 h     -3.25818421     0.32397986    -0.33913970
 h     -2.63033258    -0.42036504    -1.87296195
 h     -0.34684344     0.31763327     1.82468489
          17

 c      1.27654198    -0.44830625    -0.05016949
 c      0.02956611    -1.24775091    -0.03174214
 c     -1.04533072    -0.41346919    -0.35259378
 c     -0.04087489     1.20449808     1.05350337
 c     -0.68395177     0.87833687    -0.32343618
 c      0.82771774     0.96577091    -0.36012375
 h      0.21609255    -2.32816566     0.27432116
 h     -0.12893090     2.24493099     1.51836554
 h     -1.25706456     1.68219500    -0.68273308
 h      1.41563965     1.97680134    -0.03633889
 o      2.56026422    -0.59535554     0.41474022
 h      3.16298585     0.01732492     0.14861172
 c     -2.61053142    -0.56638615    -0.63348103
 h     -3.09879068    -1.51533354    -0.31368346
 h     -3.28843927     0.32481675    -0.31379751
 h     -2.66800042    -0.41309585    -1.81276838
 h     -0.36415377     0.26547566     1.82359065
          17

 c      1.28931016    -0.44167441    -0.03586739
 c      0.02559926    -1.25265105    -0.04346250
 c     -1.04342081    -0.41453708    -0.34923126
 c     -0.05906422     1.21381184     1.05600198
 c     -0.67777956     0.87493640    -0.31766237
 c      0.82843989     0.97149553    -0.35745745
 h      0.23728395    -2.29735747     0.22012561
 h     -0.13393827     2.20540164     1.50167543
 h     -1.21611262     1.68771014    -0.72830790
 h      1.44507098     1.91176873    -0.13605495
 o      2.55789697    -0.60124178     0.41357906
 h      3.16518217     0.04338105     0.11627111
 c     -2.60488929    -0.56415310    -0.63949361
 h     -3.11200242    -1.53156782    -0.26932249
 h     -3.30425962     0.31459550    -0.28732420
 h     -2.70476437    -0.41304667    -1.73403650
 h     -0.36642997     0.23908184     1.80519964
          17

 c      1.30163620    -0.43261313    -0.02125796
 c      0.02398195    -1.25769181    -0.05538514
 c     -1.04428933    -0.41955731    -0.34584740
 c     -0.07853972     1.22010351     1.05941882
 c     -0.66883647     0.87620097    -0.31186863
 c      0.82951891     0.97703955    -0.35176527
 h      0.24759519    -2.26659045     0.16334617
 h     -0.13683116     2.16827221     1.48303558
 h     -1.18376070     1.69892226    -0.78071758
 h      1.46975938     1.83561522    -0.25009146
 o      2.55316138    -0.60895365     0.41226424
 h      3.17664581     0.08527735     0.07692799
 c     -2.59947682    -0.56221883    -0.64476901
 h     -3.11602235    -1.53676931    -0.23209152
 h     -3.30344959     0.29287137    -0.26035169
 h     -2.74032525    -0.41887223    -1.65467783
 h     -0.35412667     0.24119350     1.77041644
          17

 c      1.31278139    -0.42122215    -0.00664126
 c      0.02452681    -1.26160838    -0.06763786
 c     -1.04767671    -0.42828568    -0.34265977
 c     -0.09886706     1.22218812     1.06284713
 c     -0.65758343     0.88236225    -0.30647750
 c      0.83039026     0.98084348    -0.34321717
 h      0.24896050    -2.24997553     0.10744133
 h     -0.13865027     2.14999047     1.47013364
 h     -1.15752913     1.71036475    -0.83618325
 h      1.49736649     1.76487143    -0.37352882
 o      2.54745096    -0.61721800     0.41025990
 h      3.18155472     0.12365858     0.04064024
 c     -2.59437299    -0.56132525    -0.64662907
 h     -3.10862803    -1.52767548    -0.20477692
 h     -3.28593145     0.26162422    -0.23274617
 h     -2.77688463    -0.42737451    -1.60292894
 h     -0.32874598     0.27110641     1.72237666
          17

 c      1.32200800    -0.40773773     0.00770875
 c      0.02693657    -1.26338695    -0.08023966
 c     -1.05315356    -0.44008673    -0.33988347
 c     -0.11951789     1.21994288     1.06538216
 c     -0.64469009     0.89320384    -0.30202313
 c      0.83042370     0.98158684    -0.33179524
 h      0.24386622    -2.25870963     0.05451232
 h     -0.13994190     2.16097266     1.46814255
 h     -1.13451069     1.71658768    -0.88999993
 h      1.53653981     1.71426386    -0.50450118
 o      2.54170743    -0.62520037     0.40722039
 h      3.17172345     0.14632766     0.01447680
 c     -2.58918608    -0.56207601    -0.64298810
 h     -3.08967925    -1.50483676    -0.18851600
 h     -3.25373312     0.22507600    -0.20356953
 h     -2.81828817    -0.43554210    -1.60221769
 h     -0.29306964     0.32272590     1.66741281
          17

 c      1.32860838    -0.39256258     0.02155911
 c      0.03103763    -1.26296741    -0.09302483
 c     -1.06017102    -0.45404559    -0.33769900
 c     -0.13988071     1.21544555     1.06627385
 c     -0.63094292     0.90799638    -0.29903653
 c      0.82997762     0.97933739    -0.31752053
 h      0.23329116    -2.29290978     0.00444548
 h     -0.14072677     2.19630373     1.47575268
 h     -1.11243270     1.71413641    -0.93787144
 h      1.58520457     1.68376031    -0.64211895
 o      2.53646093    -0.63248968     0.40300632
 h      3.14542376     0.14807146     0.00211593
 c     -2.58359749    -0.56464610    -0.63452217
 h     -3.06106380    -1.47262344    -0.18247097
 h     -3.21104529     0.18964864    -0.17102150
 h     -2.86389198    -0.44389216    -1.64601257
 h     -0.25152715     0.38011505     1.61765233
          17

 c      1.33196128    -0.37625238     0.03472244
 c      0.03680472    -1.26128333    -0.10574790
 c     -1.06809755    -0.46913664    -0.33623771
 c     -0.15933660     1.21275825     1.06460591
 c     -0.61716808     0.92561410    -0.29793639
 c      0.83048339     0.97532627    -0.30100145
 h      0.21663796    -2.34105644    -0.04388668
 h     -0.14123500     2.24026948     1.48735860
 h     -1.09000928     1.70213418    -0.97675541
 h      1.62978150     1.66147685    -0.78007376
 o      2.53192886    -0.63899184     0.39763867
 h      3.10531771     0.12899673     0.00444433
 c     -2.57751093    -0.56882540    -0.62397010
 h     -3.02690882    -1.43957888    -0.18357112
 h     -3.16372922     0.16324693    -0.13266982
 h     -2.90729409    -0.45477404    -1.70637250
 h     -0.20907944     0.41497791     1.59248042
          17

 c      1.33161124    -0.35948609     0.04705562
 c      0.04417871    -1.25955929    -0.11823501
 c     -1.07624267    -0.48439206    -0.33559971
 c     -0.17758885     1.21549079     1.05979807
 c     -0.60412208     0.94471222    -0.29895250
 c      0.83334068     0.97080958    -0.28328488
 h      0.19360144    -2.38801498    -0.09096539
 h     -0.14213585     2.27785328     1.49769227
 h     -1.06704506     1.68216004    -1.00536733
 h      1.65746278     1.63690065    -0.90813982
 o      2.52799751    -0.64494299     0.39130208
 h      3.05826272     0.09475583     0.01936227
 c     -2.57073581    -0.57410185    -0.61392335
 h     -2.99349078    -1.41798443    -0.18664605
 h     -3.11738623     0.15273526    -0.08654326
 h     -2.94209101    -0.46920344    -1.75899566
 h     -0.16728460     0.40374793     1.60769604
          17

 c      1.32734474    -0.34304607     0.05846080
 c      0.05293814    -1.25871825    -0.13042326
 c     -1.08387347    -0.49901271    -0.33587529
 c     -0.19461873     1.22379215     1.05311569
 c     -0.59237336     0.96387058    -0.30209806
 c      0.83932877     0.96668544    -0.26541286
 h      0.16522679    -2.42181089    -0.13626928
 h     -0.14416889     2.30011332     1.50355005
 h     -1.04449175     1.65792288    -1.02456428
 h      1.66192545     1.60510302    -1.01709012
 o      2.52412585    -0.65103539     0.38439834
 h      3.01636746     0.05851627     0.04086175
 c     -2.56314232    -0.57966626    -0.60593256
 h     -2.96743606    -1.42009695    -0.18606899
 h     -3.07461759     0.16008455    -0.03322388
 h     -2.96448621    -0.48669994    -1.79002209
 h     -0.12509646     0.35784039     1.65580350
          17

 c      1.31925210    -0.32780071     0.06888896
 c      0.06269456    -1.25921594    -0.14232190
 c     -1.09023873    -0.51240268    -0.33714642
 c     -0.21019386     1.23567384     1.04683340
 c     -0.58221695     0.98170904    -0.30714425
 c      0.84861796     0.96362735    -0.24823861
 h      0.13370190    -2.43556042    -0.17869875
 h     -0.14788987     2.30385135     1.50357919
 h     -1.02438237     1.63473458    -1.03747533
 h      1.64199928     1.56496882    -1.10035236
 o      2.51939349    -0.65838249     0.37750496
 h      2.99571575     0.04022486     0.05977804
 c     -2.55506207    -0.58486754    -0.60034205
 h     -2.95190782    -1.45036760    -0.17937260
 h     -3.03440230     0.18075470     0.02294049
 h     -2.97278465    -0.50606658    -1.79314296
 h     -0.08470110     0.30792804     1.71529239
          17

 c      1.30776084    -0.31467016     0.07833386
 c      0.07294528    -1.26108125    -0.15396541
 c     -1.09461460    -0.52414928    -0.33947591
 c     -0.22395560     1.24945628     1.04254824
 c     -0.57367729     0.99701376    -0.31362320
 c      0.86090187     0.96222807    -0.23241331
 h      0.10181166    -2.42714955    -0.21701052
 h     -0.15360235     2.29035391     1.49804192
 h     -1.00936212     1.61845015    -1.04885799
 h      1.59945263     1.51733465    -1.15373367
 o      2.51312507    -0.66767369     0.37094909
 h      3.00609067     0.05281055     0.07082219
 c     -2.54728552    -0.58975640    -0.59650386
 h     -2.94470205    -1.50123026    -0.16913129
 h     -2.99438152     0.20638901     0.07535611
 h     -2.96665896    -0.52583786    -1.76673193
 h     -0.05029883     0.27566889     1.76952553
          17

 c      1.29359844    -0.30457059     0.08681524
 c      0.08314259    -1.26396661    -0.16537805
 c     -1.09636889    -0.53397714    -0.34289931
 c     -0.23564623     1.26400697     1.04086344
 c     -0.56662763     1.00888851    -0.32095379
 c      0.87551736     0.96303463    -0.21840101
 h      0.07248637    -2.39889969    -0.25012239
 h     -0.16128839     2.26514701     1.48895040
 h     -1.00155936     1.61367110    -1.06316521
 h      1.53784577     1.46419104    -1.17508326
 o      2.50559211    -0.67818862     0.36442532
 h      3.04002764     0.08620127     0.07888746
 c     -2.54060726    -0.59492824    -0.59331066
 h     -2.94094355    -1.55870433    -0.16021094
 h     -2.95314022     0.22873348     0.11782972
 h     -2.94704984    -0.54443405    -1.71294170
 h     -0.02535089     0.27084250     1.80957675
          17

 c      1.27766043    -0.29833814     0.09435899
 c      0.09277565    -1.26715052    -0.17654397
 c     -1.09502498    -0.54169395    -0.34742665
 c     -0.24515614     1.27829444     1.04162808
 c     -0.56097149     1.01688426    -0.32866387
 c      0.89154636     0.96646851    -0.20642642
 h      0.04840585    -2.35784550    -0.27738711
 h     -0.17053843     2.23824103     1.48025574
 h     -1.00118737     1.62186817    -1.08195152
 h      1.46245751     1.40873225    -1.16479267
 o      2.49753931    -0.68855612     0.35744273
 h      3.08118100     0.11937012     0.09199208
 c     -2.53540134    -0.60104810    -0.58950706
 h     -2.93640017    -1.61012241    -0.15639078
 h     -2.91085774     0.24176288     0.14612163
 h     -2.91678558    -0.56018666    -1.63891483
 h     -0.01203360     0.29637902     1.83124117
          17

 c      1.26085074    -0.29661835     0.10096823
 c      0.10145543    -1.26954168    -0.18738017
 c     -1.09030706    -0.54714408    -0.35305073
 c     -0.25249260     1.29124423     1.04420691
 c     -0.55675407     1.02100679    -0.33652051
 c      0.90786259     0.97264457    -0.19627396
 h      0.03154465    -2.31598382    -0.29886844
 h     -0.18065565     2.22288286     1.47724637
 h     -1.00606104     1.64086729    -1.10277509
 h      1.38108157     1.35610470    -1.12791148
 o      2.48950413    -0.69779190     0.34975026
 h      3.11617267     0.13693350     0.11450243
 c     -2.53142733    -0.60863296    -0.58353053
 h     -2.92859015    -1.64720638    -0.15936016
 h     -2.86900789     0.24212323     0.15830873
 h     -2.88182773    -0.57130776    -1.55998703
 h     -0.01143761     0.35146399     1.83296301
          17

 c      1.24397970    -0.29973453     0.10659020
 c      0.10897310    -1.26987144    -0.19773494
 c     -1.08215941    -0.55018321    -0.35975429
 c     -0.25772904     1.30216807     1.04777965
 c     -0.55413098     1.02157826    -0.34445476
 c      0.92310391     0.98114636    -0.18689057
 h      0.02280809    -2.28827857    -0.31537311
 h     -0.19117108     2.23020676     1.48396937
 h     -1.01257605     1.66615888    -1.12071119
 h      1.30523499     1.31463590    -1.07849040
 o      2.48171068    -0.70545567     0.34133418
 h      3.13702456     0.13164070     0.14718481
 c     -2.52783180    -0.61806444    -0.57330465
 h     -2.91658226    -1.66592100    -0.16908030
 h     -2.82993538     0.22907430     0.15479661
 h     -2.85186923    -0.57585215    -1.50176218
 h     -0.02357191     0.43201930     1.81551563
          17

 c      1.22774103    -0.30759591     0.11109673
 c      0.11528631    -1.26728654    -0.20745274
 c     -1.07074059    -0.55067338    -0.36750746
 c     -0.26099061     1.31156084     1.05154840
 c     -0.55326293     1.01906091    -0.35239963
 c      0.93573558     0.99095248    -0.17607791
 h      0.02230295    -2.28593586    -0.32777443
 h     -0.20247529     2.26181848     1.49967304
 h     -1.01720436     1.69276838    -1.13084353
 h      1.24955110     1.29597741    -1.04294653
 o      2.47415958    -0.71152207     0.33232279
 h      3.14009123     0.10223111     0.18873235
 c     -2.52357219    -0.62964277    -0.55712108
 h     -2.90066462    -1.66586091    -0.18419593
 h     -2.79660949     0.20473241     0.13859670
 h     -2.83609758    -0.57195202    -1.48951239
 h     -0.04683448     0.52888649     1.78367590
          17

 c      1.21274014    -0.31970201     0.11429766
 c      0.12043889    -1.26203364    -0.21647920
 c     -1.05641420    -0.54849091    -0.37625706
 c     -0.26255588     1.32149144     1.05444040
 c     -0.55422240     1.01394233    -0.36018972
 c      0.94461136     1.00093664    -0.16153617
 h      0.03020192    -2.30854320    -0.33595967
 h     -0.21564914     2.30900205     1.51860198
 h     -1.01749862     1.71650237    -1.12988090
 h      1.22469505     1.30964192    -1.04759874
 o      2.46665483    -0.71632867     0.32292589
 h      3.12576001     0.05255754     0.23669631
 c     -2.51818804    -0.64352656    -0.53580034
 h     -2.88232508    -1.65041070    -0.20211958
 h     -2.77254021     0.17474327     0.11581458
 h     -2.83433453    -0.55906481    -1.52291599
 h     -0.07693499     0.62410136     1.75038618
          17

 c      1.19952601    -0.33523027     0.11598961
 c      0.12452668    -1.25541484    -0.22487991
 c     -1.03976287    -0.54354369    -0.38592245
 c     -0.26293122     1.33510081     1.05457946
 c     -0.55693307     1.00668516    -0.36755486
 c      0.94967145     1.01079307    -0.14337502
 h      0.04685444    -2.34463603    -0.33884520
 h     -0.23161740     2.35958104     1.53365866
 h     -1.01249214     1.73449861    -1.11669384
 h      1.22855833     1.35325365    -1.08903412
 o      2.45871405    -0.72064495     0.31338587
 h      3.09989882    -0.00724802     0.28815620
 c     -2.51168207    -0.65955306    -0.51261281
 h     -2.86453737    -1.62768951    -0.21905412
 h     -2.76155821     0.14829921     0.09518409
 h     -2.83817653    -0.53919875    -1.57651272
 h     -0.10683864     0.69001047     1.73986021
          17

 c      1.18860076    -0.35312780     0.11601087
 c      0.12772709    -1.24907715    -0.23276510
 c     -1.02158881    -0.53579676    -0.39639608
 c     -0.26246077     1.35467287     1.05034562
 c     -0.56114110     0.99770547    -0.37416853
 c      0.95148866     1.02092369    -0.12375766
 h      0.07199115    -2.37982215    -0.33543044
 h     -0.25065553     2.40384699     1.53939526
 h     -1.00270881     1.74547636    -1.09236089
 h      1.25138502     1.41479257    -1.13893758
 o      2.44944832    -0.72573780     0.30388427
 h      3.07574159    -0.05954951     0.34106230
 c     -2.50381806    -0.67703345    -0.49085883
 h     -2.85187628    -1.61091735    -0.23043863
 h     -2.76684388     0.13505793     0.08502407
 h     -2.83990659    -0.51589861    -1.62505966
 h     -0.13190855     0.70630361     1.77282960
          17

 c      1.18039282    -0.37219237     0.11427836
 c      0.13029222    -1.24444092    -0.24023434
 c     -1.00284786    -0.52530574    -0.40753422
 c     -0.26088490     1.37942765     1.04273287
 c     -0.56643213     0.98735920    -0.37969076
 c      0.95053891     1.03165584    -0.10457615
 h      0.10430880    -2.40295055    -0.32548403
 h     -0.27247047     2.43629454     1.53270191
 h     -0.98997246     1.74992613    -1.06005992
 h      1.28456955     1.48244697    -1.17252603
 o      2.43788019    -0.73296135     0.29441284
 h      3.06907843    -0.08555329     0.39622465
 c     -2.49416268    -0.69463902    -0.47249484
 h     -2.84921883    -1.61471100    -0.23237879
 h     -2.78901963     0.13856158     0.08842300
 h     -2.83544554    -0.49271720    -1.65375483
 h     -0.15514626     0.68456398     1.83853125
          17

 c      1.17518646    -0.39117503     0.11080524
 c      0.13248957    -1.24248663    -0.24736804
 c     -0.98452548    -0.51225960    -0.41914465
 c     -0.25784441     1.40694503     1.03413504
 c     -0.57227845     0.97594625    -0.38376246
 c      0.94708029     1.04301355    -0.08681406
 h      0.14167887    -2.40779250    -0.30956055
 h     -0.29648910     2.45524041     1.51257164
 h     -0.97713039     1.75014943    -1.02468460
 h      1.32234659     1.54807566    -1.17652072
 o      2.42403226    -0.74265165     0.28488673
 h      3.08159689    -0.08276196     0.45557126
 c     -2.48263631    -0.71096428    -0.45801121
 h     -2.85823093    -1.64551072    -0.22392078
 h     -2.82486793     0.15275444     0.10173301
 h     -2.82330027    -0.47260611    -1.65596740
 h     -0.18089924     0.65165424     1.90889434
          17

 c      1.17304578    -0.40888773     0.10568896
 c      0.13454035    -1.24369000    -0.25422964
 c     -0.96750283    -0.49703046    -0.43098218
 c     -0.25324335     1.43512253     1.02614482
 c     -0.57810266     0.96376744    -0.38602514
 c      0.94125903     1.05482705    -0.07084931
 h      0.18152826    -2.39287875    -0.28877770
 h     -0.32211140     2.46250979     1.47994751
 h     -0.96753323     1.74972472    -0.99190502
 h      1.36080213     1.60653336    -1.14555791
 o      2.40916644    -0.75399114     0.27548192
 h      3.09751198    -0.06696999     0.51687659
 c     -2.46979082    -0.72541538    -0.44695860
 h     -2.87487239    -1.69563840    -0.20782026
 h     -2.86838425     0.16652568     0.11835024
 h     -2.80343477    -0.45783913    -1.62991888
 h     -0.21034574     0.62673176     1.96398432
          17

 c      1.17377419    -0.42429571     0.09907207
 c      0.13658947    -1.24795502    -0.26086334
 c     -0.95246353    -0.48021798    -0.44275094
 c     -0.24714759     1.46231561     1.01932917
 c     -0.58336683     0.95126063    -0.38623038
 c      0.93320304     1.06684392    -0.05674228
 h      0.22120833    -2.36147635    -0.26458292
 h     -0.34897610     2.46362043     1.43764622
 h     -0.96410914     1.75197439    -0.96658675
 h      1.39706766     1.65464289    -1.07870999
 o      2.39470896    -0.76608546     0.26658249
 h      3.10043725    -0.05489970     0.57468292
 c     -2.45649733    -0.73817702    -0.43856772
 h     -2.89174241    -1.74999428    -0.18850544
 h     -2.91299781     0.17000219     0.13273814
 h     -2.77685814    -0.45001038    -1.57725058
 h     -0.24262297     0.61955340     1.99447579
          17

 c      1.17690761    -0.43657703     0.09109930
 c      0.13869483    -1.25453490    -0.26730012
 c     -0.93985786    -0.46267036    -0.45411191
 c     -0.23966493     1.48704791     1.01366727
 c     -0.58766554     0.93916704    -0.38437662
 c      0.92305896     1.07876847    -0.04435053
 h      0.25843618    -2.32205198    -0.23846926
 h     -0.37726365     2.46746395     1.38987627
 h     -0.96833950     1.75790390    -0.95117746
 h      1.42909821     1.69079603    -0.97809792
 o      2.38169944    -0.77844384     0.25855704
 h      3.08167887    -0.05636049     0.62393561
 c     -2.44348852    -0.74967059    -0.43199941
 h     -2.90195781    -1.79537265    -0.16989337
 h     -2.95308080     0.15716393     0.14179451
 h     -2.74581510    -0.44978806    -1.50349371
 h     -0.27617289     0.63451782     1.99711381
          17

 c      1.18174113    -0.44515008     0.08188890
 c      0.14082388    -1.26206296    -0.27358441
 c     -0.92991901    -0.44545260    -0.46469955
 c     -0.23091361     1.50805606     1.00894985
 c     -0.59076601     0.92857810    -0.38075872
 c      0.91096546     1.09022269    -0.03330977
 h      0.29183668    -2.28797179    -0.21154449
 h     -0.40772387     2.48364122     1.34071691
 h     -0.97986555     1.76527321    -0.94521269
 h      1.45611972     1.71536555    -0.84911162
 o      2.37081761    -0.79090712     0.25167393
 h      3.03929425    -0.07526593     0.66139242
 c     -2.43111300    -0.76034041    -0.42619894
 h     -2.90081943    -1.82376280    -0.15470103
 h     -2.98450933     0.12579035     0.14467658
 h     -2.71442863    -0.45614350    -1.42021439
 h     -0.30929869     0.67314873     1.97182284
          17

 c      1.18740515    -0.44968058     0.07152379
 c      0.14288073    -1.26894115    -0.27980356
 c     -0.92271385    -0.42974314    -0.47415037
 c     -0.22109699     1.52474150     1.00504997
 c     -0.59257944     0.92077366    -0.37589312
 c      0.89695505     1.10062682    -0.02295413
 h      0.32109213    -2.27353107    -0.18417343
 h     -0.44079484     2.51687410     1.29190055
 h     -0.99699240     1.76976229    -0.94626441
 h      1.47996473     1.73200477    -0.70139099
 o      2.36243820    -0.80355100     0.24607222
 h      2.97649430    -0.11103293     0.68610754
 c     -2.41925130    -0.77074109    -0.41963484
 h     -2.88580433    -1.83193509    -0.14455451
 h     -3.00483153     0.07682418     0.14238728
 h     -2.68934841    -0.46517522    -1.34743752
 h     -0.34040041     0.73464612     1.92103854
          17

 c      1.19298347    -0.45009024     0.06006015
 c      0.14482397    -1.27412999    -0.28605736
 c     -0.91820858    -0.41666833    -0.48213651
 c     -0.21061409     1.53761963     1.00187618
 c     -0.59311749     0.91694667    -0.37039430
 c      0.88083798     1.10908339    -0.01235000
 h      0.34588109    -2.28549825    -0.15643900
 h     -0.47514522     2.56301640     1.24219388
 h     -1.01755943     1.76710553    -0.95138466
 h      1.50676151     1.74894810    -0.54847603
 o      2.35655879    -0.81670739     0.24168412
 h      2.90177854    -0.15800084     0.70063899
 c     -2.40739176    -0.78153892    -0.41056258
 h     -2.85626135    -1.82074560    -0.14010992
 h     -3.01349582     0.01402674     0.13755300
 h     -2.67857237    -0.47055186    -1.30992302
 h     -0.36837640     0.81470642     1.85108812
          17

 c      1.19764445    -0.44656513     0.04754907
 c      0.14678040    -1.27764199    -0.29237101
 c     -0.91631480    -0.40713057    -0.48838933
 c     -0.20000579     1.54834922     0.99887889
 c     -0.59248835     0.91795369    -0.36486984
 c      0.86239531     1.11460598    -0.00074551
 h      0.36451384    -2.31800165    -0.12935441
 h     -0.50737878     2.61176622     1.18940853
 h     -1.03958477     1.75466539    -0.95815168
 h      1.54523884     1.77637414    -0.40255653
 o      2.35267993    -0.83106347     0.23808893
 h      2.82970912    -0.20358063     0.71329167
 c     -2.39500477    -0.79302663    -0.39848688
 h     -2.81342290    -1.79548252    -0.14091377
 h     -3.01232036    -0.05602704     0.13435032
 h     -2.68611741    -0.46903441    -1.31957663
 h     -0.39383307     0.90240050     1.77600734
          17

 c      1.20076109    -0.43953538     0.03406632
 c      0.14896811    -1.28014230    -0.29868376
 c     -0.91688918    -0.40168498    -0.49270524
 c     -0.18965394     1.55948123     0.99448471
 c     -0.59092978     0.92414146    -0.35984879
 c      0.84220276     1.11692576     0.01181567
 h      0.37442287    -2.35765185    -0.10513871
 h     -0.53329571     2.65268061     1.13248117
 h     -1.06161194     1.73209884    -0.96520236
 h      1.59762236     1.81700087    -0.26724471
 o      2.34996910    -0.84750796     0.23453039
 h      2.77734835    -0.23064195     0.73765166
 c     -2.38182048    -0.80460663    -0.38519421
 h     -2.76072591    -1.76710159    -0.14514429
 h     -3.00589011    -0.12422103     0.13825881
 h     -2.70783277    -0.46520769    -1.36306003
 h     -0.42158916     0.97702681     1.72191553
          17

 c      1.20201436    -0.42960183     0.01974868
 c      0.15151791    -1.28228566    -0.30492424
 c     -0.91969094    -0.40048154    -0.49493944
 c     -0.17966082     1.57344349     0.98679293
 c     -0.58882569     0.93526791    -0.35574633
 c      0.82208235     1.11683024     0.02473856
 h      0.37369820    -2.39160017    -0.08628477
 h     -0.54926846     2.67887301     1.07187363
 h     -1.08292692     1.70141914    -0.97248090
 h      1.65429118     1.86195052    -0.14046693
 o      2.34799361    -0.86622258     0.23060199
 h      2.75202162    -0.23228406     0.78129392
 c     -2.36758427    -0.81506073    -0.37338595
 h     -2.70362393    -1.75227906    -0.14975734
 h     -3.00065316    -0.18082234     0.15493903
 h     -2.73565828    -0.46642875    -1.41686714
 h     -0.46064985     1.01657413     1.71805073
          17

 c      1.20145183    -0.41745603     0.00482774
 c      0.15439385    -1.28441505    -0.31106204
 c     -0.92432878    -0.40326838    -0.49499843
 c     -0.17070376     1.59037723     0.97630327
 c     -0.58666293     0.95054668    -0.35286145
 c      0.80432018     1.11539125     0.03752745
 h      0.36180958    -2.41122188    -0.07472967
 h     -0.55295574     2.68789998     1.00902212
 h     -1.10367451     1.66662502    -0.98128987
 h      1.70210712     1.89936328    -0.02224628
 o      2.34701819    -0.88611230     0.22686561
 h      2.74635974    -0.22126888     0.83544253
 c     -2.35216179    -0.82316093    -0.36503622
 h     -2.64720794    -1.76754290    -0.15189463
 h     -3.00147235    -0.21974826     0.18761103
 h     -2.76283728    -0.47739243    -1.46298672
 h     -0.51294962     1.02285236     1.76481042
          17

 c      1.19944233    -0.40384328    -0.01037015
 c      0.15742438    -1.28653908    -0.31711606
 c     -0.93023588    -0.40945663    -0.49284249
 c     -0.16437804     1.60847770     0.96586265
 c     -0.58494756     0.96882782    -0.35137067
 c      0.79085623     1.11333035     0.04989687
 h      0.33952136    -2.41243434    -0.07155712
 h     -0.54355830     2.68141430     0.94588023
 h     -1.12470057     1.63280626    -0.99393476
 h      1.73231326     1.92139880     0.08437133
 o      2.34731485    -0.90573792     0.22419740
 h      2.74974509    -0.21534454     0.88517274
 c     -2.33615099    -0.82849466    -0.36077560
 h     -2.59234838    -1.81666632    -0.15135743
 h     -3.00774568    -0.24202175     0.23437252
 h     -2.78502184    -0.49968991    -1.49116396
 h     -0.56828651     1.01782819     1.83410081
          17

 c      1.19653610    -0.38954100    -0.02546237
 c      0.16035967    -1.28836273    -0.32315318
 c     -0.93669138    -0.41823496    -0.48849487
 c     -0.16211219     1.62603991     0.95791250
 c     -0.58413559     0.98887221    -0.35134044
 c      0.78302909     1.11097877     0.06167446
 h      0.30861650    -2.39534593    -0.07692364
 h     -0.52201229     2.66498569     0.88468057
 h     -1.14687650     1.60468567    -1.01274284
 h      1.74133345     1.92465970     0.17552513
 o      2.34880702    -0.92405035     0.22314580
 h      2.75536671    -0.22579362     0.91989735
 c     -2.32089471    -0.83187592    -0.36012119
 h     -2.53607768    -1.88622751    -0.15087531
 h     -3.01377805    -0.25415352     0.28866970
 h     -2.79964197    -0.53297995    -1.49643985
 h     -0.61592809     1.01900937     1.90075294
          17

 c      1.19331866    -0.37532249    -0.04005229
 c      0.16291510    -1.28928221    -0.32929592
 c     -0.94288787    -0.42869122    -0.48204730
 c     -0.16463248     1.64179293     0.95370644
 c     -0.58460978     1.00960532    -0.35279249
 c      0.78155433     1.10843719     0.07276788
 h      0.27166320    -2.36436793    -0.08995912
 h     -0.49101707     2.64817350     0.82747626
 h     -1.17001826     1.58513070    -1.03870673
 h      1.72906059     1.90865764     0.24780763
 o      2.35117717    -0.94043536     0.22388003
 h      2.76006197    -0.25717091     0.93461484
 c     -2.30779666    -0.83469546    -0.36214411
 h     -2.47597903    -1.95675224    -0.15348155
 h     -3.01276133    -0.26360493     0.34255834
 h     -2.80539521    -0.57584521    -1.47722496
 h     -0.64993632     1.03471536     1.95112692
          17

 c      1.19032074    -0.36191287    -0.05375579
 c      0.16480971    -1.28837169    -0.33573210
 c     -0.94802669    -0.43990072    -0.47366170
 c     -0.17208723     1.65465909     0.95367591
 c     -0.58666303     1.03023887    -0.35575083
 c      0.78652422     1.10568748     0.08315693
 h      0.23171217    -2.32854068    -0.10867519
 h     -0.45418231     2.64292413     0.77553360
 h     -1.19220028     1.57462060    -1.07064333
 h      1.69775644     1.87493351     0.29867358
 o      2.35399811    -0.95463059     0.22627453
 h      2.76323077    -0.30909393     0.92885842
 c     -2.29783620    -0.83822570    -0.36589695
 h     -2.41217034    -2.01309152    -0.16076907
 h     -2.99983082    -0.27596526     0.38941961
 h     -2.80227378    -0.62613283    -1.43481800
 h     -0.66797809     1.06796360     1.97898658
          17

 c      1.18799472    -0.34994897    -0.06621088
 c      0.16582184    -1.28450555    -0.34269151
 c     -0.95142827    -0.45097054    -0.46357334
 c     -0.18434155     1.66396034     0.95772256
 c     -0.59044436     1.05024091    -0.36020428
 c      0.79736823     1.10258554     0.09285398
 h      0.19172728    -2.30041427    -0.13026777
 h     -0.41396598     2.65820981     0.72950474
 h     -1.21017344     1.57194812    -1.10558075
 h      1.65239098     1.82739638     0.32681582
 o      2.35675170    -0.96673074     0.22989824
 h      2.76685468    -0.37645592     0.90695774
 c     -2.29141889    -0.84344192    -0.37042167
 h     -2.34664524    -2.04670529    -0.17287578
 h     -2.97288525    -0.29445988     0.42494141
 h     -2.79221862    -0.68094545    -1.37438691
 h     -0.66974998     1.11910684     1.98204443
          17

 c      1.18673976    -0.33994197    -0.07707466
 c      0.16585305    -1.27682043    -0.35034729
 c     -0.95264742    -0.46105453    -0.45209894
 c     -0.20114310     1.66990166     0.96520004
 c     -0.59589917     1.06924169    -0.36601985
 c      0.81273469     1.09871450     0.10181636
 h      0.15392259    -2.29102749    -0.15231122
 h     -0.37024673     2.69363902     0.69092450
 h     -1.22052843     1.57535400    -1.13996625
 h      1.60265773     1.77406691     0.33303065
 o      2.35874273    -0.97726377     0.23389685
 h      2.77670491    -0.44831355     0.87984372
 c     -2.28827654    -0.85107537    -0.37452480
 h     -2.28227186    -2.05445017    -0.18893694
 h     -2.93237857    -0.32033383     0.44721523
 h     -2.78045983    -0.73655386    -1.30723963
 h     -0.65650943     1.18648912     1.96112819
          17

 c      1.18694374    -0.33224526    -0.08601624
 c      0.16493545    -1.26537042    -0.35869206
 c     -0.95156787    -0.46935788    -0.43964664
 c     -0.22195056     1.67363644     0.97473576
 c     -0.60276484     1.08695416    -0.37288643
 c      0.83034466     1.09316101     0.10983914
 h      0.11978518    -2.30250400    -0.17426638
 h     -0.32177422     2.73958357     0.66309620
 h     -1.22072240     1.58331015    -1.17077004
 h      1.56576267     1.72958870     0.32141115
 o      2.35905009    -0.98711692     0.23700638
 h      2.80283167    -0.50905082     0.86473511
 c     -2.28737366    -0.86163162    -0.37661665
 h     -2.22213760    -2.03746284    -0.20735882
 h     -2.88106884    -0.35317236     0.45683976
 h     -2.77669099    -0.78878353    -1.25238383
 h     -0.63178586     1.26572922     1.92191223
          17

 c      1.18899468    -0.32704751    -0.09272558
 c      0.16317452    -1.25125882    -0.36754591
 c     -0.94843030    -0.47514434    -0.42671241
 c     -0.24560873     1.67687515     0.98400134
 c     -0.61063075     1.10312366    -0.38031880
 c      0.84733084     1.08466095     0.11661100
 h      0.09082529    -2.32643612    -0.19745527
 h     -0.26854057     2.78364658     0.64982075
 h     -1.20957379     1.59483387    -1.19608893
 h      1.56380858     1.71332566     0.29856079
 o      2.35695202    -0.99689570     0.23829076
 h      2.85280742    -0.54850130     0.87351267
 c     -2.28717679    -0.87526986    -0.37524799
 h     -2.16904822    -2.00111714    -0.22587614
 h     -2.82397019    -0.39091191     0.45740022
 h     -2.79221300    -0.83443255    -1.23036116
 h     -0.60315418     1.34822446     1.87955456
          17

 c      1.19323417    -0.32441293    -0.09695380
 c      0.16072979    -1.23605557    -0.37669326
 c     -0.94377090    -0.47775070    -0.41384412
 c     -0.27029628     1.68145369     0.98959712
 c     -0.61901903     1.11749441    -0.38770575
 c      0.86187460     1.07287381     0.12215319
 h      0.06878419    -2.35023402    -0.22353932
 h     -0.21239681     2.81598040     0.65364775
 h     -1.18733364     1.60954348    -1.21538012
 h      1.60615109     1.73416070     0.26795585
 o      2.35268817    -1.00629036     0.23809585
 h      2.92002213    -0.57189040     0.89797426
 c     -2.28659114    -0.89164215    -0.37059172
 h     -2.12490001    -1.95598292    -0.24160894
 h     -2.76821488    -0.42972919     0.45604009
 h     -2.83013941    -0.87240681    -1.24615778
 h     -0.58301482     1.42134409     1.86285210
          17

 c      1.19989073    -0.32433461    -0.09855664
 c      0.15784364    -1.22119253    -0.38598122
 c     -0.93831209    -0.47661538    -0.40157911
 c     -0.29429028     1.68857732     0.98846465
[truncated: 34,518 more chars]
