# Supplementary material for: Photochemical permutation of meta-substituted phenols
Source: Nat Commun. 2025 Aug 13;16:7502. doi: 10.1038/s41467-025-62549-5 (PMC12350626; doi:10.1038/s41467-025-62549-5)
Supplement: Supplementary file 3 — Source Data [file 41467_2025_62549_MOESM3_ESM.zip › Source data/NAMD_trajectories/trajectory010.xyz]

          17

 c      1.15290613    -0.44041733    -0.09283935
 c     -0.14346503    -0.97001006    -0.02442361
 c     -1.26964062    -0.22070241     0.04572314
 c     -1.15047089     1.22825038     0.06138131
 c      0.26072355     1.83151421     0.00552443
 c      1.30493936     0.98590072    -0.06425669
 h     -0.17120495    -2.07069828     0.02258792
 h     -1.72905486     1.56677968    -0.84589420
 h      0.43108256     2.97141975     0.07163152
 h      2.29970908     1.52655889     0.02793271
 o      2.19550432    -1.21546053     0.05121940
 h      3.07634590    -0.65286770     0.23696386
 c     -2.54004329    -0.92304126    -0.03646533
 h     -2.41010104    -2.06055656     0.23973243
 h     -3.04721893    -0.63832947     0.87953235
 h     -2.97924103    -0.55371093    -1.01094404
 h     -1.89863203     1.43136869     0.82089942
          17

 c      1.15128310    -0.44351880    -0.09874552
 c     -0.13727942    -0.96644888    -0.02293119
 c     -1.27232837    -0.22545790     0.04206999
 c     -1.14655337     1.23460958     0.06479046
 c      0.26260265     1.83723528     0.00435755
 c      1.30705126     0.99039674    -0.06626405
 h     -0.19315121    -2.09294776     0.03418102
 h     -1.73993518     1.57181936    -0.82021542
 h      0.43677271     2.95831372     0.06392773
 h      2.28562465     1.53112609     0.02157492
 o      2.19469210    -1.21673531     0.05486564
 h      3.02725071    -0.67612349     0.24419339
 c     -2.53764253    -0.92786745    -0.03952555
 h     -2.41870726    -2.05862329     0.22357537
 h     -3.07300046    -0.65279868     0.89443234
 h     -2.97762115    -0.57762240    -0.99368423
 h     -1.90784389     1.44822794     0.84637394
          17

 c      1.15108994    -0.44431297    -0.10467300
 c     -0.13041665    -0.96574012    -0.02123934
 c     -1.27436341    -0.23020222     0.03816416
 c     -1.14393362     1.24166699     0.06756959
 c      0.26227267     1.84366951     0.00383254
 c      1.31067601     0.99438254    -0.06810756
 h     -0.21480138    -2.10526692     0.04580513
 h     -1.75036521     1.58048263    -0.79524315
 h      0.43823227     2.93298859     0.05438888
 h      2.26862321     1.52596786     0.01308732
 o      2.19502541    -1.21815526     0.05871343
 h      2.96562285    -0.70846829     0.24759349
 c     -2.53498631    -0.93372527    -0.04142449
 h     -2.42873332    -2.04184732     0.19395362
 h     -3.10649488    -0.66119664     0.90516772
 h     -2.98433493    -0.60642256    -0.97347965
 h     -1.91100718     1.47676322     0.87676041
          17

 c      1.15238226    -0.44285443    -0.11057184
 c     -0.12336919    -0.96811507    -0.01932644
 c     -1.27554986    -0.23459470     0.03410442
 c     -1.14292701     1.24929306     0.07028833
 c      0.25977147     1.84997696     0.00384575
 c      1.31520183     0.99761167    -0.06984041
 h     -0.23412348    -2.10405097     0.05709479
 h     -1.76109396     1.59377458    -0.77302775
 h      0.43643057     2.90399555     0.04346739
 h      2.25452570     1.51394221     0.00307683
 o      2.19500768    -1.22057739     0.06240925
 h      2.91593742    -0.73499354     0.25265289
 c     -2.53239493    -0.94026946    -0.04149696
 h     -2.43876264    -2.01594509     0.15326049
 h     -3.14278902    -0.66514163     0.90652260
 h     -3.00159972    -0.63725661    -0.95605591
 h     -1.90374232     1.51385226     0.90721092
          17

 c      1.15515231    -0.43930490    -0.11637389
 c     -0.11657204    -0.97338661    -0.01720057
 c     -1.27575027    -0.23834956     0.02996841
 c     -1.14367914     1.25738837     0.07337200
 c      0.25521117     1.85501793     0.00427288
 c      1.31983978     0.99985809    -0.07151637
 h     -0.24941768    -2.08959181     0.06781035
 h     -1.77272625     1.61225882    -0.75496524
 h      0.43292859     2.88284685     0.03166604
 h      2.25009356     1.49888114    -0.00781500
 o      2.19287291    -1.22504696     0.06547247
 h      2.90683793    -0.73754991     0.26683986
 c     -2.53021458    -0.94676294    -0.03946928
 h     -2.44703540    -1.99103742     0.10508250
 h     -3.17770119    -0.66603972     0.89541646
 h     -3.03035728    -0.66762522    -0.94543139
 h     -1.88351525     1.55631705     0.93404153
          17

 c      1.15933862    -0.43387750    -0.12199993
 c     -0.11036838    -0.98096376    -0.01490985
 c     -1.27490622    -0.24125398     0.02581366
 c     -1.14620467     1.26589159     0.07705170
 c      0.24881223     1.85776118     0.00499446
 c      1.32387235     1.00101408    -0.07317428
 h     -0.25958319    -2.06605131     0.07796229
 h     -1.78533487     1.63581973    -0.74140993
 h      0.42922230     2.87965660     0.01927631
 h      2.26031636     1.48409225    -0.01913472
 o      2.18856355    -1.23152958     0.06783088
 h      2.93989780    -0.71551600     0.29113001
 c     -2.52885599    -0.95216613    -0.03556413
 h     -2.45173316    -1.97989486     0.05329523
 h     -3.20815705    -0.66511163     0.87110221
 h     -3.06917478    -0.69600126    -0.94199063
 h     -1.84970738     1.60118613     0.95500758
          17

 c      1.16483383    -0.42683649    -0.12736432
 c     -0.10497549    -0.98987276    -0.01254986
 c     -1.27304413    -0.24317648     0.02168744
 c     -1.15042690     1.27477649     0.08135946
 c      0.24096171     1.85785107     0.00590590
 c      1.32695296     1.00119993    -0.07482712
 h     -0.26435003    -2.04129983     0.08792552
 h     -1.79830276     1.66359685    -0.73161989
 h      0.42566648     2.89686655     0.00626644
 h      2.28539149     1.47075549    -0.03075265
 o      2.18381771    -1.23881493     0.06993921
 h      2.98812341    -0.68735871     0.31811181
 c     -2.52873901    -0.95569070    -0.03036625
 h     -2.45163068    -1.99149162     0.00067695
 h     -3.23241412    -0.66335392     0.83506347
 h     -3.11414646    -0.72176078    -0.94271727
 h     -1.80343670     1.64587302     0.96935206
          17

 c      1.17148320    -0.41853969    -0.13237809
 c     -0.10046615    -0.99888146    -0.01025921
 c     -1.27027244    -0.24406536     0.01763913
 c     -1.15618239     1.28402963     0.08614933
 c      0.23220877     1.85578080     0.00689513
 c      1.32921261     1.00076415    -0.07646863
 h     -0.26429041    -2.02554236     0.09843065
 h     -1.81050734     1.69413860    -0.72406901
 h      0.42111365     2.92740377    -0.00746255
 h      2.32010154     1.45772916    -0.04274856
 o      2.18017000    -1.24581983     0.07223608
 h      3.02741642    -0.66938937     0.34057785
 c     -2.53012796    -0.95747382    -0.02463946
 h     -2.44672533    -2.02374819    -0.05126054
 h     -3.25037841    -0.66133391     0.79097280
 h     -3.16003368    -0.74467418    -0.94331998
 h     -1.74738365     1.68835485     0.97787204
          17

 c      1.17908779    -0.40944508    -0.13695277
 c     -0.09681423    -1.00684634    -0.00818684
 c     -1.26677963    -0.24394426     0.01373059
 c     -1.16320749     1.29361384     0.09113117
 c      0.22316391     1.85246965     0.00781543
 c      1.33107541     1.00015738    -0.07809172
 h     -0.26028267    -2.02741742     0.11024371
 h     -1.82072382     1.72570469    -0.71693896
 h      0.41379147     2.95966010    -0.02177009
 h      2.35636281     1.44295196    -0.05515810
 o      2.17837957    -1.25195328     0.07494728
 h      3.04560765    -0.66965503     0.35464849
 c     -2.53298601    -0.95851141    -0.01927301
 h     -2.43820372    -2.06488711    -0.10086957
 h     -3.26392581    -0.65893556     0.74457487
 h     -3.20173178    -0.76455522    -0.94029885
 h     -1.68556541     1.72736642     0.98298196
          17

 c      1.18741636    -0.40007208    -0.14100355
 c     -0.09398605    -1.01317792    -0.00643210
 c     -1.26282912    -0.24290433     0.01003986
 c     -1.17114625     1.30343591     0.09592384
 c      0.21439094     1.84876345     0.00848405
 c      1.33299071     0.99979368    -0.07969943
 h     -0.25259554    -2.04880658     0.12354235
 h     -1.82803273     1.75659954    -0.70856666
 h      0.40234109     2.98329631    -0.03626182
 h      2.38649751     1.42495291    -0.06782801
 o      2.17866089    -1.25696117     0.07813691
 h      3.03891913    -0.69046847     0.35898047
 c     -2.53695578    -0.95997875    -0.01520528
 h     -2.42784571    -2.10152720    -0.14571196
 h     -3.27673174    -0.65531918     0.70298466
 h     -3.23524815    -0.78118260    -0.93189446
 h     -1.62283990     1.76248474     0.98848764
          17

 c      1.19621511    -0.39095115    -0.14445234
 c     -0.09197932    -1.01799617    -0.00500554
 c     -1.25874021    -0.24108717     0.00665672
 c     -1.17960140     1.31334692     0.10015571
 c      0.20635199     1.84521315     0.00869930
 c      1.33526781     0.99997458    -0.08130403
 h     -0.24060419    -2.08331509     0.13754391
 h     -1.83208460     1.78543905    -0.69774628
 h      0.38624013     2.99179147    -0.05045339
 h      2.40518974     1.40352922    -0.08043207
 o      2.18083262    -1.26083421     0.08174454
 h      3.00974052    -0.73005191     0.35420155
 c     -2.54149912    -0.96273443    -0.01322029
 h     -2.41743712    -2.12408162    -0.18314712
 h     -3.29287489    -0.64940045     0.67289496
 h     -3.25810755    -0.79428869    -0.91815409
 h     -1.56400235     1.79384486     0.99864718
          17

 c      1.20521556    -0.38258458    -0.14722999
 c     -0.09077449    -1.02181036    -0.00384984
 c     -1.25485484    -0.23866214     0.00367216
 c     -1.18820320     1.32318794     0.10361713
 c      0.19938755     1.84204952     0.00826253
 c      1.33801500     1.00086350    -0.08292111
 h     -0.22351767    -2.12029386     0.15083825
 h     -1.83322220     1.81133437    -0.68391318
 h      0.36579974     2.98273378    -0.06393362
 h      2.41015762     1.37978607    -0.09255718
 o      2.18423186    -1.26386106     0.08555144
 h      2.96805259    -0.78183858     0.34345587
 c     -2.54615131    -0.96716334    -0.01370835
 h     -2.40842185    -2.12776161    -0.21098233
 h     -3.31426734    -0.64085512     0.65811981
 h     -3.26944831    -0.80350153    -0.90064631
 h     -1.51274487     1.82137836     1.01648196
          17

 c      1.21415139    -0.37541307    -0.14927683
 c     -0.09028228    -1.02510645    -0.00288883
 c     -1.25150205    -0.23580525     0.00116685
 c     -1.19663893     1.33284216     0.10638846
 c      0.19370566     1.83919892     0.00700236
 c      1.34111643     1.00248028    -0.08456338
 h     -0.20116003    -2.14986383     0.16202313
 h     -1.83249679     1.83399719    -0.66724699
 h      0.34206827     2.95765604    -0.07650264
 h      2.40231106     1.35596232    -0.10379576
 o      2.18747088    -1.26675920     0.08909870
 h      2.93523528    -0.83254438     0.33369083
 c     -2.55070666    -0.97317141    -0.01655136
 h     -2.40172043    -2.11205893    -0.22778329
 h     -3.33885213    -0.63091637     0.65827417
 h     -3.27002019    -0.80825747    -0.88214460
 h     -1.47113542     1.84404005     1.04227567
          17

 c      1.22278880    -0.36977520    -0.15054188
 c     -0.09034264    -1.02814040    -0.00206146
 c     -1.24897160    -0.23268392    -0.00079517
 c     -1.20462683     1.34223206     0.10884028
 c      0.18937953     1.83627852     0.00479972
 c      1.34421283     1.00470687    -0.08623589
 h     -0.17418554    -2.16545798     0.17011686
 h     -1.83157423     1.85374942    -0.64866663
 h      0.31674114     2.92212043    -0.08831726
 h      2.38575736     1.33520573    -0.11383531
 o      2.18869144    -1.27048054     0.09177549
 h      2.93993910    -0.86554201     0.33423591
 c     -2.55517716    -0.98023461    -0.02121191
 h     -2.39759014    -2.08056446    -0.23305581
 h     -3.36147901    -0.62213087     0.66977214
 h     -3.26209442    -0.80774755    -0.86633810
 h     -1.43990720     1.85976947     1.07348229
          17

 c      1.23095055    -0.36586467    -0.15098628
 c     -0.09075841    -1.03089859    -0.00133590
 c     -1.24749749    -0.22944804    -0.00216614
 c     -1.21188825     1.35126453     0.11150522
 c      0.18636508     1.83260767     0.00160747
 c      1.34671991     1.00731415    -0.08793365
 h     -0.14392041    -2.16434773     0.17470141
 h     -1.83248340     1.87138589    -0.62963351
 h      0.29198670     2.88560899    -0.10002082
 h      2.36733890     1.32120380    -0.12253822
 o      2.18737082    -1.27520564     0.09341332
 h      2.98952526    -0.87724156     0.34740697
 c     -2.55963619    -0.98744071    -0.02692738
 h     -2.39545128    -2.04145418    -0.22747413
 h     -3.37641701    -0.61735913     0.68793383
 h     -3.24908057    -0.80099314    -0.85737436
 h     -1.41908846     1.86621959     1.10600310
          17

 c      1.23850721    -0.36372246    -0.15059267
 c     -0.09132625    -1.03310470    -0.00071558
 c     -1.24724450    -0.22622739    -0.00291144
 c     -1.21816514     1.35978704     0.11491219
 c      0.18454132     1.82736818    -0.00255091
 c      1.34798051     1.01002102    -0.08964270
 h     -0.11210980    -2.14757090     0.17595951
 h     -1.83715243     1.88784473    -0.61169828
 h      0.27002838     2.85965061    -0.11269659
 h      2.35483142     1.31744521    -0.12995288
 o      2.18507538    -1.28012945     0.09451147
 h      3.05835046    -0.88055529     0.36502061
 c     -2.56415406    -0.99352684    -0.03290588
 h     -2.39376817    -2.00763708    -0.21300918
 h     -3.37928240    -0.61888608     0.70851608
 h     -3.23458046    -0.78716752    -0.85891248
 h     -1.40842384     1.86158460     1.13570573
          17

 c      1.24535861    -0.36328008    -0.14937027
 c     -0.09185598    -1.03422127    -0.00024461
 c     -1.24829526    -0.22313546    -0.00300794
 c     -1.22327597     1.36759254     0.11945283
 c      0.18375844     1.82003433    -0.00762121
 c      1.34758106     1.01258568    -0.09134934
 h     -0.08063939    -2.11988621     0.17470261
 h     -1.84680765     1.90374036    -0.59588165
 h      0.25252045     2.85276864    -0.12739837
 h      2.35347607     1.32609176    -0.13619136
 o      2.18352989    -1.28453050     0.09560247
 h      3.11846171    -0.88746748     0.37850272
 c     -2.56882665    -0.99712463    -0.03854560
 h     -2.39045718    -1.99372874    -0.19236749
 h     -3.36777529    -0.62795486     0.72835123
 h     -3.22100364    -0.76618316    -0.87269451
 h     -1.40748957     1.84506574     1.15941553
          17

 c      1.25142731    -0.36440433    -0.14735226
 c     -0.09219304    -1.03347659    -0.00000874
 c     -1.25064098    -0.22027412    -0.00244506
 c     -1.22716867     1.37445728     0.12530334
 c      0.18385893     1.81084129    -0.01358065
 c      1.34563940     1.01488611    -0.09305454
 h     -0.05121475    -2.08942070     0.17234304
 h     -1.86148685     1.91895439    -0.58218731
 h      0.24019455     2.86493953    -0.14441915
 h      2.36283014     1.34702062    -0.14123747
 o      2.18370234    -1.28810792     0.09697181
 h      3.15405795    -0.90328875     0.38330985
 c     -2.57372847    -0.99743071    -0.04366716
 h     -2.38434843    -2.00774446    -0.16754564
 h     -3.34180765    -0.64456598     0.74559141
 h     -3.20861740    -0.73924039    -0.89744559
 h     -1.41566977     1.81698183     1.17537609
          17

 c      1.25666036    -0.36691901    -0.14458867
 c     -0.09224014    -1.03001619    -0.00011608
 c     -1.25418037    -0.21773481    -0.00123049
 c     -1.22993049     1.38017100     0.13240489
 c      0.18465255     1.80076031    -0.02045559
 c      1.34278709     1.01692554    -0.09477734
 h     -0.02507844    -2.06588606     0.17062108
 h     -1.87996337     1.93255807    -0.56957364
 h      0.23311316     2.88775448    -0.16308442
 h      2.37705046     1.37783966    -0.14487966
 o      2.18595420    -1.29082860     0.09871741
 h      3.15903252    -0.92894954     0.37794320
 c     -2.57876215    -0.99479100    -0.04856593
 h     -2.37661888    -2.04418917    -0.13919642
 h     -3.30351136    -0.66742712     0.75994804
 h     -3.19588995    -0.70883197    -0.92908174
 h     -1.43213638     1.77870824     1.18345917
          17

 c      1.26103126    -0.37061302    -0.14113806
 c     -0.09195438    -1.02325045    -0.00064275
 c     -1.25872788    -0.21559638     0.00060044
 c     -1.23174720     1.38454045     0.14049348
 c      0.18588955     1.79099918    -0.02827597
 c      1.33987135     1.01876542    -0.09654206
 h     -0.00303069    -2.05654038     0.17093821
 h     -1.90013794     1.94313744    -0.55640546
 h      0.23107866     2.91005678    -0.18231360
 h      2.38830676     1.41487107    -0.14683409
 o      2.19021140    -1.29281577     0.10081105
 h      3.13418580    -0.96274354     0.36293298
 c     -2.58360434    -0.99037864    -0.05380390
 h     -2.37011425    -2.08831387    -0.10790565
 h     -3.25713208    -0.69410083     0.77293907
 h     -3.18079125    -0.67811296    -0.96209828
 h     -1.45588908     1.73252527     1.18525977
          17

 c      1.26454130    -0.37525101    -0.13705908
 c     -0.09130677    -1.01321696    -0.00157044
 c     -1.26402789    -0.21391898     0.00297551
 c     -1.23283639     1.38737917     0.14916309
 c      0.18726731     1.78256263    -0.03702437
 c      1.33765462     1.02045116    -0.09836333
 h      0.01414087    -2.06197315     0.17362251
 h     -1.91967474     1.94931643    -0.54109726
 h      0.23378250     2.92283432    -0.20124033
 h      2.39008161     1.45427821    -0.14689837
 o      2.19589561    -1.29434283     0.10308807
 h      3.08823106    -1.00037096     0.34095925
 c     -2.58779716    -0.98542919    -0.05997302
 h     -2.36747535    -2.12551907    -0.07526657
 h     -3.20844486    -0.72144042     0.78777064
 h     -3.16200116    -0.65010200    -0.99114598
 h     -1.48583775     1.68135123     1.18396674
          17

 c      1.26722321    -0.38058546    -0.13240442
 c     -0.09025240    -1.00059407    -0.00277657
 c     -1.26977227    -0.21273590     0.00578182
 c     -1.23339117     1.38851120     0.15796691
 c      0.18846192     1.77608525    -0.04661679
 c      1.33665301     1.02197443    -0.10023911
 h      0.02535277    -2.07595636     0.17785212
 h     -1.93658634     1.95019729    -0.52262570
 h      0.24079609     2.92093761    -0.21947628
 h      2.37872103     1.49279503    -0.14503433
 o      2.20163704    -1.29589733     0.10518440
 h      3.04228425    -1.03389899     0.31782302
 c     -2.59089478    -0.98082462    -0.06751358
 h     -2.37015537    -2.14608379    -0.04370495
 h     -3.16327268    -0.74636172     0.80811466
 h     -3.13947910    -0.62712864    -1.01213177
 h     -1.52083962     1.62827611     1.18364891
          17

 c      1.26914548    -0.38634738    -0.12721987
 c     -0.08875257    -0.98635692    -0.00408439
 c     -1.27562266    -0.21204482     0.00887051
 c     -1.23356102     1.38778976     0.16656102
 c      0.18916660     1.77181329    -0.05690599
 c      1.33707504     1.02326175    -0.10215079
 h      0.02947998    -2.08947786     0.18228524
 h     -1.94963198     1.94560119    -0.50080009
 h      0.25156055     2.90312199    -0.23713179
 h      2.35375791     1.52811058    -0.14139134
 o      2.20531412    -1.29814562     0.10657933
 h      3.02928121    -1.05254187     0.30178916
 c     -2.59261490    -0.97702513    -0.07650073
 h     -2.37840194    -2.14545741    -0.01592947
 h     -3.12548875    -0.76668284     0.83562814
 h     -3.11452941    -0.61056053    -1.02285319
 h     -1.55954156     1.57600957     1.18779764
          17

 c      1.27040879    -0.39220532    -0.12155093
 c     -0.08682201    -0.97143193    -0.00531862
 c     -1.28123888    -0.21179816     0.01207068
 c     -1.23347030     1.38510619     0.17484210
 c      0.18912559     1.76960672    -0.06769044
 c      1.33879861     1.02416774    -0.10406627
 h      0.02580499    -2.09477024     0.18571367
 h     -1.95852515     1.93612503    -0.47631760
 h      0.26542236     2.87192498    -0.25480581
 h      2.31783646     1.55913896    -0.13630430
 o      2.20582076    -1.30143132     0.10705767
 h      3.06624399    -1.05119699     0.29635351
 c     -2.59289841    -0.97412687    -0.08648764
 h     -2.39151351    -2.12346632     0.00548673
 h     -3.09602805    -0.78141084     0.86797916
 h     -3.08964883    -0.60067085    -1.02336339
 h     -1.60003524     1.52655857     1.19774304
          17

 c      1.27113709    -0.39774631    -0.11544848
 c     -0.08455434    -0.95653418    -0.00633601
 c     -1.28630394    -0.21189868     0.01520685
 c     -1.23324002     1.38037621     0.18297999
 c      0.18814830     1.76892663    -0.07871913
 c      1.34138191     1.02446645    -0.10594367
 h      0.01423568    -2.08713826     0.18736580
 h     -1.96396433     1.92306114    -0.45064205
 h      0.28172617     2.83375695    -0.27365042
 h      2.27647093     1.58625867    -0.13025402
 o      2.20462720    -1.30540137     0.10700734
 h      3.12977184    -1.03670448     0.29559472
 c     -2.59182656    -0.97192640    -0.09658737
 h     -2.40801559    -2.08405673     0.01845364
 h     -3.07377379    -0.79030107     0.89954582
 h     -3.06828437    -0.59657562    -1.01609539
 h     -1.63966244     1.48133553     1.21216881
          17

 c      1.27147757    -0.40253760    -0.10896258
 c     -0.08210841    -0.94212567    -0.00703788
 c     -1.29053650    -0.21220649     0.01811155
 c     -1.23298240     1.37353014     0.19131101
 c      0.18609760     1.76887175    -0.08969589
 c      1.34415088     1.02386284    -0.10773677
 h     -0.00471000    -2.06530114     0.18697090
 h     -1.96745231     1.90818338    -0.42571107
 h      0.29994603     2.79845573    -0.29543245
 h      2.23722201     1.61128458    -0.12376472
 o      2.20379150    -1.30956517     0.10688594
 h      3.18733836    -1.01842445     0.29255959
 c     -2.58951045    -0.96991404    -0.10575957
 h     -2.42571213    -2.03578890     0.02177658
 h     -3.05714180    -0.79330462     0.92404784
 h     -3.05442353    -0.59632844    -1.00550148
 h     -1.67529320     1.44146505     1.22812408
          17

 c      1.27159728    -0.40621648    -0.10213466
 c     -0.07967810    -0.92840176    -0.00737796
 c     -1.29369581    -0.21255642     0.02062967
 c     -1.23278644     1.36453587     0.20017321
 c      0.18287642     1.76841509    -0.10031187
 c      1.34640286     1.02207317    -0.10940262
 h     -0.03000683    -2.03136632     0.18476651
 h     -1.97084830     1.89336485    -0.40347614
 h      0.31967575     2.77659366    -0.32222066
 h      2.20763989     1.63662274    -0.11726573
 o      2.20452837    -1.31362747     0.10692804
 h      3.21963556    -1.00221794     0.28379230
 c     -2.58606924    -0.96722024    -0.11312839
 h     -2.44180527    -1.99212570     0.01554911
 h     -3.04501171    -0.79038916     0.93670576
 h     -3.05181101    -0.59739826    -0.99677767
 h     -1.70392253     1.40795440     1.24256786
          17

 c      1.27166807    -0.40855512    -0.09499533
 c     -0.07745922    -0.91527965    -0.00736888
 c     -1.29558398    -0.21277823     0.02261645
 c     -1.23272963     1.35344909     0.20977794
 c      0.17845672     1.76688609    -0.11033672
 c      1.34768606     1.01898905    -0.11090652
 h     -0.06027100    -1.99078668     0.18150876
 h     -1.97569261     1.88006592    -0.38535087
 h      0.34014913     2.77400838    -0.35535034
 h      2.19225929     1.66341903    -0.11100128
 o      2.20729243    -1.31743336     0.10720073
 h      3.21908987    -0.99094152     0.26840776
 c     -2.58167156    -0.96275573    -0.11821765
 h     -2.45350568    -1.96869162     0.00099682
 h     -3.03691343    -0.78164687     0.93504406
 h     -3.06274675    -0.59762020    -0.99365036
 h     -1.72318670     1.38167053     1.25342353
          17

 c      1.27184666    -0.40949202    -0.08756605
 c     -0.07561276    -0.90243443    -0.00707882
 c     -1.29604745    -0.21271034     0.02393485
 c     -1.23290833     1.34046103     0.22014919
 c      0.17294234     1.76433291    -0.11971859
 c      1.34796921     1.01481965    -0.11221968
 h     -0.09398692    -1.95181407     0.17839867
 h     -1.98256477     1.86888318    -0.37176770
 h      0.35951451     2.78776465    -0.39426340
 h      2.19072177     1.68994773    -0.10506332
 o      2.21202072    -1.32090138     0.10767404
 h      3.18601351    -0.98540852     0.24697668
 c     -2.57654485    -0.95582640    -0.12101823
 h     -2.45928446    -1.97493570    -0.02070633
 h     -3.03294333    -0.76742842     0.91891643
 h     -3.08695324    -0.59614243    -0.99639942
 h     -1.73161978     1.36325181     1.25995869
          17

 c      1.27225669    -0.40913072    -0.07986252
 c     -0.07423325    -0.88947631    -0.00660147
 c     -1.29498393    -0.21220455     0.02445852
 c     -1.23344454     1.32591576     0.23112053
 c      0.16657481     1.76134247    -0.12857981
 c      1.34755318     1.01006271    -0.11331395
 h     -0.12975457    -1.92336016     0.17672949
 h     -1.99085557     1.85940170    -0.36208102
 h      0.37488353     2.80843277    -0.43654824
 h      2.19877215     1.71197103    -0.09950220
 o      2.21813319    -1.32404547     0.10824079
 h      3.12871856    -0.98407595     0.22123791
 c     -2.57094250    -0.94678487    -0.12191677
 h     -2.45964692    -2.00629548    -0.04935130
 h     -3.03372322    -0.74835466     0.89042951
 h     -3.12133230    -0.59358090    -1.00177727
 h     -1.72871932     1.35304473     1.26279455
          17

 c      1.27297572    -0.40770553    -0.07189836
 c     -0.07334693    -0.87629223    -0.00599581
 c     -1.29235986    -0.21113060     0.02408278
 c     -1.23444758     1.31028743     0.24236965
 c      0.15965837     1.75856710    -0.13711549
 c      1.34683834     1.00532541    -0.11416086
 h     -0.16627857    -1.91096987     0.17720325
 h     -1.99911614     1.85044746    -0.35487396
 h      0.38327515     2.82576761    -0.47911439
 h      2.21092693     1.72470944    -0.09440565
 o      2.22431117    -1.32710008     0.10871300
 h      3.06724832    -0.98120175     0.19419000
 c     -2.56512680    -0.93680550    -0.12162679
 h     -2.45634959    -2.04772577    -0.08473885
 h     -3.04043630    -0.72518610     0.85391596
 h     -3.16086323    -0.59130168    -1.00489315
 h     -1.71493813     1.35108169     1.26381349
          17

 c      1.27402852    -0.40551402    -0.06369079
 c     -0.07295523    -0.86331869    -0.00523664
 c     -1.28823903    -0.20938609     0.02274035
 c     -1.23595689     1.29412754     0.25347189
 c      0.15248247     1.75642679    -0.14550202
 c      1.34614245     1.00114878    -0.11473535
 h     -0.20194885    -1.91361325     0.17939665
 h     -2.00572170     1.84056627    -0.34845869
 h      0.38246535     2.83231878    -0.51924309
 h      2.22258500     1.72462804    -0.08991442
 o      2.22851690    -1.33062505     0.10887527
 h      3.03337964    -0.96557763     0.16930069
 c     -2.55933893    -0.92713682    -0.12107120
 h     -2.45120975    -2.08353177    -0.12552408
 h     -3.05472455    -0.69864382     0.81547142
 h     -3.20001930    -0.59054175    -1.00146104
 h     -1.69159417     1.35709427     1.26596525
          17

 c      1.27539181    -0.40283352    -0.05526358
 c     -0.07307427    -0.85145028    -0.00422859
 c     -1.28280455    -0.20690763     0.02041616
 c     -1.23790977     1.27800672     0.26397517
 c      0.14528156     1.75504654    -0.15385783
 c      1.34562211     0.99790702    -0.11501870
 h     -0.23454364    -1.92470332     0.18197744
 h     -2.00948740     1.82849545    -0.34131979
 h      0.37129765     2.82429498    -0.55506538
 h      2.23096658     1.71026468    -0.08621298
 o      2.22949526    -1.33500620     0.10867020
 h      3.04702844    -0.92908878     0.14761101
 c     -2.55376969    -0.91867976    -0.12113807
 h     -2.44562393    -2.10275671    -0.16932320
 h     -3.07805939    -0.66940957     0.78138556
 h     -3.23397325    -0.59189605    -0.98916701
 h     -1.66059332     1.37053836     1.27274884
          17

 c      1.27701894    -0.39987062    -0.04664432
 c     -0.07371538    -0.84168763    -0.00286411
 c     -1.27636154    -0.20367646     0.01715390
 c     -1.24015658     1.26247432     0.27351329
 c      0.13821905     1.75428035    -0.16223120
 c      1.34525382     0.99576593    -0.11499863
 h     -0.26156245    -1.93614843     0.18342970
 h     -2.01004564     1.81350027    -0.33238852
 h      0.34967849     2.80138822    -0.58576885
 h      2.23538972     1.68239951    -0.08350802
 o      2.22838650    -1.33962437     0.10822599
 h      3.09048915    -0.88027652     0.12728534
 c     -2.54859533    -0.91191262    -0.12238796
 h     -2.44054678    -2.09975746    -0.21336279
 h     -3.11044487    -0.63851071     0.75563908
 h     -3.25932898    -0.59517097    -0.96806139
 h     -1.62388175     1.39056786     1.28710198
          17

 c      1.27884920    -0.39677379    -0.03786130
 c     -0.07482563    -0.83485023    -0.00106610
 c     -1.26931747    -0.19972006     0.01305024
 c     -1.24250212     1.24804511     0.28194137
 c      0.13138107     1.75372626    -0.17058487
 c      1.34483957     0.99467850    -0.11466852
 h     -0.28084470    -1.94164499     0.18260820
 h     -2.00798578     1.79556888    -0.32116770
 h      0.31850707     2.76664528    -0.61183209
 h      2.23733863     1.64394938    -0.08199487
 o      2.22708575    -1.34342971     0.10762980
 h      3.13403981    -0.83498078     0.10716445
 c     -2.54403599    -0.90690647    -0.12488535
 h     -2.43653286    -2.07346715    -0.25500513
 h     -3.14927782    -0.60783015     0.73829015
 h     -3.27448814    -0.59940214    -0.94038959
 h     -1.58284182     1.41587938     1.30990976
          17

 c      1.28078840    -0.39366203    -0.02894293
 c     -0.07625548    -0.83145698     0.00119857
 c     -1.26213646    -0.19511488     0.00824084
 c     -1.24472731     1.23520481     0.28941995
 c      0.12477564     1.75272887    -0.17877257
 c      1.34403601     0.99441202    -0.11402618
 h     -0.29099253    -1.93796998     0.17891877
 h     -2.00482721     1.77548746    -0.30776207
 h      0.27955854     2.72646322    -0.63534745
 h      2.24030080     1.59958725    -0.08183026
 o      2.22676708    -1.34568312     0.10688248
 h      3.15923209    -0.80421314     0.08745944
 c     -2.54032966    -0.90334036    -0.12826666
 h     -2.43371151    -2.02720503    -0.29212760
 h     -3.18964600    -0.58009138     0.72638383
 h     -3.27982737    -0.60290014    -0.91022319
 h     -1.53811670     1.44450988     1.33911237
          17

 c      1.28268186    -0.39064550    -0.01991961
 c     -0.07776805    -0.83169115     0.00391973
 c     -1.25527816    -0.18999136     0.00288390
 c     -1.24657713     1.22440375     0.29636855
 c      0.11835593     1.75044718    -0.18653738
 c      1.34243762     0.99463680    -0.11307286
 h     -0.29155536    -1.92519796     0.17231398
 h     -2.00281018     1.75476559    -0.29279827
 h      0.23513836     2.68983357    -0.66004175
 h      2.24887798     1.55478674    -0.08313994
 o      2.22790723    -1.34600791     0.10595376
 h      3.15867682    -0.79322962     0.06888366
 c     -2.53763082    -0.90049185    -0.13193501
 h     -2.43168620    -1.96933532    -0.32356819
 h     -3.22593441    -0.55823499     0.71627780
 h     -3.27763474    -0.60334874    -0.88292843
 h     -1.49003509     1.47385088     1.37029038
          17

 c      1.28430851    -0.38783678    -0.01082450
 c     -0.07907125    -0.83537762     0.00704587
 c     -1.24913199    -0.18453897    -0.00285255
 c     -1.24775812     1.21603048     0.30331507
 c      0.11207438     1.74611031    -0.19360414
 c      1.33975785     0.99507167    -0.11181052
 h     -0.28310544    -1.90670948     0.16325358
 h     -2.00444089     1.73535272    -0.27716823
 h      0.18739029     2.66541703    -0.69016840
 h      2.26669376     1.51419266    -0.08607277
 o      2.23053754    -1.34428844     0.10481530
 h      3.13219523    -0.80316547     0.05213331
 c     -2.53596380    -0.89722430    -0.13522250
 h     -2.42943291    -1.91383415    -0.34971477
 h     -3.25339681    -0.54472888     0.70533391
 h     -3.27151200    -0.59810835    -0.86428161
 h     -1.43920467     1.50100652     1.39833586
          17

 c      1.28539509    -0.38535756    -0.00169324
 c     -0.07985561    -0.84197149     0.01048839
 c     -1.24396193    -0.17900348    -0.00879622
 c     -1.24798594     1.21038434     0.31073220
 c      0.10593073     1.73943910    -0.19989404
 c      1.33604176     0.99561420    -0.11024099
 h     -0.26721354    -1.88905397     0.15263427
 h     -2.01176208     1.71912447    -0.26156625
 h      0.13772153     2.65667311    -0.72793505
 h      2.29384944     1.48013633    -0.09084606
 o      2.23428530    -1.34066617     0.10346210
 h      3.08622302    -0.83116271     0.03754827
 c     -2.53528690    -0.89218394    -0.13754407
 h     -2.42550778    -1.87771274    -0.37265100
 h     -3.26896103    -0.54115230     0.69246009
 h     -3.26493543    -0.58490417    -0.85902472
 h     -1.38678510     1.52329663     1.41903410
          17

 c      1.28565607    -0.38333178     0.00743777
 c     -0.07984346    -0.85063691     0.01413769
 c     -1.23987453    -0.17367285    -0.01477007
 c     -1.24706676     1.20766490     0.31892310
 c      0.09994527     1.73086209    -0.20568813
 c      1.33172545     0.99634076    -0.10837130
 h     -0.24615505    -1.88083451     0.14156927
 h     -2.02555017     1.70730109    -0.24597619
 h      0.08714335     2.65936962    -0.77153217
 h      2.32611093     1.45254939    -0.09769411
 o      2.23818430    -1.33565637     0.10194824
 h      3.03671226    -0.86856432     0.02453294
 c     -2.53557045    -0.88448887    -0.13867301
 h     -2.41899932    -1.87216015    -0.39455527
 h     -3.27150029    -0.54796547     0.67812171
 h     -3.25940361    -0.56277487    -0.86921897
 h     -1.33439468     1.53865919     1.42994098
          17

 c      1.28485837    -0.38186248     0.01653297
 c     -0.07885873    -0.86051840     0.01790010
 c     -1.23682096    -0.16885117    -0.02059044
 c     -1.24495636     1.20796426     0.32796855
 c      0.09409630     1.72125217    -0.21153713
 c      1.32745747     0.99739181    -0.10622333
 h     -0.22220684    -1.88952446     0.13092474
 h     -2.04486239     1.70011662    -0.22943132
 h      0.03708760     2.66462911    -0.81614843
 h      2.35676046     1.43021143    -0.10674565
 o      2.24051330    -1.33023122     0.10043847
 h      3.01140179    -0.89969289     0.01073505
 c     -2.53677671    -0.87443364    -0.13903272
 h     -2.41065456    -1.89371180    -0.41506518
 h     -3.26197869    -0.56437396     0.66433303
 h     -3.25353168    -0.53267593    -0.89340186
 h     -1.28385433     1.54587603     1.43069655
          17

 c      1.28289228    -0.38099587     0.02555577
 c     -0.07689228    -0.87113652     0.02173692
 c     -1.23463216    -0.16482684    -0.02606866
 c     -1.24175948     1.21124044     0.33772634
 c      0.08831373     1.71149524    -0.21803005
 c      1.32383651     0.99886129    -0.10383770
 h     -0.19689042    -1.91703742     0.12084933
 h     -2.06725659     1.69695197    -0.21026164
 h     -0.01041425     2.66384910    -0.85664309
 h      2.37933306     1.41201375    -0.11795763
 o      2.23974434    -1.32525106     0.09915013
 h      3.03446334    -0.91111325    -0.00698684
 c     -2.53878860    -0.86321162    -0.13963785
 h     -2.40259950    -1.92771711    -0.43132896
 h     -3.24354106    -0.58837687     0.65465801
 h     -3.24396030    -0.49720272    -0.92719249
 h     -1.23692019     1.54467504     1.42313032
          17

 c      1.27979639    -0.38069235     0.03446485
 c     -0.07410122    -0.88256357     0.02566285
 c     -1.23306734    -0.16184004    -0.03101587
 c     -1.23767793     1.21727888     0.34786148
 c      0.08251734     1.70224830    -0.22563492
 c      1.32123597     1.00075169    -0.10126913
 h     -0.17089635    -1.95801269     0.11080726
 h     -2.08955721     1.69680443    -0.18667626
 h     -0.05314674     2.65134560    -0.88934400
 h      2.38941217     1.39751882    -0.13115092
 o      2.23650255    -1.32045362     0.09808201
 h      3.09546932    -0.90793927    -0.02818738
 c     -2.54137194    -0.85207652    -0.14172016
 h     -2.39701678    -1.95875648    -0.44045818
 h     -3.22113013    -0.61716194     0.65380801
 h     -3.22724014    -0.45967707    -0.96481476
 h     -1.19503127     1.53574936     1.41129957
          17

 c      1.27571474    -0.38083124     0.04321553
 c     -0.07073504    -0.89519313     0.02970374
 c     -1.23185185    -0.16005869    -0.03524844
 c     -1.23294417     1.22567664     0.35790026
 c      0.07664742     1.69388343    -0.23464102
 c      1.31974732     1.00297005    -0.09857715
 h     -0.14466134    -2.00288857     0.10011037
 h     -2.10874586     1.69878589    -0.15733749
 h     -0.08915174     2.62479756    -0.91261387
 h      2.38530635     1.38701168    -0.14609642
 o      2.23275729    -1.31504642     0.09702341
 h      3.16259238    -0.90431242    -0.04898353
 c     -2.54423269    -0.84188091    -0.14634248
 h     -2.39532974    -1.97618696    -0.44104199
 h     -3.19993151    -0.64791902     0.66610299
 h     -3.20129446    -0.42326453    -1.00057157
 h     -1.15906448     1.52062437     1.40122378
          17

 c      1.27083873    -0.38124684     0.05176575
 c     -0.06706127    -0.90938006     0.03386176
 c     -1.23070144    -0.15956921    -0.03859401
 c     -1.22776170     1.23588096     0.36734477
 c      0.07067656     1.68649168    -0.24513659
 c      1.31917931     1.00534012    -0.09581707
 h     -0.11882192    -2.04241735     0.08836729
 h     -2.12264541     1.70244234    -0.12170793
 h     -0.11702567     2.58501196    -0.92695368
 h      2.36821278     1.38141943    -0.16261433
 o      2.22999374    -1.30860270     0.09579540
 h      3.21189099    -0.90878828    -0.06596333
 c     -2.54718360    -0.83301097    -0.15406522
 h     -2.39809374    -1.97463290    -0.43328257
 h     -3.18281384    -0.67869598     0.69269834
 h     -3.16598641    -0.39044787    -1.02985727
 h     -1.12918753     1.50119706     1.39969129
          17

 c      1.26537589    -0.38176057     0.06007779
 c     -0.06332863    -0.92523218     0.03810984
 c     -1.22934131    -0.16038571    -0.04089900
 c     -1.22224870     1.24728015     0.37588384
 c      0.06461715     1.67988018    -0.25697873
 c      1.31907583     1.00761509    -0.09303024
 h     -0.09425998    -2.07027482     0.07558101
 h     -2.13032965     1.70787618    -0.08017641
 h     -0.13617661     2.53583659    -0.93520029
 h      2.34216020     1.38223605    -0.18068410
 o      2.22894051    -1.30107386     0.09431601
 h      3.23166612    -0.92385477    -0.07727290
 c     -2.55024897    -0.82547131    -0.16474541
 h     -2.40512751    -1.95321647    -0.41872627
 h     -3.16889638    -0.70847255     0.72962175
 h     -3.12310893    -0.36275512    -1.04982899
 h     -1.10499863     1.47895253     1.41176289
          17

 c      1.25954153    -0.38220525     0.06811632
 c     -0.05975078    -0.94255697     0.04240228
 c     -1.22752709    -0.16246880    -0.04203514
 c     -1.21638658     1.25928986     0.38361248
 c      0.05853159     1.67356945    -0.26975898
 c      1.31877648     1.00950005    -0.09023679
 h     -0.07196644    -2.08377254     0.06204432
 h     -2.13227931     1.71572011    -0.03400628
 h     -0.14707567     2.48413513    -0.94279263
 h      2.31344360     1.39134339    -0.20053579
 o      2.22980290    -1.29261519     0.09257877
 h      3.21863739    -0.94855155    -0.08229381
 c     -2.55355287    -0.81898305    -0.17761330
 h     -2.41561278    -1.91535730    -0.40006601
 h     -3.15492157    -0.73640156     0.76899712
 h     -3.07616150    -0.34055734    -1.05989979
 h     -1.08595380     1.45438564     1.43804975
          17

 c      1.25355764    -0.38244961     0.07584557
 c     -0.05649647    -0.96086535     0.04668748
 c     -1.22506399    -0.16574464    -0.04190389
 c     -1.21001241     1.27137589     0.39105921
 c      0.05252705     1.66687257    -0.28283216
 c      1.31758308     1.01070600    -0.08743976
 h     -0.05289514    -2.08387344     0.04819111
 h     -2.13023937     1.72697384     0.01489561
 h     -0.15126219     2.43884795    -0.95733716
 h      2.28884556     1.41045406    -0.22259947
 o      2.23233385    -1.28351335     0.09064892
 h      3.17666205    -0.97950404    -0.08158662
 c     -2.55712610    -0.81300482    -0.19153441
 h     -2.42811763    -1.86930393    -0.38100252
 h     -3.13779204    -0.76120470     0.80234774
 h     -3.03000637    -0.32288106    -1.06203743
 h     -1.07168765     1.42725007     1.47412987
          17

 c      1.24765353    -0.38242329     0.08322739
 c     -0.05368785    -0.97938244     0.05091956
 c     -1.22181985    -0.17011937    -0.04044072
 c     -1.20289022     1.28303804     0.39896716
 c      0.04669315     1.65917419    -0.29552761
 c      1.31503673     1.01104780    -0.08465378
 h     -0.03783175    -2.07513206     0.03444566
 h     -2.12664254     1.74266385     0.06440081
 h     -0.15062290     2.40774708    -0.98609419
 h      2.27260717     1.44002390    -0.24713761
 o      2.23564127    -1.27421080     0.08870515
 h      3.11966996    -1.01042840    -0.07754997
 c     -2.56082473    -0.80672795    -0.20526590
 h     -2.44068664    -1.82818637    -0.36588273
 h     -3.11601134    -0.78119670     0.82315656
 h     -2.99026445    -0.30738835    -1.06058816
 h     -1.06191521     1.39736452     1.51275250
          17

 c      1.24205910    -0.38213047     0.09022120
 c     -0.05140481    -0.99709325     0.05507044
 c     -1.21773005    -0.17548594    -0.03762235
 c     -1.19483935     1.29382279     0.40801287
 c      0.04100205     1.65033674    -0.30752827
 c      1.31113156     1.01054416    -0.08195149
 h     -0.02727538    -2.06525531     0.02106572
 h     -2.12360063     1.76334246     0.11266410
 h     -0.14609703     2.39272853    -1.03155770
 h      2.26408450     1.47817795    -0.27366496
 o      2.23789496    -1.26535482     0.08710777
 h      3.07632449    -1.03139731    -0.07548730
 c     -2.56436359    -0.79929508    -0.21771094
 h     -2.45135092    -1.80661781    -0.35874291
 h     -3.08985079    -0.79461431     0.82784004
 h     -2.96226708    -0.29090050    -1.06110799
 h     -1.05612798     1.36516440     1.54677101
          17

 c      1.23698493    -0.38161823     0.09678404
 c     -0.04969649    -1.01291119     0.05913838
 c     -1.21280128    -0.18172304    -0.03347720
 c     -1.18585151     1.30337194     0.41863776
 c      0.03529667     1.64082523    -0.31906946
 c      1.30625308     1.00942580    -0.07948345
 h     -0.02137625    -2.06325012     0.00803940
 h     -2.12185892     1.78860179     0.15847054
 h     -0.13729015     2.38842435    -1.08924142
 h      2.25846539     1.52072669    -0.30069355
 o      2.23702255    -1.25758887     0.08628895
 h      3.07930030    -1.03261585    -0.08184017
 c     -2.56737475    -0.79037831    -0.22823711
 h     -2.45916819    -1.81222792    -0.36195682
 h     -3.06103495    -0.79994020     0.81586865
 h     -2.94966367    -0.27076163    -1.06796342
 h     -1.05341094     1.33173476     1.57096201
          17

 c      1.23258314    -0.38092259     0.10287418
 c     -0.04858575    -1.02602256     0.06314024
 c     -1.20711710    -0.18868628    -0.02809465
 c     -1.17612996     1.31145866     0.43100592
 c      0.02941163     1.63138138    -0.33071304
 c      1.30090070     1.00804649    -0.07745004
 h     -0.02000252    -2.07549978    -0.00480991
 h     -2.12039292     1.81690645     0.20123860
 h     -0.12356620     2.38608440    -1.15047655
 h      2.24980956     1.56243143    -0.32611979
 o      2.23318429    -1.25095997     0.08627342
 h      3.12661240    -1.01452150    -0.09656493
 c     -2.56947223    -0.78054441    -0.23693509
 h     -2.46481512    -1.83951830    -0.37564732
 h     -3.03247615    -0.79617526     0.78980428
 h     -2.95331227    -0.24646268    -1.08180833
 h     -1.05242943     1.29857605     1.58266017
          17

 c      1.22892939    -0.38005820     0.10845678
 c     -0.04805698    -1.03622980     0.06708219
 c     -1.20083908    -0.19620138    -0.02162663
 c     -1.16603105     1.31798393     0.44501859
 c      0.02327746     1.62263993    -0.34298909
 c      1.29545185     1.00676698    -0.07605292
 h     -0.02289616    -2.10185411    -0.01745611
 h     -2.11695942     1.84589981     0.24075333
 h     -0.10510518     2.37806766    -1.20670734
 h      2.23367296     1.59848218    -0.34787289
 o      2.22860989    -1.24503044     0.08667191
 h      3.18430625    -0.98600667    -0.11306354
 c     -2.57032541    -0.77080603    -0.24461963
 h     -2.46987252    -1.87454413    -0.39832466
 h     -3.00813808    -0.78305703     0.75544564
 h     -2.97119945    -0.22011282    -1.09906188
 h     -1.05149279     1.26732036     1.58189636
          17

 c      1.22603941    -0.37905046     0.11350620
 c     -0.04804563    -1.04395480     0.07093604
 c     -1.19419808    -0.20406420    -0.01427667
 c     -1.15595012     1.32294554     0.46032611
 c      0.01692618     1.61496642    -0.35620196
 c      1.29007428     1.00586405    -0.07545622
 h     -0.02972140    -2.13566014    -0.02937458
 h     -2.10918345     1.87300478     0.27688282
 h     -0.08307906     2.35969532    -1.25179450
 h      2.20819527     1.62542343    -0.36438385
 o      2.22517189    -1.23944488     0.08714879
 h      3.22445021    -0.95470832    -0.12565451
 c     -2.56968729    -0.76198436    -0.25255942
 h     -2.47580604    -1.90359710    -0.42777172
 h     -2.99272641    -0.76110788     0.72144137
 h     -2.99940399    -0.19527005    -1.11393525
 h     -1.04863849     1.23944938     1.57149455
          17

 c      1.22388394    -0.37795828     0.11800580
 c     -0.04844408    -1.04990046     0.07464948
 c     -1.18747854    -0.21204424    -0.00627686
 c     -1.14621458     1.32640161     0.47633000
 c      0.01044814     1.60845173    -0.37038616
 c      1.28472465     1.00547520    -0.07576273
 h     -0.03998092    -2.16770019    -0.03965325
 h     -2.09553193     1.89600863     0.30944519
 h     -0.05936562     2.32929745    -1.28254902
 h      2.17422405     1.64158333    -0.37483449
 o      2.22381722    -1.23402266     0.08754127
 h      3.23374124    -0.92499258    -0.13149876
 c     -2.56741902    -0.75451784    -0.26201738
 h     -2.48356420    -1.91731825    -0.46159641
 h     -2.99058966    -0.73141224     0.69687717
 h     -3.03334786    -0.17528985    -1.12111634
 h     -1.04173305     1.21602175     1.55707673
          17

 c      1.22239462    -0.37687054     0.12194627
 c     -0.04911223    -1.05470987     0.07817479
 c     -1.18100184    -0.21988838     0.00213987
 c     -1.13701582     1.32843720     0.49223303
 c      0.00395074     1.60294276    -0.38530576
 c      1.27916920     1.00555978    -0.07699671
 h     -0.05297683    -2.19010371    -0.04733834
 h     -2.07586229     1.91345979     0.33821728
 h     -0.03623050     2.28789216    -1.29880663
 h      2.13516582     1.64730415    -0.37929947
 o      2.22485471    -1.22867907     0.08780402
 h      3.20878553    -0.89901775    -0.12973889
 c     -2.56359106    -0.74854546    -0.27369691
 h     -2.49359219    -1.91095406    -0.49755429
 h     -3.00363077    -0.69536744     0.68644908
 h     -3.06872149    -0.16228596    -1.11740917
 h     -1.02862675     1.19748640     1.54636262
          17

 c      1.22146664    -0.37589356     0.12532343
 c     -0.04988864    -1.05880303     0.08148927
 c     -1.17510994    -0.22732483     0.01076333
 c     -1.12837714     1.32912056     0.50722513
 c     -0.00246815     1.59806085    -0.40044306
 c      1.27301351     1.00587491    -0.07909186
 h     -0.06787202    -2.19817078    -0.05170869
 h     -2.05157337     1.92486588     0.36300704
 h     -0.01605592     2.23905669    -1.30372896
 h      2.09672324     1.64505274    -0.37881237
 o      2.22810425    -1.22340345     0.08798181
 h      3.15372563    -0.87705174    -0.12106961
 c     -2.55856727    -0.74396510    -0.28741116
 h     -2.50591823    -1.88380176    -0.53379978
 h     -3.02970637    -0.65485794     0.68710264
 h     -3.10202401    -0.15677004    -1.10219349
 h     -1.00743075     1.18379329     1.54688395
          17

 c      1.22095766    -0.37514608     0.12813749
 c     -0.05060561    -1.06233586     0.08460166
 c     -1.17014587    -0.23407015     0.01942019
 c     -1.12014419     1.32844111     0.52079401
 c     -0.00873814     1.59322448    -0.41499016
 c      1.26577502     1.00600137    -0.08190042
 h     -0.08378935    -2.19077133    -0.05241593
 h     -2.02544635     1.93071889     0.38373514
 h     -0.00104547     2.18878304    -1.30416569
 h      2.06610079     1.63906664    -0.37519621
 o      2.23277885    -1.21833916     0.08824311
 h      3.08221822    -0.85621652    -0.10826598
 c     -2.55290506    -0.74040491    -0.30227626
 h     -2.52021992    -1.83920979    -0.56916825
 h     -3.06342637    -0.61258486     0.69039364
 h     -3.13090200    -0.15761126    -1.07724112
 h     -0.97697259     1.17492251     1.56233913
          17

 c      1.22067794    -0.37475871     0.13039493
 c     -0.05110714    -1.06519243     0.08755186
 c     -1.16642884    -0.23984265     0.02797905
 c     -1.11200563     1.32626954     0.53293732
 c     -0.01483154     1.58774952    -0.42794119
 c      1.25705316     1.00547370    -0.08524837
 h     -0.09991597    -2.17035951    -0.04955895
 h     -2.00114044     1.93229836     0.40051417
 h      0.00709670     2.14446171    -1.30985435
 h      2.05001549     1.63392837    -0.37038525
 o      2.23728549    -1.21396000     0.08893962
 h      3.02084305    -0.82783115    -0.09712089
 c     -2.54712900    -0.73718005    -0.31715069
 h     -2.53591602    -1.78516388    -0.60358046
 h     -3.09856179    -0.57187097     0.68771913
 h     -3.15439182    -0.16210193    -1.04627729
 h     -0.93729681     1.17141330     1.59022531
          17

 c      1.22038122    -0.37486491     0.13211177
 c     -0.05126721    -1.06698445     0.09040974
 c     -1.16422373    -0.24438239     0.03634855
 c     -1.10357688     1.32240381     0.54406211
 c     -0.02076111     1.58110112    -0.43843104
 c      1.24677703     1.00400718    -0.08903141
 h     -0.11561923    -2.14289830    -0.04372711
 h     -1.98226245     1.93116596     0.41372940
 h      0.00730112     2.11208530    -1.32962852
 h      2.05168112     1.63214742    -0.36533677
 o      2.23986461    -1.21097564     0.09047948
 h      2.99928603    -0.77933582    -0.09440637
 c     -2.54156372    -0.73331498    -0.33091454
 h     -2.55236702    -1.73431830    -0.63845981
 h     -3.12990580    -0.53607219     0.67347384
 h     -3.17296856    -0.16619796    -1.01434823
 h     -0.88982957     1.17425021     1.62322285
          17

 c      1.21979266    -0.37558165     0.13331142
 c     -0.05100603    -1.06710876     0.09326894
 c     -1.16370893    -0.24747277     0.04447249
 c     -1.09454590     1.31668753     0.55469182
 c     -0.02655309     1.57319247    -0.44623268
 c      1.23535122     1.00165550    -0.09327413
 h     -0.13055383    -2.11711900    -0.03593601
 h     -1.97115127     1.92840491     0.42410543
 h     -0.00106997     2.09285102    -1.36560294
 h      2.06887293     1.63257476    -0.35943839
 o      2.24061542    -1.20934588     0.09284983
 h      3.01821242    -0.71047025    -0.10021290
 c     -2.53630420    -0.72779795    -0.34262467
 h     -2.56916191    -1.70077056    -0.67639289
 h     -3.15398139    -0.50806259     0.64559996
 h     -3.18810688    -0.16520595    -0.98685305
 h     -0.83701320     1.18424085     1.65285093
          17

 c      1.21868695    -0.37699483     0.13401534
 c     -0.05030321    -1.06496349     0.09622089
 c     -1.16494736    -0.24895388     0.05232464
 c     -1.08480247     1.30911918     0.56523716
 c     -0.03224056     1.56441293    -0.45190636
 c      1.22354638     0.99872777    -0.09808655
 h     -0.14464382    -2.10199517    -0.02730000
 h     -1.96794925     1.92398532     0.43271054
 h     -0.01836203     2.08278581    -1.41132364
 h      2.09508427     1.63137871    -0.35110664
 o      2.24134576    -1.20799738     0.09562231
 h      3.05096864    -0.63781445    -0.10793360
 c     -2.53132292    -0.72016312    -0.35177322
 h     -2.58611949    -1.69220958    -0.71899222
 h     -3.16915660    -0.48990450     0.60516190
 h     -3.20114366    -0.15507093    -0.96824027
 h     -0.78168646     1.20152267     1.67231481
          17

 c      1.21694972    -0.37914251     0.13423556
 c     -0.04922446    -1.06032057     0.09930948
 c     -1.16786994    -0.24872464     0.05990431
 c     -1.07446854     1.29988556     0.57590936
 c     -0.03790139     1.55534396    -0.45640580
 c      1.21224279     0.99556045    -0.10357025
 h     -0.15777821    -2.10242914    -0.01846982
 h     -1.97059558     1.91673245     0.44085488
 h     -0.04441245     2.07585532    -1.45624579
 h      2.12259645     1.62445804    -0.33889852
 o      2.24354202    -1.20587365     0.09843522
 h      3.07513945    -0.57778607    -0.11189592
 c     -2.52664538    -0.71087492    -0.35857146
 h     -2.60274896    -1.70415174    -0.76440591
 h     -3.17572311    -0.48263354     0.55596225
 h     -3.21184883    -0.13382753    -0.96083608
 h     -0.72655366     1.22544415     1.67762591
          17

 c      1.21457601    -0.38200005     0.13397211
 c     -0.04794773    -1.05357819     0.10250632
 c     -1.17228067    -0.24674048     0.06723396
 c     -1.06383386     1.28931146     0.58671489
 c     -0.04368381     1.54649114    -0.46062013
 c      1.20222246     0.99235431    -0.10976084
 h     -0.16939334    -2.11626335    -0.00929948
 h     -1.97574973     1.90494351     0.44989924
 h     -0.07840741     2.06690447    -1.49098657
 h      2.14494059     1.60915200    -0.32215518
 o      2.24788458    -1.20235997     0.10111869
 h      3.08020899    -0.53972320    -0.10939075
 c     -2.52241264    -0.70093835    -0.36391788
 h     -2.61791777    -1.72408477    -0.80791177
 h     -3.17613299    -0.48613377     0.50434146
 h     -3.21780690    -0.10223130    -0.96450514
 h     -0.67381913     1.25468380     1.66774364
          17

 c      1.21164547    -0.38547061     0.13321127
 c     -0.04675727    -1.04561776     0.10573713
 c     -1.17787234    -0.24301431     0.07435442
 c     -1.05326171     1.27777786     0.59747258
 c     -0.04979746     1.53817631    -0.46516847
 c      1.19406652     0.98912502    -0.11661892
 h     -0.17844921    -2.13586094     0.00088432
 h     -1.98002011     1.88720023     0.46105136
 h     -0.11904134     2.05268851    -1.50961922
 h      2.15798952     1.58477459    -0.30106923
 o      2.25451237    -1.19719962     0.10363311
 h      3.06362168    -0.52725138    -0.09973543
 c     -2.51876645    -0.69126329    -0.36907447
 h     -2.63018202    -1.73953642    -0.84468005
 h     -3.17510217    -0.49920374     0.45867887
 h     -3.21522129    -0.06313266    -0.97726363
 h     -0.62489754     1.28746417     1.64447329
          17

 c      1.20829007    -0.38939624     0.13192352
 c     -0.04598719    -1.03742189     0.10892979
 c     -1.18425268    -0.23761431     0.08132010
 c     -1.04312017     1.26564786     0.60783687
 c     -0.05648281     1.53052717    -0.47037016
 c      1.18810956     0.98571541    -0.12404652
 h     -0.18385185    -2.15244437     0.01274798
 h     -1.98092419     1.86296024     0.47521860
 h     -0.16480211     2.03181949    -1.50994054
 h      2.16027693     1.55255942    -0.27648359
 o      2.26318188    -1.19042942     0.10603178
 h      3.02850527    -0.53938166    -0.08369488
 c     -2.51575062    -0.68238265    -0.37528821
 h     -2.63819997    -1.74209845    -0.87154287
 h     -3.17863607    -0.52003436     0.42758633
 h     -3.20043202    -0.02026009    -0.99620080
 h     -0.58014997     1.32182513     1.61228695
          17

 c      1.20466398    -0.39359140     0.13006080
 c     -0.04594290    -1.02978353     0.11204177
 c     -1.19098322    -0.23065210     0.08819271
 c     -1.03374041     1.25321267     0.61735828
 c     -0.06397240     1.52348776    -0.47625343
 c      1.18440217     0.98182389    -0.13191231
 h     -0.18487912    -2.15936080     0.02664779
 h     -1.97743175     1.83283270     0.49293343
 h     -0.21427193     2.00454777    -1.49335153
 h      2.15316559     1.51549320    -0.24961820
 o      2.27319770    -1.18247070     0.10847966
 h      2.98488410    -0.56909917    -0.06376623
 c     -2.51341931    -0.67442037    -0.38339132
 h     -2.64090721    -1.72783463    -0.88737040
 h     -3.19112008    -0.54707851     0.41622875
 h     -3.17108797     0.02273946    -1.01815243
 h     -0.53878791     1.35593969     1.57772483
          17

 c      1.20091843    -0.39789675     0.12755071
 c     -0.04680774    -1.02318896     0.11506438
 c     -1.19763139    -0.22224933     0.09502924
 c     -1.02536659     1.24066198     0.62563439
 c     -0.07244935     1.51682590    -0.48255509
 c      1.18267429     0.97703968    -0.14008618
 h     -0.18137699    -2.15331839     0.04262545
 h     -1.97017419     1.79862422     0.51434485
 h     -0.26649358     1.97266161    -1.46497200
 h      2.14094485     1.47810046    -0.22171275
 o      2.28319785    -1.17434505     0.11130557
 h      2.95307911    -0.60001826    -0.04494703
 c     -2.51203057    -0.66713275    -0.39348881
 h     -2.63759825    -1.69684051    -0.89301416
 h     -3.21211077    -0.57946756     0.42302354
 h     -3.12669573     0.06282340    -1.04015097
 h     -0.49931275     1.38833837     1.54784803
          17

 c      1.19712683    -0.40232546     0.12429000
 c     -0.04843517    -1.01778274     0.11802372
 c     -1.20387201    -0.21240839     0.10187104
 c     -1.01809717     1.22805403     0.63257210
 c     -0.08200247     1.51017762    -0.48878767
 c      1.18233052     0.97093271    -0.14850777
 h     -0.17378374    -2.13461724     0.06061469
 h     -1.96130202     1.76325056     0.53929568
 h     -0.32142445     1.93926233    -1.43351337
 h      2.13025188     1.44591329    -0.19341033
 o      2.29140789    -1.16750335     0.11494264
 h      2.95984854    -0.60942906    -0.03365179
 c     -2.51197920    -0.65999261    -0.40499756
 h     -2.62806827    -1.65324225    -0.89139432
 h     -3.23642392    -0.61629927     0.44049190
 h     -3.06876352     0.09788244    -1.05983324
 h     -0.46075444     1.41781983     1.52786899
          17

 c      1.19248019    -0.40817047     0.12005610
 c     -0.04867101    -1.01328119     0.12103226
 c     -1.21010352    -0.19961330     0.10874116
 c     -1.01212460     1.21484484     0.63915382
 c     -0.09278832     1.50329612    -0.49506144
 c      1.18234705     0.96328173    -0.15749034
 h     -0.16297448    -2.10736986     0.08206661
 h     -1.95335825     1.73111321     0.56776728
 h     -0.38033556     1.90668396    -1.40873644
 h      2.12794770     1.42485653    -0.16179562
 o      2.29760630    -1.16247412     0.11962331
 h      3.01131051    -0.59182011    -0.03196986
 c     -2.51335265    -0.65227085    -0.41717332
 h     -2.61289884    -1.60551641    -0.88799041
 h     -3.25675825    -0.65551348     0.45975527
 h     -3.00098217     0.12700674    -1.07558994
 h     -0.42479575     1.44337258     1.51985837
          17

 c      1.19048247    -0.41157355     0.11443405
 c     -0.05230756    -1.01029101     0.12416943
 c     -1.21514139    -0.18784032     0.11581420
 c     -1.00631742     1.20288414     0.64326151
 c     -0.10481132     1.49670679    -0.49876020
 c      1.18284064     0.95283754    -0.16661127
 h     -0.15044034    -2.07799699     0.09929643
 h     -1.95129175     1.70424124     0.60033575
 h     -0.44529129     1.87683465    -1.40409782
 h      2.13736367     1.41653513    -0.12622298
 o      2.30264504    -1.15834993     0.12525582
 h      3.08428375    -0.56305659    -0.03608118
 c     -2.51599544    -0.64304630    -0.42823818
 h     -2.59299930    -1.56696041    -0.88821473
 h     -3.27248535    -0.69523561     0.47332026
 h     -2.92810597     0.15162880    -1.08798623
 h     -0.38700760     1.46157038     1.52460294
          17

 c      1.19031187    -0.41382901     0.10747533
 c     -0.05812512    -1.00787515     0.12747061
 c     -1.21901985    -0.17720606     0.12314024
 c     -1.00055960     1.19218734     0.64616857
 c     -0.11729438     1.49034234    -0.50033334
 c      1.18371050     0.94085112    -0.17618868
 h     -0.13811899    -2.05600427     0.11420545
 h     -1.95636145     1.68433895     0.63668041
 h     -0.51597531     1.84913418    -1.41957392
 h      2.15439232     1.42046785    -0.08608104
 o      2.30813844    -1.15396691     0.13140780
 h      3.15133661    -0.54205899    -0.04012368
 c     -2.51973209    -0.63162284    -0.43719337
 h     -2.56900902    -1.54849470    -0.89902927
 h     -3.27971004    -0.73292522     0.47554577
 h     -2.85553334     0.17356383    -1.09888923
 h     -0.35231824     1.47134981     1.53579620
          17

 c      1.19411800    -0.41493092     0.10046481
 c     -0.07028935    -1.00935372     0.12851131
 c     -1.21687063    -0.16864264     0.13092640
 c     -0.99377925     1.17986013     0.64975459
 c     -0.13023246     1.48508045    -0.50194729
 c      1.18430700     0.93096866    -0.18513663
 h     -0.12282747    -2.03444582     0.13234412
 h     -1.96631953     1.67443095     0.67231512
 h     -0.58436254     1.83417280    -1.44497738
 h      2.16406644     1.41960608    -0.06295103
 o      2.31386896    -1.14778152     0.13863852
 h      3.21121241    -0.53092031    -0.03705746
 c     -2.52480761    -0.61851993    -0.44337624
 h     -2.52970528    -1.54613789    -0.92436993
 h     -3.27475400    -0.76611031     0.46462864
 h     -2.78845845     0.19783464    -1.10903237
 h     -0.32925907     1.47262948     1.54623579
          17

 c      1.20016428    -0.41387044     0.09206043
 c     -0.08491321    -1.00894153     0.12949734
 c     -1.21213413    -0.16305751     0.13795098
 c     -0.98664632     1.17143999     0.65415463
 c     -0.14489147     1.47874489    -0.50255020
 c      1.18645894     0.91997742    -0.19397495
 h     -0.11159773    -2.03891166     0.14844404
 h     -1.97745573     1.66809632     0.70921599
 h     -0.64755073     1.81463861    -1.47229137
 h      2.16774379     1.42488641    -0.04135854
 o      2.32121874    -1.14063875     0.14594167
 h      3.23863920    -0.54081768    -0.02756214
 c     -2.53078228    -0.60419745    -0.44677505
 h     -2.48593700    -1.55853147    -0.95999782
 h     -3.26082037    -0.79257063     0.43735356
 h     -2.72991773     0.22249078    -1.12175454
 h     -0.31805346     1.46037888     1.55264796
          17

 c      1.20792427    -0.41118801     0.08234149
 c     -0.10093734    -1.00673322     0.13044649
 c     -1.20525587    -0.16058904     0.14408406
 c     -0.97962199     1.16740953     0.65989149
 c     -0.16126617     1.47144991    -0.50295870
 c      1.19003601     0.90857753    -0.20284963
 h     -0.10529353    -2.06776033     0.16251529
 h     -1.98496672     1.66312243     0.74652955
 h     -0.70021565     1.78781807    -1.49270278
 h      2.16231740     1.43465627    -0.02206067
 o      2.33027127    -1.13267795     0.15333888
 h      3.23148440    -0.57087719    -0.01179442
 c     -2.53696161    -0.58984693    -0.44822614
 h     -2.43906893    -1.57254114    -0.99949484
 h     -3.24159449    -0.81099220     0.39644514
 h     -2.68247109     0.24731327    -1.13710238
 h     -0.31877249     1.43460407     1.55413590
          17

 c      1.21686494    -0.40755153     0.07146440
 c     -0.11724126    -1.00384826     0.13138142
 c     -1.19685542    -0.16111739     0.14923246
 c     -0.97320366     1.16792334     0.66723441
 c     -0.17911298     1.46315884    -0.50366339
 c      1.19472482     0.89755225    -0.21192877
 h     -0.10438706    -2.10838436     0.17424080
 h     -1.98544854     1.65786618     0.78325003
 h     -0.73893522     1.75287767    -1.50098064
 h      2.14657849     1.44772448    -0.00588776
 o      2.34069837    -1.12423966     0.16091513
 h      3.19411211    -0.61642542     0.00890854
 c     -2.54239454    -0.57629272    -0.44899095
 h     -2.39163854    -1.57665637    -1.03653281
 h     -3.22347770    -0.82149077     0.34826236
 h     -2.64757452     0.27035195    -1.15347584
 h     -0.32951208     1.39660775     1.55197154
          17

 c      1.22649350    -0.40371656     0.05964745
 c     -0.13264093    -1.00168142     0.13232308
 c     -1.18771087    -0.16422775     0.15334476
 c     -0.96786932     1.17277567     0.67614047
 c     -0.19799800     1.45371866    -0.50483923
 c      1.20004589     0.88768883    -0.22139729
 h     -0.10936991    -2.14623714     0.18306537
 h     -1.97757566     1.65161806     0.81844693
 h     -0.76238501     1.71046597    -1.49527596
 h      2.12132576     1.46356827     0.00651505
 o      2.35146090    -1.11601332     0.16886545
 h      3.14209621    -0.66662649     0.03127971
 c     -2.54591765    -0.56378623    -0.45051414
 h     -2.34661782    -1.56398497    -1.06664918
 h     -3.21536603    -0.82602704     0.30245073
 h     -2.62596619     0.28894099    -1.16836612
 h     -0.34629336     1.34883942     1.54976779
          17

 c      1.23638654    -0.40045949     0.04714958
 c     -0.14595291    -1.00138716     0.13326947
 c     -1.17870862    -0.16923721     0.15641014
 c     -0.96402124     1.18145425     0.68625226
 c     -0.21734242     1.44289834    -0.50634819
 c      1.20539183     0.87969464    -0.23144764
 h     -0.12059576    -2.17077622     0.18850271
 h     -1.96231945     1.64470609     0.85146611
 h     -0.77139747     1.66233882    -1.47696844
 h      2.08910183     1.48241472     0.01487772
 o      2.36032772    -1.10927069     0.17757053
 h      3.10993445    -0.70091871     0.04891852
 c     -2.54642861    -0.55219846    -0.45403552
 h     -2.30677882    -1.53200755    -1.08744993
 h     -3.22597008    -0.82765127     0.26858248
 h     -2.61783327     0.30101941    -1.17945441
 h     -0.36340994     1.29442410     1.55313610
          17

 c      1.24619715    -0.39846047     0.03424051
 c     -0.15610279    -1.00373928     0.13419001
 c     -1.17074961    -0.17529044     0.15844854
 c     -0.96184257     1.19326590     0.69706201
 c     -0.23643156     1.43042086    -0.50770491
 c      1.21008355     0.87412368    -0.24226576
 h     -0.13807487    -2.17657796     0.19028288
 h     -1.94294731     1.63846177     0.88208605
 h     -0.76921610     1.61111045    -1.45101630
 h      2.05355903     1.50513384     0.01937293
 o      2.36488834    -1.10529133     0.18742541
 h      3.13537091    -0.69874084     0.05509496
 c     -2.54340922    -0.54136385    -0.46001246
 h     -2.27429077    -1.48183599    -1.09850991
 h     -3.25825385    -0.82806776     0.24997663
 h     -2.62278528     0.30606620    -1.18545519
 h     -0.37508308     1.23632895     1.56762896
          17

 c      1.25562947    -0.39817752     0.02116410
 c     -0.16224779    -1.00908961     0.13503122
 c     -1.16461821    -0.18149664     0.15949630
 c     -0.96109805     1.20745812     0.70825601
 c     -0.25441831     1.41600359    -0.50806905
 c      1.21345254     0.87133376    -0.25400645
 h     -0.16139368    -2.16286463     0.18837246
 h     -1.92463172     1.63501178     0.91060361
 h     -0.76162524     1.55989929    -1.42624289
 h      2.01843892     1.53278623     0.02051402
 o      2.36601674    -1.10362861     0.19827288
 h      3.20506620    -0.66779808     0.05191028
 c     -2.53724625    -0.53125241    -0.46787172
 h     -2.25033973    -1.41810645    -1.10158220
 h     -3.30625254    -0.82601548     0.24126498
 h     -2.63984316     0.30545335    -1.18645256
 h     -0.37829489     1.17683799     1.59492943
          17

 c      1.26443219    -0.39980135     0.00811776
 c     -0.16388390    -1.01727887     0.13572083
 c     -1.16084261    -0.18707268     0.15959595
 c     -0.96112212     1.22326216     0.71995496
 c     -0.27042003     1.39942650    -0.50641774
 c      1.21495330     0.87147402    -0.26674890
 h     -0.18973456    -2.13345111     0.18297612
 h     -1.91316349     1.63670784     0.93772787
 h     -0.75585579     1.51160344    -1.41372099
 h      1.98643946     1.56583848     0.01883539
 o      2.36647309    -1.10295156     0.20963687
 h      3.27661252    -0.63041145     0.04658082
 c     -2.52896532    -0.52177319    -0.47638325
 h     -2.23462610    -1.34945773    -1.10120167
 h     -3.35874254    -0.81882462     0.23326877
 h     -2.66755908     0.30220981    -1.18370900
 h     -0.37435884     1.11814920     1.63063916
          17

 c      1.27240848    -0.40327974    -0.00474658
 c     -0.16089768    -1.02751105     0.13616917
 c     -1.15959512    -0.19145227     0.15879512
 c     -0.96115633     1.23992391     0.73259173
 c     -0.28379134     1.38061845    -0.50204286
 c      1.21425238     0.87450043    -0.28045156
 h     -0.22204442    -2.09736655     0.17453003
 h     -1.91261333     1.64514329     0.96413696
 h     -0.75733863     1.46794161    -1.42127798
 h      1.95849018     1.60341225     0.01450313
 o      2.36802898    -1.10244061     0.22118875
 h      3.32347261    -0.60053465     0.04386443
 c     -2.51977462    -0.51251080    -0.48414816
 h     -2.22498108    -1.28840682    -1.10506503
 h     -3.40489129    -0.80472588     0.21855972
 h     -2.70418821     0.30018646    -1.17901475
 h     -0.36739585     1.06325239     1.66660903
          17

 c      1.27941134    -0.40836039    -0.01731579
 c     -0.15352116    -1.03835377     0.13627673
 c     -1.16067433    -0.19432776     0.15714856
 c     -0.96076999     1.25680138     0.74663362
 c     -0.29439877     1.35968528    -0.49509183
 c      1.21123648     0.88019637    -0.29494046
 h     -0.25746670    -2.06862147     0.16361135
 h     -1.92310171     1.66026407     0.98985965
 h     -0.76643355     1.42914786    -1.44726014
 h      1.93386353     1.64312693     0.00716284
 o      2.37143266    -1.10173499     0.23274860
 h      3.33515308    -0.58418681     0.04593333
 c     -2.51076447    -0.50282005    -0.48999540
 h     -2.21817728    -1.24796871    -1.12214575
 h     -3.43700172    -0.78361908     0.19334654
 h     -2.74769997     0.30272403    -1.17374579
 h     -0.36165691     1.01576573     1.69510384
          17

 c      1.28533421    -0.41464659    -0.02950742
 c     -0.14221600    -1.04818015     0.13595665
 c     -1.16357307    -0.19561459     0.15471878
 c     -0.96000042     1.27344081     0.76240149
 c     -0.30256528     1.33683920    -0.48649243
 c      1.20594967     0.88817818    -0.30993959
 h     -0.29569842    -2.06157271     0.15068225
 h     -1.94060227     1.68036012     1.01404120
 h     -0.77915123     1.39473944    -1.48128003
 h      1.91098860     1.68171293    -0.00387250
 o      2.37686562    -1.10068993     0.24421006
 h      3.30981448    -0.58325179     0.05353868
 c     -2.50266109    -0.49236248    -0.49351191
 h     -2.21270093    -1.23411633    -1.15695568
 h     -3.45093697    -0.75679117     0.15722128
 h     -2.79552824     0.31137163    -1.16808907
 h     -0.35999810     0.97910195     1.71118881
          17

 c      1.29010994    -0.42166210    -0.04125834
 c     -0.12763736    -1.05607694     0.13515470
 c     -1.16759107    -0.19537164     0.15157473
 c     -0.95919397     1.28956125     0.77997538
 c     -0.30878648     1.31232199    -0.47735239
 c      1.19851670     0.89789959    -0.32512197
 h     -0.33607823    -2.08126888     0.13589156
 h     -1.95898218     1.70293685     1.03535162
 h     -0.79067591     1.36430651    -1.51095497
 h      1.88836938     1.71597624    -0.01928492
 o      2.38407653    -1.09931503     0.25552150
 h      3.25209057    -0.59647183     0.06629177
 c     -2.49569712    -0.48146520    -0.49538232
 h     -2.21062350    -1.24138651    -1.20504289
 h     -3.44604404    -0.72652877     0.11261956
 h     -2.84430951     0.32548791    -1.16100542
 h     -0.36354222     0.95578553     1.71320576
          17

 c      1.29371475    -0.42892134    -0.05250978
 c     -0.11070069    -1.06229735     0.13383033
 c     -1.17193992    -0.19372895     0.14778810
 c     -0.95878117     1.30500017     0.79912796
 c     -0.31355260     1.28638358    -0.46850628
 c      1.18909290     0.90867421    -0.34015667
 h     -0.37574372    -2.11905393     0.11936789
 h     -1.97246923     1.72569106     1.05262032
 h     -0.79764671     1.33769071    -1.52691681
 h      1.86518437     1.74360672    -0.03947241
 o      2.39217728    -1.09790581     0.26673573
 h      3.17634060    -0.61735063     0.08183777
 c     -2.48973986    -0.47076430    -0.49702299
 h     -2.21557394    -1.25796511    -1.25629760
 h     -3.42541518    -0.69596675     0.06452732
 h     -2.89000903     0.34298426    -1.15096618
 h     -0.37170214     0.94703369     1.70263578
          17

 c      1.29616503    -0.43598834    -0.06319455
 c     -0.09251406    -1.06767383     0.13192852
 c     -1.17582172    -0.19084262     0.14342922
 c     -0.95915022     1.31968133     0.81927857
 c     -0.31731687     1.25928914    -0.46039113
 c      1.17784271     0.91971726    -0.35474250
 h     -0.40978360    -2.16004945     0.10162837
 h     -1.97717936     1.74707460     1.06524779
 h     -0.79858484     1.31489080    -1.52412336
 h      1.84151427     1.76361692    -0.06440619
 o      2.39923298    -1.09735613     0.27813229
 h      3.11330333    -0.62930722     0.09391345
 c     -2.48441561    -0.46070972    -0.49996411
 h     -2.22996073    -1.27288446    -1.30110564
 h     -3.39640015    -0.66903969     0.02025880
 h     -2.92851717     0.36157459    -1.13686556
 h     -0.38209558     0.95241211     1.68407082
          17

 c      1.29751373    -0.44249874    -0.07323834
 c     -0.07417482    -1.07290864     0.12938762
 c     -1.17848970    -0.18686668     0.13856567
 c     -0.96061527     1.33360451     0.83949384
 c     -0.32049973     1.23132779    -0.45306844
 c      1.16493059     0.93019838    -0.36863095
 h     -0.43321385    -2.19181048     0.08353190
 h     -1.97172097     1.76649701     1.07333004
 h     -0.79370836     1.29600065    -1.50166029
 h      1.81830565     1.77644017    -0.09360921
 o      2.40283925    -1.09897747     0.29016150
 h      3.10120219    -0.60900334     0.09341189
 c     -2.47914809    -0.45143929    -0.50549302
 h     -2.25420191    -1.27884498    -1.33313060
 h     -3.37000458    -0.65011791    -0.01144464
 h     -2.95639558     0.37969684    -1.11851345
 h     -0.39042668     0.96960645     1.66513352
          17

 c      1.29786713    -0.44814775    -0.08257395
 c     -0.05662763    -1.07835366     0.12616028
 c     -1.17929278    -0.18193878     0.13326389
 c     -0.96337546     1.34680173     0.85861161
 c     -0.32346681     1.20281436    -0.44625142
 c      1.15051625     0.93930061    -0.38163761
 h     -0.44234568    -2.20706821     0.06601791
 h     -1.95737139     1.78438799     1.07761327
 h     -0.78488412     1.28125386    -1.46265160
 h      1.79714216     1.78372756    -0.12625557
 o      2.40308904    -1.10261137     0.30270371
 h      3.13879162    -0.55697118     0.08046690
 c     -2.47342652    -0.44291286    -0.51441952
 h     -2.28712215    -1.27210632    -1.34940677
 h     -3.35666104    -0.64283523    -0.02309940
 h     -2.97143425     0.39680552    -1.09659632
 h     -0.39103470     0.99481447     1.65529386
          17

 c      1.29740740    -0.45269776    -0.09114094
 c     -0.04060338    -1.08406065     0.12222432
 c     -1.17770452    -0.17618325     0.12758698
 c     -0.96734678     1.35920019     0.87558411
 c     -0.32648383     1.17407586    -0.43930919
 c      1.13478033     0.94627825    -0.39362863
 h     -0.43513336    -2.20318885     0.04993026
 h     -1.93802249     1.80221109     1.07934913
 h     -0.77578153     1.27119932    -1.41453840
 h      1.77982193     1.78781653    -0.16142921
 o      2.40226414    -1.10654276     0.31500818
 h      3.18987331    -0.49903300     0.06548497
 c     -2.46734151    -0.43509362    -0.52680020
 h     -2.32644694    -1.25195663    -1.34995092
 h     -3.35904262    -0.64834696    -0.01240441
 h     -2.97292980     0.41326579    -1.07236846
 h     -0.37916941     1.02441534     1.66230058
          17

 c      1.29636669    -0.45600662    -0.09887249
 c     -0.02658119    -1.08983569     0.11758834
 c     -1.17334960    -0.16973413     0.12158192
 c     -0.97193363     1.37046509     0.88992426
 c     -0.32969348     1.14542350    -0.43132798
 c      1.11798620     0.95052546    -0.40448922
 h     -0.41121841    -2.18146434     0.03592237
 h     -1.91956303     1.82227688     1.08003230
 h     -0.77175088     1.26697280    -1.36867809
 h      1.76772463     1.79087095    -0.19847400
 o      2.40198801    -1.10942183     0.32646511
 h      3.22820251    -0.45533434     0.05671204
 c     -2.46172798    -0.42798845    -0.54183177
 h     -2.36917424    -1.22073162    -1.33783346
 h     -3.36979727    -0.66461051     0.01637230
 h     -2.96175181     0.43018552    -1.04736513
 h     -0.35445389     1.05717040     1.68753102
          17

 c      1.29497313    -0.45803959    -0.10568771
 c     -0.01475195    -1.09520774     0.11230041
 c     -1.16603333    -0.16277193     0.11525845
 c     -0.97609589     1.38005945     0.90184787
 c     -0.33320522     1.11714550    -0.42141639
 c      1.10053844     0.95165242    -0.41410445
 h     -0.37213595    -2.14730723     0.02435421
 h     -1.90803494     1.84701024     1.08096527
 h     -0.77833451     1.27032227    -1.33695288
 h      1.76113281     1.79396712    -0.23722996
 o      2.40291791    -1.11057273     0.33674141
 h      3.24254528    -0.43521780     0.05799579
 c     -2.45762019    -0.42148841    -0.55805236
 h     -2.41200190    -1.18435879    -1.31970238
 h     -3.37752065    -0.68755010     0.05528612
 h     -2.94020600     0.44929556    -1.02322770
 h     -0.32200127     1.09441474     1.72508270
          17

 c      1.29341410    -0.45885843    -0.11149114
 c     -0.00499085    -1.09933783     0.10646380
 c     -1.15576050    -0.15556106     0.10857543
 c     -0.97883889     1.38754721     0.91200071
 c     -0.33732972     1.08958115    -0.40929443
 c      1.08300020     0.94952732    -0.42236773
 h     -0.32161901    -2.11115059     0.01513435
 h     -1.90667581     1.87757482     1.08271408
 h     -0.79795773     1.28272002    -1.32488347
 h      1.75887776     1.79662362    -0.27799654
 o      2.40518202    -1.10971854     0.34567109
 h      3.22996463    -0.44162665     0.07054333
 c     -2.45569392    -0.41520078    -0.57365368
 h     -2.45201231    -1.15241071    -1.30579247
 h     -3.37305542    -0.71272842     0.09633216
 h     -2.91159129     0.47266280    -1.00151361
 h     -0.28959223     1.13797627     1.76579769
          17

 c      1.29182591    -0.45859917    -0.11617622
 c      0.00309630    -1.10104018     0.10024552
 c     -1.14273533    -0.14847265     0.10145022
 c     -0.97967694     1.39284629     0.92112718
 c     -0.34271237     1.06325043    -0.39563081
 c      1.06604209     0.94425596    -0.42921188
 h     -0.26519137    -2.08814321     0.00766046
 h     -1.91389862     1.91269160     1.08482199
 h     -0.82765501     1.30387169    -1.32759831
 h      1.75859312     1.79710100    -0.32124038
 o      2.40856951    -1.10686023     0.35320479
 h      3.19292202    -0.47312626     0.09375946
 c     -2.45611288    -0.40855878    -0.58690075
 h     -2.48744575    -1.13525398    -1.30711135
 h     -3.35147053    -0.73629637     0.13319550
 h     -2.87943440     0.50193535    -0.98337217
 h     -0.26419343     1.18844731     1.80152914
          17

 c      1.29031033    -0.45744030    -0.11963177
 c      0.00995302    -1.09927608     0.09383736
 c     -1.12735257    -0.14198440     0.09379395
 c     -0.97868408     1.39623809     0.92987807
 c     -0.35010448     1.03888865    -0.38166329
 c      1.05033248     0.93611469    -0.43464047
 h     -0.20786001    -2.09245665     0.00130888
 h     -1.92427738     1.94882959     1.08610209
 h     -0.86094862     1.33144597    -1.33419855
 h      1.75744882     1.79324144    -0.36725422
 o      2.41242049    -1.10237521     0.35944792
 h      3.14103049    -0.52243004     0.12467115
 c     -2.45866477    -0.40129183    -0.59676108
 h     -2.51767948    -1.13734163    -1.32893267
 h     -3.31157647    -0.75529421     0.16161203
 h     -2.84669239     0.53724732    -0.96920304
 h     -0.25031842     1.24489270     1.82690157
          17

 c      1.28897273    -0.45556557    -0.12175142
 c      0.01580343    -1.09410512     0.08736559
 c     -1.11019760    -0.13666231     0.08555672
 c     -0.97625707     1.39820636     0.93871146
 c     -0.35999525     1.01736786    -0.36861328
 c      1.03641432     0.92547474    -0.43873905
 h     -0.15126937    -2.12632260    -0.00351530
 h     -1.93150275     1.98159825     1.08524621
 h     -0.89140003     1.36227814    -1.33454845
 h      1.75296706     1.78332877    -0.41596408
 o      2.41524214    -1.09731676     0.36477797
 h      3.09702846    -0.57175944     0.15611051
 c     -2.46296560    -0.39372245    -0.60327662
 h     -2.54217393    -1.15311167    -1.36677890
 h     -3.25518381    -0.76778621     0.17939385
 h     -2.81537133     0.57648475    -0.95853824
 h     -0.24979773     1.30527880     1.83946387
          17

 c      1.28796248    -0.45313915    -0.12244350
 c      0.02070654    -1.08695025     0.08086622
 c     -1.09204924    -0.13314135     0.07676046
 c     -0.97289385     1.39926514     0.94783153
 c     -0.37241168     0.99962327    -0.35742029
 c      1.02460911     0.91274486    -0.44166607
 h     -0.09457926    -2.17698099    -0.00521309
 h     -1.93081295     2.00714066     1.08127145
 h     -0.91450321     1.39349838    -1.32228255
 h      1.74363000     1.76665967    -0.46692395
 o      2.41469633    -1.09338432     0.36982287
 h      3.09681581    -0.59352934     0.17717640
 c     -2.46851303    -0.38640884    -0.60723654
 h     -2.56000178    -1.17144876    -1.41050695
 h     -3.18684759    -0.77313807     0.18671300
 h     -2.78671287     0.61557314    -0.95024144
 h     -0.26190376     1.36698092     1.83954291
          17

 c      1.28747718    -0.45030078    -0.12164158
 c      0.02480816    -1.07972181     0.07436317
 c     -1.07385195    -0.13210141     0.06750708
 c     -0.96909914     1.39984381     0.95714586
 c     -0.38690938     0.98660331    -0.34871866
 c      1.01496886     0.89834047    -0.44363393
 h     -0.03762904    -2.22668259    -0.00216051
 h     -1.92004921     2.02291271     1.07367552
 h     -0.92796450     1.42300730    -1.29483303
 h      1.72919460     1.74378682    -0.51944562
 o      2.40993784    -1.09113685     0.37475825
 h      3.15255742    -0.57902860     0.18462103
 c     -2.47460113    -0.37965752    -0.60968655
 h     -2.57038577    -1.18229633    -1.45046258
 h     -3.11393005    -0.77249436     0.18680095
 h     -2.76165826     0.64968147    -0.94289583
 h     -0.28337964     1.42723586     1.83027963
          17

 c      1.28770882    -0.44718734    -0.11930912
 c      0.02841308    -1.07400595     0.06792271
 c     -1.05663258    -0.13420470     0.05795537
 c     -0.96535143     1.40020917     0.96625694
 c     -0.40267428     0.97917257    -0.34284641
 c      1.00729456     0.88268006    -0.44488431
 h      0.01809682    -2.26170965     0.00645360
 h     -1.89988886     2.02801829     1.06241516
 h     -0.93152016     1.44971702    -1.25287816
 h      1.71073013     1.71647169    -0.57280426
 o      2.40302585    -1.08917789     0.37904926
 h      3.23084556    -0.55138351     0.18708875
 c     -2.48030129    -0.37339034    -0.61172566
 h     -2.57313828    -1.17932949    -1.48003920
 h     -3.04612837    -0.76911024     0.18644854
 h     -2.74118839     0.67462862    -0.93518480
 h     -0.30855957     1.48364316     1.81761384
          17

 c      1.28878429    -0.44397505    -0.11542707
 c      0.03192195    -1.07084822     0.06165194
 c     -1.04137021    -0.13997264     0.04826457
 c     -0.96201961     1.40040519     0.97455623
 c     -0.41866898     0.97792206    -0.33979832
 c      1.00121624     0.86621028    -0.44566567
 h      0.07019973    -2.27444726     0.02062507
 h     -1.87384086     2.02339331     1.04782016
 h     -0.92692501     1.47395271    -1.20026467
 h      1.69035925     1.68733251    -0.62642920
 o      2.39608071    -1.08628240     0.38228185
 h      3.29804198    -0.53136209     0.19174627
 c     -2.48465121    -0.36730808    -0.61434895
 h     -2.56868093    -1.15983857    -1.49572162
 h     -2.99319464    -0.76754807     0.19439718
 h     -2.72638987     0.68794603    -0.92617268
 h     -0.33030595     1.53467046     1.80931641
          17

 c      1.29073985    -0.44089634    -0.10998299
 c      0.03575506    -1.07080144     0.05568166
 c     -1.02886265    -0.14962720     0.03851991
 c     -0.95917222     1.40025169     0.98149312
 c     -0.43377244     0.98291808    -0.33913721
 c      0.99630152     0.84945478    -0.44622915
 h      0.11611387    -2.26248436     0.03980129
 h     -1.84802168     2.01183253     1.03049553
 h     -0.91816953     1.49810443    -1.14434734
 h      1.67064844     1.65914820    -0.67995075
 o      2.39023393    -1.08197698     0.38434274
 h      3.33692018    -0.52785863     0.20123885
 c     -2.48700660    -0.36121138    -0.61801869
 h     -2.55790780    -1.12416385    -1.49679079
 h     -2.96093308    -0.77097742     0.21606356
 h     -2.71834696     0.68951318    -0.91548793
 h     -0.34246364     1.57969757     1.81209534
          17

 c      1.29351974    -0.43822285    -0.10297282
 c      0.04028975    -1.07396173     0.05015392
 c     -1.01964040    -0.16296765     0.02867442
 c     -0.95641197     1.39946498     0.98692042
 c     -0.44690212     0.99351169    -0.33998294
 c      0.99216608     0.83306520    -0.44684454
 h      0.15355858    -2.22795426     0.06312074
 h     -1.83012790     1.99746969     1.01122251
 h     -0.91133176     1.52704272    -1.09568672
 h      1.65377494     1.63394675    -0.73301176
 o      2.38598535    -1.07621740     0.38527977
 h      3.34093162    -0.54297510     0.21585128
 c     -2.48723199    -0.35522954    -0.62222108
 h     -2.54207563    -1.07563320    -1.48557203
 h     -2.94898825    -0.77866789     0.24854925
 h     -2.71801138     0.68182019    -0.90338511
 h     -0.34286574     1.61821179     1.82784598
          17

 c      1.29698241    -0.43622514    -0.09441372
 c      0.04579473    -1.07991168     0.04521057
 c     -1.01395235    -0.17936287     0.01854517
 c     -0.95303003     1.39787315     0.99119817
 c     -0.45719156     1.00843720    -0.34128383
 c      0.98855726     0.81783023    -0.44782195
 h      0.18095120    -2.17805183     0.08965431
 h     -1.82688052     1.98416894     0.99089479
 h     -0.91273801     1.56668736    -1.06497258
 h      1.64085183     1.61230035    -0.78491166
 o      2.38346625    -1.06919512     0.38522519
 h      3.30998143    -0.57514629     0.23472237
 c     -2.48552029    -0.34967794    -0.62555995
 h     -2.52272492    -1.02094448    -1.46820477
 h     -2.95297610    -0.78692522     0.28238908
 h     -2.72612078     0.66967246    -0.89060059
 h     -0.33410215     1.64894402     1.85262543
          17

 c      1.30091021    -0.43512246    -0.08436149
 c      0.05235031    -1.08760603     0.04096640
 c     -1.01180010    -0.19787451     0.00787149
 c     -0.94848531     1.39559173     0.99494426
 c     -0.46427035     1.02631920    -0.34239171
 c      0.98538237     0.80460224    -0.44951166
 h      0.19796673    -2.12630489     0.11881351
 h     -1.84058531     1.97326332     0.97059382
 h     -0.92509339     1.61957967    -1.05687740
 h      1.63182135     1.59331003    -0.83436237
 o      2.38238421    -1.06134238     0.38438843
 h      3.25125599    -0.61906523     0.25593826
 c     -2.48213178    -0.34472505    -0.62625573
 h     -2.50150232    -0.96996485    -1.45493022
 h     -2.96785361    -0.79199153     0.30739588
 h     -2.74308480     0.65896844    -0.87797602
 h     -0.32131070     1.67005115     1.87946987
          17

 c      1.30502089    -0.43502977    -0.07292973
 c      0.05979354    -1.09542981     0.03746248
 c     -1.01298228    -0.21743305    -0.00359721
 c     -0.94275898     1.39302227     0.99870121
 c     -0.46839302     1.04617847    -0.34339660
 c      0.98268134     0.79415232    -0.45226467
 h      0.20592054    -2.09193131     0.15094869
 h     -1.86760152     1.96265922     0.95179067
 h     -0.94522182     1.68140719    -1.06685869
 h      1.62592643     1.57529779    -0.87960566
 o      2.38161671    -1.05350447     0.38309453
 h      3.18560906    -0.66290134     0.27587922
 c     -2.47732463    -0.34030500    -0.62274373
 h     -2.47981683    -0.93281463    -1.45723052
 h     -2.98955665    -0.79173701     0.31635878
 h     -2.76866842     0.65447417    -0.86597033
 h     -0.30947775     1.67993665     1.90186571
          17

 c      1.30897839    -0.43589987    -0.06031151
 c      0.06779245    -1.10189715     0.03466775
 c     -1.01713366    -0.23697554    -0.01602602
 c     -0.93629183     1.39066065     1.00275102
 c     -0.47018479     1.06741760    -0.34481084
 c      0.98056831     0.78701987    -0.45636723
 h      0.20684330    -2.09180674     0.18727860
 h     -1.90039870     1.94839921     0.93636588
 h     -0.96657302     1.74346195    -1.08537490
 h      1.62237553     1.55672211    -0.91885623
 o      2.37883100    -1.04707397     0.38180373
 h      3.15361802    -0.68626767     0.28896573
 c     -2.47141103    -0.33640194    -0.61441411
 h     -2.45866700    -0.91389567    -1.48033243
 h     -3.01527076    -0.78588354     0.30589966
 h     -2.80147210     0.65756637    -0.85433773
 h     -0.30201712     1.67780682     1.91554601
          17

 c      1.31239159    -0.43746082    -0.04680676
 c      0.07602727    -1.10682001     0.03263583
 c     -1.02375956    -0.25553013    -0.02945271
 c     -0.92971140     1.38887823     1.00708228
 c     -0.47029510     1.08954494    -0.34709884
 c      0.97916691     0.78342168    -0.46198064
 h      0.20137469    -2.12693149     0.22783258
 h     -1.93103095     1.92696761     0.92630101
 h     -0.98303145     1.79745097    -1.10360781
 h      1.62084584     1.53684907    -0.95082117
 o      2.37240077    -1.04307844     0.38086292
 h      3.18556249    -0.67520298     0.29192605
 c     -2.46477740    -0.33324889    -0.60202360
 h     -2.43897341    -0.90899932    -1.51814920
 h     -3.04339969    -0.77576829     0.27630255
 h     -2.83860661     0.66567519    -0.84222421
 h     -0.30041353     1.66381690     1.91892492
          17

 c      1.31481010    -0.43919528    -0.03283090
 c      0.08418620    -1.11138859     0.03163523
 c     -1.03225284    -0.27228555    -0.04378011
 c     -0.92363029     1.38781377     1.01141841
 c     -0.46923556     1.11204052    -0.35048464
 c      0.97855973     0.78324211    -0.46910720
 h      0.18877372    -2.18150742     0.26964692
 h     -1.95342791     1.89654526     0.92329857
 h     -0.99062072     1.83782922    -1.11574753
 h      1.62171789     1.51602679    -0.97506295
 o      2.36446788    -1.04090836     0.38023511
 h      3.25325304    -0.64282007     0.28835666
 c     -2.45783424    -0.33108975    -0.58723064
 h     -2.42181670    -0.90970251    -1.55808859
 h     -3.07369007    -0.76417258     0.23122687
 h     -2.87601506     0.67394172    -0.82861285
 h     -0.30423976     1.63901700     1.91308584
          17

 c      1.31577996    -0.44043887    -0.01886007
 c      0.09181549    -1.11703128     0.03202032
 c     -1.04189614    -0.28664576    -0.05879178
 c     -0.91856375     1.38736758     1.01525703
 c     -0.46735548     1.13435193    -0.35495981
 c      0.97876876     0.78608392    -0.47758394
 h      0.16889924    -2.23622205     0.30821792
 h     -1.96424188     1.85719373     0.92853727
 h     -0.98759432     1.86196568    -1.11896157
 h      1.62607717     1.49561866    -0.99209353
 o      2.35806996    -1.03963108     0.37984619
 h      3.31476531    -0.60777257     0.28269692
 c     -2.45094961    -0.32993471    -0.57185990
 h     -2.40818899    -0.90869465    -1.58871389
 h     -3.10741105    -0.75512831     0.17714154
 h     -2.90933904     0.67766286    -0.81278863
 h     -0.31122817     1.60520231     1.90170863
          17

 c      1.31493035    -0.44053479    -0.00535438
 c      0.09830363    -1.12464684     0.03405647
 c     -1.05187659    -0.29824607    -0.07417983
 c     -0.91487865     1.38725124     1.01793804
 c     -0.46484939     1.15590619    -0.36032391
 c      0.97976280     0.79136205    -0.48710916
 h      0.14288591    -2.27718966     0.33967618
 h     -1.96307977     1.81059940     0.94256888
 h     -0.97419294     1.86982235    -1.11300177
 h      1.63547623     1.47765226    -1.00317922
 o      2.35495945    -1.03880579     0.37972434
 h      3.34764593    -0.58017184     0.27722373
 c     -2.44443645    -0.32960417    -0.55746616
 h     -2.39872058    -0.90151237    -1.60296975
 h     -3.14687635    -0.75320813     0.12169458
 h     -2.93480749     0.67394664    -0.79456471
 h     -0.31759857     1.56456066     1.89057531
          17

 c      1.31204389    -0.43896343     0.00729896
 c      0.10298405    -1.13452238     0.03786853
 c     -1.06132307    -0.30693285    -0.08957813
 c     -0.91268113     1.38706895     1.01880652
 c     -0.46174975     1.17609006    -0.36619142
 c      0.98149231     0.79841981    -0.49729990
 h      0.11262386    -2.29695049     0.36155650
 h     -1.95271174     1.75975694     0.96529909
 h     -0.95262919     1.86393469    -1.10022529
 h      1.65141926     1.46420324    -1.00985587
 o      2.35585103    -1.03827022     0.37991066
 h      3.34385581    -0.56415853     0.27294132
 c     -2.43867730    -0.32993862    -0.54508330
 h     -2.39361805    -0.88619344    -1.59814976
 h     -3.19341950    -0.76194026     0.07083404
 h     -2.94983079     0.66226759    -0.77426525
 h     -0.31916391     1.51902966     1.88588193
          17

 c      1.30709770    -0.43542730     0.01881655
 c      0.10524355    -1.14645828     0.04345529
 c     -1.06936081    -0.31272469    -0.10459817
 c     -0.91164032     1.38640753     1.01748027
 c     -0.45791044     1.19420583    -0.37197010
 c      0.98394862     0.80664309    -0.50776568
 h      0.08020041    -2.29311151     0.37276985
 h     -1.93912807     1.70855938     0.99607814
 h     -0.92725313     1.84965883    -1.08595772
 h      1.67463028     1.45664239    -1.01326457
 o      2.36078314    -1.03794019     0.38040078
 h      3.30333524    -0.56066758     0.27027550
 c     -2.43430476    -0.33098474    -0.53508932
 h     -2.39272553    -0.86273536    -1.57528621
 h     -3.24474392    -0.78213953     0.02668191
 h     -2.95333581     0.64437549    -0.75257750
 h     -0.31335790     1.46966773     1.89118564
          17

 c      1.30026587    -0.42989006     0.02902565
 c      0.10459803    -1.15983462     0.05069786
 c     -1.07518360    -0.31577496    -0.11886424
 c     -0.91094034     1.38490098     1.01404627
 c     -0.45303228     1.20947578    -0.37688277
 c      0.98722200     0.81553798    -0.51816807
 h      0.04755280    -2.26767763     0.37357412
 h     -1.93046783     1.66101235     1.03397333
 h     -0.90429484     1.83484540    -1.07831218
 h      1.70441076     1.45509084    -1.01362794
 o      2.36914204    -1.03780756     0.38114831
 h      3.23349524    -0.56738621     0.26905637
 c     -2.43216333    -0.33300315    -0.52727361
 h     -2.39561797    -0.83295997    -1.53906617
 h     -3.29468299    -0.81175551    -0.01160694
 h     -2.94596704     0.62399085    -0.73037295
 h     -0.30087919     1.41673824     1.90496448
          17

 c      1.29188062    -0.42256938     0.03785108
 c      0.10074321    -1.17356686     0.05933601
 c     -1.07814268    -0.31634191    -0.13204516
 c     -0.90961326     1.38227431     1.00898713
 c     -0.44682312     1.22122874    -0.38018736
 c      0.99151703     0.82474573    -0.52823767
 h      0.01615218    -2.22770143     0.36583722
 h     -1.93358774     1.61999169     1.07806163
 h     -0.89001947     1.82734632    -1.08563379
 h      1.73852306     1.45843392    -1.01021997
 o      2.37937777    -1.03816154     0.38213521
 h      3.15424885    -0.57552127     0.26768528
 c     -2.43301080    -0.33630856    -0.52098520
 h     -2.40168597    -0.80067033    -1.49828778
 h     -3.33588493    -0.84725983    -0.04542047
 h     -2.93010394     0.60637241    -0.70853847
 h     -0.28521819     1.36054134     1.92134099
          17

 c      1.28236541    -0.41387718     0.04528671
 c      0.09359447    -1.18601257     0.06892829
 c     -1.07783419    -0.31476287    -0.14388018
 c     -0.90711258     1.37837995     1.00295102
 c     -0.43928946     1.22926947    -0.38163231
 c      0.99710586     0.83400403    -0.53775031
 h     -0.01345745    -2.18661589     0.35343036
 h     -1.94946516     1.58631366     1.12721010
 h     -0.88722901     1.83034420    -1.11115029
 h      1.77374514     1.46487457    -1.00183767
 o      2.38878191    -1.03992477     0.38348934
 h      3.10260790    -0.56519210     0.26176795
 c     -2.43725075    -0.34109295    -0.51524437
 h     -2.41021078    -0.77142694    -1.46576339
 h     -3.36250385    -0.88507642    -0.07530777
 h     -2.90939516     0.59738713    -0.68778143
 h     -0.27057396     1.30204515     1.93319357
          17

 c      1.27217757    -0.40431118     0.05135798
 c      0.08329985    -1.19509579     0.07888204
 c     -1.07416007    -0.31142233    -0.15419612
 c     -0.90357374     1.37317609     0.99659808
 c     -0.43087278     1.23403823    -0.38172010
 c      1.00423572     0.84309553    -0.54649328
 h     -0.04204274    -2.16319381     0.34179288
 h     -1.97202101     1.55913125     1.17935200
 h     -0.89344857     1.84016918    -1.14982405
 h      1.80677613     1.47264433    -0.98742417
 o      2.39514473    -1.04395880     0.38535730
 h      3.10761066    -0.51757617     0.24677557
 c     -2.44488227    -0.34735801    -0.50903592
 h     -2.42046994    -0.75069388    -1.45499819
 h     -3.37126770    -0.92230895    -0.10086527
 h     -2.88758574     0.60157165    -0.66836502
 h     -0.26011042     1.24282900     1.93480730
          17

 c      1.26180808    -0.39435204     0.05609831
 c      0.07015398    -1.19911855     0.08868984
 c     -1.06734832    -0.30670652    -0.16291254
 c     -0.89955991     1.36665325     0.99051623
 c     -0.42223293     1.23630442    -0.38140688
 c      1.01303312     0.85181416    -0.55424488
 h     -0.07090815    -2.17257103     0.33516149
 h     -1.99191037     1.53717093     1.23129154
 h     -0.90322870     1.84967693    -1.19174531
 h      1.83505919     1.48054062    -0.96651202
 o      2.39942307    -1.04917325     0.38742194
 h      3.14852438    -0.44579341     0.22611135
 c     -2.45558818    -0.35497921    -0.50195632
 h     -2.43189597    -0.74028607    -1.47245681
 h     -3.36154677    -0.95704859    -0.12099174
 h     -2.86715261     0.61962790    -0.64989475
 h     -0.25529351     1.18467885     1.92299066
          17

 c      1.25180080    -0.38442714     0.05955341
 c      0.05441956    -1.19791914     0.09823478
 c     -1.05793503    -0.30095421    -0.17003518
 c     -0.89568456     1.35879091     0.98512666
 c     -0.41395638     1.23678172    -0.38162743
 c      1.02345472     0.85994735    -0.56076708
 h     -0.09971883    -2.21312541     0.33316347
 h     -2.00102055     1.51954352     1.27938887
 h     -0.91143006     1.85261496    -1.22750036
 h      1.85729144     1.48819745    -0.93937519
 o      2.40349255    -1.05366671     0.38916227
 h      3.19022791    -0.37675777     0.20686363
 c     -2.46878951    -0.36372231    -0.49464247
 h     -2.44419510    -0.73681126    -1.51242345
 h     -3.33532418    -0.98869023    -0.13405619
 h     -2.84891854     0.64729107    -0.63140389
 h     -0.25585267     1.12916493     1.89727413
          17

 c      1.24270421    -0.37491931     0.06178706
 c      0.03631195    -1.19277904     0.10771441
 c     -1.04671422    -0.29442163    -0.17564127
 c     -0.89241948     1.34956799     0.98059502
 c     -0.40643130     1.23597441    -0.38305442
 c      1.03528433     0.86727003    -0.56581098
 h     -0.12605502    -2.26776740     0.33194763
 h     -1.99458811     1.50588941     1.32040545
 h     -0.91468422     1.84531624    -1.25073777
 h      1.87360795     1.49613957    -0.90695549
 o      2.40823799    -1.05620628     0.39023613
 h      3.21359153    -0.32740856     0.19354406
 c     -2.48361642    -0.37310768    -0.48837040
 h     -2.45734799    -0.73455253    -1.56162934
 h     -3.29725789    -1.01838329    -0.13797121
 h     -2.83294826     0.67689901    -0.61174294
 h     -0.25986806     1.07725828     1.85983940
          17

 c      1.23499564    -0.36618172     0.06287899
 c      0.01618469    -1.18526950     0.11733362
 c     -1.03465879    -0.28726616    -0.17986184
 c     -0.89005392     1.33899659     0.97678468
 c     -0.39984340     1.23418202    -0.38605332
 c      1.04815885     0.87355163    -0.56913504
 h     -0.14740444    -2.31747034     0.32795859
 h     -1.97151193     1.49626696     1.35206514
 h     -0.91150514     1.82660541    -1.25845132
 h      1.88543692     1.50564099    -0.87063193
 o      2.41381085    -1.05618950     0.39047406
 h      3.21177720    -0.30523547     0.18814757
 c     -2.49892496    -0.38236901    -0.48438241
 h     -2.47155335    -0.72890423    -1.60705236
 h     -3.25423956    -1.04924696    -0.13032789
 h     -2.81965286     0.70037971    -0.58996936
 h     -0.26388445     1.02899751     1.81528937
          17

 c      1.22903350    -0.35854533     0.06292353
 c     -0.00536207    -1.17658648     0.12717929
 c     -1.02282517    -0.27953637    -0.18286834
 c     -0.88866604     1.32713904     0.97328253
 c     -0.39419691     1.23152787    -0.39068556
 c      1.06162493     0.87858246    -0.57053373
 h     -0.16246074    -2.34901129     0.31947007
 h     -1.93422443     1.49107084     1.37342664
 h     -0.90214571     1.79745354    -1.25078933
 h      1.89499033     1.51834945    -0.83188671
 o      2.42001237    -1.05339976     0.38981473
 h      3.18437779    -0.31215974     0.19117836
 c     -2.51350993    -0.39066089    -0.48354581
 h     -2.48715020    -0.71745884    -1.63947767
 h     -3.21337855    -1.08532343    -0.10896644
 h     -2.81021366     0.71159023    -0.56551605
 h     -0.26335465     0.98339257     1.76987500
          17

 c      1.22504231    -0.35231843     0.06203174
 c     -0.02750988    -1.16750483     0.13724304
 c     -1.01226164    -0.27116919    -0.18486631
 c     -0.88801968     1.31406988     0.96952642
 c     -0.38931514     1.22795715    -0.39669093
 c      1.07522730     0.88222458    -0.56987081
 h     -0.17112296    -2.35544456     0.30628504
 h     -1.88867384     1.49106045     1.38524412
 h     -0.88868849     1.76095361    -1.23123685
 h      1.90438253     1.53564028    -0.79194101
 o      2.42637632    -1.04796370     0.38829241
 h      3.13613456    -0.34517553     0.20182287
 c     -2.52647623    -0.39744550    -0.48623568
 h     -2.50451962    -0.69965941    -1.65366116
 h     -3.17850236    -1.12857362    -0.07334883
 h     -2.80641338     0.70742247    -0.53816399
 h     -0.25390934     0.93894227     1.72968298
          17

 c      1.22311964    -0.34778121     0.06033389
 c     -0.04930809    -1.15847519     0.14745778
 c     -1.00393131    -0.26200803    -0.18608995
 c     -0.88742825     1.29977533     0.96500887
 c     -0.38482068     1.22321777    -0.40345829
 c      1.08860405     0.88447123    -0.56710201
 h     -0.17414277    -2.33479879     0.28919540
 h     -1.84397651     1.49744205     1.39020352
 h     -0.87532947     1.72247862    -1.20706565
 h      1.91465656     1.55786373    -0.75151964
 o      2.43197129    -1.04055586     0.38608907
 h      3.07997775    -0.39303149     0.21707886
 c     -2.53745820    -0.40281138    -0.49226388
 h     -2.52398805    -0.67628690    -1.64784916
 h     -3.14822542    -1.17603629    -0.02601940
 h     -2.81030476     0.68816042    -0.50791072
 h     -0.23341869     0.89488334     1.69816719
          17

 c      1.22326057    -0.34517143     0.05797593
 c     -0.06977184    -1.14962998     0.15770675
 c     -0.99865026    -0.25184531    -0.18679012
 c     -0.88581764     1.28407889     0.95944900
 c     -0.38015672     1.21689797    -0.41009191
 c      1.10153697     0.88547953    -0.56227268
 h     -0.17288430    -2.28966514     0.26968812
 h     -1.81035107     1.51174177     1.39237020
 h     -0.86811920     1.68917731    -1.18875457
 h      1.92527216     1.58389031    -0.71088645
 o      2.43503287    -1.03277920     0.38362747
 h      3.04270385    -0.43020159     0.23027074
 c     -2.54645995    -0.40742151    -0.50089087
 h     -2.54576711    -0.64921459    -1.62392329
 h     -3.11802446    -1.22067020     0.02752470
 h     -2.82396249     0.65744670    -0.47476723
 h     -0.20347328     0.85234340     1.67491627
          17

 c      1.22540077    -0.34465669     0.05510908
 c     -0.08798188    -1.14065748     0.16781140
 c     -0.99703384    -0.24048921    -0.18721129
 c     -0.88219232     1.26673168     0.95288564
 c     -0.37477150     1.20864114    -0.41576496
 c      1.11392173     0.88554519    -0.55549488
 h     -0.16921469    -2.22815158     0.24981132
 h     -1.79443311     1.53497473     1.39511797
 h     -0.87273222     1.66751550    -1.18611803
 h      1.93441344     1.61130730    -0.67009717
 o      2.43351624    -1.02662194     0.38141710
 h      3.05605219    -0.42572561     0.23357645
 c     -2.55354966    -0.41215173    -0.51090636
 h     -2.56996609    -0.62138651    -1.58838852
 h     -3.08371085    -1.25498632     0.08059150
 h     -2.84930997     0.62163079    -0.43851247
 h     -0.16875526     0.81419189     1.65692533
          17

 c      1.22944626    -0.34630059     0.05187692
 c     -0.10317358    -1.13062378     0.17752676
 c     -0.99945726    -0.22782855    -0.18756479
 c     -0.87620359     1.24764221     0.94570728
 c     -0.36846487     1.19848697    -0.42029716
 c      1.12568367     0.88502926    -0.54692227
 h     -0.16536411    -2.16543019     0.23196150
 h     -1.79487304     1.56619630     1.39865331
 h     -0.89034510     1.65942755    -1.20174909
 h      1.93986717     1.63716523    -0.62925395
 o      2.42775122    -1.02186813     0.37940803
 h      3.11469105    -0.38467579     0.22842120
 c     -2.55870614    -0.41769274    -0.52069180
 h     -2.59674364    -0.59670069    -1.55345313
 h     -3.04312677    -1.27383835     0.12704447
 h     -2.88778983     0.58776070    -0.39858563
 h     -0.13487730     0.78375809     1.64093153
          17

 c      1.23525517    -0.35004721     0.04840425
 c     -0.11480041    -1.11807984     0.18658487
 c     -1.00604668    -0.21386323    -0.18801042
 c     -0.86823039     1.22702163     0.93852119
 c     -0.36153219     1.18696701    -0.42433203
 c      1.13671274     0.88426926    -0.53672722
 h     -0.16350459    -2.12218248     0.21829549
 h     -1.80335408     1.60192386     1.39999020
 h     -0.91599554     1.66130805    -1.22897285
 h      1.93993047     1.65883062    -0.58863131
 o      2.41999446    -1.01668244     0.37718378
 h      3.18355948    -0.33886361     0.22240553
 c     -2.56184327    -0.42425064    -0.52841486
 h     -2.62659532    -0.57919059    -1.53527616
 h     -2.99615367    -1.27532228     0.16226710
 h     -2.93958337     0.56015216    -0.35449826
 h     -0.10644312     0.76358791     1.62492223
          17

 c      1.24259740    -0.35571977     0.04478624
 c     -0.12257032    -1.10197767     0.19477606
 c     -1.01670038    -0.19868487    -0.18865095
 c     -0.85900861     1.20532828     0.93188649
 c     -0.35450064     1.17483022    -0.42886155
 c      1.14683697     0.88350681    -0.52508324
 h     -0.16502971    -2.11390519     0.20995067
 h     -1.80984346     1.63727684     1.39531570
 h     -0.94182803     1.66725787    -1.25723643
 h      1.93399253     1.67461577    -0.54868169
 o      2.41196503    -1.00995852     0.37453276
 h      3.23713472    -0.30924157     0.22011705
 c     -2.56293832    -0.43148001    -0.53271887
 h     -2.66028250    -0.57122806    -1.54540962
 h     -2.94424913    -1.26077660     0.18370156
 h     -3.00260581     0.53783060    -0.30679943
 h     -0.08608645     0.75483735     1.60855108
          17

 c      1.25112591    -0.36301964     0.04107703
 c     -0.12643821    -1.08284524     0.20196412
 c     -1.03110903    -0.18243916    -0.18953034
 c     -0.84930391     1.18313478     0.92611570
 c     -0.34781873     1.16276261    -0.43472281
 c      1.15581261     0.88284748    -0.51216064
 h     -0.17019133    -2.13724569     0.20711955
 h     -1.80661320     1.66758286     1.38197262
 h     -0.96092529     1.67235702    -1.27774672
 h      1.92275079     1.68413064    -0.50996266
 o      2.40460034    -1.00143720     0.37145367
 h      3.26346330    -0.30387562     0.22301994
 c     -2.56218477    -0.43867483    -0.53358251
 h     -2.69771687    -0.57229741    -1.58065820
 h     -2.89010972    -1.23477059     0.19142120
 h     -3.07228960     0.51558877    -0.25767467
 h     -0.07419385     0.75714864     1.59304817
          17

 c      1.26036266    -0.37153571     0.03728119
 c     -0.12655907    -1.06246080     0.20802320
 c     -1.04874720    -0.16531553    -0.19062713
 c     -0.83979811     1.16103079     0.92121805
 c     -0.34174509     1.15128512    -0.44241813
 c      1.16332902     0.88225051    -0.49813125
 h     -0.17846730    -2.17371091     0.20987150
 h     -1.78945332     1.68934963     1.35903209
 h     -0.96878901     1.67378075    -1.28534848
 h      1.90813573     1.68837346    -0.47303009
 o      2.39842719    -0.99132040     0.36805766
 h      3.25839171    -0.32407083     0.23106428
 c     -2.56001241    -0.44496024    -0.53221431
 h     -2.73699881    -0.58006931    -1.62556438
 h     -2.83743732    -1.20522136     0.18876046
 h     -3.14270140     0.48747758    -0.21041838
 h     -0.06895294     0.76876999     1.58097600
          17

 c      1.26970065    -0.38077297     0.03335409
 c     -0.12325236    -1.04257831     0.21281080
 c     -1.06885803    -0.14755682    -0.19184866
 c     -0.83105738     1.13955157     0.91693675
 c     -0.33635705     1.14074514    -0.45211895
 c      1.16903608     0.88155270    -0.48317639
 h     -0.18899755    -2.20439759     0.21838662
 h     -1.75758970     1.70070213     1.32715471
 h     -0.96335369     1.67076937    -1.27833071
 h      1.89295286     1.68950760    -0.43833983
 o      2.39370795    -0.98011121     0.36453029
 h      3.22325737    -0.36684014     0.24332172
 c     -2.55695381    -0.44940828    -0.53019802
 h     -2.77508113    -0.59214723    -1.66364748
 h     -2.79041887    -1.18290138     0.18232278
 h     -3.20807507     0.44946832    -0.16837901
 h     -0.06679094     0.78693691     1.57574717
          17

 c      1.27843004    -0.39019992     0.02921369
 c     -0.11697105    -1.02432988     0.21618155
 c     -1.09047093    -0.12945187    -0.19303822
 c     -0.82343834     1.11908298     0.91285550
 c     -0.33156726     1.13131161    -0.46369407
 c      1.17260200     0.88053578    -0.46749295
 h     -0.20079230    -2.21700401     0.23278372
 h     -1.71358699     1.70175836     1.28839531
 h     -0.94484346     1.66454836    -1.25806634
 h      1.88019874     1.69021294    -0.40620464
 o      2.39027253    -0.96868070     0.36113967
 h      3.16736798    -0.42357336     0.25779317
 c     -2.55356814    -0.45127100    -0.52883800
 h     -2.80891889    -0.60671736    -1.68372420
 h     -2.75246248    -1.17871731     0.17970936
 h     -3.26383627     0.40021998    -0.13417314
 h     -0.06360771     0.80865091     1.58057827
          17

 c      1.28579481    -0.39931102     0.02476205
 c     -0.10825278    -1.00826710     0.21800543
 c     -1.11246591    -0.11130457    -0.19399877
 c     -0.81690399     1.09973944     0.90856309
 c     -0.32711307     1.12294444    -0.47671490
 c      1.17379161     0.87903246    -0.45129425
 h     -0.21284394    -2.20565172     0.25305945
 h     -1.66352660     1.69518319     1.24610837
 h     -0.91593062     1.65857097    -1.22906472
 h      1.87213390     1.69265705    -0.37683223
 o      2.38701317    -0.95852190     0.35827121
 h      3.11554326    -0.47559553     0.27069434
 c     -2.55047587    -0.45040097    -0.52872383
 h     -2.83604536    -0.62246169    -1.68043371
 h     -2.72459340    -1.19838640     0.18443301
 h     -3.30707837     0.34077677    -0.10930945
 h     -0.05680751     0.83164706     1.59686601
          17

 c      1.29107721    -0.40767128     0.01990574
 c     -0.09766575    -0.99452443     0.21818363
 c     -1.13366926    -0.09340363    -0.19452742
 c     -0.81090312     1.08129848     0.90381208
 c     -0.32254352     1.11536182    -0.49046882
 c      1.17252847     0.87703113    -0.43480903
 h     -0.22423126    -2.16938638     0.27914531
 h     -1.61681402     1.68657515     1.20469016
 h     -0.88191765     1.65887034    -1.19902170
 h      1.86946460     1.69749450    -0.35040456
 o      2.38181203    -0.95165774     0.35638940
 h      3.10865030    -0.49545045     0.27693738
 c     -2.54832269    -0.44750258    -0.52956463
 h     -2.85476857    -0.63841409    -1.65323845
 h     -2.70516805    -1.23893813     0.19270702
 h     -3.33679640     0.27408675    -0.09401074
 h     -0.04690074     0.85485423     1.62293677
          17

 c      1.29367206    -0.41491884     0.01456034
 c     -0.08576293    -0.98289000     0.21665667
 c     -1.15295650    -0.07600373    -0.19445640
 c     -0.80457856     1.06333309     0.89860842
 c     -0.31730883     1.10809699    -0.50410361
 c      1.16889807     0.87471996    -0.41828426
 h     -0.23429607    -2.11167861     0.31105295
 h     -1.58397672     1.68338942     1.16858409
 h     -0.84974175     1.67343003    -1.17734474
 h      1.87112937     1.70354521    -0.32711166
 o      2.37432495    -0.94882281     0.35571475
 h      3.15916996    -0.47610038     0.27533464
 c     -2.54758168    -0.44385467    -0.53050203
 h     -2.86439566    -0.65404510    -1.60602130
 h     -2.69132576    -1.29138834     0.19658962
 h     -3.35416822     0.20464356    -0.08702491
 h     -0.03715876     0.87794405     1.65439649
          17

 c      1.29315804    -0.42079001     0.00866035
 c     -0.07303217    -0.97276614     0.21339320
 c     -1.16934376    -0.05932156    -0.19369297
 c     -0.79735256     1.04560574     0.89325319
 c     -0.31106905     1.10079305    -0.51703617
 c      1.16310603     0.87243649    -0.40198043
 h     -0.24298732    -2.04107150     0.34919961
 h     -1.57147908     1.69107539     1.14041368
 h     -0.82439933     1.70879885    -1.17052407
 h      1.87484145     1.70839560    -0.30711951
 o      2.36734343    -0.94881355     0.35613635
 h      3.22904393    -0.44108233     0.26985235
 c     -2.54833561    -0.44080240    -0.53050381
 h     -2.86565978    -0.66962828    -1.54760749
 h     -2.68042916    -1.34594757     0.18915359
 h     -3.36283970     0.13812841    -0.08546204
 h     -0.03168441     0.90051936     1.68583483
          17

 c      1.28941158    -0.42521081     0.00220398
 c     -0.05983469    -0.96312991     0.20834779
 c     -1.18205911    -0.04354630    -0.19224198
 c     -0.78942300     1.02844848     0.88830090
 c     -0.30403221     1.09364754    -0.52938466
 c      1.15542881     0.87055908    -0.38615606
 h     -0.25134581    -1.97168947     0.39502140
 h     -1.57734301     1.70887357     1.11981723
 h     -0.80497103     1.76496453    -1.17712265
 h      1.87800315     1.70947919    -0.29050813
 o      2.36330019    -0.95054098     0.35753387
 h      3.28345355    -0.41059698     0.26378956
 c     -2.55018492    -0.43940628    -0.52848372
 h     -2.86115533    -0.68672231    -1.49225049
 h     -2.67055659    -1.39497048     0.16677935
 h     -3.36870895     0.08071017    -0.08499926
 h     -0.03360087     0.92170388     1.71253868
          17

 c      1.28269133    -0.42834563    -0.00471446
 c     -0.04640608    -0.95281035     0.20142864
 c     -1.19058523    -0.02885086    -0.19019886
 c     -0.78164118     1.01268313     0.88435593
 c     -0.29686575     1.08750139    -0.54185664
 c      1.14616117     0.86941245    -0.37105740
 h     -0.26148035    -1.91993748     0.45137949
 h     -1.59310033     1.73047280     1.10453416
 h     -0.78561458     1.83437759    -1.18897155
 h      1.87850009     1.70502490    -0.27720175
 o      2.36321606    -0.95345144     0.35981171
 h      3.30626319    -0.39383652     0.25867786
 c     -2.55241369    -0.44029207    -0.52340739
 h     -2.85481874    -0.70796814    -1.45705285
 h     -2.66043063    -1.43356196     0.12905196
 h     -3.37835590     0.03766863    -0.08099333
 h     -0.04421010     0.94024430     1.73146884
          17

 c      1.27364917    -0.43054941    -0.01191507
 c     -0.03304025    -0.94134403     0.19263208
 c     -1.19466339    -0.01539252    -0.18771656
 c     -0.77502696     0.99921380     0.88183743
 c     -0.29028766     1.08345256    -0.55522085
 c      1.13557407     0.86921026    -0.35691307
 h     -0.27475013    -1.89443374     0.52086238
 h     -1.60942754     1.74842389     1.09227191
 h     -0.76025697     1.90644604    -1.19708781
 h      1.87519459     1.69460474    -0.26692521
 o      2.36716423    -0.95721545     0.36284399
 h      3.29259113    -0.39389569     0.25511044
 c     -2.55449095    -0.44370500    -0.51479524
 h     -2.84932564    -0.73485044    -1.45329666
 h     -2.64923958    -1.45943245     0.07807236
 h     -3.39594721     0.01160732    -0.07050139
 h     -0.06285707     0.95478441     1.74161110
          17

 c      1.26326917    -0.43226714    -0.01916864
 c     -0.02034606    -0.92962100     0.18235460
 c     -1.19426856    -0.00331206    -0.18496802
 c     -0.77045737     0.98874065     0.88086591
 c     -0.28480905     1.08246980    -0.56996398
 c      1.12388864     0.87002938    -0.34392825
 h     -0.28926223    -1.88843407     0.60182062
 h     -1.61961032     1.75729144     1.08156892
 h     -0.72542709     1.97186747    -1.19542326
 h      1.86816159     1.67930789    -0.25920793
 o      2.37459723    -0.96161012     0.36647136
 h      3.24453253    -0.41021398     0.25310412
 c     -2.55652331    -0.44969005    -0.50326272
 h     -2.84354453    -0.76465704    -1.47798911
 h     -2.63654959    -1.47291999     0.01791829
 h     -3.42066596     0.00151326    -0.05382363
 h     -0.08707518     0.96408877     1.74404809
          17

 c      1.25274009    -0.43394174    -0.02623350
 c     -0.00921151    -0.91928913     0.17143503
 c     -1.18958372     0.00725695    -0.18212485
 c     -0.76859027     0.98168309     0.88126351
 c     -0.28069537     1.08522388    -0.58623604
 c      1.11126829     0.87180897    -0.33227761
 h     -0.30056146    -1.88669696     0.68747684
 h     -1.62019625     1.75446306     1.07180411
 h     -0.68047351     2.02427328    -1.18134237
 h      1.85869572     1.66159653    -0.25343026
 o      2.38433683    -0.96664429     0.37054989
 h      3.17270940    -0.43732246     0.25175689
 c     -2.55908222    -0.45807446    -0.49022415
 h     -2.83402405    -0.79109896    -1.51740364
 h     -2.62232615    -1.47738140    -0.04578365
 h     -3.44726145     0.00355528    -0.03402062
 h     -0.11291341     0.96718624     1.74182779
          17

 c      1.24327547    -0.43595408    -0.03288380
 c     -0.00053140    -0.91179990     0.16083606
 c     -1.18098076     0.01618117    -0.17935156
 c     -0.76984266     0.97818335     0.88263388
 c     -0.27799971     1.09203522    -0.60390213
 c      1.09783687     0.87437766    -0.32209789
 h     -0.30446219    -1.87628427     0.76934734
 h     -1.61070085     1.74004186     1.06300661
 h     -0.62695094     2.06050044    -1.15499842
 h      1.84900132     1.64480159    -0.24890657
 o      2.39427387    -0.97291102     0.37506115
 h      3.10249324    -0.45995045     0.24793841
 c     -2.56267991    -0.46828759    -0.47715578
 h     -2.81815631    -0.80782038    -1.55705256
 h     -2.60694207    -1.47951408    -0.10648678
 h     -3.46904614     0.01280472    -0.01500836
 h     -0.13564481     0.96343340     1.73931040
          17

 c      1.23591807    -0.43857489    -0.03894122
 c      0.00499861    -0.90804529     0.15137591
 c     -1.16899550     0.02333620    -0.17680616
 c     -0.77430025     0.97810378     0.88451557
 c     -0.27659690     1.10283138    -0.62258336
 c      1.08373515     0.87750845    -0.31348170
 h     -0.29854662    -1.85020818     0.84020320
 h     -1.59352793     1.71681800     1.05576329
 h     -0.56814061     2.08087849    -1.11887148
 h      1.84144307     1.63221225    -0.24498218
 o      2.40156842    -0.98170957     0.38020500
 h      3.07218836    -0.45186790     0.23530563
 c     -2.56747575    -0.47939473    -0.46519565
 h     -2.79528520    -0.81051347    -1.58678410
 h     -2.59102262    -1.48824559    -0.15797424
 h     -3.48057847     0.02460208     0.00001811
 h     -0.15106480     0.95251389     1.74061720
          17

 c      1.23137668    -0.44193165    -0.04430280
 c      0.00699181    -0.90837859     0.14363480
 c     -1.15429028     0.02863308    -0.17463587
 c     -0.78157009     0.98099600     0.88657212
 c     -0.27621295     1.11707599    -0.64167711
 c      1.06919511     0.88099392    -0.30647441
 h     -0.28222983    -1.80654386     0.89505648
 h     -1.57422498     1.69047926     1.05124196
 h     -0.50874115     2.09002986    -1.07761028
 h      1.83748610     1.62596692    -0.24112541
 o      2.40523819    -0.99333482     0.38601287
 h      3.09293700    -0.40385195     0.21092008
 c     -2.57326666    -0.49048629    -0.45504227
 h     -2.76628946    -0.79711598    -1.60098532
 h     -2.57517014    -1.51076840    -0.19611247
 h     -3.47888728     0.03527471     0.00922541
 h     -0.15709505     0.93447062     1.74751750
          17

 c      1.22996527    -0.44602578    -0.04893410
 c      0.00544635    -0.91268662     0.13793171
 c     -1.13761248     0.03204877    -0.17296698
 c     -0.79072730     0.98609436     0.88870051
 c     -0.27648062     1.13372022    -0.66039887
 c      1.05460340     0.88470060    -0.30107632
 h     -0.25649283    -1.74714795     0.93141290
 h     -1.56126361     1.66932484     1.05116861
 h     -0.45431407     2.09756260    -1.03765761
 h      1.83687917     1.62630970    -0.23698082
 o      2.40713059    -1.00595689     0.39193743
 h      3.13304406    -0.34168490     0.18181584
 c     -2.57955888    -0.50117441    -0.44697751
 h     -2.73297557    -0.76740787    -1.59754776
 h     -2.55992721    -1.54762513    -0.21984881
 h     -3.46375007     0.04252415     0.01225173
 h     -0.15467370     0.90990040     1.75825669
          17

 c      1.23162007    -0.45080054    -0.05283469
 c      0.00079470    -0.92042077     0.13428115
 c     -1.11975575     0.03364470    -0.17188729
 c     -0.80057550     0.99247971     0.89099364
 c     -0.27705086     1.15137424    -0.67793176
 c      1.04051231     0.88857096    -0.29724867
 h     -0.22376271    -1.67725660     0.94987821
 h     -1.56354631     1.66191596     1.05737971
 h     -0.41000017     2.11625300    -1.00569198
 h      1.83768178     1.63171019    -0.23236740
 o      2.40892535    -1.01777861     0.39738554
 h      3.16446824    -0.29138463     0.15618208
 c     -2.58561338    -0.51171053    -0.44097475
 h     -2.69768920    -0.72271457    -1.57737433
 h     -2.54606220    -1.59208346    -0.23050932
 h     -3.43764305     0.04572085     0.01020451
 h     -0.14716017     0.88019624     1.76848502
          17

 c      1.23594971    -0.45618820    -0.05602007
 c     -0.00612209    -0.93060256     0.13229103
 c     -1.10152237     0.03356272    -0.17142698
 c     -0.81023645     0.99948557     0.89365125
 c     -0.27773115     1.16890776    -0.69369504
 c      1.02757147     0.89258066    -0.29492330
 h     -0.18787366    -1.60574187     0.95551574
 h     -1.58504382     1.67224357     1.07072612
 h     -0.37886133     2.15517132    -0.98570687
 h      1.83712382     1.63972949    -0.22723015
 o      2.41133467    -1.02782637     0.40199087
 h      3.17500746    -0.26625070     0.13881459
 c     -2.59050021    -0.52265986    -0.43677934
 h     -2.66306413    -0.66575820    -1.54477467
 h     -2.53468543    -1.63442889    -0.23043999
 h     -3.40545981     0.04607668     0.00561685
 h     -0.13876258     0.84752861     1.77343787
          17

 c      1.24232994    -0.46211419    -0.05852015
 c     -0.01418535    -0.94190011     0.13107189
 c     -1.08368439     0.03200838    -0.17155111
 c     -0.81957924     1.00699538     0.89690595
 c     -0.27852068     1.18608469    -0.70750155
 c      1.01641869     0.89669284    -0.29401459
 h     -0.15364216    -1.54478437     0.95907375
 h     -1.62125373     1.69667879     1.09016526
 h     -0.36140336     2.21227358    -0.97729009
 h      1.83269638     1.64801799    -0.22158212
 o      2.41452278    -1.03567013     0.40555926
 h      3.16157963    -0.27122444     0.13194254
 c     -2.59323060    -0.53454596    -0.43387871
 h     -2.63171450    -0.60032313    -1.50821599
 h     -2.52700263    -1.66627797    -0.22225176
 h     -3.37360461     0.04637831     0.00211476
 h     -0.13309706     0.81450150     1.76972418
          17

 c      1.25001738    -0.46848065    -0.06038168
 c     -0.02224137    -0.95296935     0.12945748
 c     -1.06694773     0.02924281    -0.17216870
 c     -0.82903448     1.01525879     0.90091270
 c     -0.27951475     1.20342302    -0.71940798
 c      1.00757933     0.90083674    -0.29443103
 h     -0.12541804    -1.50648238     0.97447829
 h     -1.66227662     1.72679296     1.11320785
 h     -0.35663819     2.27601722    -0.97730937
 h      1.82295887     1.65499963    -0.21545780
 o      2.41835856    -1.04122696     0.40801866
 h      3.12627914    -0.30604446     0.13603898
 c     -2.59299108    -0.54766611    -0.43149453
 h     -2.60577915    -0.53034164    -1.47955131
 h     -2.52398478    -1.68243487    -0.20861825
 h     -3.34799828     0.04978536     0.00342983
 h     -0.13240721     0.78370342     1.75610879
          17

 c      1.25824521    -0.47515268    -0.06166535
 c     -0.02935319    -0.96307136     0.12680696
 c     -1.05193155     0.02558354    -0.17315730
 c     -0.83914773     1.02452601     0.90563326
 c     -0.28081556     1.22152403    -0.72947891
 c      1.00139833     0.90490177    -0.29608363
 h     -0.10525552    -1.49606131     1.00933336
 h     -1.69841827     1.75426237     1.13712903
 h     -0.36309340     2.33329212    -0.98250713
 h      1.80793175     1.66018590    -0.20887408
 o      2.42238516    -1.04481112     0.40944750
 h      3.07690943    -0.36448886     0.14937690
 c     -2.58939842    -0.56196567    -0.42887326
 h     -2.58658721    -0.45882391    -1.46905347
 h     -2.52613875    -1.68131670    -0.19212644
 h     -3.33149234     0.05778205     0.01186601
 h     -0.13729812     0.75731592     1.73359640
          17

 c      1.26628744    -0.48195767    -0.06243523
 c     -0.03485079    -0.97233616     0.12362810
 c     -1.03916256     0.02139494    -0.17439281
 c     -0.85033697     1.03487864     0.91079787
 c     -0.28249841     1.24064924    -0.73768589
 c      0.99800436     0.90873484    -0.29889244
 h     -0.09296796    -1.50893677     1.05743797
 h     -1.72307622     1.77334086     1.15974747
 h     -0.37917825     2.37452628    -0.99057982
 h      1.78914721     1.66420949    -0.20178823
 o      2.42552931    -1.04743375     0.41020068
 h      3.03151443    -0.42964098     0.16601411
 c     -2.58257792    -0.57684530    -0.42582841
 h     -2.57484934    -0.38830553    -1.47812344
 h     -2.53339015    -1.66526306    -0.17492643
 h     -3.32262354     0.06874976     0.02727533
 h     -0.14673566     0.73681107     1.70516454
          17

 c      1.27351703    -0.48868662    -0.06274985
 c     -0.03823286    -0.98130176     0.12107990
 c     -1.02906854     0.01705006    -0.17576922
 c     -0.86284323     1.04623041     0.91594846
 c     -0.28460074     1.26064879    -0.74390989
 c      0.99730345     0.91214564    -0.30279302
 h     -0.08770511    -1.53592642     1.10458195
 h     -1.73312630     1.78117399     1.17964095
 h     -0.40330225     2.39472106    -1.00018793
 h      1.76939733     1.66862385    -0.19406174
 o      2.42589204    -1.05098575     0.41100912
 h      3.02138690    -0.47111101     0.17422285
 c     -2.57299606    -0.59102767    -0.42288243
 h     -2.57101950    -0.32257785    -1.49835313
 h     -2.54510750    -1.64092801    -0.15823315
 h     -3.31692588     0.07861053     0.04747193
 h     -0.15827857     0.72278955     1.67520833
          17

 c      1.27947552    -0.49508151    -0.06266613
 c     -0.03914251    -0.99040808     0.12017185
 c     -1.02196214     0.01288235    -0.17720240
 c     -0.87670378     1.05834797     0.92053198
 c     -0.28711528     1.28101414    -0.74796572
 c      0.99900864     0.91493904    -0.30774305
 h     -0.08872541    -1.56887032     1.13801992
 h     -1.72867862     1.77757987     1.19618075
 h     -0.43399565     2.39308252    -1.01078783
 h      1.75208734     1.67538798    -0.18546439
 o      2.42226454    -1.05666160     0.41238033
 h      3.06667142    -0.47036985     0.16610079
 c     -2.56121567    -0.60276431    -0.42083238
 h     -2.57524311    -0.26676074    -1.51824476
 h     -2.56035212    -1.61873027    -0.14201079
 h     -3.30943504     0.08286367     0.06954751
 h     -0.16872803     0.71510297     1.64857234
          17

 c      1.28389429    -0.50083823    -0.06225090
 c     -0.03740591    -0.99983221     0.12147295
 c     -1.01801698     0.00914587    -0.17862073
 c     -0.89165761     1.07081627     0.92401468
 c     -0.28998467     1.30091747    -0.74961480
 c      1.00272749     0.91698463    -0.31371623
 h     -0.09536004    -1.60228826     1.14994378
 h     -1.71313545     1.76508355     1.20964956
 h     -0.47010220     2.37282688    -1.02263332
 h      1.74021468     1.68598532    -0.17577347
 o      2.41618276    -1.06315321     0.41381463
 h      3.14379511    -0.44951741     0.15011507
 c     -2.54771991    -0.61040489    -0.42031882
 h     -2.58720205    -0.22570083    -1.52899672
 h     -2.57829468    -1.60945764    -0.12547264
 h     -3.29648190     0.07832641     0.09100331
 h     -0.17529025     0.71335766     1.62918766
          17

 c      1.28665199    -0.50565388    -0.06157913
 c     -0.03304557    -1.00950125     0.12515017
 c     -1.01724514     0.00599572    -0.17995379
 c     -0.90701932     1.08296924     0.92596880
 c     -0.29308978     1.31922833    -0.74856368
 c      1.00808754     0.91829973    -0.32067628
 h     -0.10689612    -1.63311700     1.13709156
 h     -1.69346135     1.74914460     1.22148359
 h     -0.51108394     2.34120727    -1.03695663
 h      1.73533551     1.70044779    -0.16498228
 o      2.40981137    -1.06886032     0.41466327
 h      3.21919062    -0.43567752     0.13734501
 c     -2.53285539    -0.61309957    -0.42161295
 h     -2.60616116    -0.20271006    -1.52605139
 h     -2.59830179    -1.61807103    -0.10872836
 h     -3.27635518     0.06390766     0.11033851
 h     -0.17683923     0.71758172     1.61884090
          17

 c      1.28773082    -0.50927580    -0.06071925
 c     -0.02626279    -1.01912636     0.13104201
 c     -1.01948436     0.00348667    -0.18112600
 c     -0.92169407     1.09391288     0.92609310
 c     -0.29624229     1.33461622    -0.74447062
 c      1.01481318     0.91908205    -0.32855046
 h     -0.12256246    -1.66038160     1.09992913
 h     -1.67954564     1.73763706     1.23432367
 h     -0.55730727     2.30855223    -1.05604308
 h      1.73714589     1.71694133    -0.15349411
 o      2.40443896    -1.07307786     0.41463931
 h      3.27322212    -0.44161393     0.13314309
 c     -2.51688065    -0.61114855    -0.42456018
 h     -2.63112594    -0.19911831    -1.50870800
 h     -2.61933489    -1.64018863    -0.09413133
 h     -3.24933624     0.04066163     0.12728743
 h     -0.17440424     0.72852086     1.61688218
          17

 c      1.28719887    -0.51152078    -0.05971921
 c     -0.01739812    -1.02820799     0.13867115
 c     -1.02439901     0.00158382    -0.18205940
 c     -0.93453300     1.10280652     0.92423314
 c     -0.29923537     1.34590120    -0.73702217
 c      1.02271841     0.91965324    -0.33721923
 h     -0.14164704    -1.68539107     1.04253057
 h     -1.68072610     1.73794521     1.25100403
 h     -0.60964989     2.28442491    -1.08247860
 h      1.74394246     1.73228829    -0.14215141
 o      2.40066250    -1.07566750     0.41369286
 h      3.29717075    -0.47075351     0.13897715
 c     -2.50001629    -0.60569286    -0.42868304
 h     -2.66106328    -0.21415453    -1.47977983
 h     -2.63944495    -1.66565410    -0.08546789
 h     -3.21751482     0.01145863     0.14289813
 h     -0.17049000     0.74726972     1.62102864
          17

 c      1.28520849    -0.51227516    -0.05859618
 c     -0.00687024    -1.03601314     0.14722652
 c     -1.03149394     0.00018292    -0.18268422
 c     -0.94493069     1.10933478     0.92049048
 c     -0.30200407     1.35257579    -0.72611597
 c      1.03165168     0.92034594    -0.34652252
 h     -0.16379761    -1.71238794     0.97280529
 h     -1.70002178     1.75210465     1.27216986
 h     -0.66775366     2.27174169    -1.11714670
 h      1.75356282     1.74307175    -0.13208459
 o      2.39866616    -1.07676340     0.41188897
 h      3.28864295    -0.52185086     0.15430377
 c     -2.48242969    -0.59816641    -0.43331768
 h     -2.69527052    -0.24488321    -1.44570356
 h     -2.65605912    -1.68455260    -0.08603681
 h     -3.18439114    -0.01963351     0.15940070
 h     -0.16784490     0.77458282     1.62854560
          17

 c      1.28200718    -0.51148657    -0.05733139
 c      0.00488516    -1.04160404     0.15565641
 c     -1.04014036    -0.00085495    -0.18295150
 c     -0.95308199     1.11389330     0.91527543
 c     -0.30477417     1.35497671    -0.71200366
 c      1.04144003     0.92139825    -0.35627422
 h     -0.18937765    -1.74864753     0.90143396
 h     -1.73206874     1.77505584     1.29485274
 h     -0.72830268     2.26490686    -1.15759169
 h      1.76422372     1.74666956    -0.12447514
 o      2.39823094    -1.07671490     0.40938562
 h      3.25122526    -0.58989188     0.17685501
 c     -2.46422323    -0.58991960    -0.43768205
 h     -2.73386317    -0.28650720    -1.41615930
 h     -2.66657746    -1.69040440    -0.09751064
 h     -3.15398807    -0.04836451     0.17956591
 h     -0.16853129     0.81040146     1.63708708
          17

 c      1.27795826    -0.50914908    -0.05587494
 c      0.01740056    -1.04412792     0.16306539
 c     -1.04960758    -0.00165836    -0.18283562
 c     -0.95963877     1.11726599     0.90913936
 c     -0.30799274     1.35387930    -0.69521436
 c      1.05184837     0.92289799    -0.36627958
 h     -0.21907596    -1.80149797     0.83726456
 h     -1.76755133     1.79846101     1.31402826
 h     -0.78569945     2.25456367    -1.19884211
 h      1.77501515     1.74187591    -0.12034068
 o      2.39842055    -1.07621207     0.40649967
 h      3.19929275    -0.66405672     0.20153229
 c     -2.44553422    -0.58195277    -0.44103168
 h     -2.77772979    -0.33371046    -1.40108941
 h     -2.66876685    -1.68071351    -0.11973501
 h     -3.12940348    -0.07162613     0.20537142
 h     -0.17355534     0.85376062     1.64506780
          17

 c      1.27356567    -0.50526910    -0.05416944
 c      0.03001225    -1.04340547     0.16923241
 c     -1.05908942    -0.00230961    -0.18232134
 c     -0.96527349     1.12023262     0.90255553
 c     -0.31212232     1.35002609    -0.67635626
 c      1.06255892     0.92476755    -0.37635260
 h     -0.25197847    -1.87172749     0.78135947
 h     -1.79832611     1.81509618     1.32504050
 h     -0.83428998     2.23299005    -1.23561379
 h      1.78609423     1.72913017    -0.12036605
 o      2.39706088    -1.07645135     0.40381328
 h      3.16622248    -0.72515300     0.21876244
 c     -2.42677924    -0.57469202    -0.44304588
 h     -2.82684783    -0.38261919    -1.40465195
 h     -2.66098701    -1.65676660    -0.15089009
 h     -3.11151730    -0.08842212     0.23656610
 h     -0.18286424     0.90295207     1.65174296
          17

 c      1.26944912    -0.49981398    -0.05219313
 c      0.04173776    -1.04018628     0.17455941
 c     -1.06772958    -0.00283330    -0.18137944
 c     -0.97049280     1.12340081     0.89582842
 c     -0.31749207     1.34394216    -0.65598149
 c      1.07316727     0.92677929    -0.38633257
 h     -0.28412641    -1.95062651     0.72776568
 h     -1.81939974     1.82051486     1.32474710
 h     -0.86989926     2.19606850    -1.26379676
 h      1.79864829     1.71042596    -0.12480474
 o      2.39164138    -1.07855158     0.40193419
 h      3.19059863    -0.75529079     0.21862812
 c     -2.40883858    -0.56797591    -0.44408200
 h     -2.87803899    -0.43114224    -1.42180611
 h     -2.64243527    -1.62358224    -0.18776289
 h     -3.09888735    -0.09978678     0.27031005
 h     -0.19554238     0.95579614     1.65710519
          17

 c      1.26623405    -0.49268048    -0.04999639
 c      0.05143185    -1.03566746     0.17950752
 c     -1.07466640    -0.00321423    -0.17995428
 c     -0.97560616     1.12718623     0.88910774
 c     -0.32424315     1.33594026    -0.63453493
 c      1.08320839     0.92859880    -0.39609089
 h     -0.31003071    -2.02525950     0.67018927
 h     -1.82894878     1.81299251     1.31164574
 h     -0.89032139     2.14304939    -1.28098872
 h      1.81458754     1.68887837    -0.13349898
 o      2.38287819    -1.08212945     0.40071925
 h      3.26075303    -0.76104387     0.20364549
 c     -2.39288422    -0.56126847    -0.44489457
 h     -2.92540827    -0.47741576    -1.44241929
 h     -2.61341982    -1.58983819    -0.22619520
 h     -3.08886937    -0.10786012     0.30224762
 h     -0.21014578     1.00993166     1.66162993
          17

 c      1.26443257    -0.48373990    -0.04768104
 c      0.05807724    -1.03091432     0.18426292
 c     -1.07910298    -0.00343239    -0.17796911
 c     -0.98070554     1.13181601     0.88243341
 c     -0.33231062     1.32615772    -0.61233192
 c      1.09223414     0.92986569    -0.40551676
 h     -0.32506622    -2.08464775     0.60580418
 h     -1.82806763     1.79322191     1.28577194
 h     -0.89541512     2.07597127    -1.28673564
 h      1.83587140     1.66786937    -0.14610749
 o      2.37357419    -1.08616194     0.39960381
 h      3.33305195    -0.75961360     0.18345432
 c     -2.38000518    -0.55390766    -0.44617908
 h     -2.96295369    -0.51888915    -1.45746038
 h     -2.57529812    -1.56664143    -0.26188260
 h     -3.07896115    -0.11494298     0.32808642
 h     -0.22514566     1.06307142     1.66592187
          17

 c      1.26437492    -0.47293260    -0.04533928
 c      0.06098329    -1.02662070     0.18873792
 c     -1.08038740    -0.00350583    -0.17533835
 c     -0.98561227     1.13731131     0.87576931
 c     -0.34139969     1.31457128    -0.58952549
 c      1.09992540     0.93030200    -0.41448742
 h     -0.32649581    -2.12194987     0.53500520
 h     -1.82091234     1.76430930     1.24873137
 h     -0.88728366     1.99942460    -1.28297175
 h      1.86351436     1.64993191    -0.16249586
 o      2.36558916    -1.09009420     0.39822797
 h      3.37920216    -0.76060866     0.16441059
 c     -2.37099114    -0.54543891    -0.44833910
 h     -2.98642149    -0.55272491    -1.46162604
 h     -2.52964192    -1.56346760    -0.29156068
 h     -3.06763466    -0.12295454     0.34473837
 h     -0.23937426     1.11319657     1.67038129
          17

 c      1.26616883    -0.46033451    -0.04300880
 c      0.05986456    -1.02307947     0.19266028
 c     -1.07808942    -0.00354077    -0.17197992
 c     -0.98982468     1.14347312     0.86902375
 c     -0.35095998     1.30101091    -0.56606025
 c      1.10618798     0.92979636    -0.42284591
 h     -0.31347555    -2.13432539     0.46012405
 h     -1.81504287     1.73184525     1.20374983
 h     -0.87050771     1.92043062    -1.27466210
 h      1.89669234     1.63591113    -0.18303901
 o      2.35971334    -1.09372529     0.39642518
 h      3.38770932    -0.76749913     0.14950383
 c     -2.36629226    -0.53605497    -0.45146049
 h     -2.99372658    -0.57643505    -1.45315932
 h     -2.47725190    -1.58222188    -0.31393747
 h     -3.05465986    -0.13317971     0.35088402
 h     -0.25233360     1.15867355     1.67501527
          17

 c      1.26969330    -0.44618162    -0.04065338
 c      0.05485345    -1.02018641     0.19564242
 c     -1.07206938    -0.00378540    -0.16782526
 c     -0.99258591     1.14995245     0.86210576
 c     -0.36021458     1.28524821    -0.54169030
 c      1.11117450     0.92841545    -0.43040816
 h     -0.28690351    -2.12271256     0.38450856
 h     -1.82067257     1.70305576     1.15511964
 h     -0.85169168     1.84751414    -1.26976846
 h      1.93259269     1.62497187    -0.20857993
 o      2.35613039    -1.09699690     0.39411945
 h      3.35636386    -0.78090077     0.13993374
 c     -2.36592844    -0.52670411    -0.45539606
 h     -2.98485422    -0.58825413    -1.43323584
 h     -2.41859562    -1.61535203    -0.32946264
 h     -3.04118631    -0.14611166     0.34723641
 h     -0.26425628     1.19830488     1.67948369
          17

 c      1.27463556    -0.43086172    -0.03816280
 c      0.04647558    -1.01740690     0.19723609
 c     -1.06252798    -0.00467057    -0.16282650
 c     -0.99325669     1.15651062     0.85507759
 c     -0.36833957     1.26725325    -0.51622848
 c      1.11521995     0.92634548    -0.43699709
 h     -0.24943893    -2.09242456     0.31195128
 h     -1.84660877     1.68372454     1.10639543
 h     -0.83713576     1.78782554    -1.27657103
 h      1.96717405     1.61540206    -0.24006219
 o      2.35455576    -1.09993753     0.39130689
 h      3.29007468    -0.79948491     0.13542088
 c     -2.36932485    -0.51864851    -0.45984485
 h     -2.96198095    -0.58735026    -1.40603909
 h     -2.35526216    -1.65069864    -0.33934347
 h     -3.02968864    -0.16136769     0.33662473
 h     -0.27590825     1.23133710     1.68335533
          17

 c      1.28055696    -0.41488256    -0.03536599
 c      0.03558584    -1.01372394     0.19700702
 c     -1.05001411    -0.00680763    -0.15695766
 c     -0.99190868     1.16334862     0.84830887
 c     -0.37474464     1.24752353    -0.49004171
 c      1.11873353     0.92381677    -0.44248098
 h     -0.20547264    -2.05429284     0.24605370
 h     -1.89371721     1.67424358     1.05851383
 h     -0.82925494     1.74336155    -1.29808173
 h      1.99633211     1.60560065    -0.27811688
 o      2.35400522    -1.10273864     0.38813956
 h      3.20470563    -0.81881743     0.13290741
 c     -2.37527056    -0.51295264    -0.46431950
 h     -2.92986668    -0.57395443    -1.37950484
 h     -2.29048309    -1.67736521    -0.34491689
 h     -3.02362667    -0.17780031     0.32366315
 h     -0.28820941     1.25743975     1.68645502
          17

 c      1.28696451    -0.39880950    -0.03205906
 c      0.02322712    -1.00774084     0.19465437
 c     -1.03538191    -0.01091890    -0.15020819
 c     -0.98950122     1.17109354     0.84239716
 c     -0.37914176     1.22711846    -0.46429833
 c      1.12209540     0.92105325    -0.44679831
 h     -0.16032424    -2.02424087     0.18921290
 h     -1.95313987     1.66962901     1.01044414
 h     -0.82565848     1.71045343    -1.32907917
 h      2.01686410     1.59473371    -0.32283174
 o      2.35234164    -1.10594004     0.38512037
 h      3.13458555    -0.82862715     0.12357129
 c     -2.38211915    -0.51027154    -0.46806250
 h     -2.89565527    -0.54920776    -1.36540717
 h     -2.22855313    -1.68826386    -0.34754404
 h     -3.02653825    -0.19395790     0.31354714
 h     -0.30183997     1.27666312     1.68913304
          17

 c      1.29336886    -0.38318042    -0.02804551
 c      0.01039693    -0.99828781     0.19012266
 c     -1.01970874    -0.01769454    -0.14257610
 c     -0.98739530     1.18042584     0.83792011
 c     -0.38132840     1.20732334    -0.44060556
 c      1.12557420     0.91825190    -0.44996879
 h     -0.11811344    -2.01701821     0.14179017
 h     -2.01196934     1.66368634     0.96147323
 h     -0.82207812     1.68328003    -1.35983430
 h      2.02704911     1.58300123    -0.37373233
 o      2.34702874    -1.11029143     0.38301487
 h      3.12101059    -0.81554471     0.09451663
 c     -2.38828558    -0.51087293    -0.47020040
 h     -2.86631087    -0.51444646    -1.37563717
 h     -2.17403087    -1.68023494    -0.34864546
 h     -3.04055579    -0.20884614     0.30993109
 h     -0.31702001     1.28939747     1.69233085
          17

 c      1.29933954    -0.36842817    -0.02317479
 c     -0.00210446    -0.98541438     0.18357116
 c     -1.00420218    -0.02760590    -0.13407487
 c     -0.98680483     1.19179667     0.83526913
 c     -0.38102819     1.18931128    -0.42046064
 c      1.12927592     0.91557352    -0.45208881
 h     -0.08013330    -2.03534278     0.10290301
 h     -2.05923933     1.65217715     0.91223204
 h     -0.81522320     1.65706772    -1.38147886
 h      2.02687295     1.57162723    -0.42992016
 o      2.33849685    -1.11561647     0.38173196
 h      3.15904821    -0.78178590     0.04691123
 c     -2.39289103    -0.51469425    -0.47033178
 h     -2.84387203    -0.47056619    -1.41357885
 h     -2.13107718    -1.65372963    -0.34964859
 h     -3.06511095    -0.22251437     0.31304398
 h     -0.33354583     1.29631022     1.69740504
          17

 c      1.30456581    -0.35488391    -0.01734511
 c     -0.01351950    -0.97061308     0.17524689
 c     -0.99012392    -0.04072555    -0.12475783
 c     -0.98854172     1.20537329     0.83459380
 c     -0.37793894     1.17397403    -0.40492245
 c      1.13314294     0.91313521    -0.45330287
 h     -0.04623919    -2.06785477     0.07213737
 h     -2.08812869     1.63340205     0.86437717
 h     -0.80360376     1.62906589    -1.38848909
 h      2.01795722     1.56265554    -0.49032583
 o      2.32944184    -1.12088285     0.38028561
 h      3.20797476    -0.74391834    -0.00343865
 c     -2.39597227    -0.52127158    -0.46892800
 h     -2.82415789    -0.41885982    -1.46946299
 h     -2.10281181    -1.61301391    -0.35182289
 h     -3.09687453    -0.23596098     0.31965306
 h     -0.35104381     1.29824045     1.70575098
          17

 c      1.30887004    -0.34282170    -0.01048895
 c     -0.02292133    -0.95599732     0.16546128
 c     -0.97873478    -0.05661489    -0.11474393
 c     -0.99294039     1.22108000     0.83579057
 c     -0.37186461     1.16185160    -0.39447508
 c      1.13701151     0.91101619    -0.45376182
 h     -0.01685089    -2.09892332     0.04970792
 h     -2.09600441     1.60772927     0.82001638
 h     -0.78731889     1.59839286    -1.37899348
 h      2.00305897     1.55848894    -0.55398646
 o      2.32171541    -1.12532435     0.37791173
 h      3.23998528    -0.71447148    -0.04410484
 c     -2.39806977    -0.52961957    -0.46692617
 h     -2.80121259    -0.36217779    -1.52702611
 h     -2.09054762    -1.56695955    -0.35607478
 h     -3.13099951    -0.25049721     0.32486658
 h     -0.36932597     1.29607312     1.71831504
          17

 c      1.31217692    -0.33247438    -0.00257041
 c     -0.02921585    -0.94356303     0.15461912
 c     -0.97123897    -0.07433639    -0.10421805
 c     -0.99981563     1.23863386     0.83852688
 c     -0.36280598     1.15310601    -0.38896740
 c      1.14071480     0.90929485    -0.45359862
 h      0.00693443    -2.11673452     0.03567579
 h     -2.08436884     1.57716809     0.78125868
 h     -0.76782760     1.56582194    -1.35473990
 h      1.98505335     1.56111430    -0.62015397
 o      2.31610561    -1.12857952     0.37424839
 h      3.24374515    -0.69947792    -0.06903395
 c     -2.39981141    -0.53825422    -0.46517045
 h     -2.77120723    -0.30452943    -1.57218021
 h     -2.09309458    -1.52949488    -0.36281422
 h     -3.16271879    -0.26711741     0.32421593
 h     -0.38868633     1.29066162     1.73516599
          17

 c      1.31447959    -0.32402056     0.00640729
 c     -0.03129656    -0.93490228     0.14318869
 c     -0.96869320    -0.09262589    -0.09339333
 c     -1.00841406     1.25755960     0.84231771
 c     -0.35096344     1.14753060    -0.38759592
 c      1.14420048     0.90810732    -0.45293853
 h      0.02402731    -2.11509190     0.02958378
 h     -2.05943991     1.54516928     0.74976239
 h     -0.74798376     1.53378784    -1.32144793
 h      1.96568807     1.57116262    -0.68807060
 o      2.31283359    -1.13052353     0.36917876
 h      3.21680896    -0.70115717    -0.07605891
 c     -2.40171908    -0.54550496    -0.46422966
 h     -2.73304218    -0.24998228    -1.59611344
 h     -2.10716102    -1.51690637    -0.37216431
 h     -3.18848442    -0.28614684     0.31489306
 h     -0.40997464     1.28284398     1.75534536
          17

 c      1.31581394    -0.31756415     0.01639280
 c     -0.02828677    -0.93103647     0.13162531
 c     -0.97184341    -0.11020534    -0.08244315
 c     -1.01741384     1.27721675     0.84664564
 c     -0.33667587     1.14461015    -0.38897476
 c      1.14759703     0.90767893    -0.45193381
 h      0.03383926    -2.09280536     0.03046531
 h     -2.03276372     1.51634957     0.72616592
 h     -0.73210942     1.50631738    -1.28899245
 h      1.94490012     1.58733119    -0.75648132
 o      2.31175684    -1.13120079     0.36276462
 h      3.16265899    -0.71904244    -0.06583185
 c     -2.40398736    -0.55028610    -0.46439978
 h     -2.68760623    -0.20189701    -1.59488865
 h     -2.13003554    -1.53916475    -0.38473296
 h     -3.20655073    -0.30711684     0.29616253
 h     -0.43437061     1.27351849     1.77712382
          17

 c      1.31624479    -0.31311744     0.02727960
 c     -0.01982610    -0.93218830     0.12030372
 c     -0.98089979    -0.12612568    -0.07143365
 c     -1.02516129     1.29690018     0.85106674
 c     -0.32039411     1.14367454    -0.39143191
 c      1.15117926     0.90828291    -0.45078424
 h      0.03652425    -2.05352796     0.03689704
 h     -2.01940877     1.49551969     0.70972277
 h     -0.72525732     1.48806542    -1.26935522
 h      1.92127695     1.60666889    -0.82329527
 o      2.31224096    -1.13089604     0.35532255
 h      3.09287244    -0.74885864    -0.04304861
 c     -2.40630995    -0.55283862    -0.46573780
 h     -2.63709992    -0.16252187    -1.56861917
 h     -2.16212158    -1.59135832    -0.40207380
 h     -3.21720849    -0.32880965     0.26935460
 h     -0.46292687     1.26368215     1.79858701
          17

 c      1.31587356    -0.31058915     0.03889813
 c     -0.00628520    -0.93755884     0.10949980
 c     -0.99535516    -0.13997719    -0.06029493
 c     -1.03037044     1.31603279     0.85520482
 c     -0.30280657     1.14416980    -0.39363913
 c      1.15526469     0.91013994    -0.44971346
 h      0.03306894    -2.00676015     0.04702804
 h     -2.03068975     1.48580486     0.69899268
 h     -0.73065350     1.48186497    -1.27050627
 h      1.89327667     1.62557965    -0.88574610
 o      2.31274367    -1.13034411     0.34764506
 h      3.03364942    -0.77919375    -0.01994449
 c     -2.40807636    -0.55447359    -0.46812689
 h     -2.58466075    -0.13263581    -1.52141596
 h     -2.20521409    -1.65710085    -0.42580807
 h     -3.22273896    -0.34948613     0.23761266
 h     -0.49606853     1.25435907     1.81830257
          17

 c      1.31487814    -0.30977183     0.05100181
 c      0.01124002    -0.94530876     0.09941743
 c     -1.01399087    -0.15186135    -0.04884882
 c     -1.03290692     1.33429854     0.85863383
 c     -0.28501746     1.14588434    -0.39518371
 c      1.16010946     0.91332071    -0.44891223
 h      0.02511426    -1.96875307     0.05876037
 h     -2.06550066     1.48747389     0.69348480
 h     -0.74672331     1.48655262    -1.29041480
 h      1.86032411     1.64092234    -0.94097028
 o      2.31088507    -1.13071528     0.34097998
 h      3.02438447    -0.79188629    -0.01580026
 c     -2.40871313    -0.55674278    -0.47125080
 h     -2.53413856    -0.11092974    -1.46220364
 h     -2.25942390    -1.71903568    -0.45661598
 h     -3.22695062    -0.36725701     0.20528649
 h     -0.53330246     1.24645177     1.83574382
          17

 c      1.31356225    -0.31032190     0.06325218
 c      0.03118131    -0.95311003     0.09020643
 c     -1.03510485    -0.16217939    -0.03686765
 c     -1.03370106     1.35157135     0.86085562
 c     -0.26844799     1.14889375    -0.39642091
 c      1.16583594     0.91770176    -0.44848107
 h      0.01429221    -1.95852630     0.07031233
 h     -2.11140919     1.49895786     0.69400473
 h     -0.76753251     1.49789537    -1.31898134
 h      1.82332213     1.65075448    -0.98669024
 o      2.30606826    -1.13238978     0.33572005
 h      3.07585122    -0.78189440    -0.03581937
 c     -2.40788855    -0.56100907    -0.47445955
 h     -2.48963414    -0.09318670    -1.40530463
 h     -2.32257547    -1.76466660    -0.49416720
 h     -3.23403057    -0.38049169     0.17678574
 h     -0.57331992     1.24063179     1.85121842
          17

 c      1.31235390    -0.31175699     0.07523475
 c      0.05181948    -0.95947829     0.08195975
 c     -1.05683563    -0.17139353    -0.02412617
 c     -1.03395559     1.36777545     0.86143429
 c     -0.25448803     1.15333500    -0.39787466
 c      1.17240111     0.92297357    -0.44839204
 h      0.00174881    -1.98496587     0.08078279
 h     -2.15371704     1.51842977     0.70131747
 h     -0.78621366     1.51130485    -1.34507286
 h      1.78466512     1.65466801    -1.02175777
 o      2.30065818    -1.13448776     0.33088012
 h      3.15162720    -0.76492755    -0.06276099
 c     -2.40566973    -0.56834922    -0.47685015
 h     -2.45447848    -0.07267425    -1.36753816
 h     -2.39107309    -1.78690343    -0.53746992
 h     -3.24677470    -0.38814867     0.15506207
 h     -0.61440136     1.23735097     1.86534476
          17

 c      1.31175545    -0.31350082     0.08651695
 c      0.07143548    -0.96467874     0.07475622
 c     -1.07742680    -0.17989192    -0.01043767
 c     -1.03459430     1.38282318     0.86011649
 c     -0.24422025     1.15926518    -0.39986793
 c      1.17960259     0.92867356    -0.44847446
 h     -0.01097406    -2.03782980     0.08972751
 h     -2.18159699     1.54439796     0.71516911
 h     -0.79753158     1.52340868    -1.36081967
 h      1.74796045     1.65383637    -1.04645055
 o      2.29688528    -1.13629982     0.32563044
 h      3.21736929    -0.75425901    -0.08167882
 c     -2.40261497    -0.57928106    -0.47788963
 h     -2.43034204    -0.04424270    -1.35923490
 h     -2.46074307    -1.78310184    -0.58514466
 h     -3.26514060    -0.38991227     0.14058815
 h     -0.65482280     1.23692651     1.87840504
          17

 c      1.31226718    -0.31496199     0.09670399
 c      0.08840507    -0.96993944     0.06870683
 c     -1.09539419    -0.18796170     0.00430884
 c     -1.03613896     1.39660882     0.85686451
 c     -0.23831271     1.16662959    -0.40245738
 c      1.18710305     0.93424518    -0.44843200
 h     -0.02133601    -2.09727056     0.09645282
 h     -2.18930904     1.57569143     0.73423141
 h     -0.79859579     1.53227354    -1.36230734
 h      1.71751824     1.65077069    -1.06243679
 o      2.29589277    -1.13760337     0.31966963
 h      3.25598261    -0.75522700    -0.08620793
 c     -2.39964586    -0.59336957    -0.47802255
 h     -2.41745361    -0.00957858    -1.37659976
 h     -2.52741931    -1.75457474    -0.63562461
 h     -3.28624194    -0.38612674     0.13161785
 h     -0.69305187     1.23962038     1.88992877
          17

 c      1.31429703    -0.31562430     0.10546953
 c      0.10139134    -0.97631905     0.06393797
 c     -1.10963201    -0.19581339     0.02011412
 c     -1.03874938     1.40901340     0.85182690
 c     -0.23699851     1.17526677    -0.40546243
 c      1.19448158     0.93912889    -0.44790291
 h     -0.02673100    -2.14658772     0.10011069
 h     -2.17567526     1.61140749     0.75638190
 h     -0.78883584     1.53724185    -1.34917780
 h      1.69756029     1.64862589    -1.07223909
 o      2.29813415    -1.13842142     0.31298069
 h      3.26120423    -0.76882280    -0.07485303
 c     -2.39774924    -0.60930768    -0.47831138
 h     -2.41530319     0.02397386    -1.40636059
 h     -2.58752563    -1.70688858    -0.68751705
 h     -3.30570199    -0.37762821     0.12539344
 h     -0.72771375     1.24564769     1.89871892
          17

 c      1.31807509    -0.31512898     0.11256666
 c      0.10951118    -0.98432406     0.06056608
 c     -1.11946874    -0.20361709     0.03685378
 c     -1.04225198     1.41990289     0.84527493
 c     -0.24007653     1.18490864    -0.40846728
 c      1.20131702     0.94288334    -0.44656696
 h     -0.02538577    -2.17593762     0.10002074
 h     -2.14377458     1.65102357     0.77897928
 h     -0.77005245     1.53891875    -1.32457796
 h      1.69120806     1.65000603    -1.07811916
 o      2.30362407    -1.13888858     0.30568948
 h      3.23342773    -0.79368657    -0.04879753
 c     -2.39768761    -0.62533123    -0.47965344
 h     -2.42285800     0.04892173    -1.43535797
 h     -2.63888350    -1.65043907    -0.74028361
 h     -3.31931189    -0.36555903     0.11935871
 h     -0.75745015     1.25510201     1.90327672
          17

 c      1.32360272    -0.31333378     0.11782972
 c      0.11239803    -0.99394612     0.05869266
 c     -1.12466616    -0.21153164     0.05428595
 c     -1.04612802     1.42911498     0.83752537
 c     -0.24691922     1.19516698    -0.41078245
 c      1.20727705     0.94529959    -0.44426098
 h     -0.01659660    -2.18128006     0.09578716
 h     -2.10108861     1.69471026     0.79915212
 h     -0.74663578     1.53937396    -1.29559870
 h      1.69960097     1.65571812    -1.08081529
 o      2.31185111    -1.13925890     0.29807259
 h      3.18088217    -0.82585126    -0.01205907
 c     -2.39980818    -0.63954361    -0.48242481
 h     -2.43859366     0.06065731    -1.45475876
 h     -2.68148993    -1.59966201    -0.79496165
 h     -3.32417399    -0.35121045     0.11185038
 h     -0.78081770     1.26784365     1.90238676
          17

 c      1.33065694    -0.31032995     0.12117123
 c      0.11018043    -1.00473868     0.05840442
 c     -1.12536569    -0.21971182     0.07207452
 c     -1.04955093     1.43644448     0.82886543
 c     -0.25653508     1.20553750    -0.41145735
 c      1.21216943     0.94643961    -0.44102711
 h     -0.00070047    -2.16328003     0.08729358
 h     -2.05899572     1.74368439     0.81422488
 h     -0.72528211     1.54215514    -1.27312844
 h      1.72163070     1.66432091    -1.07902966
 o      2.32133607    -1.14004246     0.29068276
 h      3.12647680    -0.85650365     0.02653828
 c     -2.40404735    -0.65035064    -0.48656203
 h     -2.46059821     0.05766689    -1.45996941
 h     -2.71706260    -1.56831797    -0.85370468
 h     -3.31922227    -0.33590160     0.10232114
 h     -0.79630848     1.28342086     1.89559954
          17

 c      1.33884718    -0.30639439     0.12257008
 c      0.10340143    -1.01582168     0.05976623
 c     -1.12200550    -0.22829976     0.08982266
 c     -1.05166185     1.44168596     0.81950069
 c     -0.26778823     1.21550843    -0.40956088
 c      1.21593559     0.94657192    -0.43705685
 h      0.02096807    -2.12753509     0.07466433
 h     -2.02942984     1.79987817     0.82224761
 h     -0.71284847     1.55110154    -1.26860852
 h      1.75442172     1.67282451    -1.07010447
 o      2.32934259    -1.14210755     0.28437714
 h      3.11238267    -0.87061713     0.05307209
 c     -2.41016671    -0.65709110    -0.49190100
 h     -2.48669414     0.04097629    -1.44973490
 h     -2.74650716    -1.56190093    -0.91698609
 h     -3.30539809    -0.32085726     0.09136695
 h     -0.80249658     1.30107197     1.88345224
          17

 c      1.34769112    -0.30188316     0.12205312
 c      0.09289476    -1.02583297     0.06281153
 c     -1.11524388    -0.23741454     0.10710796
 c     -1.05212044     1.44480816     0.80956474
 c     -0.27976684     1.22480273    -0.40480814
 c      1.21860239     0.94606195    -0.43258327
 h      0.04623245    -2.08575687     0.05814955
 h     -2.01835579     1.86396000     0.82227233
 h     -0.71232978     1.56757441    -1.28684132
 h      1.79419374     1.67795235    -1.05130251
 o      2.33415904    -1.14595358     0.27954706
 h      3.16420227    -0.85925729     0.06106088
 c     -2.41794548    -0.66025270    -0.49844341
 h     -2.51459501     0.01385957    -1.42585530
 h     -2.76799430    -1.57523475    -0.98100083
 h     -3.28566788    -0.30705732     0.08072662
 h     -0.79826420     1.31983906     1.86735997
          17

 c      1.35668850    -0.29714211     0.11969141
 c      0.07963462    -1.03302445     0.06754855
 c     -1.10591053    -0.24713610     0.12351183
 c     -1.05143153     1.44615088     0.79919543
 c     -0.29195767     1.23351890    -0.39795229
 c      1.22022730     0.94527816    -0.42779391
 h      0.07269299    -2.05539531     0.03781624
 h     -2.02193644     1.93289270     0.81418806
 h     -0.72104628     1.58878609    -1.32165215
 h      1.83709198     1.67720788    -1.02083430
 o      2.33776968    -1.15086713     0.27553511
 h      3.24896357    -0.83344808     0.06085508
 c     -2.42708666    -0.66102544    -0.50621546
 h     -2.54218607    -0.01798313    -1.39368112
 h     -2.77838826    -1.59817957    -1.03894691
 h     -3.26472476    -0.29511738     0.07317702
 h     -0.78303980     1.33877868     1.84918124
          17

 c      1.36540086    -0.29250752     0.11561894
 c      0.06461242    -1.03593507     0.07397455
 c     -1.09498300    -0.25746187     0.13864406
 c     -1.05060802     1.44637663     0.78861389
 c     -0.30402776     1.24196196    -0.39040001
 c      1.22086223     0.94452611    -0.42279009
 h      0.09872460    -2.05248623     0.01324956
 h     -2.03044412     2.00022351     0.79854297
 h     -0.73356025     1.60967004    -1.36057774
 h      1.87981721     1.66947461    -0.97830378
 o      2.34264991    -1.15595532     0.27169051
 h      3.32560465    -0.80705980     0.06263293
 c     -2.43708795    -0.66080702    -0.51492193
 h     -2.56797325    -0.04615530    -1.36271652
 h     -2.77553887    -1.62165120    -1.08418726
 h     -3.24796356    -0.28538657     0.07200730
 h     -0.75698597     1.35717997     1.83055479
          17

 c      1.37348823    -0.28833304     0.11003975
 c      0.04885692    -1.03452492     0.08201777
 c     -1.08357978    -0.26824074     0.15216776
 c     -1.05061066     1.44621731     0.77816441
 c     -0.31556860     1.25039868    -0.38358774
 c      1.22052999     0.94401504    -0.41758172
 h      0.12339323    -2.07884265    -0.01579818
 h     -2.03464855     2.05879158     0.77651407
 h     -0.74517661     1.62566990    -1.39206478
 h      1.92004518     1.65521717    -0.92472028
 o      2.34998751    -1.16068162     0.26773031
 h      3.37291598    -0.78759576     0.07046831
 c     -2.44732597    -0.66089601    -0.52382979
 h     -2.59144725    -0.06064985    -1.34519864
 h     -2.75902598    -1.63965791    -1.11204994
 h     -3.23962200    -0.27841986     0.07980025
 h     -0.72110466     1.37466981     1.81224341
          17

 c      1.38069376    -0.28500062     0.10321141
 c      0.03358168    -1.03033357     0.09142811
 c     -1.07294288    -0.27912877     0.16382267
 c     -1.05205997     1.44627717     0.76830949
 c     -0.32604555     1.25895904    -0.37866803
 c      1.21921005     0.94384820    -0.41210204
 h      0.14502999    -2.12029218    -0.04805214
 h     -2.02885623     2.10289257     0.74977927
 h     -0.75311543     1.63389697    -1.40866079
 h      1.95665275     1.63639663    -0.86224190
 o      2.36008554    -1.16473051     0.26356341
 h      3.38326395    -0.77823750     0.08513094
 c     -2.45730015    -0.66209048    -0.53214238
 h     -2.61261778    -0.05415807    -1.35005110
 h     -2.72984397    -1.64911811    -1.12018607
 h     -3.24099227    -0.27555969     0.09694227
 h     -0.67725511     1.39116281     1.79381038
          17

 c      1.38680993    -0.28291511     0.09541835
 c      0.02018023    -1.02539797     0.10179321
 c     -1.06437626    -0.28960375     0.17343944
 c     -1.05518312     1.44696001     0.75956539
 c     -0.33486972     1.26764166    -0.37642648
 c      1.21684273     0.94403420    -0.40623721
 h      0.16109482    -2.15894286    -0.08077037
 h     -2.01112512     2.12905667     0.72029744
 h     -0.75630701     1.63310882    -1.40719374
 h      1.98968671     1.61610150    -0.79370487
 o      2.37276002    -1.16790151     0.25918041
 h      3.35654136    -0.77973686     0.10592375
 c     -2.46682234    -0.66426555    -0.53957426
 h     -2.63075927    -0.02734211    -1.37572444
 h     -2.68996938    -1.64947764    -1.10850682
 h     -3.25011699    -0.27898008     0.12101163
 h     -0.62806986     1.40673002     1.77384314
          17

 c      1.39165582    -0.28248158     0.08694713
 c      0.01002943    -1.02140511     0.11265138
 c     -1.05912561    -0.29904069     0.18093700
 c     -1.05982151     1.44844407     0.75238669
 c     -0.34148060     1.27633550    -0.37722949
 c      1.21336730     0.94452624    -0.39986999
 h      0.16927159    -2.18208179    -0.11091244
 h     -1.98283807     2.13624549     0.69010576
 h     -0.75506954     1.62349595    -1.38843741
 h      2.01991165     1.59782693    -0.72198114
 o      2.38737139    -1.17013282     0.25463475
 h      3.29991563    -0.79027395     0.13106865
 c     -2.47594175    -0.66645056    -0.54632472
 h     -2.64425863     0.01161922    -1.41140094
 h     -2.64210702    -1.64283809    -1.07924845
 h     -3.26314754    -0.29100938     0.14762053
 h     -0.57673587     1.42149145     1.75062575
          17

 c      1.39507079    -0.28406718     0.07806670
 c      0.00424369    -1.01945931     0.12357370
 c     -1.05820003    -0.30683222     0.18630432
 c     -1.06542505     1.45064542     0.74704940
 c     -0.34538939     1.28482188    -0.38093246
 c      1.20879725     0.94528227    -0.39292281
 h      0.16812789    -2.18336726    -0.13592264
 h     -1.94865369     2.12615955     0.66111578
 h     -0.75111727     1.60666183    -1.35734074
 h      2.04789368     1.58449710    -0.64936222
 o      2.40249998    -1.17167260     0.25006913
 h      3.23317491    -0.80293526     0.15736040
 c     -2.48470909    -0.66731578    -0.55254841
 h     -2.65178829     0.05246581    -1.44475822
 h     -2.58942815    -1.63441743    -1.03705586
 h     -3.27613535    -0.31328882     0.17198451
 h     -0.52664885     1.43558117     1.72292244
          17

 c      1.39692059    -0.28794859     0.06901091
 c      0.00344414    -1.02005115     0.13420100
 c     -1.06216796    -0.31252114     0.18958088
 c     -1.07105042     1.45317212     0.74359114
 c     -0.34617442     1.29276607    -0.38679453
 c      1.20329377     0.94631289    -0.38537290
 h      0.15721398    -2.16154655    -0.15400545
 h     -1.91675616     2.10369209     0.63481787
 h     -0.74782668     1.58568048    -1.32360387
 h      2.07303251     1.57765031    -0.57730079
 o      2.41557174    -1.17333297     0.24570933
 h      3.19482032    -0.80197810     0.18035691
 c     -2.49305742    -0.66557838    -0.55809965
 h     -2.65301260     0.08674385    -1.46690634
 h     -2.53497385    -1.63214309    -0.98832733
 h     -3.28623452    -0.34627463     0.19023322
 h     -0.48099466     1.44916669     1.69057679
          17

 c      1.39711415    -0.29424937     0.05996218
 c      0.00759677    -1.02301485     0.14426846
 c     -1.07100933    -0.31588984     0.19084892
 c     -1.07546687     1.45535254     0.74182792
 c     -0.34347978     1.29975443    -0.39357088
 c      1.19717461     0.94768154    -0.37722989
 h      0.13704423    -2.11985364    -0.16435655
 h     -1.89823408     2.07660782     0.61194261
 h     -0.75007248     1.56461652    -1.30078908
 h      2.09325519     1.57726211    -0.50662885
 o      2.42434006    -1.17597969     0.24164449
 h      3.21871208    -0.77148317     0.19800678
 c     -2.50082876    -0.66037696    -0.56271130
 h     -2.64849721     0.10878016    -1.47308166
 h     -2.48087434    -1.64335044    -0.93905733
 h     -3.29221377    -0.38911880     0.20013944
 h     -0.44231081     1.46247628     1.65483492
          17

 c      1.39563035    -0.30290068     0.05104515
 c      0.01599557    -1.02747069     0.15364457
 c     -1.08410829    -0.31696476     0.19023924
 c     -1.07754298     1.45648793     0.74139553
 c     -0.33714789     1.30545172    -0.40003353
 c      1.19084600     0.94945377    -0.36849812
 h      0.10910716    -2.06672319    -0.16768663
 h     -1.90341243     2.05267807     0.59255910
 h     -0.76220920     1.54669914    -1.30090741
 h      2.10563269     1.58223617    -0.43796779
 o      2.43000493    -1.17899493     0.23767919
 h      3.28458309    -0.72021649     0.21306462
 c     -2.50778256    -0.65173183    -0.56627605
 h     -2.63943128     0.11561851    -1.46198988
 h     -2.42837939    -1.66911012    -0.89235565
 h     -3.29457104    -0.43979848     0.20140658
 h     -0.41206204     1.47579769     1.61843309
          17

 c      1.39253976    -0.31366606     0.04233770
 c      0.02743813    -1.03183883     0.16238542
 c     -1.10039992    -0.31593888     0.18793961
 c     -1.07687508     1.45629117     0.74173980
 c     -0.32750130     1.30979839    -0.40575810
 c      1.18471756     0.95162653    -0.35915047
 h      0.07564166    -2.01686239    -0.16696435
 h     -1.93521513     2.03468450     0.57711439
 h     -0.78428396     1.53207242    -1.32594870
 h      2.10744275     1.59113329    -0.37198502
 o      2.43508725    -1.18106728     0.23367096
 h      3.35139473    -0.66879801     0.22758183
 c     -2.51352464    -0.64067944    -0.56884256
 h     -2.62746642     0.10713229    -1.43553810
 h     -2.37894970    -1.70224397    -0.84857542
 h     -3.29537460    -0.49547922     0.19559348
 h     -0.39033598     1.48944396     1.58543141
          17

 c      1.38800028    -0.32619450     0.03388395
 c      0.04053785    -1.03418163     0.17071100
 c     -1.11860020    -0.31306016     0.18419429
 c     -1.07406082     1.45503785     0.74212300
 c     -0.31541872     1.31299094    -0.41128408
 c      1.17913544     0.95408508    -0.34912849
 h      0.03874918    -1.98891223    -0.16716209
 h     -1.98610793     2.01882693     0.56733091
 h     -0.81083027     1.51811264    -1.36641110
 h      2.09706396     1.60275172    -0.30940587
 o      2.44103666    -1.18138844     0.22960740
 h      3.39506427    -0.63021077     0.24154130
 c     -2.51750798    -0.62886673    -0.57031471
 h     -2.61467101     0.08663447    -1.39937358
 h     -2.33476622    -1.73195028    -0.80765034
 h     -3.29768200    -0.55309757     0.18553268
 h     -0.37594350     1.50370609     1.56058532
          17

 c      1.38224836    -0.34005848     0.02570259
 c      0.05400438    -1.03321164     0.17872616
 c     -1.13741561    -0.30853514     0.17929344
 c     -1.07023199     1.45322914     0.74178530
 c     -0.30203003     1.31527264    -0.41746475
 c      1.17433355     0.95660245    -0.33836402
 h     -0.00053494    -1.99492737    -0.17182342
 h     -2.04293539     1.99887921     0.56546343
 h     -0.83420533     1.50191774    -1.40897187
 h      2.07445997     1.61646211    -0.25087572
 o      2.44838391    -1.17962837     0.22551867
 h      3.40604652    -0.61000122     0.25422308
 c     -2.51918153    -0.61809197    -0.57015719
 h     -2.60348474     0.06162830    -1.36374683
 h     -2.29807840    -1.74926980    -0.77050971
 h     -3.30441569    -0.60990962     0.17416762
 h     -0.36720851     1.51878536     1.54808533
          17

 c      1.37560252    -0.35477406     0.01779382
 c      0.06665778    -1.02925342     0.18607743
 c     -1.15566307    -0.30248459     0.17355712
 c     -1.06640349     1.45124833     0.74017596
 c     -0.28839075     1.31680379    -0.42489840
 c      1.17040345     0.95886457    -0.32680733
 h     -0.04115667    -2.02965711    -0.17876289
 h     -2.09341240     1.97039035     0.57298486
 h     -0.84807150     1.48178539    -1.44312297
 h      2.04130203     1.63234926    -0.19677015
 o      2.45716651    -1.17573409     0.22143693
 h      3.38258393    -0.60945505     0.26486431
 c     -2.51818627    -0.61002012    -0.56738117
 h     -2.59645877     0.04285659    -1.34250353
 h     -2.27046130    -1.74929027    -0.73896238
 h     -3.31706246    -0.66364448     0.16325793
 h     -0.36323437     1.53466332     1.55000013
          17

 c      1.36846342    -0.36982695     0.01014612
 c      0.07731634    -1.02376820     0.19210702
 c     -1.17230533    -0.29495007     0.16731986
 c     -1.06315756     1.44927597     0.73708421
 c     -0.27534622     1.31765339    -0.43379155
 c      1.16729119     0.96050755    -0.31444990
 h     -0.08037433    -2.07606279    -0.18169372
 h     -2.12904854     1.93178077     0.59006605
 h     -0.84856617     1.45722141    -1.46284863
 h      2.00076109     1.65117392    -0.14702235
 o      2.46703327    -1.16988456     0.21737893
 h      3.32902551    -0.62627001     0.27294150
 c     -2.51449844    -0.60572952    -0.56109447
 h     -2.59557072     0.03869106    -1.34661171
 h     -2.25249086    -1.73121773    -0.71513783
 h     -3.33504512    -0.71225864     0.15287464
 h     -0.36476686     1.55093432     1.56530208
          17

 c      1.36129055    -0.38471081     0.00274351
 c      0.08487131    -1.01824393     0.19626041
 c     -1.18645370    -0.28591717     0.16091837
 c     -1.06064698     1.44733156     0.73262070
 c     -0.26350622     1.31782591    -0.44401942
 c      1.16483536     0.96116903    -0.30133287
 h     -0.11450465    -2.11794856    -0.17498940
 h     -2.14544539     1.88382515     0.61569641
 h     -0.83419899     1.42853484    -1.46609731
 h      1.95687347     1.67405634    -0.10106764
 o      2.47702507    -1.16263600     0.21331472
 h      3.25930883    -0.65214550     0.27866963
 c     -2.50847639    -0.60513882    -0.55134236
 h     -2.60138877     0.04781125    -1.37512616
 h     -2.24362261    -1.69818548    -0.70111446
 h     -3.35615294    -0.75371935     0.14201693
 h     -0.37388775     1.56673637     1.59016387
          17

 c      1.35455612    -0.39896298    -0.00442516
 c      0.08843504    -1.01371842     0.19824279
 c     -1.19737050    -0.27534065     0.15467944
 c     -1.05871515     1.44531146     0.72710247
 c     -0.25323199     1.31728201    -0.45517846
 c      1.16284716     0.96056462    -0.28753592
 h     -0.14041252    -2.14503363    -0.15559001
 h     -2.14208426     1.82902901     0.64795117
 h     -0.80572499     1.39653116    -1.45438284
 h      1.91347921     1.70177618    -0.05801455
 o      2.48514531    -1.15523765     0.20909914
 h      3.20383981    -0.66774408     0.28411183
 c     -2.50079845    -0.60709874    -0.53913607
 h     -2.61291990     0.06052621    -1.41580655
 h     -2.24207468    -1.65739927    -0.69883690
 h     -3.37746351    -0.78609669     0.12960046
 h     -0.39281541     1.58086828     1.61926685
          17

 c      1.34867989    -0.41217625    -0.01135732
 c      0.08742459    -1.01077908     0.19797980
 c     -1.20447842    -0.26317740     0.14890221
 c     -1.05698043     1.44299837     0.72091954
 c     -0.24459862     1.31595283    -0.46656836
 c      1.16119477     0.95858073    -0.27314838
 h     -0.15614983    -2.15240241    -0.12265182
 h     -2.12253309     1.77126675     0.68425077
 h     -0.76640452     1.36231103    -1.43317815
 h      1.87309397     1.73383741    -0.01703893
 o      2.48895038    -1.14935958     0.20446556
 h      3.20037875    -0.64730758     0.29334164
 c     -2.49231880    -0.61004593    -0.52570145
 h     -2.62829465     0.06675686    -1.45438415
 h     -2.24484981    -1.61990044    -0.71019423
 h     -3.39612793    -0.80784612     0.11509122
 h     -0.42271268     1.59203035     1.64727907
          17

 c      1.34395837    -0.42399020    -0.01802787
 c      0.08159448    -1.00962549     0.19555285
 c     -1.20737417    -0.24943046     0.14383422
 c     -1.05485827     1.44007121     0.71442034
 c     -0.23735898     1.31376369    -0.47714188
 c      1.15983367     0.95533381    -0.25824309
 h     -0.16106570    -2.13924191    -0.07690367
 h     -2.09487964     1.71544860     0.72170774
 h     -0.72229528     1.32702082    -1.41259666
 h      1.83643309     1.76789626     0.02223424
 o      2.48863363    -1.14504648     0.19937715
 h      3.24553437    -0.59168174     0.30693363
 c     -2.48387768    -0.61256313    -0.51198807
 h     -2.64551794     0.06047749    -1.48049531
 h     -2.24843974    -1.59780392    -0.73684798
 h     -3.40988511    -0.81808532     0.09873101
 h     -0.46302390     1.59906963     1.66995411
          17

 c      1.34051686    -0.43410509    -0.02438330
 c      0.07106833    -1.01005271     0.19116713
 c     -1.20584220    -0.23419140     0.13964520
 c     -1.05164160     1.43616096     0.70781881
 c     -0.23102088     1.31067570    -0.48561198
 c      1.15877599     0.95113595    -0.24286783
 h     -0.15591277    -2.10869029    -0.02032839
 h     -2.07095220     1.66675721     0.75764464
 h     -0.68128648     1.29142487    -1.40617335
 h      1.80293053     1.80009944     0.05962548
 o      2.48665239    -1.14077684     0.19413086
 h      3.30069972    -0.52735705     0.32029436
 c     -2.47607700    -0.61391466    -0.49868211
 h     -2.66284027     0.03983144    -1.48843630
 h     -2.25052899    -1.59764908    -0.77906589
 h     -3.41739254    -0.81676515     0.08155666
 h     -0.51131541     1.60116932     1.68482898
          17

 c      1.33829583    -0.44232087    -0.03034441
 c      0.05636899    -1.01134913     0.18513973
 c     -1.19986684    -0.21765980     0.13640723
 c     -1.04683827     1.43097004     0.70114673
 c     -0.22515894     1.30671431    -0.49099954
 c      1.15803996     0.94638306    -0.22705792
 h     -0.14308604    -2.06895401     0.04400574
 h     -2.06212068     1.62922958     0.78996887
 h     -0.64945012     1.25566039    -1.42449599
 h      1.77175457     1.82618009     0.09461749
 o      2.48478451    -1.13544959     0.18899226
 h      3.33842462    -0.47434035     0.32940116
 c     -2.46912812    -0.61439024    -0.48641843
 h     -2.67887664     0.00609131    -1.47633629
 h     -2.25125344    -1.61519655    -0.83380990
 h     -3.41845084    -0.80471983     0.06535346
 h     -0.56347654     1.59797352     1.69164166
          17

 c      1.33706887    -0.44854976    -0.03581897
 c      0.03839415    -1.01222342     0.17785538
 c     -1.18964559    -0.20012918     0.13408525
 c     -1.04068747     1.42438408     0.69430605
 c     -0.21975856     1.30191565    -0.49337808
 c      1.15761093     0.94143761    -0.21086090
 h     -0.12660777    -2.03437138     0.11257105
 h     -2.07258837     1.60449043     0.81678362
 h     -0.62701432     1.21996845    -1.46652708
 h      1.74259137     1.84262470     0.12670233
 o      2.48382362    -1.12863300     0.18410235
 h      3.34708767    -0.44181678     0.33226950
 c     -2.46289350    -0.61497197    -0.47581722
 h     -2.69273694    -0.03705815    -1.44579369
 h     -2.25231501    -1.63893122    -0.89453672
 h     -3.41410452    -0.78360147     0.05255958
 h     -0.61429325     1.58963184     1.69238585
          17

 c      1.33649547    -0.45279962    -0.04071990
 c      0.01826948    -1.01114511     0.16964210
 c     -1.17560820    -0.18194371     0.13253792
 c     -1.03427207     1.41646881     0.68719496
 c     -0.21513128     1.29624339    -0.49385185
 c      1.15741801     0.93655376    -0.19436041
 h     -0.11091572    -2.02190511     0.18297464
 h     -2.09695570     1.59191792     0.83567260
 h     -0.60943756     1.18570447    -1.51989350
 h      1.71596928     1.84746282     0.15567655
 o      2.48402242    -1.12026557     0.17952268
 h      3.32378967    -0.43279447     0.32824746
 c     -2.45701000    -0.61672301    -0.46724421
 h     -2.70430402    -0.08366762    -1.40236265
 h     -2.25530746    -1.65764212    -0.95341373
 h     -3.40645586    -0.75566982     0.04604410
 h     -0.65843132     1.57672295     1.69069248
          17

 c      1.33618840    -0.45514745    -0.04498184
 c     -0.00288862    -1.00741602     0.16069887
 c     -1.15843280    -0.16343949     0.13153086
 c     -1.02899918     1.40739290     0.67980304
 c     -0.21155614     1.28960621    -0.49378764
 c      1.15732455     0.93184577    -0.17769014
 h     -0.09858601    -2.03925279     0.25482993
 h     -2.12495520     1.58983904     0.84394819
 h     -0.59184054     1.15510174    -1.56978991
 h      1.69326224     1.84063556     0.18181730
 o      2.48527879    -1.11053043     0.17525876
 h      3.27134409    -0.44606612     0.31765378
 c     -2.45097435    -0.62051162    -0.46053921
 h     -2.71467686    -0.12547820    -1.35626306
 h     -2.26099577    -1.66430215    -1.00351841
 h     -3.39796615    -0.72342797     0.04863710
 h     -0.69158699     1.56002565     1.69035290
          17

 c      1.33576437    -0.45573002    -0.04856704
 c     -0.02403878    -1.00192241     0.15128718
 c     -1.13903473    -0.14489554     0.13076224
 c     -1.02603021     1.39738726     0.67226731
 c     -0.20910571     1.28193060    -0.49425331
 c      1.15713575     0.92728521    -0.16103520
 h     -0.08997123    -2.07663096     0.32728644
 h     -2.14711387     1.59640875     0.83956834
 h     -0.57133302     1.13038539    -1.60528583
 h      1.67653551     1.82403802     0.20595432
 o      2.48701838    -1.09996229     0.17123445
 h      3.20010625    -0.47442219     0.30217616
 c     -2.44425157    -0.62696368    -0.45500007
 h     -2.72632885    -0.15287473    -1.32110093
 h     -2.26936501    -1.65621426    -1.03976027
 h     -3.39024567    -0.68921703     0.06236191
 h     -0.71129086     1.54022473     1.69347394
          17

 c      1.33486811    -0.45475599    -0.05146099
 c     -0.04409192    -0.99638328     0.14188639
 c     -1.11850304    -0.12651991     0.12989851
 c     -1.02605296     1.38674322     0.66489053
 c     -0.20766970     1.27320356    -0.49588487
 c      1.15662163     0.92272755    -0.14462148
 h     -0.08513293    -2.11582665     0.39688822
 h     -2.15713232     1.60990515     0.82168264
 h     -0.54700234     1.11325590    -1.62051451
 h      1.66824705     1.80118234     0.22941743
 o      2.48782975    -1.08979495     0.16721973
 h      3.13378513    -0.49905755     0.28598728
 c     -2.43650950    -0.63627280    -0.44985133
 h     -2.74175007    -0.15833410    -1.30755870
 h     -2.27981947    -1.63414310    -1.05908706
 h     -3.38292408    -0.65499262     0.08761288
 h     -0.71703467     1.51775469     1.69939180
          17

 c      1.33319311    -0.45250620    -0.05366428
 c     -0.06191314    -0.99231346     0.13306362
 c     -1.09798969    -0.10847334     0.12861136
 c     -1.02928991     1.37580221     0.65807443
 c     -0.20702069     1.26348668    -0.49890872
 c      1.15555419     0.91799140    -0.12869079
 h     -0.08470100    -2.14207636     0.45893478
 h     -2.15209268     1.62880650     0.79068496
 h     -0.51936262     1.10473570    -1.61406904
 h      1.67069385     1.77627094     0.25375958
 o      2.48556672    -1.08199418     0.16284606
 h      3.10791433    -0.48925402     0.27545472
 c     -2.42789916    -0.64786512    -0.44490702
 h     -2.76067300    -0.14087270    -1.31520808
 h     -2.29130875    -1.60185501    -1.06073330
 h     -3.37348514    -0.62239638     0.12278775
 h     -0.70987780     1.49289151     1.70508129
          17

 c      1.33051546    -0.44930676    -0.05518414
 c     -0.07646262    -0.99068732     0.12531792
 c     -1.07858310    -0.09091846     0.12660191
 c     -1.03555337     1.36492078     0.65218666
 c     -0.20685510     1.25292639    -0.50313900
 c      1.15375625     0.91299903    -0.11345744
 h     -0.08949924    -2.14729091     0.50931285
 h     -2.13232019     1.65191615     0.74808486
 h     -0.49006156     1.10509285    -1.58880543
 h      1.68515472     1.75266639     0.28019143
 o      2.47968868    -1.07722495     0.15803572
 h      3.13284625    -0.43525863     0.27227293
 c     -2.41903862    -0.66034912    -0.44051239
 h     -2.77947022    -0.10624638    -1.33317712
 h     -2.30239680    -1.56634495    -1.04685306
 h     -3.35827019    -0.59295933     0.16468421
 h     -0.69192634     1.46598139     1.70658817
          17

 c      1.32673022    -0.44551576    -0.05602913
 c     -0.08693451    -0.99196608     0.11902793
 c     -1.06119390    -0.07408098     0.12360396
 c     -1.04427281     1.35442065     0.64744583
 c     -0.20680976     1.24176147    -0.50791196
 c      1.15116414     0.90790447    -0.09905284
 h     -0.10015048    -2.12880315     0.54519643
 h     -2.10151823     1.67864075     0.69632102
 h     -0.46185246     1.11374327    -1.55254876
 h      1.71102868     1.73143050     0.30889663
 o      2.47222514    -1.07376591     0.15315669
 h      3.17823727    -0.36577705     0.27094555
 c     -2.41066873    -0.67182156    -0.43685631
 h     -2.79366691    -0.06287693    -1.34867019
 h     -2.31139041    -1.53820065    -1.02320319
 h     -3.33394348    -0.56819372     0.20944417
 h     -0.66591415     1.43763630     1.70048024
          17

 c      1.32185558    -0.44154462    -0.05621011
 c     -0.09283728    -0.99612689     0.11444310
 c     -1.04646917    -0.05830065     0.11937235
 c     -1.05453464     1.34453893     0.64388543
 c     -0.20648186     1.23030678    -0.51204305
 c      1.14787571     0.90309973    -0.08549311
 h     -0.11691346    -2.08814670     0.56525466
 h     -2.06671019     1.70936030     0.63841142
 h     -0.43847962     1.12933053    -1.51873359
 h      1.74556846     1.71105146     0.33871559
 o      2.46503827    -1.06998175     0.14851586
 h      3.21604622    -0.30822010     0.26679089
 c     -2.40334339    -0.68028391    -0.43366263
 h     -2.80002310    -0.01858121    -1.35256290
 h     -2.31673249    -1.53008841    -0.99824941
 h     -3.29862258    -0.54949358     0.25356700
 h     -0.63487939     1.40882425     1.68478225
          17

 c      1.31599847    -0.43786036    -0.05574273
 c     -0.09401550    -1.00260217     0.11164986
 c     -1.03474997    -0.04404981     0.11367167
 c     -1.06525822     1.33541790     0.64139676
 c     -0.20550444     1.21888538    -0.51408942
 c      1.14413034     0.89908970    -0.07270366
 h     -0.13966772    -2.03122255     0.57011020
 h     -2.03668242     1.74543806     0.57737805
 h     -0.42378308     1.15041315    -1.50366580
 h      1.78450755     1.68862626     0.36752907
 o      2.45903862    -1.06510460     0.14423826
 h      3.23292939    -0.27589044     0.25790140
 c     -2.39728208    -0.68427230    -0.43058041
 h     -2.79696565     0.02045745    -1.34007939
 h     -2.31774745    -1.55066093    -0.97864986
 h     -3.25243052    -0.53791255     0.29469573
 h     -0.60183395     1.38085696     1.65942976
          17

 c      1.30931543    -0.43494868    -0.05464394
 c     -0.09060319    -1.01016078     0.11048256
 c     -1.02608412    -0.03190669     0.10627621
 c     -1.07558508     1.32719749     0.63978625
 c     -0.20372077     1.20773011    -0.51318622
 c      1.14024054     0.89632192    -0.06057817
 h     -0.16811378    -1.96976474     0.56335147
 h     -2.01800638     1.78807616     0.51586277
 h     -0.41955542     1.17659288    -1.51711377
 h      1.82320204     1.66151621     0.39303596
 o      2.45456221    -1.05889339     0.14034855
 h      3.22440588    -0.27335986     0.24390109
 c     -2.39233824    -0.68352539    -0.42774379
 h     -2.78438898     0.04979452    -1.30984628
 h     -2.31515610    -1.59709814    -0.96403037
 h     -3.19756479    -0.53394729     0.33211485
 h     -0.56937507     1.35528723     1.62641306
          17

 c      1.30198387    -0.43325571    -0.05292594
 c     -0.08290432    -1.01690219     0.11043952
 c     -1.02028964    -0.02248226     0.09698586
 c     -1.08525454     1.32017833     0.63876596
 c     -0.20131809     1.19699597    -0.50981084
 c      1.13652343     0.89505908    -0.04903112
 h     -0.20238193    -1.92214917     0.55237529
 h     -2.01107588     1.83625563     0.45655550
 h     -0.42392053     1.20838366    -1.55360920
 h      1.85767428     1.62847129     0.41342597
 o      2.45161037    -1.05141662     0.13682082
 h      3.19118034    -0.30002935     0.22519149
 c     -2.38807586    -0.67892016    -0.42571495
 h     -2.76356341     0.06689369    -1.26328129
 h     -2.31059515    -1.65615749    -0.94832707
 h     -3.13791544    -0.53746773     0.36687898
 h     -0.53931640     1.33373880     1.58960321
          17

 c      1.29419574    -0.43312552    -0.05059370
 c     -0.07127685    -1.02084774     0.11087433
 c     -1.01704327    -0.01631019     0.08565600
 c     -1.09456314     1.31485618     0.63792471
 c     -0.19872199     1.18689362    -0.50538289
 c      1.13324648     0.89532077    -0.03802984
 h     -0.24350549    -1.90762561     0.54593643
 h     -2.01061099     1.88599900     0.40282988
 h     -0.43261073     1.24561334    -1.59717973
 h      1.88529063     1.59003232     0.42775934
 o      2.44981010    -1.04309898     0.13358559
 h      3.13979506    -0.34945669     0.20285908
 c     -2.38390010    -0.67180887    -0.42493504
 h     -2.73733684     0.07177372    -1.20476558
 h     -2.30569672    -1.71247671    -0.92555624
 h     -3.07813850    -0.54785271     0.40134828
 h     -0.51256814     1.31771065     1.55406278
          17

 c      1.28618413    -0.43473815    -0.04764953
 c     -0.05625331    -1.02130550     0.11162440
 c     -1.01595714    -0.01373753     0.07223022
 c     -1.10396188     1.31174978     0.63680286
 c     -0.19639266     1.17773927    -0.50131780
 c      1.13058101     0.89687872    -0.02761090
 h     -0.29143366    -1.93142652     0.54662851
 h     -2.00986072     1.93197258     0.35840869
 h     -0.44137951     1.28679706    -1.63228425
 h      1.90513054     1.54847214     0.43612512
 o      2.44809631    -1.03503291     0.13051650
 h      3.08760464    -0.40445822     0.17889222
 c     -2.37917277    -0.66361387    -0.42528783
 h     -2.71057355     0.06827122    -1.14239387
 h     -2.30161279    -1.75424641    -0.89288120
 h     -3.02226720    -0.56425179     0.43791445
 h     -0.48949919     1.30839622     1.52475941
          17

 c      1.27827387    -0.43806483    -0.04409900
 c     -0.03881887    -1.01937999     0.11325197
 c     -1.01661368    -0.01486731     0.05676000
 c     -1.11369948     1.31120187     0.63504298
 c     -0.19471974     1.16989464    -0.49857334
 c      1.12855512     0.89929385    -0.01788756
 h     -0.34168314    -1.97936348     0.54814111
 h     -2.00393276     1.96953324     0.32642080
 h     -0.44714671     1.32975374    -1.64888261
 h      1.91812171     1.50747718     0.43966592
 o      2.44445551    -1.02921800     0.12746241
 h      3.06678206    -0.43352096     0.15566156
 c     -2.37329950    -0.65580077    -0.42593748
 h     -2.69037615     0.06512314    -1.08815826
 h     -2.29897517    -1.77434307    -0.85055965
 h     -2.97248182    -0.58575279     0.47727016
 h     -0.47070922     1.30654725     1.50509312
          17

 c      1.27091007    -0.44284471    -0.03995628
 c     -0.02031901    -1.01679797     0.11645229
 c     -1.01856633    -0.01956267     0.03940542
 c     -1.12368419     1.31328796     0.63249062
 c     -0.19399653     1.16369236    -0.49762895
 c      1.12701822     0.90199657    -0.00904393
 h     -0.38666746    -2.03152598     0.54242471
 h     -1.99082522     1.99580289     0.30875223
 h     -0.44809106     1.37231737    -1.64242803
 h      1.92679909     1.47154605     0.44040326
 o      2.43751299    -1.02703467     0.12441860
 h      3.09945957    -0.41561600     0.13323431
 c     -2.36584612    -0.64972729    -0.42559141
 h     -2.68474043     0.07364469    -1.05468726
 h     -2.29797991    -1.76993774    -0.80106601
 h     -2.92893386    -0.61126941     0.51748578
 h     -0.45768086     1.31239028     1.49602041
          17

 c      1.26462120    -0.44860187    -0.03525283
 c     -0.00214873    -1.01492762     0.12161431
 c     -1.02133581    -0.02747387     0.02041838
 c     -1.13350161     1.31781280     0.62919702
 c     -0.19441387     1.15937752    -0.49855419
 c      1.12567463     0.90440287    -0.00129578
 h     -0.41941896    -2.07337887     0.52494952
 h     -1.97137132     2.01002529     0.30580490
 h     -0.44351706     1.41282330    -1.61287386
 h      1.93444029     1.44503006     0.44069806
 o      2.42884008    -1.02721661     0.12151241
 h      3.16179892    -0.37280956     0.10970485
 c     -2.35678353    -0.64594527    -0.42328706
 h     -2.69854495     0.09911889    -1.04722899
 h     -2.29843252    -1.74256494    -0.74845955
 h     -2.89068493    -0.63930515     0.55481930
 h     -0.45275189     1.32558741     1.49625293
          17

 c      1.25994064    -0.45474056    -0.03003508
 c      0.01443030    -1.01463081     0.12881083
 c     -1.02441107    -0.03806435     0.00011254
 c     -1.14249074     1.32433411     0.62536807
 c     -0.19605230     1.15704788    -0.50102159
 c      1.12422403     0.90604211     0.00518452
 h     -0.43517299    -2.09707423     0.49474914
 h     -1.94910127     2.01378705     0.31641456
 h     -0.43385401     1.45058903    -1.56445167
 h      1.94357130     1.43095362     0.44234485
 o      2.42070819    -1.02805442     0.11877276
 h      3.21971071    -0.33473735     0.08487492
 c     -2.34666391    -0.64359453    -0.41892884
 h     -2.73023561     0.13437036    -1.05922451
 h     -2.29977264    -1.69913503    -0.69813519
 h     -2.85679908    -0.66791778     0.58547528
 h     -0.45843850     1.34524859     1.50323736
          17

 c      1.25731419    -0.46065973    -0.02435087
 c      0.02837672    -1.01637971     0.13789506
 c     -1.02724923    -0.05064413    -0.02116674
 c     -1.14983228     1.33219479     0.62130610
 c     -0.19886329     1.15658202    -0.50425425
 c      1.12251867     0.90665895     0.01033730
 h     -0.43135973    -2.09965181     0.45311791
 h     -1.93012753     2.01116388     0.33787154
 h     -0.42083204     1.48661858    -1.50630458
 h      1.95448260     1.43013801     0.44574857
 o      2.41446564    -1.02874249     0.11615800
 h      3.25434529    -0.31651112     0.05975858
 c     -2.33640985    -0.64080904    -0.41290198
 h     -2.77367754     0.16583415    -1.07846659
 h     -2.30119570    -1.65309339    -0.65662295
 h     -2.82689335    -0.69493289     0.60694932
 h     -0.47659127     1.36999929     1.51424576
          17

 c      1.25700989    -0.46583477    -0.01823543
 c      0.03896041    -1.02030330     0.14855355
 c     -1.02927182    -0.06442190    -0.04306413
 c     -1.15468494     1.34061382     0.61733970
 c     -0.20266097     1.15757515    -0.50701767
 c      1.12062017     0.90623784     0.01422950
 h     -0.40746903    -2.08198573     0.40279612
 h     -1.92228928     2.00809911     0.36635588
 h     -0.40750906     1.52437121    -1.45264092
 h      1.96487936     1.44118985     0.44978716
 o      2.41075636    -1.02907461     0.11362064
 h      3.25836645    -0.32326082     0.03550016
 c     -2.32697554    -0.63559385    -0.40558443
 h     -2.82198547     0.18238841    -1.09445669
 h     -2.30199222    -1.62253281    -0.63060680
 h     -2.80120375    -0.71826475     0.61853821
 h     -0.50776331     1.39808958     1.52718745
          17

 c      1.25904705    -0.46986824    -0.01170080
 c      0.04588776    -1.02609233     0.16031326
 c     -1.02986737    -0.07857968    -0.06522732
 c     -1.15646071     1.34892378     0.61371225
 c     -0.20719121     1.15939817    -0.50794706
 c      1.11873557     0.90494695     0.01700794
 h     -0.36542794    -2.04937995     0.34770255
 h     -1.93237199     2.00993179     0.39813621
 h     -0.39733274     1.56922734    -1.41898180
 h      1.97098159     1.46130129     0.45242746
 o      2.40981714    -1.02914156     0.11112841
 h      3.23099801    -0.35486333     0.01300435
 c     -2.31918391    -0.62682323    -0.39737086
 h     -2.86944418     0.17816238    -1.10054716
 h     -2.30198691    -1.62069525    -0.62445623
 h     -2.78042947    -0.73624433     0.62126127
 h     -0.55090158     1.42753666     1.54111127
          17

 c      1.26317356    -0.47251719    -0.00472911
 c      0.04941983    -1.03278565     0.17254815
 c     -1.02842234    -0.09236905    -0.08731402
 c     -1.15518996     1.35689748     0.61047940
 c     -0.21230061     1.16154656    -0.50636031
 c      1.11711044     0.90305249     0.01883501
 h     -0.31044344    -2.01372557     0.29270972
 h     -1.96194339     2.01772285     0.43089186
 h     -0.39194972     1.62463202    -1.41271769
 h      1.96913749     1.48726566     0.45156125
 o      2.41147858    -1.02929581     0.10868594
 h      3.17776574    -0.40640951    -0.00743809
 c     -2.31370998    -0.61507130    -0.38888633
 h     -2.91187040     0.15180219    -1.09340211
 h     -2.30155819    -1.64475029    -0.63778241
 h     -2.76550981    -0.74791240     0.61749223
 h     -0.60340197     1.45630321     1.55639146
          17

 c      1.26891816    -0.47368983     0.00272727
 c      0.05034306    -1.03866172     0.18457005
 c     -1.02440337    -0.10520572    -0.10900504
 c     -1.15163339     1.36484095     0.60754915
 c     -0.21801613     1.16403185    -0.50276715
 c      1.11594460     0.90084998     0.01984124
 h     -0.25095831    -1.99480683     0.24259028
 h     -2.00569331     2.02713980     0.46364701
 h     -0.39005050     1.68769215    -1.42721108
 h      1.95699144     1.51623945     0.44559919
 o      2.41484927    -1.03037149     0.10640618
 h      3.11526050    -0.46458399    -0.02732741
 c     -2.31107432    -0.60218779    -0.38093059
 h     -2.94668061     0.10538650    -1.07237685
 h     -2.30117886    -1.67898330    -0.66600647
 h     -2.75736788    -0.75321762     0.61046777
 h     -0.66161814     1.48248874     1.57440491
          17

 c      1.27571143    -0.47339249     0.01073303
 c      0.04955552    -1.04193087     0.19584449
 c     -1.01748311    -0.11671774    -0.13003290
 c     -1.14695245     1.37332019     0.60486071
 c     -0.22439639     1.16727222    -0.49831087
 c      1.11533555     0.89862212     0.02009837
 h     -0.19476908    -2.01263085     0.19982539
 h     -2.05444755     2.03151393     0.49551027
 h     -0.38901896     1.75057562    -1.44841087
 h      1.93399691     1.54618254     0.43375269
 o      2.41792789    -1.03398551     0.10465963
 h      3.07712925    -0.50299272    -0.05235290
 c     -2.31154387    -0.59016878    -0.37417671
 h     -2.97333767     0.04397952    -1.03956772
 h     -2.30116365    -1.70713956    -0.70304692
 h     -2.75661409    -0.75300587     0.60370357
 h     -0.72174919     1.50444562     1.59653123
          17

 c      1.28301387    -0.47163595     0.01934292
 c      0.04749359    -1.04238126     0.20607801
 c     -1.00766055    -0.12672478    -0.15021661
 c     -1.14226991     1.38284153     0.60254220
 c     -0.23137664     1.17169979    -0.49399081
 c      1.11523680     0.89661209     0.01960945
 h     -0.14333488    -2.06866306     0.16424088
 h     -2.09939207     2.02543136     0.52492628
 h     -0.38687540     1.80524244    -1.46405121
 h      1.90149514     1.57609193     0.41612220
 o      2.41887316    -1.04158656     0.10395300
 h      3.09405866    -0.49789402    -0.09040716
 c     -2.31496931    -0.58062540    -0.36888844
 h     -2.99435920    -0.02433033    -1.00040210
 h     -2.30171867    -1.71867676    -0.74322626
 h     -2.76320825    -0.74873833     0.60026939
 h     -0.78064844     1.52075289     1.62283862
          17

 c      1.29037958    -0.46839278     0.02857917
 c      0.04427470    -1.04164616     0.21501446
 c     -0.99531134    -0.13517941    -0.16947842
 c     -1.13844314     1.39371277     0.60094588
 c     -0.23875027     1.17754905    -0.49039536
 c      1.11544235     0.89500741     0.01831640
 h     -0.09393328    -2.14286310     0.13595753
 h     -2.13429295     2.00617698     0.54983195
 h     -0.38278698     1.84600777    -1.46682784
 h      1.86250772     1.60608947     0.39363389
 o      2.41888886    -1.05223490     0.10411411
 h      3.14815158    -0.46406487    -0.13853363
 c     -2.32068341    -0.57477911    -0.36479392
 h     -3.01622613    -0.08889565    -0.96381785
 h     -2.30299728    -1.70882374    -0.78189414
 h     -2.77616494    -0.74205074     0.60201801
 h     -0.83603912     1.53015551     1.65137747
          17

 c      1.29748588    -0.46367657     0.03843886
 c      0.04019255    -1.04160948     0.22235949
 c     -0.98113264    -0.14211655    -0.18782541
 c     -1.13603347     1.40602742     0.60055964
 c     -0.24622282     1.18482661    -0.48774186
 c      1.11564077     0.89393858     0.01612579
 h     -0.04538631    -2.21219440     0.11630436
 h     -2.15593696     1.97362836     0.56808489
 h     -0.37682043     1.86986310    -1.45387068
 h      1.82120150     1.63726414     0.36775788
 o      2.42027471    -1.06409328     0.10448211
 h      3.20311560    -0.43053297    -0.18596339
 c     -2.32768025    -0.57340991    -0.36126119
 h     -3.04773274    -0.13911236    -0.93986532
 h     -2.30507378    -1.67728500    -0.81552629
 h     -2.79350856    -0.73438664     0.60911389
 h     -0.88617361     1.53164101     1.67868961
          17

 c      1.30414182    -0.45762668     0.04891071
 c      0.03578242    -1.04345580     0.22786426
 c     -0.96600833    -0.14762157    -0.20530616
 c     -1.13532374     1.41967355     0.60185196
 c     -0.25347505     1.19332767    -0.48593788
 c      1.11552606     0.89351814     0.01295381
 h      0.00111774    -2.26152329     0.10658586
 h     -2.16406351     1.92977868     0.57779966
 h     -0.36965606     1.87626563    -1.42585644
 h      1.78191750     1.67104217     0.34000049
 o      2.42424586    -1.07605157     0.10457325
 h      3.23824770    -0.41384234    -0.22477670
 c     -2.33523000    -0.57656030    -0.35781377
 h     -3.09355282    -0.16904084    -0.93380668
 h     -2.30790094    -1.62765415    -0.84193105
 h     -2.81259419    -0.72686638     0.62012301
 h     -0.92944238     1.52463029     1.70110481
          17

 c      1.31027461    -0.45052061     0.05997795
 c      0.03167371    -1.04767425     0.23136155
 c     -0.95086279    -0.15181397    -0.22196735
 c     -1.13630217     1.43433861     0.60513285
 c     -0.26021090     1.20262760    -0.48457698
 c      1.11491426     0.89392300     0.00877762
 h      0.04336383    -2.28343355     0.10744815
 h     -2.16148899     1.87836132     0.57756476
 h     -0.36244376     1.86728746    -1.38690778
 h      1.74799559     1.70807480     0.31133238
 o      2.43110393    -1.08756099     0.10414393
 h      3.24582825    -0.42038378    -0.25092018
 c     -2.34339470    -0.58335656    -0.35446199
 h     -3.14875521    -0.17940885    -0.94235412
 h     -2.31133067    -1.56770773    -0.86090310
 h     -2.83065096    -0.72037032     0.63256441
 h     -0.96427672     1.50913863     1.71594754
          17

 c      1.31590380    -0.44273486     0.07161164
 c      0.02846962    -1.05426245     0.23275468
 c     -0.93655580    -0.15484853    -0.23782537
 c     -1.13862874     1.44953428     0.61047662
 c     -0.26618136     1.21204159    -0.48288379
 c      1.11381105     0.89546165     0.00366156
 h      0.07899172    -2.27578626     0.11887324
 h     -2.15431381     1.82442171     0.56656430
 h     -0.35674632     1.84819090    -1.34519130
 h      1.72104037     1.74722652     0.28188848
 o      2.44064816    -1.09833714     0.10311028
 h      3.22503569    -0.45126969    -0.26288864
 c     -2.35274259    -0.59221706    -0.35138521
 h     -3.20231817    -0.17460458    -0.95728337
 h     -2.31519136    -1.50986892    -0.87525818
 h     -2.84530324    -0.71569373     0.64367194
 h     -0.98931033     1.48581842     1.72220546
          17

 c      1.32110842    -0.43468919     0.08376306
 c      0.02667585    -1.06281639     0.23200595
 c     -0.92382045    -0.15692782    -0.25285211
 c     -1.14168920     1.46468119     0.61771285
 c     -0.27119239     1.22062561    -0.47972143
 c      1.11239485     0.89855028    -0.00226080
 h      0.10588077    -2.24065045     0.14025362
 h     -2.15114927     1.77338880     0.54459497
 h     -0.35440481     1.82754747    -1.31298153
 h      1.70109786     1.78551235     0.25116759
 o      2.45229375    -1.10831241     0.10154511
 h      3.18057283    -0.50338291    -0.26165251
 c     -2.36375765    -0.60125772    -0.34852164
 h     -3.24401320    -0.15927562    -0.97084049
 h     -2.31934882    -1.46968208    -0.89105821
 h     -2.85494284    -0.71365153     0.65118601
 h     -1.00362909     1.45588480     1.72069796
          17

 c      1.32599620    -0.42678997     0.09635766
 c      0.02665036    -1.07245787     0.22913930
 c     -0.91322811    -0.15832031    -0.26697003
 c     -1.14487523     1.47926427     0.62646113
 c     -0.27512322     1.22741010    -0.47391368
 c      1.11094265     0.90359083    -0.00883070
 h      0.12247115    -2.18518213     0.17038850
 h     -2.15980561     1.72950709     0.51213877
 h     -0.35707154     1.81464956    -1.30321035
 h      1.68745998     1.81910056     0.21853749
 o      2.46489800    -1.11782516     0.09980354
 h      3.12585370    -0.56667631    -0.25265856
 c     -2.37657615    -0.60893859    -0.34570960
 h     -3.26734100    -0.13717958    -0.97784687
 h     -2.32383877    -1.45926446    -0.91442158
 h     -2.85894041    -0.71507427     0.65404370
 h     -1.00697750     1.42094470     1.71389782
          17

 c      1.33068469    -0.41937334     0.10928630
 c      0.02855440    -1.08162862     0.22424299
 c     -0.90517796    -0.15936917    -0.28005658
 c     -1.14802112     1.49296977     0.63617108
 c     -0.27797074     1.23192909    -0.46498587
 c      1.10975305     0.91082447    -0.01589974
 h      0.12828131    -2.12417610     0.20759303
 h     -2.18221039     1.69459665     0.47084319
 h     -0.36537507     1.81345662    -1.32114401
 h      1.67944001     1.84462583     0.18366095
 o      2.47642243    -1.12795456     0.09876914
 h      3.08865771    -0.61925307    -0.24972819
 c     -2.39096990    -0.61477972    -0.34322926
 h     -3.26938074    -0.11119368    -0.97557446
 h     -2.32922628    -1.47889267    -0.94554418
 h     -2.85770289    -0.72072024     0.65282245
 h     -0.99985759     1.38274847     1.70539448
          17

 c      1.33530188    -0.41265266     0.12238802
 c      0.03232420    -1.08801428     0.21742684
 c     -0.89991061    -0.16046602    -0.29196174
 c     -1.15155888     1.50566755     0.64617891
 c     -0.27987924     1.23449613    -0.45361546
 c      1.10908492     0.92023554    -0.02334205
 h      0.12436324    -2.08126271     0.25046861
 h     -2.21259721     1.66851543     0.42416289
 h     -0.37844080     1.81947855    -1.35932681
 h      1.67680601     1.86015361     0.14667268
 o      2.48459093    -1.14004861     0.09961076
 h      3.10088487    -0.63547441    -0.27110745
 c     -2.40640325    -0.61932126    -0.34191838
 h     -3.25012705    -0.08339966    -0.96328502
 h     -2.33671727    -1.51753303    -0.97764259
 h     -2.85251533    -0.73118609     0.64968876
 h     -0.98351454     1.34296358     1.69883253
          17

 c      1.33999035    -0.40668603     0.13543302
 c      0.03776734    -1.08941560     0.20874146
 c     -0.89753631    -0.16197889    -0.30253816
 c     -1.15617499     1.51727438     0.65584750
 c     -0.28110328     1.23581123    -0.44113732
 c      1.10911304     0.93152952    -0.03104975
 h      0.11241138    -2.07915980     0.29917418
 h     -2.24144350     1.65066649     0.37711756
 h     -0.39442079     1.82443313    -1.40338309
 h      1.67992076     1.86562837     0.10814168
 o      2.48956670    -1.15358925     0.10222875
 h      3.15632542    -0.62044371    -0.31467589
 c     -2.42212143    -0.62343849    -0.34266133
 h     -3.21232566    -0.05485468    -0.94213979
 h     -2.34767590    -1.56136021    -1.00229528
 h     -2.84510824    -0.74683145     0.64763403
 h     -0.95987141     1.30317606     1.69642989
          17

 c      1.34490421    -0.40138859     0.14813320
 c      0.04475874    -1.08564782     0.19830573
 c     -0.89806320    -0.16417437    -0.31166867
 c     -1.16237076     1.52765084     0.66473935
 c     -0.28194151     1.23648713    -0.42881971
 c      1.10992415     0.94416114    -0.03892219
 h      0.09271562    -2.11794236     0.35401731
 h     -2.26049189     1.64080547     0.33507678
 h     -0.41135619     1.82176041    -1.44028401
 h      1.68970145     1.86285641     0.06888639
 o      2.49330846    -1.16677029     0.10542357
 h      3.22090029    -0.60068818    -0.36065906
 c     -2.43722523    -0.62792676    -0.34589251
 h     -3.16171919    -0.02496271    -0.91543303
 h     -2.36315068    -1.59953466    -1.01369953
 h     -2.83704103    -0.76763869     0.64909562
 h     -0.93147837     1.26516166     1.69790504
          17

 c      1.35019084    -0.39658593     0.16017654
 c      0.05317649    -1.07864091     0.18658799
 c     -0.90139921    -0.16720040    -0.31926757
 c     -1.17026415     1.53658094     0.67267661
 c     -0.28269054     1.23690481    -0.41756615
 c      1.11154231     0.95741059    -0.04685372
 h      0.06506791    -2.17413245     0.41180131
 h     -2.26508581     1.63901303     0.30260023
 h     -0.42764134     1.80818783    -1.46155681
 h      1.70739224     1.85501260     0.02973367
 o      2.49715139    -1.17839955     0.10833024
 h      3.27094316    -0.59340421    -0.39456661
 c     -2.45074692    -0.63349336    -0.35141353
 h     -3.10686735     0.00920516    -0.88855232
 h     -2.38372792    -1.62522667    -1.00950166
 h     -2.82920119    -0.79299310     0.65458047
 h     -0.90140582     1.23108166     1.70074072
          17

 c      1.35597203    -0.39206856     0.17125817
 c      0.06271512    -1.07053054     0.17428743
 c     -0.90733185    -0.17113117    -0.32526056
 c     -1.17959100     1.54380550     0.67966488
 c     -0.28361934     1.23725230    -0.40790950
 c      1.11396897     0.97051320    -0.05472390
 h      0.03091591    -2.22290936     0.46671899
 h     -2.25442651     1.64546810     0.28282539
 h     -0.44214569     1.78314012    -1.46309754
 h      1.73402942     1.84557836    -0.00870475
 o      2.50162853    -1.18795895     0.11057728
 h      3.29600273    -0.60522376    -0.40983039
 c     -2.46183274    -0.64075404    -0.35852677
 h     -3.05708442     0.05221371    -0.86747763
 h     -2.40953407    -1.63509526    -0.99030109
 h     -2.82174768    -0.82152366     0.66224615
 h     -0.87295333     1.20329552     1.70159206
          17

 c      1.36232976    -0.38763261     0.18109726
 c      0.07290906    -1.06268855     0.16205602
 c     -0.91551724    -0.17601368    -0.32956917
 c     -1.18976031     1.54907126     0.68578985
 c     -0.28495051     1.23757414    -0.40005801
 c      1.11724455     0.98281369    -0.06239694
 h     -0.00691615    -2.24904384     0.51332656
 h     -2.23138318     1.66034070     0.27714256
 h     -0.45425166     1.74804318    -1.44451893
 h      1.76960327     1.83694620    -0.04613151
 o      2.50683689    -1.19528627     0.11207727
 h      3.29299707    -0.63723487    -0.40450828
 c     -2.47005895    -0.64991481    -0.36642425
 h     -3.01828678     0.10649839    -0.85540851
 h     -2.44024347    -1.62919202    -0.95929751
 h     -2.81446875    -0.85119286     0.66882089
 h     -0.84921099     1.18390521     1.69780016
          17

 c      1.36929717    -0.38310664     0.18944489
 c      0.08323051    -1.05579828     0.15039743
 c     -0.92549799    -0.18188801    -0.33211263
 c     -1.19989694     1.55216667     0.69116414
 c     -0.28683851     1.23777888    -0.39389016
 c      1.12150428     0.99387392    -0.06973532
 h     -0.04523731    -2.24568773     0.54766524
 h     -2.20246139     1.68386315     0.28491516
 h     -0.46397644     1.70611773    -1.40921961
 h      1.81232634     1.82945522    -0.08246319
 o      2.51257222    -1.20045689     0.11294652
 h      3.26400712    -0.68686536    -0.38000580
 c     -2.47558019    -0.66031617    -0.37448860
 h     -2.99056169     0.16802474    -0.85054175
 h     -2.47513158    -1.61171519    -0.92239463
 h     -2.80719495    -0.87964186     0.67113681
 h     -0.83261721     1.17432007     1.68832080
          17

 c      1.37685424    -0.37836917     0.19608885
 c      0.09315509    -1.05010107     0.13967511
 c     -0.93674393    -0.18878581    -0.33282226
 c     -1.20891521     1.55293726     0.69590168
 c     -0.28933770     1.23761219    -0.38888605
 c      1.12697604     1.00347185    -0.07662235
 h     -0.08102735    -2.21135949     0.56721799
 h     -2.17733266     1.71654311     0.30345240
 h     -0.47224031     1.66254741    -1.36524794
 h      1.85862678     1.82158779    -0.11760554
 o      2.51818241    -1.20386018     0.11359839
 h      3.21851186    -0.74663388    -0.34256389
 c     -2.47885539    -0.67040486    -0.38220672
 h     -2.97059720     0.22719721    -0.84809607
 h     -2.51334637    -1.59190283    -0.88827578
 h     -2.80002913    -0.90460764     0.66729562
 h     -0.82458434     1.17496708     1.67411710
          17

 c      1.38492970    -0.37335449     0.20085551
 c      0.10220441    -1.04551581     0.13012489
 c     -0.94869514    -0.19671791    -0.33165816
 c     -1.21576490     1.55130686     0.70003230
 c     -0.29237011     1.23665180    -0.38408556
 c      1.13390724     1.01151151    -0.08297941
 h     -0.11168657    -2.14855992     0.57085528
 h     -2.16628559     1.75923769     0.32897954
 h     -0.48112320     1.62438762    -1.32582269
 h      1.90399849     1.81112673    -0.15129305
 o      2.52216641    -1.20642018     0.11499611
 h      3.17967673    -0.80064149    -0.30726978
 c     -2.48027167    -0.67826425    -0.38903624
 h     -2.95529429     0.27388029    -0.84372002
 h     -2.55444144    -1.58252900    -0.86699664
 h     -2.79340719    -0.92426121     0.65714005
 h     -0.82518777     1.18512529     1.65829355
          17

 c      1.39340659    -0.36804027     0.20360788
 c      0.10999543    -1.04159956     0.12182279
 c     -0.96078862    -0.20565814    -0.32862167
 c     -1.21991955     1.54736054     0.70332915
 c     -0.29574790     1.23444188    -0.37835205
 c      1.14246343     1.01792400    -0.08876919
 h     -0.13542666    -2.06432916     0.55931653
 h     -2.17475788     1.81236806     0.35892741
 h     -0.49343487     1.59888053    -1.30620283
 h      1.94417443     1.79638599    -0.18309532
 o      2.52227899    -1.20945924     0.11856716
 h      3.18275943    -0.82695284    -0.29666970
 c     -2.48002291    -0.68251241    -0.39464143
 h     -2.94311528     0.30099134    -0.83493889
 h     -2.59846571    -1.59275176    -0.86567072
 h     -2.78806591    -0.93744580     0.64218362
 h     -0.83299743     1.20291060     1.64597791
          17

 c      1.40211846    -0.36242169     0.20424517
 c      0.11633158    -1.03735976     0.11458271
 c     -0.97247311    -0.21552225    -0.32376240
 c     -1.22174711     1.54146638     0.70526259
 c     -0.29931572     1.23081433    -0.37115485
 c      1.15264776     1.02261332    -0.09398623
 h     -0.15223687    -1.97258388     0.53651123
 h     -2.19893732     1.87423363     0.39352746
 h     -0.51083406     1.58962340    -1.31443199
 h      1.97605819     1.77693564    -0.21253967
 o      2.51803342    -1.21320118     0.12460578
 h      3.23577548    -0.82182165    -0.31540367
 c     -2.47825486    -0.68308403    -0.39923595
 h     -2.93387748     0.30545837    -0.82106218
 h     -2.64466474    -1.61979991    -0.88408750
 h     -2.78495292    -0.94383164     0.62514764
 h     -0.84537070     1.22564457     1.64342549
          17

 c      1.41085052    -0.35650376     0.20271167
 c      0.12134294    -1.03107400     0.10782799
 c     -0.98323241    -0.22614718    -0.31718171
 c     -1.22225088     1.53425566     0.70532495
 c     -0.30308894     1.22608679    -0.36316181
 c      1.16426849     1.02544033    -0.09864236
 h     -0.16543186    -1.89644902     0.51105769
 h     -2.22807447     1.94028871     0.43441285
 h     -0.53200652     1.59420696    -1.34429879
 h      1.99825429     1.75381764    -0.23927760
 o      2.51160452    -1.21647664     0.13178669
 h      3.30536341    -0.80445562    -0.34254411
 c     -2.47521211    -0.68105465    -0.40344915
 h     -2.92837691     0.28814997    -0.80287007
 h     -2.69032775    -1.65106794    -0.91591482
 h     -2.78506624    -0.94394294     0.60918430
 h     -0.85954156     1.25082018     1.65562065
          17

 c      1.41937155    -0.35031553     0.19900826
 c      0.12546368    -1.02077703     0.10075836
 c     -0.99262693    -0.23727829    -0.30903193
 c     -1.22243210     1.52641985     0.70350607
 c     -0.30717247     1.22084742    -0.35575558
 c      1.17694878     1.02622864    -0.10275510
 h     -0.18124133    -1.86278541     0.49422186
 h     -2.25080253     2.00440778     0.48210920
 h     -0.55357332     1.60673578    -1.38095834
 h      2.01126391     1.72944719    -0.26323742
 o      2.50497791    -1.21836496     0.13896415
 h      3.36164593    -0.79046437    -0.36021042
 c     -2.47117921    -0.67788435    -0.40785698
 h     -2.92838112     0.25395980    -0.78256661
 h     -2.73160825    -1.67335248    -0.95344952
 h     -2.78921052    -0.93897265     0.59694432
 h     -0.87403472     1.27714235     1.68302111
          17

 c      1.42747871    -0.34390966     0.19319723
 c      0.12885170    -1.00602459     0.09316691
 c     -1.00034455    -0.24857221    -0.29950605
 c     -1.22290772     1.51853525     0.70045391
 c     -0.31159702     1.21564787    -0.35020297
 c      1.19016193     1.02479819    -0.10634120
 h     -0.20189902    -1.88150595     0.49007233
 h     -2.25918735     2.06078423     0.53517624
 h     -0.57225776     1.62153220    -1.41063363
 h      2.01734016     1.70729148    -0.28471367
 o      2.49916549    -1.21849778     0.14560081
 h      3.39032028    -0.78671038    -0.36036998
 c     -2.46634768    -0.67501722    -0.41267562
 h     -2.93685995     0.21194485    -0.76379450
 h     -2.76490069    -1.67803006    -0.99047700
 h     -2.79771109    -0.93041337     0.58974951
 h     -0.88905860     1.30452310     1.72029209
          17

 c      1.43501726    -0.33736319     0.18539950
 c      0.13096488    -0.98872067     0.08582966
 c     -1.00623576    -0.25962784    -0.28881738
 c     -1.22390679     1.51104712     0.69721774
 c     -0.31627110     1.21089006    -0.34730788
 c      1.20330542     1.02102862    -0.10942043
 h     -0.22057316    -1.93551343     0.49070120
 h     -2.24949061     2.10497305     0.59067234
 h     -0.58590168     1.63460895    -1.42457887
 h      2.01983112     1.69122029    -0.30431983
 o      2.49458002    -1.21680726     0.15151067
 h      3.38656540    -0.79525470    -0.34071568
 c     -2.46078296    -0.67375526    -0.41774172
 h     -2.95771051     0.17393101    -0.75102457
 h     -2.78746980    -1.66141107    -1.02280680
 h     -2.81020950    -0.91970925     0.58721518
 h     -0.90549499     1.33302158     1.75867955
          17

 c      1.44185941    -0.33081297     0.17578863
 c      0.13116991    -0.97143887     0.07970056
 c     -1.01032320    -0.27002445    -0.27718551
 c     -1.22538264     1.50429808     0.69485893
 c     -0.32102164     1.20683039    -0.34741239
 c      1.21581999     1.01495597    -0.11203931
 h     -0.22829740    -1.99988546     0.48578367
 h     -2.22169442     2.13428303     0.64488429
 h     -0.59348650     1.64364212    -1.41888763
 h      2.02189597     1.68443462    -0.32271639
 o      2.49126024    -1.21339491     0.15671186
 h      3.35143929    -0.81542762    -0.30229921
 c     -2.45458552    -0.67492798    -0.42271902
 h     -2.99359996     0.14963701    -0.74757500
 h     -2.79756916    -1.62384617    -1.04811498
 h     -2.82567674    -0.90811428     0.58751963
 h     -0.92370551     1.36195899     1.78971283
          17

 c      1.44787540    -0.32449862     0.16458526
 c      0.12927179    -0.95613685     0.07536706
 c     -1.01279456    -0.27933680    -0.26483433
 c     -1.22706386     1.49850327     0.69418470
 c     -0.32564367     1.20359469    -0.35044938
 c      1.22731898     1.00688101    -0.11430939
 h     -0.21987051    -2.05660379     0.46917640
 h     -2.17910996     2.14810905     0.69393010
 h     -0.59497059     1.64774567    -1.39368651
 h      2.02500952     1.68825159    -0.34016643
 o      2.48879051    -1.20855233     0.16145347
 h      3.29317062    -0.84343911    -0.24995229
 c     -2.44816831    -0.67842127    -0.42734654
 h     -3.04233563     0.14082193    -0.75329646
 h     -2.79457841    -1.56931579    -1.06605172
 h     -2.84266159    -0.89674082     0.58810574
 h     -0.94303360     1.38977168     1.80758230
          17

 c      1.45291960    -0.31877883     0.15205180
 c      0.12552414    -0.94406974     0.07307935
 c     -1.01398224    -0.28713845    -0.25199099
 c     -1.22843816     1.49368441     0.69562890
 c     -0.32991662     1.20116631    -0.35593375
 c      1.23764394     0.99742390    -0.11643384
 h     -0.19384684    -2.09544699     0.43865641
 h     -2.12837807     2.14838761     0.73421212
 h     -0.59131554     1.64758521    -1.35310184
 h      2.02824987     1.70145673    -0.35620556
 o      2.48590502    -1.20292424     0.16639117
 h      3.23348522    -0.86976288    -0.19506645
 c     -2.44226263    -0.68316512    -0.43143452
 h     -3.09616371     0.14160476    -0.76473168
 h     -2.77941610    -1.50563506    -1.07890897
 h     -2.85964950    -0.88666769     0.58640529
 h     -0.96184060     1.41428178     1.80996544
          17

 c      1.45683192    -0.31410516     0.13848008
 c      0.12048398    -0.93601110     0.07288234
 c     -1.01433024    -0.29300558    -0.23887954
 c     -1.22874056     1.48960422     0.69920507
 c     -0.33358248     1.19933679    -0.36290456
 c      1.24679442     0.98747462    -0.11869619
 h     -0.15108300    -2.11135737     0.39433053
 h     -2.07947566     2.14003814     0.76284826
 h     -0.58472519     1.64589780    -1.30597521
 h      2.02898609     1.72075448    -0.36971810
 o      2.48025907    -1.19760999     0.17263274
 h      3.21134054    -0.87774288    -0.15623539
 c     -2.43754422    -0.68760038    -0.43463629
 h     -3.14547690     0.14431795    -0.77753044
 h     -2.75500893    -1.44450301    -1.09252794
 h     -2.87539304    -0.87904176     0.58039659
 h     -0.97769846     1.43305343     1.79817875
          17

 c      1.45944511    -0.31094075     0.12416762
 c      0.11487597    -0.93237331     0.07467990
 c     -1.01433997    -0.29653345    -0.22570634
 c     -1.22706296     1.48578854     0.70449803
 c     -0.33631490     1.19766797    -0.36994006
 c      1.25478834     0.97805717    -0.12141173
 h     -0.09385907    -2.10288839     0.33772807
 h     -2.04446676     2.13044531     0.77803696
 h     -0.57876193     1.64788066    -1.26593551
 h      2.02435184     1.74200281    -0.37937444
 o      2.47053470    -1.19328853     0.18069192
 h      3.24976953    -0.85809889    -0.14247337
 c     -2.43435082    -0.69018858    -0.43638293
 h     -3.18247904     0.14362265    -0.78828251
 h     -2.72577520    -1.39939430    -1.11573190
 h     -2.88915679    -0.87515801     0.56904059
 h     -0.98762635     1.44375145     1.77714781
          17

 c      1.46058984    -0.30966122     0.10939550
 c      0.10948215    -0.93317210     0.07823712
 c     -1.01449102    -0.29737194    -0.21263458
 c     -1.22270632     1.48176288     0.71074464
 c     -0.33776577     1.19561338    -0.37552891
 c      1.26155704     0.97015953    -0.12486803
 h     -0.02559875    -2.07236265     0.27151855
 h     -2.03336327     2.12641050     0.77903023
 h     -0.57740286     1.65973235    -1.24747502
 h      2.01248177     1.76148156    -0.38411355
 o      2.45879361    -1.18928830     0.18962979
 h      3.31872951    -0.82412050    -0.13946950
 c     -2.43279739    -0.68998646    -0.43629598
 h     -3.20238435     0.13713589    -0.79496621
 h     -2.69499910    -1.37930927    -1.15538067
 h     -2.90086539    -0.87648185     0.55263291
 h     -0.98848258     1.44454215     1.75491339
          17

 c      1.46010378    -0.31048849     0.09442161
 c      0.10504543    -0.93785294     0.08316195
 c     -1.01515540    -0.29528606    -0.19975380
 c     -1.21564246     1.47743563     0.71706483
 c     -0.33774239     1.19291270    -0.37889223
 c      1.26692237     0.96456217    -0.12927665
 h      0.04926662    -2.02762595     0.19939608
 h     -2.04833085     2.12934184     0.76577491
 h     -0.58255332     1.68403589    -1.25676212
 h      1.99310189     1.77676486    -0.38344289
 o      2.44759640    -1.18481716     0.19847444
 h      3.38051940    -0.79166362    -0.13220322
 c     -2.43300508    -0.68709942    -0.43480434
 h     -3.20322950     0.12476895    -0.79680851
 h     -2.66233624    -1.38271982    -1.20935448
 h     -2.91113169    -0.88458731     0.53296407
 h     -0.97767919     1.43450874     1.74073668
          17

 c      1.45784074    -0.31343625     0.07948058
 c      0.10214121    -0.94508864     0.08893921
 c     -1.01654368    -0.29022458    -0.18706403
 c     -1.20657670     1.47319747     0.72279758
 c     -0.33632356     1.18988747    -0.38044306
 c      1.27061530     0.96170174    -0.13474459
 h      0.12599024    -1.98416591     0.12542001
 h     -2.08210441     2.13387544     0.73910999
 h     -0.59250572     1.71634409    -1.28655593
 h      1.96763980     1.78721168    -0.37754713
 o      2.43838183    -1.17956776     0.20679003
 h      3.41519200    -0.76891481    -0.11410501
 c     -2.43499642    -0.68243772    -0.43308084
 h     -3.18564274     0.10827970    -0.79417758
 h     -2.62538284    -1.39999034    -1.26699125
 h     -2.92106833    -0.90100986     0.51296525
 h     -0.95421028     1.41393474     1.74117924
          17

 c      1.45368824    -0.31826957     0.06478399
 c      0.10101339    -0.95300727     0.09508370
 c     -1.01870347    -0.28234985    -0.17448937
 c     -1.19646964     1.46957616     0.72777757
 c     -0.33372792     1.18719418    -0.38122435
 c      1.27230087     0.96159928    -0.14126970
 h      0.20111424    -1.96241325     0.05222371
 h     -2.12271152     2.13188745     0.70137660
 h     -0.60361725     1.74817192    -1.32288451
 h      1.93906162     1.79415404    -0.36725100
 o      2.43178916    -1.17353378     0.21445643
 h      3.41525433    -0.75896919    -0.08361460
 c     -2.43844818    -0.67713003    -0.43232167
 h     -3.15306493     0.09141773    -0.78868310
 h     -2.58274825    -1.42059811    -1.31632702
 h     -2.93177949    -0.92696074     0.49560573
 h     -0.91950515     1.38437814     1.75612522
          17

 c      1.44759418    -0.32451767     0.05052180
 c      0.10157637    -0.96037108     0.10126030
 c     -1.02155975    -0.27199866    -0.16191408
 c     -1.18606455     1.46687287     0.73232253
 c     -0.33014227     1.18541915    -0.38217288
 c      1.27161557     0.96387743    -0.14876131
 h      0.27280050    -1.97421014    -0.01999431
 h     -2.15895505     2.11686130     0.65627909
 h     -0.61263229     1.77187507    -1.35359883
 h      1.91141324     1.80065443    -0.35382295
 o      2.42798521    -1.16685150     0.22150615
 h      3.38029475    -0.76212195    -0.04161578
 c     -2.44265059    -0.67228070    -0.43318903
 h     -3.11210793     0.08034701    -0.78333704
 h     -2.53489878    -1.43689613    -1.34891363
 h     -2.94365742    -0.96282792     0.48235749
 h     -0.87728736     1.34854902     1.77878767
          17

 c      1.43958890    -0.33156700     0.03686495
 c      0.10372203    -0.96754492     0.10709216
 c     -1.02495349    -0.25960270    -0.14921662
 c     -1.17575511     1.46505596     0.73692240
 c     -0.32567965     1.18491610    -0.38386036
 c      1.26823876     0.96788991    -0.15708353
 h      0.33790389    -2.01177143    -0.09058731
 h     -2.18289878     2.08546551     0.60812725
 h     -0.61751102     1.78262357    -1.37126324
 h      1.88888204     1.81049334    -0.33857679
 o      2.42665375    -1.15978342     0.22809134
 h      3.31697050    -0.77584928     0.00904306
 c     -2.44667937    -0.66896333    -0.43569376
 h     -3.07178546     0.08310159    -0.78219658
 h     -2.48353854    -1.44431865    -1.36050706
 h     -2.95594269    -1.00760405     0.47218850
 h     -0.83237721     1.30991635     1.79985707
          17

 c      1.42980126    -0.33879880     0.02396573
 c      0.10742948    -0.97567375     0.11200447
 c     -1.02864412    -0.24563158    -0.13628096
 c     -1.16565223     1.46382573     0.74193172
 c     -0.32040870     1.18581067    -0.38651826
 c      1.26200110     0.97295061    -0.16610741
 h      0.39115519    -2.05741189    -0.15619164
 h     -2.19018919     2.03734398     0.56118099
 h     -0.61735154     1.77831261    -1.37271365
 h      1.87439847     1.82629493    -0.32236671
 o      2.42663073    -1.15285772     0.23453105
 h      3.24462014    -0.79232101     0.06273476
 c     -2.44975053    -0.66801383    -0.43943342
 h     -3.04003716     0.10610115    -0.78861038
 h     -2.43091404    -1.44075327    -1.35038561
 h     -2.96695954    -1.05866811     0.46194686
 h     -0.78938032     1.27210897     1.81159508
          17

 c      1.41848155    -0.34568332     0.01195359
 c      0.11256026    -0.98556360     0.11538264
 c     -1.03231022    -0.23056509    -0.12299409
 c     -1.15565767     1.46270674     0.74744772
 c     -0.31437849     1.18803117    -0.39009012
 c      1.25297830     0.97856128    -0.17574099
 h      0.42778847    -2.09673667    -0.21243247
 h     -2.17987549     1.97454407     0.51923192
 h     -0.61225311     1.75916116    -1.35833697
 h      1.86845429     1.84771863    -0.30532500
 o      2.42547321    -1.14708514     0.24131536
 h      3.20196243    -0.79498541     0.11098424
 c     -2.45159482    -0.66955430    -0.44396835
 h     -3.01915518     0.14854595    -0.80264247
 h     -2.37933903    -1.42636894    -1.32100471
 h     -2.97485579    -1.11221867     0.44787236
 h     -0.75192263     1.23838658     1.80959845
          17

 c      1.40601284    -0.35177952     0.00092345
 c      0.11874664    -0.99744179     0.11673189
 c     -1.03558413    -0.21487348    -0.10924895
 c     -1.14548534     1.46111688     0.75332453
 c     -0.30761352     1.19131441    -0.39422493
 c      1.24149184     0.98449249    -0.18591620
 h      0.44503168    -2.12172033    -0.25572945
 h     -2.15452401     1.90108661     0.48521696
 h     -0.60343363     1.72768124    -1.33212006
 h      1.86904788     1.87122300    -0.28710175
 o      2.42097719    -1.14339999     0.24869837
 h      3.22316393    -0.76810223     0.14907095
 c     -2.45243880    -0.67278511    -0.44894523
 h     -3.00563480     0.20110444    -0.82075905
 h     -2.33074734    -1.40408956    -1.27838234
 h     -2.97830805    -1.16413235     0.42714045
 h     -0.72233449     1.21128957     1.79300561
          17

 c      1.39288418    -0.35669420    -0.00907315
 c      0.12543032    -1.01112293     0.11572139
 c     -1.03810590    -0.19900276    -0.09495503
 c     -1.13465950     1.45842598     0.75922899
 c     -0.30008543     1.19519091    -0.39822413
 c      1.22801886     0.99068611    -0.19655233
 h      0.44198140    -2.12911180    -0.28375387
 h     -2.12059381     1.82262575     0.46077111
 h     -0.59357370     1.68893426    -1.30235360
 h      1.87278800     1.89164820    -0.26736428
 o      2.41447497    -1.14120406     0.25633014
 h      3.28597147    -0.72063868     0.18201778
 c     -2.45264388    -0.67630222    -0.45389330
 h     -2.99446265     0.25112745    -0.83840926
 h     -2.28604286    -1.38030213    -1.23273099
 h     -2.97690593    -1.21078836     0.39871484
 h     -0.70144654     1.19238350     1.76436490
          17

 c      1.37965070    -0.36009816    -0.01801633
 c      0.13194921    -1.02615500     0.11218883
 c     -1.03956276    -0.18337694    -0.08005015
 c     -1.12256870     1.45405180     0.76468039
 c     -0.29170076     1.19902086    -0.40105854
 c      1.21310271     0.99709195    -0.20753138
 h      0.41917003    -2.11905472    -0.29544273
 h     -2.08821701     1.74571739     0.44587003
 h     -0.58693183     1.65018787    -1.28157836
 h      1.87624026     1.90423079    -0.24611079
 o      2.40857580    -1.13925495     0.26388051
 h      3.34757072    -0.67189083     0.21455793
 c     -2.45247401    -0.67854542    -0.45812368
 h     -2.98226817     0.28801905    -0.85225141
 h     -2.24441623    -1.36431835    -1.19751836
 h     -2.97126772    -1.24963544     0.36353643
 h     -0.68831039     1.18199624     1.72967454
          17

 c      1.36688395    -0.36177992    -0.02590234
 c      0.13760397    -1.04183202     0.10615787
 c     -1.03970388    -0.16841905    -0.06451045
 c     -1.10871097     1.44762796     0.76904717
 c     -0.28240193     1.20221822    -0.40172277
 c      1.19730672     1.00355657    -0.21869556
 h      0.37840759    -2.09504179    -0.29121808
 h     -2.06860650     1.67620624     0.43921702
 h     -0.58812742     1.61835383    -1.28258647
 h      1.87683177     1.90591668    -0.22368655
 o      2.40471281    -1.13675042     0.27125181
 h      3.38336315    -0.63362451     0.24757857
 c     -2.45201027    -0.67829469    -0.46109733
 h     -2.96783884     0.30521156    -0.86065901
 h     -2.20388307    -1.36407060    -1.18426649
 h     -2.96298590    -1.27951502     0.32430486
 h     -0.67996633     1.17903947     1.69828055
          17

 c      1.35511505    -0.36168288    -0.03273953
 c      0.14168993    -1.05707235     0.09788536
 c     -1.03834518    -0.15457196    -0.04835924
 c     -1.09311229     1.43912770     0.77154919
 c     -0.27242443     1.20463171    -0.39998510
 c      1.18119780     1.00978436    -0.22985991
 h      0.32288436    -2.06517897    -0.27359223
 h     -2.06855050     1.61755968     0.43998830
 h     -0.59908995     1.59557352    -1.30968258
 h      1.87327342     1.89586246    -0.20062505
 o      2.40333910    -1.13326450     0.27843600
 h      3.38394058    -0.61092240     0.28036116
 c     -2.45099424    -0.67521913    -0.46301188
 h     -2.95168253     0.30021701    -0.86345070
 h     -2.16390185    -1.37951181    -1.19521699
 h     -2.95439319    -1.30075484     0.28494367
 h     -0.67192656     1.18135836     1.68134288
          17

 c      1.34478108    -0.35992585    -0.03855198
 c      0.14354589    -1.07027392     0.08789919
 c     -1.03537640    -0.14229075    -0.03167435
 c     -1.07649288     1.42875542     0.77151689
 c     -0.26244959     1.20662825    -0.39674413
 c      1.16533559     1.01534057    -0.24083246
 h      0.25694126    -2.04362388    -0.24766351
 h     -2.08618989     1.57074318     0.44936601
 h     -0.61721172     1.57821574    -1.35446948
 h      1.86574057     1.87548403    -0.17743801
 o      2.40438134    -1.12857142     0.28543780
 h      3.34809371    -0.60513804     0.31186069
 c     -2.44876560    -0.66993723    -0.46476864
 h     -2.93573987     0.27454796    -0.86172642
 h     -2.12701190    -1.40211407    -1.22289668
 h     -2.94804527    -1.31489362     0.24968592
 h     -0.66024474     1.18711981     1.68731906
          17

 c      1.33619002    -0.35680444    -0.04338485
 c      0.14268952    -1.07954910     0.07687359
 c     -1.03077303    -0.13200080    -0.01459010
 c     -1.05987596     1.41668670     0.76893606
 c     -0.25341042     1.20873921    -0.39345197
 c      1.15025392     1.01968051    -0.25143768
 h      0.18459952    -2.04776635    -0.21968879
 h     -2.11280141     1.53552955     0.46970544
 h     -0.63742790     1.56093053    -1.40257497
 h      1.85590666     1.84822979    -0.15441719
 o      2.40735008    -1.12263254     0.29224774
 h      3.28129618    -0.61430299     0.34122412
 c     -2.44446933    -0.66358380    -0.46728815
 h     -2.92344544     0.23407270    -0.85806203
 h     -2.09711157    -1.42128026    -1.25685047
 h     -2.94593425    -1.32389215     0.22189913
 h     -0.64423644     1.19644224     1.71624150
          17

 c      1.32951999    -0.35275649    -0.04730528
 c      0.13894975    -1.08380857     0.06524031
 c     -1.02461347    -0.12404112     0.00270757
 c     -1.04412700     1.40298228     0.76466545
 c     -0.24620180     1.21136444    -0.39142551
 c      1.13644536     1.02221551    -0.26153639
 h      0.10785576    -2.08587670    -0.19255328
 h     -2.13799256     1.51152548     0.50252626
 h     -0.65517367     1.54004310    -1.44168596
 h      1.84666778     1.81895558    -0.13150202
 o      2.41110586    -1.11577258     0.29880423
 h      3.19959884    -0.63049669     0.36848432
 c     -2.43728746    -0.65751817    -0.47098647
 h     -2.91987328     0.18919814    -0.85673417
 h     -2.07726290    -1.42921371    -1.28868500
 h     -2.94873580    -1.32907401     0.20313643
 h     -0.62669461     1.21116351     1.75900728
          17

 c      1.32484074    -0.34828626    -0.05039791
 c      0.13231031    -1.08369391     0.05300548
 c     -1.01709304    -0.11862981     0.01998986
 c     -1.02985406     1.38771133     0.76004493
 c     -0.24152724     1.21472514    -0.39160346
 c      1.12437570     1.02243094    -0.27103137
 h      0.02828435    -2.14684004    -0.16376747
 h     -2.15335964     1.49833596     0.54752775
 h     -0.66757237     1.51408704    -1.46423468
 h      1.84125544     1.79266843    -0.10831945
 o      2.41345659    -1.10901083     0.30490118
 h      3.13614723    -0.63485334     0.39613419
 c     -2.42659419    -0.65311259    -0.47573961
 h     -2.93089163     0.15259244    -0.86289389
 h     -2.06891828    -1.42186684    -1.31314875
 h     -2.95553712    -1.33050436     0.19296355
 h     -0.61133652     1.23296305     1.80284390
          17

 c      1.32212209    -0.34388445    -0.05276123
 c      0.12269744    -1.08082186     0.04010769
 c     -1.00852288    -0.11586637     0.03699963
 c     -1.01746828     1.37105292     0.75639799
 c     -0.23984314     1.21891336    -0.39454803
 c      1.11452647     1.02003933    -0.27985026
 h     -0.05051331    -2.20949420    -0.12996088
 h     -2.15375466     1.49538918     0.60274642
 h     -0.67345353     1.48320801    -1.46701314
 h      1.84174792     1.77281163    -0.08449851
 o      2.41202847    -1.10369201     0.31017376
 h      3.12756410    -0.60394018     0.42951323
 c     -2.41221788    -0.65120887    -0.48122946
 h     -2.95976199     0.13250591    -0.87953026
 h     -2.07192192    -1.39843479    -1.32774139
 h     -2.96420203    -1.32725508     0.18958967
 h     -0.60063386     1.26211368     1.83674170
          17

 c      1.32123190    -0.33997900    -0.05450180
 c      0.11007255    -1.07661495     0.02668982
 c     -0.99931359    -0.11574636     0.05347191
 c     -1.00719254     1.35329843     0.75476639
 c     -0.24132100     1.22392783    -0.40045057
 c      1.10740624     1.01508772    -0.28791663
 h     -0.12384527    -2.25635540    -0.09032059
 h     -2.13747074     1.50182360     0.66509795
 h     -0.67325211     1.44865728    -1.45060118
 h      1.84781867     1.76004733    -0.06014303
 o      2.40735845    -1.09945818     0.31457603
 h      3.16507524    -0.54252214     0.46934121
 c     -2.39474567    -0.65158806    -0.48730218
 h     -3.00301330     0.12700690    -0.90433403
 h     -2.08457367    -1.36102609    -1.33256472
 h     -2.97206554    -1.31818049     0.19072808
 h     -0.59524585     1.29742922     1.85359186
          17

 c      1.32195039    -0.33693700    -0.05572219
 c      0.09460433    -1.07196979     0.01306590
 c     -0.98995741    -0.11815901     0.06915282
 c     -0.99901821     1.33480469     0.75580568
 c     -0.24579915     1.22967147    -0.40905847
 c      1.10347157     1.00793895    -0.29513440
 h     -0.18764496    -2.27743166    -0.04628126
 h     -2.10626111     1.51654949     0.73091529
 h     -0.66919569     1.41257735    -1.41968025
 h      1.85680471     1.75246569    -0.03608887
 o      2.40186208    -1.09465134     0.31851385
 h      3.21059727    -0.47711556     0.50948998
 c     -2.37542067    -0.65317793    -0.49387879
 h     -3.05128731     0.12732641    -0.93090659
 h     -2.10363196    -1.31477822    -1.33086350
 h     -2.97656200    -1.30257238     0.19417576
 h     -0.59420128     1.33671507     1.85034550
          17

 c      1.32398397    -0.33509151    -0.05651390
 c      0.07673479    -1.06739306    -0.00037863
 c     -0.98101919    -0.12286656     0.08381327
 c     -0.99267658     1.31593658     0.75971642
 c     -0.25273259     1.23593559    -0.41954646
 c      1.10298147     0.99915170    -0.30140719
 h     -0.23906514    -2.26869326    -0.00036984
 h     -2.06532038     1.53846123     0.79646233
 h     -0.66576301     1.37785873    -1.38411500
 h      1.86505761     1.74696471    -0.01370510
 o      2.39713012    -1.08815259     0.32237540
 h      3.23931529    -0.42632718     0.54427454
 c     -2.35567526    -0.65463612    -0.50059187
 h     -3.09433804     0.12525403    -0.95267289
 h     -2.12452260    -1.26789808    -1.32977956
 h     -2.97566729    -1.28051666     0.19810669
 h     -0.59505735     1.37726651     1.82789263
          17

 c      1.32697021    -0.33474766    -0.05696039
 c      0.05717089    -1.06315312    -0.01325080
 c     -0.97313046    -0.12947541     0.09726171
 c     -0.98770463     1.29701090     0.76617749
 c     -0.26120815     1.24242451    -0.43050831
 c      1.10588362     0.98935163    -0.30668116
 h     -0.27649443    -2.23047075     0.04450810
 h     -2.02259979     1.56666869     0.85846334
 h     -0.66968103     1.34758861    -1.35890857
 h      1.86945423     1.74068703     0.00556822
 o      2.39383866    -1.07952393     0.32640001
 h      3.24116483    -0.39837068     0.57050410
 c     -2.33673682    -0.65473555    -0.50670500
 h     -3.12444539     0.11641272    -0.96507363
 h     -2.14232014    -1.23019526    -1.33937502
 h     -2.96820906    -1.25306519     0.20128173
 h     -0.59383831     1.41638937     1.79123890
          17

 c      1.33048384    -0.33616396    -0.05714510
 c      0.03686335    -1.05930708    -0.02519003
 c     -0.96696953    -0.13741921     0.10935891
 c     -0.98366217     1.27826000     0.77434992
 c     -0.27018224     1.24886120    -0.44044641
 c      1.11180058     0.97913566    -0.31097851
 h     -0.29967206    -2.16730500     0.08549735
 h     -1.98657764     1.60043999     0.91448515
 h     -0.68759387     1.32377668    -1.35873915
 h      1.86830483     1.73187990     0.02063843
 o      2.39219143    -1.06872583     0.33072335
 h      3.21398237    -0.39554633     0.58679391
 c     -2.31939487    -0.65270649    -0.51157683
 h     -3.13708682     0.09997309    -0.96574553
 h     -2.15365582    -1.20877142    -1.36726039
 h     -2.95408804    -1.22229424     0.20327504
 h     -0.58500789     1.45203890     1.74947778
          17

 c      1.33404933    -0.33952325    -0.05716018
 c      0.01699753    -1.05557926    -0.03591940
 c     -0.96321803    -0.14597561     0.12002641
 c     -0.98041067     1.25986366     0.78310680
 c     -0.27896033     1.25508881    -0.44876274
 c      1.12009788     0.96900072    -0.31440507
 h     -0.31021830    -2.08937301     0.12036283
 h     -1.96271013     1.63851705     0.96289022
 h     -0.72105381     1.30639766    -1.38697104
 h      1.86165820     1.72024063     0.03102002
 o      2.39208309    -1.05601347     0.33539380
 h      3.16103394    -0.41589248     0.59333791
 c     -2.30392488    -0.64852788    -0.51530091
 h     -3.13056950     0.07764577    -0.95413801
 h     -2.15794731    -1.20374192    -1.41166694
 h     -2.93436910    -1.19123135     0.20464295
 h     -0.56220977     1.48333947     1.71390607
          17

 c      1.33716145    -0.34490276    -0.05711416
 c     -0.00101184    -1.05115206    -0.04533715
 c     -0.96250073    -0.15432366     0.12923775
 c     -0.97815040     1.24208493     0.79156354
 c     -0.28742426     1.26102406    -0.45610181
 c      1.12997477     0.95929024    -0.31713674
 h     -0.31246798    -2.01464165     0.14855564
 h     -1.95104482     1.67820263     1.00245939
 h     -0.76452711     1.29425093    -1.43231204
 h      1.85123667     1.70695591     0.03694835
 o      2.39296228    -1.04205530     0.34030616
 h      3.09320643    -0.45123042     0.59297788
 c     -2.29019703    -0.64280480    -0.51867189
 h     -3.10586819     0.05313224    -0.93134653
 h     -2.15642919    -1.20946189    -1.46199246
 h     -2.91109464    -1.16355530     0.20681820
 h     -0.52062127     1.51010366     1.69283463
          17

 c      1.33932177    -0.35224557    -0.05713395
 c     -0.01563080    -1.04473763    -0.05359864
 c     -0.96532160    -0.16163438     0.13699858
 c     -0.97708425     1.22542823     0.79956593
 c     -0.29573498     1.26655652    -0.46355718
 c      1.14054835     0.95017202    -0.31939701
 h     -0.31318965    -1.96734794     0.17220168
 h     -1.94721449     1.71534173     1.03224970
 h     -0.80953294     1.28636221    -1.47849153
 h      1.84007263     1.69446768     0.03934199
 o      2.39344962    -1.02825768     0.34503131
 h      3.03494006    -0.48192497     0.59388574
 c     -2.27781241    -0.63642246    -0.52252683
 h     -3.06707939     0.03219042    -0.90024929
 h     -2.15057927    -1.21920387    -1.50595200
 h     -2.88669615    -1.14296137     0.21152854
 h     -0.46012517     1.53110470     1.68619849
          17

 c      1.34009660    -0.36132091    -0.05735669
 c     -0.02563818    -1.03559437    -0.06094751
 c     -0.97200237    -0.16717810     0.14333800
 c     -0.97709361     1.21061234     0.80758386
 c     -0.30401138     1.27153626    -0.47192522
 c      1.15094411     0.94167289    -0.32142807
 h     -0.31749832    -1.96500226     0.19413296
 h     -1.94545260     1.74540370     1.05183394
 h     -0.84891914     1.28231297    -1.51295608
 h      1.83172154     1.68579495     0.03953634
 o      2.39151786    -1.01665473     0.34881430
 h      3.02114449    -0.47880655     0.60953078
 c     -2.26616835    -0.63039823    -0.52724340
 h     -3.02208425     0.02289365    -0.86555456
 h     -2.14152243    -1.22785235    -1.53456468
 h     -2.86313576    -1.13224944     0.21978681
 h     -0.38615047     1.54325538     1.68640103
          17

 c      1.33917058    -0.37169362    -0.05791225
 c     -0.03063198    -1.02476866    -0.06728437
 c     -0.98260862    -0.17043092     0.14830806
 c     -0.97774520     1.19833138     0.81617137
 c     -0.31224909     1.27580576    -0.48152496
 c      1.16039789     0.93378337    -0.32345469
 h     -0.32387405    -2.00242706     0.21287922
 h     -1.94102453     1.76473548     1.06154748
 h     -0.87812907     1.28199078    -1.52877243
 h      1.82906632     1.68335217     0.03876159
 o      2.38697650    -1.00785964     0.35154073
 h      3.05770918    -0.43619280     0.64328604
 c     -2.25460748    -0.62581945    -0.53267518
 h     -2.98152467     0.03461266    -0.83282531
 h     -2.13007025    -1.23219767    -1.54309243
 h     -2.84125118    -1.13249545     0.23093038
 h     -0.30715996     1.54299155     1.68421951
          17

 c      1.33636708    -0.38276096    -0.05890901
 c     -0.03090679    -1.01441566    -0.07216812
 c     -0.99685016    -0.17116545     0.15197746
 c     -0.97845609     1.18903174     0.82559468
 c     -0.32034292     1.27921986    -0.49226900
 c      1.16835352     0.92657625    -0.32563725
 h     -0.32665089    -2.05839747     0.22299269
 h     -1.93131693     1.77134047     1.06254657
 h     -0.89499868     1.28536908    -1.52371320
 h      1.83315596     1.68765048     0.03751712
 o      2.38209873    -1.00050386     0.35414942
 h      3.11145904    -0.38075197     0.68178373
 c     -2.24286244    -0.62350283    -0.53841781
 h     -2.95358524     0.07352976    -0.80580584
 h     -2.11681251    -1.23062253    -1.53055283
 h     -2.82080170    -1.14280380     0.24244687
 h     -0.23161992     1.52791487     1.67305461
          17

 c      1.33165746    -0.39386931    -0.06042337
 c     -0.02706614    -1.00628825    -0.07518173
 c     -1.01400939    -0.16947545     0.15441411
 c     -0.97860249     1.18282155     0.83576768
 c     -0.32809584     1.28164935    -0.50373101
 c      1.17450257     0.92025059    -0.32804072
 h     -0.32124800    -2.11275556     0.21978968
 h     -1.91615076     1.76524389     1.05676013
 h     -0.89956321     1.29241007    -1.49957464
 h      1.84286717     1.69680001     0.03527542
 o      2.37882407    -0.99348097     0.35749973
 h      3.15405902    -0.33486673     0.71266718
 c     -2.23153430    -0.62344045    -0.54408370
 h     -2.93774648     0.13653387    -0.78424004
 h     -2.10208050    -1.22315746    -1.49957013
 h     -2.80111676    -1.16078840     0.25079940
 h     -0.16640271     1.49734695     1.64983943
          17

 c      1.32517971    -0.40441432    -0.06248847
 c     -0.01989179    -1.00125206    -0.07608234
 c     -1.03297728    -0.16570725     0.15567332
 c     -0.97755369     1.17946371     0.84631587
 c     -0.33517717     1.28297964    -0.51513573
 c      1.17872861     0.91507822    -0.33065353
 h     -0.30552817    -2.15262902     0.20125059
 h     -1.89786448     1.74864879     1.04681798
 h     -0.89438335     1.30305734    -1.46247398
 h      1.85561008     1.70725000     0.03077723
 o      2.37808228    -0.98639507     0.36202491
 h      3.17221301    -0.30857386     0.72986463
 c     -2.22189295    -0.62471122    -0.54922136
 h     -2.92630565     0.21143428    -0.76547363
 h     -2.08579389    -1.21203640    -1.45692369
 h     -2.78179245    -1.18343986     0.25266096
 h     -0.11628614     1.45220404     1.61453536
          17

 c      1.31725879    -0.41388412    -0.06508273
 c     -0.01031270    -0.99949605    -0.07477942
 c     -1.05239650    -0.16034167     0.15579965
 c     -0.97470720     1.17840973     0.85664463
 c     -0.34105430     1.28310400    -0.52531155
 c      1.18100798     0.91129952    -0.33343465
 h     -0.27910930    -2.17133092     0.16751793
 h     -1.88113088     1.72580783     1.03589953
 h     -0.88518069     1.31734057    -1.42357384
 h      1.86848575     1.71517618     0.02263719
 o      2.38015205    -0.97920057     0.36786481
 h      3.16155967    -0.30485380     0.73129902
 c     -2.21521624    -0.62595174    -0.55308995
 h     -2.91144700     0.28377333    -0.74750474
 h     -2.06725700    -1.20224004    -1.41397046
 h     -2.76308485    -1.20793135     0.24587917
 h     -0.08367004     1.39478764     1.56967377
          17

 c      1.30841042    -0.42186288    -0.06812510
 c      0.00066459    -1.00080966    -0.07130558
 c     -1.07083954    -0.15389164     0.15483793
 c     -0.96962658     1.17890676     0.86599995
 c     -0.34502114     1.28190967    -0.53280467
 c      1.18133786     0.90903373    -0.33635107
 h     -0.24273470    -2.16658695     0.12015446
 h     -1.87183448     1.70216167     1.02735684
 h     -0.88038770     1.33561362    -1.39788057
 h      1.87920800     1.71765552     0.00983809
 o      2.38485973    -0.97202429     0.37494768
 h      3.12332952    -0.32236944     0.71749252
 c     -2.21241153    -0.62584573    -0.55477742
 h     -2.88905738     0.34209235    -0.72999342
 h     -2.04519206    -1.20048016    -1.38451164
 h     -2.74602099    -1.23215064     0.22994382
 h     -0.06797690     1.32854304     1.52024002
          17

 c      1.29931385    -0.42802138    -0.07147945
 c      0.01205904    -1.00470526    -0.06581163
 c     -1.08695830    -0.14684886     0.15284499
 c     -0.96232944     1.18021686     0.87354788
 c     -0.34653371     1.27928608    -0.53646819
 c      1.17971166     0.90823235    -0.33939254
 h     -0.19811556    -2.14012612     0.06174453
 h     -1.87436330     1.68243877     1.02407799
 h     -0.88711325     1.35858180    -1.39739951
 h      1.88657773     1.71329027    -0.00803388
 o      2.39150299    -0.96525380     0.38295155
 h      3.06567591    -0.35414841     0.69220146
 c     -2.21392034    -0.62357794    -0.55381282
 h     -2.85868546     0.37926008    -0.71376529
 h     -2.01868993    -1.21087785    -1.37790883
 h     -2.73233686    -1.25496128     0.20603488
 h     -0.06483002     1.25755801     1.47357660
          17

 c      1.29074692    -0.43210645    -0.07496688
 c      0.02302133    -1.01036056    -0.05856144
 c     -1.09959247    -0.13967961     0.14989028
 c     -0.95353809     1.18186247     0.87848105
 c     -0.34572091     1.27520602    -0.53626783
 c      1.17612184     0.90867202    -0.34256969
 h     -0.14808603    -2.09877059    -0.00438483
 h     -1.88848335     1.66867410     1.02789985
 h     -0.90505237     1.38646181    -1.42165030
 h      1.89063949     1.70239907    -0.03075136
 o      2.39852774    -0.95989719     0.39115885
 h      3.00926063    -0.38212487     0.66488573
 c     -2.21966154    -0.61919000    -0.55073162
 h     -2.82255486     0.39217340    -0.70018692
 h     -1.98889882    -1.23030073    -1.39246493
 h     -2.72425088    -1.27623182     0.17670475
 h     -0.06609002     1.18577326     1.43876394
          17

 c      1.28348644    -0.43392058    -0.07838507
 c      0.03290809    -1.01647656    -0.04988620
 c     -1.10785932    -0.13284604     0.14603653
 c     -0.94447044     1.18374299     0.88022612
 c     -0.34337567     1.26980702    -0.53322811
 c      1.17056323     0.90998320    -0.34591218
 h     -0.09664974    -2.05607339    -0.07485842
 h     -1.90882320     1.65995055     1.03945322
 h     -0.92651029     1.41801423    -1.45818656
 h      1.89262234     1.68691186    -0.05754285
 o      2.40355837    -0.95774303     0.39849466
 h      2.98761532    -0.37519781     0.65044208
 c     -2.22906123    -0.61343433    -0.54679087
 h     -2.78496011     0.38161954    -0.69088257
 h     -1.95930406    -1.24996269    -1.41802763
 h     -2.72400540    -1.29657233     0.14517278
 h     -0.06277541     1.11589720     1.42415724
          17

 c      1.27820140    -0.43329324    -0.08152744
 c      0.04125915    -1.02140896    -0.04007182
 c     -1.11122455    -0.12681069     0.14131514
 c     -0.93609764     1.18600284     0.87872583
 c     -0.34042664     1.26334933    -0.52859111
 c      1.16303203     0.91171817    -0.34946874
 h     -0.04812399    -2.03057833    -0.14771322
 h     -1.92768804     1.65391278     1.05835429
 h     -0.94253563     1.45090198    -1.49230758
 h      1.89462960     1.66995135    -0.08732286
 o      2.40560455    -0.95946918     0.40453466
 h      3.01319898    -0.32017405     0.65367934
 c     -2.24119750    -0.60738481    -0.54319991
 h     -2.75216479     0.35292919    -0.68775628
 h     -1.93411638    -1.26104643    -1.44371735
 h     -2.73321570    -1.31670802     0.11436196
 h     -0.05112525     1.04938244     1.43346440
          17

 c      1.27539841    -0.43008541    -0.08419153
 c      0.04767349    -1.02406896    -0.02931402
 c     -1.10954108    -0.12200960     0.13572029
 c     -0.92861055     1.18875370     0.87454696
 c     -0.33757796     1.25612355    -0.52327255
 c      1.15356821     0.91345038    -0.35329100
 h     -0.00526962    -2.03501862    -0.22292072
 h     -1.93830325     1.64831350     1.08343938
 h     -0.94701961     1.48265373    -1.51335632
 h      1.89892372     1.65495553    -0.11906539
 o      2.40632978    -0.96318535     0.40997152
 h      3.05762745    -0.24530038     0.66214771
 c     -2.25493345    -0.60231403    -0.54066746
 h     -2.73235827     0.31693344    -0.69311994
 h     -1.91679896    -1.25786906    -1.46205124
 h     -2.75228266    -1.33668167     0.08609129
 h     -0.03586102     0.98803299     1.46381039
          17

 c      1.27540329    -0.42427347    -0.08617523
 c      0.05181029    -1.02490250    -0.01795823
 c     -1.10305408    -0.11879643     0.12920928
 c     -0.92162909     1.19192343     0.86867069
 c     -0.33526000     1.24839169    -0.51780108
 c      1.14235679     0.91488678    -0.35740068
 h      0.03127795    -2.06446713    -0.29923156
 h     -1.93639309     1.64172050     1.11299821
 h     -0.93719496     1.51124735    -1.51556065
 h      1.90687534     1.64448514    -0.15220556
 o      2.40735347    -0.96691618     0.41540299
 h      3.09388481    -0.18028307     0.66517826
 c     -2.26906887    -0.59961287    -0.53936038
 h     -2.73442466     0.28857286    -0.70952799
 h     -1.90954646    -1.23816033    -1.46927970
 h     -2.78019165    -1.35541229     0.06086728
 h     -0.02619320     0.93492516     1.50786958
          17

 c      1.27831447    -0.41603259    -0.08728297
 c      0.05357413    -1.02536124    -0.00667310
 c     -1.09236387    -0.11740438     0.12170940
 c     -0.91465737     1.19529941     0.86217465
 c     -0.33367932     1.24036283    -0.51240326
 c      1.12982017     0.91595003    -0.36177704
 h      0.06139235    -2.10199696    -0.37170694
 h     -1.92047343     1.63365195     1.14505762
 h     -0.91299483     1.53535223    -1.49720386
 h      1.91800314     1.63929374    -0.18678325
 o      2.40938243    -0.96956981     0.42101896
 h      3.10977534    -0.14044229     0.65872351
 c     -2.28269347    -0.60019675    -0.53910530
 h     -2.76388391     0.27923432    -0.73852905
 h     -1.91318845    -1.20258362    -1.46481001
 h     -2.81481571    -1.37100958     0.03834049
 h     -0.03007647     0.89360293     1.55738769
          17

 c      1.28396920    -0.40575868    -0.08733276
 c      0.05320881    -1.02672530     0.00376101
 c     -1.07834613    -0.11793955     0.11313545
 c     -0.90729188     1.19861609     0.85603015
 c     -0.33284953     1.23217238    -0.50704145
 c      1.11662417     0.91677415    -0.36637658
 h      0.08454202    -2.13209013    -0.43395257
 h     -1.89174828     1.62453937     1.17770502
 h     -0.87670046     1.55457690    -1.46025004
 h      1.92984536     1.63832662    -0.22321540
 o      2.41259037    -0.97061626     0.42679145
 h      3.10192752    -0.13177327     0.64234636
 c     -2.29562852    -0.60368749    -0.53966407
 h     -2.81801879     0.28727927    -0.77842915
 h     -1.92703773    -1.15452226    -1.45115820
 h     -2.85347048    -1.38156059     0.01796641
 h     -0.05174737     0.86693780     1.60527816
          17

 c      1.29196324    -0.39402531    -0.08616093
 c      0.05123850    -1.02967632     0.01268056
 c     -1.06204839    -0.12039544     0.10341632
 c     -0.89923057     1.20160644     0.85101092
 c     -0.33258085     1.22384171    -0.50136809
 c      1.10358961     0.91761479    -0.37116247
 h      0.10001410    -2.14564066    -0.48070897
 h     -1.85393395     1.61565749     1.20939115
 h     -0.83311142     1.56997557    -1.41083972
 h      1.93883108     1.63959764    -0.26189345
 o      2.41686905    -0.96985797     0.43258953
 h      3.07193815    -0.15471793     0.61744086
 c     -2.30841408    -0.60856607    -0.54078439
 h     -2.88677382     0.30039788    -0.82390244
 h     -1.94862804    -1.10003065    -1.43454115
 h     -2.89339452    -1.38575973    -0.00061007
 h     -0.09172145     0.85650601     1.64628994
          17

 c      1.30171361    -0.38151177    -0.08362981
 c      0.04836147    -1.03440415     0.01960774
 c     -1.04459093    -0.12467291     0.09251434
 c     -0.89026583     1.20403884     0.84764409
 c     -0.33246607     1.21521868    -0.49466156
 c      1.09156520     0.91873558    -0.37611905
 h      0.10720269    -2.13902074    -0.50858065
 h     -1.81283777     1.60897064     1.23910241
 h     -0.78970999     1.58478047    -1.35995068
 h      1.94153897     1.64125891    -0.30289784
 o      2.42181570    -0.96747781     0.43819525
 h      3.02669767    -0.20351725     0.58701338
 c     -2.32185878    -0.61308011    -0.54201715
 h     -2.95859902     0.30615145    -0.86839699
 h     -1.97375063    -1.04719485    -1.42505129
 h     -2.93206983    -1.38318574    -0.01747538
 h     -0.14728387     0.86230374     1.67726344
          17

 c      1.31253678    -0.36892654    -0.07963940
 c      0.04534382    -1.04076803     0.02425590
 c     -1.02708565    -0.13059871     0.08042981
 c     -0.88036153     1.20577462     0.84617905
 c     -0.33198135     1.20597946    -0.48596669
 c      1.08132073     0.92031981    -0.38124811
 h      0.10575134    -2.11256709    -0.51598777
 h     -1.77530191     1.60674707     1.26620114
 h     -0.75538425     1.60439828    -1.32170145
 h      1.93569514     1.64232540    -0.34593938
 o      2.42647814    -0.96438046     0.44326870
 h      2.98249926    -0.26092468     0.55624959
 c     -2.33662572    -0.61587881    -0.54278723
 h     -3.02439543     0.29738878    -0.90630553
 h     -1.99776330    -1.00379437    -1.43380242
 h     -2.96746567    -1.37440578    -0.03243857
 h     -0.21270396     0.88251999     1.69764556
          17

 c      1.32373830    -0.35692592    -0.07413613
 c      0.04291972    -1.04834136     0.02655599
 c     -1.01057520    -0.13794650     0.06719777
 c     -0.86980966     1.20685274     0.84657883
 c     -0.33081653     1.19587060    -0.47471303
 c      1.07347232     0.92241850    -0.38655911
 h      0.09568099    -2.07031712    -0.50336809
 h     -1.74738385     1.61084561     1.28978302
 h     -0.73636005     1.63357883    -1.30611288
 h      1.92070648     1.64297767    -0.39045672
 o      2.42912565    -0.96250787     0.44738095
 h      2.96856185    -0.29353470     0.53196514
 c     -2.35293294    -0.61629304    -0.54294458
 h     -3.07826749     0.27207353    -0.93362110
 h     -2.01844144    -0.97373245    -1.46576932
 h     -2.99824312    -1.36100711    -0.04497295
 h     -0.27934114     0.91336315     1.71040654
          17

 c      1.33470897    -0.34603407    -0.06711604
 c      0.04170639    -1.05631583     0.02672793
 c     -0.99598639    -0.14645964     0.05288518
 c     -0.85932660     1.20754098     0.84856212
 c     -0.32918524     1.18511206    -0.46141095
 c      1.06841927     0.92493407    -0.39206479
 h      0.07754963    -2.02121058    -0.47399900
 h     -1.73249786     1.62192244     1.30789249
 h     -0.73228393     1.67164397    -1.31099150
 h      1.89781916     1.64459681    -0.43578073
 o      2.42849783    -0.96329004     0.45035607
 h      3.00689417    -0.27701337     0.51716094
 c     -2.37045101    -0.61431449    -0.54316568
 h     -3.11710654     0.23183339    -0.94792440
 h     -2.03750710    -0.95594401    -1.51496454
 h     -3.02383269    -1.34549305    -0.05418669
 h     -0.33655102     0.94939669     1.72259044
          17

 c      1.34499357    -0.33659839    -0.05863110
 c      0.04215269    -1.06333706     0.02536714
 c     -0.98409465    -0.15586539     0.03758503
 c     -0.84988447     1.20825465     0.85179272
 c     -0.32766159     1.17441156    -0.44743916
 c      1.06629970     0.92764176    -0.39777673
 h      0.05248966    -1.98098944    -0.43506448
 h     -1.73067914     1.63905878     1.31740656
 h     -0.73785547     1.71214568    -1.32435768
 h      1.86993058     1.64955171    -0.48132116
 o      2.42585964    -0.96524263     0.45246563
 h      3.07929963    -0.23465832     0.50797048
 c     -2.38849864    -0.61033329    -0.54456256
 h     -3.14033783     0.18113801    -0.94843134
 h     -2.05858411    -0.94709536    -1.56880755
 h     -3.04423553    -1.33091338    -0.05896843
 h     -0.37448333     0.98503876     1.74325481
          17

 c      1.35428505    -0.32880859    -0.04879989
 c      0.04456592    -1.06764136     0.02335065
 c     -0.97550474    -0.16587171     0.02139954
 c     -0.84229590     1.20935577     0.85629331
 c     -0.32677991     1.16455849    -0.43424087
 c      1.06701702     0.93024881    -0.40368921
 h      0.02173987    -1.97058832    -0.39651021
 h     -1.73927366     1.66003661     1.31490555
 h     -0.74733178     1.74734811    -1.33362959
 h      1.84090285     1.66060149    -0.52670606
 o      2.42323484    -0.96629632     0.45399326
 h      3.15517472    -0.20004311     0.50054842
 c     -2.40626142    -0.60497829    -0.54801067
 h     -3.15033495     0.12733420    -0.93630852
 h     -2.08454614    -0.94423316    -1.61543315
 h     -3.05954327    -1.32020663    -0.05832908
 h     -0.38811606     1.01681060     1.77750219
          17

 c      1.36237695    -0.32272470    -0.03781011
 c      0.04917143    -1.06814358     0.02126584
 c     -0.97065065    -0.17614680     0.00442057
 c     -0.83692341     1.21103094     0.86271644
 c     -0.32684744     1.15612376    -0.42286910
 c      1.07033873     0.93249796    -0.40977346
 h     -0.01391888    -2.00342066    -0.36419223
 h     -1.75425889     1.68198493     1.29788172
 h     -0.75673197     1.77153311    -1.33051912
 h      1.81427461     1.67981021    -0.57173636
 o      2.42189110    -0.96545597     0.45509836
 h      3.21570445    -0.19020897     0.49323114
 c     -2.42282693    -0.59915927    -0.55380704
 h     -3.15338302     0.08101240    -0.91505767
 h     -2.11667347    -0.94547622    -1.64698480
 h     -3.06940992    -1.31541644    -0.05182921
 h     -0.37903377     1.04417915     1.82165962
          17

 c      1.36913375    -0.31828400    -0.02590352
 c      0.05601404    -1.06569340     0.01891657
 c     -0.96979142    -0.18631495    -0.01327836
 c     -0.83373557     1.21334065     0.87200816
 c     -0.32795601     1.14939472    -0.41391362
 c      1.07601494     0.93428755    -0.41599861
 h     -0.05294070    -2.07054171    -0.33405497
 h     -1.77145935     1.70205215     1.26555464
 h     -0.76393613     1.78170578    -1.31126969
 h      1.79187517     1.70726892    -0.61607290
 o      2.42247031    -0.96248909     0.45588345
 h      3.25200704    -0.21044856     0.48546419
 c     -2.43718814    -0.59406167    -0.56168397
 h     -3.15966562     0.05510472    -0.89004566
 h     -2.15494210    -0.94975030    -1.65966218
 h     -3.07283243    -1.31708416    -0.03991524
 h     -0.35319276     1.06818551     1.86583525
          17

 c      1.37447999    -0.31531959    -0.01335331
 c      0.06482066    -1.06235417     0.01581951
 c     -0.97296651    -0.19600683    -0.03163565
 c     -0.83248211     1.21628793     0.88482323
 c     -0.33003886     1.14439190    -0.40752239
 c      1.08383086     0.93573225    -0.42236057
 h     -0.09165941    -2.14860681    -0.29822857
 h     -1.78746106     1.71796529     1.21911406
 h     -0.76836523     1.77741461    -1.27581132
 h      1.77335251     1.74047214    -0.65885488
 o      2.42525496    -0.95755529     0.45643320
 h      3.26091415    -0.26009756     0.47712009
 c     -2.44856537    -0.59077470    -0.57109419
 h     -3.17890065     0.06017055    -0.86576258
 h     -2.19843243    -0.95650120    -1.65310757
 h     -3.06843703    -1.32411631    -0.02396841
 h     -0.31767617     1.08990578     1.90000738
          17

 c      1.37839757    -0.31359767    -0.00044532
 c      0.07507299    -1.05989056     0.01178982
 c     -0.97993706    -0.20492897    -0.05058504
 c     -0.83279338     1.21982208     0.90122628
 c     -0.33289445     1.14086827    -0.40340042
 c      1.09355900     0.93710877    -0.42888704
 h     -0.12552248    -2.21693471    -0.25226833
 h     -1.80019544     1.72840671     1.16151942
 h     -0.77097527     1.76082819    -1.22750657
 h      1.75700684     1.77497484    -0.69862452
 o      2.43019338    -0.95110709     0.45682265
 h      3.24438636    -0.33393862     0.46825725
 c     -2.45704336    -0.58962461    -0.58154828
 h     -3.21206788     0.09703399    -0.84223969
 h     -2.24554421    -0.96570449    -1.63034294
 h     -3.05509646    -1.33418932    -0.00598245
 h     -0.27887850     1.10993034     1.91750605
          17

 c      1.38093294    -0.31285488     0.01253779
 c      0.08613034    -1.05927176     0.00696756
 c     -0.99016877    -0.21289494    -0.07004609
 c     -0.83423263     1.22382321     0.92069889
 c     -0.33616333     1.13827303    -0.40079592
 c      1.10487540     0.93872571    -0.43561095
 h     -0.15058573    -2.26301578    -0.19568991
 h     -1.80914854     1.73316026     1.09703233
 h     -0.77464520     1.73727191    -1.17357247
 h      1.74114577     1.80588271    -0.73366267
 o      2.43663067    -0.94401000     0.45711589
 h      3.21345813    -0.42006095     0.45899448
 c     -2.46365249    -0.58997205    -0.59254298
 h     -3.24971773     0.15552491    -0.81588002
 h     -2.29412859    -0.97819227    -1.59831132
 h     -3.03250411    -1.34447868     0.01200505
 h     -0.24186484     1.12842457     1.91568588
          17

 c      1.38221519    -0.31282063     0.02532658
 c      0.09729962    -1.06082815     0.00166156
 c     -1.00287702    -0.21981382    -0.08992770
 c     -0.83637233     1.22811157     0.94227172
 c     -0.33930637     1.13574922    -0.39856305
 c      1.11731543     0.94080158    -0.44253459
 h     -0.16393993    -2.28090077    -0.13022164
 h     -1.81510816     1.73297112     1.03060087
 h     -0.78445859     1.71543565    -1.12501758
 h      1.72502300     1.82923485    -0.76246741
 o      2.44278511    -0.93774580     0.45738205
 h      3.19616914    -0.49648296     0.44914825
 c     -2.46964893    -0.59069721    -0.60323710
 h     -3.27968758     0.22138252    -0.78365179
 h     -2.34182965    -0.99600341    -1.56797270
 h     -3.00146208    -1.35242434     0.02848287
 h     -0.21004474     1.14527834     1.89570478
          17

 c      1.38245792    -0.31321036     0.03765649
 c      0.10788819    -1.06447439    -0.00375645
 c     -1.01711170    -0.22566493    -0.11013688
 c     -0.83891905     1.23248834     0.96466620
 c     -0.34172911     1.13235483    -0.39550705
 c      1.13028434     0.94339268    -0.44960508
 h     -0.16366999    -2.26910617    -0.05857734
 h     -1.81946475     1.72913209     0.96725092
 h     -0.80627405     1.70504779    -1.09340034
 h      1.70913635     1.84282469    -0.78412114
 o      2.44620592    -0.93387563     0.45775305
 h      3.23030159    -0.53987907     0.43745900
 c     -2.47590658    -0.59071049    -0.61254317
 h     -3.29331325     0.28233315    -0.74497199
 h     -2.38687375    -1.02183594    -1.55158954
 h     -2.96386731    -1.35632586     0.04284462
 h     -0.18469746     1.16020407     1.86236818
          17

 c      1.38189918    -0.31371106     0.04924086
 c      0.11727287    -1.06980898    -0.00890218
 c     -1.03185098    -0.23047171    -0.13058689
 c     -0.84184653     1.23678199     0.98642116
 c     -0.34317246     1.12759228    -0.39106281
 c      1.14309829     0.94636997    -0.45670404
 h     -0.14890330    -2.22993791     0.01616288
 h     -1.82336021     1.72299678     0.91166827
 h     -0.84224077     1.71091706    -1.08353786
 h      1.69512627     1.84655016    -0.79849544
 o      2.44701905    -0.93230522     0.45840134
 h      3.31271661    -0.55358840     0.42238043
 c     -2.48276917    -0.58928620    -0.61974090
 h     -3.28648036     0.32985234    -0.70112015
 h     -2.42887612    -1.05660340    -1.55607845
 h     -2.92247036    -1.35563873     0.05547475
 h     -0.16439595     1.17281281     1.82386629
          17

 c      1.38073648    -0.31400727     0.05976995
 c      0.12499442    -1.07605944    -0.01341410
 c     -1.04608417    -0.23429024    -0.15120367
 c     -0.84542099     1.24086870     1.00605752
 c     -0.34401283     1.12174004    -0.38564499
 c      1.15504397     0.94942237    -0.46364150
 h     -0.12017537    -2.17042384     0.09107508
 h     -1.82722202     1.71568059     0.86797572
 h     -0.88733940     1.72922748    -1.08972881
 h      1.68548885     1.84241661    -0.80629474
 o      2.44779911    -0.93193085     0.45940961
 h      3.40192518    -0.55719905     0.40416957
 c     -2.49017973    -0.58626627    -0.62496012
 h     -3.25869275     0.35891647    -0.65426589
 h     -2.46856518    -1.09686174    -1.57806891
 h     -2.88047518    -1.35093060     0.06751217
 h     -0.14508031     1.18272810     1.79044416
          17

 c      1.37913645    -0.31385630     0.06895289
 c      0.13086351    -1.08191465    -0.01702748
 c     -1.05887845    -0.23720431    -0.17193177
 c     -0.84999101     1.24464942     1.02237619
 c     -0.34501315     1.11550897    -0.38018085
 c      1.16543615     0.95210127    -0.47016475
 h     -0.08001810    -2.10436798     0.16443699
 h     -1.83097881     1.70807968     0.83952467
 h     -0.93228175     1.75159175    -1.10129197
 h      1.68315665     1.83413650    -0.80891503
 o      2.45043220    -0.93211657     0.46078740
 h      3.46725071    -0.56225543     0.38406544
 c     -2.49787273    -0.58198822    -0.62891849
 h     -3.21232144     0.36769972    -0.60688443
 h     -2.50664984    -1.13572968    -1.60718977
 h     -2.84104023    -1.34350272     0.08034117
 h     -0.12213224     1.18978849     1.77104583
          17

 c      1.37727306    -0.31312841     0.07655147
 c      0.13497240    -1.08550744    -0.01970991
 c     -1.06942921    -0.23933401    -0.19272992
 c     -0.85559208     1.24800496     1.03480097
 c     -0.34688073     1.10956267    -0.37552316
 c      1.17368141     0.95393100    -0.47600161
 h     -0.03288137    -2.05257559     0.23742117
 h     -1.83470347     1.70106937     0.82862788
 h     -0.96856149     1.77066224    -1.10925895
 h      1.69081389     1.82603220    -0.80800675
 o      2.45566997    -0.93263882     0.46250957
 h      3.49522793    -0.57262600     0.36327448
 c     -2.50545062    -0.57708995    -0.63233658
 h     -3.15255103     0.35800955    -0.56139114
 h     -2.54327144    -1.16615730    -1.63283599
 h     -2.80680329    -1.33477352     0.09498088
 h     -0.09429636     1.19424774     1.76918326
          17

 c      1.37535819    -0.31179433     0.08239512
 c      0.13748316    -1.08518959    -0.02165541
 c     -1.07709340    -0.24084210    -0.21354994
 c     -0.86172989     1.25077227     1.04344646
 c     -0.35006885     1.10435551    -0.37224810
 c      1.17936383     0.95457758    -0.48093138
 h      0.01718181    -2.03390379     0.31394781
 h     -1.83909288     1.69563602     0.83636676
 h     -0.99062977     1.78209085    -1.10841958
 h      1.70991335     1.82123328    -0.80476682
 o      2.46357217    -0.93342091     0.46452350
 h      3.48234636    -0.58868936     0.34274899
 c     -2.51234352    -0.57248213    -0.63564959
 h     -3.08777181     0.33656311    -0.51963892
 h     -2.57818932    -1.18299892    -1.64767481
 h     -2.77957682    -1.32567776     0.11161515
 h     -0.06574312     1.19673901     1.78188744
          17

 c      1.37365092    -0.30989304     0.08638659
 c      0.13838056    -1.08094507    -0.02281343
 c     -1.08141139    -0.24192370    -0.23431111
 c     -0.86758218     1.25276521     1.04882777
 c     -0.35477128     1.10016720    -0.37066991
 c      1.18232599     0.95399445    -0.48484302
 h      0.06913659    -2.04887150     0.39486769
 h     -1.84540016     1.69276960     0.86261677
 h     -0.99587857     1.78423256    -1.09679720
 h      1.73977416     1.82004356    -0.79934531
 o      2.47369194    -0.93445639     0.46676618
 h      3.43223204    -0.60873451     0.32295590
 c     -2.51778730    -0.56940693    -0.63903294
 h     -3.02936558     0.31593367    -0.48213669
 h     -2.61108357    -1.18343236    -1.64805226
 h     -2.76029447    -1.31640980     0.12948190
 h     -0.04375005     1.19795832     1.80272422
          17

 c      1.37242609    -0.30752565     0.08850423
 c      0.13763022    -1.07434320    -0.02255106
 c     -1.08212101    -0.24278827    -0.25489256
 c     -0.87236816     1.25382403     1.05152636
 c     -0.36095256     1.09714386    -0.37087422
 c      1.18268388     0.95243198    -0.48773484
 h      0.12298855    -2.08015048     0.47372248
 h     -1.85478784     1.69312241     0.90627683
 h     -0.98425903     1.77764025    -1.07498265
 h      1.77742853     1.81979715    -0.79087465
 o      2.48489854    -0.93588302     0.46923052
 h      3.35882788    -0.62798416     0.30291817
 c     -2.52102686    -0.56915409    -0.64248722
 h     -2.98872053     0.31130046    -0.44767826
 h     -2.64174091    -1.16689624    -1.63365613
 h     -2.74915700    -1.30664618     0.14717835
 h     -0.03495718     1.19833198     1.82530459
          17

 c      1.37190891    -0.30486464     0.08879870
 c      0.13541270    -1.06710155    -0.02005954
 c     -1.07916526    -0.24364366    -0.27514666
 c     -0.87560748     1.25386932     1.05202577
 c     -0.36834360     1.09527359    -0.37270899
 c      1.18075484     0.95030352    -0.48966004
 h      0.17706874    -2.10908787     0.54145567
 h     -1.86733662     1.69657309     0.96552922
 h     -0.95831404     1.76512799    -1.04609436
 h      1.81842487     1.81635802    -0.77811054
 o      2.49494975    -0.93817780     0.47213407
 h      3.29379398    -0.63575973     0.27769030
 c     -2.52177347    -0.57216358    -0.64571753
 h     -2.97117055     0.33028411    -0.41507948
 h     -2.67021556    -1.13528565    -1.60768875
 h     -2.74584479    -1.29602720     0.16317040
 h     -0.04328825     1.19786264     1.84496705
          17

 c      1.37220161    -0.30212534     0.08737447
 c      0.13209009    -1.06034940    -0.01476817
 c     -1.07269716    -0.24467980    -0.29492032
 c     -0.87723431     1.25294029     1.05068580
 c     -0.37640602     1.09430968    -0.37573959
 c      1.17694474     0.94801934    -0.49066830
 h      0.22837857    -2.12402306     0.59130078
 h     -1.88127451     1.70193680     1.03787538
 h     -0.92357025     1.75237482    -1.01623718
 h      1.85803275     1.80600326    -0.76013996
 o      2.50106308    -0.94209161     0.47600510
 h      3.27836000    -0.61707088     0.23730282
 c     -2.52036433    -0.57739856    -0.64787592
 h     -2.97333715     0.36603629    -0.38585202
 h     -2.69714690    -1.09333965    -1.57761326
 h     -2.74970288    -1.28452404     0.17618751
 h     -0.06944441     1.19611893     1.85915001
          17

 c      1.37324615    -0.29951190     0.08436209
 c      0.12809576    -1.05466691    -0.00641745
 c     -1.06306892    -0.24605766    -0.31407170
 c     -0.87759947     1.25119799     1.04776378
 c     -0.38434987     1.09373125    -0.37924975
 c      1.17164957     0.94587984    -0.49077790
 h      0.27365555    -2.11967798     0.61966642
 h     -1.89306078     1.70708280     1.11992532
 h     -0.88832066     1.74812364    -0.99443332
 h      1.89223170     1.78664446    -0.73675694
 o      2.50317263    -0.94748940     0.48089611
 h      3.31240110    -0.57169251     0.17963162
 c     -2.51733470    -0.58295687    -0.64763392
 h     -2.98754841     0.40412644    -0.36353309
 h     -2.72417388    -1.04826337    -1.55512125
 h     -2.75987739    -1.27254098     0.18539550
 h     -0.11095522     1.19227707     1.86745237
          17

 c      1.37487364    -0.29720432     0.07991061
 c      0.12387402    -1.05026443     0.00500126
 c     -1.05078860    -0.24791249    -0.33247338
 c     -0.87737429     1.24888629     1.04342421
 c     -0.39136553     1.09295523    -0.38248405
 c      1.16520124     0.94402736    -0.48996553
 h      0.30988758    -2.09505326     0.62550827
 h     -1.89851537     1.70951462     1.20722356
 h     -0.86089731     1.76152524    -0.98976906
 h      1.91832583     1.75828599    -0.70851332
 o      2.50376689    -0.95313062     0.48594745
 h      3.35652479    -0.51762590     0.11729534
 c     -2.51305273    -0.58710917    -0.64373883
 h     -3.00660198     0.43221705    -0.35107646
 h     -2.75361226    -1.00706675    -1.55226018
 h     -2.77541042    -1.26090721     0.19048553
 h     -0.16235679     1.18516678     1.87178433
          17

 c      1.37687431    -0.29538015     0.07419875
 c      0.11984796    -1.04706389     0.01928298
 c     -1.03645921    -0.25036623    -0.35000146
 c     -0.87737508     1.24627192     1.03774279
 c     -0.39705560     1.09188832    -0.38517464
 c      1.15784788     0.94243701    -0.48816531
 h      0.33456196    -2.05256164     0.61000028
 h     -1.89431730     1.70710549     1.29442524
 h     -0.84459630     1.79556657    -1.00527254
 h      1.93528595     1.72302745    -0.67659441
 o      2.50464075    -0.95793081     0.49029297
 h      3.38265210    -0.47056245     0.06295142
 c     -2.50779892    -0.58892376    -0.63583316
 h     -3.02522020     0.44326678    -0.34965508
 h     -2.78639029    -0.97233166    -1.57305325
 h     -2.79530106    -1.25085044     0.19174490
 h     -0.21587161     1.17333619     1.87622740
          17

 c      1.37902087    -0.29422371     0.06744102
 c      0.11636542    -1.04464023     0.03597089
 c     -1.02072468    -0.25353675    -0.36651946
 c     -0.87832067     1.24358453     1.03077815
 c     -0.40157161     1.09123563    -0.38778805
 c      1.14973842     0.94093992    -0.48528410
 h      0.34610623    -1.99874921     0.57697803
 h     -1.87911396     1.69867591     1.37586780
 h     -0.83610946     1.84335267    -1.03507185
 h      1.94391299     1.68482203    -0.64261273
 o      2.50650478    -0.96125803     0.49338794
 h      3.37994137    -0.43897391     0.02396750
 c     -2.50197311    -0.58828473    -0.62479217
 h     -3.03990712     0.43493564    -0.35877283
 h     -2.82004915    -0.94150418    -1.60936341
 h     -2.81851646    -1.24386339     0.18997013
 h     -0.26321611     1.15520111     1.88564019
          17

 c      1.38106999    -0.29392340     0.05988970
 c      0.11360363    -1.04203868     0.05425746
 c     -1.00423370    -0.25752592    -0.38187202
 c     -0.88056566     1.24095960     1.02276363
 c     -0.40526173     1.09206566    -0.39111872
 c      1.14092204     0.93928012    -0.48123036
 h      0.34479634    -1.94640148     0.53400085
 h     -1.85392881     1.68427111     1.44633422
 h     -0.82978537     1.89301299    -1.06920382
 h      1.94668304     1.64891217    -0.60832911
 o      2.50949784    -0.96277226     0.49491911
 h      3.34675784    -0.42671994     0.00389904
 c     -2.49603632    -0.58551205    -0.61212114
 h     -3.04875602     0.40867106    -0.37666399
 h     -2.84982414    -0.91081661    -1.64725348
 h     -2.84391899    -1.24136502     0.18607825
 h     -0.29834898     1.12939392     1.90257289
          17

 c      1.38276114    -0.29467203     0.05183853
 c      0.11148641    -1.03766362     0.07296688
 c     -0.98762177    -0.26238044    -0.39589190
 c     -0.88396259     1.23838792     1.01426860
 c     -0.40836179     1.09523930    -0.39581429
 c      1.13140340     0.93721127    -0.47594731
 h      0.33364713    -1.91584433     0.49246178
 h     -1.82195442     1.66513334     1.50176595
 h     -0.82147183     1.93415677    -1.09919312
 h      1.94694557     1.62075041    -0.57531432
 o      2.51343300    -0.96234081     0.49474734
 h      3.28693643    -0.43448423     0.00347359
 c     -2.49029841    -0.58113743    -0.59921767
 h     -3.05166731     0.36955294    -0.40054696
 h     -2.87112920    -0.87828441    -1.67486955
 h     -2.87012036    -1.24423759     0.18057031
 h     -0.31926148     1.09529462     1.92455828
          17

 c      1.38382129    -0.29666404     0.04362284
 c      0.10983030    -1.02991862     0.09097066
 c     -0.97151319    -0.26803226    -0.40841830
 c     -0.88796269     1.23569692     1.00608271
 c     -0.41095439     1.10119819    -0.40221791
 c      1.12126831     0.93462085    -0.46943664
 h      0.31680768    -1.92762040     0.46274267
 h     -1.78797748     1.64346536     1.53980962
 h     -0.80926026     1.96022796    -1.11984602
 h      1.94736787     1.60446929    -0.54465163
 o      2.51774329    -0.96010752     0.49298145
 h      3.21076064    -0.45872017     0.01945833
 c     -2.48478031    -0.57594383    -0.58708731
 h     -3.05089708     0.32661075    -0.42678398
 h     -2.88081080    -0.84398234    -1.68523906
 h     -2.89537529    -1.25247626     0.17321902
 h     -0.32726732     1.05339068     1.94479730
          17

 c      1.38398545    -0.30007284     0.03560210
 c      0.10876780    -1.01886681     0.10795013
 c     -0.95653144    -0.27424226    -0.41932317
 c     -0.89183148     1.23258107     0.99889533
 c     -0.41303218     1.10998133    -0.41038848
 c      1.11080986     0.93162542    -0.46175929
 h      0.29474017    -1.98332338     0.44557090
 h     -1.75768275     1.62209070     1.56013052
 h     -0.79295906     1.96834470    -1.12896275
 h      1.94836850     1.60157005    -0.51685868
 o      2.52117947    -0.95674936     0.49023129
 h      3.13976299    -0.48761688     0.04070174
 c     -2.47919652    -0.57098064    -0.57634271
 h     -3.05120424     0.29221648    -0.45128087
 h     -2.87726195    -0.80936631    -1.67594403
 h     -2.91766182    -1.26514842     0.16321283
 h     -0.32505402     1.00518020     1.95548834
          17

 c      1.38305729    -0.30500684     0.02811885
 c      0.10871712    -1.00658829     0.12430286
 c     -0.94327486    -0.28060572    -0.42852682
 c     -0.89482027     1.22866865     0.99306296
 c     -0.41453860     1.12126686    -0.42013202
 c      1.10053441     0.92856636    -0.45301477
 h      0.26433221    -2.06149681     0.43358909
 h     -1.73683388     1.60402193     1.56432098
 h     -0.77367204     1.95891469    -1.12694753
 h      1.94780029     1.61069935    -0.49204848
 o      2.52169499    -0.95365412     0.48779889
 h      3.10825405    -0.49841910     0.04528583
 c     -2.47312089    -0.56726148    -0.56722210
 h     -3.05793754     0.27822863    -0.47040023
 h     -2.86028494    -0.77671086    -1.64842613
 h     -2.93497049    -1.28068382     0.14964600
 h     -0.31540051     0.95278960     1.95056999
          17

 c      1.38099988    -0.31146543     0.02145051
 c      0.10989922    -0.99551259     0.14037218
 c     -0.93224308    -0.28663268    -0.43598255
 c     -0.89629341     1.22360437     0.98858577
 c     -0.41535684     1.13436420    -0.43098617
 c      1.09101840     0.92590675    -0.44331923
 h      0.22392212    -2.13681658     0.42052136
 h     -1.73014635     1.59188518     1.55519357
 h     -0.75378532     1.93587340    -1.11701162
 h      1.94216696     1.62859877    -0.47014464
 o      2.51815923    -0.95168670     0.48650631
 h      3.13553294    -0.47730231     0.01946759
 c     -2.46633806    -0.56517658    -0.55956145
 h     -3.07270141     0.28924085    -0.48189499
 h     -2.83114699    -0.74875637    -1.60791096
 h     -2.94567294    -1.29735032     0.13205337
 h     -0.30079721     0.89860972     1.92674372
          17

 c      1.37797809    -0.31931296     0.01578003
 c      0.11217280    -0.98734790     0.15617587
 c     -0.92376394    -0.29183922    -0.44164287
 c     -0.89586767     1.21714162     0.98522157
 c     -0.41527090     1.14817702    -0.44217298
 c      1.08273373     0.92410049    -0.43279402
 h      0.17466096    -2.19208290     0.40407388
 h     -1.73978320     1.58717837     1.53547872
 h     -0.73717824     1.90733324    -1.10580178
 h      1.92831533     1.65144507    -0.45100172
 o      2.51214363    -0.94977325     0.48527379
 h      3.19717690    -0.44205968    -0.01952846
 c     -2.45900716    -0.56422347    -0.55278624
 h     -3.09106854     0.31969338    -0.48495036
 h     -2.79283373    -0.72839753    -1.56385483
 h     -2.94881341    -1.31372897     0.11076031
 h     -0.28335976     0.84501608     1.88356207
          17

 c      1.37428368    -0.32828678     0.01119907
 c      0.11513470    -0.98303974     0.17149859
 c     -0.91796043    -0.29580763    -0.44542877
 c     -0.89354570     1.20922716     0.98260176
 c     -0.41396606     1.16127041    -0.45263783
 c      1.07595822     0.92349148    -0.42155703
 h      0.11927431    -2.21832341     0.38455615
 h     -1.76406387     1.58964280     1.50666474
 h     -0.72898979     1.88505524    -1.10313658
 h      1.90459542     1.67588582    -0.43443546
 o      2.50566227    -0.94664892     0.48279388
 h      3.26123490    -0.41420141    -0.05023227
 c     -2.45140225    -0.56339739    -0.54599154
 h     -3.10564926     0.35855054    -0.47968154
 h     -2.74995910    -0.71824398    -1.52963762
 h     -2.94425117    -1.32906911     0.08697943
 h     -0.26461046     0.79403647     1.82340658
          17

 c      1.37022328    -0.33802887     0.00772630
 c      0.11823806    -0.98297930     0.18599749
 c     -0.91475809    -0.29821139    -0.44721518
 c     -0.88975496     1.20004246     0.98025520
 c     -0.41118111     1.17229835    -0.46140416
 c      1.07075921     0.92425921    -0.40971912
 h      0.06104438    -2.21224019     0.36351535
 h     -1.79747839     1.59721526     1.46898061
 h     -0.73370186     1.87973181    -1.11810369
 h      1.87130925     1.69965259    -0.42021301
 o      2.49989597    -0.94178650     0.47847074
 h      3.30913612    -0.40397721    -0.06207831
 c     -2.44368597    -0.56172740    -0.53828986
 h     -3.11018415     0.39514232    -0.46688401
 h     -2.70730711    -0.71987044    -1.51855779
 h     -2.93265068    -1.34346373     0.06266902
 h     -0.24505280     0.74690359     1.75147886
          17

 c      1.36604859    -0.34812569     0.00532597
 c      0.12088372    -0.98711891     0.19925541
 c     -0.91391622    -0.29881634    -0.44683810
 c     -0.88523561     1.18997551     0.97758291
 c     -0.40700165     1.18069733    -0.46820596
 c      1.06701346     0.92639651    -0.39738503
 h      0.00332582    -2.17491750     0.34312896
 h     -1.83234382     1.60671924     1.42248793
 h     -0.75170235     1.89315732    -1.15191542
 h      1.83069273     1.72188621    -0.40802841
 o      2.49543148    -0.93514584     0.47219177
 h      3.33224022    -0.41420627    -0.05191905
 c     -2.43600021    -0.55857999    -0.52949918
 h     -3.10110762     0.42163463    -0.44790267
 h     -2.66726382    -0.73278711    -1.53537251
 h     -2.91530952    -1.35775424     0.04016726
 h     -0.22385624     0.70365261     1.67533973
          17

 c      1.36192745    -0.35814695     0.00392356
 c      0.12251423    -0.99492571     0.21080415
 c     -0.91507574    -0.29746152    -0.44412598
 c     -0.88080434     1.17951416     0.97391573
 c     -0.40194864     1.18680898    -0.47365506
 c      1.06444824     0.92971230    -0.38465651
 h     -0.05088564    -2.11246721     0.32606616
 h     -1.86112202     1.61486828     1.36816594
 h     -0.77829478     1.91699103    -1.19613536
 h      1.78657785     1.74320353    -0.39749100
 o      2.49252075    -0.92694349     0.46410512
 h      3.32768795    -0.44383174    -0.02056062
 c     -2.42853984    -0.55376105    -0.52046922
 h     -3.07745677     0.43333270    -0.42440105
 h     -2.62925251    -0.75403465    -1.57195701
 h     -2.89379101    -1.37306138     0.02162674
 h     -0.19932340     0.66332662     1.60337935
          17

 c      1.35794067    -0.36768562     0.00342120
 c      0.12274534    -1.00517401     0.22013904
 c     -0.91781237    -0.29403388    -0.43894296
 c     -0.87706400     1.16906749     0.96868886
 c     -0.39671354     1.19126496    -0.47869221
 c      1.06270587     0.93387445    -0.37163894
 h     -0.09990755    -2.03851899     0.31553180
 h     -1.87824098     1.61908928     1.30824886
 h     -0.80676447     1.94003921    -1.23912859
 h      1.74367215     1.76534531    -0.38813274
 o      2.49107748    -0.91760951     0.45457977
 h      3.29821242    -0.48847818     0.02780319
 c     -2.42141363    -0.54749531    -0.51250580
 h     -3.04059823     0.42868166    -0.39808466
 h     -2.59198127    -0.77922109    -1.61366078
 h     -2.86942804    -1.39000562     0.00841086
 h     -0.17054518     0.62524729     1.54240206
          17

 c      1.35410460    -0.37639165     0.00371210
 c      0.12154535    -1.01575635     0.22674461
 c     -0.92167986    -0.28845498    -0.43122204
 c     -0.87417634     1.15879126     0.96158662
 c     -0.39188680     1.19449823    -0.48408507
 c      1.06143923     0.93850797    -0.35844930
 h     -0.14512387    -1.97649734     0.31520453
 h     -1.88104921     1.61799609     1.24596175
 h     -0.83139584     1.95400088    -1.27178682
 h      1.70641634     1.79019846    -0.37942322
 o      2.49036591    -0.90789848     0.44431513
 h      3.25672421    -0.53853024     0.08375518
 c     -2.41451772    -0.54039760    -0.50666575
 h     -2.99431289     0.40971831    -0.37040919
 h     -2.55514880    -0.80400065    -1.64757756
 h     -2.84296087    -1.40801890     0.00077822
 h     -0.13923030     0.59061080     1.49598519
          17

 c      1.35042111    -0.38397809     0.00468436
 c      0.11927030    -1.02423387     0.23017678
 c     -0.92623680    -0.28068192    -0.42097590
 c     -0.87183983     1.14854922     0.95252133
 c     -0.38785802     1.19665755    -0.49029288
 c      1.06041015     0.94333279    -0.34522354
 h     -0.19143346    -1.95328854     0.32857372
 h     -1.87013053     1.61160128     1.18506690
 h     -0.84842564     1.95452819    -1.28890476
 h      1.67775643     1.81839449    -0.37077171
 o      2.48849237    -0.89903830     0.43446764
 h      3.23407923    -0.57671457     0.13060106
 c     -2.40750505    -0.53348503    -0.50354952
 h     -2.94510319     0.38290431    -0.34218507
 h     -2.51951528    -0.82483992    -1.66558051
 h     -2.81455707    -1.42525240    -0.00194783
 h     -0.10974576     0.56269664     1.46484753
          17

 c      1.34691784    -0.39018015     0.00620289
 c      0.11613075    -1.02967117     0.23024252
 c     -0.93105818    -0.27071858    -0.40828503
 c     -0.86945511     1.13801745     0.94151402
 c     -0.38480712     1.19767920    -0.49749864
 c      1.05952837     0.94826663    -0.33212252
 h     -0.24136579    -1.97781229     0.35709547
 h     -1.84923611     1.60137471     1.12943983
 h     -0.85596835     1.94050948    -1.28866582
 h      1.65852686     1.84836031    -0.36152300
 o      2.48325656    -0.89221686     0.42609997
 h      3.26580428    -0.58652989     0.15328222
 c     -2.39982616    -0.52810777    -0.50341922
 h     -2.90188858     0.35909548    -0.31312147
 h     -2.48645159    -0.83916376    -1.66396086
 h     -2.78415674    -1.43919479    -0.00086595
 h     -0.08727503     0.54548372     1.44831563
          17

 c      1.34359944    -0.39470882     0.00808559
 c      0.11166239    -1.03340200     0.22714594
 c     -0.93574163    -0.25863157    -0.39326977
 c     -0.86633538     1.12681874     0.92861403
 c     -0.38270139     1.19734003    -0.50563869
 c      1.05880634     0.95341346    -0.31932805
 h     -0.28912261    -2.03200239     0.39843967
 h     -1.82469903     1.59008121     1.08267193
 h     -0.85395778     1.91356835    -1.27224585
 h      1.64781369     1.87662790    -0.35098330
 o      2.47550538    -0.88729911     0.41899466
 h      3.33995943    -0.57308956     0.15750804
 c     -2.39093724    -0.52554829    -0.50630568
 h     -2.87353156     0.34978441    -0.28199124
 h     -2.45759487    -0.84539525    -1.64266587
 h     -2.75185386    -1.44763360     0.00304913
 h     -0.07586467     0.54211391     1.44540614
          17

 c      1.34037692    -0.39728652     0.01013190
 c      0.10520739    -1.03732140     0.22137188
 c     -0.93992769    -0.24455393    -0.37606443
 c     -0.86192102     1.11463932     0.91389142
 c     -0.38126736     1.19524705    -0.51438214
 c      1.05828433     0.95894605    -0.30702447
 h     -0.32582634    -2.09072993     0.44758588
 h     -1.80378651     1.58110929     1.04762610
 h     -0.84446487     1.87826756    -1.24410168
 h      1.64389186     1.89914660    -0.33850099
 o      2.46805648    -0.88352531     0.41244585
 h      3.41449122    -0.55181030     0.15697053
 c     -2.38067588    -0.52626635    -0.51189523
 h     -2.86426082     0.35909534    -0.24839721
 h     -2.43463461    -0.84319509    -1.60536345
 h     -2.71809984    -1.44946349     0.00930084
 h     -0.07735669     0.55404690     1.45525516
          17

 c      1.33707754    -0.39772621     0.01218182
 c      0.09648355    -1.04263335     0.21347169
 c     -0.94334008    -0.22867295    -0.35681300
 c     -0.85603834     1.10135551     0.89746341
 c     -0.37995028     1.19080077    -0.52308859
 c      1.05797783     0.96497264    -0.29537888
 h     -0.34554221    -2.13642193     0.49916700
 h     -1.79179551     1.57710651     1.02597918
 h     -0.83223901     1.84267605    -1.21257260
 h      1.64506759     1.91265072    -0.32356402
 o      2.46281782    -0.88049950     0.40614252
 h      3.46187669    -0.53192666     0.15871915
 c     -2.36941728    -0.52950836    -0.51928594
 h     -2.87159461     0.37983727    -0.21475274
 h     -2.41916259    -0.83393938    -1.56045903
 h     -2.68371859    -1.44501041     0.01795323
 h     -0.09103833     0.58079935     1.47729016
          17

 c      1.33349713    -0.39598216     0.01414831
 c      0.08566578    -1.04979591     0.20396576
 c     -0.94583083    -0.21122785    -0.33568467
 c     -0.84910617     1.08713493     0.87952946
 c     -0.37795207     1.18326958    -0.53089108
 c      1.05785896     0.97145353    -0.28453139
 h     -0.34595569    -2.15975254     0.54860622
 h     -1.78938478     1.57855354     1.01788213
 h     -0.82440446     1.81773239    -1.18906869
 h      1.65015006     1.91550552    -0.30586149
 o      2.46061280    -0.87811114     0.40003767
 h      3.47083722    -0.51717029     0.16484523
 c     -2.35778619    -0.53379506    -0.52694221
 h     -2.88944477     0.39946705    -0.18556761
 h     -2.41256189    -0.82109188    -1.52200864
 h     -2.64980069    -1.43582350     0.02945160
 h     -0.11381310     0.62012415     1.51132754
          17

 c      1.32945586    -0.39216927     0.01602081
 c      0.07327772    -1.05876792     0.19333102
 c     -0.94740857    -0.19253569    -0.31289622
 c     -0.84205626     1.07239546     0.86044061
 c     -0.37451796     1.17220653    -0.53714616
 c      1.05786436     0.97817059    -0.27459327
 h     -0.32725924    -2.15692768     0.59230284
 h     -1.79257047     1.58351242     1.02183984
 h     -0.82725123     1.81265567    -1.18303204
 h      1.65863302     1.90801785    -0.28529356
 o      2.46158308    -0.87634948     0.39416424
 h      3.43936943    -0.50847497     0.17527062
 c     -2.34632719    -0.53764953    -0.53306794
 h     -2.91191470     0.40751603    -0.16512850
 h     -2.41585328    -0.80939906    -1.50697237
 h     -2.61752970    -1.42413484     0.04426093
 h     -0.14125464     0.66885309     1.55724103
          17

 c      1.32484115    -0.38656923     0.01785472
 c      0.06009025    -1.06915960     0.18199149
 c     -0.94823391    -0.17303536    -0.28872642
 c     -0.83593650     1.05762070     0.84084932
 c     -0.36938655     1.15807432    -0.54207147
 c      1.05791344     0.98474007    -0.26564845
 h     -0.29140409    -2.12814827     0.62772045
 h     -1.79540486     1.58877385     1.03488952
 h     -0.84104885     1.82784305    -1.19472502
 h      1.67070807     1.89234727    -0.26193901
 o      2.46528740    -0.87527130     0.38858895
 h      3.37303518    -0.50441821     0.18849555
 c     -2.33543617    -0.54010897    -0.53652920
 h     -2.93475775     0.39818785    -0.15610124
 h     -2.42917619    -0.80193625    -1.52505673
 h     -2.58798325    -1.41223317     0.06245145
 h     -0.16974877     0.72424427     1.61352894
          17

 c      1.31962602    -0.37962807     0.01975255
 c      0.04705404    -1.08023458     0.17026542
 c     -0.94858326    -0.15332099    -0.26351560
 c     -0.83151515     1.04321396     0.82185037
 c     -0.36283511     1.14228451    -0.54673371
 c      1.05792562     0.99067513    -0.25775918
 h     -0.24195539    -2.07776218     0.65391531
 h     -1.79284407     1.59130414     1.05310345
 h     -0.85958731     1.85436510    -1.21545367
 h      1.68709604     1.87200583    -0.23599797
 o      2.47044446    -0.87514395     0.38347142
 h      3.28930536    -0.49899819     0.20079158
 c     -2.32547538    -0.54094163    -0.53763587
 h     -2.95545105     0.36998753    -0.15928497
 h     -2.45080651    -0.79771872    -1.56940928
 h     -2.56195057    -1.40192237     0.08336328
 h     -0.19827404     0.78468613     1.67551226
          17

 c      1.31385065    -0.37192960     0.02183223
 c      0.03524373    -1.09081097     0.15824724
 c     -0.94880420    -0.13413951    -0.23765657
 c     -0.82918164     1.02952335     0.80490614
 c     -0.35527428     1.12656756    -0.55238780
 c      1.05784456     0.99550126    -0.25097207
 h     -0.18416391    -2.01567159     0.67283534
 h     -1.78222752     1.58913999     1.07227118
 h     -0.87511859     1.88087869    -1.23494719
 h      1.70857396     1.85085902    -0.20774221
 o      2.47458499    -0.87674757     0.37917330
 h      3.22383525    -0.47712397     0.20476621
 c     -2.31682100    -0.54046284    -0.53765181
 h     -2.97315407     0.32496180    -0.17381114
 h     -2.47703040    -0.79358043    -1.62234047
 h     -2.53981085    -1.39416590     0.10544973
 h     -0.22785622     0.84898160     1.73538851
          17

 c      1.30757333    -0.36412756     0.02418054
 c      0.02574900    -1.09922475     0.14566773
 c     -0.94928077    -0.11633954    -0.21159059
 c     -0.82905544     1.01694681     0.79153737
 c     -0.34697580     1.11245648    -0.55999390
 c      1.05768126     0.99890051    -0.24531951
 h     -0.12439081    -1.95819472     0.69096522
 h     -1.76360945     1.58174286     1.08854768
 h     -0.88197666     1.89879427    -1.24617339
 h      1.73518399     1.83180096    -0.17752623
 o      2.47533465    -0.88106550     0.37605575
 h      3.21135255    -0.42019873     0.19309638
 c     -2.30973931    -0.53927195    -0.53781179
 h     -2.98901813     0.26838835    -0.19730913
 h     -2.50340481    -0.78714372    -1.66723301
 h     -2.52152300    -1.38904479     0.12640443
 h     -0.25955990     0.91511472     1.78460122
          17

 c      1.30085512    -0.35685941     0.02681340
 c      0.01943795    -1.10377732     0.13199994
 c     -0.95040164    -0.10076664    -0.18580769
 c     -0.83107490     1.00594205     0.78297412
 c     -0.33807287     1.10109986    -0.57008291
 c      1.05755374     1.00081430    -0.24081040
 h     -0.06788307    -1.92334508     0.71814173
 h     -1.73965262     1.57011738     1.09895361
 h     -0.87721089     1.90334476    -1.24589089
 h      1.76550900     1.81577206    -0.14589220
 o      2.47355306    -0.88750446     0.37378702
 h      3.23664548    -0.33506027     0.16997059
 c     -2.30423725    -0.53814269    -0.53893778
 h     -3.00664556     0.20851105    -0.22603444
 h     -2.52592431    -0.77765737    -1.69357523
 h     -2.50674166    -1.38607008     0.14357954
 h     -0.29310248     0.98006601     1.81656120
          17

 c      1.29382135    -0.35069997     0.02968737
 c      0.01675328    -1.10385749     0.11714198
 c     -0.95252475    -0.08812466    -0.16085048
 c     -0.83500503     0.99696440     0.77994916
 c     -0.32864198     1.09319708    -0.58274338
 c      1.05768732     1.00143175    -0.23741583
 h     -0.01647924    -1.91815809     0.75942870
 h     -1.71539827     1.55681170     1.10171091
 h     -0.86021455     1.89323064    -1.23392936
 h      1.79663246     1.80181714    -0.11370605
 o      2.47153488    -0.89430033     0.37166556
 h      3.26237736    -0.24750321     0.14583381
 c     -2.30004749    -0.53789830    -0.54146675
 h     -3.03164444     0.15505995    -0.25544834
 h     -2.54143061    -0.76563000    -1.69667706
 h     -2.49500700    -1.38466249     0.15452529
 h     -0.32665240     1.04032010     1.82797363
          17

 c      1.28668516    -0.34615095     0.03273534
 c      0.01784667    -1.10040963     0.10197227
 c     -0.95592788    -0.07885738    -0.13730651
 c     -0.84044889     0.99037411     0.78261909
 c     -0.31873237     1.08892754    -0.59761154
 c      1.05835496     1.00108124    -0.23506569
 h      0.02991497    -1.93313822     0.80833560
 h     -1.69772810     1.54568635     1.09634127
 h     -0.83263601     1.87062848    -1.21287347
 h      1.82491697     1.78807315    -0.08217544
 o      2.47052030    -0.90011126     0.36922113
 h      3.26785992    -0.17669277     0.12757206
 c     -2.29686070    -0.53910908    -0.54546073
 h     -3.06873372     0.11559786    -0.28168109
 h     -2.54766448    -0.75242481    -1.67655687
 h     -2.48593372    -1.38455301     0.15745197
 h     -0.35717892     1.09257705     1.81915188
          17

 c      1.27970924    -0.34363186     0.03589143
 c      0.02279271    -1.09496265     0.08783396
 c     -0.96074866    -0.07309852    -0.11576456
 c     -0.84696789     0.98637494     0.79057431
 c     -0.30830583     1.08786167    -0.61386111
 c      1.05978417     1.00010548    -0.23366300
 h      0.07076405    -1.95304841     0.85261014
 h     -1.69388947     1.54106204     1.08332002
 h     -0.79883435     1.84197686    -1.18839770
 h      1.84708928     1.77291335    -0.05269574
 o      2.47085147    -0.90418449     0.36622142
 h      3.24663798    -0.13250548     0.11835321
 c     -2.29469001    -0.54177519    -0.55051919
 h     -3.11737138     0.09182056    -0.30301777
 h     -2.54340405    -0.74007360    -1.63775229
 h     -2.47934810    -1.38598304     0.15151007
 h     -0.38079561     1.13439257     1.79403739
          17

 c      1.27316765    -0.34345504     0.03909856
 c      0.03156586    -1.08875127     0.07584209
 c     -0.96694875    -0.07069077    -0.09674550
 c     -0.85434475     0.98503370     0.80291296
 c     -0.29714800     1.08893907    -0.63025453
 c      1.06208597     0.99877207    -0.23310692
 h      0.10493974    -1.96657506     0.88223375
 h     -1.70867175     1.54595980     1.06325299
 h     -0.76625091     1.81864659    -1.16945006
 h      1.86106910     1.75568504    -0.02661355
 o      2.47244685    -0.90614221     0.36257256
 h      3.19927033    -0.11906721     0.11925680
 c     -2.29392620    -0.54534830    -0.55572232
 h     -3.17082442     0.07993879    -0.31978358
 h     -2.52887325    -0.73123649    -1.59018965
 h     -2.47534621    -1.38972778     0.13689173
 h     -0.39296821     1.16474534     1.76024447
          17

 c      1.26732850    -0.34579748     0.04230531
 c      0.04395041    -1.08256123     0.06669994
 c     -0.97431968    -0.07125000    -0.08063245
 c     -0.86284541     0.98634791     0.81837286
 c     -0.28495897     1.09076842    -0.64543266
 c      1.06522987     0.99722662    -0.23330985
 h      0.13150677    -1.96782932     0.89156218
 h     -1.74144246     1.56025172     1.03628846
 h     -0.74360818     1.81429475    -1.16593923
 h      1.86638521     1.73698823    -0.00501190
 o      2.47496478    -0.90591973     0.35828669
 h      3.13099605    -0.13580844     0.12982915
 c     -2.29499548    -0.54904045    -0.55967629
 h     -3.21997987     0.07435306    -0.33308454
 h     -2.50610614    -0.72912332    -1.54988644
 h     -2.47425148    -1.39702203     0.11478775
 h     -0.38884343     1.18444348     1.72844381
          17

 c      1.26245435    -0.35067666     0.04545881
 c      0.05949825    -1.07684522     0.06076518
 c     -0.98251063    -0.07425029    -0.06762409
 c     -0.87317140     0.99028413     0.83559387
 c     -0.27179686     1.09245451    -0.65854745
 c      1.06906215     0.99547318    -0.23420213
 h      0.15001358    -1.95502268     0.87859826
 h     -1.78574773     1.58049979     1.00265412
 h     -0.73523485     1.83604634    -1.18230978
 h      1.86424400     1.71863253     0.01144067
 o      2.47770097    -0.90394834     0.35352681
 h      3.05353220    -0.17454487     0.14738449
 c     -2.29812221    -0.55211745    -0.56087644
 h     -3.25720172     0.07039135    -0.34399933
 h     -2.47809302    -0.73681437    -1.53534447
 h     -2.47648322    -1.40940187     0.08718511
 h     -0.36447746     1.19575689     1.70928791
          17

 c      1.25881818    -0.35793334     0.04849820
 c      0.07752262    -1.07181185     0.05810436
 c     -0.99105989    -0.07909562    -0.05771986
 c     -0.88598102     0.99678964     0.85357741
 c     -0.25840851     1.09422130    -0.66967561
 c      1.07333933     0.99338673    -0.23573114
 h      0.16050117    -1.92965738     0.84438439
 h     -1.83215607     1.60184088     0.96370756
 h     -0.73699218     1.87772953    -1.21328869
 h      1.85730748     1.70334919     0.02254872
 o      2.47929944    -0.90162412     0.34871997
 h      2.98969374    -0.21203899     0.16522822
 c     -2.30345267    -0.55415828    -0.55868804
 h     -3.27775881     0.06506286    -0.35340178
 h     -2.44617965    -0.75530486    -1.55579378
 h     -2.48237616    -1.42833901     0.05643015
 h     -0.31966856     1.20078968     1.70752068
          17

 c      1.25674596    -0.36719985     0.05134734
 c      0.09710479    -1.06741083     0.05846226
 c     -0.99943801    -0.08516434    -0.05074321
 c     -0.90136188     1.00577932     0.87197579
 c     -0.24587772     1.09693551    -0.67942084
 c      1.07776011     0.99076423    -0.23786270
 h      0.16348096    -1.89694764     0.79334386
 h     -1.87187245     1.62015459     0.92220273
 h     -0.74027924     1.92566664    -1.24856616
 h      1.84906645     1.69419191     0.02851778
 o      2.47793977    -0.90129056     0.34450451
 h      2.97028536    -0.21056788     0.17356975
 c     -2.31113439    -0.55525842    -0.55405625
 h     -3.27994151     0.05703870    -0.36191562
 h     -2.40921915    -0.78180234    -1.60214595
 h     -2.49198818    -1.45452397     0.02453124
 h     -0.26046119     1.20005764     1.71867217
          17

 c      1.25667491    -0.37785987     0.05391471
 c      0.11711596    -1.06322660     0.06117005
 c     -1.00711285    -0.09183674    -0.04639027
 c     -0.91876534     1.01702836     0.89080903
 c     -0.23511696     1.10134009    -0.68833964
 c      1.08200619     0.98741563    -0.24057614
 h      0.15988411    -1.86720193     0.73429075
 h     -1.89890920     1.63318338     0.88170484
 h     -0.73781156     1.96770608    -1.27919990
 h      1.84274747     1.69358849     0.02969667
 o      2.47339067    -0.90353663     0.34100653
 h      3.00137430    -0.16147412     0.17110438
 c     -2.32106164    -0.55598918    -0.54875381
 h     -3.26517659     0.04670160    -0.36983031
 h     -2.36639950    -0.81105302    -1.65517528
 h     -2.50494751    -1.48698701    -0.00749755
 h     -0.19767033     1.19315371     1.73313522
          17

 c      1.25914432    -0.38906741     0.05610632
 c      0.13629905    -1.05844131     0.06516961
 c     -1.01362014    -0.09851717    -0.04428730
 c     -0.93731071     1.03007031     0.91001183
 c     -0.22669100     1.10777931    -0.69673371
 c      1.08582365     0.98326868    -0.24384080
 h      0.15073900    -1.85613854     0.68005467
 h     -1.91070057     1.64071429     0.84583405
 h     -0.72550522     1.99639995    -1.29969271
 h      1.84009868     1.70227315     0.02618637
 o      2.46754895    -0.90623776     0.33772258
 h      3.05573122    -0.10065892     0.16683684
 c     -2.33265888    -0.55722071    -0.54429921
 h     -3.23847592     0.03644459    -0.37699654
 h     -2.31904613    -0.83795117    -1.69815831
 h     -2.52047105    -1.52277977    -0.03968149
 h     -0.14262259     1.18021466     1.74237797
          17

 c      1.26468008    -0.39986229     0.05784298
 c      0.15342264    -1.05232729     0.06951485
 c     -1.01861976    -0.10465052    -0.04404471
 c     -0.95604358     1.04420562     0.92927404
 c     -0.22084233     1.11622576    -0.70466047
 c      1.08910716     0.97843693    -0.24759333
 h      0.13653671    -1.87861306     0.64148276
 h     -1.90802280     1.64440795     0.81768025
 h     -0.70208996     2.00860662    -1.30760505
 h      1.84080026     1.71872180     0.01758826
 o      2.46218017    -0.90767568     0.33432009
 h      3.10886031    -0.05852519     0.16721040
 c     -2.34488336    -0.55997895    -0.54164421
 h     -3.20860589     0.03090702    -0.38277316
 h     -2.27002975    -0.85874465    -1.72108868
 h     -2.53760359    -1.55766627    -0.07246001
 h     -0.10412906     1.16241007     1.74159196
          17

 c      1.27364698    -0.40930575     0.05906304
 c      0.16738083    -1.04531087     0.07416700
 c     -1.02192125    -0.10973518    -0.04529752
 c     -0.97402847     1.05857742     0.94811083
 c     -0.21754138     1.12633623    -0.71196192
 c      1.09189494     0.97320586    -0.25174752
 h      0.11752130    -1.93527469     0.61805478
 h     -1.89478579     1.64758035     0.79939132
 h     -0.66856577     2.00481860    -1.30303072
 h      1.84290319     1.73955461     0.00314647
 o      2.45837974    -0.90724296     0.33074533
 h      3.14786721    -0.04828251     0.17431126
 c     -2.35644222    -0.56526317    -0.54129539
 h     -3.18629256     0.03609962    -0.38626982
 h     -2.22274425    -0.87107900    -1.71971927
 h     -2.55552767    -1.58740136    -0.10594156
 h     -0.08756512     1.14164017     1.72948774
          17

 c      1.28609041    -0.41660559     0.05970825
 c      0.17722917    -1.03907232     0.07987248
 c     -1.02347718    -0.11334345    -0.04771981
 c     -0.99039808     1.07225602     0.96596299
 c     -0.21650298     1.13743625    -0.71825157
 c      1.09429015     0.96795234    -0.25622861
 h      0.09513477    -2.01020623     0.59954183
 h     -1.87751888     1.65483855     0.79190614
 h     -0.62811431     1.98934677    -1.28868032
 h      1.84392481     1.76065254    -0.01784245
 o      2.45686050    -0.90496803     0.32708629
 h      3.16699728    -0.07326043     0.18804927
 c     -2.36628367    -0.57369350    -0.54341019
 h     -3.17906661     0.05615230    -0.38715107
 h     -2.18044118    -0.87381003    -1.69414571
 h     -2.57376077    -1.60889858    -0.13947541
 h     -0.09478717     1.12010984     1.70753204
          17

 c      1.30157487    -0.42122501     0.05970956
 c      0.18237073    -1.03534133     0.08731442
 c     -1.02336067    -0.11514504    -0.05102123
 c     -1.00451279     1.08435518     0.98221740
 c     -0.21719339     1.14845300    -0.72287418
 c      1.09638528     0.96304729    -0.26100075
 h      0.07193662    -2.08387072     0.57631113
 h     -1.86379717     1.67109160     0.79500773
 h     -0.58620493     1.97111358    -1.27038129
 h      1.84186391     1.77830300    -0.04567230
 o      2.45809825    -0.90124570     0.32350185
 h      3.16513253    -0.13103237     0.20727569
 c     -2.37408298    -0.58511353    -0.54776640
 h     -3.18611921     0.08929397    -0.38651930
 h     -2.14574550    -0.86699856    -1.64849840
 h     -2.59220892    -1.62097693    -0.17156803
 h     -0.12380065     1.09999360     1.67970745
          17

 c      1.31912006    -0.42293924     0.05899135
 c      0.18277067    -1.03508619     0.09675410
 c     -1.02174616    -0.11491959    -0.05494119
 c     -1.01629200     1.09422115     0.99611704
 c     -0.21891983     1.15796583    -0.72494570
 c      1.09822956     0.95877998    -0.26607014
 h      0.05035222    -2.14210757     0.54368624
 h     -1.85923586     1.69960654     0.80795340
 h     -0.54987384     1.96316786    -1.25671845
 h      1.83576876     1.78995577    -0.08008984
 o      2.46221101    -0.89686589     0.32020847
 h      3.14717166    -0.21271917     0.22990540
 c     -2.38019417    -0.59855247    -0.55369279
 h     -3.19958741     0.12791632    -0.38672713
 h     -2.12003118    -0.85214691    -1.59186638
 h     -2.61114928    -1.62465846    -0.20003599
 h     -0.16782037     1.08309508     1.65291598
          17

 c      1.33732669    -0.42181116     0.05749258
 c      0.17896265    -1.03847727     0.10811289
 c     -1.01888609    -0.11256195    -0.05924621
 c     -1.02650853     1.10163671     1.00666031
 c     -0.22111625     1.16469092    -0.72367853
 c      1.09983300     0.95530787    -0.27146829
 h      0.03202169    -2.17706692     0.50094792
 h     -1.86463189     1.73995877     0.83034786
 h     -0.52482910     1.97721295    -1.25539360
 h      1.82593498     1.79459249    -0.12033681
 o      2.46852031    -0.89329269     0.31748961
 h      3.13006411    -0.29826469     0.25260224
 c     -2.38523554    -0.61257708    -0.56001956
 h     -3.21043343     0.16278192    -0.39026339
 h     -2.10251609    -0.83243985    -1.53960254
 h     -2.63116782    -1.62295762    -0.22235813
 h     -0.21465559     1.07038168     1.63724178
          17

 c      1.35466636    -0.41810541     0.05519526
 c      0.17186652    -1.04510116     0.12109872
 c     -1.01507931    -0.10808585    -0.06372938
 c     -1.03653700     1.10685722     1.01277325
 c     -0.22367535     1.16830239    -0.71891623
 c      1.10116752     0.95263694    -0.27723447
 h      0.01773541    -2.18589019     0.44973169
 h     -1.87601511     1.78778487     0.86224035
 h     -0.51184636     2.01422713    -1.26713663
 h      1.81388879     1.79282181    -0.16530110
 o      2.47519210    -0.89271228     0.31564262
 h      3.14737479    -0.35554671     0.27145795
 c     -2.38981127    -0.62571595    -0.56523571
 h     -3.21233544     0.18659781    -0.39887450
 h     -2.08988817    -0.81215078    -1.51162561
 h     -2.65297383    -1.62002643    -0.23623307
 h     -0.24974690     1.06169486     1.64379467
          17

 c      1.36978184    -0.41217385     0.05213865
 c      0.16254368    -1.05410728     0.13526955
 c     -1.01063994    -0.10162692    -0.06821962
 c     -1.04734248     1.11040092     1.01394288
 c     -0.22690234     1.16957411    -0.71120527
 c      1.10215133     0.95063758    -0.28340896
 h      0.00746630    -2.17020448     0.39315856
 h     -1.88754389     1.83668782     0.90333487
 h     -0.50728948     2.06301928    -1.28495363
 h      1.80218386     1.78671693    -0.21372677
 o      2.48109177    -0.89624023     0.31475669
 h      3.21930527    -0.36909209     0.28550683
 c     -2.39427285    -0.63688527    -0.56827933
 h     -3.20247043     0.19524965    -0.41324418
 h     -2.07878360    -0.79437279    -1.52240980
 h     -2.67701686    -1.61963902    -0.24025835
 h     -0.26545962     1.05629860     1.67801705
          17

 c      1.38168155    -0.40440873     0.04842691
 c      0.15201925    -1.06420048     0.15006300
 c     -1.00588266    -0.09343981    -0.07259679
 c     -1.05869755     1.11278041     1.01075235
 c     -0.23116807     1.16964179    -0.70129859
 c      1.10265841     0.94910906    -0.29002976
 h      0.00026843    -2.13705553     0.33543696
 h     -1.89431743     1.88044111     0.95230495
 h     -0.50688107     2.10899818    -1.29990577
 h      1.79387571     1.77921767    -0.26446465
 o      2.48804935    -0.90255577     0.31471195
 h      3.31662491    -0.36158337     0.29668029
 c     -2.39841475    -0.64568828    -0.56951593
 h     -3.18118979     0.18791250    -0.43298519
 h     -2.07022599    -0.77926710    -1.56856786
 h     -2.70299793    -1.62354915    -0.23445748
 h     -0.26771075     1.05387209     1.73401937
          17

 c      1.38986840    -0.39532034     0.04425940
 c      0.14123192    -1.07354967     0.16485163
 c     -1.00112402    -0.08388438    -0.07679037
 c     -1.06963484     1.11439921     1.00454701
 c     -0.23669602     1.16941633    -0.68977758
 c      1.10258526     0.94788985    -0.29712748
 h     -0.00590972    -2.10046011     0.28128030
 h     -1.89350121     1.91417654     1.00672552
 h     -0.50784447     2.14107883    -1.30545591
 h      1.79160175     1.77302228    -0.31668104
 o      2.49811414    -0.91019605     0.31540315
 h      3.40320603    -0.35620390     0.30582722
 c     -2.40156037    -0.65235201    -0.57042067
 h     -3.15179484     0.16712312    -0.45681363
 h     -2.06907221    -0.76576264    -1.63227918
 h     -2.72956894    -1.63066591    -0.22035495
 h     -0.26947195     1.05446887     1.79848463
          17

 c      1.39437603    -0.38558044     0.03994041
 c      0.13101218    -1.07993945     0.17907526
 c     -0.99668271    -0.07339369    -0.08076054
 c     -1.07923618     1.11556439     0.99673932
 c     -0.24354275     1.16946773    -0.67698121
 c      1.10193778     0.94696388    -0.30472727
 h     -0.01398710    -2.07997576     0.23447799
 h     -1.88435199     1.93478469     1.06342613
 h     -0.50901465     2.15305406    -1.29822344
 h      1.79652416     1.76931982    -0.36983441
 o      2.51200664    -0.91836883     0.31671746
 h      3.46006531    -0.36300562     0.31283261
 c     -2.40292258    -0.65753246    -0.57246135
 h     -3.12055016     0.13903928    -0.48283914
 h     -2.07951830    -0.75361846    -1.69485367
 h     -2.75450343    -1.63766454    -0.20051896
 h     -0.28132991     1.05785037     1.85833841
          17

 c      1.39567141    -0.37596307     0.03584462
 c      0.12197775    -1.08167572     0.19239967
 c     -0.99287756    -0.06242961    -0.08447496
 c     -1.08690039     1.11648372     0.98845684
 c     -0.25163353     1.17008726    -0.66304810
 c      1.10087621     0.94649752    -0.31286415
 h     -0.02622362    -2.09036955     0.19622486
 h     -1.86797032     1.94105724     1.11895357
 h     -0.51043762     2.14289891    -1.27746788
 h      1.80777435     1.76717860    -0.42340817
 o      2.52949692    -0.92662366     0.31849905
 h      3.48028203    -0.38455607     0.31742270
 c     -2.40177453    -0.66214691    -0.57658013
 h     -3.09615631     0.11302917    -0.50895239
 h     -2.10307017    -0.74354808    -1.74344226
 h     -2.77526114    -1.64056570    -0.17783555
 h     -0.30852428     1.06327396     1.90424935
          17

 c      1.39448244    -0.36723163     0.03235925
 c      0.11439967    -1.07871871     0.20467303
 c     -0.99002107    -0.05144613    -0.08789610
 c     -1.09228589     1.11724608     0.98048290
 c     -0.26078334     1.17131881    -0.64793944
 c      1.09968370     0.94676884    -0.32159535
 h     -0.04224039    -2.12847049     0.16587797
 h     -1.84710286     1.93374441     1.16999271
 h     -0.51316255     2.11240258    -1.24482397
 h      1.82282958     1.76409198    -0.47663809
 o      2.54981831    -0.93468598     0.32056496
 h      3.46409474    -0.41956460     0.31939489
 c     -2.39759778    -0.66704520    -0.58321580
 h     -3.08705190     0.09865796    -0.53333163
 h     -2.13892293    -0.73670787    -1.77106124
 h     -2.78959564    -1.63622978    -0.15487374
 h     -0.35180366     1.06960216     1.93077802
          17

 c      1.39162555    -0.36004390     0.02983345
 c      0.10826950    -1.07237582     0.21572774
 c     -0.98840180    -0.04087815    -0.09097830
 c     -1.09522915     1.11781234     0.97326237
 c     -0.27068784     1.17290463    -0.63141097
 c      1.09868015     0.94803434    -0.33099102
 h     -0.05943998    -2.17670469     0.14343059
 h     -1.82596025     1.91550965     1.21371928
 h     -0.51933061     2.06771700    -1.20464957
 h      1.83852645     1.75723342    -0.52847975
 o      2.57172176    -0.94252577     0.32273106
 h      3.41953908    -0.46268148     0.31863472
 c     -2.39040484    -0.67248987    -0.59242832
 h     -3.09645948     0.09999008    -0.55479445
 h     -2.18472020    -0.73438771    -1.77522634
 h     -2.79596311    -1.62318746    -0.13348589
 h     -0.40856599     1.07541238     1.93592252
          17

 c      1.38787631    -0.35489238     0.02854452
 c      0.10348952    -1.06409166     0.22534732
 c     -0.98825923    -0.03114949    -0.09367094
 c     -1.09574049     1.11803785     0.96686977
 c     -0.28090099     1.17420344    -0.61296634
 c      1.09813694     0.95041026    -0.34110550
 h     -0.07503497    -2.21710073     0.12989193
 h     -1.80984525     1.89058542     1.24803672
 h     -0.53241171     2.02017818    -1.16460690
 h      1.85207369     1.74459245    -0.57781070
 o      2.59316064    -0.95061102     0.32483584
 h      3.36847160    -0.50105184     0.31501567
 c     -2.38089652    -0.67791507    -0.60397234
 h     -3.11985200     0.11277013    -0.57263335
 h     -2.23704405    -0.73787105    -1.75742609
 h     -2.79372134    -1.60182531    -0.11460315
 h     -0.47329080     1.07904413     1.92130624
          17

 c      1.38388769    -0.35205934     0.02867335
 c      0.09996234    -1.05486462     0.23334207
 c     -0.98976404    -0.02268538    -0.09592808
 c     -1.09408389     1.11775028     0.96093377
 c     -0.29086312     1.17431968    -0.59193601
 c      1.09822343     0.95380656    -0.35194436
 h     -0.08707819    -2.23795890     0.12634908
 h     -1.80429925     1.86383020     1.27156591
 h     -0.55691438     1.98468941    -1.13479662
 h      1.86170894     1.72558938    -0.62370959
 o      2.61114111    -0.96009022     0.32677769
 h      3.34967960    -0.51187299     0.30800655
 c     -2.37014490    -0.68228100    -0.61726679
 h     -3.14828827     0.12833755    -0.58629663
 h     -2.29177195    -0.74834396    -1.72379467
 h     -2.78318197    -1.57415545    -0.09815264
 h     -0.53748416     1.07863685     1.89319992
          17

 c      1.38014454    -0.35158431     0.03028579
 c      0.09758573    -1.04525027     0.23959215
 c     -0.99300777    -0.01592601    -0.09772179
 c     -1.09087453     1.11687925     0.95460701
 c     -0.30009596     1.17276511    -0.56790516
 c      1.09898201     0.95791050    -0.36343854
 h     -0.09449087    -2.23369192     0.13343231
 h     -1.81359125     1.83912527     1.28331128
 h     -0.59620959     1.97190877    -1.12283745
 h      1.86700592     1.70122925    -0.66569792
 o      2.62385610    -0.97166954     0.32852684
 h      3.38567825    -0.48067717     0.29666647
 c     -2.35914187    -0.68456006    -0.63128010
 h     -3.17325696     0.13897149    -0.59538096
 h     -2.34466630    -0.76689893    -1.68636007
 h     -2.76551285    -1.54335352    -0.08308330
 h     -0.59009489     1.07226434     1.86344555
          17

 c      1.37697369    -0.35327923     0.03333469
 c      0.09623912    -1.03547144     0.24405518
 c     -0.99799612    -0.01132712    -0.09905689
 c     -1.08700672     1.11556627     0.94683511
 c     -0.30850700     1.17022077    -0.54126346
 c      1.10032504     0.96221099    -0.37543241
 h     -0.09690063    -2.20346439     0.15121168
 h     -1.83898009     1.81779457     1.28223903
 h     -0.64902487     1.97918685    -1.12751080
 h      1.86891191     1.67393030    -0.70389661
 o      2.63292588    -0.98412568     0.33000498
 h      3.44715791    -0.42500456     0.28155604
 c     -2.34854827    -0.68396154    -0.64457645
 h     -3.18890061     0.14007180    -0.59976785
 h     -2.39247268    -0.79470836    -1.66211676
 h     -2.74243797    -1.51310611    -0.06759446
 h     -0.62016874     1.05829161     1.84703499
          17

 c      1.37460058    -0.35680473     0.03768865
 c      0.09580628    -1.02543871     0.24676253
 c     -1.00463257    -0.00932481    -0.09998391
 c     -1.08326176     1.11413849     0.93715162
 c     -0.31640454     1.16824502    -0.51310878
 c      1.10205588     0.96606552    -0.38769202
 h     -0.09464207    -2.15088414     0.17922901
 h     -1.87787090     1.79824044     1.26728312
 h     -0.70919249     1.99359242    -1.13994795
 h      1.86949459     1.64705645    -0.73903835
 o      2.64047759    -0.99584707     0.33107122
 h      3.49832177    -0.36934619     0.26467570
 c     -2.33866957    -0.68001077    -0.65593302
 h     -3.19214965     0.13003527    -0.59967930
 h     -2.43373919    -0.83290751    -1.66520610
 h     -2.71574026    -1.48675361    -0.04971740
 h     -0.62239144     1.03609987     1.85306285
          17

 c      1.37319106    -0.36174211     0.04315854
 c      0.09621500    -1.01465915     0.24781253
 c     -1.01269120    -0.01026045    -0.10059907
 c     -1.07994035     1.11293073     0.92633952
 c     -0.32419560     1.16832858    -0.48466333
 c      1.10392043     0.96881012    -0.39993918
 h     -0.08898524    -2.08502306     0.21659179
 h     -1.92461184     1.77711191     1.23790348
 h     -0.76915085     2.00228809    -1.15045132
 h      1.87124947     1.62408983    -0.77222959
 o      2.64755148    -1.00587161     0.33160510
 h      3.52135917    -0.32816331     0.24791551
 c     -2.32964603    -0.67270873    -0.66524955
 h     -3.18241732     0.10970807    -0.59564703
 h     -2.46762255    -0.88122263    -1.69548243
 h     -2.68673020    -1.46636760    -0.02825532
 h     -0.60069832     1.00698410     1.87653421
          17

 c      1.37287110    -0.36763534     0.04951129
 c      0.09746970    -1.00213966     0.24734390
 c     -1.02179765    -0.01429511    -0.10102594
 c     -1.07699009     1.11211861     0.91595847
 c     -0.33216331     1.17140553    -0.45693792
 c      1.10569631     0.96988980    -0.41190773
 h     -0.08240094    -2.02154419     0.26236419
 h     -1.97238683     1.75105309     1.19470006
 h     -0.82265810     1.99751812    -1.15236195
 h      1.87599545     1.60756646    -0.80442163
 o      2.65445202    -1.01373565     0.33152766
 h      3.51055492    -0.30812960     0.23264831
 c     -2.32162533    -0.66269545    -0.67346109
 h     -3.16167171     0.08220116    -0.58843102
 h     -2.49216395    -0.93655551    -1.73895265
 h     -2.65595802    -1.45213118    -0.00369516
 h     -0.56490882     0.97413897     1.90323890
          17

 c      1.37374211    -0.37401132     0.05647648
 c      0.09961302    -0.98665259     0.24547522
 c     -1.03143632    -0.02134634    -0.10139194
 c     -1.07432415     1.11168242     0.90743180
 c     -0.34042182     1.17782893    -0.43069994
 c      1.10728420     0.96896247    -0.42340274
 h     -0.07809929    -1.97967387     0.31643082
 h     -2.01504590     1.71795457     1.13963648
 h     -0.86547356     1.97642854    -1.14238195
 h      1.88384733     1.59824022    -0.83580423
 o      2.66110009    -1.01927470     0.33079855
 h      3.46661593    -0.31128126     0.21976700
 c     -2.31464559    -0.65117296    -0.68157859
 h     -3.13492333     0.05301079    -0.57884405
 h     -2.50490776    -0.99383752    -1.77922935
 h     -2.62341538    -1.44248791     0.02161075
 h     -0.52512022     0.94148279     1.91998148
          17

 c      1.37589621    -0.38039182     0.06375315
 c      0.10254081    -0.96776158     0.24230763
 c     -1.04098505    -0.03106773    -0.10180843
 c     -1.07193994     1.11143807     0.90165700
 c     -0.34892966     1.18747037    -0.40651922
 c      1.10873552     0.96592859    -0.43432758
 h     -0.07790329    -1.97025902     0.37960210
 h     -2.04824469     1.67741116     1.07588973
 h     -0.89528349     1.93987099    -1.12003365
 h      1.89301512     1.59501601    -0.86556002
 o      2.66708518    -1.02261921     0.32942668
 h      3.39586771    -0.33503480     0.20949743
 c     -2.30845214    -0.63964294    -0.69016806
 h     -3.11030495     0.02971170    -0.56746623
 h     -2.50424589    -1.04783913    -1.80473809
 h     -2.58910682    -1.43503427     0.04421587
 h     -0.48910033     0.91256869     1.91896052
          17

 c      1.37941777    -0.38631221     0.07102379
 c      0.10583808    -0.94670020     0.23813025
 c     -1.04976849    -0.04287804    -0.10235485
 c     -1.06988271     1.11107610     0.89902344
 c     -0.35747768     1.19979545    -0.38476640
 c      1.11019758     0.96088466    -0.44466196
 h     -0.08030332    -1.98539189     0.45112072
 h     -2.06996076     1.63064022     1.00752632
 h     -0.91183333     1.89184531    -1.08759693
 h      1.90059489     1.59564444    -0.89217750
 o      2.67146060    -1.02442534     0.32752096
 h      3.31363103    -0.36840907     0.20054704
 c     -2.30258391    -0.62955168    -0.69939651
 h     -3.09694332     0.01988757    -0.55452986
 h     -2.48980770    -1.09415965    -1.80940207
 h     -2.55356958    -1.42756176     0.06073717
 h     -0.46204383     0.89013901     1.89754848
          17

 c      1.38434642    -0.39135527     0.07797608
 c      0.10892307    -0.92566341     0.23354566
 c     -1.05711410    -0.05603719    -0.10306828
 c     -1.06819232     1.11021375     0.89950091
 c     -0.36563054     1.21389526    -0.36553500
 c      1.11182295     0.95404384    -0.45441142
 h     -0.08188024    -2.00634084     0.52683232
 h     -2.08064481     1.58013953     0.93909484
 h     -0.91758456     1.83960466    -1.05075050
 h      1.90374851     1.59765216    -0.91406238
 o      2.67249417    -1.02625052     0.32539081
 h      3.24845845    -0.38600676     0.18847405
 c     -2.29678510    -0.62184895    -0.70915788
 h     -3.09989211     0.02702845    -0.54049347
 h     -2.46226325    -1.12955958    -1.79145900
 h     -2.51807460    -1.41874987     0.06876416
 h     -0.44681448     0.87599155     1.85733147
          17

 c      1.39062499    -0.39517167     0.08431885
 c      0.11129921    -0.90660790     0.22928946
 c     -1.06240738    -0.06974260    -0.10394488
 c     -1.06691233     1.10847857     0.90266322
 c     -0.37267056     1.22853999    -0.34854597
 c      1.11369601     0.94566263    -0.46356117
 h     -0.07980971    -2.01700180     0.60091897
 h     -2.08302237     1.52918687     0.87516526
 h     -0.91846348     1.79350344    -1.01921805
 h      1.90060096     1.59905443    -0.93006222
 o      2.66855712    -1.02986052     0.32345864
 h      3.22836930    -0.35923661     0.16712615
 c     -2.29132894    -0.61670425    -0.71908105
 h     -3.11635625     0.04787994    -0.52698978
 h     -2.42311222    -1.15226422    -1.75286868
 h     -2.48455096    -1.40844295     0.06734241
 h     -0.44374958     0.87078234     1.80393697
          17

 c      1.39808449    -0.39746995     0.08978561
 c      0.11266370    -0.89082736     0.22602760
 c     -1.06514662    -0.08321532    -0.10495617
 c     -1.06620005     1.10562138     0.90764438
 c     -0.37771435     1.24242361    -0.33325816
 c      1.11579657     0.93598766    -0.47204824
 h     -0.07268044    -2.00832001     0.66808361
 h     -2.08136608     1.48120922     0.81990301
 h     -0.92269904     1.76453147    -1.00496977
 h      1.89066200     1.59875875    -0.93974240
 o      2.66035284    -1.03466428     0.32167598
 h      3.24545751    -0.29749866     0.13799311
 c     -2.28681744    -0.61362090    -0.72849881
 h     -3.13803789     0.07467854    -0.51681461
 h     -2.37460096    -1.16263541    -1.69979028
 h     -2.45536935    -1.39765586     0.05714128
 h     -0.44980228     0.87362579     1.74766744
          17

 c      1.40645955    -0.39801435     0.09413324
 c      0.11292548    -0.87902967     0.22428797
 c     -1.06499051    -0.09575869    -0.10607001
 c     -1.06648553     1.10161150     0.91314229
 c     -0.38018360     1.25468482    -0.31942163
 c      1.11800910     0.92522639    -0.47975127
 h     -0.06026095    -1.97713017     0.72440989
 h     -2.08022024     1.43910170     0.77673597
 h     -0.93542762     1.75847649    -1.01536724
 h      1.87489294     1.59672377    -0.94345407
 o      2.64983536    -1.03855895     0.31959769
 h      3.27244443    -0.23490141     0.10901711
 c     -2.28375240    -0.61169720    -0.73642668
 h     -3.15632629     0.09941450    -0.51294122
 h     -2.31952847    -1.16427718    -1.64368292
 h     -2.43306025    -1.38840557     0.04038240
 h     -0.45773369     0.88181260     1.70364241
          17

 c      1.41537691    -0.39664385     0.09714424
 c      0.11220420    -0.87146954     0.22445718
 c     -1.06179053    -0.10678311    -0.10726162
 c     -1.06840576     1.09659189     0.91774731
 c     -0.38024420     1.26524564    -0.30762185
 c      1.12015630     0.91354664    -0.48650000
 h     -0.04318395    -1.92455855     0.76758475
 h     -2.08306449     1.40477745     0.74817415
 h     -0.95351872     1.77207761    -1.04657365
 h      1.85551518     1.59391464    -0.94226275
 o      2.63835088    -1.04017384     0.31690857
 h      3.29184541    -0.19441564     0.08614974
 c     -2.28235531    -0.60980829    -0.74163354
 h     -3.16524893     0.11625356    -0.51771560
 h     -2.26048716    -1.16450596    -1.60089652
 h     -2.41999201    -1.38333848     0.02043465
 h     -0.45810677     0.89177497     1.68803669
          17

 c      1.42433820    -0.39328860     0.09863376
 c      0.11081589    -0.86798445     0.22675806
 c     -1.05560134    -0.11580764    -0.10851349
 c     -1.07224073     1.09064165     0.92075203
 c     -0.37855895     1.27448297    -0.29898985
 c      1.12203404     0.90110965    -0.49210897
 h     -0.02282578    -1.85558920     0.79730406
 h     -2.09164061     1.37912434     0.73575297
 h     -0.96847541     1.79684085    -1.08679076
 h      1.83554721     1.59202277    -0.93771382
 o      2.62662473    -1.03898863     0.31348960
 h      3.29633533    -0.18581299     0.07223324
 c     -2.28263278    -0.60698370    -0.74312877
 h     -3.16202337     0.12213883    -0.53254179
 h     -2.19879881    -1.17106090    -1.58640486
 h     -2.41803756    -1.38506143     0.00091779
 h     -0.44652513     0.90190785     1.70840276
          17

 c      1.43273232    -0.38798690     0.09846259
 c      0.10925060    -0.86792976     0.23116526
 c     -1.04667510    -0.12245328    -0.10980834
 c     -1.07746151     1.08363556     0.92266051
 c     -0.37576307     1.28273220    -0.29451693
 c      1.12345239     0.88813795    -0.49643402
 h     -0.00131708    -1.77977883     0.81631320
 h     -2.10590552     1.36218063     0.74002730
 h     -0.97264662     1.82479026    -1.12414693
 h      1.81804961     1.59286410    -0.93141068
 o      2.61506312    -1.03497273     0.30934283
 h      3.28414271    -0.21131184     0.06816525
 c     -2.28435606    -0.60310834    -0.74099154
 h     -3.14694371     0.11691949    -0.55776148
 h     -2.13522850    -1.18481452    -1.60283755
 h     -2.42825135    -1.39517291    -0.01558040
 h     -0.42892402     0.91397539     1.75741233
          17

 c      1.43988580    -0.38089871     0.09655321
 c      0.10811885    -0.87010370     0.23727634
 c     -1.03544723    -0.12645066    -0.11113242
 c     -1.08315246     1.07543196     0.92461237
 c     -0.37226629     1.29010271    -0.29472100
 c      1.12429546     0.87499678    -0.49943342
 h      0.01856450    -1.71204217     0.83180917
 h     -2.12414585     1.35328997     0.76064268
 h     -0.96174964     1.85061194    -1.15048745
 h      1.80522068     1.59751681    -0.92445983
 o      2.60384058    -1.02845220     0.30456445
 h      3.25763463    -0.26764326     0.07330843
 c     -2.28686940    -0.59914775    -0.73640089
 h     -3.12349096     0.10360121    -0.59263342
 h     -2.07238927    -1.19817790    -1.63889651
 h     -2.45060566    -1.41330525    -0.02857152
 h     -0.41631416     0.93064242     1.81945653
          17

 c      1.44514346    -0.37231917     0.09290910
 c      0.10804921    -0.87296709     0.24433700
 c     -1.02251309    -0.12764932    -0.11247879
 c     -1.08861217     1.06605205     0.92759626
 c     -0.36828753     1.29649999    -0.29963986
 c      1.12456003     0.86225578    -0.50120647
 h      0.03404702    -1.67000932     0.85486585
 h     -2.14330835     1.35124359     0.79639907
 h     -0.93459442     1.87148503    -1.16158386
 h      1.79778254     1.60560353    -0.91710004
 o      2.59274436    -1.02023009     0.29939067
 h      3.22544728    -0.34407336     0.08473936
 c     -2.28909170    -0.59659280    -0.73073282
 h     -3.09841133     0.08844920    -0.63558385
 h     -2.01472718    -1.20198564    -1.67951489
 h     -2.48388062    -1.43681087    -0.03973040
 h     -0.41735797     0.95311448     1.87999371
          17

 c      1.44797871    -0.36267135     0.08762677
 c      0.10953637    -0.87548461     0.25177211
 c     -1.00858145    -0.12601111    -0.11383981
 c     -1.09349984     1.05568551     0.93219030
 c     -0.36390802     1.30167665    -0.30890422
 c      1.12433826     0.85068576    -0.50198472
 h      0.04360258    -1.66422572     0.89378607
 h     -2.15971382     1.35445110     0.84524726
 h     -0.89242631     1.88664332    -1.15663348
 h      1.79505249     1.61523755    -0.90877217
 o      2.58080590    -1.01185329     0.29430118
 h      3.20764822    -0.41815805     0.09560675
 c     -2.28980716    -0.59687544    -0.72495457
 h     -3.08034162     0.07977725    -0.68491908
 h     -1.96653633    -1.19058015    -1.71328439
 h     -2.52581395    -1.46147870    -0.05186001
 h     -0.43615666     0.98092318     1.92895483
          17

 c      1.44810967    -0.35246691     0.08089255
 c      0.11283902    -0.87789332     0.25986147
 c     -0.99440003    -0.12159605    -0.11519006
 c     -1.09772711     1.04463859     0.93861864
 c     -0.35907467     1.30524164    -0.32177200
 c      1.12374873     0.84118043    -0.50208228
 h      0.04755493    -1.68931651     0.94572643
 h     -2.16996350     1.36113216     0.90429240
 h     -0.83873050     1.89743075    -1.13829223
 h      1.79561371     1.62371603    -0.89856323
 o      2.56643746    -1.00521525     0.28993078
 h      3.23279892    -0.46220344     0.09661158
 c     -2.28815438    -0.60091090    -0.71958181
 h     -3.07536732     0.08404704    -0.73962241
 h     -1.93075830    -1.16228294    -1.73356400
 h     -2.57346416    -1.48284938    -0.06756953
 h     -0.47298191     1.01249836     1.96051172
          17

 c      1.44553314    -0.34226552     0.07296518
 c      0.11799558    -0.88121945     0.26949399
 c     -0.98066947    -0.11455919    -0.11646283
 c     -1.10135499     1.03327751     0.94683618
 c     -0.35356625     1.30662299    -0.33713092
 c      1.12285172     0.83464286    -0.50183641
 h      0.04730585    -1.72971384     0.99937981
 h     -2.17174183     1.36952999     0.96989578
 h     -0.77929644     1.90789704    -1.11317256
 h      1.79811672     1.62852024    -0.88571455
 o      2.54960102    -1.00056322     0.28640086
 h      3.30357993    -0.47509784     0.08674884
 c     -2.28408183    -0.60871160    -0.71487826
 h     -3.08196110     0.10122805    -0.79896165
 h     -1.90875404    -1.11839503    -1.73749311
 h     -2.62363697    -1.49739038    -0.08841903
 h     -0.52516181     1.04569336     1.97248408
          17

 c      1.44043996    -0.33265579     0.06415714
 c      0.12486547    -0.88633907     0.28142652
 c     -0.96797259    -0.10516458    -0.11752999
 c     -1.10455809     1.02197007     0.95653838
 c     -0.34701288     1.30506245    -0.35357883
 c      1.12161297     0.83186797    -0.50155421
 h      0.04443281    -1.77061996     1.04371313
 h     -2.16438134     1.37813969     1.03788738
 h     -0.72162095     1.92507815    -1.09145790
 h      1.80182041     1.62811799    -0.86996573
 o      2.53245977    -0.99660950     0.28325597
 h      3.38728245    -0.48027718     0.07425336
 c     -2.27827896    -0.61941015    -0.71105779
 h     -3.09168842     0.12489773    -0.86098638
 h     -1.90031663    -1.06246694    -1.72543164
 h     -2.67329092    -1.50317487    -0.11465573
 h     -0.58737023     1.07819883     1.96650829
          17

 c      1.43312186    -0.32424191     0.05481561
 c      0.13315907    -0.89362411     0.29597074
 c     -0.95674198    -0.09380263    -0.11819228
 c     -1.10762868     1.01101461     0.96709550
 c     -0.33908644     1.29984932    -0.36980340
 c      1.11992191     0.83343309    -0.50146365
 h      0.04034147    -1.80221284     1.07182907
 h     -2.14915732     1.38592627     1.10385889
 h     -0.67239740     1.95662948    -1.08299111
 h      1.80681181     1.62240027    -0.85169964
 o      2.51698591    -0.99250614     0.28014522
 h      3.45411199    -0.49367875     0.06549299
 c     -2.27167667    -0.63166535    -0.70827400
 h     -3.09497619     0.14692601    -0.92209301
 h     -1.90350866    -0.99999880    -1.70139030
 h     -2.71990911    -1.50009436    -0.14532075
 h     -0.65155637     1.10801686     1.94895310
          17

 c      1.42392116    -0.31759120     0.04528762
 c      0.14247376    -0.90299236     0.31302881
 c     -0.94726665    -0.08100219    -0.11818179
 c     -1.11095421     1.00056202     0.97750558
 c     -0.32978907     1.29087900    -0.38521901
 c      1.11763382     0.83960273    -0.50167467
 h      0.03620228    -1.81928425     1.08078485
 h     -2.12926917     1.39248134     1.16352983
 h     -0.63403937     2.00471967    -1.09021857
 h      1.81400485     1.61278150    -0.83190867
 o      2.50422241    -0.98803398     0.27693637
 h      3.48870633    -0.52032327     0.06296495
 c     -2.26508945    -0.64401559    -0.70642117
 h     -3.08531118     0.16124101    -0.97799304
 h     -1.91432834    -0.93814210    -1.67407138
 h     -2.76180627    -1.48975519    -0.17851343
 h     -0.70734942     1.13409820     1.93144551
          17

 c      1.41319901    -0.31315687     0.03587958
 c      0.15234747    -0.91400828     0.33218080
 c     -0.93972305    -0.06742708    -0.11718274
 c     -1.11487896     0.99058617     0.98662381
 c     -0.31947563     1.27897924    -0.40015207
 c      1.11462203     0.85027067    -0.50216417
 h      0.03291171    -1.82037175     1.07081706
 h     -2.10930892     1.39802089     1.21318044
 h     -0.60449106     2.06247090    -1.10623203
 h      1.82493246     1.60192795    -0.81199772
 o      2.49457020    -0.98325137     0.27360646
 h      3.48531603    -0.55983962     0.06700900
 c     -2.25910781    -0.65508968    -0.70502455
 h     -3.06008783     0.16488049    -1.02473140
 h     -1.92687903    -0.88462713    -1.65667966
 h     -2.79830216    -1.47512984    -0.21172917
 h     -0.74425722     1.15669097     1.92792353
          17

 c      1.40131191    -0.31121816     0.02683303
 c      0.16232689    -0.92590930     0.35271468
 c     -0.93421007    -0.05384672    -0.11487394
 c     -1.11946313     0.98100504     0.99385068
 c     -0.30858520     1.26553124    -0.41531127
 c      1.11084147     0.86497513    -0.50279656
 h      0.03094969    -1.80779882     1.04525471
 h     -2.09403890     1.40313401     1.25006635
 h     -0.58052588     2.11831662    -1.12098976
 h      1.84121229     1.59301200    -0.79342551
 o      2.48796940    -0.97833633     0.27019108
 h      3.44479791    -0.60905953     0.07664915
 c     -2.25398879    -0.66383542    -0.70356420
 h     -3.02001559     0.15776345    -1.05925886
 h     -1.93530697    -0.84549075    -1.66194529
 h     -2.82965039    -1.45993084    -0.24227165
 h     -0.75575693     1.17630405     1.94617202
          17

 c      1.38860461    -0.31186417     0.01832568
 c      0.17204138    -0.93755251     0.37360206
 c     -0.93076908    -0.04107699    -0.11097659
 c     -1.12440049     0.97188906     0.99967301
 c     -0.29746311     1.25191939    -0.43128655
 c      1.10640887     0.88299565    -0.50337547
 h      0.03005648    -1.78869591     1.01109024
 h     -2.08681691     1.40834367     1.27261608
 h     -0.56005171     2.16201021    -1.12700174
 h      1.86363935     1.58858099    -0.77725201
 o      2.48376395    -0.97360464     0.26680921
 h      3.37674130    -0.66182769     0.08923671
 c     -2.24948111    -0.66973321    -0.70216371
 h     -2.96847700     0.14237045    -1.07983649
 h     -1.93702140    -0.82321221    -1.69291936
 h     -2.85659559    -1.44768263    -0.26775611
 h     -0.74187559     1.19184655     1.98120303
          17

 c      1.37542028    -0.31501427     0.01048917
 c      0.18126266    -0.94738992     0.39351712
 c     -0.92938266    -0.02989313    -0.10528191
 c     -1.12924653     0.96348544     1.00528087
 c     -0.28636200     1.23926807    -0.44841670
 c      1.10166939     0.90348811    -0.50370220
 h      0.02884465    -1.77576195     0.97907194
 h     -2.08854497     1.41375228     1.28035381
 h     -0.54238501     2.18703983    -1.12056010
 h      1.89126969     1.58958493    -0.76382094
 o      2.48020473    -0.96964389     0.26376323
 h      3.30745045    -0.70704979     0.09891995
 c     -2.24487087    -0.67283649    -0.70173176
 h     -2.91119174     0.12371491    -1.08654484
 h     -1.93340609    -0.81737691    -1.74020582
 h     -2.87956364    -1.44062444    -0.28664916
 h     -0.70755773     1.20070320     2.01964204
          17

 c      1.36211694    -0.32041614     0.00341051
 c      0.18986665    -0.95380674     0.41114165
 c     -0.92995688    -0.02093154    -0.09766439
 c     -1.13366996     0.95607005     1.01182333
 c     -0.27550388     1.22836891    -0.46681946
 c      1.09719377     0.92558110    -0.50360975
 h      0.02511026    -1.78384641     0.96050248
 h     -2.09773864     1.41898972     1.27373733
 h     -0.52789584     2.19069361    -1.10100933
 h      1.92118933     1.59523997    -0.75277915
 o      2.47430113    -0.96731078     0.26159398
 h      3.28274585    -0.72930683     0.09598617
 c     -2.23928898    -0.67371136    -0.70326214
 h     -2.85595019     0.10941587    -1.08176784
 h     -1.92730543    -0.82635860    -1.78951961
 h     -2.89790395    -1.43892080    -0.29859470
 h     -0.65953259     1.20043080     2.04832902
          17

 c      1.34905890    -0.32760553    -0.00289734
 c      0.19761593    -0.95606170     0.42583499
 c     -0.93230232    -0.01461080    -0.08808358
 c     -1.13752231     0.94982906     1.02004176
 c     -0.26511708     1.21963124    -0.48641478
 c      1.09367186     0.94841309    -0.50296828
 h      0.01783662    -1.81936612     0.95977426
 h     -2.11143363     1.42343540     1.25407432
 h     -0.51780176     2.17394168    -1.07012403
 h      1.94928950     1.60379484    -0.74341368
 o      2.46473202    -0.96689606     0.26056265
 h      3.32287821    -0.72315826     0.07551898
 c     -2.23198713    -0.67329853    -0.70727323
 h     -2.81149497     0.10873430    -1.06989472
 h     -1.92100920    -0.84802196    -1.82892516
 h     -2.90982147    -1.44074401    -0.30426286
 h     -0.60441985     1.18980189     2.05835896
          17

 c      1.33661310    -0.33591349    -0.00851496
 c      0.20396546    -0.95489000     0.43794017
 c     -0.93612600    -0.01110270    -0.07658159
 c     -1.14079031     0.94481864     1.03022722
 c     -0.25541814     1.21298727    -0.50690030
 c      1.09175757     0.97114208    -0.50167590
 h      0.00900803    -1.87333995     0.97107574
 h     -2.12623416     1.42651286     1.22349544
 h     -0.51425816     2.14202909    -1.03207349
 h      1.97154768     1.61353269    -0.73504345
 o      2.45404103    -0.96768357     0.26018255
 h      3.38832516    -0.70059591     0.04505487
 c     -2.22256713    -0.67251901    -0.71386591
 h     -2.78443821     0.12877151    -1.05527561
 h     -1.91588243    -0.87980070    -1.85081749
 h     -2.91309033    -1.44318327    -0.30483836
 h     -0.54800645     1.16891197     2.04531079
          17

 c      1.32517997    -0.34459874    -0.01357267
 c      0.20820362    -0.95181038     0.44824399
 c     -0.94104720    -0.01035966    -0.06327424
 c     -1.14354110     0.94095723     1.04226164
 c     -0.24653658     1.20778368    -0.52771596
 c      1.09193401     0.99296646    -0.49965406
 h      0.00225037    -1.92917078     0.98468404
 h     -2.13906383     1.42793122     1.18488080
 h     -0.52065224     2.10548701    -0.99354981
 h      1.98513085     1.62344080    -0.72728017
 o      2.44485325    -0.96899777     0.25990364
 h      3.43884702    -0.67353618     0.01338747
 c     -2.21118591    -0.67172106    -0.72303953
 h     -2.77558149     0.16902151    -1.03950996
 h     -1.91255326    -0.91878476    -1.85145056
 h     -2.90597124    -1.44335883    -0.30148078
 h     -0.49488362     1.13900284     2.00862795
          17

 c      1.31517673    -0.35299053    -0.01818702
 c      0.20971316    -0.94820031     0.45741291
 c     -0.94664112    -0.01217823    -0.04834433
 c     -1.14591229     0.93803078     1.05564358
 c     -0.23845076     1.20286292    -0.54811727
 c      1.09442007     1.01315968    -0.49685327
 h      0.00055161    -1.97283184     0.99316283
 h     -2.14757571     1.42782792     1.14171481
 h     -0.54154291     2.07921289    -0.96268219
 h      1.98903160     1.63347348    -0.72011711
 o      2.43843490    -0.97049156     0.25940969
 h      3.45541860    -0.64838674    -0.01450522
 c     -2.19848332    -0.67052075    -0.73474763
 h     -2.77987203     0.22050053    -1.02148008
 h     -1.91097077    -0.96198346    -1.83054111
 h     -2.88781734    -1.43921292    -0.29496482
 h     -0.44792490     1.10231619     1.95138606
          17

 c      1.30697394    -0.36057421    -0.02241277
 c      0.20811302    -0.94497088     0.46583697
 c     -0.95249349    -0.01627259    -0.03204143
 c     -1.14815585     0.93571057     1.06950427
 c     -0.23109623     1.19718774    -0.56750218
 c      1.09912884     1.03109789    -0.49325891
 h      0.00546999    -1.99600883     0.99263875
 h     -2.15034075     1.42681214     1.09787246
 h     -0.58070056     2.07539818    -0.94512668
 h      1.98427651     1.64456465    -0.71391759
 o      2.43518533    -0.97198382     0.25853228
 h      3.43213239    -0.62830582    -0.03624887
 c     -2.18524428    -0.66817307    -0.74865400
 h     -2.79014411     0.27101345    -0.99994901
 h     -1.91023872    -1.00682473    -1.79163920
 h     -2.85928765    -1.42985504    -0.28551663
 h     -0.40739544     1.06197014     1.88041747
          17

 c      1.30082639    -0.36702645    -0.02621303
 c      0.20330852    -0.94257754     0.47365373
 c     -0.95824431    -0.02233317    -0.01468638
 c     -1.15068979     0.93359445     1.08268373
 c     -0.22468723     1.19074232    -0.58576817
 c      1.10568722     1.04626873    -0.48888743
 h      0.01727472    -1.99547739     0.98205252
 h     -2.14694123     1.42593878     1.05733307
 h     -0.63698574     2.09326667    -0.93999710
 h      1.97371869     1.65845606    -0.70935463
 o      2.43498917    -0.97337346     0.25718893
 h      3.37064029    -0.61453535    -0.05113114
 c     -2.17215017    -0.66393081    -0.76392772
 h     -2.80028429     0.31026681    -0.97523989
 h     -1.90836205    -1.05197678    -1.74288258
 h     -2.82228356    -1.41557512    -0.27278607
 h     -0.37010125     1.02167706     1.80593616
          17

 c      1.29681811    -0.37221689    -0.02944591
 c      0.19550779    -0.94105504     0.48077099
 c     -0.96361266    -0.03005380     0.00332582
 c     -1.15401437     0.93129356     1.09399582
 c     -0.21981415     1.18448958    -0.60317228
 c      1.11351343     1.05828098    -0.48378385
 h      0.03516832    -1.97245053     0.96257346
 h     -2.13804276     1.42664864     1.02380285
 h     -0.70308244     2.11986755    -0.94170901
 h      1.96127261     1.67724154    -0.70727098
 o      2.43719020    -0.97468431     0.25542209
 h      3.28076727    -0.60572169    -0.06073205
 c     -2.15972081    -0.65714058    -0.77927741
 h     -2.80621159     0.33163921    -0.94920088
 h     -1.90227699    -1.09822591    -1.69660230
 h     -2.77965678    -1.39761301    -0.25595385
 h     -0.33021690     0.98498580     1.73905165
          17

 c      1.29482860    -0.37617969    -0.03187501
 c      0.18521165    -0.93998014     0.48685623
 c     -0.96840439    -0.03913120     0.02154017
 c     -1.15834680     0.92851452     1.10265996
 c     -0.21710978     1.17948565    -0.61991905
 c      1.12194658     1.06690409    -0.47803750
 h      0.05737148    -1.93306616     0.93764774
 h     -2.12542051     1.43068346     1.00028370
 h     -0.76936657     2.14075396    -0.94493921
 h      1.95051038     1.70249326    -0.70838302
 o      2.44027250    -0.97627342     0.25357602
 h      3.18597554    -0.59468927    -0.07170837
 c     -2.14828995    -0.64732098    -0.79334054
 h     -2.80581182     0.33210558    -0.92456171
 h     -1.88886675    -1.14799642    -1.66519196
 h     -2.73466370    -1.37769678    -0.23406568
 h     -0.28362332     0.95450753     1.68720468
          17

 c      1.29452551    -0.37904787    -0.03321435
 c      0.17315359    -0.93839939     0.49132798
 c     -0.97251163    -0.04924805     0.03947580
 c     -1.16324523     0.92506636     1.10853200
 c     -0.21694037     1.17635767    -0.63599100
 c      1.13039871     1.07213167    -0.47180952
 h      0.08127610    -1.88958223     0.91336413
 h     -2.11170495     1.43989525     0.98876072
 h     -0.82766403     2.14638267    -0.94669673
 h      1.94309516     1.73416108    -0.71287409
 o      2.44188796    -0.97903862     0.25246377
 h      3.12362942    -0.56544417    -0.09829896
 c     -2.13790165    -0.63449242    -0.80532170
 h     -2.79889006     0.31207506    -0.90435226
 h     -1.86707409    -1.20197621    -1.65369753
 h     -2.69023649    -1.35741463    -0.20665599
 h     -0.23276768     0.93193036     1.65166013
          17

 c      1.29541300    -0.38096034    -0.03319909
 c      0.16015958    -0.93495564     0.49344967
 c     -0.97591489    -0.06004808     0.05666860
 c     -1.16775891     0.92084483     1.11190417
 c     -0.21933393     1.17529033    -0.65118537
 c      1.13843312     1.07421306    -0.46534599
 h      0.10414307    -1.85942221     0.89784366
 h     -2.09955720     1.45581215     0.99016691
 h     -0.87245918     2.13253755    -0.94600449
 h      1.93812720     1.76994970    -0.72014017
 o      2.44098423    -0.98352428     0.25258614
 h      3.11184590    -0.50795872    -0.14962652
 c     -2.12822848    -0.61953423    -0.81521632
 h     -2.78755253     0.27578131    -0.89150733
 h     -1.83909077    -1.25583339    -1.65696957
 h     -2.64836632    -1.33765043    -0.17446493
 h     -0.18584870     0.91837851     1.62961278
          17

 c      1.29697410    -0.38198729    -0.03165109
 c      0.14697318    -0.92863691     0.49268717
 c     -0.97869360    -0.07110745     0.07268752
 c     -1.17095873     0.91585926     1.11316302
 c     -0.22402414     1.17613909    -0.66517957
 c      1.14571924     1.07359921    -0.45895663
 h      0.12436894    -1.85690410     0.89755990
 h     -2.09044825     1.47894162     1.00462052
 h     -0.90091213     2.09917750    -0.94323970
 h      1.93296337     1.80576796    -0.72891418
 o      2.43926564    -0.98865547     0.25305511
 h      3.12576134    -0.43867956    -0.21232710
 c     -2.11861814    -0.60410755    -0.82334241
 h     -2.77693454     0.23191069    -0.88860191
 h     -1.80900463    -1.30182029    -1.66515396
 h     -2.60999272    -1.31842398    -0.13975839
 h     -0.15184808     0.91452405     1.61770773
          17

 c      1.29879871    -0.38213185    -0.02849702
 c      0.13423079    -0.91983164     0.48916462
 c     -0.98104822    -0.08192097     0.08712947
 c     -1.17231182     0.91028440     1.11263056
 c     -0.23047988     1.17848109    -0.67756673
 c      1.15193912     1.07082936    -0.45297056
 h      0.14172691    -1.88109595     0.91220710
 h     -2.08377748     1.50815753     1.03165641
 h     -0.91301695     2.04992936    -0.93983169
 h      1.92476401     1.83695643    -0.73769415
 o      2.43853343    -0.99304143     0.25270836
 h      3.13846589    -0.37961237    -0.26821684
 c     -2.10821064    -0.59021049    -0.82987461
 h     -2.77522556     0.19284885    -0.89761332
 h     -1.78071488    -1.33277393    -1.66980434
 h     -2.57543788    -1.29925328    -0.10591707
 h     -0.13702114     0.92048086     1.61358804
          17

 c      1.30059154    -0.38137144    -0.02374723
 c      0.12259210    -0.91021915     0.48361080
 c     -0.98329588    -0.09191383     0.09961385
 c     -1.17175442     0.90447260     1.11056319
 c     -0.23787619     1.18157237    -0.68785997
 c      1.15673360     1.06642051    -0.44769118
 h      0.15598827    -1.91691355     0.93521619
 h     -2.07701419     1.54061261     1.07024161
 h     -0.91241860     1.99251978    -0.93832832
 h      1.91167860     1.85950396    -0.74517521
 o      2.43960845    -0.99588952     0.25088827
 h      3.13771356    -0.34344439    -0.30679033
 c     -2.09624683    -0.57951154    -0.83476990
 h     -2.79040287     0.16974066    -0.91962180
 h     -1.75685681    -1.34431723    -1.66595248
 h     -2.54500005    -1.27975360    -0.07654416
 h     -0.14396645     0.93577452     1.61596734
          17

 c      1.30212720    -0.37969867    -0.01746069
 c      0.11277932    -0.90165896     0.47688385
 c     -0.98581137    -0.10048795     0.10979767
 c     -1.16960934     0.89890691     1.10718686
 c     -0.24504736     1.18429631    -0.69548352
 c      1.15970273     1.06079600    -0.44336455
 h      0.16630684    -1.94760298     0.95903585
 h     -2.06681231     1.57232811     1.11860016
 h     -0.90741139     1.93925133    -0.94260542
 h      1.89332289     1.87081462    -0.75052746
 o      2.44269979    -0.99687372     0.24733541
 h      3.12030210    -0.33539550    -0.32369177
 c     -2.08265109    -0.57261115    -0.83790731
 h     -2.82335467     0.16477500    -0.95426385
 h     -1.73853611    -1.33527910    -1.65194939
 h     -2.51932518    -1.26008514    -0.05462970
 h     -0.17161595     0.95937337     1.62445892
          17

 c      1.30322284    -0.37714368    -0.00972009
 c      0.10547839    -0.89551855     0.46967779
 c     -0.98892551    -0.10708708     0.11740734
 c     -1.16648384     0.89411852     1.10270334
 c     -0.25064474     1.18535602    -0.69982128
 c      1.16044157     1.05424710    -0.44015732
 h      0.17171944    -1.96193357     0.97826739
 h     -2.05038772     1.59913140     1.17409261
 h     -0.90957189     1.90465500    -0.95742437
 h      1.87080150     1.87007188    -0.75353980
 o      2.44768832    -0.99595199     0.24203813
 h      3.08781390    -0.35599300    -0.31844276
 c     -2.06827062    -0.56892791    -0.83921506
 h     -2.86525582     0.17018910    -0.99914261
 h     -1.72527639    -1.30769409    -1.62918413
 h     -2.49948498    -1.24109742    -0.04207541
 h     -0.21520676     0.98976215     1.63961228
          17

 c      1.30374064    -0.37378319    -0.00062074
 c      0.10121792    -0.89258124     0.46247389
 c     -0.99282085    -0.11126165     0.12226864
 c     -1.16316171     0.89059567     1.09727186
 c     -0.25378697     1.18396802    -0.70043773
 c      1.15858954     1.04691153    -0.43813888
 h      0.17158455    -1.95464754     0.98998261
 h     -2.02657252     1.61756954     1.23332734
 h     -0.92657535     1.89734031    -0.98601252
 h      1.84654909     1.85835423    -0.75468827
 o      2.45414262    -0.99337331     0.23524735
 h      3.04643534    -0.40087453    -0.29473845
 c     -2.05441211    -0.56728630    -0.83863901
 h     -2.90343906     0.17557397    -1.05018062
 h     -1.71489555    -1.26700380    -1.60233133
 h     -2.48686328    -1.22425554    -0.03956004
 h     -0.26660491     1.02511418     1.66301034
          17

 c      1.30361580    -0.36973888     0.00972670
 c      0.10027682    -0.89310577     0.45555607
 c     -0.99746218    -0.11271837     0.12432306
 c     -1.16039348     0.88871050     1.09103534
 c     -0.25473113     1.18048814    -0.69736111
 c      1.15387262     1.03877121    -0.43727381
 h      0.16572560    -1.92531903     0.99335799
 h     -1.99638865     1.62561462     1.29247282
 h     -0.95454616     1.91270919    -1.02687099
 h      1.82405061     1.83850794    -0.75512147
 o      2.46109470    -0.98990202     0.22769275
 h      3.01036116    -0.45721014    -0.26385414
 c     -2.04233834    -0.56639950    -0.83601050
 h     -2.92763917     0.17356656    -1.10282993
 h     -1.70339764    -1.22205784    -1.57962152
 h     -2.48294049    -1.21148135    -0.04662524
 h     -0.31623474     1.06346540     1.69670906
          17

 c      1.30291137    -0.36515927     0.02117547
 c      0.10263024    -0.89683347     0.44899750
 c     -1.00258344    -0.11134600     0.12362912
 c     -1.15855403     0.88870769     1.08426313
 c     -0.25456463     1.17601959    -0.69104434
 c      1.14613195     1.02969691    -0.43744075
 h      0.15446402    -1.87806723     0.98973797
 h     -1.96315131     1.62308780     1.34770030
 h     -0.98159686     1.93765982    -1.07424682
 h      1.80727085     1.81454888    -0.75645652
 o      2.46678152    -0.98704396     0.22083239
 h      3.00551662    -0.50028926    -0.24842153
 c     -2.03305978    -0.56513029    -0.83108150
 h     -2.93190140     0.16083573    -1.15302386
 h     -1.68566334    -1.18320247    -1.57118757
 h     -2.48899925    -1.20491262    -0.06194991
 h     -0.35695320     1.10249495     1.74125544
          17

 c      1.30187608    -0.36018494     0.03350848
 c      0.10793651    -0.90292726     0.44260357
 c     -1.00772788    -0.10721154     0.12034815
 c     -1.15742152     0.89075830     1.07751418
 c     -0.25443179     1.17162796    -0.68207407
 c      1.13536598     1.01956136    -0.43848226
 h      0.13859564    -1.82234427     0.98336528
 h     -1.93204910     1.61168958     1.39572563
 h     -0.99666243     1.95983589    -1.12149512
 h      1.79958460     1.79035619    -0.76026713
 o      2.46966345    -0.98601331     0.21594823
 h      3.05321945    -0.51035820    -0.26773930
 c     -2.02717152    -0.56289159    -0.82392705
 h     -2.91419214     0.13730885    -1.19757215
 h     -1.65799737    -1.15712304    -1.58342450
 h     -2.50575400    -1.20650926    -0.08382860
 h     -0.38693482     1.13895207     1.79340133
          17

 c      1.30091717    -0.35492492     0.04642522
 c      0.11558910    -0.90997551     0.43586578
 c     -1.01233126    -0.10052664     0.11472216
 c     -1.15635441     0.89498693     1.07158168
 c     -0.25519605     1.16802371    -0.67098296
 c      1.12181595     1.00838639    -0.44027056
 h      0.11913812    -1.77322269     0.98210878
 h     -1.90915194     1.59450151     1.43428192
 h     -0.99321799     1.97129544    -1.16323695
 h      1.80238921     1.76798050    -0.76736974
 o      2.47063530    -0.98595015     0.21231201
 h      3.13579024    -0.50122419    -0.30852886
 c     -2.02466941    -0.55999996    -0.81535641
 h     -2.87591671     0.10555781    -1.23444111
 h     -1.62110073    -1.14256674    -1.61312038
 h     -2.53290557    -1.21745749    -0.11080997
 h     -0.40839463     1.16879961     1.84633836
          17

 c      1.30049954    -0.34947142     0.05957723
 c      0.12485048    -0.91641814     0.42814027
 c     -1.01582731    -0.09159426     0.10704750
 c     -1.15467364     0.90143537     1.06723206
 c     -0.25745223     1.16558503    -0.65820369
 c      1.10605011     0.99641803    -0.44275272
 h      0.09673554    -1.74693010     0.99553030
 h     -1.90001545     1.57499561     1.46221274
 h     -0.96892158     1.96817408    -1.19583710
 h      1.81423382     1.74672128    -0.77737044
 o      2.47160783    -0.98548305     0.20853353
 h      3.21989055    -0.49510102    -0.34668605
 c     -2.02499734    -0.55749175    -0.80663309
 h     -2.82199560     0.07069926    -1.26334114
 h     -1.57965299    -1.13299556    -1.64937479
 h     -2.56873196    -1.23749751    -0.14226275
 h     -0.42432565     1.18842062     1.89251549
          17

 c      1.30108379    -0.34391504     0.07261350
 c      0.13495012    -0.92154220     0.41925425
 c     -1.01774136    -0.08075809     0.09765092
 c     -1.15192840     0.91005692     1.06501281
 c     -0.26158556     1.16443338    -0.64406259
 c      1.08893472     0.98406008    -0.44593963
 h      0.07156227    -1.74969671     1.02778436
 h     -1.90824800     1.55583964     1.47904013
 h     -0.92466457     1.94982884    -1.21741971
 h      1.83124517     1.72386382    -0.78888669
 o      2.47377378    -0.98397215     0.20389460
 h      3.28427767    -0.50243633    -0.36887661
 c     -2.02727545    -0.55667898    -0.79876681
 h     -2.76113910     0.04050553    -1.28665206
 h     -1.53920076    -1.12222432    -1.68064128
 h     -2.61002029    -1.26457581    -0.17845046
 h     -0.43672679     1.19562647     1.92603406
          17

 c      1.30310348    -0.33833657     0.08520478
 c      0.14504841    -0.92596239     0.40993952
 c     -1.01774109    -0.06837603     0.08687813
 c     -1.14799904     0.92075591     1.06521727
 c     -0.26776188     1.16444949    -0.62874579
 c      1.07149126     0.97172263    -0.44985028
 h      0.04456088    -1.77237946     1.07238725
 h     -1.93445231     1.53802439     1.48430707
 h     -0.86427518     1.91871104    -1.22821186
 h      1.84855719     1.69640957    -0.80024839
 o      2.47764370    -0.98127825     0.19820381
 h      3.31910916    -0.52548517    -0.37040551
 c     -2.03051709    -0.55884535    -0.79215439
 h     -2.70477840     0.02464001    -1.30977697
 h     -1.50404328    -1.10692353    -1.69890444
 h     -2.65260005    -1.29519114    -0.21997563
 h     -0.44644555     1.18990623     1.94348632
          17

 c      1.30691981    -0.33281294     0.09706074
 c      0.15426129    -0.93081591     0.40137950
 c     -1.01564889    -0.05482267     0.07510568
 c     -1.14310961     0.93339979     1.06788774
 c     -0.27585428     1.16522145    -0.61221278
 c      1.05473039     0.95969650    -0.45445598
 h      0.01802490    -1.79974125     1.11728986
 h     -1.97590027     1.52082074     1.47726110
 h     -0.79476101     1.88100813    -1.23151665
 h      1.86178328     1.66251039    -0.81017040
 o      2.48332837    -0.97749286     0.19153654
 h      3.32126727    -0.56265294    -0.35110671
 c     -2.03397929    -0.56489845    -0.78680337
 h     -2.66246236     0.03114081    -1.33865606
 h     -1.47679471    -1.08641912    -1.70018369
 h     -2.69228357    -1.32531100    -0.26702350
 h     -0.45339927     1.17229358     1.94410614
          17

 c      1.31275272    -0.32744747     0.10794486
 c      0.16182927    -0.93691059     0.39457402
 c     -1.01144554    -0.04050305     0.06275305
 c     -1.13779189     0.94778106     1.07276904
 c     -0.28541631     1.16601447    -0.59410438
 c      1.03952879     0.94809695    -0.45964635
 h     -0.00539601    -1.82000937     1.15211521
 h     -2.02708571     1.50253964     1.45719155
 h     -0.72599739     1.84702201    -1.23477143
 h      1.86797115     1.62210503    -0.81813112
 o      2.49058196    -0.97286935     0.18417757
 h      3.29353231    -0.60961273    -0.31442721
 c     -2.03758358    -0.57489736    -0.78289464
 h     -2.63586016     0.06089914    -1.37426072
 h     -1.45857477    -1.06190973    -1.68388591
 h     -2.72574280    -1.35139068    -0.31887810
 h     -0.45649831     1.14516619     1.92999229
          17

 c      1.32062208    -0.32240907     0.11768418
 c      0.16726369    -0.94451255     0.39012484
 c     -1.00528967    -0.02587995     0.05027881
 c     -1.13281208     0.96357379     1.07924152
 c     -0.29588372     1.16601697    -0.57387549
 c      1.02655813     0.93686080    -0.46521654
 h     -0.02362450    -1.82697518     1.17054619
 h     -2.08092561     1.48156068     1.42410942
 h     -0.66786870     1.82842356    -1.24802443
 h      1.86609532     1.57699861    -0.82451736
 o      2.49853498    -0.96790420     0.17676222
 h      3.24874950    -0.65799295    -0.26967760
 c     -2.04182216    -0.58793601    -0.78098304
 h     -2.61914891     0.10640407    -1.41064196
 h     -1.44908303    -1.03595687    -1.65247344
 h     -2.75106062    -1.37112594    -0.37381128
 h     -0.45333304     1.11194507     1.90638255
          17

 c      1.33032519    -0.31794467     0.12616381
 c      0.17038903    -0.95342814     0.38826554
 c     -0.99754126    -0.01151900     0.03816330
 c     -1.12903528     0.98034595     1.08635407
 c     -0.30697959     1.16501078    -0.55140624
 c      1.01624236     0.92577553    -0.47087338
 h     -0.03546902    -1.81891277     1.16997951
 h     -2.13019186     1.45708756     1.37925952
 h     -0.62510232     1.83061953    -1.27678155
 h      1.85727261     1.53066631    -0.83062862
 o      2.50519233    -0.96348494     0.17053711
 h      3.21789479    -0.69313061    -0.23613079
 c     -2.04722707    -0.60254427    -0.78157432
 h     -2.60518392     0.15666252    -1.43952084
 h     -1.44627972    -1.01229787    -1.61168380
 h     -2.76802172    -1.38386950    -0.42922322
 h     -0.44032684     1.07646385     1.88108476
          17

 c      1.34143776    -0.31433295     0.13330571
 c      0.17130784    -0.96309032     0.38890492
 c     -0.98875531     0.00186516     0.02689543
 c     -1.12716394     0.99763926     1.09307708
 c     -0.31877712     1.16378599    -0.52753186
 c      1.00871785     0.91454175    -0.47626669
 h     -0.04073351    -1.79772331     1.15110252
 h     -2.16885016     1.42945985     1.32521070
 h     -0.59602338     1.84805013    -1.31568495
 h      1.84465669     1.48780644    -0.83853468
 o      2.50812951    -0.96056160     0.16691257
 h      3.23962150    -0.69980406    -0.23577200
 c     -2.05408517    -0.61710161    -0.78471212
 h     -2.58939011     0.20197072    -1.45480716
 h     -1.44588786    -0.99567905    -1.57065764
 h     -2.77821268    -1.39076970    -0.48192471
 h     -0.41449053     1.04198533     1.86177497
          17

 c      1.35332453    -0.31179386     0.13904991
 c      0.17033777    -0.97257263     0.39160389
 c     -0.97962766     0.01340186     0.01695828
 c     -1.12737732     1.01503954     1.09869148
 c     -0.33128390     1.16365663    -0.50365526
 c      1.00383570     0.90287676    -0.48104927
 h     -0.04044550    -1.76913532     1.11825672
 h     -2.19314857     1.40011921     1.26557386
 h     -0.57703010     1.86977145    -1.35280868
 h      1.83262460     1.45343357    -0.85065628
 o      2.50794138    -0.95899110     0.16559745
 h      3.30653590    -0.68135208    -0.26354794
 c     -2.06243775    -0.63007273    -0.78998900
 h     -2.56999688     0.23549731    -1.45371978
 h     -1.44184214    -0.99104924    -1.54039849
 h     -2.78480521    -1.39455971    -0.52854785
 h     -0.37667032     1.01061365     1.85190218
          17

 c      1.36522230    -0.31046070     0.14336012
 c      0.16797358    -0.98055997     0.39551860
 c     -0.97090142     0.02212056     0.00880698
 c     -1.12914947     1.03215220     1.10294373
 c     -0.34418377     1.16581210    -0.48105041
 c      1.00129256     0.89064934    -0.48496074
 h     -0.03718412    -1.74352566     1.08020417
 h     -2.20232855     1.37139230     1.20449550
 h     -0.56583707     1.88662548    -1.37746723
 h      1.82495159     1.43142156    -0.86896209
 o      2.50745960    -0.95797650     0.16517574
 h      3.37741285    -0.65259454    -0.29657421
 c     -2.07201580    -0.64025652    -0.79693857
 h     -2.54719715     0.25322767    -1.43625053
 h     -1.42927977    -1.00157300    -1.52920766
 h     -2.79174860    -1.39877524    -0.56608205
 h     -0.33312010     0.98383038     1.84932150
          17

 c      1.37638237    -0.31041441     0.14623747
 c      0.16482969    -0.98546136     0.39949142
 c     -0.96325904     0.02707180     0.00282927
 c     -1.13144761     1.04855845     1.10583210
 c     -0.35691238     1.17106053    -0.46056698
 c      1.00084299     0.87799631    -0.48790925
 h     -0.03486890    -1.73513634     1.04918085
 h     -2.19883969     1.34616528     1.14608943
 h     -0.56162961     1.89341317    -1.38321577
 h      1.82267418     1.42302719    -0.89398476
 o      2.50866214    -0.95704524     0.16473355
 h      3.42495878    -0.62345746    -0.32009685
 c     -2.08209188    -0.64709330    -0.80544255
 h     -2.52259825     0.25389359    -1.40463655
 h     -1.40877166    -1.02655926    -1.53782225
 h     -2.80226850    -1.40630926    -0.59244008
 h     -0.29306389     0.96321014     1.84921238
          17

 c      1.38618241    -0.31170114     0.14772244
 c      0.16144600    -0.98601323     0.40258927
 c     -0.95722778     0.02749461    -0.00070877
 c     -1.13309510     1.06384033     1.10734793
 c     -0.36883728     1.17977132    -0.44261144
 c      1.00240875     0.86534394    -0.49000048
 h     -0.03682080    -1.75552397     1.03467783
 h     -2.18790109     1.32746491     1.09392163
 h     -0.56442698     1.88838413    -1.36760168
 h      1.82339036     1.42642570    -0.92434013
 o      2.51246595    -0.95603168     0.16389362
 h      3.43818980    -0.59867912    -0.32808616
 c     -2.09160372    -0.65084281    -0.81564968
 h     -2.49915494     0.23955149    -1.36334657
 h     -1.38667247    -1.06163201    -1.55998005
 h     -2.81726298    -1.41783424    -0.60682447
 h     -0.26492123     0.95036230     1.84749280
          17

 c      1.39418426    -0.31433079     0.14788604
 c      0.15803926    -0.98216644     0.40481615
 c     -0.95312377     0.02298645    -0.00171055
 c     -1.13307075     1.07764249     1.10738276
 c     -0.37939668     1.19181901    -0.42716234
 c      1.00600227     0.85331215    -0.49148500
 h     -0.04297191    -1.80355348     1.03517076
 h     -2.17609656     1.31794795     1.05064335
 h     -0.57472344     1.87267123    -1.33167421
 h      1.82271200     1.43763524    -0.95721710
 o      2.51917285    -0.95490511     0.16255268
 h      3.41489723    -0.58030714    -0.31904310
 c     -2.09950959    -0.65255671    -0.82752779
 h     -2.48140310     0.21679947    -1.31938423
 h     -1.37108090    -1.10092638    -1.58741915
 h     -2.83480629    -1.43124315    -0.60969370
 h     -0.25418662     0.94653699     1.84220850
          17

 c      1.40013991    -0.31828986     0.14682370
 c      0.15454299    -0.97507534     0.40696655
 c     -0.95105185     0.01360649    -0.00026440
 c     -1.13075545     1.08972536     1.10572623
 c     -0.38815035     1.20650847    -0.41373612
 c      1.01157665     0.84257167    -0.49266404
 h     -0.05019180    -1.86565528     1.03997992
 h     -2.16895339     1.31937728     1.01793957
 h     -0.59349233     1.85044194    -1.28038128
 h      1.81647745     1.45204215    -0.98941748
 o      2.52861371    -0.95371924     0.16079521
 h      3.35911050    -0.56832917    -0.29463050
 c     -2.10498120    -0.65388549    -0.84061309
 h     -2.47540471     0.19733286    -1.28190032
 h     -1.36833453    -1.13900269    -1.61357022
 h     -2.85122518    -1.44265206    -0.60239113
 h     -0.26288453     0.95237192     1.83360616
          17

 c      1.40396264    -0.32356726     0.14465641
 c      0.15086964    -0.96622348     0.40986012
 c     -0.95095984    -0.00013638     0.00338104
 c     -1.12613800     1.09999520     1.10204919
 c     -0.39474194     1.22254992    -0.40133034
 c      1.01893049     0.83373014    -0.49381235
 h     -0.05511202    -1.92594756     1.03838521
 h     -2.16852457     1.33227210     0.99681015
 h     -0.62248678     1.82943335    -1.22356235
 h      1.80220912     1.46561280    -1.01824430
 o      2.53996611    -0.95271164     0.15898945
 h      3.28393466    -0.55892150    -0.26125703
 c     -2.10747905    -0.65654429    -0.85421370
 h     -2.48702692     0.19413361    -1.25927987
 h     -1.38194343    -1.17166837    -1.63448659
 h     -2.86278741    -1.44812666    -0.58666506
 h     -0.28945908     0.96776703     1.82406003
          17

 c      1.40567978    -0.33015534     0.14152600
 c      0.14704739    -0.95685207     0.41396567
 c     -0.95271773    -0.01739718     0.00886876
 c     -1.11987118     1.10850564     1.09587023
 c     -0.39883078     1.23823427    -0.38853564
 c      1.02769088     0.82725947    -0.49513236
 h     -0.05562265    -1.97270287     1.02408850
 h     -2.17270965     1.35589601     0.98783068
 h     -0.66447340     1.82011209    -1.17517707
 h      1.77958625     1.47555905    -1.04198691
 o      2.55139247    -0.95259309     0.15801596
 h      3.21759406    -0.53987292    -0.23375844
 c     -2.10696800    -0.66136064    -0.86788434
 h     -2.51793383     0.21179153    -1.25413769
 h     -1.41269459    -1.19625723    -1.64861371
 h     -2.86690754    -1.44501325    -0.56424925
 h     -0.32869119     0.99180795     1.81821954
          17

 c      1.40538067    -0.33800488     0.13757306
 c      0.14320430    -0.94787035     0.41942459
 c     -0.95618176    -0.03715357     0.01579289
 c     -1.11308102     1.11542342     1.08659356
 c     -0.40015942     1.25201946    -0.37417115
 c      1.03733635     0.82344048    -0.49672031
 h     -0.05084575    -1.99915649     0.99491448
 h     -2.17679261     1.38855496     0.99103440
 h     -0.72188881     1.83049175    -1.14650603
 h      1.75038104     1.48066436    -1.06014530
 o      2.56061644    -0.95453049     0.15903401
 h      3.19500503    -0.49131081    -0.23159894
 c     -2.10406119    -0.66779329    -0.88156718
 h     -2.56322741     0.24161864    -1.26211946
 h     -1.45880908    -1.21187600    -1.65661648
 h     -2.86260064    -1.43244898    -0.53659835
 h     -0.37238905     1.02286700     1.82279854
          17

 c      1.40319905    -0.34696201     0.13289842
 c      0.13951388    -0.93990651     0.42615056
 c     -0.96122191    -0.05834496     0.02374380
 c     -1.10691798     1.12095402     1.07374970
 c     -0.39885880     1.26327135    -0.35817245
 c      1.04722632     0.82231539    -0.49853073
 h     -0.04077351    -2.00266840     0.95157684
 h     -2.17582557     1.42802605     1.00554764
 h     -0.79293431     1.85894344    -1.13643430
 h      1.71817239     1.48144727    -1.07356185
 o      2.56763955    -0.95852154     0.16193276
 h      3.21522349    -0.41224225    -0.25399708
 c     -2.09978113    -0.67454045    -0.89521288
 h     -2.61436023     0.26927400    -1.27636931
 h     -1.51593838    -1.21977284    -1.66160786
 h     -2.85044912    -1.41125143    -0.50478438
 h     -0.41240398     1.05912123     1.84439632
          17

 c      1.39935719    -0.35676062     0.12753901
 c      0.13617655    -0.93330998     0.43388021
 c     -0.96771820    -0.07995741     0.03232678
 c     -1.10200939     1.12526854     1.05745350
 c     -0.39557353     1.27224779    -0.34150786
 c      1.05664679     0.82367193    -0.50035698
 h     -0.02608265    -1.98446873     0.89699955
 h     -2.16638027     1.47195571     1.02937283
 h     -0.86989290     1.89525014    -1.13303267
 h      1.68780927     1.48006942    -1.08441895
 o      2.57437994    -0.96299750     0.16540137
 h      3.24660756    -0.32699313    -0.28081980
 c     -2.09522052    -0.68025675    -0.90845032
 h     -2.66324985     0.28335622    -1.29133222
 h     -1.57743389    -1.22364760    -1.66942340
 h     -2.83233312    -1.38354591    -0.46948126
 h     -0.44548937     1.09915869     1.88465571
          17

 c      1.39418043    -0.36707132     0.12148786
 c      0.13343614    -0.92805494     0.44217121
 c     -0.97554730    -0.10106323     0.04117025
 c     -1.09828058     1.12850910     1.03868536
 c     -0.39112394     1.27944991    -0.32531025
 c      1.06489298     0.82710383    -0.50187185
 h     -0.00816008    -1.95055518     0.83624140
 h     -2.14722296     1.51816624     1.05952687
 h     -0.94282230     1.92845491    -1.12404889
 h      1.66441157     1.47966651    -1.09577650
 o      2.58207981    -0.96659148     0.16848003
 h      3.26728390    -0.25669755    -0.29731429
 c     -2.09131812    -0.68383860    -0.92061675
 h     -2.70401050     0.27777514    -1.30351143
 h     -1.63583603    -1.22902507    -1.68761015
 h     -2.81094660    -1.35227175    -0.43105265
 h     -0.47483140     1.14170568     1.93700633
          17

 c      1.38805560    -0.37754695     0.11473205
 c      0.13158608    -0.92358688     0.45039748
 c     -0.98457043    -0.12083684     0.04994338
 c     -1.09532149     1.13084278     1.01899979
 c     -0.38616197     1.28524200    -0.31041384
 c      1.07139154     0.83215953    -0.50274941
 h      0.01083887    -1.91326630     0.77644438
 h     -2.11918110     1.56486258     1.09246566
 h     -1.00335299     1.95123348    -1.10230172
 h      1.65188047     1.48291348    -1.11036076
 o      2.59108457    -0.96856507     0.17074492
 h      3.26880129    -0.21227568    -0.29724548
 c     -2.08865196    -0.68463748    -0.93111665
 h     -2.73307611     0.25101113    -1.31101605
 h     -1.68595027    -1.24054193    -1.72153921
 h     -2.78907591    -1.32056944    -0.38985417
 h     -0.50588147     1.18478057     1.98971651
          17

 c      1.38139105    -0.38785415     0.10727995
 c      0.13093128    -0.91885965     0.45785040
 c     -0.99462956    -0.13855408     0.05838338
 c     -1.09280002     1.13244676     0.99998603
 c     -0.38105902     1.28982942    -0.29735633
 c      1.07581250     0.83852108    -0.50282180
 h      0.02833340    -1.89069212     0.72560974
 h     -2.08461023     1.61074335     1.12457079
 h     -1.04581036     1.96001394    -1.06543240
 h      1.65148914     1.49037772    -1.12901849
 o      2.60127149    -0.96857953     0.17206004
 h      3.24971691    -0.19806586    -0.27905569
 c     -2.08731554    -0.68273289    -0.93983610
 h     -2.74912378     0.20531423    -1.31320335
 h     -1.72711819    -1.25852053    -1.76956491
 h     -2.76879926    -1.29114801    -0.34673917
 h     -0.54203112     1.22563233     2.03164564
          17

 c      1.37459751    -0.39768339     0.09916787
 c      0.13166676    -0.91303188     0.46403210
 c     -1.00555050    -0.15359120     0.06630808
 c     -1.09060236     1.13345196     0.98294878
 c     -0.37591908     1.29331921    -0.28646800
 c      1.07809903     0.84608104    -0.50215707
 h      0.04249520    -1.89832526     0.68923435
 h     -2.04675073     1.65499126     1.15249985
 h     -1.06706208     1.95407319    -1.01451214
 h      1.66156268     1.49998370    -1.15001601
 o      2.61224631    -0.96658268     0.17246365
 h      3.21278321    -0.21370007    -0.24407855
 c     -2.08703102    -0.67896832    -0.94710777
 h     -2.75346085     0.14666473    -1.31076004
 h     -1.76182072    -1.27888534    -1.82301903
 h     -2.75097709    -1.26586544    -0.30351943
 h     -0.58355913     1.26132403     2.05536769
          17

 c      1.36807097    -0.40676207     0.09045630
 c      0.13377119    -0.90655658     0.46889827
 c     -1.01715072    -0.16543297     0.07361367
 c     -1.08881534     1.13390977     0.96882907
 c     -0.37059374     1.29573811    -0.27789568
 c      1.07838592     0.85486975    -0.50100035
 h      0.05335225    -1.93595310     0.66761625
 h     -2.00910709     1.69716753     1.17332178
 h     -1.06647440     1.93516230    -0.95336693
 h      1.67848938     1.50811502    -1.16987704
 o      2.62329307    -0.96293104     0.17221097
 h      3.16594331    -0.25219705    -0.19720893
 c     -2.08729902    -0.67470552    -0.95325208
 h     -2.75096199     0.08517914    -1.30613557
 h     -1.79263326    -1.29638432    -1.87120146
 h     -2.73532798    -1.24569387    -0.26297973
 h     -0.62835162     1.28917292     2.05756239
          17

 c      1.36216789    -0.41487741     0.08122433
 c      0.13705918    -0.90110580     0.47269494
 c     -1.02923360    -0.17369880     0.08026419
 c     -1.08767959     1.13378849     0.95819626
 c     -0.36464736     1.29697587    -0.27154531
 c      1.07687876     0.86492070    -0.49964489
 h      0.06216725    -1.98805533     0.65784591
 h     -1.97494570     1.73705058     1.18450964
 h     -1.04658230     1.90795312    -0.88878486
 h      1.69817717     1.51129826    -1.18492873
 o      2.63311596    -0.95878893     0.17194564
 h      3.12650798    -0.29364569    -0.14958552
 c     -2.08742088    -0.67151383    -0.95824782
 h     -2.75052999     0.03449631    -1.30367008
 h     -1.82074070    -1.30717609    -1.90562147
 h     -2.72099496    -1.23099570    -0.22833397
 h     -0.67276985     1.30698127     2.03865850
          17

 c      1.35718919    -0.42187903     0.07155991
 c      0.14129473    -0.89843113     0.47566861
 c     -1.04156451    -0.17817467     0.08628164
 c     -1.08755380     1.13298633     0.95120491
 c     -0.35728450     1.29667636    -0.26698215
 c      1.07376658     0.87616955    -0.49832315
 h      0.07014273    -2.03675217     0.65709191
 h     -1.94693426     1.77446473     1.18393002
 h     -1.01439712     1.88100740    -0.83109069
 h      1.71710496     1.50733935    -1.19248063
 o      2.63979084    -0.95630872     0.17269635
 h      3.12193292    -0.30257301    -0.11841006
 c     -2.08669172    -0.67069500    -0.96182044
 h     -2.76210564     0.00735704    -1.30790492
 h     -1.84596151    -1.30951414    -1.92134025
 h     -2.70719646    -1.22186655    -0.20245101
 h     -0.71217857     1.31324165     2.00282785
          17

 c      1.35338089    -0.42764124     0.06154477
 c      0.14622923    -0.89968122     0.47797067
 c     -1.05384561    -0.17883109     0.09173368
 c     -1.08889590     1.13135491     0.94749709
 c     -0.34739943     1.29422195    -0.26344525
 c      1.06918328     0.88840292    -0.49714647
 h      0.07797235    -2.06961170     0.66355135
 h     -1.92683490     1.80909764     1.16996721
 h     -0.98148110     1.86659595    -0.79330510
 h      1.73283443     1.49574446    -1.19135747
 o      2.64239057    -0.95651860     0.17481145
 h      3.16422938    -0.26200413    -0.10984549
 c     -2.08497313    -0.67261133    -0.96381917
 h     -2.78916110     0.00780662    -1.31977940
 h     -1.86716007    -1.30357913    -1.91688892
 h     -2.69365899    -1.21837098    -0.18723987
 h     -0.74122290     1.30742878     1.95849184
          17

 c      1.35091242    -0.43204003     0.05125893
 c      0.15160655    -0.90534702     0.47967426
 c     -1.06571262    -0.17582451     0.09671323
 c     -1.09224656     1.12873463     0.94613971
 c     -0.33410380     1.28913470    -0.26025721
 c      1.06322702     0.90123498    -0.49608645
 h      0.08593264    -2.08029546     0.67615745
 h     -1.91518608     1.84026467     1.14183059
 h     -0.95838431     1.87565694    -0.78574665
 h      1.74421540     1.47771893    -1.18201647
 o      2.64228513    -0.95756006     0.17737637
 h      3.22966702    -0.20166098    -0.10977941
 c     -2.08296811    -0.67648931    -0.96437628
 h     -2.82507218     0.02884268    -1.33511196
 h     -1.88256174    -1.29131970    -1.89417132
 h     -2.68077987    -1.22063740    -0.18333757
 h     -0.75420091     1.29026175     1.91839917
          17

 c      1.34983185    -0.43498549     0.04080790
 c      0.15718950    -0.91537034     0.48079421
 c     -1.07676280    -0.16948745     0.10130826
 c     -1.09814523     1.12502981     0.94585583
 c     -0.31758977     1.28182357    -0.25748512
 c      1.05603255     0.91410540    -0.49499081
 h      0.09400876    -2.06740083     0.69430193
 h     -1.91109359     1.86667715     1.09996094
 h     -0.94497232     1.90875159    -0.80797808
 h      1.75146642     1.45594501    -1.16643806
 o      2.64105539    -0.95748903     0.17956951
 h      3.29188819    -0.15300778    -0.10555690
 c     -2.08171632    -0.68095936    -0.96360207
 h     -2.85892940     0.05891107    -1.34786945
 h     -1.88991872    -1.27654062    -1.85877097
 h     -2.66959158    -1.22887528    -0.19004109
 h     -0.74624944     1.26337888     1.89652736
          17

 c      1.35004303    -0.43646234     0.03034308
 c      0.16279690    -0.92918021     0.48127913
 c     -1.08660274    -0.16030676     0.10557370
 c     -1.10689043     1.12031811     0.94573838
 c     -0.29911797     1.27363100    -0.25592341
 c      1.04783607     0.92631815    -0.49363218
 h      0.10192616    -2.03414017     0.71788484
 h     -1.91242748     1.88646385     1.04629569
 h     -0.93094366     1.95531632    -0.84915308
 h      1.75610044     1.43415894    -1.14779103
 o      2.63956726    -0.95539586     0.18104202
 h      3.33650206    -0.13101743    -0.09212112
 c     -2.08205150    -0.68458059    -0.96128126
 h     -2.88193440     0.08806519    -1.35349633
 h     -1.88659799    -1.26490688    -1.82002126
 h     -2.66158500    -1.24337797    -0.20542111
 h     -0.71601605     1.22814697     1.89984455
          17

 c      1.35132098    -0.43654503     0.02006539
 c      0.16833376    -0.94563025     0.48097091
 c     -1.09489411    -0.14888911     0.10952028
 c     -1.11826361     1.11484007     0.94584440
 c     -0.28019349     1.26607334    -0.25641619
 c      1.03903140     0.93712607    -0.49179098
 h      0.10910858    -1.98917385     0.74776408
 h     -1.91656759     1.89766462     0.98415417
 h     -0.90578741     2.00243045    -0.89634496
 h      1.76044692     1.41642569    -1.12971396
 o      2.63820592    -0.95101356     0.18170183
 h      3.35722541    -0.14029702    -0.06856225
 c     -2.08444786    -0.68610623    -0.95694970
 h     -2.88915539     0.10967289    -1.34974327
 h     -1.86989792    -1.26270592    -1.78893463
 h     -2.65838305    -1.26445778    -0.22668429
 h     -0.66815665     1.18521132     1.92200101
          17

 c      1.35335239    -0.43539389     0.01021388
 c      0.17380126    -0.96296874     0.47954489
 c     -1.10138171    -0.13591699     0.11312734
 c     -1.13155110     1.10880634     0.94684255
 c     -0.26213517     1.26033636    -0.25944560
 c      1.03024983     0.94583957    -0.48936111
 h      0.11465577    -1.94716786     0.78650948
 h     -1.92136695     1.89900299     0.91773172
 h     -0.86391828     2.04063987    -0.93970640
 h      1.76658028     1.40613970    -1.11517815
 o      2.63707595    -0.94442936     0.18158353
 h      3.35255284    -0.17973736    -0.03598035
 c     -2.08901887    -0.68478986    -0.95034952
 h     -2.87897931     0.12010159    -1.33628761
 h     -1.83814265    -1.27332543    -1.77261181
 h     -2.66123477    -1.29219168    -0.25087258
 h     -0.61205306     1.13579801     1.94843244
          17

 c      1.35579367    -0.43323718     0.00104272
 c      0.17926249    -0.97920961     0.47652987
 c     -1.10590244    -0.12210240     0.11636217
 c     -1.14583146     1.10226384     0.94928985
 c     -0.24607883     1.25721275    -0.26511529
 c      1.02242735     0.95191903    -0.48643201
 h      0.11758561    -1.92484152     0.83833328
 h     -1.92580202     1.89045029     0.85143704
 h     -0.80429415     2.06463619    -0.97302895
 h      1.77504823     1.40513521    -1.10538539
 o      2.63596794    -0.93608413     0.18082962
 h      3.32614414    -0.24259163     0.00287382
 c     -2.09547778    -0.68070768    -0.94181538
 h     -2.85260320     0.11846572    -1.31438345
 h     -1.79235784    -1.29381908    -1.76921161
 h     -2.67039667    -1.32592952    -0.27577256
 h     -0.55780951     1.08254132     1.96582691
          17

 c      1.35833919    -0.43033639    -0.00720898
 c      0.18474840    -0.99314774     0.47161249
 c     -1.10838137    -0.10814693     0.11918112
 c     -1.16021523     1.09512406     0.95334868
 c     -0.23300210     1.25716239    -0.27326097
 c      1.01675203     0.95501368    -0.48328077
 h      0.11757313    -1.92963295     0.90574983
 h     -1.93007653     1.87329638     0.78935339
 h     -0.72902247     2.07246110    -0.99302035
 h      1.78436427     1.41341507    -1.09947095
 o      2.63404844    -0.92703169     0.17973361
 h      3.29161784    -0.31240611     0.04294532
 c     -2.10312469    -0.67474406    -0.93203854
 h     -2.81423211     0.10706383    -1.28691362
 h     -1.73673420    -1.31613150    -1.77005761
 h     -2.68470455    -1.36377170    -0.30055125
 h     -0.51352786     1.02897301     1.96625065
          17

 c      1.36077431    -0.42694117    -0.01434350
 c      0.19017199    -1.00501580     0.46505934
 c     -1.10881797    -0.09471434     0.12151435
 c     -1.17395622     1.08725166     0.95885583
 c     -0.22361185     1.26031638    -0.28353172
 c      1.01443048     0.95495113    -0.48026225
 h      0.11556147    -1.95256982     0.98476291
 h     -1.93529350     1.84979853     0.73493856
 h     -0.64266210     2.06522592    -0.99904754
 h      1.79174591     1.42956763    -1.09522559
 o      2.62946300    -0.91919592     0.17873225
 h      3.27885632    -0.35907472     0.07702152
 c     -2.11091235    -0.66830721    -0.92150968
 h     -2.77170648     0.09235273    -1.25870903
 h     -1.67713180    -1.33158958    -1.76596961
 h     -2.70174082    -1.40248327    -0.32561255
 h     -0.48460830     0.97877272     1.94687283
          17

 c      1.36297064    -0.42324873    -0.02021899
 c      0.19534556    -1.01576639     0.45763075
 c     -1.10726701    -0.08241666     0.12325301
 c     -1.18650936     1.07854657     0.96543601
 c     -0.21813791     1.26637982    -0.29538148
 c      1.01635238     0.95171701    -0.47766844
 h      0.11328202    -1.97701200     1.06587575
 h     -1.94292965     1.82261097     0.69096110
 h     -0.55213953     2.04782654    -0.99379116
 h      1.79447217     1.45146352    -1.09020479
 o      2.62053165    -0.91416199     0.17806034
 h      3.31555202    -0.35839254     0.10128069
 c     -2.11757580    -0.66303916    -0.91027965
 h     -2.73611318     0.08502905    -1.23639412
 h     -1.61925943    -1.33388957    -1.75096113
 h     -2.71859857    -1.43809291    -0.35179485
 h     -0.47380877     0.93530315     1.90882590
          17

 c      1.36482297    -0.41939464    -0.02475214
 c      0.20005167    -1.02613577     0.45013722
 c     -1.10382559    -0.07180258     0.12424890
 c     -1.19759290     1.06900999     0.97253370
 c     -0.21618754     1.27448196    -0.30797943
 c      1.02281983     0.94545614    -0.47564202
 h      0.11236012    -1.98963038     1.13923770
 h     -1.95431207     1.79417764     0.65960660
 h     -0.46645347     2.03022522    -0.98447096
 h      1.79096471     1.47684993    -1.08254168
 o      2.60857872    -0.91101750     0.17748276
 h      3.38320412    -0.32663733     0.11963650
 c     -2.12199942    -0.66032842    -0.89816959
 h     -2.71764654     0.09578623    -1.22627446
 h     -1.56764714    -1.31975383    -1.72266453
 h     -2.73276219    -1.46688216    -0.37953013
 h     -0.48109048     0.90129628     1.85671924
          17

 c      1.36621787    -0.41550210    -0.02790243
 c      0.20410068    -1.03638796     0.44318369
 c     -1.09862944    -0.06333708     0.12432631
 c     -1.20727668     1.05879066     0.97936529
 c     -0.21686327     1.28320615    -0.32022360
 c      1.03347282     0.93648927    -0.47417568
 h      0.11392402    -1.98328890     1.19757714
 h     -1.97024164     1.76626972     0.64259892
 h     -0.39478254     2.02679435    -0.98243256
 h      1.78126582     1.50373212    -1.07127751
 o      2.59615319    -0.90813907     0.17679233
 h      3.44526170    -0.29190420     0.13578644
 c     -2.12380451    -0.66052634    -0.88519861
 h     -2.71847991     0.12652891    -1.23033183
 h     -1.52520854    -1.28869880    -1.68173689
 h     -2.74269037    -1.48629445    -0.40837838
 h     -0.50286397     0.87847838     1.79902738
          17

 c      1.36705230    -0.41174406    -0.02965120
 c      0.20735877    -1.04641612     0.43713210
 c     -1.09185539    -0.05737964     0.12331004
 c     -1.21607210     1.04820312     0.98486110
 c     -0.21917184     1.29119885    -0.33121941
 c      1.04740600     0.92532296    -0.47317327
 h      0.11860410    -1.95577605     1.23660566
 h     -1.99087389     1.73982609     0.64118411
 h     -0.34282087     2.04922777    -0.99701921
 h      1.76700651     1.53057228    -1.05633754
 o      2.58489150    -0.90471935     0.17596587
 h      3.48021111    -0.26935243     0.15062107
 c     -2.12345924    -0.66269834    -0.87173141
 h     -2.73148237     0.16761155    -1.24488751
 h     -1.49292488    -1.24281557    -1.63153555
 h     -2.74804215    -1.49548611    -0.43697239
 h     -0.53093845     0.86705947     1.74868851
          17

 c      1.36725365    -0.40837067    -0.02999042
 c      0.20975191    -1.05585267     0.43211650
 c     -1.08371820    -0.05416633     0.12107197
 c     -1.22485113     1.03767879     0.98779219
 c     -0.22233408     1.29806615    -0.34098119
 c      1.06338532     0.91263705    -0.47252557
 h      0.12659599    -1.90847202     1.25485233
 h     -2.01589611     1.71512642     0.65590880
 h     -0.31117491     2.09641708    -1.02684412
 h      1.75102616     1.55633077    -1.03830788
 o      2.57560028    -0.90054381     0.17505835
 h      3.47965568    -0.26449563     0.16386068
 c     -2.12176708    -0.66527510    -0.85818216
 h     -2.74675267     0.20558082    -1.26383203
 h     -1.46937674    -1.18670242    -1.57823892
 h     -2.74965356    -1.49547732    -0.46325373
 h     -0.55325416     0.86563378     1.72152668
          17

 c      1.36678527    -0.40570291    -0.02891858
 c      0.21126435    -1.06409494     0.42801357
 c     -1.07445359    -0.05379605     0.11758453
 c     -1.23428755     1.02757583     0.98736114
 c     -0.22572859     1.30432712    -0.35028862
 c      1.08006955     0.89925224    -0.47216760
 h      0.13764749    -1.84604290     1.25405190
 h     -2.04489954     1.69215083     0.68629989
 h     -0.29788323     2.15562063    -1.06124819
 h      1.73672413     1.58033667    -1.01809960
 o      2.56859773    -0.89568776     0.17414566
 h      3.44257692    -0.27792298     0.17495683
 c     -2.11949396    -0.66669193    -0.84472780
 h     -2.75677469     0.23023356    -1.28177885
 h     -1.45033966    -1.12715137    -1.53079801
 h     -2.74930137    -1.48895758    -0.48486868
 h     -0.56015875     0.87271290     1.72899408
          17

 c      1.36564440    -0.40410603    -0.02644304
 c      0.21193673    -1.07026622     0.42434163
 c     -1.06429336    -0.05622733     0.11295151
 c     -1.24410991     1.01798113     0.98394513
[truncated: 34,518 more chars]
