# Supplementary material for: Photochemical permutation of meta-substituted phenols
Source: Nat Commun. 2025 Aug 13;16:7502. doi: 10.1038/s41467-025-62549-5 (PMC12350626; doi:10.1038/s41467-025-62549-5)
Supplement: Supplementary file 3 — Source Data [file 41467_2025_62549_MOESM3_ESM.zip › Source data/NAMD_trajectories/trajectory011.xyz]

          17

 c      1.19735868    -0.45384461     0.02646726
 c     -0.08587330    -1.00100728     0.04219111
 c     -1.27226417    -0.29298738    -0.02985515
 c     -1.06045132     1.18706880     0.02593788
 c      0.12588552     1.82643961     0.01041903
 c      1.26632728     0.99681321    -0.00258598
 h     -0.28969614    -1.98599881     0.32274738
 h     -1.51068644     1.36335181    -1.03635674
 h      0.17739029     2.95598653    -0.14563085
 h      2.24580814     1.43110331     0.03510934
 o      2.29149241    -1.21751601    -0.03441816
 h      3.11978441    -0.53848752    -0.10548025
 c     -2.60799447    -0.79506875     0.01379342
 h     -2.78341789    -2.07188501    -0.34707786
 h     -3.27696287    -0.63409009     1.03197629
 h     -3.13843306    -0.10985045    -0.91315129
 h     -1.87653409     1.42940991     0.67500832
          17

 c      1.19542443    -0.45740747     0.02033349
 c     -0.08062251    -0.99669361     0.04354769
 c     -1.27412057    -0.29726141    -0.03293156
 c     -1.05871938     1.19239605     0.02875116
 c      0.13094782     1.83198135     0.00895234
 c      1.26741611     1.00104841    -0.00446636
 h     -0.30895088    -2.02026668     0.33588344
 h     -1.52390248     1.37275266    -1.00844781
 h      0.18592996     2.94452770    -0.15098630
 h      2.23842063     1.44300973     0.02955225
 o      2.29036890    -1.21807105    -0.03096239
 h      3.07169118    -0.56474213    -0.09384730
 c     -2.60735100    -0.80033196     0.00996668
 h     -2.78716620    -2.05910743    -0.35045041
 h     -3.28942066    -0.65244435     1.03533905
 h     -3.13116219    -0.13740649    -0.88863572
 h     -1.88935665     1.44674305     0.69943010
          17

 c      1.19428497    -0.45913858     0.01374555
 c     -0.07658186    -0.99418295     0.04520982
 c     -1.27383892    -0.30111043    -0.03489416
 c     -1.06277214     1.19628952     0.02990866
 c      0.13992293     1.83808564     0.00758944
 c      1.26812067     1.00475175    -0.00597105
 h     -0.32087166    -2.05983281     0.34873130
 h     -1.54146703     1.39281212    -0.97597054
 h      0.19550184     2.92341427    -0.15444280
 h      2.23949294     1.45899645     0.02342992
 o      2.28993305    -1.21768935    -0.02753544
 h      3.01238360    -0.60627603    -0.08090184
 c     -2.60951917    -0.80754986     0.00484042
 h     -2.78312380    -2.01113849    -0.34281775
 h     -3.28624015    -0.66993322     1.01702694
 h     -3.11963844    -0.17714577    -0.84547179
 h     -1.90217874     1.47543223     0.72740475
          17

 c      1.19397713    -0.45903299     0.00675363
 c     -0.07413234    -0.99440989     0.04741251
 c     -1.27147329    -0.30437592    -0.03571684
 c     -1.07252417     1.19906624     0.03006567
 c      0.15220150     1.84391188     0.00636700
 c      1.26867977     1.00794745    -0.00710730
 h     -0.32281875    -2.09255504     0.35848845
 h     -1.56393926     1.42356313    -0.94188621
 h      0.20651210     2.90008184    -0.15721811
 h      2.24766886     1.47754896     0.01684342
 o      2.28878093    -1.21747797    -0.02404260
 h      2.96556260    -0.64483736    -0.06844015
 c     -2.61414296    -0.81671541    -0.00120117
 h     -2.77146235    -1.93319734    -0.32549154
 h     -3.26789861    -0.68597650     0.97941631
 h     -3.10772415    -0.22432213    -0.78994670
 h     -1.90913523     1.51164986     0.75488204
          17

 c      1.19448465    -0.45716720    -0.00059103
 c     -0.07341646    -0.99782965     0.05028590
 c     -1.26727790    -0.30689792    -0.03540457
 c     -1.08738208     1.20117675     0.02983009
 c      0.16682390     1.84840943     0.00534028
 c      1.26959816     1.01072491    -0.00790071
 h     -0.31353916    -2.11127983     0.36358040
 h     -1.59209854     1.46450217    -0.90952130
 h      0.21956306     2.88390180    -0.16078725
 h      2.25930409     1.49600358     0.00994036
 o      2.28506226    -1.21892819    -0.02038043
 h      2.96168389    -0.65605148    -0.05834081
 c     -2.62020434    -0.82752031    -0.00738768
 h     -2.75350966    -1.83862440    -0.30208862
 h     -3.23714834    -0.69971597     0.92851034
 h     -3.10254808    -0.26988712    -0.73405212
 h     -1.90639636     1.55160945     0.77905235
          17

 c      1.19576419    -0.45363624    -0.00823690
 c     -0.07435422    -1.00448714     0.05386815
 c     -1.26170457    -0.30850400    -0.03401258
 c     -1.10641744     1.20312342     0.02966547
 c      0.18265335     1.85072130     0.00453401
 c      1.27145472     1.01314900    -0.00839994
 h     -0.29303518    -2.11325402     0.36346000
 h     -1.62638493     1.51443554    -0.88153640
 h      0.23515164     2.88241098    -0.16632409
 h      2.27027500     1.51146288     0.00297094
 o      2.27854559    -1.22223041    -0.01656683
 h      3.00515689    -0.63679490    -0.05048281
 c     -2.62587949    -0.83867181    -0.01252359
 h     -2.73260737    -1.75706634    -0.28095888
 h     -3.19992695    -0.70982095     0.87540257
 h     -3.11435294    -0.30074634    -0.69476302
 h     -1.89230710     1.59189326     0.79854625
          17

 c      1.19775072    -0.44853136    -0.01612887
 c     -0.07666883    -1.01405834     0.05811031
 c     -1.25536314    -0.30901782    -0.03165140
 c     -1.12857096     1.20541385     0.02979596
 c      0.19855007     1.85062588     0.00388163
 c      1.27474616     1.01519516    -0.00867331
 h     -0.26242553    -2.09964670     0.35847910
 h     -1.66616078     1.57117215    -0.85879425
 h      0.25337319     2.89680581    -0.17397732
 h      2.27748109     1.52161594    -0.00372403
 o      2.27106151    -1.22599090    -0.01271585
 h      3.06734969    -0.60980261    -0.04316688
 c     -2.62904770    -0.84724355    -0.01576153
 h     -2.71364698    -1.73541677    -0.27565588
 h     -3.16572691    -0.71433540     0.83689089
 h     -3.15091467    -0.30687406    -0.68485616
 h     -1.86713324     1.62963991     0.81340910
          17

 c      1.20033723    -0.44197384    -0.02420343
 c     -0.07990764    -1.02580120     0.06285943
 c     -1.24891945    -0.30827839    -0.02846534
 c     -1.15278495     1.20853732     0.03017316
 c      0.21349476     1.84862286     0.00321255
 c      1.27980639     1.01673676    -0.00880110
 h     -0.22391828    -2.07593408     0.35001997
 h     -1.70941022     1.63133650    -0.84006599
 h      0.27386040     2.92108043    -0.18268719
 h      2.27959965     1.52518416    -0.00976876
 o      2.26432140    -1.22902082    -0.00890395
 h      3.12123013    -0.59472975    -0.03527549
 c     -2.62874354    -0.85133244    -0.01818440
 h     -2.69831944    -1.79605345    -0.29282773
 h     -3.14463813    -0.71128669     0.83061040
 h     -3.20895029    -0.29107579    -0.70142319
 h     -1.83275287     1.66271122     0.82504988
          17

 c      1.20336788    -0.43415137    -0.03238714
 c     -0.08350258    -1.03847840     0.06783988
 c     -1.24298727    -0.30618721    -0.02460549
 c     -1.17805109     1.21292439     0.03053913
 c      0.22666379     1.84558198     0.00230690
 c      1.28675525     1.01758128    -0.00886597
 h     -0.18060379    -2.05253269     0.34070402
 h     -1.75321996     1.69066578    -0.82285562
 h      0.29593824     2.94583240    -0.19081161
 h      2.27729992     1.52208133    -0.01480720
 o      2.25922196    -1.23079492    -0.00515908
 h      3.15249889    -0.60044669    -0.02647131
 c     -2.62579418    -0.85303653    -0.02223964
 h     -2.68403358    -1.90248880    -0.32190438
 h     -3.13982160    -0.70073015     0.86223148
 h     -3.27588176    -0.26573093    -0.73034103
 h     -1.79229472     1.68987475     0.83614832
          17

 c      1.20666332    -0.42532782    -0.04059844
 c     -0.08689756    -1.05047982     0.07268905
 c     -1.23808052    -0.30277193    -0.02021167
 c     -1.20343343     1.21888470     0.03054560
 c      0.23747348     1.84232401     0.00096107
 c      1.29546369     1.01752371    -0.00894394
 h     -0.13566166    -2.04328681     0.33400231
 h     -1.79466065     1.74475638    -0.80460489
 h      0.31879428     2.96264004    -0.19689902
 h      2.27313494     1.51340009    -0.01854281
 o      2.25608851    -1.23119471    -0.00148668
 h      3.15575923    -0.62900352    -0.01679582
 c     -2.62186814    -0.85486326    -0.02895734
 h     -2.66926643    -2.01056775    -0.35014530
 h     -3.14430526    -0.68585665     0.91899791
 h     -3.33880391    -0.24266236    -0.75809577
 h     -1.74956006     1.71087431     0.85032913
          17

 c      1.21005973    -0.41583271    -0.04875011
 c     -0.08969204    -1.06042108     0.07711289
 c     -1.23459389    -0.29818830    -0.01539974
 c     -1.22810811     1.22657608     0.02988877
 c      0.24559645     1.83939648    -0.00097924
 c      1.30556135     1.01639838    -0.00909746
 h     -0.09123783    -2.05867762     0.33245008
 h     -1.83149227     1.78984221    -0.78350716
 h      0.34158509     2.96622877    -0.20007948
 h      2.27107278     1.50119815    -0.02076602
 o      2.25484080    -1.23035300     0.00211641
 h      3.13184379    -0.67813192    -0.00646016
 c     -2.61844507    -0.85790186    -0.03786908
 h     -2.65408593    -2.09588200    -0.37078253
 h     -3.14810217    -0.67093985     0.98115057
 h     -3.38882052    -0.22927279    -0.77620942
 h     -1.70813014     1.72611674     0.87131118
          17

 c      1.21344250    -0.40604836    -0.05675175
 c     -0.09166182    -1.06790437     0.08106963
 c     -1.23279697    -0.29266649    -0.01026550
 c     -1.25141101     1.23603393     0.02845547
 c      0.25094356     1.83701240    -0.00361110
 c      1.31651765     1.01413281    -0.00937188
 h     -0.04845052    -2.09732057     0.33555403
 h     -1.86251102     1.82332897    -0.75881890
 h      0.36351715     2.95493922    -0.20014288
 h      2.27543462     1.48795146    -0.02136002
 o      2.25490155    -1.22868228     0.00565604
 h      3.08918845    -0.74084446     0.00423821
 c     -2.61640652    -0.86242894    -0.04818581
 h     -2.63904630    -2.14791203    -0.38121241
 h     -3.14433604    -0.65933573     1.03331762
 h     -3.42084857    -0.22932007    -0.78045835
 h     -1.67041356     1.73590744     0.90147212
          17

 c      1.21676958    -0.39639644    -0.06451191
 c     -0.09266077    -1.07348556     0.08474021
 c     -1.23283711    -0.28645799    -0.00490243
 c     -1.27283869     1.24721424     0.02644741
 c      0.25361407     1.83504985    -0.00697249
 c      1.32779539     1.01080388    -0.00979671
 h     -0.00862170    -2.14675402     0.34023584
 h     -1.88769147     1.84411144    -0.73094957
 h      0.38395020     2.93070446    -0.19752134
 h      2.28920973     1.47567515    -0.02028054
 o      2.25487012    -1.22701845     0.00913048
 h      3.04892034    -0.80323191     0.01506903
 c     -2.61611446    -0.86845425    -0.05927715
 h     -2.62476345    -2.16271968    -0.38075554
 h     -3.12982678    -0.65317041     1.06663274
 h     -3.43251762    -0.24422312    -0.76944178
 h     -1.63724410     1.73972927     0.94048788
          17

 c      1.22007863    -0.38730751    -0.07194025
 c     -0.09259116    -1.07793832     0.08833526
 c     -1.23474281    -0.27980927     0.00058178
 c     -1.29197258     1.25997868     0.02441007
 c      0.25382683     1.83306907    -0.01104000
 c      1.33900449     1.00667474    -0.01038961
 h      0.02632183    -2.19231621     0.34317802
 h     -1.90829851     1.85279836    -0.70154434
 h      0.40254495     2.89897284    -0.19326085
 h      2.31247635     1.46512085    -0.01753688
 o      2.25254824    -1.22651586     0.01250828
 h      3.04450474    -0.84642324     0.02622772
 c     -2.61755909    -0.87592669    -0.07065488
 h     -2.61183547    -2.13969585    -0.36966161
 h     -3.10382985    -0.65369003     1.07700657
 h     -3.42370562    -0.27362039    -0.74392738
 h     -1.60834815     1.73627127     0.98509835
          17

 c      1.22346572    -0.37916380    -0.07895123
 c     -0.09145623    -1.08174589     0.09197797
 c     -1.23843108    -0.27295419     0.00605697
 c     -1.30837830     1.27402620     0.02314023
 c      0.25185245     1.83037949    -0.01573372
 c      1.34995158     1.00217064    -0.01116014
 h      0.05443669    -2.22322879     0.34222126
 h     -1.92695438     1.85180129    -0.67350296
 h      0.41940116     2.86811995    -0.18889807
 h      2.34210500     1.45565690    -0.01320985
 o      2.24690828    -1.22761844     0.01573820
 h      3.09095106    -0.86347958     0.03821498
 c     -2.62038955    -0.88477039    -0.08182203
 h     -2.60081394    -2.08122326    -0.34895325
 h     -3.06709402    -0.66154247     1.06355890
 h     -3.39710026    -0.31503563    -0.70713604
 h     -1.58321234     1.72420541     1.03022396
          17

 c      1.22703134    -0.37225850    -0.08546702
 c     -0.08938596    -1.08501229     0.09569265
 c     -1.24371720    -0.26611150     0.01136997
 c     -1.32156748     1.28885826     0.02351482
 c      0.24797193     1.82624404    -0.02094706
 c      1.36057083     0.99778822    -0.01211274
 h      0.07425268    -2.23373378     0.33647434
 h     -1.94735530     1.84498284    -0.65058977
 h      0.43496572     2.84723176    -0.18606195
 h      2.37302933     1.44591224    -0.00748396
 o      2.23962720    -1.22960025     0.01882601
 h      3.16103616    -0.86695533     0.05066970
 c     -2.62381039    -0.89478321    -0.09208888
 h     -2.59206178    -1.99506041    -0.32090736
 h     -3.02153157    -0.67682462     1.02814574
 h     -3.35990530    -0.36265909    -0.66589605
 h     -1.56167922     1.70301012     1.07057615
          17

 c      1.23084314    -0.36680885    -0.09141460
 c     -0.08661350    -1.08752267     0.09942296
 c     -1.25032065    -0.25948714     0.01634870
 c     -1.33108018     1.30385447     0.02627317
 c      0.24248620     1.82023926    -0.02660272
 c      1.37081990     0.99398349    -0.01324994
 h      0.08493866    -2.22250030     0.32604414
 h     -1.97314752     1.83645964    -0.63619061
 h      0.44945842     2.84198542    -0.18579531
 h      2.40010236     1.43463235    -0.00064565
 o      2.23280400    -1.23174180     0.02182220
 h      3.22149086    -0.86973292     0.06256879
 c     -2.62644567    -0.90524456    -0.10042636
 h     -2.58528451    -1.90060419    -0.29021833
 h     -2.97034265    -0.69887480     0.97604703
 h     -3.32586128    -0.40593667    -0.63186045
 h     -1.54407407     1.67335954     1.10193985
          17

 c      1.23492292    -0.36297881    -0.09672030
 c     -0.08343990    -1.08877488     0.10304026
 c     -1.25787363    -0.25327741     0.02081151
 c     -1.33666639     1.31843777     0.03178571
 c      0.23576065     1.81254066    -0.03269233
 c      1.38059827     0.99109350    -0.01457553
 h      0.08638427    -2.19235817     0.31187007
 h     -2.00596143     1.82880149    -0.63140279
 h      0.46210942     2.85129925    -0.18807500
 h      2.41949863     1.42126057     0.00695085
 o      2.22763559    -1.23375111     0.02476811
 h      3.25373428    -0.87779290     0.07306339
 c     -2.62657888    -0.91410871    -0.10570317
 h     -2.57863316    -1.83708345    -0.26513270
 h     -2.91839673    -0.72581922     0.91772296
 h     -3.31301337    -0.43140809    -0.61931047
 h     -1.53105842     1.63709335     1.12193467
          17

 c      1.23924286    -0.36087784    -0.10130532
 c     -0.08020859    -1.08794761     0.10634085
 c     -1.26592972    -0.24766017     0.02458199
 c     -1.33842692     1.33219170     0.03991555
 c      0.22822681     1.80383702    -0.03925665
 c      1.38970187     0.98929717    -0.01609676
 h      0.07932558    -2.15073951     0.29569758
 h     -2.04391636     1.82202789    -0.63388451
 h      0.47109751     2.86828578    -0.19204644
 h      2.42942074     1.40617432     0.01493165
 o      2.22460040    -1.23559021     0.02768504
 h      3.25080556    -0.89276617     0.08164321
 c     -2.62319230    -0.91841055    -0.10793413
 h     -2.56894445    -1.84974536    -0.25419491
 h     -2.87243575    -0.75418778     0.87061798
 h     -3.33114196    -0.43219272    -0.63545900
 h     -1.52343605     1.59698543     1.13044775
          17

 c      1.24372493    -0.36054905    -0.10508298
 c     -0.07728159    -1.08388454     0.10905312
 c     -1.27397820    -0.24276298     0.02750561
 c     -1.33676839     1.34483007     0.05007238
 c      0.22031898     1.79497493    -0.04633169
 c      1.39780480     0.98860364    -0.01782587
 h      0.06538336    -2.10992659     0.27997545
 h     -2.08214055     1.81442913    -0.63875626
 h      0.47432698     2.88436306    -0.19668480
 h      2.43032500     1.39069642     0.02295610
 o      2.22370870    -1.23735051     0.03057677
 h      3.21334289    -0.91389837     0.08809914
 c     -2.61662379    -0.91829996    -0.10943648
 h     -2.55569091    -1.93395959    -0.25707657
 h     -2.83976980    -0.77991409     0.85615426
 h     -3.37157167    -0.41517025    -0.67303555
 h     -1.52201715     1.55642084     1.12986187
          17

 c      1.24824660    -0.36196226    -0.10795908
 c     -0.07498815    -1.07532871     0.11089374
 c     -1.28150605    -0.23864873     0.02946498
 c     -1.33222525     1.35609406     0.06140120
 c      0.21240572     1.78666305    -0.05391202
 c      1.40446658     0.98886220    -0.01978130
 h      0.04657851    -2.08443937     0.26723852
 h     -2.11482626     1.80422419    -0.64073454
 h      0.47023028     2.89264754    -0.20126392
 h      2.42480216     1.37695225     0.03076713
 o      2.22446467    -1.23924966     0.03342051
 h      3.15013814    -0.93808292     0.09266050
 c     -2.60800925    -0.91681618    -0.11277914
 h     -2.54148371    -2.04251711    -0.26706776
 h     -2.82430789    -0.80147246     0.88494461
 h     -3.41679070    -0.39317449    -0.71764269
 h     -1.52753522     1.51896890     1.12490961
          17

 c      1.25265506    -0.36500945    -0.10983848
 c     -0.07353391    -1.06160262     0.11168649
 c     -1.28807781    -0.23531775     0.03039746
 c     -1.32530787     1.36570038     0.07300533
 c      0.20475504     1.77935215    -0.06194204
 c      1.40918104     0.98979770    -0.02198751
 h      0.02420046    -2.08324384     0.25881407
 h     -2.13708417     1.79060897    -0.63580684
 h      0.45813804     2.88931455    -0.20550052
 h      2.41697799     1.36752887     0.03822105
 o      2.22554392    -1.24173045     0.03613636
 h      3.08320643    -0.95829470     0.09646806
 c     -2.59870360    -0.91603638    -0.11830286
 h     -2.52841317    -2.13909649    -0.27918520
 h     -2.82404026    -0.82083617     0.94464692
 h     -3.45266593    -0.37606384    -0.75725744
 h     -1.54052340     1.48782986     1.12166125
          17

 c      1.25678479    -0.36948956    -0.11064044
 c     -0.07296947    -1.04323752     0.11144516
 c     -1.29336672    -0.23269765     0.03030294
 c     -1.31644863     1.37335405     0.08419196
 c      0.19753014     1.77321552    -0.07032122
 c      1.41148311     0.99107962    -0.02446934
 h     -0.00170667    -2.10247153     0.25398784
 h     -2.14585679     1.77396542    -0.62192727
 h      0.43834434     2.87382251    -0.20956008
 h      2.41117104     1.36485710     0.04526022
 o      2.22469348    -1.24552638     0.03856336
 h      3.04942800    -0.96279347     0.10198277
 c     -2.58984748    -0.91677917    -0.12486991
 h     -2.51733036    -2.20629256    -0.29104767
 h     -2.83395170    -0.84035178     1.01211330
 h     -3.47113554    -0.36920837    -0.78466537
 h     -1.56101841     1.46529308     1.12532656
          17

 c      1.26047337    -0.37507192    -0.11031849
 c     -0.07329900    -1.02170560     0.11031342
 c     -1.29714404    -0.23063901     0.02923317
 c     -1.30602002     1.37876840     0.09470059
 c      0.19079795     1.76814943    -0.07891290
 c      1.41109783     0.99241182    -0.02723958
 h     -0.03131609    -2.12852925     0.25084013
 h     -2.14021195     1.75569434    -0.59913445
 h      0.41207079     2.84891299    -0.21404863
 h      2.40999166     1.37041524     0.05179560
 o      2.22056562    -1.25114133     0.04058294
 h      3.07168307    -0.94400997     0.11110812
 c     -2.58217908    -0.91936076    -0.13134947
 h     -2.50841818    -2.23712278    -0.30164732
 h     -2.84940452    -0.86091233     1.06891094
 h     -3.46869172    -0.37484528    -0.79638896
 h     -1.58808820     1.45249201     1.13775520
          17

 c      1.26357787    -0.38129180    -0.10887064
 c     -0.07457766    -0.99863084     0.10845236
 c     -1.29926456    -0.22892767     0.02727438
 c     -1.29435469     1.38166134     0.10477588
 c      0.18454298     1.76377728    -0.08755402
 c      1.40805375     0.99360622    -0.03028464
 h     -0.06402290    -2.14715697     0.24761519
 h     -2.12147877     1.73803016    -0.56951096
 h      0.38136163     2.82052342    -0.22000547
 h      2.41294066     1.38414319     0.05756133
 o      2.21480104    -1.25812797     0.04231322
 h      3.12584191    -0.91037865     0.12215461
 c     -2.57605562    -0.92394797    -0.13702741
 h     -2.50157290    -2.22943477    -0.31058572
 h     -2.86707156    -0.88231085     1.10452674
 h     -3.44502726    -0.39315174    -0.79156093
 h     -1.61950909     1.44954672     1.15665143
          17

 c      1.26599365    -0.38763109    -0.10633308
 c     -0.07689080    -0.97532454     0.10598648
 c     -1.29966475    -0.22730600     0.02453437
 c     -1.28171701     1.38174828     0.11502749
 c      0.17869161     1.75951362    -0.09606697
 c      1.40267704     0.99459898    -0.03355893
 h     -0.09847523    -2.14857421     0.24330394
 h     -2.09334357     1.72390490    -0.53707146
 h      0.34877104     2.79693595    -0.22883061
 h      2.41664405     1.40447743     0.06207889
 o      2.20976960    -1.26572973     0.04395882
 h      3.17609893    -0.87553735     0.13215538
 c     -2.57148458    -0.93064606    -0.14143956
 h     -2.49651150    -2.18399866    -0.31781625
 h     -2.88471660    -0.90388360     1.11406515
 h     -3.40286732    -0.42244089    -0.77170723
 h     -1.65199541     1.45583920     1.17721896
          17

 c      1.26764990    -0.39361945    -0.10276925
 c     -0.08028386    -0.95270351     0.10299756
 c     -1.29837111    -0.22549550     0.02113460
 c     -1.26826770     1.37876411     0.12619208
 c      0.17316501     1.75478258    -0.10428355
 c      1.39546675     0.99541548    -0.03699296
 h     -0.13299786    -2.12813978     0.23761445
 h     -2.06151625     1.71668620    -0.50729187
 h      0.31669584     2.78608161    -0.24200117
 h      2.41651641     1.42896733     0.06477015
 o      2.20684617    -1.27345067     0.04565481
 h      3.20190575    -0.84847672     0.13926120
 c     -2.56807624    -0.93945456    -0.14410489
 h     -2.49266935    -2.10528811    -0.32376373
 h     -2.90086200    -0.92486204     1.09603369
 h     -3.34899266    -0.45851242    -0.74151642
 h     -1.68189481     1.47021841     1.19458370
          17

 c      1.26849243    -0.39889605    -0.09826130
 c     -0.08470494    -0.93132378     0.09952778
 c     -1.29550736    -0.22321709     0.01720336
 c     -1.25413087     1.37253461     0.13889631
 c      0.16794062     1.74936480    -0.11208599
 c      1.38694649     0.99611787    -0.04050914
 h     -0.16593663    -2.08575039     0.23083020
 h     -2.03218314     1.71948384    -0.48573012
 h      0.28662829     2.79133457    -0.26054156
 h      2.40857865     1.45503962     0.06512998
 o      2.20655770    -1.28101798     0.04746633
 h      3.19552862    -0.83375285     0.14270993
 c     -2.56496092    -0.95001762    -0.14427949
 h     -2.48881547    -2.00539351    -0.32998597
 h     -2.91464415    -0.94453860     1.05141911
 h     -3.29579587    -0.49353360    -0.71015386
 h     -1.70587482     1.49115510     1.20530208
          17

 c      1.26846992    -0.40323620    -0.09290310
 c     -0.08996542    -0.91138311     0.09557726
 c     -1.29129437    -0.22020828     0.01287055
 c     -1.23959523     1.36309822     0.15343116
 c      0.16306540     1.74358854    -0.11944009
 c      1.37756529     0.99676400    -0.04403738
 h     -0.19593039    -2.02572124     0.22375213
 h     -2.00912891     1.73390126    -0.47567946
 h      0.25900101     2.80916142    -0.28456781
 h      2.39058884     1.48057220     0.06285915
 o      2.20890010    -1.28828107     0.04941201
 h      3.15704075    -0.83299720     0.14244736
 c     -2.56094079    -0.96093666    -0.14088720
 h     -2.48222430    -1.91175738    -0.34091153
 h     -2.92596250    -0.96238645     0.98410828
 h     -3.26022953    -0.51639905    -0.69076946
 h     -1.72133151     1.51689546     1.20776706
          17

 c      1.26753097    -0.40655665    -0.08679335
 c     -0.09571043    -0.89267181     0.09109643
 c     -1.28604312    -0.21622935     0.00827053
 c     -1.22526464     1.35081528     0.16961316
 c      0.15860964     1.73814290    -0.12638802
 c      1.36765051     0.99738218    -0.04752845
 h     -0.22223432    -1.95735976     0.21772854
 h     -1.99158506     1.75886835    -0.47636398
 h      0.23372000     2.83127863    -0.31329564
 h      2.36248180     1.50422837     0.05792632
 o      2.21337558    -1.29522111     0.05146390
 h      3.09377763    -0.84475522     0.13912258
 c     -2.55526674    -0.96910033    -0.13307229
 h     -2.46808273    -1.86942706    -0.36600015
 h     -2.93615508    -0.97820017     0.90282602
 h     -3.25461199    -0.51846966    -0.69374872
 h     -1.72659016     1.54562062     1.20208680
          17

 c      1.26563203    -0.40890135    -0.08003020
 c     -0.10140148    -0.87456862     0.08598622
 c     -1.28014825    -0.21104944     0.00355462
 c     -1.21193358     1.33636064     0.18684855
 c      0.15461278     1.73372508    -0.13301066
 c      1.35738951     0.99795497    -0.05096384
 h     -0.24506357    -1.89503756     0.21465308
 h     -1.97523185     1.79067647    -0.48353512
 h      0.21072073     2.84888408    -0.34541258
 h      2.32640665     1.52563094     0.05057036
 o      2.21876124    -1.30210653     0.05352120
 h      3.02409230    -0.86209439     0.13450775
 c     -2.54819987    -0.97211488    -0.12175142
 h     -2.44278531    -1.90437080    -0.41372366
 h     -2.94960030    -0.99224923     0.82438759
 h     -3.27522322    -0.50150203    -0.71763474
 h     -1.72104847     1.57561637     1.18988445
          17

 c      1.26276205    -0.41040179    -0.07270845
 c     -0.10635705    -0.85633907     0.08013624
 c     -1.27410258    -0.20445270    -0.00110007
 c     -1.20028818     1.32059051     0.20433605
 c      0.15105721     1.73081436    -0.13939164
 c      1.34683401     0.99841068    -0.05435886
 h     -0.26548448    -1.85464562     0.21659350
 h     -1.95527699     1.82429397    -0.49182701
 h      0.19016602     2.85548346    -0.37946576
 h      2.28644353     1.54539308     0.04124942
 o      2.22293130    -1.30968761     0.05538965
 h      2.98025225    -0.86981138     0.13182976
 c     -2.54004390    -0.97171038    -0.11061403
 h     -2.40941111    -1.98507970    -0.47730636
 h     -2.97520402    -1.00553790     0.77380445
 h     -3.30669329    -0.47528144    -0.75168627
 h     -1.70531293     1.60547211     1.17416930
          17

 c      1.25899410    -0.41120911    -0.06491874
 c     -0.10992338    -0.83787521     0.07352507
 c     -1.26851137    -0.19630176    -0.00550114
 c     -1.19070716     1.30438613     0.22124292
 c      0.14786656     1.72960654    -0.14559492
 c      1.33593994     0.99863679    -0.05775505
 h     -0.28418700    -1.84467151     0.22470023
 h     -1.92870809     1.85485064    -0.49670981
 h      0.17240019     2.84779920    -0.41414288
 h      2.24784550     1.56488487     0.03052572
 o      2.22406082    -1.31867455     0.05690342
 h      2.98934795    -0.85334229     0.13383084
 c     -2.53079281    -0.97051219    -0.10346604
 h     -2.37400124    -2.06868378    -0.54233331
 h     -3.02147743    -1.01974150     0.76943825
 h     -3.33426342    -0.44945478    -0.78497650
 h     -1.68120611     1.63428258     1.15914782
          17

 c      1.25453606    -0.41143981    -0.05674624
 c     -0.11168912    -0.82020302     0.06631645
 c     -1.26401103    -0.18659575    -0.00946624
 c     -1.18325063     1.28856614     0.23681804
 c      0.14492182     1.73001218    -0.15164882
 c      1.32466351     0.99853557    -0.06120148
 h     -0.30007512    -1.85971537     0.23811201
 h     -1.89486612     1.87851307    -0.49522455
 h      0.15783145     2.82584449    -0.44853131
 h      2.21563383     1.58554831     0.01889125
 o      2.22283641    -1.32843500     0.05814956
 h      3.03816611    -0.82001465     0.13918285
 c     -2.52111688    -0.96987774    -0.10119697
 h     -2.34091974    -2.13138746    -0.59849324
 h     -3.08462231    -1.03562132     0.80277565
 h     -3.34869229    -0.43018772    -0.81033563
 h     -1.65142525     1.66170222     1.14965963
          17

 c      1.24971884    -0.41118982    -0.04827058
 c     -0.11153115    -0.80498785     0.05882409
 c     -1.26112585    -0.17550834    -0.01284305
 c     -1.17776867     1.27388197     0.25050313
 c      0.14209255     1.73165180    -0.15752737
 c      1.31309929     0.99811358    -0.06473396
 h     -0.31075798    -1.88562038     0.25431222
 h     -1.85514963     1.89281987    -0.48597702
 h      0.14680801     2.79292412    -0.48243892
 h      2.19288226     1.60785283     0.00661285
 o      2.22116522    -1.33760927     0.05933447
 h      3.09368763    -0.78917455     0.14460460
 c     -2.51234893    -0.97036069    -0.10265351
 h     -2.31255780    -2.16341771    -0.64034180
 h     -3.15023350    -1.05222220     0.84937239
 h     -3.34552545    -0.42067989    -0.82396244
 h     -1.61874539     1.68764121     1.14999414
          17

 c      1.24493019    -0.41056677    -0.03956942
 c     -0.10954936    -0.79370120     0.05138963
 c     -1.26015661    -0.16341398    -0.01551428
 c     -1.17403284     1.26106017     0.26206209
 c      0.13926834     1.73386390    -0.16313127
 c      1.30156871     0.99753994    -0.06836409
 h     -0.31410325    -1.90871649     0.27044779
 h     -1.81260023     1.89680753    -0.46897295
 h      0.13949995     2.75549069    -0.51673276
 h      2.17972063     1.63054684    -0.00630269
 o      2.22027572    -1.34524781     0.06059205
 h      3.13353894    -0.77379631     0.14795310
 c     -2.50556264    -0.97216354    -0.10665260
 h     -2.29018720    -2.16153874    -0.66518867
 h     -3.20507003    -1.06811493     0.88972881
 h     -3.32363601    -0.42217907    -0.82441907
 h     -1.58506743     1.71157852     1.16238728
          17

 c      1.24054807    -0.40969783    -0.03072099
 c     -0.10602458    -0.78724623     0.04430240
 c     -1.26113090    -0.15088035    -0.01739778
 c     -1.17180596     1.25081889     0.27166139
 c      0.13638068     1.73580298    -0.16829087
 c      1.29058058     0.99711858    -0.07208347
 h     -0.30899674    -1.92002556     0.28419219
 h     -1.77164561     1.89117915    -0.44557514
 h      0.13581408     2.72203936    -0.55339939
 h      2.17380479     1.65088277    -0.01999642
 o      2.22063959    -1.35088368     0.06197917
 h      3.14761935    -0.77924569     0.14834892
 c     -2.50122218    -0.97532045    -0.11246788
 h     -2.27450533    -2.12571032    -0.67183620
 h     -3.24121318    -1.08225539     0.91348657
 h     -3.28466086    -0.43435340    -0.81234586
 h     -1.55098197     1.73196856     1.18617859
          17

 c      1.23689925    -0.40871559    -0.02180498
 c     -0.10138406    -0.78595911     0.03777905
 c     -1.26381696    -0.13861545    -0.01844546
 c     -1.17082575     1.24379405     0.27983638
 c      0.13340347     1.73670890    -0.17283671
 c      1.28070730     0.99718493    -0.07587416
 h     -0.29534410    -1.91541859     0.29397132
 h     -1.73791990     1.87853741    -0.41856480
 h      0.13538855     2.70010791    -0.59476383
 h      2.17177458     1.66565272    -0.03460220
 o      2.22227251    -1.35435855     0.06350869
 h      3.13353485    -0.80612203     0.14567966
 c     -2.49923314    -0.97976645    -0.11953411
 h     -2.26571403    -2.05861723    -0.66040738
 h     -3.25487519    -1.09404918     0.91625228
 h     -3.23342743    -0.45490706    -0.79100415
 h     -1.51616518     1.74636173     1.21831462
          17

 c      1.23423271    -0.40773962    -0.01290293
 c     -0.09612992    -0.78969057     0.03196297
 c     -1.26778449    -0.12737597    -0.01863837
 c     -1.17076632     1.24040742     0.28735610
 c      0.13033505     1.73626700    -0.17674803
 c      1.27246689     0.99799671    -0.07971589
 h     -0.27395576    -1.89503050     0.29899518
 h     -1.71783274     1.86335795    -0.39197339
 h      0.13765885     2.69226379    -0.64174243
 h      2.17064092     1.67226828    -0.05016146
 o      2.22481466    -1.35577311     0.06516025
 h      3.09536735    -0.85113066     0.14043692
 c     -2.49902176    -0.98527477    -0.12703874
 h     -2.26301264    -1.96761685    -0.63333309
 h     -3.24484784    -1.10322777     0.89691075
 h     -3.17900938    -0.47857124    -0.76744086
 h     -1.48013313     1.75217546     1.25470150
          17

 c      1.23270576    -0.40686347    -0.00409830
 c     -0.09073888    -0.79782859     0.02691256
 c     -1.27248730    -0.11786260    -0.01797915
 c     -1.17127067     1.24080295     0.29501676
 c      0.12717838     1.73474786    -0.18026297
 c      1.26624774     0.99966729    -0.08358810
 h     -0.24656585    -1.86335512     0.29941415
 h     -1.71740862     1.85100074    -0.37003441
 h      0.14191372     2.69464598    -0.69249783
 h      2.16859547     1.66940809    -0.06662805
 o      2.22734072    -1.35558188     0.06686700
 h      3.04662303    -0.90562500     0.13391420
 c     -2.49970051    -0.99109243    -0.13356151
 h     -2.26307558    -1.86984045    -0.59808247
 h     -3.21189757    -1.10979603     0.85666363
 h     -3.13483573    -0.49649727    -0.75300651
 h     -1.44275298     1.74748914     1.29143521
          17

 c      1.23238611    -0.40614099     0.00452467
 c     -0.08556978    -0.80926298     0.02257141
 c     -1.27734528    -0.11062999    -0.01648335
 c     -1.17208829     1.24493943     0.30337868
 c      0.12393068     1.73277841    -0.18382425
 c      1.26226154     1.00214447    -0.08746885
 h     -0.21586820    -1.82991355     0.29666407
 h     -1.74020561     1.84539667    -0.35494133
 h      0.14733474     2.69974047    -0.74300880
 h      2.16534788     1.65725486    -0.08392598
 o      2.22806030    -1.35471763     0.06849845
 h      3.01485937    -0.95373250     0.12845512
 c     -2.50062367    -0.99516398    -0.13711392
 h     -2.25750634    -1.79855098    -0.57104232
 h     -3.15927896    -1.11410529     0.79974574
 h     -3.11409057    -0.49919695    -0.75963607
 h     -1.40437289     1.73145540     1.32549432
          17

 c      1.23326951    -0.40556512     0.01288432
 c     -0.08083073    -0.82243411     0.01875427
 c     -1.28181067    -0.10602771    -0.01416948
 c     -1.17323020     1.25273827     0.31255820
 c      0.12058197     1.73100663    -0.18792179
 c      1.26051038     1.00521949    -0.09133072
 h     -0.18519433    -1.80880575     0.29360614
 h     -1.78529461     1.84681960    -0.34482042
 h      0.15307702     2.70032217    -0.78885272
 h      2.16219498     1.63747496    -0.10202684
 o      2.22499241    -1.35416543     0.06992652
 h      3.03094682    -0.97940038     0.12637410
 c     -2.50187705    -0.99443819    -0.13655215
 h     -2.23460700    -1.79175347    -0.57255265
 h     -3.09465885    -1.11710967     0.73625798
 h     -3.12028266    -0.48419591    -0.79082532
 h     -1.36573955     1.70436644     1.35504183
          17

 c      1.23528961    -0.40504295     0.02090612
 c     -0.07664789    -0.83576009     0.01524151
 c     -1.28540596    -0.10417900    -0.01105604
 c     -1.17498225     1.26408382     0.32225128
 c      0.11712071     1.72991044    -0.19296608
 c      1.26078270     1.00855888    -0.09513402
 h     -0.15748683    -1.81376122     0.29340219
 h     -1.84713150     1.85209285    -0.33424024
 h      0.15836021     2.69164436    -0.82661799
 h      2.16181107     1.61295390    -0.12102344
 o      2.21839020    -1.35381974     0.07119928
 h      3.09089911    -0.98492330     0.12718517
 c     -2.50302247    -0.98835718    -0.13429631
 h     -2.19396360    -1.84728892    -0.60267189
 h     -3.03297497    -1.12110051     0.68674828
 h     -3.14497600    -0.45877458    -0.83812094
 h     -1.32784595     1.66754316     1.37955181
          17

 c      1.23831298    -0.40440577     0.02852745
 c     -0.07316646    -0.84845423     0.01200323
 c     -1.28774431    -0.10501046    -0.00717824
 c     -1.17775853     1.27868675     0.33195004
 c      0.11354325     1.72974250    -0.19922341
 c      1.26271300     1.01176619    -0.09882200
 h     -0.13417258    -1.84873425     0.29687094
 h     -1.91757987     1.85694527    -0.31690932
 h      0.16252076     2.67194339    -0.85454293
 h      2.16751774     1.58715518    -0.14116689
 o      2.21047694    -1.35285693     0.07248284
 h      3.16034369    -0.98496262     0.12851949
 c     -2.50241937    -0.97899939    -0.13545446
 h     -2.14866338    -1.92685926    -0.64194118
 h     -2.99392762    -1.13039067     0.67977347
 h     -3.17611862    -0.43327726    -0.88828008
 h     -1.29174653     1.62312607     1.39981659
          17

 c      1.24213910    -0.40345701     0.03570161
 c     -0.07054961    -0.86086403     0.00930323
 c     -1.28852231    -0.10829523    -0.00260551
 c     -1.18193118     1.29600667     0.34114968
 c      0.10985597     1.73052064    -0.20678073
 c      1.26591482     1.01447580    -0.10232435
 h     -0.11529071    -1.90423330     0.30128470
 h     -1.98832869     1.85807717    -0.28799605
 h      0.16504425     2.64235121    -0.87278590
 h      2.18187966     1.56308456    -0.16281936
 o      2.20309876    -1.35078651     0.07389403
 h      3.21164872    -0.98935675     0.12877041
 c     -2.49937121    -0.96815707    -0.14309067
 h     -2.11026310    -1.99987082    -0.67505796
 h     -2.98487940    -1.14778768     0.72627749
 h     -3.20449576    -0.41534936    -0.93027979
 h     -1.25834881     1.57373411     1.41770125
          17

 c      1.24650703    -0.40201774     0.04239817
 c     -0.06890152    -0.87385413     0.00752452
 c     -1.28750310    -0.11369273     0.00256525
 c     -1.18772650     1.31530602     0.34947871
 c      0.10606353     1.73201909    -0.21551682
 c      1.27013357     1.01644754    -0.10557234
 h     -0.10049365    -1.96478425     0.30247019
 h     -2.05240098     1.85388480    -0.24496632
 h      0.16561395     2.60678940    -0.88365810
 h      2.20511069     1.54228954    -0.18628751
 o      2.19723333    -1.34751946     0.07548502
 h      3.23144369    -1.00165408     0.12733491
 c     -2.49506852    -0.95718485    -0.15630239
 h     -2.08464688    -2.05116629    -0.69526925
 h     -2.99279371    -1.16970249     0.80289436
 h     -3.22466659    -0.40897615    -0.95733309
 h     -1.22822535     1.52199758     1.43542564
          17

 c      1.25110853    -0.39995273     0.04859803
 c     -0.06823149    -0.88811049     0.00697030
 c     -1.28453335    -0.12081066     0.00822581
 c     -1.19517601     1.33575444     0.35679996
 c      0.10214987     1.73377616    -0.22508886
 c      1.27532022     1.01760114    -0.10851991
 h     -0.08957860    -2.01716639     0.29715834
 h     -2.10483520     1.84437895    -0.18753697
 h      0.16417020     2.57169447    -0.89172141
 h      2.23442741     1.52460193    -0.21159932
 o      2.19327579    -1.34317759     0.07727178
 h      3.21582855    -1.02195502     0.12416968
 c     -2.49094737    -0.94715629    -0.17290761
 h     -2.07420810    -2.07427756    -0.70056744
 h     -3.00221051    -1.19001340     0.87931127
 h     -3.23401394    -0.41542159    -0.96629051
 h     -1.20153369     1.47015826     1.45441498
          17

 c      1.25560660    -0.39718138     0.05428729
 c     -0.06846428    -0.90390623     0.00780394
 c     -1.27956288    -0.12926169     0.01426066
 c     -1.20407886     1.35649652     0.36328319
 c      0.09806709     1.73518960    -0.23498994
 c      1.28157146     1.01797198    -0.11115707
 h     -0.08250491    -2.05316327     0.28366238
 h     -2.14309044     1.83093936    -0.11743242
 h      0.16090026     2.54475669    -0.90307939
 h      2.26497116     1.50879468    -0.23838374
 o      2.19116829    -1.33800665     0.07924749
 h      3.16814186    -1.04818086     0.11958533
 c     -2.48776376    -0.93880608    -0.19127969
 h     -2.07964377    -2.06691687    -0.69108473
 h     -3.00471693    -1.20438428     0.93675856
 h     -3.23219511    -0.43395128    -0.95692402
 h     -1.17810706     1.42000187     1.47431364
          17

 c      1.25965780    -0.39368864     0.05945346
 c     -0.06945948    -0.92112631     0.01006464
 c     -1.27265323    -0.13869432     0.02054090
 c     -1.21395585     1.37666352     0.36939661
 c      0.09374635     1.73576407    -0.24474328
 c      1.28899510     1.01763812    -0.11350880
 h     -0.07930228    -2.06928150     0.26166093
 h     -2.16754735     1.81615098    -0.03816377
 h      0.15605491     2.53193519    -0.92308001
 h      2.29157228     1.49353852    -0.26593590
 o      2.19023223    -1.33239318     0.08138110
 h      3.10149572    -1.07568185     0.11427094
 c     -2.48565454    -0.93261790    -0.21028547
 h     -2.10056743    -2.02950671    -0.66821137
 h     -2.99718372    -1.21054085     0.96655643
 h     -3.22142520    -0.46187200    -0.93196744
 h     -1.15764884     1.37311050     1.49295655
          17

 c      1.26294325    -0.38952396     0.06408444
 c     -0.07103700    -0.93931450     0.01368915
 c     -1.26397952    -0.14880290     0.02691725
 c     -1.22401441     1.39537286     0.37579640
 c      0.08912347     1.73540517    -0.25416524
 c      1.29759304     1.01666590    -0.11562243
 h     -0.08000253    -2.06627205     0.23191755
 h     -2.18200652     1.80363359     0.04534338
 h      0.14965969     2.53400623    -0.95322880
 h      2.31024434     1.47804590    -0.29340156
 o      2.18879578    -1.32693905     0.08361273
 h      3.04459298    -1.09602609     0.10935984
 c     -2.48429914    -0.92885791    -0.22881116
 h     -2.13520612    -1.96598639    -0.63482425
 h     -2.97907304    -1.20746839     0.96552578
 h     -3.20747063    -0.49406869    -0.89777643
 h     -1.13985808     1.33109092     1.50734719
          17

 c      1.26519165    -0.38477497     0.06817024
 c     -0.07299951    -0.95766380     0.01852434
 c     -1.25382721    -0.15932115     0.03321647
 c     -1.23320221     1.41176848     0.38314281
 c      0.08415926     1.73447306    -0.26345127
 c      1.30719065     1.01509239    -0.11755307
 h     -0.08458889    -2.04938158     0.19612339
 h     -2.19334990     1.79752686     0.12763987
 h      0.14143196     2.54599390    -0.99021454
 h      2.31898670     1.46230095    -0.31999092
 o      2.18459767    -1.32234737     0.08588469
 h      3.03538270    -1.09913778     0.10593673
 c     -2.48307395    -0.92733946    -0.24542691
 h     -2.17916804    -1.88731004    -0.59650080
 h     -2.95111036    -1.19489551     0.93349212
 h     -3.20038051    -0.52279958    -0.86448355
 h     -1.12439936     1.29556585     1.51494622
          17

 c      1.26619347    -0.37952150     0.07170626
 c     -0.07515043    -0.97498441     0.02434697
 c     -1.24258006    -0.17000749     0.03924510
 c     -1.24046023     1.42513476     0.39189462
 c      0.07884294     1.73353361    -0.27299425
 c      1.31740462     1.01293065    -0.11934961
 h     -0.09295646    -2.02889669     0.15666210
 h     -2.20899167     1.80125344     0.20421899
 h      0.13099399     2.56020814    -1.02813738
 h      2.31806508     1.44705170    -0.34517844
 o      2.17742581    -1.31879012     0.08821899
 h      3.07942489    -1.08396381     0.10381824
 c     -2.48147182    -0.92673622    -0.25843274
 h     -2.22357592    -1.81786868    -0.56349851
 h     -2.91495830    -1.17315784     0.87284447
 h     -3.21186862    -0.53958474    -0.84300373
 h     -1.11078534     1.26798334     1.51462851
          17

 c      1.26580779    -0.37384620     0.07469957
 c     -0.07727545    -0.98982559     0.03092412
 c     -1.23069586    -0.18062639     0.04480153
 c     -1.24514462     1.43504921     0.40217150
 c      0.07319548     1.73307467    -0.28314525
 c      1.32764981     1.01019120    -0.12104652
 h     -0.10490326    -2.01888689     0.11590716
 h     -2.23235069     1.81588553     0.27263146
 h      0.11810946     2.56967978    -1.06139885
 h      2.30994157     1.43369280    -0.36886328
 o      2.16964669    -1.31582358     0.09068712
 h      3.14142640    -1.05983000     0.10203526
 c     -2.47970838    -0.92413809    -0.26661872
 h     -2.25610744    -1.79578314    -0.55017396
 h     -2.87367959    -1.14339498     0.79002074
 h     -3.24702514    -0.54003401    -0.83814050
 h     -1.09826363     1.24937749     1.50717114
          17

 c      1.26397470    -0.36790666     0.07717746
 c     -0.07911063    -1.00101568     0.03811014
 c     -1.21866746    -0.19092051     0.04969253
 c     -1.24726697     1.44145827     0.41377014
 c      0.06726751     1.73336782    -0.29408334
 c      1.33720084     1.00691036    -0.12266436
 h     -0.12008105    -2.03099239     0.07509001
 h     -2.26025886     1.83947236     0.33212355
 h      0.10277033     2.56984034    -1.08625990
 h      2.29877470     1.42402825    -0.39142388
 o      2.16339950    -1.31304075     0.09333110
 h      3.18926600    -1.03524721     0.10005882
 c     -2.47825795    -0.91745686    -0.27078460
 h     -2.27142596    -1.84102071    -0.56407369
 h     -2.83314242    -1.10824618     0.69940327
 h     -3.29861116    -0.52661134    -0.84546974
 h     -1.08576998     1.24016044     1.49538308
          17

 c      1.26072174    -0.36197668     0.07919169
 c     -0.08036397    -1.00842110     0.04586362
 c     -1.20699945    -0.20058682     0.05374897
 c     -1.24729720     1.44460053     0.42627696
 c      0.06112215     1.73444399    -0.30578036
 c      1.34531542     1.00318676    -0.12422443
 h     -0.13771294    -2.06560260     0.03410616
 h     -2.28524392     1.86807042     0.38243745
 h      0.08517464     2.55885432    -1.10126779
 h      2.28924557     1.41980537    -0.41354296
 o      2.15975191    -1.31022391     0.09616265
 h      3.20708226    -1.01483733     0.09778528
 c     -2.47676779    -0.90807318    -0.27448375
 h     -2.27684751    -1.92623547    -0.59705092
 h     -2.80385581    -1.07304658     0.62844512
 h     -3.35265187    -0.50529182    -0.85662695
 h     -1.07197389     1.24000891     1.48389032
          17

 c      1.25616347    -0.35642837     0.08081402
 c     -0.08078018    -1.01300817     0.05412417
 c     -1.19621923    -0.20929897     0.05684329
 c     -1.24578543     1.44485074     0.43917759
 c      0.05481292     1.73609913    -0.31799573
 c      1.35140625     0.99922220    -0.12578209
 h     -0.15631081    -2.11118678    -0.00701506
 h     -2.29976655     1.89738388     0.42318531
 h      0.06566675     2.53757199    -1.10735872
 h      2.28477262     1.42200365    -0.43572887
 o      2.15903322    -1.30725025     0.09917812
 h      3.18994166    -1.00064778     0.09528743
 c     -2.47448569    -0.89816250    -0.28208635
 h     -2.28087827    -2.01356448    -0.63676059
 h     -2.79862120    -1.04472994     0.61154651
 h     -3.39653895    -0.48143710    -0.86481638
 h     -1.05542887     1.24793293     1.47832286
          17

 c      1.25049982    -0.35167253     0.08212400
 c     -0.08018461    -1.01610398     0.06272697
 c     -1.18687025    -0.21674814     0.05891976
 c     -1.24310988     1.44258236     0.45198684
 c      0.04836820     1.73789511    -0.33027256
 c      1.35518543     0.99533869    -0.12746147
 h     -0.17392662    -2.15285284    -0.04707034
 h     -2.29877943     1.92382323     0.45390851
 h      0.04465430     2.50947997    -1.10799204
 h      2.28598749     1.43019324    -0.45773239
 o      2.16105392    -1.30405269     0.10236616
 h      3.14045862    -0.99286589     0.09269657
 c     -2.47144838    -0.88917064    -0.29510799
 h     -2.28787743    -2.08032307    -0.67490904
 h     -2.82001012    -1.02530218     0.65590015
 h     -3.42218275    -0.45845306    -0.86633541
 h     -1.03488677     1.26261422     1.48356259
          17

 c      1.24400646    -0.34809156     0.08319417
 c     -0.07850825    -1.01877632     0.07143784
 c     -1.17946824    -0.22267680     0.06001570
 c     -1.23937527     1.43807922     0.46442296
 c      0.04179117     1.73918256    -0.34195482
 c      1.35668098     0.99194037    -0.12945894
 h     -0.18868448    -2.17926959    -0.08408720
 h     -2.28038982     1.94491406     0.47428786
 h      0.02247816     2.48035617    -1.10904148
 h      2.29063195     1.44247967    -0.47832666
 o      2.16501934    -1.30068032     0.10571632
 h      3.07038705    -0.98905631     0.09008857
 c     -2.46871945    -0.88211098    -0.31139849
 h     -2.29936007    -2.11616269    -0.70710991
 h     -2.85628041    -1.01080064     0.73094524
 h     -3.42578244    -0.43804834    -0.86001566
 h     -1.00977750     1.28288092     1.50143869
          17

 c      1.23700480    -0.34599258     0.08408119
 c     -0.07580809    -1.02165076     0.08001329
 c     -1.17443549    -0.22689914     0.06024863
 c     -1.23438912     1.43150001     0.47651623
 c      0.03507708     1.73922737    -0.35230247
 c      1.35611667     0.98942872    -0.13200412
 h     -0.19909453    -2.18435119    -0.11606484
 h     -2.24579740     1.95946661     0.48427269
 h     -0.00072861     2.45678562    -1.11750514
 h      2.29492990     1.45614562    -0.49567417
 o      2.16922354    -1.29746380     0.10923827
 h      3.00579138    -0.98182523     0.08720491
 c     -2.46722303    -0.87751502    -0.32838662
 h     -2.31548764    -2.11702517    -0.73123116
 h     -2.89466159    -0.99766649     0.80473658
 h     -3.40709263    -0.42060636    -0.84649936
 h     -0.98059973     1.30789727     1.52946538
          17

 c      1.22982210    -0.34556646     0.08482541
 c     -0.07227168    -1.02492528     0.08823866
 c     -1.17203530    -0.22930584     0.05978242
 c     -1.22768691     1.42288260     0.48853826
 c      0.02823349     1.73748137    -0.36076347
 c      1.35374952     0.98811462    -0.13530223
 h     -0.20414594    -2.16673805    -0.14145124
 h     -2.19918035     1.96777344     0.48412788
 h     -0.02502392     2.44309642    -1.13835061
 h      2.29530274     1.46853033    -0.50799145
 o      2.17130864    -1.29506041     0.11298440
 h      2.98329059    -0.95863878     0.08311128
 c     -2.46719928    -0.87554791    -0.34446209
 h     -2.33577048    -2.08227353    -0.74637690
 h     -2.92755944    -0.98456608     0.85947997
 h     -3.36942467    -0.40505995    -0.82808496
 h     -0.94886800     1.33687984     1.56187657
          17

 c      1.22276650    -0.34685350     0.08545426
 c     -0.06819329    -1.02839036     0.09595821
 c     -1.17234085    -0.22986291     0.05879972
 c     -1.21861426     1.41216126     0.50081619
 c      0.02128699     1.73383317    -0.36725854
 c      1.34974687     0.98816504    -0.13948885
 h     -0.20338264    -2.12943381    -0.15949276
 h     -2.14741483     1.97177128     0.47440161
 h     -0.05036532     2.43860089    -1.17123005
 h      2.28950655     1.47768923    -0.51410929
 o      2.17055709    -1.29367918     0.11699638
 h      3.01392562    -0.91479767     0.07706592
 c     -2.46827948    -0.87616325    -0.35861012
 h     -2.35924504    -2.01446776    -0.75270339
 h     -2.95134717    -0.97146827     0.88737518
 h     -3.32015616    -0.38830540    -0.80893276
 h     -0.91662082     1.36871795     1.59208265
          17

 c      1.21612644    -0.34973928     0.08598496
 c     -0.06392245    -1.03140138     0.10311460
 c     -1.17522863    -0.22861388     0.05748865
 c     -1.20649395     1.39921272     0.51358207
 c      0.01428090     1.72857062    -0.37218478
 c      1.34413142     0.98958096    -0.14460840
 h     -0.19707472    -2.08022273    -0.17068209
 h     -2.09884716     1.97468307     0.45580410
 h     -0.07631923     2.43813591    -1.21049732
 h      2.27711304     1.48273650    -0.51376170
 o      2.16886557    -1.29250636     0.12121127
 h      3.06757090    -0.86276155     0.07002330
 c     -2.46970702    -0.87900726    -0.36992588
 h     -2.38431647    -1.92166489    -0.75219002
 h     -2.96449876    -0.95891831     0.88547076
 h     -3.27039822    -0.36475997    -0.79489176
 h     -0.88585289     1.40187000     1.61472893
          17

 c      1.21017337    -0.35398334     0.08642613
 c     -0.05980300    -1.03286499     0.10979318
 c     -1.18037666    -0.22568935     0.05603593
 c     -1.19091434     1.38399497     0.52690467
 c      0.00728150     1.72210213    -0.37614224
 c      1.33679013     0.99218843    -0.15061118
 h     -0.18639494    -2.03208396    -0.17725979
 h     -2.06040545     1.97947459     0.42915323
 h     -0.10213019     2.43527945    -1.24848505
 h      2.25958908     1.48396436    -0.50762866
 o      2.16820000    -1.29062876     0.12552562
 h      3.11297860    -0.81703124     0.06359215
 c     -2.47077992    -0.88285838    -0.37736454
 h     -2.40843561    -1.82287652    -0.75087351
 h     -2.96659976    -0.94775114     0.85312686
 h     -3.23132700    -0.32778349    -0.79173283
 h     -0.85811749     1.43450393     1.62667535
          17

 c      1.20514837    -0.35924937     0.08678072
 c     -0.05614670    -1.03145451     0.11620864
 c     -1.18728272    -0.22130675     0.05462112
 c     -1.17203564     1.36674349     0.54064743
 c      0.00039256     1.71472792    -0.37967453
 c      1.32751711     0.99565527    -0.15736667
 h     -0.17320561    -2.00096806    -0.18301217
 h     -2.03421556     1.98651377     0.39572153
 h     -0.12701362     2.42501316    -1.27863076
 h      2.24007142     1.48277063    -0.49719226
 o      2.16957264    -1.28752317     0.12986267
 h      3.13395891    -0.78599346     0.05893538
 c     -2.47144779    -0.88482366    -0.37971865
 h     -2.42828521    -1.75309633    -0.76196623
 h     -2.95810850    -0.93899175     0.79144070
 h     -3.20734203    -0.27430930    -0.80176675
 h     -0.83430154     1.46473353     1.62726459
          17

 c      1.20124823    -0.36513409     0.08705060
 c     -0.05328598    -1.02629829     0.12252779
 c     -1.19529756    -0.21573687     0.05341161
 c     -1.15064001     1.34803748     0.55442393
 c     -0.00624381     1.70656573    -0.38315616
 c      1.31609024     0.99955004    -0.16469760
 h     -0.15903443    -1.99798187    -0.19107876
 h     -2.01691002     1.99265309     0.35785063
 h     -0.15038194     2.40465263    -1.29683684
 h      2.22266441     1.48129862    -0.48438492
 o      2.17332087    -1.28297467     0.13417638
 h      3.12504546    -0.77309958     0.05668646
 c     -2.47231879    -0.88149863    -0.37624481
 h     -2.44177321    -1.74617893    -0.80117788
 h     -2.94089832    -0.93375319     0.70447052
 h     -3.19357898    -0.20855621    -0.82235680
 h     -0.81450826     1.49088276     1.61833355
          17

 c      1.19861156    -0.37120490     0.08724036
 c     -0.05162810    -1.01771457     0.12861828
 c     -1.20366919    -0.20924185     0.05256578
 c     -1.12785935     1.32863316     0.56760705
 c     -0.01246414     1.69756521    -0.38676915
 c      1.30239899     1.00343644    -0.17243461
 h     -0.14409039    -2.02091588    -0.20086742
 h     -2.00244880     1.99292527     0.31903497
 h     -0.17196048     2.37384111    -1.30174006
 h      2.21106697     1.48168831    -0.47100488
 o      2.17934525    -1.27698589     0.13844714
 h      3.08778072    -0.77828839     0.05701332
 c     -2.47389900    -0.87280587    -0.36847624
 h     -2.44975139    -1.79223620    -0.86681156
 h     -2.92009145    -0.93320860     0.60317861
 h     -3.18140340    -0.13947348    -0.84832412
 h     -0.79803850     1.51176753     1.60406498
          17

 c      1.19729662    -0.37705054     0.08735844
 c     -0.05157410    -1.00702358     0.13406922
 c     -1.21163270    -0.20205996     0.05223814
 c     -1.10484556     1.30922634     0.57943212
 c     -0.01810252     1.68753685    -0.39049559
 c      1.28659747     1.00697416    -0.18047039
 h     -0.12782453    -2.05644522    -0.20825793
 h     -1.98543510     1.98299634     0.28325179
 h     -0.19188198     2.33439830    -1.29476776
 h      2.20685782     1.48513588    -0.45811506
 o      2.18706402    -1.26981332     0.14269511
 h      3.03143319    -0.79735490     0.05941078
 c     -2.47595651    -0.86108887    -0.36048528
 h     -2.45382180    -1.85253230    -0.94079893
 h     -2.90763788    -0.93922018     0.51223005
 h     -3.16390839    -0.07597134    -0.87463848
 h     -0.78355416     1.52690154     1.59037383
          17

 c      1.19725832    -0.38232323     0.08741496
 c     -0.05337593    -0.99572245     0.13845203
 c     -1.21853588    -0.19444175     0.05258769
 c     -1.08256678     1.29032495     0.58918260
 c     -0.02299926     1.67617450    -0.39410624
 c      1.26918981     1.00997007    -0.18877557
 h     -0.11011637    -2.08970621    -0.20869561
 h     -1.96276079     1.96052994     0.25414282
 h     -0.21081311     2.29021855    -1.28023447
 h      2.20853418     1.49136255    -0.44585436
 o      2.19512253    -1.26213770     0.14702139
 h      2.97753765    -0.81919973     0.06206143
 c     -2.47732122    -0.84783002    -0.35716384
 h     -2.45490873    -1.89910745    -1.00760826
 h     -2.92334311    -0.95551327     0.46943743
 h     -3.13751343    -0.02460928    -0.89745559
 h     -0.76954682     1.53641647     1.58338299
          17

 c      1.19834432    -0.38674311     0.08741699
 c     -0.05706653    -0.98498107     0.14149409
 c     -1.22391409    -0.18667303     0.05378222
 c     -1.06170674     1.27225042     0.59642381
 c     -0.02700425     1.66310054    -0.39718261
 c      1.25097308     1.01234585    -0.19736372
 h     -0.09164024    -2.11009053    -0.19921181
 h     -1.93392398     1.92549397     0.23445531
 h     -0.23004510     2.24688973    -1.26504556
 h      2.21213894     1.49891660    -0.43381728
 o      2.20138505    -1.25510310     0.15163592
 h      2.95993042    -0.82538961     0.06142786
 c     -2.47727267    -0.83349365    -0.36089651
 h     -2.45339694    -1.91911495    -1.05899059
 h     -2.97793729    -0.98520561     0.49110574
 h     -3.10163362     0.01080838    -0.91440064
 h     -0.75505485     1.54054852     1.58708719
          17

 c      1.20031731    -0.39006634     0.08736298
 c     -0.06246713    -0.97555589     0.14310170
 c     -1.22747883    -0.17906834     0.05597735
 c     -1.04262208     1.25518805     0.60118799
 c     -0.03000595     1.64799537    -0.39926460
 c      1.23287852     1.01405434    -0.20623752
 h     -0.07364310    -2.11210291    -0.17868303
 h     -1.90096116     1.88009920     0.22570321
 h     -0.25127309     2.21033717    -1.25694984
 h      2.21297439     1.50601130    -0.42163997
 o      2.20471725    -1.24936213     0.15668234
 h      2.99646392    -0.80580834     0.05511426
 c     -2.47705346    -0.81866381    -0.36967080
 h     -2.44934436    -1.90791192    -1.09144125
 h     -3.05572125    -1.02415073     0.54727283
 h     -3.05807626     0.02918540    -0.92471466
 h     -0.74019297     1.53898133     1.60151332
          17

 c      1.20288774    -0.39205506     0.08723726
 c     -0.06923477    -0.96782894     0.14332469
 c     -1.22909068    -0.17196740     0.05928093
 c     -1.02535115     1.23920622     0.60398973
 c     -0.03202357     1.63081660    -0.40015950
 c      1.21582768     1.01499907    -0.21535339
 h     -0.05766422    -2.09474190    -0.14748848
 h     -1.86840501     1.82870169     0.22793415
 h     -0.27575255     2.18432394    -1.26088629
 h      2.20723774     1.51129005    -0.40936314
 o      2.20664068    -1.24417159     0.16200203
 h      3.06281337    -0.77332891     0.04568275
 c     -2.47819377    -0.80415579    -0.38070646
 h     -2.44271654    -1.86473954    -1.10380612
 h     -3.13487120    -1.06417353     0.60296975
 h     -3.01069452     0.03224960    -0.92933893
 h     -0.72602158     1.53068609     1.62291421
          17

 c      1.20574627    -0.39249437     0.08700789
 c     -0.07691284    -0.96181724     0.14232714
 c     -1.22874621    -0.16573202     0.06372663
 c     -1.00967682     1.22424584     0.60566847
 c     -0.03332271     1.61195708    -0.40020184
 c      1.20066126     1.01498670    -0.22461369
 h     -0.04531179    -2.06131162    -0.10723549
 h     -1.84301468     1.77746591     0.23968988
 h     -0.30322702     2.16848354    -1.27583437
 h      2.19296543     1.51422927    -0.39747896
 o      2.20921438    -1.23855501     0.16734774
 h      3.12596535    -0.74492312     0.03723390
 c     -2.48127606    -0.79067361    -0.39226718
 h     -2.43352110    -1.79166838    -1.09655846
 h     -3.20214538    -1.09885823     0.63961854
 h     -2.96527363     0.02507797    -0.93118655
 h     -0.71388047     1.51441254     1.64576923
          17

 c      1.20859224    -0.39123788     0.08662821
 c     -0.08498150    -0.95712509     0.14037321
 c     -1.22657549    -0.16072447     0.06925955
 c     -0.99527726     1.21016786     0.60715080
 c     -0.03443445     1.59216388    -0.40016866
 c      1.18809162     1.01372963    -0.23388101
 h     -0.03800170    -2.01994218    -0.06057782
 h     -1.83233629     1.73313028     0.25858644
 h     -0.33175340     2.15897640    -1.29562584
 h      2.17042235     1.51527901    -0.38682155
 o      2.21361421    -1.23201879     0.17257138
 h      3.16665704    -0.72970573     0.03235021
 c     -2.48611158    -0.77866085    -0.40312959
 h     -2.42172851    -1.69496851    -1.07275692
 h     -3.25139641    -1.12430732     0.64986984
 h     -2.92898669     0.01626772    -0.93518933
 h     -0.70472692     1.48932197     1.66495532
          17

 c      1.21116999    -0.38823843     0.08603542
 c     -0.09291102    -0.95293202     0.13779222
 c     -1.22284729    -0.15726323     0.07573133
 c     -0.98201216     1.19692168     0.60920248
 c     -0.03604870     1.57229003    -0.40093583
 c      1.17864416     1.01087774    -0.24300109
 h     -0.03662661    -1.98369034    -0.01073892
 h     -1.84129693     1.70055122     0.28279373
 h     -0.35864701     2.15094087    -1.31276864
 h      2.14215056     1.51587187    -0.37840237
 o      2.22027258    -1.22442429     0.17761729
 h      3.17708393    -0.73068902     0.03216303
 c     -2.49223508    -0.76789974    -0.41192357
 h     -2.40681565    -1.58895582    -1.04102950
 h     -3.28000824    -1.13828215     0.63139965
 h     -2.90854382     0.01588936    -0.94692629
 h     -0.69877480     1.45533356     1.67706749
          17

 c      1.21330063    -0.38356909     0.08515065
 c     -0.10018404    -0.94827108     0.13488317
 c     -1.21797817    -0.15555813     0.08290778
 c     -0.97021442     1.18470891     0.61225874
 c     -0.03885861     1.55308365    -0.40319799
 c      1.17259654     1.00607363    -0.25183003
 h     -0.04138690    -1.96724545     0.03968632
 h     -1.86855920     1.68051425     0.31237020
 h     -0.38155740     2.14041843    -1.32154021
 h      2.11265293     1.51829073    -0.37321932
 o      2.22913625    -1.21583255     0.18249302
 h      3.15675335    -0.74720837     0.03680374
 c     -2.49942858    -0.75677938    -0.41682388
 h     -2.38661016    -1.50042598    -1.01988455
 h     -3.28699060    -1.13957204     0.58410912
 h     -2.90713795     0.03026753    -0.96928300
 h     -0.69539586     1.41318546     1.68095368
          17

 c      1.21489101    -0.37745232     0.08388878
 c     -0.10624580    -0.94275677     0.13180909
 c     -1.21253265    -0.15563541     0.09050283
 c     -0.96067730     1.17393476     0.61643852
 c     -0.04341667     1.53508889    -0.40736072
 c      1.16996205     0.99904094    -0.26026729
 h     -0.05214690    -1.97834758     0.08998982
 h     -1.90654633     1.67011505     0.34879347
 h     -0.39906341     2.12509809    -1.31911271
 h      2.08737681     1.52520506    -0.37202834
 o      2.23966580    -1.20649782     0.18727622
 h      3.11249665    -0.77505363     0.04528384
 c     -2.50798151    -0.74269371    -0.41612676
 h     -2.35667822    -1.46017357    -1.03334026
 h     -3.27256697    -1.12780020     0.50970107
 h     -2.92268979     0.05774550    -0.99984774
 h     -0.69317594     1.36436056     1.67782703
          17

 c      1.21589445    -0.37033659     0.08219581
 c     -0.11041546    -0.93713300     0.12864348
 c     -1.20720930    -0.15729175     0.09824556
 c     -0.95434218     1.16497064     0.62166497
 c     -0.04999122     1.51863284    -0.41352819
 c      1.17054460     0.98974430    -0.26830340
 h     -0.06883784    -2.01123901     0.14072479
 h     -1.94528080     1.66517979     0.39330703
 h     -0.41088154     2.10456339    -1.30561860
 h      2.07080490     1.53867581    -0.37514783
 o      2.25056528    -1.19699103     0.19216610
 h      3.06283080    -0.80449645     0.05462962
 c     -2.51803962    -0.72492511    -0.41049383
 h     -2.31564571    -1.47034900    -1.08478885
 h     -3.23939812    -1.10389620     0.41330205
 h     -2.94946780     0.09077932    -1.03233968
 h     -0.69006358     1.31092045     1.67106347
          17

 c      1.21622572    -0.36303848     0.08013555
 c     -0.11187844    -0.93285437     0.12552339
 c     -1.20282500    -0.16016115     0.10595926
 c     -0.95201739     1.15793222     0.62772923
 c     -0.05839177     1.50386811    -0.42150326
 c      1.17401361     0.97863607    -0.27608398
 h     -0.09107942    -2.05135883     0.19168093
 h     -1.97609419     1.66228700     0.44593247
 h     -0.41789198     2.08069576    -1.28403198
 h      2.06440816     1.55885756    -0.38252504
 o      2.25959689    -1.18826121     0.19752537
 h      3.04089602    -0.81917518     0.05907088
 c     -2.52862558    -0.70499282    -0.40346023
 h     -2.27009780    -1.50295312    -1.15148303
 h     -3.19641053    -1.07219333     0.30747129
 h     -2.98095889     0.12114908    -1.05998620
 h     -0.68362029     1.25516462     1.66541839
          17

 c      1.21578339    -0.35672374     0.07794976
 c     -0.10993529    -0.93127575     0.12268344
 c     -1.20018696    -0.16391888     0.11358584
 c     -0.95420453     1.15267867     0.63434068
 c     -0.06792664     1.49076969    -0.43074629
 c      1.17996422     0.96677113    -0.28392074
 h     -0.11767807    -2.08455036     0.24109041
 h     -1.99327496     1.65947967     0.50545821
 h     -0.42214255     2.05800045    -1.26019076
 h      2.06605245     1.58334658    -0.39401218
 o      2.26500574    -1.18094754     0.20364560
 h      3.07176610    -0.80705483     0.05364966
 c     -2.53744184    -0.68370268    -0.39938159
 h     -2.22835517    -1.53311786    -1.21166790
 h     -3.16543543    -1.04478180     0.21761322
 h     -3.01162010     0.14306739    -1.07768967
 h     -0.67150582     1.19908722     1.66529956
          17

 c      1.21464521    -0.35248718     0.07592537
 c     -0.10439848    -0.93323127     0.12038068
 c     -1.19982228    -0.16839152     0.12107294
 c     -0.96092792     1.14903110     0.64136644
 c     -0.07774576     1.47902075    -0.44039952
 c      1.18799121     0.95546552    -0.29217322
 h     -0.14672286    -2.10155929     0.28643070
 h     -1.99445307     1.65614423     0.56983634
 h     -0.42677459     2.04266792    -1.24226478
 h      2.07142336     1.60795975    -0.40919732
 o      2.26781532    -1.17442766     0.21033208
 h      3.13663860    -0.77656051     0.04112814
 c     -2.54146590    -0.66045673    -0.40207590
 h     -2.19593489    -1.54819226    -1.25406811
 h     -3.17854167    -1.04117419     0.17597191
 h     -3.03749726     0.15391080    -1.08277628
 h     -0.65226389     1.14409045     1.67245490
          17

 c      1.21305500    -0.35113632     0.07428678
 c     -0.09557251    -0.93898961     0.11883923
 c     -1.20188003    -0.17344478     0.12832505
 c     -0.97169825     1.14675858     0.64901409
 c     -0.08713138     1.46815549    -0.44959934
 c      1.19763401     0.94593891    -0.30116193
 h     -0.17595542    -2.09833753     0.32544568
 h     -1.98066715     1.65291521     0.63664750
 h     -0.43481342     2.04025915    -1.23764061
 h      2.07620247     1.62823189    -0.42739304
 o      2.27015286    -1.16768834     0.21717765
 h      3.20012361    -0.74338650     0.02788378
 c     -2.54006195    -0.63547933    -0.41214603
 h     -2.17567081    -1.54298415    -1.27450953
 h     -3.24129969    -1.06679286     0.18593618
 h     -3.05638179     0.15421388    -1.07513110
 h     -0.62592280     1.09136882     1.68469855
          17

 c      1.21126872    -0.35324593     0.07320434
 c     -0.08401189    -0.94833021     0.11822532
 c     -1.20621692    -0.17886211     0.13525445
 c     -0.98557880     1.14539727     0.65772282
 c     -0.09561710     1.45793804    -0.45794307
 c      1.20828171     0.93916341    -0.31114900
 h     -0.20309094    -2.07538189     0.35671413
 h     -1.95647197     1.65184706     0.70356511
 h     -0.44699333     2.05261755    -1.24810683
 h      2.07756559     1.64063451    -0.44801341
 o      2.27337088    -1.16014249     0.22391345
 h      3.24012810    -0.71719124     0.01824843
 c     -2.53573086    -0.61088042    -0.42705474
 h     -2.16879362    -1.51585428    -1.27238447
 h     -3.32254098    -1.10429647     0.21900971
 h     -3.06805665     0.14750370    -1.05704921
 h     -0.59397367     1.04241882     1.69699258
          17

 c      1.20932979    -0.35935469     0.07281423
 c     -0.07009586    -0.96059693     0.11862341
 c     -1.21266043    -0.18411429     0.14183795
 c     -1.00136871     1.14404077     0.66798674
 c     -0.10295839     1.44857226    -0.46577105
 c      1.21908168     0.93584966    -0.32235763
 h     -0.22613887    -2.03759113     0.38036057
 h     -1.92957748     1.65656950     0.76893131
 h     -0.46084775     2.07668314    -1.26798456
 h      2.07481812     1.64324034    -0.47078802
 o      2.27809260    -1.15158427     0.23042961
 h      3.24745493    -0.70208353     0.01417917
 c     -2.53055211    -0.58874088    -0.44442949
 h     -2.17562772    -1.46743342    -1.24918362
 h     -3.39445704    -1.13712556     0.25197439
 h     -3.07474342     0.13996789    -1.03284391
 h     -0.55876462     0.99921542     1.70393276
          17

 c      1.20993161    -0.36520785     0.07232769
 c     -0.05813429    -0.97565954     0.11999353
 c     -1.21965587    -0.19088698     0.14780809
 c     -1.01650841     1.14361788     0.67756226
 c     -0.11102750     1.44095717    -0.47240138
 c      1.23055955     0.93346766    -0.33391080
 h     -0.24415915    -1.99558930     0.39365198
 h     -1.90987907     1.67330966     0.83554395
 h     -0.47473949     2.10258601    -1.29227047
 h      2.06840473     1.63824864    -0.49311585
 o      2.28432971    -1.14242123     0.23680087
 h      3.22159739    -0.69778376     0.01635434
 c     -2.52589554    -0.56961016    -0.46139384
 h     -2.19108214    -1.40493683    -1.21054988
 h     -3.44613179    -1.15973108     0.27211836
 h     -3.08037488     0.13921394    -1.00933010
 h     -0.52256973     0.95682313     1.70809976
          17

 c      1.21326889    -0.37052519     0.07165792
 c     -0.04872097    -0.99198508     0.12213746
 c     -1.22685095    -0.19883508     0.15312129
 c     -1.02992962     1.14364614     0.68648692
 c     -0.12004223     1.43544787    -0.47820094
 c      1.24193951     0.93172954    -0.34570015
 h     -0.25755390    -1.96410287     0.39982861
 h     -1.90194356     1.70358098     0.90353264
 h     -0.48566284     2.12372795    -1.31327599
 h      2.06121063     1.62775780    -0.51493935
 o      2.29178256    -1.13286256     0.24308409
 h      3.16832677    -0.70207265     0.02391091
 c     -2.52190487    -0.55413091    -0.47679587
 h     -2.21369922    -1.33553475    -1.16317257
 h     -3.47293213    -1.16856246     0.27594581
 h     -3.08993088     0.15318543    -0.99128294
 h     -0.48705613     0.91662019     1.70612075
          17

 c      1.21928970    -0.37511631     0.07076300
 c     -0.04209182    -1.00791036     0.12475802
 c     -1.23395045    -0.20756689     0.15781609
 c     -1.04124545     1.14391161     0.69474471
 c     -0.13001978     1.43225060    -0.48340145
 c      1.25236827     0.93024087    -0.35757529
 h     -0.26797504    -1.95870218     0.40312687
 h     -1.90330300     1.74456269     0.97216624
 h     -0.49179209     2.13566511    -1.32580337
 h      2.05729561     1.61511029    -0.53672627
 o      2.29955401    -1.12338721     0.24947286
 h      3.10344856    -0.70816720     0.03356709
 c     -2.51899310    -0.54169590    -0.48939946
 h     -2.23886855    -1.27409961    -1.12095119
 h     -3.47364618    -1.16230062     0.26269643
 h     -3.10544171     0.18523460    -0.98012182
 h     -0.45368722     0.87991939     1.69606022
          17

 c      1.22766860    -0.37890534     0.06966428
 c     -0.03831236    -1.02242540     0.12769523
 c     -1.24070041    -0.21672472     0.16201308
 c     -1.05062682     1.14445845     0.70230975
 c     -0.14072873     1.43139946    -0.48806382
 c      1.26102298     0.92865476    -0.36939092
 h     -0.27636073    -1.98668852     0.40586905
 h     -1.90658343     1.78983024     1.03911637
 h     -0.49255214     2.13663673    -1.32742762
 h      2.06059196     1.60375187    -0.55936100
 o      2.30594490    -1.11489996     0.25638966
 h      3.05624821    -0.70229613     0.03819302
 c     -2.51817293    -0.53038777    -0.49782292
 h     -2.25891864    -1.24278110    -1.10445814
 h     -3.44849681    -1.14064394     0.23277404
 h     -3.12386538     0.23199998    -0.97330292
 h     -0.42342642     0.84771378     1.67748616
          17

 c      1.23783986    -0.38189920     0.06843960
 c     -0.03750809    -1.03568846     0.13109757
 c     -1.24687514    -0.22607634     0.16589699
 c     -1.05841779     1.14539989     0.70911723
 c     -0.15168327     1.43276607    -0.49206980
 c      1.26726545     0.92684492    -0.38105965
 h     -0.28104348    -2.04125260     0.40637846
 h     -1.90419035     1.83220780     1.10108088
 h     -0.48848022     2.12760204    -1.31838143
 h      2.07306563     1.59561075    -0.58377894
 o      2.30938510    -1.10834621     0.26429092
 h      3.05478943    -0.67006516     0.03003965
 c     -2.52039395    -0.51852338    -0.50143864
 h     -2.26901971    -1.25514511    -1.12729122
 h     -3.39904324    -1.10410264     0.18764044
 h     -3.13908017     0.28592157    -0.96680343
 h     -0.39672007     0.82056019     1.65110666
          17

 c      1.24908930    -0.38408798     0.06714752
 c     -0.03981334    -1.04854232     0.13527159
 c     -1.25224423    -0.23554790     0.16963014
 c     -1.06484980     1.14684720     0.71508572
 c     -0.16231332     1.43601839    -0.49512061
 c      1.27079084     0.92490520    -0.39255220
 h     -0.27888284    -2.10715048     0.40077929
 h     -1.89105500     1.86591595     1.15480772
 h     -0.48129322     2.11198638    -1.30172796
 h      2.09346354     1.59012188    -0.61020402
 o      2.31061447    -1.10352387     0.27302627
 h      3.09139427    -0.61596683     0.01128826
 c     -2.52565549    -0.50640760    -0.50151575
 h     -2.27285298    -1.29828318    -1.18087947
 h     -3.32961695    -1.05484649     0.13086560
 h     -3.14530903     0.33929704    -0.95764615
 h     -0.37368223     0.79857239     1.61832463
          17

 c      1.26063411    -0.38540196     0.06577684
 c     -0.04518564    -1.06175551     0.14045208
 c     -1.25658885    -0.24515904     0.17327765
 c     -1.06995438     1.14888551     0.72012699
 c     -0.17211419     1.44059332    -0.49672884
 c      1.27163675     0.92303153    -0.40387573
 h     -0.26760039    -2.16972753     0.38583390
 h     -1.86513076     1.88724506     1.19780973
 h     -0.47386899     2.09535705    -1.28344062
 h      2.11773512     1.58471374    -0.63783466
 o      2.31182730    -1.09938315     0.28199015
 h      3.13588842    -0.55874177    -0.00817214
 c     -2.53300157    -0.49506472    -0.50041608
 h     -2.27687084    -1.34750142    -1.24612661
 h     -3.25099242    -0.99937213     0.07081137
 h     -3.13886630     0.38638528    -0.94458000
 h     -0.35408770     0.78155835     1.58108203
          17

 c      1.27170042    -0.38574506     0.06427267
 c     -0.05336309    -1.07572128     0.14672222
 c     -1.25975805    -0.25496728     0.17681983
 c     -1.07358739     1.15151416     0.72410718
 c     -0.18066574     1.44579398    -0.49630083
 c      1.27004460     0.92140748    -0.41504607
 h     -0.24665346    -2.21885624     0.35994833
 h     -1.82704373     1.89464398     1.22874560
 h     -0.46966096     2.08446577    -1.27128332
 h      2.14071756     1.57624501    -0.66530729
 o      2.31464232    -1.09513864     0.29072728
 h      3.16694674    -0.51301811    -0.02061128
 c     -2.54041471    -0.48432947    -0.50074156
 h     -2.28483503    -1.38510543    -1.30863412
 h     -3.18640135    -0.95317595     0.02524667
 h     -3.11841938     0.42375938    -0.92773974
 h     -0.33728435     0.76910309     1.54179070
          17

 c      1.28156974    -0.38506562     0.06258952
 c     -0.06390345    -1.09047905     0.15403846
 c     -1.26171672    -0.26502384     0.18020850
 c     -1.07547044     1.15456225     0.72679957
 c     -0.18765285     1.45106254    -0.49341547
 c      1.26629456     0.92014580    -0.42606991
 h     -0.21699862    -2.24907619     0.32296515
 h     -1.77980144     1.88886142     1.24772682
 h     -0.47130303     2.08464415    -1.27146079
 h      2.15780947     1.56230424    -0.69134509
 o      2.31985164    -1.09042202     0.29902114
 h      3.17542789    -0.48615862    -0.02220786
 c     -2.54504477    -0.47281816    -0.50508802
 h     -2.29809177    -1.40230579    -1.36048508
 h     -3.16854060    -0.93949741     0.01948018
 h     -3.08479518     0.45021988    -0.90817719
 h     -0.32213442     0.76055991     1.50319671
          17

 c      1.28563076    -0.38957610     0.06206541
 c     -0.06755284    -1.10445094     0.16178731
 c     -1.26717967    -0.27014173     0.18279338
 c     -1.07687586     1.15573325     0.73221502
 c     -0.19137901     1.45351112    -0.48956092
 c      1.25891900     0.92195537    -0.43903716
 h     -0.18276137    -2.24559003     0.28572329
 h     -1.72828393     1.87360515     1.25342655
 h     -0.47609613     2.09718971    -1.27824766
 h      2.16890715     1.53811974    -0.71641562
 o      2.32869634    -1.08493598     0.30695205
 h      3.14758085    -0.48218437    -0.01580640
 c     -2.54451808    -0.46056282    -0.51581757
 h     -2.31861065    -1.40009919    -1.40336096
 h     -3.20351995    -0.96491019     0.06257746
 h     -3.04036112     0.46798444    -0.88325615
 h     -0.31234980     0.76936454     1.46536635
          17

 c      1.28800717    -0.39265265     0.06133469
 c     -0.07402641    -1.11769236     0.17006873
 c     -1.27049992    -0.27676486     0.18484677
 c     -1.07437921     1.15636024     0.73692083
 c     -0.19278481     1.45543110    -0.48295208
 c      1.24975461     0.92378773    -0.45173701
 h     -0.14414941    -2.22649875     0.23901490
 h     -1.68418010     1.85404180     1.24974381
 h     -0.48629635     2.11799104    -1.29592482
 h      2.16862004     1.50746216    -0.74180650
 o      2.33956661    -1.07876085     0.31422320
 h      3.10146503    -0.49750015     0.00216290
 c     -2.54248322    -0.45045130    -0.52970629
 h     -2.34772759    -1.36888629    -1.42717679
 h     -3.26428883    -1.00514418     0.12702896
 h     -2.99046822     0.48089105    -0.85886659
 h     -0.31029719     0.79431485     1.42916079
          17

 c      1.28841604    -0.39445133     0.06055473
 c     -0.08288656    -1.12922119     0.17872631
 c     -1.27169489    -0.28497970     0.18648434
 c     -1.06777377     1.15564750     0.73983738
 c     -0.19194093     1.45749671    -0.47461410
 c      1.23879125     0.92539303    -0.46403470
 h     -0.10382212    -2.20113107     0.18464920
 h     -1.65667412     1.83947759     1.24298523
 h     -0.49844914     2.14090436    -1.31549396
 h      2.15760204     1.47235412    -0.76841100
 o      2.35148232    -1.07227191     0.32102807
 h      3.05118244    -0.52351937     0.02712578
 c     -2.54069995    -0.44452936    -0.54451864
 h     -2.38418168    -1.30953764    -1.43112934
 h     -3.32514558    -1.04005558     0.18880937
 h     -2.94100665     0.49545873    -0.83777348
 h     -0.31002400     0.83112174     1.40129576
          17

 c      1.28670156    -0.39518982     0.05992084
 c     -0.09365153    -1.13787025     0.18763866
 c     -1.27087232    -0.29483261     0.18781812
 c     -1.05731654     1.15307943     0.73997266
 c     -0.18898138     1.46034879    -0.46558145
 c      1.22592873     0.92645739    -0.47574674
 h     -0.06408918    -2.18197237     0.12379466
 h     -1.65245373     1.83701219     1.23788060
 h     -0.50919645     2.16006092    -1.32844986
 h      2.13847885     1.43585782    -0.79770835
 o      2.36268405    -1.06639501     0.32785628
 h      3.02183941    -0.54238118     0.04957385
 c     -2.53988394    -0.44362135    -0.55883623
 h     -2.42608137    -1.22598328    -1.41696111
 h     -3.37348076    -1.05983429     0.23537952
 h     -2.89694484     0.51756300    -0.82175016
 h     -0.30344760     0.87436622     1.38948221
          17

 c      1.28289018    -0.39512074     0.05966487
 c     -0.10585021    -1.14284195     0.19675172
 c     -1.26820421    -0.30630744     0.18895708
 c     -1.04378692     1.14868175     0.73698693
 c     -0.18399632     1.46444053    -0.45669910
 c      1.21099897     0.92669139    -0.48667583
 h     -0.02640175    -2.17858626     0.05650547
 h     -1.67144439     1.84639941     1.23389897
 h     -0.51604287     2.17177222    -1.32903636
 h      2.11523846     1.40140425    -0.83167561
 o      2.37130004    -1.06215154     0.33524022
 h      3.03869905    -0.53458639     0.05926797
 c     -2.54037980    -0.44713213    -0.57149850
 h     -2.47067245    -1.12789226    -1.39203317
 h     -3.40419354    -1.06093534     0.26121326
 h     -2.86053486     0.54847304    -0.81059665
 h     -0.28423877     0.91964734     1.39941330
          17

 c      1.27720769    -0.39450518     0.06004312
 c     -0.11895198    -1.14435900     0.20597055
 c     -1.26393541    -0.31928871     0.18999220
 c     -1.02806658     1.14285756     0.73148858
 c     -0.17700474     1.47001650    -0.44857694
 c      1.19386379     0.92592782    -0.49666743
 h      0.00798854    -2.19028557    -0.01697666
 h     -1.70673768     1.86031748     1.22574211
 h     -0.51748494     2.17482741    -1.31456936
 h      2.09181591     1.37181266    -0.87235885
 o      2.37726159    -1.05918071     0.34297438
 h      3.09692364    -0.50296540     0.05786579
 c     -2.54252761    -0.45295304    -0.58076914
 h     -2.51450394    -1.03416458    -1.37497745
 h     -3.41535278    -1.04265289     0.26386801
 h     -2.83139824     0.58361801    -0.80239936
 h     -0.25298981     0.96539637     1.43075189
          17

 c      1.27002080    -0.39359787     0.06131612
 c     -0.13224981    -1.14360337     0.21500162
 c     -1.25840360    -0.33352979     0.19097833
 c     -1.01072953     1.13604033     0.72473244
 c     -0.16798838     1.47711823    -0.44156407
 c      1.17459779     0.92417137    -0.50567930
 h      0.03695110    -2.20688763    -0.09422544
 h     -1.74877058     1.86962338     1.20739519
 h     -0.51301572     2.17036257    -1.28529494
 h      2.07018727     1.34830066    -0.92103532
 o      2.38195078    -1.05605231     0.35031388
 h      3.16783569    -0.46781685     0.05583285
 c     -2.54655091    -0.45817669    -0.58410204
 h     -2.55509326    -0.96919692    -1.39570756
 h     -3.40648635    -1.00563453     0.24238802
 h     -2.80813425     0.61568476    -0.79475343
 h     -0.21760528     1.01199484     1.47653624
          17

 c      1.26174175    -0.39264667     0.06372548
 c     -0.14486550    -1.14203675     0.22337705
 c     -1.25203696    -0.34863022     0.19195096
 c     -0.99212574     1.12856945     0.71804157
 c     -0.15693551     1.48557375    -0.43569969
 c      1.15362880     0.92157945    -0.51383812
 h      0.05775149    -2.21651835    -0.17075789
 h     -1.78898486     1.86733362     1.17493909
 h     -0.50324930     2.16192505    -1.24446795
 h      2.04923788     1.33010729    -0.97739191
 o      2.38641317    -1.05167837     0.35671992
 h      3.22809213    -0.44431806     0.06055687
 c     -2.55235489    -0.46129322    -0.58039778
 h     -2.59240219    -0.94111658    -1.46820103
 h     -3.37861413    -0.95167113     0.19747433
 h     -2.78956453     0.63847812    -0.78569716
 h     -0.18810193     1.05952389     1.52700674
          17

 c      1.25276454    -0.39188015     0.06746461
 c     -0.15584776    -1.14091278     0.23060005
 c     -1.24534411    -0.36403454     0.19296194
 c     -0.97261225     1.12069499     0.71241930
 c     -0.14387062     1.49498123    -0.43066949
 c      1.13171576     0.91837718    -0.52143941
 h      0.06808383    -2.21103542    -0.24166322
 h     -1.82115237     1.84958247     1.12703293
 h     -0.49014304     2.15565282    -1.19850970
 h      2.02543477     1.31504602    -1.03936020
 o      2.39103083    -1.04554021     0.36196057
 h      3.26544078    -0.43890645     0.07478075
 c     -2.55960834    -0.46289228    -0.57202489
 h     -2.62588791    -0.93421535    -1.56832118
 h     -3.33605598    -0.88471454     0.13327775
 h     -2.77496697     0.64850081    -0.77409314
 h     -0.17208381     1.10689620     1.57350124
          17

 c      1.24344157    -0.39148663     0.07265369
 c     -0.16426959    -1.14115872     0.23624702
 c     -1.23891902    -0.37907759     0.19408251
 c     -0.95263156     1.11257102     0.70844101
 c     -0.12889131     1.50476073    -0.42586195
 c      1.10980716     0.91474856    -0.52888531
 h      0.06666382    -2.18696097    -0.30281033
 h     -1.84147405     1.81527438     1.06445796
 h     -0.47687327     2.15972811    -1.15618758
 h      1.99471490     1.30051683    -1.10373676
 o      2.39577149    -1.03748676     0.36599560
 h      3.27500015    -0.45259406     0.09850535
 c     -2.56738315    -0.46349197    -0.56260441
 h     -2.65366953    -0.93216098    -1.66398946
 h     -3.29116348    -0.81335233     0.06139906
 h     -2.76384907     0.64491540    -0.75979836
 h     -0.17354736     1.15227735     1.61005086
          17

 c      1.23408242    -0.39159956     0.07932498
 c     -0.16932398    -1.14338054     0.24001171
 c     -1.23340867    -0.39306764     0.19539330
 c     -0.93267450     1.10424431     0.70628819
 c     -0.11228068     1.51439668    -0.42064779
 c      1.08890098     0.91075336    -0.53660236
 h      0.05336643    -2.14478078    -0.35140681
 h     -1.84858139     1.76570061     0.98963864
 h     -0.46652932     2.18165459    -1.12528209
 h      1.95419227     1.28430732    -1.16710273
 o      2.40031760    -1.02763006     0.36891606
 h      3.25724145    -0.48270866     0.12998911
 c     -2.57337327    -0.46257386    -0.55568590
 h     -2.67443033    -0.92701061    -1.73570888
 h     -3.27126335    -0.75308321     0.00587762
 h     -2.75576943     0.62962356    -0.74366905
 h     -0.19336834     1.19359599     1.63343958
          17

 c      1.22495842    -0.39230415     0.08742160
 c     -0.17043727    -1.14782872     0.24174709
 c     -1.22940052    -0.40537893     0.19698153
 c     -0.91321307     1.09562961     0.70579504
 c     -0.09467846     1.52383794    -0.41479709
 c      1.06995091     0.90629542    -0.54497688
 h      0.02928056    -2.08850790    -0.38649606
 h     -1.84387621     1.70442089     0.90626104
 h     -0.45971927     2.22367134    -1.10770128
 h      1.90304026     1.26495827    -1.22660730
 o      2.40397449    -1.01638079     0.37094953
 h      3.21938977    -0.52230611     0.16563824
 c     -2.57465233    -0.45947063    -0.55408963
 h     -2.68767461    -0.91603982    -1.77456096
 h     -3.30937927    -0.71916742    -0.00670775
 h     -2.75030905     0.60767587    -0.72741054
 h     -0.22994514     1.22894781     1.64310821
          17

 c      1.21630997    -0.39365544     0.09680213
 c     -0.16739198    -1.15430095     0.24154164
 c     -1.22723768    -0.41553149     0.19893977
 c     -0.89464446     1.08649023     0.70647714
 c     -0.07709257     1.53365707    -0.40858749
 c      1.05378527     0.90113940    -0.55430865
 h     -0.00318709    -2.02592123    -0.40983418
 h     -1.83199538     1.63712941     0.81873487
 h     -0.45359849     2.28075718    -1.09828989
 h      1.84272186     1.24182850    -1.28053415
 o      2.40539031    -1.00457642     0.37249616
 h      3.17981810    -0.55805151     0.19938348
 c     -2.57144688    -0.45507794    -0.55749456
 h     -2.69313967    -0.89881700    -1.77745051
 h     -3.40046871    -0.70915616     0.01883700
 h     -2.74728767     0.58721839    -0.71314754
 h     -0.27955121     1.25701223     1.64144005
          17

 c      1.20835007    -0.39569098     0.10724084
 c     -0.16040192    -1.16206271     0.23980953
 c     -1.22689872    -0.42325214     0.20136045
 c     -0.87730671     1.07647514     0.70756511
 c     -0.06061733     1.54473338    -0.40246716
 c      1.04099313     0.89497593    -0.56476777
 h     -0.04040131    -1.96882305    -0.42695415
 h     -1.82037466     1.57086850     0.73133442
 h     -0.44376560     2.34384921    -1.08900729
 h      1.77686066     1.21502306    -1.32873974
 o      2.40258175    -0.99340372     0.37406271
 h      3.16775179    -0.57144500     0.22374103
 c     -2.56672723    -0.45114261    -0.56350617
 h     -2.69058602    -0.87611559    -1.74466277
 h     -3.50681378    -0.71035828     0.05580795
 h     -2.74702782     0.57731351    -0.70255025
 h     -0.33659226     1.27751079     1.63426351
          17

 c      1.20124346    -0.39842614     0.11842243
 c     -0.15005350    -1.16999406     0.23725918
 c     -1.22802009    -0.42849933     0.20432797
 c     -0.86162568     1.06526167     0.70809985
 c     -0.04607381     1.55781101    -0.39672224
 c      1.03179566     0.88752650    -0.57635495
 h     -0.07832803    -1.93113835    -0.44675431
 h     -1.81646646     1.51203885     0.64730559
 h     -0.42663874     2.40425622    -1.07323916
 h      1.71077123     1.18522349    -1.37290983
 o      2.39455125    -0.98347592     0.37589413
 h      3.19808078    -0.55365940     0.23579255
 c     -2.56270059    -0.44867074    -0.57027791
 h     -2.68007343    -0.84998709    -1.67983337
 h     -3.59978465    -0.71441187     0.08612033
 h     -2.75000882     0.58358517    -0.69608481
 h     -0.39447589     1.29157769     1.63067311
          17

 c      1.19506972    -0.40183841     0.12994396
 c     -0.13711767    -1.17715973     0.23450186
 c     -1.23000437    -0.43143297     0.20790402
 c     -0.84827932     1.05275146     0.70715207
 c     -0.03379389     1.57324788    -0.39139409
 c      1.02599165     0.87865624    -0.58889872
 h     -0.11399601    -1.92255103    -0.47666769
 h     -1.82322992     1.46428705     0.56902685
 h     -0.40043229     2.45587740    -1.04728590
 h      1.65044676     1.15335518    -1.41625852
 o      2.38271236    -0.97416743     0.37781123
 h      3.24927596    -0.51626463     0.23986432
 c     -2.56033194    -0.44753865    -0.57643453
 h     -2.66244935    -0.82478711    -1.59278502
 h     -3.66579813    -0.71757579     0.10224440
 h     -2.75603742     0.60481560    -0.69304860
 h     -0.44778041     1.30143053     1.64032282
          17

 c      1.18981302    -0.40585487     0.14133318
 c     -0.12242884    -1.18342431     0.23148895
 c     -1.23215573    -0.43235332     0.21210355
 c     -0.83808283     1.03920045     0.70421110
 c     -0.02358918     1.59094412    -0.38633354
 c      1.02304948     0.86845824    -0.60213399
 h     -0.14576371    -1.94189418    -0.51569390
 h     -1.83729770     1.42824476     0.49908787
 h     -0.36512882     2.49571612    -1.01020009
 h      1.60097900     1.12007089    -1.46219617
 o      2.36909897    -0.96463284     0.37962168
 h      3.29179485    -0.47493936     0.24091659
 c     -2.55989220    -0.44660647    -0.58006529
 h     -2.63992767    -0.80924965    -1.50527595
 h     -3.69943140    -0.71832138     0.10175685
 h     -2.76397954     0.63381348    -0.69240204
 h     -0.49483615     1.30881496     1.66772913
          17

 c      1.18536593    -0.41034251     0.15207779
 c     -0.10691406    -1.18933489     0.22755465
 c     -1.23378267    -0.43164672     0.21688284
 c     -0.83167697     1.02518801     0.69946985
 c     -0.01485088     1.61034686    -0.38126256
 c      1.02229920     0.85728008    -0.61585327
 h     -0.17200373    -1.97914447    -0.55475579
 h     -1.85186947     1.40312545     0.44064103
 h     -0.32222615     2.52402200    -0.96337878
 h      1.56502526     1.08527902    -1.51223060
 o      2.35508536    -0.95444497     0.38129797
 h      3.30816647    -0.43917309     0.24155884
 c     -2.56132546    -0.44407953    -0.57824898
 h     -2.61575454    -0.81758688    -1.45288078
 h     -3.69888327    -0.71608548     0.08436525
 h     -2.77231666     0.66151997    -0.69366755
 h     -0.53786124     1.31344707     1.70844952
          17

 c      1.18152114    -0.41510732     0.16165864
 c     -0.09156248    -1.19553084     0.22198485
 c     -1.23425336    -0.42973451     0.22215906
 c     -0.82939846     1.01144414     0.69362115
 c     -0.00671041     1.63047791    -0.37580158
 c      1.02309381     0.84566995    -0.63001815
 h     -0.19064580    -2.02288008    -0.58353842
 h     -1.86064028     1.38813654     0.39665288
 h     -0.27448528     2.54458726    -0.91029614
 h      1.54237685     1.04815315    -1.56459320
 o      2.34148092    -0.94352727     0.38292183
 h      3.29138965    -0.41326327     0.24279634
 c     -2.56459997    -0.43860869    -0.56908164
 h     -2.59123324    -0.86034945    -1.46004646
 h     -3.66438418    -0.71083316     0.05111836
 h     -2.77970371     0.68057139    -0.69713012
 h     -0.58019725     1.31336992     1.75204703
          17

 c      1.17796326    -0.41990362     0.16957929
 c     -0.07730812    -1.20241047     0.21436764
 c     -1.23303435    -0.42703511     0.22783015
 c     -0.83131134     0.99867329     0.68741901
 c      0.00177762     1.65000742    -0.36949628
 c      1.02487363     0.83424700    -0.64472658
 h     -0.19982237    -2.06454901    -0.59487303
 h     -1.85975942     1.38284037     0.36904200
 h     -0.22547250     2.56473466    -0.85601820
 h      1.53088366     1.00770852    -1.61483044
 o      2.32876769    -0.93202388     0.38462881
 h      3.24105186    -0.39827444     0.24478474
 c     -2.56971747    -0.43073199    -0.55449250
 h     -2.56483537    -0.92859654    -1.50739810
 h     -3.59883078    -0.70317951     0.00488573
 h     -2.78516291     0.68692261    -0.70344592
 h     -0.62397534     1.30649396     1.78794846
          17

 c      1.17427311    -0.42446494     0.17539167
 c     -0.06493156    -1.21009660     0.20461838
 c     -1.22975453    -0.42394951     0.23374982
 c     -0.83723721     0.98746076     0.68142729
 c      0.01144598     1.66748916    -0.36192755
 c      1.02716855     0.82356567    -0.66008216
 h     -0.19838104    -2.09899659    -0.58525942
 h     -1.84825822     1.38700612     0.35825513
 h     -0.17855510     2.59342293    -0.80569385
 h      1.52780946     0.96346408    -1.65772180
 o      2.31711674    -0.92027723     0.38659315
 h      3.16281853    -0.39213955     0.24693219
 c     -2.57605930    -0.42200375    -0.53801458
 h     -2.53621732    -1.00307568    -1.55956231
 h     -3.51103613    -0.69535674    -0.04812404
 h     -2.78808251     0.68000378    -0.71329754
 h     -0.66968074     1.29157590     1.80877552
          17

 c      1.16995153    -0.42854873     0.17871676
 c     -0.05500890    -1.21847809     0.19291150
 c     -1.22425973    -0.42085217     0.23970278
 c     -0.84675269     0.97823420     0.67598525
 c      0.02284933     1.68183787    -0.35291662
 c      1.02959340     0.81402891    -0.67608001
 h     -0.18604009    -2.12397697    -0.55420058
 h     -1.82807570     1.40050068     0.36312975
 h     -0.13558605     2.63636037    -0.76199159
 h      1.53075825     0.91576093    -1.68902784
 o      2.30617388    -0.90893993     0.38905433
 h      3.07140559    -0.38748313     0.24732922
 c     -2.58170461    -0.41345928    -0.52254758
 h     -2.50672942    -1.06933731    -1.59453891
 h     -3.42274373    -0.69369500    -0.09525189
 h     -2.78827308     0.66233979    -0.72729904
 h     -0.71657532     1.26841117     1.81101059
          17

 c      1.16445546    -0.43197542     0.17925996
 c     -0.04789536    -1.22721470     0.17964431
 c     -1.21662015    -0.41807328     0.24540877
 c     -0.85918033     0.97123218     0.67123793
 c      0.03621545     1.69276402    -0.34264231
 c      1.03184240     0.80586248    -0.69255417
 h     -0.16342852    -2.14006979    -0.50382037
 h     -1.80400148     1.42338994     0.38089623
 h     -0.09647162     2.69134587    -0.72364725
 h      1.53806760     0.86573103    -1.70643939
 o      2.29485049    -0.89914926     0.39237104
 h      2.99341219    -0.36846976     0.24178437
 c     -2.58316386    -0.40517764    -0.51052880
 h     -2.47803891    -1.11953383    -1.60316276
 h     -3.37295382    -0.71142667    -0.11596372
 h     -2.78615038     0.63897352    -0.74596125
 h     -0.76309218     1.23774088     1.79486758
          17

 c      1.15724708    -0.43464047     0.17682020
 c     -0.04373042    -1.23568872     0.16544106
 c     -1.20708538    -0.41587123     0.25053640
 c     -0.87362804     0.96648491     0.66712000
 c      0.05154195     1.70069679    -0.33150365
 c      1.03366468     0.79913994    -0.70916850
 h     -0.13211559    -2.15129390    -0.43890701
 h     -1.78299226     1.45605950     0.40748443
 h     -0.06013677     2.74932115    -0.68703532
 h      1.54891171     0.81507070    -1.70992993
 o      2.28213052    -0.89209271     0.39692283
 h      2.95405192    -0.31760996     0.22540624
 c     -2.57790528    -0.39714805    -0.50323566
 h     -2.45143859    -1.14985665    -1.58287528
 h     -3.38896038    -0.76023927    -0.09677653
 h     -2.78286061     0.61653695    -0.76968364
 h     -0.80704419     1.20116013     1.76443377
          17

 c      1.14789204    -0.43649603     0.17128886
 c     -0.04247309    -1.24296332     0.15112363
 c     -1.19603254    -0.41441223     0.25472184
 c     -0.88915371     0.96386759     0.66326211
 c      0.06871258     1.70632862    -0.31988762
 c      1.03482904     0.79382711    -0.72543359
 h     -0.09444689    -2.16575450    -0.36659841
 h     -1.77194201     1.49876005     0.43841939
 h     -0.02562261     2.79968740    -0.64880018
 h      1.56331284     0.76573566    -1.70174610
 o      2.26886962    -0.88752831     0.40268520
 h      2.94773227    -0.23941492     0.19946426
 c     -2.56779462    -0.39094636    -0.49949978
 h     -2.42774518    -1.15875503    -1.53431035
 h     -3.44631505    -0.83067766    -0.05052374
 h     -2.78005717     0.60150995    -0.79865695
 h     -0.84581290     1.16101941     1.72808466
          17

 c      1.13621283    -0.43754993     0.16265233
 c     -0.04396374    -1.24795603     0.13751198
 c     -1.18398130    -0.41376286     0.25759839
 c     -0.90503422     0.96327590     0.65892911
 c      0.08754559     1.71026317    -0.30804644
 c      1.03511378     0.78981984    -0.74075566
 h     -0.05289341    -2.19392072    -0.29414865
 h     -1.77424178     1.55016962     0.47006617
 h      0.00757991     2.83431756    -0.60710340
 h      1.58207931     0.71963398    -1.68598104
 o      2.25694698    -0.88398026     0.40922897
 h      2.94978403    -0.15714304     0.17127489
 c     -2.55592159    -0.38859168    -0.49746142
 h     -2.40750229    -1.14652991    -1.46026983
 h     -3.50692662    -0.90315311     0.00269189
 h     -2.77915373     0.59705164    -0.83219953
 h     -0.87673244     1.12005355     1.69797296
          17

 c      1.12237945    -0.43788306     0.15100229
 c     -0.04797122    -1.25005839     0.12506196
 c     -1.17159955    -0.41388070     0.25884450
 c     -0.92091294     0.96483166     0.65327082
 c      0.10780021     1.71289361    -0.29608649
 c      1.03434397     0.78696725    -0.75453946
 h     -0.00935045    -2.24176018    -0.22482088
 h     -1.78796393     1.60614718     0.50024660
 h      0.03965701     2.84882964    -0.56160098
 h      1.60647465     0.67843097    -1.66748917
 o      2.24749313    -0.88015928     0.41612598
 h      2.94333920    -0.08990908     0.14741885
 c     -2.54408218    -0.39088757    -0.49584064
 h     -2.39091899    -1.11648378    -1.36685190
 h     -3.54971476    -0.96430879     0.05092403
 h     -2.78044424     0.60081362    -0.86795140
 h     -0.89765524     1.08047683     1.68631086
          17

 c      1.10686933    -0.43765073     0.13653391
 c     -0.05414262    -1.24975426     0.11374563
 c     -1.15966201    -0.41459484     0.25823492
 c     -0.93667465     0.96890909     0.64593772
 c      0.12917774     1.71438756    -0.28399863
 c      1.03246516     0.78507727    -0.76634003
 h      0.03438153    -2.30379281    -0.15665761
 h     -1.80757892     1.66042792     0.52786676
 h      0.07064158     2.84263630    -0.51307270
 h      1.63745217     0.64359808    -1.65020351
 o      2.24075293    -0.87528114     0.42305986
 h      2.92180917    -0.04767383     0.13180754
 c     -2.53319158    -0.39720295    -0.49348082
 h     -2.37714720    -1.07817515    -1.26702968
 h     -3.56658104    -1.00762098     0.08877322
 h     -2.78298303     0.60634944    -0.90209720
 h     -0.90740894     1.04307548     1.69827809
          17

 c      1.09034304    -0.43706989     0.11952729
 c     -0.06192699    -1.24836037     0.10338082
 c     -1.14898648    -0.41559267     0.25567270
 c     -0.95221288     0.97591734     0.63745276
 c      0.15132629     1.71467478    -0.27168752
 c      1.02961869     0.78390550    -0.77599273
 h      0.07563196    -2.36611366    -0.08649180
 h     -1.82707708     1.70665819     0.55226438
 h      0.10050241     2.81901925    -0.46312693
 h      1.67470729     0.61669228    -1.63564997
 o      2.23644632    -0.86890509     0.42978498
 h      2.88446791    -0.03426170     0.12643413
 c     -2.52395828    -0.40560394    -0.48855234
 h     -2.36283269    -1.05218379    -1.18527547
 h     -3.55523969    -1.03029620     0.11392250
 h     -2.78526306     0.60655777    -0.93064293
 h     -0.90598103     1.00755588     1.72806131
          17

 c      1.07350336    -0.43640384     0.10032504
 c     -0.07062321    -1.24725580     0.09392469
 c     -1.14036486    -0.41643243     0.25118666
 c     -0.96728302     0.98603051     0.62885363
 c      0.17384828     1.71341671    -0.25899214
 c      1.02616197     0.78315031    -0.78362894
 h      0.11113517    -2.41501929    -0.01337130
 h     -1.84195674     1.74002703     0.57284879
 h      0.12918374     2.78544999    -0.41396377
 h      1.71623827     0.59956106    -1.62273670
 o      2.23399663    -0.86085820     0.43611116
 h      2.83432502    -0.04911683     0.13185578
 c     -2.51710147    -0.41356629    -0.47881354
 h     -2.34220055    -1.06593127    -1.15143353
 h     -3.51588339    -1.03134993     0.12547817
 h     -2.78594024     0.59624564    -0.95060509
 h     -0.89449191     0.97381697     1.76327791
          17

 c      1.05698924    -0.43594468     0.07931293
 c     -0.07949849    -1.24744143     0.08549470
 c     -1.13449424    -0.41659143     0.24489560
 c     -0.98146566     0.99906797     0.62110599
 c      0.19630738     1.71003196    -0.24571489
 c      1.02260988     0.78247693    -0.78957282
 h      0.13790775    -2.44153729     0.06139898
 h     -1.84988366     1.75799566     0.58903888
 h      0.15666769     2.75325010    -0.36798649
 h      1.75882319     0.59417544    -1.60889154
 o      2.23256871    -0.85133974     0.44195510
 h      2.77865523    -0.08607795     0.14662482
 c     -2.51280731    -0.42052059    -0.46408204
 h     -2.31389282    -1.12492044    -1.17038705
 h     -3.45054927    -1.01104583     0.12370480
 h     -2.78425854     0.57323745    -0.96049039
 h     -0.87490225     0.94253925     1.79195523
          17

 c      1.04133886    -0.43599235     0.05690404
 c     -0.08789721    -1.24946395     0.07829078
 c     -1.13191275    -0.41555229     0.23694845
 c     -0.99418694     1.01450684     0.61483022
 c      0.21822951     1.70394436    -0.23167769
 c      1.01953556     0.78156297    -0.79420838
 h      0.15373633    -2.44164232     0.13540649
 h     -1.85083338     1.76054995     0.60031755
 h      0.18313306     2.73457943    -0.32710012
 h      1.79902919     0.60218078    -1.59152302
 o      2.23094316    -0.84120412     0.44746873
 h      2.73143393    -0.12914317     0.16544456
 c     -2.51031814    -0.42847903    -0.44675022
 h     -2.28444454    -1.20441047    -1.21642756
 h     -3.36443172    -0.97172855     0.11081730
 h     -2.78018639     0.53848626    -0.96038570
 h     -0.84955128     0.91495691     1.80587585
          17

 c      1.02702131    -0.43682241     0.03351961
 c     -0.09533826    -1.25343780     0.07252869
 c     -1.13293384    -0.41289740     0.22748010
 c     -1.00474607     1.03152983     0.61029947
 c      0.23910054     1.69510278    -0.21678227
 c      1.01747619     0.78014110    -0.79789023
 h      0.15731174    -2.41543067     0.20602835
 h     -1.84721434     1.75035628     0.60631319
 h      0.20918275     2.73610398    -0.29200245
 h      1.83411362     0.62447940    -1.56895201
 o      2.22748197    -0.83208674     0.45312277
 h      2.71369344    -0.15070023     0.17803138
 c     -2.50822748    -0.43920020    -0.42936063
 h     -2.26077266    -1.27990893    -1.26457353
 h     -3.26978633    -0.92060600     0.09353551
 h     -2.77436781     0.49564844    -0.95200839
 h     -0.82077069     0.89249705     1.80077895
          17

 c      1.01450068    -0.43865141     0.00956869
 c     -0.10160065    -1.25902957     0.06838389
 c     -1.13757823    -0.40837330     0.21661230
 c     -1.01233932     1.04909403     0.60750550
 c      0.25838708     1.68433305    -0.20101882
 c      1.01684482     0.77803955    -0.80090313
 h      0.14836236    -2.36697429     0.27108300
 h     -1.84388667     1.73270647     0.60687557
 h      0.23586386     2.75444211    -0.26218932
 h      1.86255852     0.66102023    -1.54075156
 o      2.22103289    -0.82513010     0.45923042
 h      2.73884415    -0.13203740     0.17694060
 c     -2.50421513    -0.45283314    -0.41419272
 h     -2.24683888    -1.33859341    -1.30099051
 h     -3.19253485    -0.87410200     0.08823217
 h     -2.76806382     0.45058669    -0.93862935
 h     -0.79064206     0.87653127     1.77572430
          17

 c      1.00424929    -0.44163192    -0.01456505
 c     -0.10676814    -1.26538463     0.06591737
 c     -1.14553374    -0.40190805     0.20447093
 c     -1.01615501     1.06607862     0.60619655
 c      0.27560058     1.67303255    -0.18443410
 c      1.01785562     0.77522656    -0.80344065
 h      0.12796323    -2.30515826     0.32965344
 h     -1.84730037     1.71454539     0.60210908
 h      0.26430533     2.77906478    -0.23662989
 h      1.88430890     0.71081822    -1.50774297
 o      2.21214888    -0.81932734     0.46526984
 h      2.79348442    -0.08972531     0.16853015
 c     -2.49530848    -0.46845768    -0.40362863
 h     -2.24454178    -1.37536341    -1.31895646
 h     -3.16862990    -0.85464827     0.12039182
 h     -2.76304175     0.41046748    -0.92457894
 h     -0.76079588     0.86816225     1.73281416
          17

 c      0.99667699    -0.44588490    -0.03852992
 c     -0.11119251    -1.27107508     0.06496901
 c     -1.15615641    -0.39357608     0.19121124
 c     -1.01564377     1.08156530     0.60586979
 c      0.29037097     1.66254404    -0.16712511
 c      1.02049850     0.77183836    -0.80558657
 h      0.09882885    -2.24458438     0.38331376
 h     -1.86270568     1.70189709     0.59235795
 h      0.29529050     2.79881987    -0.21429603
 h      1.90077840     0.77217214    -1.47175003
 o      2.20209869    -0.81303801     0.47048591
 h      2.85368490    -0.05125167     0.16337668
 c     -2.48114848    -0.48636654    -0.39824945
 h     -2.25454272    -1.38885552    -1.31526413
 h     -3.20507252    -0.86578098     0.19668280
 h     -2.76128894     0.38193048    -0.91401845
 h     -0.73211378     0.86792312     1.67755899
          17

 c      0.99206009    -0.45152796    -0.06201396
 c     -0.11535368    -1.27434055     0.06508917
 c     -1.16853726    -0.38354053     0.17706048
 c     -1.01089623     1.09514335     0.60572035
 c      0.30249090     1.65377118    -0.14926641
 c      1.02456770     0.76817555    -0.80732221
 h      0.06472229    -2.20323458     0.43680439
 h     -1.89025717     1.69685688     0.57826581
 h      0.32909663     2.80586190    -0.19428870
 h      1.91445120     0.84298198    -1.43506480
 o      2.19178963    -0.80536595     0.47445336
 h      2.90260283    -0.03281042     0.16728594
 c     -2.46496429    -0.50820150    -0.39609396
 h     -2.27648367    -1.37989765    -1.28888450
 h     -3.26887205    -0.88886667     0.29224478
 h     -2.76430702     0.36791192    -0.90876083
 h     -0.70429486     0.87534980     1.61956751
          17

 c      0.99052647    -0.45866367    -0.08475136
 c     -0.11961217    -1.27394042     0.06575037
 c     -1.18161566    -0.37199190     0.16235391
 c     -1.00277195     1.10695351     0.60464022
 c      0.31192195     1.64709553    -0.13113275
 c      1.02975432     0.76467028    -0.80857978
 h      0.02823310    -2.19293047     0.49524344
 h     -1.92383737     1.69720074     0.56096176
 h      0.36557000     2.79654634    -0.17580571
 h      1.92786054     0.92097397    -1.39960136
 o      2.18172811    -0.79607577     0.47704135
 h      2.93127077    -0.04048477     0.18189935
 c     -2.45000250    -0.53452111    -0.39545805
 h     -2.30903502    -1.35185261    -1.24116421
 h     -3.32999887    -0.90938864     0.38285512
 h     -2.77216221     0.36531642    -0.90684535
 h     -0.67558778     0.88868576     1.57223393
          17

 c      0.99207386    -0.46733921    -0.10652429
 c     -0.12405352    -1.27001355     0.06682575
 c     -1.19428034    -0.35909726     0.14752048
 c     -0.99255148     1.11738760     0.60151743
 c      0.31877109     1.64241900    -0.11309510
 c      1.03578514     0.76184815    -0.80931574
 h     -0.01077944    -2.20951795     0.55825698
 h     -1.95425074     1.69900192     0.54206104
 h      0.40429794     2.77128969    -0.15811279
 h      1.94221052     1.00358936    -1.36604190
 o      2.17217656    -0.78532534     0.47830304
 h      2.93598328    -0.07446778     0.20648409
 c     -2.43846399    -0.56437456    -0.39547627
 h     -2.34978227    -1.31289742    -1.17808757
 h     -3.37360454    -0.92169159     0.45616211
 h     -2.78347225     0.36683467    -0.90400257
 h     -0.64367303     0.90549074     1.54886468
          17

 c      0.99658543    -0.47750973    -0.12716240
 c     -0.12863686    -1.26370079     0.06865980
 c     -1.20548241    -0.34500998     0.13300590
 c     -0.98135323     1.12670474     0.59587901
 c      0.32324587     1.63922106    -0.09558773
 c      1.04252151     0.76029416    -0.80954597
 h     -0.05338310    -2.23735852     0.61918825
 h     -1.97330046     1.69921867     0.52330191
 h      0.44484085     2.73450174    -0.14055197
 h      1.95660680     1.08759206    -1.33360936
 o      2.16316725    -0.77358529     0.47843962
 h      2.91783220    -0.13029863     0.23847520
 c     -2.43184490    -0.59563693    -0.39502616
 h     -2.39530154    -1.28028420    -1.11501552
 h     -3.39382787    -0.92449795     0.50710617
 h     -2.79640411     0.36478613    -0.89631180
 h     -0.60832682     0.92436944     1.55499275
          17

 c      1.00382487    -0.48902406    -0.14654290
 c     -0.13335620    -1.25614290     0.07166829
 c     -1.21436300    -0.32994002     0.11916908
 c     -0.96977818     1.13488129     0.58823770
 c      0.32560156     1.63662758    -0.07905932
 c      1.04994664     0.76059500    -0.80931197
 h     -0.09952461    -2.26099336     0.67009271
 h     -1.97586643     1.69663818     0.50612567
 h      0.48703717     2.69440616    -0.12255779
 h      1.96862377     1.16891404    -1.30071485
 o      2.15430710    -0.76173490     0.47782957
 h      2.88558339    -0.19722401     0.27293228
 c     -2.43103881    -0.62530742    -0.39200656
 h     -2.44267825    -1.28159683    -1.07864681
 h     -3.38882780    -0.91811644     0.53384057
 h     -2.80960813     0.35357897    -0.88168265
 h     -0.57329036     0.94585064     1.58435401
          17

 c      1.01343181    -0.50161867    -0.16459223
 c     -0.13823461    -1.24802750     0.07606906
 c     -1.22032250    -0.31421792     0.10622549
 c     -0.95800140     1.14174523     0.57966455
 c      0.32610093     1.63359466    -0.06392922
 c      1.05807442     0.76324269    -0.80862130
 h     -0.14798684    -2.27040862     0.70519873
 h     -1.96027201     1.69179718     0.49147317
 h      0.53122911     2.66145718    -0.10362043
 h      1.97571707     1.24310253    -1.26595267
 o      2.14443144    -0.75120622     0.47707064
 h      2.86104765    -0.25578528     0.30183952
 c     -2.43625458    -0.65121611    -0.38478453
 h     -2.49166524    -1.33589289    -1.08767893
 h     -3.35871148    -0.90339920     0.53611415
 h     -2.82264733     0.33046321    -0.86000194
 h     -0.54445336     0.97107534     1.62405329
          17

 c      1.02492216    -0.51490956    -0.18130043
 c     -0.14328413    -1.23961395     0.08184872
 c     -1.22302226    -0.29829802     0.09426186
 c     -0.94601175     1.14712516     0.57119391
 c      0.32504089     1.62931490    -0.05057237
 c      1.06686016     0.76853628    -0.80741714
 h     -0.19705726    -2.26086203     0.72142000
 h     -1.92815017     1.68673565     0.47974796
 h      0.57786244     2.64404430    -0.08313159
 h      1.97644537     1.30611884    -1.22878234
 o      2.13196104    -0.74353401     0.47681591
 h      2.87357094    -0.28494801     0.31690982
 c     -2.44733176    -0.67418079    -0.37443317
 h     -2.54138264    -1.42835368    -1.12684049
 h     -3.30528549    -0.88164579     0.51524210
 h     -2.83609707     0.29557157    -0.83286565
 h     -0.52685051     1.00035955     1.66181435
          17

 c      1.03767914    -0.52839085    -0.19675411
 c     -0.14850812    -1.23084966     0.08879465
 c     -1.22241857    -0.28273570     0.08325529
 c     -0.93372226     1.15086656     0.56358748
 c      0.32286945     1.62367171    -0.03932456
 c      1.07615374     0.77652342    -0.80558641
 h     -0.24501290    -2.23175649     0.71794908
 h     -1.88434493     1.68487233     0.47080452
 h      0.62617738     2.64343662    -0.06025204
 h      1.97107487     1.35507467    -1.18973827
 o      2.11711542    -0.73890668     0.47729698
 h      2.92544250    -0.28515777     0.31763746
 c     -2.46379238    -0.69629016    -0.36308535
 h     -2.58807221    -1.53014461    -1.16838254
 h     -3.23344345    -0.85520347     0.47552433
 h     -2.85147583     0.25171234    -0.80345850
 h     -0.52339993     1.03296223     1.68908255
          17

 c      1.05096971    -0.54146752    -0.21113762
 c     -0.15389759    -1.22142071     0.09650442
 c     -1.21879305    -0.26813929     0.07309584
 c     -0.92099733     1.15279834     0.55734993
 c      0.32026812     1.61728385    -0.03046839
 c      1.08569691     0.78698873    -0.80298431
 h     -0.29044384    -2.18635054     0.69617825
 h     -1.83644677     1.69075817     0.46393680
 h      0.67325879     2.65327186    -0.03411704
 h      1.96175093     1.38873345    -1.15033896
 o      2.10221795    -0.73635695     0.47840342
 h      2.98705051    -0.27515067     0.31008505
 c     -2.48423567    -0.71888650    -0.35243667
 h     -2.62837687    -1.62135760    -1.19477075
 h     -3.15499386    -0.82842728     0.42861256
 h     -2.87108868     0.20410846    -0.77640429
 h     -0.53502904     1.06744106     1.70108831
          17

 c      1.06401686    -0.55352064    -0.22467291
 c     -0.15937822    -1.21071248     0.10435855
 c     -1.21270752    -0.25508668     0.06363052
 c     -0.90776291     1.15276825     0.55277716
 c      0.31807039     1.61109206    -0.02419674
 c      1.09514675     0.79947140    -0.79946172
 h     -0.33268014    -2.13246512     0.66015857
 h     -1.79292209     1.70909393     0.45797543
 h      0.71482305     2.66420795    -0.00425194
 h      1.95243671     1.40777312    -1.11284420
 o      2.08940411    -0.73516866     0.48011249
 h      3.03221277    -0.26923755     0.29930140
 c     -2.50590061    -0.74242791    -0.34452785
 h     -2.66065013    -1.69185849    -1.19817086
 h     -3.09372786    -0.80782250     0.40093057
 h     -2.89759549     0.15940467    -0.75702793
 h     -0.56109100     1.10199099     1.69627780
          17

 c      1.07607932    -0.56397955    -0.23754341
 c     -0.16471582    -1.19776055     0.11150501
 c     -1.20491168    -0.24403501     0.05470372
 c     -0.89426943     1.15079888     0.54993853
 c      0.31708979     1.60594917    -0.02058261
 c      1.10411480     0.81331125    -0.79489738
 h     -0.37243180    -2.08326057     0.61696135
 h     -1.75941264     1.74256899     0.45159783
 h      0.74682777     2.66848134     0.02921577
 h      1.94853614     1.41473255    -1.07989542
 o      2.07991825    -0.73508946     0.48251060
 h      3.04821321    -0.27364109     0.28805835
 c     -2.52553789    -0.76694812    -0.34191575
 h     -2.68437131    -1.73711286    -1.17574053
 h     -3.07784785    -0.79859314     0.42863359
 h     -2.93312996     0.12313635    -0.74968759
 h     -0.59964029     1.13465156     1.67614716
          17

 c      1.08652052    -0.57236878    -0.24983234
 c     -0.16946357    -1.18146304     0.11701935
 c     -1.19625981    -0.23526318     0.04617409
 c     -0.88129430     1.14726256     0.54858596
 c      0.31796943     1.60244973    -0.01955681
 c      1.11226245     0.82773936    -0.78924840
 h     -0.41200723    -2.05493268     0.57493486
 h     -1.73568358     1.78962447     0.44371594
 h      0.76655573     2.66170928     0.06563742
 h      1.95578289     1.41328195    -1.05394537
 o      2.07433529    -0.73610731     0.48568439
 h      3.03147565    -0.28991688     0.27783779
 c     -2.54245045    -0.79237062    -0.34448815
 h     -2.69940380    -1.75601210    -1.12755722
 h     -3.10679141    -0.80023746     0.51526608
 h     -2.97819157     0.09670216    -0.75583697
 h     -0.64759890     1.16350218     1.64564290
          17

 c      1.09487502    -0.57831758    -0.26148327
 c     -0.17312394    -1.16136142     0.12035611
 c     -1.18769224    -0.22885520     0.03792670
 c     -0.86997063     1.14285933     0.54805903
 c      0.32107183     1.60090821    -0.02088166
 c      1.11948260     0.84202491    -0.78261777
 h     -0.45336698    -2.05768807     0.53842650
 h     -1.71667059     1.84449892     0.43361427
 h      0.77302831     2.64301561     0.10405961
 h      1.97811610     1.40663843    -1.03650665
 o      2.07269296    -0.73833817     0.48965991
 h      2.98489453    -0.31670965     0.26922826
 c     -2.55838021    -0.81809071    -0.34896846
 h     -2.70582265    -1.75091244    -1.05660173
 h     -3.15373283    -0.81038735     0.62504887
 h     -3.03091077     0.07629277    -0.77330349
 h     -0.70110595     1.18698568     1.61360090
          17

 c      1.10089492    -0.58154937    -0.27228618
 c     -0.17545964    -1.13840511     0.12164665
 c     -1.18022147    -0.22469985     0.02988528
 c     -0.86133826     1.13838379     0.54734470
 c      0.32640139     1.60136182    -0.02413515
 c      1.12609468     0.85561320    -0.77530435
 h     -0.49471241    -2.08673993     0.50427576
 h     -1.69638591     1.89970434     0.42082504
 h      0.76715008     2.61489020     0.14350329
 h      2.01537934     1.39596636    -1.02755977
 o      2.07437460    -0.74206167     0.49442122
 h      2.91941602    -0.34920297     0.26130291
 c     -2.57468556    -0.84273577    -0.35236239
 h     -2.70441347    -1.72987375    -0.97008439
 h     -3.19825957    -0.82760429     0.72661464
 h     -3.08747588     0.05502503    -0.79756281
 h     -0.75638240     1.20430945     1.59160790
          17

 c      1.10454236    -0.58187934    -0.28189567
 c     -0.17650262    -1.11455199     0.12134298
 c     -1.17487199    -0.22250787     0.02201209
 c     -0.85599819     1.13451262     0.54547138
 c      0.33358313     1.60356305    -0.02874141
 c      1.13287644     0.86814008    -0.76778440
 h     -0.53067416    -2.12664474     0.46607394
 h     -1.67075288     1.94853912     0.40500897
 h      0.75174842     2.58316383     0.18333155
 h      2.06279883     1.38028059    -1.02559487
 o      2.07783751    -0.74785533     0.50003515
 h      2.85854225    -0.37704779     0.24975081
 c     -2.59178836    -0.86413113    -0.35251550
 h     -2.69737099    -1.71121272    -0.88172753
 h     -3.23117610    -0.85075852     0.80411701
 h     -3.14353310     0.02630046    -0.82382723
 h     -0.81086858     1.21548213     1.58923423
          17

 c      1.10594405    -0.57921143    -0.28989074
 c     -0.17632028    -1.09178733     0.11976287
 c     -1.17258909    -0.22185848     0.01430396
 c     -0.85407461     1.13175200     0.54207497
 c      0.34194142     1.60701450    -0.03406082
 c      1.14085917     0.87932818    -0.76061818
 h     -0.55567820    -2.16210426     0.41953624
 h     -1.63828607     1.98625732     0.38595174
 h      0.73122496     2.55644782     0.22363395
 h      2.11294060     1.35792479    -1.02829618
 o      2.08089433    -0.75651934     0.50673520
 h      2.83449703    -0.38574929     0.22624444
 c     -2.60958811    -0.87943676    -0.34758880
 h     -2.68787051    -1.72441137    -0.81027779
 h     -3.24907213    -0.87865723     0.85091148
 h     -3.19540744    -0.01422724    -0.84838829
 h     -0.86340336     1.22069468     1.60759250
          17

 c      1.10536307    -0.57352243    -0.29585167
 c     -0.17494197    -1.07161988     0.11699269
 c     -1.17412615    -0.22226187     0.00679402
 c     -0.85539944     1.13044926     0.53751943
 c      0.35070375     1.61115524    -0.03948255
 c      1.15102180     0.88889860    -0.75433189
 h     -0.56594063    -2.18294023     0.36352100
 h     -1.59974591     2.01028983     0.36359392
 h      0.71028958     2.54367962     0.26515090
 h      2.15850238     1.32808773    -1.03336001
 o      2.08270327    -0.76819680     0.51440544
 h      2.85729559    -0.37095369     0.18761954
 c     -2.62797120    -0.88699584    -0.33679425
 h     -2.67689460    -1.78912973    -0.76533439
 h     -3.25094527    -0.90985313     0.86465983
 h     -3.24075212    -0.06804763    -0.86905994
 h     -0.91306257     1.21982293     1.63843335
          17

 c      1.10320531    -0.56484990    -0.29939616
 c     -0.17244048    -1.05500267     0.11296332
 c     -1.17994707    -0.22323525    -0.00045097
 c     -0.85966766     1.13075483     0.53245838
 c      0.35927249     1.61570648    -0.04442889
 c      1.16405426     0.89656887    -0.74931706
 h     -0.55962652    -2.18404507     0.29896185
 h     -1.55773466     2.02026299     0.33799797
 h      0.69195373     2.54959418     0.30810552
 h      2.19422735     1.29138337    -1.03903921
 o      2.08457987    -0.78192854     0.52210512
 h      2.90197675    -0.34572232     0.14392211
 c     -2.64694252    -0.88859456    -0.32108667
 h     -2.66240958    -1.88851133    -0.73692876
 h     -3.23702740    -0.94252509     0.84541957
 h     -3.27888664    -0.13371180    -0.88527389
 h     -0.95835384     1.21272511     1.66992644
          17

 c      1.09999825    -0.55329218    -0.30018458
 c     -0.16900894    -1.04235013     0.10752072
 c     -1.19018203    -0.22439477    -0.00734451
 c     -0.86646514     1.13256327     0.52741717
 c      0.36738594     1.62087922    -0.04830302
 c      1.18023795     0.90210358    -0.74575928
 h     -0.53653453    -2.16440152     0.22790161
 h     -1.51647519     2.01815940     0.30920974
 h      0.67651576     2.57167088     0.35063382
 h      2.21771003     1.24972882    -1.04438463
 o      2.08788755    -0.79664930     0.52875716
 h      2.94209323    -0.32469837     0.10752782
 c     -2.66622384    -0.88761559    -0.30183431
 h     -2.64355647    -1.99009292    -0.71110148
 h     -3.20884132    -0.97461233     0.79571430
 h     -3.31088348    -0.20733795    -0.89812013
 h     -0.99752417     1.19972527     1.69212630
          17

 c      1.09632125    -0.53900706    -0.29793787
 c     -0.16497786    -1.03352527     0.10046433
 c     -1.20462306    -0.22551862    -0.01378979
 c     -0.87525594     1.13549656     0.52267172
 c      0.37507132     1.62716562    -0.05053725
 c      1.19939257     0.90537226    -0.74359791
 h     -0.49799846    -2.12695951     0.15294459
 h     -1.48153129     2.00842812     0.27703364
 h      0.66263310     2.60213186     0.38879220
 h      2.22964605     1.20600991    -1.04933843
 o      2.09318185    -0.81167370     0.53361035
 h      2.96380814    -0.31637234     0.08603036
 c     -2.68508525    -0.88670246    -0.28013258
 h     -2.62142329    -2.07147085    -0.68057670
 h     -3.17040628    -1.00429355     0.72299796
 h     -3.33921509    -0.28377531    -0.91013840
 h     -1.02913379     1.18175266     1.69883973
          17

 c      1.09273447    -0.52220053    -0.29246260
 c     -0.16076273    -1.02778111     0.09158536
 c     -1.22275952    -0.22655718    -0.01968021
 c     -0.88542202     1.13897417     0.51827836
 c      0.38251058     1.63494905    -0.05073934
 c      1.22086906     0.90638522    -0.74252245
 h     -0.44705912    -2.07960577     0.07678520
 h     -1.45895569     1.99731837     0.24090579
 h      0.64897554     2.63249152     0.41819834
 h      2.23385823     1.16372577    -1.05477280
 o      2.10047468    -0.82661525     0.53622216
 h      2.96230422    -0.32445626     0.08285779
 c     -2.70230610    -0.88733975    -0.25753984
 h     -2.59763053    -2.12209097    -0.64320547
 h     -3.13106373    -1.03121181     0.64582135
 h     -3.36665055    -0.35829327    -0.92430970
 h     -1.05237564     1.16024562     1.68750478
          17

 c      1.08973351    -0.50311665    -0.28366357
 c     -0.15678034    -1.02372908     0.08074152
 c     -1.24385947    -0.22760917    -0.02490172
 c     -0.89639103     1.14241698     0.51407515
 c      0.38993690     1.64429114    -0.04878747
 c      1.24362631     0.90530509    -0.74201601
 h     -0.38843256    -2.03614706     0.00140503
 h     -1.45350529     1.99064256     0.20025537
 h      0.63498472     2.65651752     0.43553199
 h      2.23683684     1.12653710    -1.06239568
 o      2.10946977    -0.84129158     0.53639254
 h      2.93834556    -0.34949270     0.09852232
 c     -2.71611862    -0.88992391    -0.23706846
 h     -2.57357332    -2.13832759    -0.59914245
 h     -3.10846415    -1.05885558     0.60081049
 h     -3.39462988    -0.42811370    -0.94218915
 h     -1.06720328     1.13699382     1.65890314
          17

 c      1.08772845    -0.48203740    -0.27153974
 c     -0.15344612    -1.01962671     0.06795628
 c     -1.26706781    -0.22887599    -0.02935189
 c     -0.90779231     1.14552542     0.50958511
 c      0.39756168     1.65492535    -0.04482627
 c      1.26645523     0.90245358    -0.74145693
 h     -0.32719424    -2.01359074    -0.07292314
 h     -1.46657348     1.99066682     0.15552116
 h      0.62088425     2.67107207     0.43915083
 h      2.24597776     1.09758915    -1.07424931
 o      2.11955576    -0.85574525     0.53417949
 h      2.89836213    -0.38857828     0.13036874
 c     -2.72498288    -0.89410087    -0.22199871
 h     -2.55020026    -2.12024152    -0.54959186
 h     -3.12046057    -1.09360535     0.62591923
 h     -3.42243121    -0.49255093    -0.96260019
 h     -1.07441746     1.11394848     1.61739084
          17

 c      1.08704493    -0.45929755    -0.25616947
 c     -0.15129197    -1.01430073     0.05338968
 c     -1.29148058    -0.23058755    -0.03297215
 c     -0.91950379     1.14840557     0.50390909
 c      0.40551578     1.66632262    -0.03921721
 c      1.28834847     0.89832539    -0.74027447
 h     -0.26610378    -2.02183004    -0.14706822
 h     -1.49552465     1.99489076     0.10901508
 h      0.60748987     2.67612208     0.42919295
 h      2.26620834     1.07872593    -1.09161845
 o      2.12957001    -0.87038929     0.53000731
 h      2.85792382    -0.43305842     0.17073670
 c     -2.72945321    -0.89991506    -0.21170726
 h     -2.52794966    -2.07069699    -0.49650763
 h     -3.16252705    -1.13332960     0.71119054
 h     -3.44789154    -0.55180961    -0.98229510
 h     -1.07572201     1.09295379     1.57138200
          17

 c      1.08794490    -0.43531209    -0.23769499
 c     -0.15094126    -1.00795926     0.03710019
 c     -1.31620215    -0.23292445    -0.03575290
 c     -0.93155304     1.15142809     0.49580784
 c      0.41381497     1.67774134    -0.03249104
 c      1.30881738     0.89358394    -0.73809741
 h     -0.20508493    -2.05443013    -0.22014283
 h     -1.53510498     1.99807080     0.06456044
 h      0.59604445     2.67472703     0.40753557
 h      2.29696324     1.07005847    -1.11387952
 o      2.13759496    -0.88612576     0.52471650
 h      2.84452446    -0.46664211     0.20605710
 c     -2.73146032    -0.90777144    -0.20291579
 h     -2.50661352    -1.99666900    -0.44255911
 h     -3.21544087    -1.16775902     0.81508037
 h     -3.46847847    -0.60600852    -0.99739037
 h     -1.07353963     1.07541719     1.53270982
          17

 c      1.09063863    -0.41060621    -0.21631326
 c     -0.15284603    -1.00169146     0.01895179
 c     -1.34037905    -0.23596786    -0.03771141
 c     -0.94401371     1.15498577     0.48413510
 c      0.42236580     1.68826840    -0.02530405
 c      1.32788560     0.88901482    -0.73479405
 h     -0.14402564    -2.09462522    -0.28855559
 h     -1.57953734     1.99520759     0.02621885
 h      0.58803020     2.67288684     0.37755590
 h      2.33250443     1.07024363    -1.13838957
 o      2.14198982    -0.90371512     0.51898852
 h      2.88094794    -0.47545661     0.22602405
 c     -2.73261758    -0.91720193    -0.19324629
 h     -2.48453103    -1.91325299    -0.39149413
 h     -3.26533087    -1.18966704     0.90828935
 h     -3.48205808    -0.65489346    -1.00450811
 h     -1.07026411     1.06219372     1.51260683
          17

 c      1.09525468    -0.38581971    -0.19227307
 c     -0.15714831    -0.99647829    -0.00121837
 c     -1.36320868    -0.23968471    -0.03887622
 c     -0.95698354     1.15930889     0.46849322
 c      0.43100787     1.69693761    -0.01835805
 c      1.34581262     0.88544396    -0.73039348
 h     -0.08437308    -2.12690571    -0.34820128
 h     -1.62391992     1.98326340    -0.00283733
 h      0.58482173     2.67832725     0.34331864
 h      2.36521057     1.07721444    -1.16155176
 o      2.14342280    -0.92259295     0.51253551
 h      2.95332061    -0.46690775     0.23656514
 c     -2.73418223    -0.92633571    -0.18140198
 h     -2.45678118    -1.84834547    -0.34853661
 h     -3.30535398    -1.19654147     0.97719150
 h     -3.48743280    -0.69795916    -1.00160713
 h     -1.06723560     1.05403175     1.51482485
          17

 c      1.10178196    -0.36166691    -0.16587249
 c     -0.16371634    -0.99280223    -0.02345954
 c     -1.38394673    -0.24394721    -0.03928443
 c     -0.97054983     1.16438518     0.44950588
 c      0.43956849     1.70301682    -0.01225401
 c      1.36284389     0.88363384    -0.72497764
 h     -0.02863718    -2.14152726    -0.39614448
 h     -1.66480430     1.96156794    -0.02089020
 h      0.58712803     2.69720685     0.30801311
 h      2.38871738     1.08885887    -1.18002533
 o      2.14376670    -0.94157918     0.50480596
 h      3.02913267    -0.45837059     0.24849579
 c     -2.73728695    -0.93274782    -0.16664441
 h     -2.41560026    -1.83440399    -0.31843568
 h     -3.33225922    -1.18842234     1.01615917
 h     -3.48463221    -0.73469999    -0.98841448
 h     -1.06457631     1.05207409     1.53270944
          17

 c      1.11004875    -0.33886576    -0.13746017
 c     -0.17221279    -0.99068983    -0.04767108
 c     -1.40192170    -0.24858540    -0.03898876
 c     -0.98469126     1.16998961     0.42840179
 c      0.44790680     1.70636209    -0.00736171
 c      1.37909834     0.88418576    -0.71860569
 h      0.02037158    -2.13399365    -0.43090908
 h     -1.70041656     1.93170707    -0.02784784
 h      0.59449830     2.72998943     0.27262224
 h      2.39937911     1.10344583    -1.19142540
 o      2.14431479    -0.95989225     0.49563155
 h      3.08581588    -0.46097205     0.26693991
 c     -2.74228754    -0.93623252    -0.14881453
 h     -2.35998811    -1.87654557    -0.30049362
 h     -3.34438718    -1.16634922     1.02312188
 h     -3.47512832    -0.76467384    -0.96663745
 h     -1.06202839     1.05756757     1.55411123
          17

 c      1.11975656    -0.31804537    -0.10745327
 c     -0.18216816    -0.98982089    -0.07360357
 c     -1.41656233    -0.25346479    -0.03806890
 c     -0.99919791     1.17574669     0.40646410
 c      0.45591280     1.70749504    -0.00383956
 c      1.39453308     0.88746479    -0.71126486
 h      0.06001867    -2.10388327    -0.45234017
 h     -1.73086622     1.89736208    -0.02525792
 h      0.60539166     2.77050064     0.23630459
 h      2.39656695     1.11985983    -1.19461365
 o      2.14565988    -0.97717747     0.48513293
 h      3.11273753    -0.47915413     0.29263514
 c     -2.74833192    -0.93922159    -0.12816813
 h     -2.30123846    -1.94743395    -0.28907537
 h     -3.34106248    -1.13180783     0.99818603
 h     -3.46182620    -0.78749467    -0.93994497
 h     -1.05960961     1.07123917     1.56784264
          17

 c      1.13053579    -0.29966538    -0.07636244
 c     -0.19306765    -0.98957872    -0.10085255
 c     -1.42743046    -0.25852667    -0.03663546
 c     -1.01365225     1.18117328     0.38477437
 c      0.46346622     1.70730070    -0.00176546
 c      1.40892731     0.89355797    -0.70283043
 h      0.08827201    -2.05458456    -0.46161730
 h     -1.75829164     1.86400497    -0.01616485
 h      0.61779062     2.80936667     0.19798935
 h      2.38262222     1.13774806    -1.18985632
 o      2.14796868    -0.99333799     0.47356385
 h      3.10679176    -0.51344885     0.32433200
 c     -2.75423496    -0.94403395    -0.10503393
 h     -2.25233728    -2.01926476    -0.27894497
 h     -3.32292407    -1.08689262     0.94430919
 h     -3.44842770    -0.80295061    -0.91334553
 h     -1.05767183     1.09304069     1.56655561
          17

 c      1.14199820    -0.28397090    -0.04480294
 c     -0.20445835    -0.98902097    -0.12883866
 c     -1.43424475    -0.26376258    -0.03482125
 c     -1.02748514     1.18575029     0.36414849
 c      0.47039739     1.70666208    -0.00122746
 c      1.42188205     0.90226588    -0.69304007
 h      0.10439675    -1.99409110    -0.46154916
 h     -1.78638869     1.83794252    -0.00454479
 h      0.62980206     2.83815276     0.15744676
 h      2.36269493     1.15761438    -1.17891830
 o      2.15106806    -1.00847894     0.46124528
 h      3.07092352    -0.56144935     0.35978155
 c     -2.75895547    -0.95177575    -0.08008406
 h     -2.22146325    -2.07634344    -0.26678719
 h     -3.29365307    -1.03474886     0.87054072
 h     -3.43812319    -0.81114774    -0.89174318
 h     -1.05672365     1.12221921     1.54694357
          17

 c      1.15377586    -0.27100144    -0.01347917
 c     -0.21605991    -0.98681741    -0.15679770
 c     -1.43690690    -0.26916812    -0.03276608
 c     -1.04014790     1.18907854     0.34506987
 c      0.47647370     1.70626647    -0.00233195
 c      1.43287941     0.91313489    -0.68151203
 h      0.10997604    -1.93612595    -0.45687097
 h     -1.81861779     1.82433362     0.00585723
 h      0.63993375     2.85149486     0.11538655
 h      2.34403633     1.18074904    -1.16485572
 o      2.15427365    -1.02297389     0.44853904
 h      3.01669389    -0.61675003     0.39605863
 c     -2.76130542    -0.96264637    -0.05512535
 h     -2.21266868    -2.11158885    -0.25042816
 h     -3.26396080    -0.97951457     0.79865085
 h     -3.43210391    -0.81264677    -0.87800241
 h     -1.05727010     1.15747041     1.50937870
          17

 c      1.16554045    -0.26064550     0.01685362
 c     -0.22778919    -0.98139428    -0.18386502
 c     -1.43552824    -0.27470189    -0.03060203
 c     -1.05135557     1.19106205     0.32758443
 c      0.48140207     1.70655502    -0.00517414
 c      1.44146368     0.92554615    -0.66784511
 h      0.10930575    -1.89872513    -0.45352418
 h     -1.85555015     1.82492028     0.01274021
 h      0.64713303     2.84758944     0.07312672
 h      2.33396412     1.20872507    -1.15104565
 o      2.15604368    -1.03759685     0.43579127
 h      2.96962045    -0.66679103     0.43036828
 c     -2.75957446    -0.97651144    -0.03354123
 h     -2.22757515    -2.12234132    -0.22817459
 h     -3.25479623    -0.92374044     0.76654613
 h     -3.42903230    -0.80854960    -0.87179240
 h     -1.05971862     1.19712194     1.45792625
          17

 c      1.17700143    -0.25270809     0.04543441
 c     -0.23950293    -0.97167415    -0.20935077
 c     -1.43043672    -0.28024214    -0.02844555
 c     -1.06120031     1.19195183     0.31125357
 c      0.48483253     1.70771805    -0.00980726
 c      1.44752514     0.93885856    -0.65179430
 h      0.10680255    -1.89571143    -0.45573168
 h     -1.89369921     1.83736106     0.01543793
 h      0.65075740     2.82823292     0.03222774
 h      2.33658065     1.24234809    -1.13940756
 o      2.15431459    -1.05333234     0.42318457
 h      2.96383119    -0.69593592     0.46241978
 c     -2.75267746    -0.99335801    -0.01789881
 h     -2.26597382    -2.10876269    -0.19879238
 h     -3.28239958    -0.86483746     0.80047780
 h     -3.42603126    -0.80037368    -0.87025620
 h     -1.06434246     1.23943051     1.40065197
          17

 c      1.18788837    -0.24695782     0.07153468
 c     -0.25055499    -0.95805199    -0.23301977
 c     -1.42217690    -0.28555707    -0.02637908
 c     -1.07001501     1.19218816     0.29526224
 c      0.48635589     1.70968680    -0.01622105
 c      1.45148447     0.95253940    -0.63340419
 h      0.10227511    -1.92527800    -0.46303855
 h     -1.92718983     1.85680316     0.01403805
 h      0.65056652     2.79894639    -0.00584729
 h      2.35053450     1.28069195    -1.12904839
 o      2.14881212    -1.07035735     0.41075198
 h      3.00557748    -0.70190021     0.49432163
 c     -2.74220057    -1.01261865    -0.00662941
 h     -2.32523686    -2.07478871    -0.16199117
 h     -3.33344710    -0.80255089     0.87757589
 h     -3.42014988    -0.78975562    -0.86960916
 h     -1.07129199     1.28303586     1.34910844
          17

 c      1.19795139    -0.24316194     0.09449367
 c     -0.25979717    -0.94224954    -0.25498801
 c     -1.41152967    -0.29033538    -0.02441274
 c     -1.07813928     1.19219766     0.27876450
 c      0.48549762     1.71213490    -0.02432590
 c      1.45418970     0.96618683    -0.61296870
 h      0.09109920    -1.97160746    -0.47180887
 h     -1.95044703     1.87807334     0.00851272
 h      0.64672710     2.76884551    -0.04006494
 h      2.37016545     1.32119297    -1.11675368
 o      2.14162366    -1.08786623     0.39871459
 h      3.06403290    -0.69848211     0.52509775
 c     -2.73080009    -1.03250589     0.00316428
 h     -2.39909959    -2.03168541    -0.11890366
 h     -3.38425683    -0.74323679     0.96062243
 h     -3.40917364    -0.77825990    -0.86619753
 h     -1.08064223     1.32726592     1.31497024
          17

 c      1.20698830    -0.24112567     0.11374977
 c     -0.26600410    -0.92625770    -0.27542816
 c     -1.39947249    -0.29426288    -0.02247442
 c     -1.08577067     1.19232814     0.26143123
 c      0.48173311     1.71458475    -0.03394625
 c      1.45663068     0.97946190    -0.59086714
 h      0.06885600    -2.01690154    -0.47873496
 h     -1.95983532     1.89703719    -0.00155073
 h      0.63966925     2.74901262    -0.07007628
 h      2.38876997     1.36068835    -1.09874696
 o      2.13472154    -1.10512394     0.38742249
 h      3.11003419    -0.69826716     0.55128209
 c     -2.72053420    -1.05013469     0.01326334
 h     -2.47712793    -2.00317317    -0.07216559
 h     -3.42063040    -0.69311536     1.02796241
 h     -3.39200324    -0.76724168    -0.85729483
 h     -1.09242054     1.37161743     1.30370669
          17

 c      1.21485608    -0.24071361     0.12885499
 c     -0.26816329    -0.91167134    -0.29444273
 c     -1.38705543    -0.29709703    -0.02043581
 c     -1.09292805     1.19290626     0.24374301
 c      0.47455682     1.71672376    -0.04484403
 c      1.45969119     0.99203753    -0.56742155
 h      0.03380270    -2.04841547    -0.48211519
 h     -1.95407740     1.91108260    -0.01683686
 h      0.62959344     2.74818250    -0.09618651
 h      2.40115872     1.39643045    -1.07211185
 o      2.12913088    -1.12175720     0.37715108
 h      3.12894991    -0.70758072     0.56998123
 c     -2.71259909    -1.06217223     0.02449907
 h     -2.54908348    -2.02054635    -0.02424552
 h     -3.43672491    -0.65567854     1.07057767
 h     -3.36886664    -0.75765327    -0.84177805
 h     -1.10654220     1.41462626     1.31097451
          17

 c      1.22145396    -0.24184715     0.13947287
 c     -0.26557946    -0.89954908    -0.31205684
 c     -1.37522316    -0.29868743    -0.01815202
 c     -1.09946499     1.19423575     0.22666711
 c      0.46359125     1.71877299    -0.05678203
 c      1.46400400     1.00360878    -0.54282440
 h     -0.01328857    -2.05913034    -0.48153153
 h     -1.93417678     1.91924297    -0.03815297
 h      0.61590216     2.76767130    -0.11892840
 h      2.40467472     1.42661094    -1.03534517
 o      2.12522507    -1.13761346     0.36805899
 h      3.11601837    -0.72869596     0.57957929
 c     -2.70701912    -1.06750773     0.03712692
 h     -2.61335054    -2.09125888     0.02526198
 h     -3.43078574    -0.63225680     1.08542683
 h     -3.34143839    -0.74981238    -0.82058821
 h     -1.12270612     1.45371559     1.32634600
          17

 c      1.22669754    -0.24449565     0.14537022
 c     -0.25794320    -0.89042100    -0.32821573
 c     -1.36464329    -0.29896161    -0.01551018
 c     -1.10508727     1.19649353     0.21114632
 c      0.44866978     1.72148132    -0.06958765
 c      1.46985423     1.01393855    -0.51710861
 h     -0.06985818    -2.04678724    -0.47736686
 h     -1.90329690     1.92229259    -0.06640964
 h      0.59728923     2.80069690    -0.13865915
 h      2.39937717     1.45056176    -0.98841074
 o      2.12295773    -1.15267302     0.36019453
 h      3.07283206    -0.76136306     0.57974180
 c     -2.70318979    -1.06831542     0.05130934
 h     -2.67317298    -2.18628293     0.07723045
 h     -3.40292914    -0.62289633     1.07221602
 h     -3.31271849    -0.74339438    -0.79679033
 h     -1.14040496     1.48622385     1.33943537
          17

 c      1.23050320    -0.24867630     0.14641015
 c     -0.24538108    -0.88426352    -0.34276661
 c     -1.35561263    -0.29793681    -0.01247934
 c     -1.10938467     1.19964861     0.19785619
 c      0.42987193     1.72569558    -0.08317107
 c      1.47709355     1.02289557    -0.49013968
 h     -0.13207435    -2.01365251    -0.47056136
 h     -1.86650799     1.92272954    -0.10270657
 h      0.57248497     2.83688144    -0.15559163
 h      2.38803931     1.46888397    -0.93264896
 o      2.12182535    -1.16707072     0.35347020
 h      3.00806669    -0.80255079     0.57191172
 c     -2.70062118    -1.06721047     0.06736319
 h     -2.72873415    -2.27341099     0.13019032
 h     -3.35464682    -0.62680951     1.03271862
 h     -3.28642953    -0.73776367    -0.77491678
 h     -1.15905441     1.51030815     1.34295328
          17

 c      1.23279098    -0.25445875     0.14254948
 c     -0.22843182    -0.88043196    -0.35545098
 c     -1.34805450    -0.29573398    -0.00913856
 c     -1.11192111     1.20349062     0.18718367
 c      0.40754271     1.73194932    -0.09750221
 c      1.48509516     1.03045849    -0.46164190
 h     -0.19530281    -1.96732951    -0.46253453
 h     -1.82989861     1.92414442    -0.14830707
 h      0.54084888     2.86699235    -0.17001734
 h      2.37599174     1.48352310    -0.87056155
 o      2.12058241    -1.18121385     0.34757791
 h      2.94203597    -0.84460241     0.56071553
 c     -2.69885703    -1.06580887     0.08541020
 h     -2.77796553    -2.33417741     0.18163946
 h     -3.28981605    -0.64182899     0.97225116
 h     -3.26587340    -0.73245927    -0.75947565
 h     -1.17814042     1.52523226     1.33300414
          17

 c      1.23350512    -0.26195541     0.13384277
 c     -0.20790656    -0.87765896    -0.36593697
 c     -1.34159525    -0.29255513    -0.00566876
 c     -1.11241130     1.20778048     0.17922581
 c      0.38229440     1.74032004    -0.11256753
 c      1.49282899     1.03670631    -0.43128579
 h     -0.25501773    -1.92137103    -0.45506054
 h     -1.79867788     1.92947044    -0.20412869
 h      0.50248880     2.88509446    -0.18241546
 h      2.37019882     1.49747143    -0.80521118
 o      2.11714182    -1.19583587     0.34193838
 h      2.90822646    -0.87452981     0.55480727
 c     -2.69716133    -1.06510838     0.10473751
 h     -2.81855381    -2.36071233     0.22934769
 h     -3.21759614    -0.66218999     0.90399705
 h     -3.25258657    -0.72773929    -0.75290155
 h     -1.19734174     1.53135379     1.30864526
          17

 c      1.23264653    -0.27127884     0.12045443
 c     -0.18468049    -0.87439299    -0.37390874
 c     -1.33568634    -0.28863864    -0.00231365
 c     -1.11090696     1.21243598     0.17371005
 c      0.35496704     1.75047211    -0.12832095
 c      1.49912594     1.04185279    -0.39884266
 h     -0.30812575    -1.89217921    -0.44981384
 h     -1.77507714     1.93874053    -0.26964273
 h      0.45814479     2.88893987    -0.19344515
 h      2.37678246     1.51360774    -0.73903208
 o      2.11012720    -1.21140460     0.33609886
 h      2.92865162    -0.88381240     0.56060585
 c     -2.69416376    -1.06621245     0.12310718
 h     -2.84852871    -2.35076097     0.27167327
 h     -3.15654740    -0.67449351     0.85552125
 h     -3.24578391    -0.72479970    -0.75418852
 h     -1.21665356     1.53013252     1.27177674
          17

 c      1.23030318    -0.28247908     0.10267443
 c     -0.15960629    -0.86966154    -0.37918580
 c     -1.32972026    -0.28422287     0.00066885
 c     -1.10782203     1.21756317     0.16988994
 c      0.32654431     1.76174538    -0.14464185
 c      1.50306399     1.04632481    -0.36433571
 h     -0.35302435    -1.88962618    -0.44763056
 h     -1.75792724     1.94840676    -0.34199324
 h      0.40906423     2.87994027    -0.20390233
 h      2.39761278     1.53287266    -0.67260725
 o      2.10082774    -1.22738200     0.33030349
 h      2.98290993    -0.88048799     0.57327351
 c     -2.68818922    -1.07042952     0.13732042
 h     -2.86624597    -2.30541039     0.30749184
 h     -3.12999372    -0.65914735     0.86255583
 h     -3.24314818    -0.72530570    -0.75941601
 h     -1.23655414     1.52424991     1.22751139
          17

 c      1.22667120    -0.29549457     0.08092600
 c     -0.13365159    -0.86373853    -0.38177952
 c     -1.32311142    -0.27953100     0.00304479
 c     -1.10375448     1.22327455     0.16655409
 c      0.29804887     1.77322830    -0.16131367
 c      1.50420960     1.05075779    -0.32806089
 h     -0.38738338    -1.90965376    -0.44824887
 h     -1.74434118     1.95311321    -0.41639170
 h      0.35690438     2.86318671    -0.21467027
 h      2.42878944     1.55333196    -0.60463807
 o      2.09138539    -1.24295651     0.32502956
 h      3.03698367    -0.87734593     0.58402331
 c     -2.67932134    -1.07747627     0.14680482
 h     -2.87041568    -2.22953963     0.33619955
 h     -3.14018379    -0.61207070     0.92817805
 h     -3.24219234    -0.73059489    -0.76378274
 h     -1.25820942     1.51765347     1.18440107
          17

 c      1.22206575    -0.31011864     0.05575646
 c     -0.10797050    -0.85773505    -0.38185702
 c     -1.31537017    -0.27476834     0.00463965
 c     -1.09927948     1.22950305     0.16226833
 c      0.27046227     1.78384829    -0.17803115
 c      1.50252832     1.05583448    -0.29046473
 h     -0.40719261    -1.93926112    -0.45084593
 h     -1.73171585     1.94811163    -0.48752274
 h      0.30355976     2.84700183    -0.22665934
 h      2.46267893     1.57123251    -0.53324692
 o      2.08313320    -1.25766035     0.32052131
 h      3.06968030    -0.88182942     0.58748310
 c     -2.66939204    -1.08470985     0.15412650
 h     -2.86078117    -2.13484209     0.35843511
 h     -3.16663514    -0.55128412     1.01746819
 h     -3.24105899    -0.74123910    -0.76331151
 h     -1.28349760     1.51500147     1.15288359
          17

 c      1.21693603    -0.32597341     0.02781953
 c     -0.08377414    -0.85281548    -0.37969032
 c     -1.30615647    -0.27011364     0.00535901
 c     -1.09489269     1.23601181     0.15589827
 c      0.24468749     1.79258709    -0.19443476
 c      1.49814266     1.06207218    -0.25201071
 h     -0.40853046    -1.96579624    -0.45458463
 h     -1.71870702     1.93056138    -0.55086794
 h      0.25085847     2.84075387    -0.24067953
 h      2.49132240     1.58290872    -0.45725859
 o      2.07665016    -1.27131816     0.31680132
 h      3.07185289    -0.89673734     0.58154757
 c     -2.65959930    -1.08863550     0.16127210
 h     -2.83968063    -2.04518198     0.37796749
 h     -3.19236382    -0.49374050     1.10047501
 h     -3.23870962    -0.75703907    -0.75556450
 h     -1.31429222     1.52006172     1.14038959
          17

 c      1.21187364    -0.34250530    -0.00214035
 c     -0.06220354    -0.84986200    -0.37563037
 c     -1.29528069    -0.26569481     0.00517794
 c     -1.09110345     1.24253594     0.14713936
 c      0.22154127     1.79887089    -0.21016172
 c      1.49116102     1.06969697    -0.21311651
 h     -0.38915056    -1.98095250    -0.45878567
 h     -1.70533877     1.89969509    -0.60343244
 h      0.20031555     2.85036656    -0.25725103
 h      2.50866702     1.58602228    -0.37662489
 o      2.07205002    -1.28392371     0.31375265
 h      3.04186018    -0.92213644     0.56611630
 c     -2.65001046    -1.08545847     0.16869647
 h     -2.81269883    -1.99734745     0.40322450
 h     -3.20928611    -0.44820226     1.16257441
 h     -3.23500942    -0.77714783    -0.74003720
 h     -1.35094089     1.53390291     1.14583668
          17

 c      1.20759579    -0.35901588    -0.03330411
 c     -0.04427641    -0.84946408    -0.37008714
 c     -1.28267510    -0.26155679     0.00411857
 c     -1.08849276     1.24883392     0.13651450
 c      0.20173036     1.80288638    -0.22489099
 c      1.48161648     1.07862380    -0.17415005
 h     -0.34889572    -1.98083154    -0.46292278
 h     -1.69282537     1.85652787    -0.64401311
 h      0.15326845     2.87445455    -0.27645304
 h      2.51136941     1.57994542    -0.29224781
 o      2.06902448    -1.29560955     0.31113671
 h      2.98487077    -0.95572419     0.54284125
 c     -2.64037306    -1.07302768     0.17638520
 h     -2.78353211    -2.01513982     0.44173322
 h     -3.21412493    -0.41835958     1.19787520
 h     -3.23086985    -0.80017643    -0.71840434
 h     -1.39145168     1.55480015     1.16001125
          17

 c      1.20487356    -0.37473008    -0.06480761
 c     -0.03082331    -0.85193540    -0.36349559
 c     -1.26837544    -0.25765370     0.00223331
 c     -1.08761037     1.25461959     0.12489364
 c      0.18580605     1.80546201    -0.23836194
 c      1.46945275     1.08850571    -0.13544656
 h     -0.28966525    -1.96547252    -0.46663985
 h     -1.68340836     1.80353150    -0.67330058
 h      0.11120746     2.90530299    -0.29794178
 h      2.49896460     1.56572870    -0.20561945
 o      2.06660583    -1.30671825     0.30854123
 h      2.91661701    -0.99154344     0.51597805
 c     -2.63081047    -1.05325406     0.18516205
 h     -2.74889301    -2.07800113     0.48953318
 h     -3.20559070    -0.40543187     1.20431654
 h     -3.22826757    -0.82438712    -0.69441600
 h     -1.43242506     1.57978745     1.17142327
          17

 c      1.20440197    -0.38887844    -0.09578983
 c     -0.02237026    -0.85723844    -0.35626350
 c     -1.25253846    -0.25390599    -0.00039668
 c     -1.08881867     1.25951925     0.11309655
 c      0.17412507     1.80762313    -0.25036803
 c      1.45451772     1.09880979    -0.09732916
 h     -0.21538739    -1.93920852    -0.46987427
 h     -1.68018189     1.74429581    -0.69390158
 h      0.07579828     2.93350064    -0.32109911
 h      2.47391898     1.54594965    -0.11844197
 o      2.06285715    -1.31791329     0.30532394
 h      2.86833644    -1.01820834     0.49334603
 c     -2.62139179    -1.02962462     0.19630721
 h     -2.70513840    -2.14843200     0.53639453
 h     -3.18336199    -0.40929892     1.18185348
 h     -3.22956986    -0.84827918    -0.67276388
 h     -1.47050256     1.60603964     1.17104103
          17

 c      1.20664104    -0.40075922    -0.12545018
 c     -0.01901679    -0.86485074    -0.34871832
 c     -1.23545946    -0.25027209    -0.00365047
 c     -1.09220916     1.26312073     0.10174280
 c      0.16682048     1.81022549    -0.26074311
 c      1.43657372     1.10890273    -0.06012948
 h     -0.13177798    -1.91155753    -0.47308661
 h     -1.68665398     1.68294377    -0.70998285
 h      0.04862895     2.95168783    -0.34518343
 h      2.44145919     1.52441524    -0.03223072
 o      2.05578194    -1.32987898     0.30086884
 h      2.87248115    -1.02401695     0.48245145
 c     -2.61188763    -1.00462993     0.21056814
 h     -2.65222137    -2.20142075     0.57497523
 h     -3.14823732    -0.42846167     1.13278474
 h     -3.23606138    -0.87123818    -0.65692759
 h     -1.50317468     1.63139550     1.15366262
          17

 c      1.21168583    -0.40978089    -0.15309434
 c     -0.02041620    -0.87379774    -0.34108914
 c     -1.21757041    -0.24677905    -0.00735340
 c     -1.09762809     1.26508151     0.09116406
 c      0.16377235     1.81380724    -0.26935311
 c      1.41538466     1.11814990    -0.02420181
 h     -0.04521361    -1.89626313    -0.47736097
 h     -1.70571814     1.62314998    -0.72603297
 h      0.03098780     2.95593317    -0.36942051
 h      2.40851080     1.50547330     0.05205621
 o      2.04595238    -1.34238967     0.29519457
 h      2.92123455    -1.01216478     0.48110404
 c     -2.60189023    -0.97981124     0.22768487
 h     -2.59216511    -2.22504241     0.60191650
 h     -3.10354927    -0.45857995     1.06426848
 h     -3.24657615    -0.89358582    -0.64728702
 h     -1.52902606     1.65443564     1.11766425
          17

 c      1.21922215    -0.41552541    -0.17814272
 c     -0.02585754    -0.88320588    -0.33357486
 c     -1.19944782    -0.24349238    -0.01126546
 c     -1.10478023     1.26521898     0.08126077
 c      0.16458579     1.81856817    -0.27609696
 c      1.39094388     1.12602499     0.01009151
 h      0.03902165    -1.90465990    -0.48375415
 h     -1.73813561     1.56715087    -0.74484736
 h      0.02374712     2.94584736    -0.39306691
 h      2.38112836     1.49278937     0.13412085
 o      2.03573859    -1.35456510     0.28871203
 h      2.97867077    -0.99643093     0.48130620
 c     -2.59064391    -0.95660158     0.24604488
 h     -2.52762383    -2.21456478     0.61632471
 h     -3.05859006    -0.48902413     0.99381881
 h     -3.25752992    -0.91592286    -0.64110783
 h     -1.54786694     1.67456005     1.06469177
          17

 c      1.22857271    -0.41781631    -0.20011483
 c     -0.03426593    -0.89309919    -0.32647935
 c     -1.18182543    -0.24044353    -0.01508193
 c     -1.11331734     1.26350165     0.07138658
 c      0.16860416     1.82437986    -0.28091344
 c      1.36375044     1.13219629     0.04244630
 h      0.11666753    -1.93651135    -0.49192823
 h     -1.78152894     1.51554597    -0.76613893
 h      0.02725845     2.92449888    -0.41550710
 h      2.36133626     1.48810739     0.21386489
 o      2.02690177    -1.36571719     0.28167980
 h      3.01873737    -0.98710729     0.47776861
 c     -2.57664163    -0.93696319     0.26251860
 h     -2.46134516    -2.16898372     0.61867500
 h     -3.03245059    -0.49961607     0.95407777
 h     -3.26441202    -0.93840165    -0.63429615
 h     -1.56098993     1.69225957     0.99973065
          17

 c      1.23880316    -0.41674605    -0.21861359
 c     -0.04415311    -0.90435403    -0.32024145
 c     -1.16555185    -0.23757167    -0.01846761
 c     -1.12282839     1.25994270     0.06041008
 c      0.17497142     1.83080376    -0.28378701
 c      1.33488136     1.13652365     0.07270122
 h      0.18272399    -1.98067830    -0.49989803
 h     -1.83093084     1.46803890    -0.78714381
 h      0.04122262     2.89833538    -0.43641101
 h      2.34608604     1.49097609     0.29065420
 o      2.02030361    -1.37544790     0.27416381
 h      3.02981973    -0.98918770     0.46849954
 c     -2.55839304    -0.92253648     0.27425664
 h     -2.39591626    -2.09033021     0.61040942
 h     -3.04371722    -0.47186943     0.97398787
 h     -3.26346196    -0.96050712    -0.62339355
 h     -1.57144308     1.70950627     0.93111505
          17

 c      1.24886248    -0.41264358    -0.23331507
 c     -0.05382743    -0.91791264    -0.31531326
 c     -1.15146048    -0.23472315    -0.02112662
 c     -1.13279877     1.25452226     0.04700260
 c      0.18272111     1.83716631    -0.28475195
 c      1.30576700     1.13896312     0.10086887
 h      0.23173162    -2.02427101    -0.50531270
 h     -1.88049874     1.42430551    -0.80455398
 h      0.06465742     2.87646114    -0.45587140
 h      2.32941514     1.49957876     0.36308643
 o      2.01625424    -1.38353227     0.26612527
 h      3.00920069    -1.00436009     0.45342173
 c     -2.53669880    -0.91236215     0.28209662
 h     -2.33331043    -1.98552914     0.59433720
 h     -3.08350365    -0.41424811     1.03934276
 h     -3.25259868    -0.98129096    -0.60672209
 h     -1.58368673     1.72967764     0.86920474
          17

 c      1.25772393    -0.40600004    -0.24396870
 c     -0.06177426    -0.93428150    -0.31204420
 c     -1.14022517    -0.23171389    -0.02285693
 c     -1.14270299     1.24728631     0.03011572
 c      0.19084913     1.84278853    -0.28391106
 c      1.27786769     1.13946482     0.12709905
 h      0.25941805    -2.05826860    -0.50645535
 h     -1.92509448     1.38437578    -0.81608324
 h      0.09618083     2.86804716    -0.47425431
 h      2.30558410     1.51177411     0.42942476
 o      2.01465316    -1.38988279     0.25745981
 h      2.96074992    -1.03185678     0.43378484
 c     -2.51371518    -0.90357183     0.28854328
 h     -2.27374943    -1.87091190     0.57619537
 h     -3.12767147    -0.34921111     1.11542845
 h     -3.23156191    -0.99970133    -0.58438991
 h     -1.60170410     1.75592543     0.82244766
          17

 c      1.26449075    -0.39739403    -0.25040471
 c     -0.06693661    -0.95344852    -0.31062838
 c     -1.13223535    -0.22842728    -0.02358227
 c     -1.15222007     1.23859708     0.00943619
 c      0.19836167     1.84736858    -0.28148388
 c      1.25244004     1.13792725     0.15161431
 h      0.26351553    -2.07803654    -0.50242737
 h     -1.96110108     1.34863300    -0.82105694
 h      0.13452755     2.87780978    -0.49151718
 h      2.27102555     1.52570885     0.48818876
 o      2.01484542    -1.39461401     0.24797932
 h      2.89707380    -1.06768802     0.41248771
 c     -2.49120839    -0.89271844     0.29480369
 h     -2.21323884    -1.77726210     0.56657146
 h     -3.15997504    -0.29200316     1.18009827
 h     -3.20181920    -1.01493259    -0.55804890
 h     -1.62617388     1.78819544     0.79270141
          17

 c      1.26845951    -0.38744211    -0.25254053
 c     -0.06883236    -0.97490644    -0.31108671
 c     -1.12750758    -0.22490141    -0.02336832
 c     -1.16129609     1.22923233    -0.01458532
 c      0.20435209     1.85122637    -0.27784208
 c      1.23039815     1.13421148     0.17464256
 h      0.24386448    -2.08259508    -0.49306397
 h     -1.98667377     1.31770860    -0.82039934
 h      0.17866554     2.90290241    -0.50644546
 h      2.22500996     1.54005367     0.53858289
 o      2.01528992    -1.39816511     0.23735606
 h      2.84454949    -1.10288716     0.39496016
 c     -2.47048991    -0.87667558     0.30102985
 h     -2.14357974    -1.73946741     0.57799929
 h     -3.17299795    -0.24986904     1.22367958
 h     -3.16643944    -1.02679752    -0.53083099
 h     -1.65375076     1.82207924     0.77492861
          17

 c      1.26915777    -0.37677382    -0.25038009
 c     -0.06755116    -0.99763159    -0.31326847
 c     -1.12567658    -0.22137398    -0.02240583
 c     -1.16995258     1.22017702    -0.04111398
 c      0.20813254     1.85510794    -0.27345199
 c      1.21221033     1.12819175     0.19634372
 h      0.20248118    -2.07472410    -0.47893160
 h     -2.00179370     1.29238868    -0.81648113
 h      0.22727301     2.93475280    -0.51677102
 h      2.16973964     1.55412956     0.58077639
 o      2.01386735    -1.40117293     0.22517882
 h      2.83813257    -1.12569746     0.38822222
 c     -2.45180459    -0.85540484     0.30784724
 h     -2.06438920    -1.75949054     0.61284267
 h     -3.16396421    -0.22559144     1.24255975
 h     -3.12974305    -1.03596188    -0.50711569
 h     -1.67936871     1.85113479     0.76153834
          17

 c      1.26635510    -0.36602282    -0.24400890
 c     -0.06367613    -1.02002405    -0.31687278
 c     -1.12606822    -0.21827602    -0.02095809
 c     -1.17808579     1.21234881    -0.06927100
 c      0.20934487     1.85973750    -0.26874294
 c      1.19782667     1.11981293     0.21673692
 h      0.14363462    -2.06209558    -0.46141863
 h     -2.00827191     1.27353090    -0.81298893
 h      0.27831399     2.96375422    -0.52011025
 h      2.11020639     1.56806046     0.61609768
 o      2.01016651    -1.40368674     0.21139017
 h      2.88499711    -1.13421134     0.39393241
 c     -2.43418346    -0.83175399     0.31666548
 h     -1.98840916    -1.80607286     0.66152107
 h     -3.13237471    -0.21961515     1.23581117
 h     -3.09612581    -1.04384707    -0.49131549
 h     -1.69870953     1.86978979     0.74625737
          17

 c      1.26003351    -0.35582601    -0.23359091
 c     -0.05810530    -1.03997380    -0.32149567
 c     -1.12781090    -0.21612727    -0.01931331
 c     -1.18540915     1.20644832    -0.09826377
 c      0.20797977     1.86550006    -0.26400205
 c      1.18670812     1.10913239     0.23566723
 h      0.07318101    -2.05769556    -0.44259618
 h     -2.00954212     1.26194383    -0.81464156
 h      0.32917027     2.98261734    -0.51479134
 h      2.05348802     1.58280306     0.64700092
 o      2.00620098    -1.40505097     0.19646611
 h      2.95334170    -1.13821405     0.40554921
 c     -2.41677811    -0.80835476     0.32856151
 h     -1.92814359    -1.85115050     0.71407478
 h     -3.07937081    -0.23082264     1.20445937
 h     -3.06804248    -1.05194905    -0.48557497
 h     -1.70917564     1.87462776     0.72537809
          17

 c      1.25034391    -0.34681678    -0.21936351
 c     -0.05174374    -1.05541930    -0.32673578
 c     -1.12995818    -0.21535157    -0.01777476
 c     -1.19151646     1.20291009    -0.12743803
 c      0.20431209     1.87235489    -0.25934146
 c      1.17802556     1.09636361     0.25286054
 h     -0.00358873    -2.07493477    -0.42428387
 h     -2.00981094     1.25821204    -0.82637383
 h      0.37706669     2.98747639    -0.50018067
 h      2.00686619     1.59962184     0.67643720
 o      2.00393832    -1.40474385     0.18093598
 h      3.01171091    -1.14562888     0.41589429
 c     -2.39936058    -0.78693314     0.34368153
 h     -1.89003739    -1.87988173     0.76446138
 h     -3.00867047    -0.25587317     1.15283218
 h     -3.04478737    -1.06086174    -0.48821261
 h     -1.70991986     1.86449177     0.69760365
          17

 c      1.23758356    -0.33959753    -0.20162674
 c     -0.04529935    -1.06544153    -0.33232288
 c     -1.13160625    -0.21613312    -0.01667075
 c     -1.19602796     1.20189176    -0.15637403
 c      0.19879912     1.87987766    -0.25471613
 c      1.17098518     1.08196005     0.26806906
 h     -0.08350965    -2.11625024    -0.40678437
 h     -2.01232068     1.26250442    -0.85182976
 h      0.41950677     2.97791989    -0.47668846
 h      1.97495690     1.61874178     0.70649564
 o      2.00438975    -1.40257660     0.16515923
 h      3.04347152    -1.15920444     0.42060965
 c     -2.38181847    -0.76898285     0.36107185
 h     -1.87619670    -1.88577837     0.80948037
 h     -2.92959187    -0.28666446     1.09251807
 h     -3.02336205    -1.06990750    -0.49446565
 h     -1.70170726     1.84031679     0.66374996
          17

 c      1.22218501    -0.33470470    -0.18073130
 c     -0.03943629    -1.07067791    -0.33810090
 c     -1.13197699    -0.21838549    -0.01636148
 c     -1.19873542     1.20327367    -0.18501586
 c      0.19197541     1.88733217    -0.24996116
 c      1.16508007     1.06668614     0.28121710
 h     -0.16352433    -2.16898249    -0.38924882
 h     -2.01749312     1.27442838    -0.89178701
 h      0.45467755     2.95685702    -0.44565937
 h      1.95780444     1.63801079     0.73716612
 o      2.00788425    -1.39855954     0.14935551
 h      3.04243546    -1.17863868     0.41760567
 c     -2.36337622    -0.75642810     0.37847352
 h     -1.88640807    -1.86648633     0.84742281
 h     -2.86168421    -0.30617710     1.04837020
 h     -3.00051612    -1.07762027    -0.49871869
 h     -1.68691762     1.80507742     0.62674376
          17

 c      1.20469459    -0.33259550    -0.15706808
 c     -0.03492554    -1.07243989    -0.34390749
 c     -1.13044522    -0.22180183    -0.01723758
 c     -1.19962425     1.20667615    -0.21372342
 c      0.18436049     1.89374596    -0.24483542
 c      1.16009168     1.05155443     0.29242699
 h     -0.23881044    -2.21571338    -0.37115911
 h     -2.02251516     1.29300921    -0.94369961
 h      0.48183008     2.93030209    -0.40916785
 h      1.95173814     1.65308009     0.76644061
 o      2.01429145    -1.39281518     0.13363811
 h      3.00924622    -1.20194694     0.40648195
 c     -2.34272747    -0.75144282     0.39301066
 h     -1.91891099    -1.82224472     0.87740950
 h     -2.83053416    -0.29136572     1.05286267
 h     -2.97428984    -1.08251465    -0.49649142
 h     -1.66957496     1.76370373     0.59173564
          17

 c      1.18574149    -0.33364809    -0.13105711
 c     -0.03252120    -1.07187161    -0.34953773
 c     -1.12652366    -0.22592064    -0.01970979
 c     -1.19877816     1.21153742    -0.24314839
 c      0.17639820     1.89803495    -0.23907466
 c      1.15592750     1.03762714     0.30193289
 h     -0.30391477    -2.24371018    -0.35278973
 h     -2.02281561     1.31684772    -1.00276543
 h      0.50144750     2.90646081    -0.36962186
 h      1.95190483     1.65906874     0.79156525
 o      2.02296950    -1.38555960     0.11798357
 h      2.95213996    -1.22566811     0.38899644
 c     -2.32039083    -0.75425603     0.40443829
 h     -1.97012303    -1.75662862     0.89956250
 h     -2.83962357    -0.23804231     1.10842468
 h     -2.94461206    -1.08371118    -0.48566299
 h     -1.65488066     1.72233825     0.56550616
          17

 c      1.16600854    -0.33814610    -0.10313624
 c     -0.03279884    -1.06976831    -0.35477955
 c     -1.11992002    -0.23020740    -0.02414731
 c     -1.19633715     1.21729979    -0.27390054
 c      0.16846135     1.89924768    -0.23245448
 c      1.15248518     1.02580530     0.30998108
 h     -0.35423044    -2.24665485    -0.33486285
 h     -2.01407810     1.34438563    -1.06360091
 h      0.51475449     2.89325436    -0.32915747
 h      1.95427020     1.65222901     0.81024176
 o      2.03245042    -1.37712256     0.10211889
 h      2.89188683    -1.24445440     0.37088663
 c     -2.29906081    -0.76236363     0.41540525
 h     -2.03383796    -1.67935773     0.91665735
 h     -2.86643500    -0.16699102     1.18252488
 h     -2.91326518    -1.08114804    -0.46676885
 h     -1.64756612     1.68626969     0.55389771
          17

 c      1.14619831    -0.34622700    -0.07375313
 c     -0.03607843    -1.06666958    -0.35945450
 c     -1.11067771    -0.23416941    -0.03077103
 c     -1.19258203     1.22362437    -0.30611326
 c      0.16093677     1.89689446    -0.22483605
 c      1.14959648     1.01668490     0.31676792
 h     -0.38656162    -2.22326486    -0.31819097
 h     -1.99352073     1.37414927    -1.12156889
 h      0.52243763     2.89465771    -0.28915531
 h      1.95646081     1.63079917     0.82123511
 o      2.04032438    -1.36792975     0.08543420
 h      2.86375314    -1.25150400     0.36333908
 c     -2.28108337    -0.77232560     0.42769562
 h     -2.10090963    -1.61040955     0.93761093
 h     -2.89160013    -0.09771181     1.24766365
 h     -2.88354636    -1.07543723    -0.44257422
 h     -1.64949991     1.65749773     0.55771968
          17

 c      1.12697904    -0.35780741    -0.04336484
 c     -0.04237824    -1.06291262    -0.36345083
 c     -1.09925416    -0.23743872    -0.03958291
 c     -1.18795964     1.23041678    -0.33925357
 c      0.15430837     1.89113266    -0.21615806
 c      1.14700361     1.01048528     0.32240642
 h     -0.39935749    -2.17637026    -0.30344347
 h     -1.96030883     1.40490937    -1.17354511
 h      0.52359529     2.90855538    -0.25031940
 h      1.95799068     1.59525244     0.82458619
 o      2.04495665    -1.35826095     0.06747658
 h      2.89081877    -1.24296643     0.37527242
 c     -2.26762091    -0.78056542     0.44124429
 h     -2.16208189    -1.57802781     0.97858478
 h     -2.90591875    -0.04043297     1.29085365
 h     -2.85970289    -1.06769260    -0.41739352
 h     -1.65883478     1.63455689     0.57107647
          17

 c      1.10891852    -0.37253826    -0.01244311
 c     -0.05134411    -1.05856676    -0.36674886
 c     -1.08649093    -0.23974633    -0.05037537
 c     -1.18291878     1.23764662    -0.37234978
 c      0.14912280     1.88262860    -0.20639340
 c      1.14434403     1.00703566     0.32691342
 h     -0.39318105    -2.11346688    -0.29091017
 h     -1.91552960     1.43577697    -1.21832555
 h      0.51615033     2.92827731    -0.21316233
 h      1.96033095     1.54825180     0.82167657
 o      2.04763229    -1.34803568     0.04877046
 h      2.95058232    -1.22185948     0.40034184
 c     -2.25864582    -0.78506561     0.45571883
 h     -2.21415359    -1.59576220     1.04952832
 h     -2.90598515     0.00043253     1.30734223
 h     -2.84595194    -1.05929640    -0.39585996
 h     -1.67173224     1.61480238     0.58441430
          17

 c      1.09244950    -0.38984625     0.01852165
 c     -0.06214819    -1.05326919    -0.36943952
 c     -1.07353889    -0.24081972    -0.06280602
 c     -1.17771596     1.24518748    -0.40432654
 c      0.14586145     1.87224538    -0.19552649
 c      1.14117375     1.00581907     0.33022883
 h     -0.37152745    -2.04861263    -0.28014327
 h     -1.86201288     1.46629470    -1.25684892
 h      0.49822884     2.94609782    -0.17831268
 h      1.96674410     1.49424277     0.81508727
 o      2.05051064    -1.33709337     0.03024833
 h      3.00734588    -1.19331043     0.42584735
 c     -2.25355220    -0.78666508     0.47210555
 h     -2.25847650    -1.64545592     1.13876292
 h     -2.89084914     0.02313309     1.29600392
 h     -2.84504468    -1.05147894    -0.38094056
 h     -1.68459739     1.59640924     0.58875156
          17

 c      1.07786897    -0.40902074     0.04901302
 c     -0.07348395    -1.04615072    -0.37174122
 c     -1.06179715    -0.24034113    -0.07646119
 c     -1.17235847     1.25277790    -0.43418059
 c      0.14483108     1.86080108    -0.18356574
 c      1.13707643     1.00610050     0.33229195
 h     -0.34101183    -2.00319375    -0.26955946
 h     -1.80391517     1.49651971    -1.29215368
 h      0.46918208     2.95587109    -0.14647848
 h      1.98128335     1.43837550     0.80790954
 o      2.05485775    -1.32537409     0.01258163
 h      3.03995346    -1.16106935     0.44327756
 c     -2.25190619    -0.78704390     0.49160494
 h     -2.29494421    -1.70090092     1.22643155
 h     -2.86074499     0.02717284     1.25774000
 h     -2.85691455    -1.04480724    -0.37207855
 h     -1.69515459     1.57888981     0.57780340
          17

 c      1.06535785    -0.42928434     0.07848651
 c     -0.08388312    -1.03647827    -0.37395251
 c     -1.05282152    -0.23798734    -0.09089225
 c     -1.16668641     1.26005879    -0.46106486
 c      0.14611331     1.84896080    -0.17056963
 c      1.13188595     1.00711867     0.33317963
 h     -0.30842540    -1.99792942    -0.25692711
 h     -1.74576063     1.52694070    -1.32863823
 h      0.42986040     2.95413473    -0.11827381
 h      2.00649037     1.38486913     0.80234545
 o      2.06115161    -1.31289389    -0.00384001
 h      3.04004755    -1.12758613     0.44863256
 c     -2.25342670    -0.78727363     0.51442316
 h     -2.32228016    -1.74547643     1.29885630
 h     -2.81737076     0.01363781     1.19583423
 h     -2.87859484    -1.03907605    -0.36530088
 h     -1.70261631     1.56285394     0.54831575
          17

 c      1.05500358    -0.44984507     0.10638493
 c     -0.09224055    -1.02511938    -0.37625415
 c     -1.04816707    -0.23349582    -0.10564916
 c     -1.16052821     1.26664640    -0.48443270
 c      0.14955248     1.83720270    -0.15666816
 c      1.12591632     1.00822402     0.33322578
 h     -0.27581127    -2.03470381    -0.24166529
 h     -1.69089239     1.55801254    -1.37022227
 h      0.38245222     2.94040237    -0.09406410
 h      2.04092874     1.33594057     0.79841940
 o      2.06940967    -1.29971321    -0.01881446
 h      3.00697084    -1.09444247     0.44090417
 c     -2.25765654    -0.78806315     0.53972669
 h     -2.33951133    -1.77115805     1.34934763
 h     -2.76560499    -0.01235318     1.11788724
 h     -2.90556196    -1.03375707    -0.35528066
 h     -1.70764576     1.54970409     0.49994896
          17

 c      1.04679512    -0.46996677     0.13216120
 c     -0.09786903    -1.01462763    -0.37857321
 c     -1.04915221    -0.22675852    -0.12033316
 c     -1.15381729     1.27221211    -0.50425093
 c      0.15476722     1.82580229    -0.14207080
 c      1.11997628     1.00886872     0.33299924
 h     -0.24164390    -2.09378778    -0.22604116
 h     -1.64013829     1.58938741    -1.41804475
 h      0.33014703     2.91722922    -0.07386018
 h      2.07904270     1.29228251     0.79413833
 o      2.07926349    -1.28594534    -0.03232428
 h      2.94675202    -1.06217420     0.42200639
 c     -2.26360525    -0.79051199     0.56582383
 h     -2.34629664    -1.77441674     1.37548513
 h     -2.71654210    -0.03634761     1.03870316
 h     -2.93336999    -1.02854687    -0.33751545
 h     -1.71248258     1.54149215     0.43541601
          17

 c      1.04060186    -0.48904037     0.15529995
 c     -0.10031486    -1.00749242    -0.38068480
 c     -1.05657128    -0.21794965    -0.13466785
 c     -1.14656048     1.27651614    -0.52111835
 c      0.16119375     1.81482992    -0.12705440
 c      1.11513134     1.00852537     0.33315092
 h     -0.20548001    -2.15211036    -0.21316874
 h     -1.59186053     1.61945592    -1.46954651
 h      0.27664932     2.89000775    -0.05727069
 h      2.11366462     1.25428189     0.78694883
 o      2.08978193    -1.27183000    -0.04465982
 h      2.87509206    -1.02903100     0.39872094
 c     -2.26967225    -0.79657814     0.59051327
 h     -2.34281640    -1.75414947     1.37746254
 h     -2.68809872    -0.03099782     0.97914922
 h     -2.95871172    -1.02365737    -0.30949560
 h     -1.72123109     1.54091134     0.36076697
          17

 c      1.03618054    -0.50660314     0.17534446
 c     -0.09948244    -1.00505390    -0.38231218
 c     -1.07048694    -0.20761526    -0.14854079
 c     -1.13870955     1.27937665    -0.53612006
 c      0.16817009     1.80420853    -0.11192704
 c      1.11241193     1.00666118     0.33425944
 h     -0.16870723    -2.19444588    -0.20532093
 h     -1.54331249     1.64569623    -1.51985630
 h      0.22552814     2.86587542    -0.04356473
 h      2.13878976     1.22268139     0.77506557
 o      2.09929671    -1.25787309    -0.05658620
 h      2.82030188    -0.98877094     0.38530367
 c     -2.27474235    -0.80743645     0.61238555
 h     -2.32960151    -1.71198134     1.35807381
 h     -2.69203657     0.02446712     0.95109800
 h     -2.97992667    -1.01985341    -0.27099549
 h     -1.73976093     1.55118034     0.28476089
          17

 c      1.03322539    -0.52229837     0.19193264
 c     -0.09578261    -1.00752350    -0.38316276
 c     -1.09025075    -0.19664015    -0.16196036
 c     -1.13016808     1.28065867    -0.55037598
 c      0.17504368     1.79387977    -0.09697279
 c      1.11260093     1.00278305     0.33674209
 h     -0.13345269    -2.21343682    -0.20375601
 h     -1.49201897     1.66548443    -1.56411467
 h      0.17962846     2.85118800    -0.03188950
 h      2.15107584     1.19855055     0.75800527
 o      2.10630643    -1.24470863    -0.06893763
 h      2.80903867    -0.93306580     0.39685944
 c     -2.27939936    -0.82069097     0.63152523
 h     -2.30738573    -1.65491467     1.32458422
 h     -2.71922447     0.11320674     0.94671876
 h     -2.99721635    -1.01824650    -0.22381892
 h     -1.77387651     1.57527128     0.21561096
          17

 c      1.03145933    -0.53582074     0.20482675
 c     -0.09007697    -1.01436110    -0.38297002
 c     -1.11473926    -0.18608700    -0.17495212
 c     -1.12107354     1.28037181    -0.56446034
 c      0.18126032     1.78400710    -0.08239695
 c      1.11608853     0.99650657     0.34081450
 h     -0.10193077    -2.20716325    -0.20899734
 h     -1.43641928     1.67674016    -1.59907080
 h      0.14097136     2.84844902    -0.02155431
 h      2.15035610     1.18303409     0.73661956
 o      2.11143427    -1.23229505    -0.08136535
 h      2.83485485    -0.86446680     0.42919189
 c     -2.28468173    -0.83190733     0.64774370
 h     -2.27683955    -1.59939581     1.29219970
 h     -2.75392443     0.20258669     0.95496177
 h     -3.01259680    -1.01997219    -0.17122953
 h     -1.82512631     1.61407065     0.15574473
          17

 c      1.03071721    -0.54689077     0.21391576
 c     -0.08345878    -1.02458422    -0.38154143
 c     -1.14263039    -0.17699173    -0.18750202
 c     -1.11203891     1.27877850    -0.57820361
 c      0.18641242     1.77501333    -0.06829760
 c      1.12277088     0.98761373     0.34647389
 h     -0.07623685    -2.17805525    -0.22100497
 h     -1.37594038     1.67822066    -1.62361129
 h      0.11115088     2.85517222    -0.01216592
 h      2.13983320     1.17717018     0.71298410
 o      2.11657487    -1.21992559    -0.09264718
 h      2.87081360    -0.79614958     0.46358684
 c     -2.29111674    -0.83691530     0.65978971
 h     -2.23741537    -1.57098672     1.28409974
 h     -2.78626466     0.27111413     0.97034429
 h     -3.02962208    -1.02611516    -0.11744224
 h     -1.88786312     1.66484112     0.10032493
          17

 c      1.03094918    -0.55525918     0.21919187
 c     -0.07701491    -1.03686671    -0.37879549
 c     -1.17260454    -0.17019535    -0.19957196
 c     -1.10395919     1.27632695    -0.59106230
 c      0.19027344     1.76738001    -0.05466800
 c      1.13201170     0.97608695     0.35350595
 h     -0.05821055    -2.13361441    -0.23913856
 h     -1.31085018     1.66959781    -1.63870407
 h      0.09161694     2.86571238    -0.00353924
 h      2.12598585     1.18184555     0.69016938
 o      2.12307461    -1.20700991    -0.10187403
 h      2.89781824    -0.73935330     0.48573402
 c     -2.29890470    -0.83349043     0.66690783
 h     -2.18671598    -1.58498362     1.31494971
 h     -2.81144332     0.30914407     0.99068479
 h     -3.05272133    -1.03784139    -0.06695247
 h     -1.95179777     1.72201939     0.04198334
          17

 c      1.03216599    -0.56072422     0.22072127
 c     -0.07168110    -1.04945071    -0.37477745
 c     -1.20345652    -0.16626106    -0.21113281
 c     -1.09762741     1.27346625    -0.60250864
 c      0.19281760     1.76139637    -0.04141852
 c      1.14275373     0.96211268     0.36154436
 h     -0.04919821    -2.08820702    -0.26202606
 h     -1.24202421     1.65142244    -1.64718637
 h      0.08354394     2.87415363     0.00445109
 h      2.11730774     1.19776774     0.67161522
 o      2.13155735    -1.19327961    -0.10864037
 h      2.90749517    -0.70013445     0.48887445
 c     -2.30788633    -0.82266436     0.67052515
 h     -2.12522299    -1.62556886     1.37213329
 h     -2.82710674     0.31363683     1.01477156
 h     -3.08566677    -1.05631393    -0.02313410
 h     -2.00688705     1.77944367    -0.02445079
          17

 c      1.03438565    -0.56316674     0.21862112
 c     -0.06819201    -1.06017416    -0.36962567
 c     -1.23414670    -0.16547741    -0.22216496
 c     -1.09355345     1.27052458    -0.61214104
 c      0.19420094     1.75703333    -0.02840819
 c      1.15387421     0.94608661     0.37020538
 h     -0.04978470    -2.06262689    -0.28784672
 h     -1.17060216     1.62493668    -1.65335936
 h      0.08755596     2.87626814     0.01194516
 h      2.12076681     1.22504175     0.65987191
 o      2.14220824    -1.17870702    -0.11287369
 h      2.89792994    -0.68070803     0.47116833
 c     -2.31764216    -0.80680829     0.67277317
 h     -2.05869957    -1.66580577     1.43216034
 h     -2.83215671     0.28507863     1.04159218
 h     -3.12911882    -1.08206256     0.01361953
 h     -2.04594873     1.83190306    -0.10087559
          17

 c      1.03760840    -0.56259534     0.21304739
 c     -0.06707964    -1.06725461    -0.36346005
 c     -1.26380728    -0.16788586    -0.23264541
 c     -1.09198241     1.26770091    -0.61969611
 c      0.19470314     1.75394603    -0.01547941
 c      1.16464861     0.92866331     0.37923489
 h     -0.05981235    -2.07439129    -0.31557543
 h     -1.09754738     1.59160955    -1.66195566
 h      0.10358009     2.87028474     0.01910468
 h      2.13735097     1.26208738     0.65534127
 o      2.15488758    -1.16346888    -0.11475768
 h      2.87193911    -0.68000217     0.43452310
 c     -2.32795535    -0.78790761     0.67488888
 h     -1.99397560    -1.68819741     1.47893133
 h     -2.82673155     0.22696732     1.07048047
 h     -3.17924532    -1.11419644     0.04625613
 h     -2.06492204     1.87559804    -0.18675309
          17

 c      1.04182198    -0.55917304     0.20418767
 c     -0.06870510    -1.07061414    -0.35632256
 c     -1.29172212    -0.17330094    -0.24253789
 c     -1.09294698     1.26511220    -0.62513001
 c      0.19466038     1.75153252    -0.00248624
 c      1.17490790     0.91078699     0.38854129
 h     -0.07852959    -2.12172312    -0.34564650
 h     -1.02335602     1.55245523    -1.67628481
 h      0.13086119     2.85700646     0.02609146
 h      2.16121852     1.30482449     0.65632732
 o      2.16901375    -1.14802975    -0.11481009
 h      2.83878134    -0.69222639     0.38588762
 c     -2.33882161    -0.76767885     0.67721107
 h     -1.93638311    -1.68504606     1.50463610
 h     -2.81313746     0.14744072     1.10200099
 h     -3.22918638    -1.15032040     0.07914966
 h     -2.06245177     1.90815369    -0.28003888
          17

 c      1.04702476    -0.55320564     0.19225014
 c     -0.07334150    -1.07176605    -0.34831287
 c     -1.31730241    -0.18134075    -0.25178428
 c     -1.09624459     1.26281325    -0.62873438
 c      0.19440147     1.74901547     0.01068421
 c      1.18476994     0.89358799     0.39810991
 h     -0.10428278    -2.18467602    -0.37817274
 h     -0.94825691     1.50758064    -1.69635731
 h      0.16810789     2.83954896     0.03302948
 h      2.18362673     1.34739439     0.66036321
 o      2.18328481    -1.13332600    -0.11405960
 h      2.81823207    -0.70385556     0.34010577
 c     -2.35005889    -0.74813528     0.67947899
 h     -1.88963377    -1.65422487     1.50621491
 h     -2.79765968     0.06233349     1.13997272
 h     -3.27188892    -1.18724994     0.11589942
 h     -2.03974333     1.92870806    -0.37771417
          17

 c      1.05324356    -0.54509593     0.17745367
 c     -0.08120196    -1.07239286    -0.33966585
 c     -1.34007650    -0.19147139    -0.26029947
 c     -1.10133174     1.26072644    -0.63114051
 c      0.19419088     1.74556615     0.02409769
 c      1.19430901     0.87818465     0.40791941
 h     -0.13461567    -2.24173418    -0.41168402
 h     -0.87281447     1.45646594    -1.71854043
 h      0.21373330     2.82247757     0.03995189
 h      2.19723909     1.38387047     0.66540086
 o      2.19589267    -1.12062214    -0.11383423
 h      2.83694236    -0.69601509     0.31649866
 c     -2.36104118    -0.73173592     0.68090073
 h     -1.85614623    -1.59676939     1.48315092
 h     -2.79129592    -0.00477549     1.19362969
 h     -3.30206724    -1.22184722     0.15840876
 h     -2.00095836     1.93840554    -0.47612373
          17

 c      1.06052016    -0.53528054     0.16002989
 c     -0.09239466    -1.07357161    -0.33066886
 c     -1.35968059    -0.20305865    -0.26799380
 c     -1.10722348     1.25850655    -0.63314149
 c      0.19418668     1.74049772     0.03776437
 c      1.20341123     0.86551073     0.41791743
 h     -0.16698607    -2.27869081    -0.44376892
 h     -0.79834728     1.39877524    -1.73715102
 h      0.26607134     2.81002476     0.04675332
 h      2.19797877     1.40961769     0.67023824
 o      2.20636114    -1.11029611    -0.11447663
 h      2.89958717    -0.66411032     0.31832229
 c     -2.37121284    -0.72026689     0.68063643
 h     -1.83694986    -1.51643011     1.43693401
 h     -2.80312680    -0.03574250     1.27240310
 h     -3.31687817    -1.25160074     0.20694080
 h     -1.95385572     1.94121195    -0.57149835
          17

 c      1.06885002    -0.52419422     0.14022399
 c     -0.10686219    -1.07576358    -0.32157408
 c     -1.37584585    -0.21542302    -0.27482513
 c     -1.11255359     1.25547942    -0.63542356
 c      0.19444346     1.73347842     0.05163746
 c      1.21177769     0.85620929     0.42802567
 h     -0.19924976    -2.28853495    -0.47193332
 h     -0.72680840     1.33496895    -1.74663843
 h      0.32331765     2.80385227     0.05320342
 h      2.18516338     1.42193366     0.67451622
 o      2.21619386    -1.10146998    -0.11510756
 h      2.97919692    -0.62376619     0.32902722
 c     -2.38109630    -0.71325967     0.67897532
 h     -1.83074394    -1.42065406     1.37209299
 h     -2.82943868    -0.03502732     1.37098617
 h     -3.31599187    -1.27503871     0.26039534
 h     -1.90935850     1.94414202    -0.66101933
          17

 c      1.07813077    -0.51226327     0.11828673
 c     -0.12434361    -1.07898048    -0.31256690
 c     -1.38841387    -0.22789238    -0.28082776
 c     -1.11595247     1.25085480    -0.63836174
 c      0.19495976     1.72463277     0.06561665
 c      1.21896692     0.85055949     0.43814009
 h     -0.22978555    -2.26952542    -0.49404804
 h     -0.66036368     1.26639414    -1.74299677
 h      0.38316791     2.80193513     0.05903736
 h      2.16129329     1.42034023     0.67866940
 o      2.22688321    -1.09330037    -0.11498777
 h      3.04899315    -0.58990190     0.33416479
 c     -2.39207431    -0.70860090     0.67696795
 h     -1.83150888    -1.32266716     1.29906720
 h     -2.85857094    -0.01948487     1.47079989
 h     -3.30160664    -1.29211810     0.31657473
 h     -1.87785231     1.95481483    -0.74392417
          17

 c      1.08815573    -0.49989622     0.09447647
 c     -0.14437286    -1.08286712    -0.30376828
 c     -1.39737289    -0.23985148    -0.28609380
 c     -1.11663000     1.24422042    -0.64204520
 c      0.19572917     1.71444544     0.07955825
 c      1.22440333     0.84842263     0.44811513
 h     -0.25753096    -2.22444574    -0.50863094
 h     -0.60101272     1.19506557    -1.72426431
 h      0.44257000     2.79965212     0.06407657
 h      2.13207566     1.40687015     0.68396999
 o      2.23914842    -1.08539205    -0.11387424
 h      3.09448980    -0.56974970     0.32731368
 c     -2.40573821    -0.70372504     0.67487164
 h     -1.82489829    -1.24289741     1.23720970
 h     -2.88163265    -0.00178327     1.55510155
 h     -3.27860546    -1.30472851     0.37242566
 h     -1.86308797     1.97605468    -0.82084089
          17

 c      1.09864021    -0.48746373     0.06907738
 c     -0.16628696    -1.08664310    -0.29523590
 c     -1.40287585    -0.25078108    -0.29072528
 c     -1.11458335     1.23580975    -0.64647887
 c      0.19674628     1.70355523     0.09329121
 c      1.22738388     0.84922996     0.45774350
 h     -0.28212767    -2.16154864    -0.51529363
 h     -0.55033098     1.12340327    -1.69058839
 h      0.49796062     2.79211322     0.06830215
 h      2.10629147     1.38614885     0.69255980
 o      2.25314636    -1.07763049    -0.11181931
 h      3.11011998    -0.56537748     0.30700044
 c     -2.42339647    -0.69639378     0.67224861
 h     -1.79201126    -1.20103345     1.20787410
 h     -2.89436959     0.01177738     1.61407295
 h     -3.25452127    -1.31714359     0.42436975
 h     -1.86029629     2.00311247    -0.89148522
          17

 c      1.10925631    -0.47529075     0.04241449
 c     -0.18921571    -1.08895126    -0.28694337
 c     -1.40523633    -0.26028470    -0.29475550
 c     -1.11022913     1.22621684    -0.65166532
 c      0.19797163     1.69258466     0.10663367
 c      1.22721571     0.85209415     0.46677239
 h     -0.30421555    -2.09659334    -0.51549332
 h     -0.50923231     1.05396458    -1.64421283
 h      0.54582327     2.77603860     0.07185117
 h      2.09407545     1.36432482     0.70708834
 o      2.26864624    -1.07007176    -0.10904410
 h      3.09644165    -0.57545653     0.27471785
 c     -2.44448849    -0.68609437     0.66978753
 h     -1.73160608    -1.19680729     1.21341543
 h     -2.89542242     0.01863378     1.64287737
 h     -3.23818164    -1.33550717     0.46903842
 h     -1.86092479     2.02726391    -0.95386202
          17

 c      1.11967739    -0.46366202     0.01485425
 c     -0.21210647    -1.08792006    -0.27876320
 c     -1.40492463    -0.26808799    -0.29807162
 c     -1.10401974     1.21600421    -0.65751363
 c      0.19928393     1.68205435     0.11940472
 c      1.22361038     0.85610126     0.47500425
 h     -0.32550290    -2.05246826    -0.51292813
 h     -0.47760300     0.98907723    -1.58948550
 h      0.58323559     2.75061971     0.07494912
 h      2.10223883     1.34605451     0.72950696
 o      2.28496160    -1.06298389    -0.10594690
 h      3.06115282    -0.59462381     0.23507225
 c     -2.46662530    -0.67386990     0.66922837
 h     -1.66507406    -1.21283261     1.23820692
 h     -2.88502900     0.01819885     1.63961701
 h     -3.23567622    -1.36494553     0.50448954
 h     -1.85759157     2.04067588    -1.00545785
          17

 c      1.12963127    -0.45281490    -0.01320021
 c     -0.23389613    -1.08209695    -0.27061425
 c     -1.40255547    -0.27399072    -0.30042096
 c     -1.09633490     1.20555088    -0.66374757
 c      0.20043386     1.67235295     0.13142665
 c      1.21711747     0.86059428     0.48243637
 h     -0.34761769    -2.04859083    -0.51133547
 h     -0.45391100     0.93050013    -1.53279267
 h      0.60828968     2.71771318     0.07782332
 h      2.12918717     1.33155574     0.75953707
 o      2.30066177    -1.05702798    -0.10320263
 h      3.02361273    -0.61064470     0.19732739
 c     -2.48788848    -0.66106213     0.67167116
 h     -1.61355143    -1.23367067     1.26827903
 h     -2.86455197     0.01139248     1.60489729
 h     -3.24610429    -1.40528649     0.53081392
 h     -1.84576418     2.03846464    -1.04440694
          17

 c      1.13893226    -0.44290920    -0.04131051
 c     -0.25374923    -1.07192922    -0.26277971
 c     -1.39886766    -0.27780608    -0.30150108
 c     -1.08749393     1.19506687    -0.66990982
 c      0.20102391     1.66372092     0.14252472
 c      1.20906098     0.86514306     0.48927927
 h     -0.37008936    -2.08364894    -0.50993450
 h     -0.43512550     0.87916817    -1.48194056
 h      0.62038278     2.68173513     0.08064042
 h      2.16543537     1.31741367     0.79450554
 o      2.31359720    -1.05329802    -0.10171507
 h      3.01462373    -0.60403397     0.17451426
 c     -2.50747986    -0.64908705     0.67713762
 h     -1.58859041    -1.25075142     1.29646380
 h     -2.83683199     0.00145846     1.54310518
 h     -3.26264492    -1.45027337     0.54929907
 h     -1.82365219     2.01882933    -1.06995709
          17

 c      1.14747037    -0.43400244    -0.06900229
 c     -0.27106823    -1.05958014    -0.25583865
 c     -1.39468796    -0.27935441    -0.30105068
 c     -1.07770525     1.18461122    -0.67546592
 c      0.20053750     1.65623818     0.15252995
 c      1.20099502     0.86931976     0.49582672
 h     -0.39062694    -2.13752395    -0.50366034
 h     -0.41750814     0.83523779    -1.44452377
 h      0.62030659     2.64923901     0.08350103
 h      2.19927551     1.29995707     0.83077720
 o      2.32266178    -1.05231819    -0.10190352
 h      3.04900356    -0.56450827     0.17191342
 c     -2.52500185    -0.63957183     0.68468074
 h     -1.59472036    -1.25987528     1.31971633
 h     -2.80725745    -0.00366636     1.46541195
 h     -3.27758416    -1.49117677     0.56137039
 h     -1.79200067     1.98293867    -1.08265749
          17

 c      1.15518929    -0.42607463    -0.09577506
 c     -0.28534159    -1.04738656    -0.25026569
 c     -1.39085426    -0.27850193    -0.29890248
 c     -1.06690870     1.17401107    -0.67994123
 c      0.19843379     1.64985554     0.16128712
 c      1.19422321     0.87261123     0.50231718
 h     -0.40710973    -2.18881246    -0.48780794
 h     -0.39834732     0.79878000    -1.42571701
 h      0.60988122     2.62769652     0.08651180
 h      2.22141883     1.27730649     0.86517312
 o      2.32919694    -1.05307745    -0.10325825
 h      3.10358085    -0.50661349     0.17992759
 c     -2.53986571    -0.63449945     0.69244355
 h     -1.63261948    -1.25897389     1.33683052
 h     -2.78452394     0.01169526     1.39220041
 h     -3.28575129    -1.52035629     0.56821443
 h     -1.75435318     1.93524216    -1.08464489
          17

 c      1.16207852    -0.41909268    -0.12112319
 c     -0.29610360    -1.03706122    -0.24626973
 c     -1.38809328    -0.27521631    -0.29500695
 c     -1.05462523     1.16274294    -0.68299700
 c      0.19430340     1.64451596     0.16866439
 c      1.18960327     0.87449585     0.50885859
 h     -0.41832407    -2.22338062    -0.46014406
 h     -0.37751544     0.77064990    -1.42676670
 h      0.59096675     2.62307627     0.08994477
 h      2.22647966     1.24947946     0.89559279
 o      2.33491313    -1.05422928    -0.10518804
 h      3.14978735    -0.45036626     0.18765220
 c     -2.55142022    -0.63576536     0.69848519
 h     -1.70037583    -1.24722366     1.34758767
 h     -2.77752977     0.06654284     1.34458085
 h     -3.28530600    -1.53282087     0.57064047
 h     -1.71753686     1.88394315    -1.08000849
          17

 c      1.16815607    -0.41305035    -0.14456203
 c     -0.30301627    -1.02964999    -0.24384757
 c     -1.38688381    -0.26963551    -0.28942696
 c     -1.04003206     1.14999755    -0.68443641
 c      0.18803333     1.64032224     0.17456355
 c      1.18749923     0.87456149     0.51540027
 h     -0.42370226    -2.23398288    -0.42051624
 h     -0.35747395     0.75258313    -1.44523525
 h      0.56429281     2.63699333     0.09444240
 h      2.21292276     1.21785439     0.92118166
 o      2.34069932    -1.05490642    -0.10742127
 h      3.17232222    -0.40805575     0.18938502
 c     -2.55968162    -0.64329039     0.70265840
 h     -1.79299098    -1.22538502     1.35317937
 h     -2.78770466     0.16185321     1.32211021
 h     -3.27760636    -1.52687543     0.56874112
 h     -1.69101126     1.84009782    -1.07445703
          17

 c      1.17344013    -0.40796806    -0.16565388
 c     -0.30596612    -1.02562835    -0.24286543
 c     -1.38737513    -0.26212946    -0.28227537
 c     -1.02243189     1.13513758    -0.68429694
 c      0.17987958     1.63758850     0.17894337
 c      1.18775677     0.87257801     0.52171868
 h     -0.42301128    -2.21836329    -0.37008876
 h     -0.34181582     0.74639505    -1.47657253
 h      0.52917826     2.66563034     0.10105383
 h      2.18293888     1.18478260     0.94248747
 o      2.34683226    -1.05465277    -0.10990051
 h      3.16594787    -0.38539950     0.18304194
 c     -2.56546486    -0.65432276     0.70621364
 h     -1.90048560    -1.19729174     1.35817130
 h     -2.80934237     0.27412961     1.30555284
 h     -3.26712950    -1.50456565     0.56151241
 h     -1.68288996     1.81307464    -1.07289061
          17

 c      1.17792496    -0.40387895    -0.18403159
 c     -0.30510424    -1.02491409    -0.24311515
 c     -1.38937935    -0.25333217    -0.27362954
 c     -1.00189974     1.11832348    -0.68305606
 c      0.17039849     1.63669950     0.18185365
 c      1.18968504     0.86850158     0.52740334
 h     -0.41625837    -2.17866043    -0.31084882
 h     -0.33368893     0.75306703    -1.51569666
 h      0.48445625     2.70151886     0.11097627
 h      2.14266980     1.15341812     0.96178027
 o      2.35324697    -1.05328608    -0.11267773
 h      3.13138200    -0.38390131     0.16855585
 c     -2.56992378    -0.66517784     0.70954355
 h     -2.00618760    -1.17182527     1.37388411
 h     -2.83677104     0.37784018     1.27991925
 h     -3.26121644    -1.47159640     0.54670335
 h     -1.69380579     1.80416421    -1.07568447
          17

 c      1.18156938    -0.40082677    -0.19941793
 c     -0.30079302    -1.02677684    -0.24435887
 c     -1.39241560    -0.24411682    -0.26349557
 c     -0.97941191     1.10057408    -0.68158862
 c      0.16030393     1.63791423     0.18345204
 c      1.19211539     0.86244195     0.53186267
 h     -0.40380974    -2.12248271    -0.24520215
 h     -0.33495577     0.77229399    -1.55791604
 h      0.42961541     2.73653289     0.12520225
 h      2.10204564     1.12746648     0.98327646
 o      2.35957361    -1.05090943    -0.11589959
 h      3.07476535    -0.40073049     0.14770742
 c     -2.57412808    -0.67249194     0.71173774
 h     -2.09111230    -1.16132759     1.41802520
 h     -2.86659992     0.45710872     1.23969310
 h     -3.26859190    -1.43586820     0.52111341
 h     -1.71599093     1.80623033    -1.07839785
          17

 c      1.18430224    -0.39887724    -0.21163600
 c     -0.29349589    -1.02972510    -0.24639494
 c     -1.39579190    -0.23549057    -0.25184982
 c     -0.95634313     1.08321269    -0.68081231
 c      0.15032575     1.64126243     0.18398209
 c      1.19369884     0.85465965     0.53442999
 h     -0.38661304    -2.06476185    -0.17515334
 h     -0.34602962     0.80248951    -1.59934332
 h      0.36532646     2.76409411     0.14433557
 h      2.07222268     1.11033481     1.01228350
 o      2.36495850    -1.04809946    -0.11987628
 h      3.01037432    -0.42564107     0.12525456
 c     -2.57824505    -0.67439987     0.71214842
 h     -2.14866802    -1.17037218     1.49937244
 h     -2.89699069     0.50424762     1.18465112
 h     -3.29545478    -1.40357938     0.48188880
 h     -1.73899206     1.80988682    -1.07545563
          17

 c      1.18604006    -0.39812146    -0.22060802
 c     -0.28369090    -1.03171623    -0.24916195
 c     -1.39871408    -0.22844045    -0.23872039
 c     -0.93399872     1.06740128    -0.68140999
 c      0.14110469     1.64653786     0.18372611
 c      1.19350128     0.84564091     0.53465207
 h     -0.36611236    -2.02625257    -0.10083254
 h     -0.36603805     0.84105956    -1.63714633
 h      0.29338322     2.78015716     0.16860090
 h      2.05953743     1.10347338     1.05220087
 o      2.36789952    -1.04613356    -0.12516184
 h      2.96305957    -0.43730952     0.11016874
 c     -2.58166330    -0.67121292     0.71173409
 h     -2.18885463    -1.18910634     1.60328344
 h     -2.92681788     0.51643966     1.11675147
 h     -3.34070041    -1.37492984     0.42875486
 h     -1.75461286     1.80822799    -1.06297414
          17

 c      1.18672332    -0.39865209    -0.22634725
 c     -0.27189071    -1.03125128    -0.25272654
 c     -1.40039637    -0.22380032    -0.22423409
 c     -0.91344890     1.05398595    -0.68375339
 c      0.13313999     1.65332112     0.18296165
 c      1.19143953     0.83616704     0.53259398
 h     -0.34325654    -2.02175076    -0.02039326
 h     -0.39312323     0.88481409    -1.66975497
 h      0.21637718     2.78349809     0.19796332
 h      2.06087715     1.10516762     1.10123058
 o      2.36705011    -1.04631946    -0.13228112
 h      2.95537030    -0.41417122     0.11114711
 c     -2.58427294    -0.66428116     0.71186276
 h     -2.22362504    -1.20471860     1.70603470
 h     -2.95526163     0.49398248     1.03910144
 h     -3.39541221    -1.34461050     0.36520087
 h     -1.75825935     1.79782465    -1.03926782
          17

 c      1.18636012    -0.40052652    -0.22894502
 c     -0.25868736    -1.02864351    -0.25692695
 c     -1.40013407    -0.22217241    -0.20861034
 c     -0.89550480     1.04348519    -0.68792043
 c      0.12679133     1.66099637     0.18193309
 c      1.18802843     0.82723121     0.52880102
 h     -0.31757097    -2.04593305     0.06577910
 h     -0.42481105     0.93038349    -1.69689891
 h      0.13727226     2.77568755     0.23228845
 h      2.06663848     1.11140586     1.15293215
 o      2.36292624    -1.04818473    -0.14104031
 h      2.98035026    -0.36348803     0.12546519
 c     -2.58663136    -0.65491703     0.71311718
 h     -2.25958408    -1.20945696     1.79023074
 h     -2.98201177     0.44053511     0.95597205
 h     -3.44768035    -1.30676360     0.29711465
 h     -1.74864234     1.77821521    -1.00441237
          17

 c      1.18503940    -0.40375656    -0.22855415
 c     -0.24465584    -1.02550711    -0.26114631
 c     -1.39733354    -0.22390162    -0.19212996
 c     -0.88069679     1.03609178    -0.69373282
 c      0.12230764     1.66878653     0.18082835
 c      1.18383781     0.81984218     0.52398142
 h     -0.28810297    -2.07953371     0.15220333
 h     -0.45839497     0.97456040    -1.71939850
 h      0.05892693     2.76066313     0.27151518
 h      2.06721971     1.11786839     1.19984043
 o      2.35712021    -1.05008993    -0.15076930
 h      3.01372904    -0.31155759     0.14278090
 c     -2.58934525    -0.64433508     0.71531712
 h     -2.29929409    -1.19998093     1.84630799
 h     -3.00830604     0.36544416     0.87302198
 h     -3.48738322    -1.25862358     0.23049560
 h     -1.72749225     1.75144676    -0.95980727
          17

 c      1.18289357    -0.40831192    -0.22537393
 c     -0.23025079    -1.02339280    -0.26459266
 c     -1.39153059    -0.22908420    -0.17509812
 c     -0.86921530     1.03165597    -0.70081199
 c      0.11985444     1.67585882     0.17976273
 c      1.17923212     0.81486705     0.51875879
 h     -0.25461139    -2.10513521     0.23144623
 h     -0.49135374     1.01460297    -1.73874406
 h     -0.01633274     2.74349514     0.31578522
 h      2.05644613     1.12119526     1.23614286
 o      2.35076669    -1.05087573    -0.16095162
 h      3.03822619    -0.27727607     0.15528029
 c     -2.59254063    -0.63408617     0.71788394
 h     -2.34338950    -1.17532143     1.86974078
 h     -3.03901115     0.28740314     0.79687784
 h     -3.50800336    -1.20110236     0.17003898
 h     -1.69970560     1.72199718    -0.90788545
          17

 c      1.18004671    -0.41410391    -0.21963524
 c     -0.21579662    -1.02328213    -0.26658455
 c     -1.38242788    -0.23757874    -0.15781204
 c     -0.86086116     1.02968494    -0.70867035
 c      0.11951281     1.68152116     0.17878851
 c      1.17436929     0.81294776     0.51358468
 h     -0.21762442    -2.11284185     0.29739868
 h     -0.52175169     1.04847176    -1.75649621
 h     -0.08677636     2.72820170     0.36530416
 h      2.03184484     1.11933768     1.25848256
 o      2.34442270    -1.05005276    -0.17130291
 h      3.04580275    -0.26904251     0.15905657
 c     -2.59564084    -0.62614257     0.72021426
 h     -2.39161059    -1.13593451     1.85917282
 h     -3.08387461     0.23365597     0.73284947
 h     -3.50660888    -1.13803661     0.11861770
 h     -1.67344256     1.69664728    -0.85171041
          17

 c      1.17658268    -0.42095462    -0.21158638
 c     -0.20150948    -1.02569028    -0.26662450
 c     -1.36992931    -0.24902333    -0.14054212
 c     -0.85514102     1.02946497    -0.71684846
 c      0.12123653     1.68541739     0.17793722
 c      1.16926209     0.81445551     0.50871991
 h     -0.17810390    -2.09893493     0.34609342
 h     -0.54852693     1.07493237    -1.77367535
 h     -0.15079029     2.71567237     0.41986506
 h      1.99403703     1.11155393     1.26600969
 o      2.33831401    -1.04755313    -0.18167996
 h      3.03410071    -0.28878361     0.15269464
 c     -2.59795338    -0.62156131     0.72192090
 h     -2.44299756    -1.08388466     1.81642428
 h     -3.15062413     0.22318975     0.68210181
 h     -3.48337740    -1.07517798     0.07720083
 h     -1.65861936     1.68307070    -0.79414241
          17

 c      1.17254061    -0.42857810    -0.20148571
 c     -0.18750451    -1.03082855    -0.26439011
 c     -1.35414552    -0.26286414    -0.12352532
 c     -0.85164906     1.03039917    -0.72503445
 c      0.12480159     1.68757326     0.17726460
 c      1.16380332     0.81945623     0.50420919
 h     -0.13722712    -2.06393032     0.37556197
 h     -0.57154303     1.09350488    -1.79041404
 h     -0.20627278     2.70340396     0.47833418
 h      1.94647635     1.09842338     1.26058386
 o      2.33242926    -1.04362009    -0.19204724
 h      3.00504125    -0.33372205     0.13671431
 c     -2.59978079    -0.61898036     0.72246565
 h     -2.49569100    -1.02391461     1.74885647
 h     -3.23253700     0.24877426     0.64370054
 h     -3.44120286    -1.01900102     0.04496587
 h     -1.66223914     1.68601938    -0.73693320
          17

 c      1.16793555    -0.43658509    -0.18960520
 c     -0.17380542    -1.03865526    -0.25974364
 c     -1.33537153    -0.27840235    -0.10695855
 c     -0.85049359     1.03235666    -0.73303172
 c      0.12979815     1.68827327     0.17685295
 c      1.15775218     0.82768843     0.49983255
 h     -0.09626074    -2.01194347     0.38594195
 h     -0.59136797     1.10429557    -1.80604707
 h     -0.25058832     2.68725090     0.53860639
 h      1.89561824     1.08191581     1.24732618
 o      2.32641206    -1.03888734    -0.20253375
 h      2.96632931    -0.39501024     0.11443216
 c     -2.60206149    -0.61569860     0.72049289
 h     -2.54693879    -0.96497073     1.67441819
 h     -3.31329832     0.29041339     0.61761860
 h     -3.38550398    -0.97553834     0.01929757
 h     -1.68340976     1.70350048    -0.68107950
          17

 c      1.16280159    -0.44451002    -0.17624126
 c     -0.16037046    -1.04880104    -0.25280486
 c     -1.31405363    -0.29485525    -0.09099316
 c     -0.85223133     1.03561423    -0.74060196
 c      0.13566691     1.68789926     0.17676950
 c      1.15074969     0.83858290     0.49509095
 h     -0.05636418    -1.95144956     0.38033848
 h     -0.60889961     1.10778776    -1.81953219
 h     -0.28113272     2.66359061     0.59807590
 h      1.85068045     1.06520565     1.23482633
 o      2.31930174    -1.03456817    -0.21356463
 h      2.93514894    -0.45456253     0.09398846
 c     -2.60527758    -0.60916091     0.71367072
 h     -2.59424900    -0.92032288     1.62501703
 h     -3.37945442     0.33290077     0.60367054
 h     -3.32403442    -0.94982964    -0.00453887
 h     -1.71428774     1.72785321    -0.62823626
          17

 c      1.15724203    -0.45184017    -0.16172102
 c     -0.14715608    -1.06042458    -0.24408224
 c     -1.29075364    -0.31141463    -0.07574722
 c     -0.85741642     1.04049481    -0.74739169
 c      0.14174478     1.68683799     0.17701431
 c      1.14251296     0.85136930     0.48938914
 h     -0.01812136    -1.89678371     0.36634452
 h     -0.62502878     1.10468407    -1.82992374
 h     -0.29603879     2.63063479     0.65425791
 h      1.82121475     1.05164081     1.23304772
 o      2.30965368    -1.03222054    -0.22581423
 h      2.93595075    -0.48879021     0.08747781
 c     -2.60913331    -0.59770434     0.70019413
 h     -2.63772370    -0.90062222     1.62964365
 h     -3.42333460     0.36796483     0.60058204
 h     -3.26581667    -0.94595093    -0.03325523
 h     -1.74558747     1.75043129    -0.58106330
          17

 c      1.15144532    -0.45804305    -0.14639458
 c     -0.13420191    -1.07223810    -0.23449836
 c     -1.26612144    -0.32729292    -0.06132909
 c     -0.86629421     1.04712845    -0.75297657
 c      0.14730357     1.68545764     0.17748282
 c      1.13326462     0.86525519     0.48251386
 h      0.01908773    -1.86753525     0.35623525
 h     -0.64044897     1.09582746    -1.83668187
 h     -0.29470609     2.58887929     0.70531212
 h      1.81185069     1.04294813     1.24769850
 o      2.29708856    -1.03230443    -0.23945056
 h      2.97608790    -0.49171736     0.09878791
 c     -2.61309154    -0.58125441     0.68149005
 h     -2.67882863    -0.90318677     1.67971711
 h     -3.44116132     0.39141730     0.60616345
 h     -3.21804755    -0.96655745    -0.07295972
 h     -1.77039456     1.76478834    -0.54240100
          17

 c      1.14565175    -0.46261892    -0.13060944
 c     -0.12159572    -1.08319137    -0.22490883
 c     -1.24090011    -0.34176339    -0.04783022
 c     -0.87875444     1.05541373    -0.75692701
 c      0.15159383     1.68410002     0.17794673
 c      1.12401710     0.87951105     0.47500328
 h      0.05652609    -1.87997855     0.36100237
 h     -0.65560938     1.08217105    -1.83975688
 h     -0.27811605     2.54115832     0.75046497
 h      1.81882525     1.03853368     1.27571496
 o      2.28311231    -1.03375464    -0.25373632
 h      3.03325760    -0.48171561     0.11719586
 c     -2.61714408    -0.56086153     0.66071779
 h     -2.71669196    -0.91730671     1.74124526
 h     -3.43142462     0.40113669     0.61770675
 h     -3.18197460    -1.01094251    -0.12392135
 h     -1.78502117     1.76738952    -0.51449688
          17

 c      1.14011662    -0.46518406    -0.11467618
 c     -0.10922605    -1.09357235    -0.21526686
 c     -1.21594046    -0.35418849    -0.03529718
 c     -0.89438055     1.06505080    -0.75886404
 c      0.15391576     1.68304625     0.17805437
 c      1.11627632     0.89340088     0.46789034
 h      0.09335004    -1.93345513     0.38010309
 h     -0.67075542     1.06475447    -1.83947806
 h     -0.24892655     2.49250078     0.79037346
 h      1.83311170     1.03684775     1.30793070
 o      2.26941352    -1.03552718    -0.26786979
 h      3.08254711    -0.47648811     0.13079796
 c     -2.62172754    -0.53794714     0.63978955
 h     -2.74907557    -0.93437937     1.78771258
 h     -3.39460576     0.39671026     0.63222942
 h     -3.15274307    -1.07330037    -0.17854818
 h     -1.78879446     1.75738693    -0.49860745
          17

 c      1.13509518    -0.46553007    -0.09884952
 c     -0.09672768    -1.10487160    -0.20471931
 c     -1.19216055    -0.36404943    -0.02372304
 c     -0.91247278     1.07555819    -0.75851704
 c      0.15371119     1.68246953     0.17736598
 c      1.11148026     0.90615785     0.46215912
 h      0.12584961    -2.01139196     0.40254979
 h     -0.68600170     1.04466664    -1.83631955
 h     -0.21117046     2.44952148     0.82722639
 h      1.84593796     1.03681950     1.33502633
 o      2.25701074    -1.03712533    -0.28138314
 h      3.10978366    -0.48440135     0.13294771
 c     -2.62707946    -0.51415916     0.61924164
 h     -2.77411235    -0.94948757     1.80599678
 h     -3.33423001     0.38072778     0.64661285
 h     -3.12412304    -1.14405460    -0.22610367
 h     -1.78409658     1.73651883    -0.49473029
          17

 c      1.13083312    -0.46363143    -0.08333911
 c     -0.08376631    -1.11859321    -0.19244479
 c     -1.17044122    -0.37098567    -0.01306113
 c     -0.93202062     1.08625566    -0.75578426
 c      0.15063280     1.68243904     0.17546359
 c      1.11062930     0.91709616     0.45844177
 h      0.15021522    -2.09497403     0.41722129
 h     -0.70139900     1.02299995    -1.83064489
 h     -0.16928929     2.41881770     0.86395974
 h      1.85148732     1.03817445     1.35069140
 o      2.24638816    -1.03839354    -0.29405577
 h      3.10925529    -0.50778050     0.12097557
 c     -2.63272357    -0.49148160     0.59907747
 h     -2.79068965    -0.95993350     1.79127317
 h     -3.25902304     0.36170609     0.65795396
 h     -3.09227929    -1.21293309    -0.25804735
 h     -1.77691904     1.70934194    -0.50130188
          17

 c      1.12755346    -0.45962478    -0.06833425
 c     -0.07024331    -1.13560964    -0.17800967
 c     -1.15150058    -0.37483656    -0.00325115
 c     -0.95169446     1.09626292    -0.75076207
 c      0.14456911     1.68300993     0.17215728
 c      1.11413058     0.92576161     0.45696341
 h      0.16426662    -2.17055289     0.41757296
 h     -0.71695932     1.00080706    -1.82258807
 h     -0.12675166     2.40448677     0.90219497
 h      1.84716155     1.04121748     1.35204238
 o      2.23766432    -1.03936155    -0.30582079
 h      3.08095255    -0.54552096     0.09476754
 c     -2.63733906    -0.47241886     0.57916773
 h     -2.79832852    -0.96420075     1.74311549
 h     -3.18443220     0.35731498     0.66449352
 h     -3.05633709    -1.27101344    -0.26978918
 h     -1.77716228     1.68320925    -0.51509423
          17

 c      1.12542841    -0.45380101    -0.05402252
 c     -0.05630949    -1.15612736    -0.16128869
 c     -1.13579378    -0.37567149     0.00575354
 c     -0.97005846     1.10465910    -0.74366932
 c      0.13567264     1.68430693     0.16767666
 c      1.12174358     0.93202897     0.45756236
 h      0.16735946    -2.22988223     0.40101755
 h     -0.73262063     0.97904778    -1.81214304
 h     -0.08536221     2.40636825     0.94011722
 h      1.83331245     1.04662402     1.33939606
 o      2.23055838    -1.04024266    -0.31677576
 h      3.03109931    -0.59320119     0.05695277
 c     -2.63933754    -0.45954488     0.55928371
 h     -2.79704962    -0.96173301     1.66415844
 h     -3.12729024     0.38969685     0.66633935
 h     -3.01752245    -1.31154242    -0.26034849
 h     -1.79629812     1.66631709    -0.53212103
          17

 c      1.12455690    -0.44660785    -0.04059259
 c     -0.04230455    -1.17979573    -0.14234057
 c     -1.12347108    -0.37379753     0.01396771
 c     -0.98617231     1.11089264    -0.73464815
 c      0.12441428     1.68648156     0.16265297
 c      1.13259160     0.93609837     0.45969789
 h      0.15990273    -2.26876671     0.36753907
 h     -0.74817023     0.95852584    -1.79940528
 h     -0.04592571     2.42073038     0.97256541
 h      1.81328445     1.05537744     1.31642361
 o      2.22412990    -1.04155560    -0.32729912
 h      2.97628752    -0.64117730     0.01471840
 c     -2.63815968    -0.45360375     0.53917423
 h     -2.78743943    -0.95349779     1.56097486
 h     -3.09164225     0.46398543     0.66336743
 h     -2.97830778    -1.33046652    -0.23188402
 h     -1.84042307     1.66284917    -0.54987104
          17

 c      1.12496141    -0.43863331    -0.02821601
 c     -0.02869654    -1.20576770    -0.12135885
 c     -1.11442013    -0.36972495     0.02137518
 c     -1.00011604     1.11507885    -0.72365465
 c      0.11157801     1.68960205     0.15789310
 c      1.14525630     0.93839354     0.46245657
 h      0.14310879    -2.28655731     0.31903213
 h     -0.76321361     0.93985119    -1.78473350
 h     -0.00929844     2.44260647     0.99332104
 h      1.79356545     1.06883551     1.29051842
 o      2.21658247    -1.04419746    -0.33813177
 h      2.94661141    -0.67357007    -0.01905818
 c     -2.63435102    -0.45253797     0.51848730
 h     -2.77111034    -0.94347989     1.44722778
 h     -3.06777253     0.55878382     0.65313424
 h     -2.94201041    -1.32717445    -0.18975571
 h     -1.90415728     1.66952645    -0.56854790
          17

 c      1.12659902    -0.43054942    -0.01700968
 c     -0.01604719    -1.23267219    -0.09868592
 c     -1.10836586    -0.36409796     0.02794415
 c     -1.01270594     1.11774908    -0.71060604
 c      0.09813756     1.69360769     0.15413787
 c      1.15801471     0.93942128     0.46467690
 h      0.11897984    -2.28703867     0.25930528
 h     -0.77725366     0.92345937    -1.76865150
 h      0.02322430     2.46772837     0.99738331
 h      1.78283990     1.08874256     1.27186110
 o      2.20646987    -1.04881524    -0.34984043
 h      2.96668453    -0.67863137    -0.03467170
 c     -2.62827790    -0.45299094     0.49626575
 h     -2.75132270    -0.94090157     1.34759066
 h     -3.04629820     0.64712422     0.63347550
 h     -2.91288558    -1.30569492    -0.14310232
 h     -1.97396660     1.67866283    -0.58941212
          17

 c      1.12936583    -0.42305073    -0.00700656
 c     -0.00497355    -1.25851963    -0.07482949
 c     -1.10496582    -0.35761473     0.03363411
 c     -1.02480434     1.11941717    -0.69554981
 c      0.08507747     1.69833624     0.15191734
 c      1.16930368     0.93969705     0.46537674
 h      0.09028278    -2.28042673     0.19410118
 h     -0.78981821     0.90965866    -1.75160003
 h      0.05012266     2.49335780     0.98203999
 h      1.78830164     1.11665625     1.26887678
 o      2.19483779    -1.05483771    -0.36197281
 h      3.02188424    -0.66442865    -0.03928181
 c     -2.61970283    -0.45152025     0.47125761
 h     -2.73218041    -0.95873481     1.29251818
 h     -3.02331758     0.71066790     0.60432799
 h     -2.89645562    -1.27619029    -0.10516466
 h     -2.03616416     1.68335602    -0.61285177
          17

 c      1.13310027    -0.41683054     0.00183199
 c      0.00396133    -1.28076523    -0.05036301
 c     -1.10387801    -0.35094077     0.03838654
 c     -1.03694509     1.12040220    -0.67868495
 c      0.07325039     1.70355434     0.15149116
 c      1.17825191     0.93979319     0.46433363
 h      0.05999103    -2.28378979     0.12976415
 h     -0.80053470     0.89865124    -1.73376519
 h      0.07002283     2.51849686     0.94707864
 h      1.81067600     1.15251750     1.28173784
 o      2.18385940    -1.06123012    -0.37373471
 h      3.07981069    -0.64666187    -0.04601059
 c     -2.60827835    -0.44583308     0.44391616
 h     -2.71502995    -1.00036234     1.29259189
 h     -2.99842488     0.73987743     0.56708523
 h     -2.89912938    -1.25384694    -0.09074707
 h     -2.08118976     1.67961511    -0.63804226
          17

 c      1.13759440    -0.41254378     0.00958332
 c      0.01040306    -1.29709086    -0.02564143
 c     -1.10478967    -0.34463421     0.04212166
 c     -1.04928861     1.12084485    -0.66030870
 c      0.06330645     1.70895149     0.15283919
 c      1.18476554     0.94038697     0.46215138
 h      0.02997066    -2.31311738     0.06979290
 h     -0.80911552     0.89052261    -1.71506391
 h      0.08201582     2.54399255     0.89468841
 h      1.84373976     1.19377570     1.30170982
 o      2.17500213    -1.06732146    -0.38469469
 h      3.11908002    -0.63523892    -0.06241588
 c     -2.59404346    -0.43597316     0.41673738
 h     -2.69764568    -1.05189213     1.32745914
 h     -2.97265822     0.73138032     0.52375065
 h     -2.92526172    -1.24974043    -0.10834643
 h     -2.10408472     1.66616727    -0.66336232
          17

 c      1.14261120    -0.41072089     0.01634293
 c      0.01423485    -1.30677894    -0.00066779
 c     -1.10740124    -0.33911004     0.04475378
 c     -1.06167197     1.12074973    -0.64075992
 c      0.05567662     1.71411499     0.15568949
 c      1.18912969     0.94216328     0.45972506
 h      0.00057460    -2.36812847     0.01328846
 h     -0.81528245     0.88521843    -1.69526270
 h      0.08589291     2.57261313     0.82914466
 h      1.87895877     1.23641794     1.31739141
 o      2.16896384    -1.07279199    -0.39473426
 h      3.13024563    -0.63446146    -0.09107662
 c     -2.57756290    -0.42393767     0.39159987
 h     -2.67803920    -1.09665111     1.37074700
 h     -2.94781023     0.68693930     0.47668169
 h     -2.97252944    -1.25968199    -0.15333616
 h     -2.10398536     1.64384747    -0.68678664
          17

 c      1.14788944    -0.41169059     0.02222121
 c      0.01542591    -1.31080775     0.02458050
 c     -1.11137821    -0.33464577     0.04620612
 c     -1.07362142     1.11999185    -0.62036744
 c      0.05058045     1.71855412     0.15960668
 c      1.19165231     0.94565837     0.45777720
 h     -0.02784308    -2.43143006    -0.04109860
 h     -0.81869293     0.88252051    -1.67416442
 h      0.08224612     2.60856965     0.75585320
 h      1.90945278     1.27661965     1.31997719
 o      2.16596279    -1.07753337    -0.40389864
 h      3.11118383    -0.64535080    -0.13186916
 c     -2.55976224    -0.41260908     0.36888313
 h     -2.65590278    -1.12454773     1.40506838
 h     -2.92699248     0.61503190     0.42858890
 h     -3.03206836    -1.26900590    -0.21271076
 h     -2.08410882     1.61533743    -0.70619367
          17

 c      1.15314014    -0.41555448     0.02734900
 c      0.01395557    -1.31055822     0.04991044
 c     -1.11631086    -0.33140209     0.04641655
 c     -1.08430788     1.11829122    -0.59939300
 c      0.04804847     1.72186089     0.16416293
 c      1.19255561     0.95116225     0.45672366
 h     -0.05421252    -2.48340287    -0.09228272
 h     -0.81891229     0.88203616    -1.65178034
 h      0.07233728     2.65556221     0.67943618
 h      1.93114075     1.31163237     1.30459525
 o      2.16581132    -1.08161208    -0.41233870
 h      3.06584408    -0.66625470    -0.18282012
 c     -2.54143297    -0.40510769     0.34828516
 h     -2.63195760    -1.13113631     1.42120558
 h     -2.91632640     0.53472681     0.38239399
 h     -3.09341842    -1.26512721    -0.27403455
 h     -2.05238108     1.58526840    -0.71978512
          17

 c      1.15805511    -0.42220315     0.03188093
 c      0.00986126    -1.30702651     0.07498871
 c     -1.12170751    -0.32942377     0.04533569
 c     -1.09253939     1.11520580    -0.57797769
 c      0.04795487     1.72399291     0.16910803
 c      1.19198784     0.95868714     0.45669707
 h     -0.07734072    -2.51103944    -0.13767939
 h     -0.81544978     0.88324488    -1.62841367
 h      0.05780061     2.71349441     0.60185249
 h      1.94258888     1.34001429     1.26985695
 o      2.16772089    -1.08535063    -0.42032254
 h      3.00714519    -0.69148358    -0.23985566
 c     -2.52289004    -0.40466586     0.32946539
 h     -2.60730016    -1.11522704     1.41474584
 h     -2.92628367     0.47614684     0.34050633
 h     -3.14794840    -1.24214542    -0.32895482
 h     -2.02150208     1.56015185    -0.72672126
          17

 c      1.16233871    -0.43134473     0.03599343
 c      0.00327619    -1.30079065     0.09945421
 c     -1.12699338    -0.32863169     0.04291732
 c     -1.09702836     1.11026070    -0.55614518
 c      0.05004231     1.72543180     0.17436539
 c      1.19003474     0.96796618     0.45757999
 h     -0.09638821    -2.50810280    -0.17456305
 h     -0.80786558     0.88561567    -1.60461705
 h      0.04046601     2.77667565     0.52261023
 h      1.94489895     1.36172821     1.21739231
 o      2.16997114    -1.08948620    -0.42823902
 h      2.96194753    -0.70873752    -0.29671523
 c     -2.50447044    -0.41327914     0.31228976
 h     -2.58309892    -1.07786369     1.38426435
 h     -2.96566995     0.46189800     0.30371807
 h     -3.18955316    -1.19974391    -0.37285859
 h     -2.00556322     1.54687890    -0.72743910
          17

 c      1.16575157    -0.44252502     0.03988375
 c     -0.00557755    -1.29216474     0.12297225
 c     -1.13150424    -0.32883201     0.03911103
 c     -1.09706696     1.10327235    -0.53393383
 c      0.05394134     1.72700829     0.17986480
 c      1.18668282     0.97846440     0.45901268
 h     -0.11098583    -2.47324289    -0.20066224
 h     -0.79593271     0.88876199    -1.58103620
 h      0.02235231     2.83587033     0.44092703
 h      1.94205130     1.37837709     1.15177814
 o      2.17044459    -1.09496920    -0.43638522
 h      2.96243280    -0.70246898    -0.34844078
 c     -2.48772217    -0.42974074     0.29670122
 h     -2.56056870    -1.02252532     1.33136416
 h     -3.02813889     0.48169779     0.27199726
 h     -3.21438409    -1.14125006    -0.40384531
 h     -2.01184600     1.54904837    -0.72257405
          17

 c      1.16813798    -0.45514101     0.04376842
 c     -0.01641719    -1.28127115     0.14527074
 c     -1.13455512    -0.32974587     0.03387841
 c     -1.09302037     1.09459097    -0.51155561
 c      0.05920014     1.72956815     0.18541691
 c      1.18176394     0.98940819     0.46042179
 h     -0.12126210    -2.40912229    -0.21448211
 h     -0.77980517     0.89255995    -1.55820677
 h      0.00557916     2.88212193     0.35735955
 h      1.94132594     1.39342772     1.08027687
 o      2.16901987    -1.10185285    -0.44464213
 h      3.00836093    -0.67185298    -0.39674647
 c     -2.47497973    -0.45103832     0.28233588
 h     -2.54126885    -0.95611208     1.26276838
 h     -3.09614755     0.50867138     0.24607057
 h     -3.22073459    -1.07214412    -0.42205140
 h     -2.03510978     1.56423335    -0.71132291
          17

 c      1.16942855    -0.46849375     0.04786110
 c     -0.02889468    -1.26797925     0.16619494
 c     -1.13561343    -0.33104576     0.02723322
 c     -1.08595599     1.08494044    -0.48936316
 c      0.06531681     1.73374608     0.19071272
 c      1.17503123     0.99988532     0.46118368
 h     -0.12795318    -2.32311534    -0.21591155
 h     -0.76010500     0.89716570    -1.53640378
 h     -0.00784477     2.90925231     0.27389278
 h      1.95221676     1.41160127     1.01096794
 o      2.16760049    -1.10918203    -0.45279243
 h      3.06679083    -0.63249234    -0.44489898
 c     -2.46791373    -0.47433403     0.26813776
 h     -2.52760784    -0.89039558     1.19479623
 h     -3.15491206     0.52424060     0.22687115
 h     -3.20955874    -0.99940183    -0.42967291
 h     -2.06231156     1.58595317    -0.69179159
          17

 c      1.16963390    -0.48187833     0.05233524
 c     -0.04255048    -1.25173485     0.18580464
 c     -1.13447815    -0.33239377     0.01928970
 c     -1.07696507     1.07509515    -0.46769621
 c      0.07176535     1.73989227     0.19538313
 c      1.16654263     1.00909425     0.46097092
 h     -0.13260762    -2.22933380    -0.20742781
 h     -0.73787406     0.90292417    -1.51561954
 h     -0.01621251     2.91460688     0.19329362
 h      1.98176550     1.43636246     0.94863035
 o      2.16770985    -1.11610028    -0.46080367
 h      3.11015222    -0.59831605    -0.49285991
 c     -2.46692779    -0.49719045     0.25221711
 h     -2.52286736    -0.84114733     1.15590201
 h     -3.19614145     0.52084687     0.21479430
 h     -3.18575066    -0.93162831    -0.43187535
 h     -2.08094225     1.60750991    -0.66256864
          17

 c      1.16883522    -0.49464672     0.05730167
 c     -0.05677836    -1.23147099     0.20447475
 c     -1.13135902    -0.33347179     0.01029369
 c     -1.06684891     1.06571541    -0.44679299
 c      0.07802893     1.74806145     0.19906170
 c      1.15713386     1.01662818     0.45998561
 h     -0.13763074    -2.14974589    -0.19530617
 h     -0.71444146     0.91022879    -1.49565263
 h     -0.01824701     2.89912108     0.11844567
 h      2.02864882     1.46686067     0.89189980
 o      2.16993160    -1.12214130    -0.46871394
 h      3.12515088    -0.57660376    -0.53889545
 c     -2.47128954    -0.51789453     0.23330588
 h     -2.52952019    -0.81896610     1.17035113
 h     -3.21609081     0.49745744     0.20955210
 h     -3.15953428    -0.87917635    -0.43821803
 h     -2.08290972     1.62394324    -0.62345643
          17

 c      1.16718231    -0.50621968     0.06280560
 c     -0.07086654    -1.20618573     0.22273794
 c     -1.12684797    -0.33397847     0.00060594
 c     -1.05610139     1.05732271    -0.42677979
 c      0.08366326     1.75798052     0.20144409
 c      1.14833931     1.02247576     0.45872747
 h     -0.14550879    -2.10743526    -0.18758466
 h     -0.69127084     0.91941917    -1.47625254
 h     -0.01320944     2.86751059     0.05176002
 h      2.08338581     1.49820820     0.83586385
 o      2.17424271    -1.12709510    -0.47653656
 h      3.10763738    -0.57011163    -0.58109840
 c     -2.47967733    -0.53605321     0.21319060
 h     -2.54692358    -0.82032830     1.22840148
 h     -3.21360361     0.45639061     0.21033118
 h     -3.14499052    -0.85256497    -0.46192983
 h     -2.06479295     1.63232813    -0.57537494
          17

 c      1.16489961    -0.51607719     0.06883011
 c     -0.08412161    -1.17640735     0.24066074
 c     -1.12184291    -0.33360668    -0.00936398
 c     -1.04495897     1.05029715    -0.40769637
 c      0.08838638     1.76897872     0.20235952
 c      1.14179153     1.02678552     0.45759865
 h     -0.15722295    -2.10915085    -0.18620205
 h     -0.66981579     0.93076878    -1.45727652
 h     -0.00100103     2.82863074    -0.00549046
 h      2.13440060     1.52469326     0.77653855
 o      2.18022352    -1.13093400    -0.48422734
 h      3.05945919    -0.57837715    -0.61800718
 c     -2.49099888    -0.55214473     0.19506589
 h     -2.57220649    -0.83622732     1.29841710
 h     -3.18944723     0.40199254     0.21610008
 h     -3.15125220    -0.85793009    -0.51205726
 h     -2.02736623     1.63170925    -0.52008814
          17

 c      1.16227757    -0.52376683     0.07530253
 c     -0.09590891    -1.14461754     0.25760533
 c     -1.11743414    -0.33205730    -0.01924122
 c     -1.03341182     1.04485272    -0.38952275
 c      0.09214702     1.77998260     0.20184104
 c      1.13874404     1.02970547     0.45674604
 h     -0.17195084    -2.13958338    -0.18368598
 h     -0.65141121     0.94450661    -1.43881065
 h      0.01786722     2.79498939    -0.05383440
 h      2.17275276     1.54209153     0.71253786
 o      2.18701770    -1.13387578    -0.49164743
 h      2.98932835    -0.59679760    -0.64933315
 c     -2.50501186    -0.56714321     0.18038157
 h     -2.60234424    -0.86078066     1.35536732
 h     -3.14709088     0.34105350     0.22577351
 h     -3.17339862    -0.89343693    -0.58373291
 h     -1.97562435     1.62331346    -0.45997104
          17

 c      1.15964348    -0.52892940     0.08210718
 c     -0.10560320    -1.11379858     0.27286807
 c     -1.11475973    -0.32911199    -0.02873128
 c     -1.02117824     1.04099721    -0.37220695
 c      0.09512591     1.78977640     0.20012452
 c      1.13992673     1.03135311     0.45609378
 h     -0.18835829    -2.17725597    -0.17064878
 h     -0.63722783     0.96081415    -1.42122532
 h      0.04262873     2.77938494    -0.09546747
 h      2.19341418     1.54815411     0.64457478
 o      2.19310504    -1.13659031    -0.49847376
 h      2.91673117    -0.61337475    -0.67756982
 c     -2.52170812    -0.58252278     0.16874073
 h     -2.63483966    -0.89123668     1.38617169
 h     -3.09471031     0.28498584     0.23827694
 h     -3.19799345    -0.95151377    -0.66183521
 h     -1.91914381     1.61104687    -0.39770214
          17

 c      1.15732955    -0.53130303     0.08910698
 c     -0.11265261    -1.08630376     0.28611997
 c     -1.11482822    -0.32472524    -0.03760894
 c     -1.00776503     1.03854380    -0.35572032
 c      0.09768263     1.79757810     0.19749513
 c      1.14556610     1.03181325     0.45541507
 h     -0.20531415    -2.20643734    -0.14137527
 h     -0.62825990     0.97982807    -1.40517714
 h      0.07275950     2.78825541    -0.13236719
 h      2.19510509     1.54242312     0.57461173
 o      2.19638407    -1.14028141    -0.50412221
 h      2.87104576    -0.60755774    -0.70950785
 c     -2.54041377    -0.60021535     0.15913090
 h     -2.66772396    -0.92632013     1.38534123
 h     -3.04604605     0.25144897     0.25293165
 h     -3.21372565    -1.02295587    -0.73142213
 h     -1.87122667     1.60141476    -0.33568210
          17

 c      1.15565127    -0.53070190     0.09616502
 c     -0.11674434    -1.06364997     0.29736341
 c     -1.11832012    -0.31909357    -0.04567541
 c     -0.99282828     1.03731898    -0.34012419
 c      0.10033806     1.80344573     0.19409279
 c      1.15540632     1.03111587     0.45439558
 h     -0.22185614    -2.21831959    -0.09390851
 h     -0.62531923     1.00166584    -1.39156699
 h      0.10783828     2.81734696    -0.16398502
 h      2.18029211     1.52618852     0.50523451
 o      2.19575118    -1.14565768    -0.50811052
 h      2.86695150    -0.56690768    -0.75083134
 c     -2.56011366    -0.62193420     0.15059620
 h     -2.69947969    -0.96537588     1.35151576
 h     -3.01429620     0.25698167     0.26955823
 h     -3.21463857    -1.09909225    -0.78218125
 h     -1.84423784     1.60103628    -0.27541099
          17

 c      1.15489735    -0.52700093     0.10315343
 c     -0.11793589    -1.04661079     0.30676373
 c     -1.12545196    -0.31266972    -0.05271249
 c     -0.97676650     1.03754163    -0.32554755
 c      0.10379411     1.80802719     0.18992054
 c      1.16869061     1.02918996     0.45269524
 h     -0.23705391    -2.20910292    -0.02870735
 h     -0.62902536     1.02644525    -1.38142686
 h      0.14683073     2.85520997    -0.18748251
 h      2.15571255     1.50273918     0.43907491
 o      2.19234473    -1.15173092    -0.51066352
 h      2.88482707    -0.50635435    -0.79665057
 c     -2.58049093    -0.64765545     0.14248712
 h     -2.72901547    -1.00822593     1.28636147
 h     -3.00152852     0.29904823     0.28661914
 h     -3.19892413    -1.17270160    -0.80837958
 h     -1.84201844     1.61189081    -0.21780531
          17

 c      1.15531660    -0.52015559     0.10994681
 c     -0.11666134    -1.03530033     0.31453794
 c     -1.13598782    -0.30609077    -0.05845691
 c     -0.96085757     1.03990209    -0.31208083
 c      0.10888252     1.81202902     0.18499906
 c      1.18418070     1.02582264     0.45002340
 h     -0.25000081    -2.17891266     0.05221183
 h     -0.63982479     1.05427300    -1.37563886
 h      0.18788859     2.88995691    -0.19986741
 h      2.13265890     1.47751668     0.37803206
 o      2.18771896    -1.15701702    -0.51231472
 h      2.89940928    -0.44888883    -0.83762864
 c     -2.60179544    -0.67554403     0.13436579
 h     -2.75582124    -1.05549481     1.19559924
 h     -3.00119108     0.35552999     0.30041459
 h     -3.16745808    -1.23843310    -0.80812292
 h     -1.85762078     1.62971422    -0.16435741
          17

 c      1.15708259    -0.51023359     0.11642037
 c     -0.11362088    -1.02917524     0.32092139
 c     -1.14935336    -0.30005151    -0.06260708
 c     -0.94669681     1.04515535    -0.29975520
 c      0.11643341     1.81592643     0.17945303
 c      1.20040152     1.02071687     0.44621270
 h     -0.25999754    -2.13225923     0.14562018
 h     -0.65804500     1.08520639    -1.37449581
 h      0.22880607     2.91307202    -0.19942665
 h      2.12476048     1.45708139     0.32249691
 o      2.18273064    -1.16054971    -0.51342282
 h      2.89721724    -0.40917816    -0.86748082
 c     -2.62397535    -0.70342006     0.12551302
 h     -2.78041332    -1.10962470     1.09190245
 h     -3.00793088     0.40341379     0.30754454
 h     -3.12308238    -1.29297798    -0.78314466
 h     -1.87944428     1.64790727    -0.11724252
          17

 c      1.16024953    -0.49744620     0.12245348
 c     -0.10959347    -1.02695969     0.32616309
 c     -1.16476536    -0.29518209    -0.06486107
 c     -0.93563898     1.05373245    -0.28861291
 c      0.12714148     1.81991290     0.17349846
 c      1.21626302     1.01374422     0.44120313
 h     -0.26698654    -2.07965325     0.24748169
 h     -0.68391454     1.11919350    -1.37733168
 h      0.26754910     2.92017005    -0.18597696
 h      2.14124136     1.44595252     0.27170162
 o      2.17770493    -1.16184662    -0.51414348
 h      2.87385705    -0.39401473    -0.88337861
 c     -2.64639874    -0.72930808     0.11466245
 h     -2.80484211    -1.17661199     0.99722923
 h     -3.01995161     0.42789835     0.30633216
 h     -3.07058790    -1.33559771    -0.73962185
 h     -1.89760300     1.66146523    -0.07836095
          17

 c      1.16472439    -0.48217249     0.12793300
 c     -0.10524725    -1.02668298     0.33045748
 c     -1.18134320    -0.29196685    -0.06496960
 c     -0.92860997     1.06565085    -0.27874438
 c      0.14147174     1.82390279     0.16740057
 c      1.23165246     1.00521327     0.43489574
 h     -0.27201474    -2.03793645     0.35428953
 h     -0.71748451     1.15601457    -1.38248634
 h      0.30262389     2.91081881    -0.16067136
 h      2.18028823     1.44354378     0.22563245
 o      2.17267463    -1.16074357    -0.51449302
 h      2.83020662    -0.40499568    -0.88496333
 c     -2.66803282    -0.75131455     0.10080218
 h     -2.83179841    -1.26480289     0.93549332
 h     -3.03744991     0.42138894     0.29638807
 h     -3.01699833    -1.36953828    -0.68998019
 h     -1.90607310     1.66802291    -0.04868263
          17

 c      1.17027450    -0.46496195     0.13275455
 c     -0.10109157    -1.02634198     0.33381796
 c     -1.19820045    -0.29069977    -0.06278217
 c     -0.92611031     1.08060259    -0.27026587
 c      0.15960212     1.82749512     0.16144425
 c      1.24726770     0.99581293     0.42707426
 h     -0.27660360    -2.02330640     0.46502377
 h     -0.75847422     1.19525465    -1.38765030
 h      0.33336356     2.88859666    -0.12582519
 h      2.23110294     1.44516863     0.18608397
 o      2.16742132    -1.15739237    -0.51434506
 h      2.77174015    -0.43865679    -0.87445261
 c     -2.68791316    -0.76817500     0.08499767
 h     -2.86108216    -1.37468835     0.91210238
 h     -3.06140778     0.38121225     0.27787807
 h     -2.97090729    -1.40349590    -0.65325740
 h     -1.90246641     1.66745968    -0.02813794
          17

 c      1.17656783    -0.44650644     0.13682185
 c     -0.09764150    -1.02516714     0.33620147
 c     -1.21452678    -0.29146568    -0.05826202
 c     -0.92822295     1.09806673    -0.26328021
 c      0.18138690     1.82992173     0.15591430
 c      1.26397005     0.98634192     0.41750452
 h     -0.28041143    -2.03729630     0.57987431
 h     -0.80612382     1.23631999    -1.39042667
 h      0.36018262     2.86139531    -0.08473815
 h      2.28153008     1.44556544     0.15555859
 o      2.16133291    -1.15245675    -0.51332669
 h      2.71072628    -0.48347800    -0.85834465
 c     -2.70554714    -0.78003545     0.07006401
 h     -2.88875097    -1.49269343     0.91092122
 h     -3.09327264     0.30906693     0.25134425
 h     -2.93888513    -1.44828519    -0.64786484
 h     -1.88759108     1.66149706    -0.01563390
          17

 c      1.18321742    -0.42760760     0.14004306
 c     -0.09548373    -1.02383671     0.33788635
 c     -1.22966372    -0.29415155    -0.05146939
 c     -0.93457559     1.11737350    -0.25785678
 c      0.20636050     1.83010964     0.15105425
 c      1.28238324     0.97754733     0.40605151
 h     -0.28054628    -2.06491348     0.69562875
 h     -0.85915363     1.27847281    -1.38890040
 h      0.38457596     2.84069540    -0.04111763
 h      2.32275485     1.44101805     0.13595055
 o      2.15323603    -1.14735228    -0.51067989
 h      2.66868651    -0.51625881    -0.84960686
 c     -2.72088937    -0.78866609     0.05770869
 h     -2.91098797    -1.60174646     0.91389444
 h     -3.13551386     0.21261357     0.21819780
 h     -2.92105506    -1.50565809    -0.67767228
 h     -1.86552616     1.65365001    -0.00892824
          17

 c      1.18982439    -0.40914862     0.14231877
 c     -0.09509568    -1.02333419     0.33946563
 c     -1.24316657    -0.29848681    -0.04253903
 c     -0.94430630     1.13772079    -0.25403927
 c      0.23382913     1.82706031     0.14697865
 c      1.30281224     0.97009782     0.39272480
 h     -0.27398143    -2.08831752     0.80549783
 h     -0.91586599     1.32087824    -1.38206477
 h      0.40837903     2.83749166     0.00219238
 h      2.35015313     1.42971074     0.12808920
 o      2.14199344    -1.14354758    -0.50560631
 h      2.66655621    -0.51352860    -0.86207943
 c     -2.73384742    -0.79732207     0.04758697
 h     -2.92600362    -1.68987752     0.91019381
 h     -3.19343276     0.10847503     0.18134295
 h     -2.91277930    -1.56459182    -0.73051209
 h     -1.84381364     1.64925694    -0.00442639
          17

 c      1.19601705    -0.39204940     0.14353030
 c     -0.09673138    -1.02419597     0.34155677
 c     -1.25484063    -0.30409200    -0.03166502
 c     -0.95617511     1.15822430    -0.25184670
 c      0.26303451     1.82050144     0.14360324
 c      1.32526863     0.96457571     0.37768141
 h     -0.25924301    -2.09567451     0.90246525
 h     -0.97433825     1.36268362    -1.37005375
 h      0.43238993     2.85519149     0.04430449
 h      2.36291399     1.41153956     0.13175783
 o      2.12808272    -1.14064586    -0.49835962
 h      2.69935654    -0.48233333    -0.89301218
 c     -2.74377761    -0.80968867     0.03854590
 h     -2.93348387    -1.75063248     0.89467948
 h     -3.27661039     0.02048531     0.14458812
 h     -2.90939880    -1.61172727    -0.79082703
 h     -1.83224250     1.65472246     0.00264476
          17

 c      1.20145610    -0.37719611     0.14355658
 c     -0.10043343    -1.02648848     0.34464613
 c     -1.26471526    -0.31051790    -0.01909392
 c     -0.96897297     1.17810721    -0.25120039
 c      0.29324397     1.81118410     0.14071299
 c      1.34949199     0.96141148     0.36120650
 h     -0.23637537    -2.08148637     0.98117576
 h     -1.03265867     1.40312295    -1.35415914
 h      0.45585341     2.88654764     0.08565323
 h      2.36395392     1.38804521     0.14576987
 o      2.11311211    -1.13706272    -0.49000868
 h      2.74386387    -0.44948237    -0.92680961
 c     -2.75005770    -0.82791050     0.02973766
 h     -2.93373686    -1.78139445     0.86538315
 h     -3.39176054    -0.03780757     0.10971728
 h     -2.90767739    -1.63880268    -0.84747610
 h     -1.83844751     1.67498649     0.01701205
          17

 c      1.20581420    -0.36534085     0.14231610
 c     -0.10606925    -1.02997760     0.34906744
 c     -1.27294871    -0.31728742    -0.00511952
 c     -0.98205998     1.19696468    -0.25179316
 c      0.32370961     1.80045225     0.13810341
 c      1.37492748     0.96076934     0.34367940
 h     -0.20644938    -2.04471695     1.03824913
 h     -1.08916710     1.44161230    -1.33657449
 h      0.47747078     2.91884876     0.12640050
 h      2.36034627     1.36252416     0.16804811
 o      2.09835671    -1.13179035    -0.48142810
 h      2.78207923    -0.43337585    -0.95117273
 c     -2.75344342    -0.85135710     0.02084179
 h     -2.92725338    -1.78245072     0.82245509
 h     -3.52835503    -0.07804909     0.07536807
 h     -2.90534320    -1.64286789    -0.89424434
 h     -1.86223156     1.71022432     0.04131550
          17

 c      1.20876844    -0.35698336     0.13980067
 c     -0.11336488    -1.03422327     0.35499236
 c     -1.27975370    -0.32393518     0.00993093
 c     -0.99546286     1.21480778    -0.25306480
 c      0.35362981     1.78965455     0.13563824
 c      1.40071544     0.96246545     0.32551787
 h     -0.17122413    -1.98775015     1.07239811
 h     -1.14261802     1.47777625    -1.31983879
 h      0.49644324     2.94069545     0.16583183
 h      2.36324822     1.33985609     0.19600128
 o      2.08455522    -1.12456130    -0.47313328
 h      2.80474823    -0.44143383    -0.95987792
 c     -2.75567783    -0.87819131     0.01163130
 h     -2.91481592    -1.75726455     0.76844886
 h     -3.66411263    -0.11951435     0.04041842
 h     -2.90073017    -1.62445050    -0.92843444
 h     -1.89507212     1.75541726     0.07514250
          17

 c      1.21001244    -0.35227438     0.13608650
 c     -0.12194003    -1.03855902     0.36236569
 c     -1.28538651    -0.33003382     0.02571662
 c     -1.00945449     1.23183078    -0.25435491
 c      0.38218096     1.77986872     0.13322979
 c      1.42591808     0.96603617     0.30707980
 h     -0.13294173    -1.91663189     1.08515520
 h     -1.19218100     1.51136441    -1.30611254
 h      0.51268176     2.94497010     0.20271018
 h      2.38474599     1.32502010     0.22752554
 o      2.07211823    -1.11557313    -0.46541896
 h      2.80823532    -0.47466193    -0.95067252
 c     -2.75813906    -0.90664812     0.00162964
 h     -2.89807028    -1.71445271     0.71005267
 h     -3.78043286    -0.17283505     0.00541932
 h     -2.89273032    -1.58643604    -0.95005848
 h     -1.92566294     1.80337339     0.11606067
          17

 c      1.20927685    -0.35097912     0.13132560
 c     -0.13136131    -1.04198659     0.37076487
 c     -1.29015497    -0.33520737     0.04189983
 c     -1.02417839     1.24819244    -0.25508676
 c      0.40857879     1.77185236     0.13081124
 c      1.45011034     0.97099181     0.28857601
 h     -0.09398121    -1.84227440     1.08249221
 h     -1.23728620     1.54208624    -1.29654391
 h      0.52657991     2.92906259     0.23576595
 h      2.43036841     1.32011805     0.26197373
 o      2.06121968    -1.10536246    -0.45842646
 h      2.79310764    -0.52981417    -0.92421376
 c     -2.76139724    -0.93470964    -0.01007287
 h     -2.88020963    -1.67126901     0.66112674
 h     -3.86658785    -0.24055226    -0.02820740
 h     -2.88083275    -1.53392080    -0.96196894
 h     -1.94486274     1.84766312     0.16113343
          17

 c      1.20634741    -0.35250253     0.12572573
 c     -0.14123008    -1.04312413     0.37927163
 c     -1.29441638    -0.33913129     0.05815816
 c     -1.03955379     1.26394953    -0.25485750
 c      0.43214174     1.76602308     0.12832247
 c      1.47377819     0.97700890     0.27012118
 h     -0.05601844    -1.78103696     1.07628347
 h     -1.27744600     1.56947907    -1.29101831
 h      0.53877672     2.89461736     0.26404617
 h      2.49388633     1.32277729     0.29948015
 o      2.05169299    -1.09483602    -0.45208707
 h      2.76568802    -0.59890238    -0.88486224
 c     -2.76541491    -0.95981460    -0.02469265
 h     -2.86555175    -1.65298001     0.64255855
 h     -3.91757168    -0.32111034    -0.05885169
 h     -2.86511674    -1.47443072    -0.97059968
 h     -1.94719880     1.88373445     0.20775011
          17

 c      1.20109349    -0.35596156     0.11951997
 c     -0.15126976    -1.04058318     0.38672708
 c     -1.29856614    -0.34151235     0.07419172
 c     -1.05531699     1.27907067    -0.25344179
 c      0.45235314     1.76237829     0.12569708
 c      1.49789509     0.98385002     0.25186619
 h     -0.01910593    -1.75028359     1.08120953
 h     -1.31217888     1.59290394    -1.28834885
 h      0.55004017     2.84777694     0.28723062
 h      2.56174799     1.32824466     0.33931867
 o      2.04273264    -1.08536249    -0.44596650
 h      2.74247833    -0.66747681    -0.84290372
 c     -2.77002496    -0.98019107    -0.04241824
 h     -2.85628137    -1.67557710     0.66685325
 h     -3.93190450    -0.41095242    -0.08499382
 h     -2.84599062    -1.41744297    -0.98623692
 h     -1.93052304     1.90894550     0.25390344
          17

 c      1.19350213    -0.36029338     0.11293670
 c     -0.16121613    -1.03394751     0.39267443
 c     -1.30303638    -0.34206943     0.08972844
 c     -1.07106466     1.29344918    -0.25075882
 c      0.46892039     1.76039354     0.12283598
 c      1.52319809     0.99123942     0.23403110
 h      0.01704903    -1.75676282     1.10346292
 h     -1.34107784     1.61168753    -1.28676646
 h      0.56122597     2.79959838     0.30600188
 h      2.62099343     1.33227197     0.37955031
 o      2.03286450    -1.07856362    -0.43932234
 h      2.75018790    -0.71756390    -0.81335103
 c     -2.77522057    -0.99647832    -0.06112407
 h     -2.85034819    -1.72839731     0.71976704
 h     -3.91094114    -0.50510797    -0.10527385
 h     -2.82346454    -1.37189560    -1.01999969
 h     -1.89545558     1.92243169     0.29835074
          17

 c      1.18368829    -0.36438140     0.10619738
 c     -0.17057565    -1.02420259     0.39789002
 c     -1.30829153    -0.34055547     0.10453296
 c     -1.08626349     1.30688322    -0.24684939
 c      0.48181161     1.75908932     0.11958460
 c      1.54983489     0.99888015     0.21685649
 h      0.05009773    -1.79114626     1.13430801
 h     -1.36396614     1.62533733    -1.28444735
 h      0.57317525     2.76473345     0.32220666
 h      2.66304077     1.33223517     0.41776387
 o      2.02147772    -1.07532791    -0.43200741
 h      2.80124516    -0.74308490    -0.80157326
 c     -2.78083039    -1.01064205    -0.07829314
 h     -2.84475024    -1.79064464     0.77515723
 h     -3.85990560    -0.59716923    -0.11848516
 h     -2.79648420    -1.34227243    -1.07588853
 h     -1.84514116     1.92516645     0.34092020
          17

 c      1.17188727    -0.36719118     0.09952660
 c     -0.17872237    -1.01286468     0.40357825
 c     -1.31477584    -0.33680829     0.11841482
 c     -1.10024248     1.31903474    -0.24187893
 c      0.49125928     1.75752678     0.11578515
 c      1.57737176     1.00651456     0.20055215
 h      0.07563980    -1.83764715     1.15949971
 h     -1.38105720     1.63373897    -1.27990747
 h      0.58634723     2.75554821     0.33801443
 h      2.68391808     1.32703621     0.45177911
 o      2.01010082    -1.07547515    -0.42495396
 h      2.87347381    -0.75462558    -0.79558388
 c     -2.78599235    -1.02465293    -0.09302154
 h     -2.83768056    -1.84833619     0.81420038
 h     -3.79123487    -0.67876330    -0.12377575
 h     -2.76365994    -1.32757616    -1.14590775
 h     -1.78513907     1.92015927     0.38299267
          17

 c      1.15848887    -0.36792222     0.09311161
 c     -0.18518653    -1.00115036     0.41057904
 c     -1.32282724    -0.33078688     0.13123034
 c     -1.11223044     1.32941891    -0.23613173
 c      0.49773562     1.75554584     0.11142208
 c      1.60492705     1.01392945     0.18525864
 h      0.08991956    -1.88329487     1.16860386
 h     -1.39305101     1.63728319    -1.27224681
 h      0.60024741     2.77377548     0.35394985
 h      2.68370289     1.31680642     0.48007591
 o      2.00059407    -1.07871398    -0.41908319
 h      2.93801845    -0.76276953    -0.78268379
 c     -2.78864727    -1.04023634    -0.10567723
 h     -2.82827605    -1.89484554     0.82745565
 h     -3.72946044    -0.73893828    -0.12106759
 h     -2.72486594    -1.32428470    -1.21568162
 h     -1.72277025     1.91229826     0.42776304
          17

 c      1.14407884    -0.36611827     0.08704227
 c     -0.18978237    -0.98979143     0.41924417
 c     -1.33259283    -0.32258156     0.14288284
 c     -1.12151699     1.33750918    -0.22990413
 c      0.50188864     1.75388941     0.10668086
 c      1.63126893     1.02092651     0.17101234
 h      0.09088155    -1.91984754     1.15644913
 h     -1.40112765     1.63690612    -1.26129865
 h      0.61334430     2.80945881     0.36802911
 h      2.66640374     1.30278461     0.50220501
 o      1.99393694    -1.08491116    -0.41477560
 h      2.97767380    -0.77244095    -0.75710209
 c     -2.78589669    -1.05875244    -0.11695005
 h     -2.81611958    -1.92755096     0.81128578
 h     -3.70732998    -0.76643041    -0.11092928
 h     -2.68175364    -1.32895481    -1.27227910
 h     -1.66512318     1.90695553     0.47920917
          17

 c      1.12942084    -0.36169201     0.08129350
 c     -0.19259069    -0.97911251     0.42956489
 c     -1.34396725    -0.31240441     0.15332364
 c     -1.12769007     1.34296618    -0.22323917
 c      0.50442881     1.75358012     0.10181958
 c      1.65486112     1.02728886     0.15770217
 h      0.07798674    -1.94280313     1.12165260
 h     -1.40683875     1.63402824    -1.24769695
 h      0.62374760     2.84865210     0.37721989
 h      2.64020443     1.28731148     0.51933148
 o      1.99032205    -1.09391960    -0.41199447
 h      2.98519758    -0.78520232    -0.71786063
 c     -2.77656359    -1.08056928    -0.12745196
 h     -2.80096313    -1.94596232     0.76538664
 h     -3.73681469    -0.75841126    -0.09396154
 h     -2.63705578    -1.33896691    -1.30716645
 h     -1.61624758     1.90728751     0.53906251
          17

 c      1.11537202    -0.35488242     0.07575650
 c     -0.19390034    -0.96910398     0.44127453
 c     -1.35659068    -0.30056393     0.16254966
 c     -1.13072358     1.34579592    -0.21570876
 c      0.50601313     1.75538177     0.09703057
 c      1.67397711     1.03277158     0.14504551
 h      0.05191175    -1.95064911     1.06546969
 h     -1.41190930     1.63036983    -1.23273603
 h      0.62989785     2.88011420     0.37910957
 h      2.61680395     1.27356784     0.53455653
 o      1.98940063    -1.10550175    -0.41044657
 h      2.96003445    -0.80090000    -0.66663968
 c     -2.76264632    -1.10470986    -0.13758058
 h     -2.78267057    -1.95154422     0.69224235
 h     -3.79296676    -0.72503769    -0.07199429
 h     -2.59366008    -1.35248347    -1.31614460
 h     -1.57615359     1.91249344     0.60406883
          17

 c      1.10276330    -0.34618524     0.07029251
 c     -0.19415620    -0.95942135     0.45388171
 c     -1.36992062    -0.28743164     0.17059848
 c     -1.13082387     1.34626495    -0.20654968
 c      0.50716096     1.75966560     0.09240020
 c      1.68707465     1.03716480     0.13267953
 h      0.01448052    -1.94513980     0.99146251
 h     -1.41796114     1.62764429    -1.21784401
 h      0.63083197     2.89719581     0.37246404
 h      2.60765192     1.26451973     0.55187759
 o      1.99032074    -1.11938540    -0.40966147
 h      2.90878524    -0.81761869    -0.60720319
 c     -2.74675564    -1.12951142    -0.14762472
 h     -2.76136785    -1.94908179     0.59833723
 h     -3.84440968    -0.68047370    -0.04844647
 h     -2.55403083    -1.36823615    -1.29894797
 h     -1.54270018     1.91905842     0.66699972
          17

 c      1.09227866    -0.33628050     0.06478568
 c     -0.19390719    -0.94931339     0.46667743
 c     -1.38332457    -0.27341403     0.17754473
 c     -1.12824940     1.34471613    -0.19504345
 c      0.50820698     1.76645537     0.08792282
 c      1.69340011     1.04041959     0.12042322
 h     -0.03131730    -1.93248831     0.90548598
 h     -1.42619594     1.62719833    -1.20374244
 h      0.62619631     2.89748924     0.35715207
 h      2.61729735     1.26126169     0.57312802
 o      1.99153436    -1.13541882    -0.40903242
 h      2.84943558    -0.83014310    -0.54544391
 c     -2.73048334    -1.15295984    -0.15807653
 h     -2.73755839    -1.94968263     0.49658564
 h     -3.87246860    -0.63597607    -0.02667118
 h     -2.51984250    -1.38539423    -1.25960702
 h     -1.51388831     1.92328177     0.72021729
          17

 c      1.08436330    -0.32595271     0.05918330
 c     -0.19372473    -0.93760196     0.47881943
 c     -1.39615580    -0.25893334     0.18349284
 c     -1.12325329     1.34147474    -0.18079979
 c      0.50929386     1.77545689     0.08351691
 c      1.69325912     1.04269652     0.10848144
 h     -0.08172617    -1.92399888     0.81481587
 h     -1.43713903     1.62973962    -1.18977020
 h      0.61622052     2.88248968     0.33401836
 h      2.64031137     1.26243361     0.59562070
 o      1.99076449    -1.15371547    -0.40795672
 h      2.81292579    -0.82860082    -0.48776314
 c     -2.71460651    -1.17257727    -0.16957587
 h     -2.71191032    -1.97250502     0.40634250
 h     -3.86917331    -0.59936394    -0.00919412
 h     -2.49147207    -1.40364969    -1.20784792
 h     -1.48873984     1.92275309     0.75828326
          17

 c      1.07919173    -0.31599643     0.05351102
 c     -0.19407215    -0.92306126     0.48960218
 c     -1.40780234    -0.24440429     0.18856019
 c     -1.11609634     1.33684029    -0.16382952
 c      0.51039560     1.78602422     0.07902846
 c      1.68760562     1.04426792     0.09732425
 h     -0.13348676    -1.93208866     0.72519910
 h     -1.45055851     1.63527555    -1.17387593
 h      0.60171502     2.85790881     0.30486943
 h      2.66586850     1.26550414     0.61366745
 o      1.98643176    -1.17427904    -0.40617051
 h      2.82121575    -0.80534461    -0.43619961
 c     -2.69959719    -1.18617879    -0.18189407
 h     -2.68475826    -2.03448865     0.34305270
 h     -3.83237716    -0.57605149     0.00211212
 h     -2.46731350    -1.42355229    -1.16054701
 h     -1.46721525     1.91666713     0.77877679
          17

 c      1.07671523    -0.30714009     0.04784827
 c     -0.19520965    -0.90532732     0.49872969
 c     -1.41771255    -0.23019907     0.19285682
 c     -1.10705264     1.33108845    -0.14448756
 c      0.51135372     1.79712243     0.07423683
 c      1.67748283     1.04540253     0.08742245
 h     -0.18485493    -1.96010615     0.63795123
 h     -1.46559626     1.64326635    -1.15332001
 h      0.58401140     2.83407059     0.27240066
 h      2.68393135     1.26827272     0.62174613
 o      1.97947760    -1.19620208    -0.40372764
 h      2.85823481    -0.76819426    -0.38875293
 c     -2.68581285    -1.19360210    -0.19300609
 h     -2.65627319    -2.12945923     0.30458581
 h     -3.76342846    -0.56955343     0.00580330
 h     -2.44387128    -1.44662295    -1.13872344
 h     -1.44996930     1.90575499     0.78230428
          17

 c      1.07674286    -0.30002006     0.04228597
 c     -0.19726856    -0.88533058     0.50616288
 c     -1.42541084    -0.21663116     0.19647464
 c     -1.09638625     1.32444804    -0.12338897
 c      0.51191891     1.80746851     0.06890436
 c      1.66377801     1.04631056     0.07909902
 h     -0.23457000    -1.99757689     0.55196605
 h     -1.48104003     1.65289226    -1.12566876
 h      0.56466542     2.82428592     0.23961042
 h      2.68799421     1.26945222     0.61617041
 o      1.97178219    -1.21810819    -0.40058913
 h      2.89409979    -0.73320244    -0.34543360
 c     -2.67321074    -1.19653701    -0.20079866
 h     -2.62719537    -2.23258439     0.27878158
 h     -3.66726500    -0.58119044     0.00108402
 h     -2.41850329    -1.47348167    -1.15484324
 h     -1.43824165     1.89225106     0.77245716
          17

 c      1.07897230    -0.29517304     0.03691404
 c     -0.20034117    -0.86457239     0.51177892
 c     -1.43050790    -0.20396331     0.19948699
 c     -1.08431445     1.31706562    -0.10132931
 c      0.51179401     1.81606783     0.06289168
 c      1.64720958     1.04712272     0.07250066
 h     -0.28058909    -2.02870654     0.46770300
 h     -1.49563280     1.66330766    -1.08961335
 h      0.54492371     2.83864953     0.20847056
 h      2.67529758     1.26865468     0.59529453
 o      1.96452758    -1.23891145    -0.39660880
 h      2.91051237    -0.71236414    -0.30815300
 c     -2.66087001    -1.19714632    -0.20517473
 h     -2.59864908    -2.32152955     0.25662368
 h     -3.55499331    -0.60844065    -0.01139681
 h     -2.39277280    -1.50083773    -1.20171406
 h     -1.43382918     1.87984766     0.75566126
          17

 c      1.08298788    -0.29301690     0.03183366
 c     -0.20444593    -0.84434511     0.51530973
 c     -1.43271051    -0.19241162     0.20195260
 c     -1.07099321     1.30901319    -0.07915537
 c      0.51063990     1.82287939     0.05624682
 c      1.62835387     1.04786994     0.06760724
 h     -0.32040996    -2.04138688     0.38774251
 h     -1.50835249     1.67383703    -1.04543419
 h      0.52552009     2.87635918     0.17893883
 h      2.64654146     1.26629183     0.55931251
 o      1.95820140    -1.25792178    -0.39164738
 h      2.90065080    -0.71204907    -0.27886382
 c     -2.64671677    -1.19772727    -0.20764868
 h     -2.57167107    -2.38314091     0.23408520
 h     -3.44905985    -0.64111001    -0.02820745
 h     -2.37096650    -1.52267452    -1.26055978
 h     -1.43884136     1.87314586     0.74011947
          17

 c      1.08826516    -0.29382245     0.02716963
 c     -0.20946586    -0.82553800     0.51644360
 c     -1.43183927    -0.18213221     0.20391899
 c     -1.05657214     1.30040556    -0.05751581
 c      0.50803874     1.82879498     0.04914561
 c      1.60761814     1.04846043     0.06423582
 h     -0.35179151    -2.02939126     0.31546269
 h     -1.51863947     1.68411818    -0.99509820
 h      0.50710767     2.92599650     0.14973056
 h      2.60600813     1.26358583     0.51016179
 o      1.95288011    -1.27476054    -0.38561676
 h      2.86477113    -0.73456031    -0.25890444
 c     -2.62768388    -1.20082334    -0.21007842
 h     -2.54700069    -2.41102921     0.20998455
 h     -3.38489459    -0.65880711    -0.04257699
 h     -2.35655307    -1.53383906    -1.31463659
 h     -1.45476767     1.87592740     0.73298808
          17

 c      1.09419136    -0.29768803     0.02307633
 c     -0.21511876    -0.80872574     0.51490845
 c     -1.42785239    -0.17320634     0.20542135
 c     -1.04132415     1.29159233    -0.03658613
 c      0.50349946     1.83495708     0.04177209
 c      1.58516273     1.04866788     0.06204662
 h     -0.37307300    -1.99134059     0.25404238
 h     -1.52653202     1.69418585    -0.94195957
 h      0.49054994     2.97339344     0.11975770
 h      2.56198054     1.26264813     0.45141501
 o      1.94829559    -1.28935192    -0.37850144
 h      2.80918324    -0.77841347    -0.24868779
 c     -2.60177583    -1.20803981    -0.21373121
 h     -2.52488114    -2.40308047     0.18458649
 h     -3.38759099    -0.64599864    -0.04961224
 h     -2.35085848    -1.53149505    -1.35383042
 h     -1.48091280     1.88869829     0.73688454
          17

 c      1.10011055    -0.30452442     0.01973510
 c     -0.22095168    -0.79424712     0.51051992
 c     -1.42086926    -0.16563053     0.20647876
 c     -1.02573595     1.28322511    -0.01606008
 c      0.49653086     1.84222171     0.03427255
 c      1.56089547     1.04815244     0.06060371
 h     -0.38327849    -1.92982810     0.20593631
 h     -1.53261543     1.70443280    -0.89001911
 h      0.47673100     3.00767914     0.08866029
 h      2.52610085     1.26633423     0.38751121
 o      1.94364964    -1.30203635    -0.37039782
 h      2.74903339    -0.83656314    -0.24706494
 c     -2.57073914    -1.21813070    -0.21877265
 h     -2.50485502    -2.36093667     0.15926425
 h     -3.43980471    -0.61547768    -0.05302671
 h     -2.35332635    -1.51486426    -1.37371893
 h     -1.51362404     1.90785870     0.74915835
          17

 c      1.10540496    -0.31405312     0.01734175
 c     -0.22635428    -0.78217764     0.50322747
 c     -1.41119142    -0.15930307     0.20709396
 c     -1.01045639     1.27610692     0.00453894
 c      0.48672738     1.85100513     0.02676810
 c      1.53476152     1.04655895     0.05954294
 h     -0.38231477    -1.85181695     0.17233162
 h     -1.53772115     1.71536717    -0.84288386
 h      0.46629072     3.02284089     0.05662514
 h      2.50915575     1.27731159     0.32170895
 o      1.93734082    -1.31370160    -0.36155681
 h      2.71217880    -0.89429190    -0.25060316
 c     -2.53787694    -1.22844120    -0.22497732
 h     -2.48580041    -2.29142575     0.13691436
 h     -3.50667499    -0.59035605    -0.05876184
 h     -2.36224893    -1.48463089    -1.37387857
 h     -1.54745742     1.92764349     0.76472280
          17

 c      1.10960504    -0.32581961     0.01608937
 c     -0.23057922    -0.77217747     0.49319596
 c     -1.39928711    -0.15401810     0.20725770
 c     -0.99618309     1.27099791     0.02554036
 c      0.47383987     1.86129251     0.01937477
 c      1.50729635     1.04370292     0.05873392
 h     -0.37138743    -1.77032709     0.15219463
 h     -1.54246729     1.72722220    -0.80284868
 h      0.45949477     3.01745222     0.02409821
 h      2.51368329     1.29627975     0.25413507
 o      1.92762794    -1.32533085    -0.35226283
 h      2.72798712    -0.93640307    -0.25549073
 c     -2.50559709    -1.23632402    -0.23235418
 h     -2.46606904    -2.21021132     0.12320732
 h     -3.56428803    -0.58402970    -0.06944281
 h     -2.37532050    -1.44262471    -1.35723810
 h     -1.57712742     1.94271813     0.77911720
          17

 c      1.11246126    -0.33921486     0.01615279
 c     -0.23278193    -0.76333680     0.48090334
 c     -1.38573858    -0.14948478     0.20694911
 c     -0.98359060     1.26852022     0.04700992
 c      0.45783680     1.87262983     0.01221497
 c      1.47978856     1.03970158     0.05819196
 h     -0.35332457    -1.70579475     0.14119916
 h     -1.54691388     1.73965017    -0.77054438
 h      0.45621969     2.99457459    -0.00843071
 h      2.53121935     1.32100547     0.18287436
 o      1.91488789    -1.33683950    -0.34252433
 h      2.79122393    -0.96576763    -0.26249473
 c     -2.47532558    -1.23886132    -0.24116891
 h     -2.44371185    -2.14464845     0.12797254
 h     -3.60050852    -0.60090496    -0.08513365
 h     -2.38992102    -1.39176795    -1.33045731
 h     -1.59871211     1.94951572     0.78973104
          17

 c      1.11390879    -0.35350043     0.01767175
 c     -0.23214020    -0.75452133     0.46705380
 c     -1.37117836    -0.14535435     0.20612787
 c     -0.97329017     1.26912807     0.06878581
 c      0.43893990     1.88406829     0.00542819
 c      1.45373959     1.03491164     0.05784152
 h     -0.33176895    -1.68123848     0.13286660
 h     -1.55056914     1.75172465    -0.74525441
 h      0.45605433     2.96221524    -0.04064714
 h      2.54827999     1.34747482     0.10689105
 o      1.90133623    -1.34751257    -0.33222790
 h      2.86701714    -0.99629335    -0.27449662
 c     -2.44790277    -1.23351376    -0.25148545
 h     -2.41714527    -2.12211993     0.16169024
 h     -3.60977569    -0.64072115    -0.10476591
 h     -2.40337600    -1.33592696    -1.30440527
 h     -1.61000349     1.94644704     0.79580121
          17

 c      1.11398919    -0.36785250     0.02073134
 c     -0.22807405    -0.74565970     0.45209228
 c     -1.35622856    -0.14124412     0.20473057
 c     -0.96578461     1.27307861     0.09055601
 c      0.41760021     1.89418583    -0.00081132
 c      1.43028870     1.02978344     0.05742954
 h     -0.30892744    -1.70617202     0.12443563
 h     -1.55270790     1.76223889    -0.72559626
 h      0.45856708     2.93317344    -0.07270823
 h      2.55333222     1.37167846     0.02716629
 o      1.88881977    -1.35706676    -0.32140918
 h      2.92662871    -1.03576726    -0.29207705
 c     -2.42376653    -1.22043079    -0.26215101
 h     -2.38596470    -2.14117404     0.22264416
 h     -3.59015793    -0.70069700    -0.12677550
 h     -2.41333876    -1.27929201    -1.29272071
 h     -1.61054819     1.93375893     0.79817999
          17

 c      1.11281194    -0.38143483     0.02534696
 c     -0.22034285    -0.73848945     0.43591327
 c     -1.34144387    -0.13679547     0.20268781
 c     -0.96141833     1.28038228     0.11191080
 c      0.39442688     1.90144710    -0.00629088
 c      1.41004277     1.02475832     0.05658789
 h     -0.28498542    -1.76682308     0.12027080
 h     -1.55276116     1.77009259    -0.71016154
 h      0.46361616     2.92135993    -0.10538393
 h      2.53938129     1.39055792    -0.05394287
 o      1.87834965    -1.36565983    -0.31021484
 h      2.95519643    -1.08534893    -0.31402646
 c     -2.40299933    -1.20218070    -0.27110308
 h     -2.35084191    -2.17485316     0.29447021
 h     -3.54275124    -0.77616868    -0.14917657
 h     -2.41802438    -1.22539827    -1.30565668
 h     -1.60176415     1.91348717     0.79931502
          17

 c      1.11056485    -0.39348019     0.03145366
 c     -0.20899024    -0.73534070     0.41830561
 c     -1.32723733    -0.13175528     0.19996368
 c     -0.96033710     1.29074497     0.13235842
 c      0.37014638     1.90498838    -0.01082153
 c      1.39315153     1.02020701     0.05491928
 h     -0.25992589    -1.83959414     0.12625206
 h     -1.55059218     1.77458610    -0.69788245
 h      0.47112186     2.93335566    -0.13942623
 h      2.50377827     1.40222695    -0.13361880
 o      1.87039037    -1.37364588    -0.29882260
 h      2.94706155    -1.14306574    -0.33853400
 c     -2.38528290    -1.18132888    -0.27719939
 h     -2.31276920    -2.19960038     0.35989104
 h     -3.47309123    -0.86051394    -0.16938433
 h     -2.41582115    -1.17669426    -1.34227926
 h     -1.58716712     1.88951306     0.80341106
          17

 c      1.10756478    -0.40335546     0.03889495
 c     -0.19439533    -0.73788619     0.39932283
 c     -1.31380602    -0.12602050     0.19659114
 c     -0.96248624     1.30355588     0.15133917
 c      0.34563560     1.90513704    -0.01434647
 c      1.37939829     1.01639120     0.05206091
 h     -0.23431670    -1.90542296     0.14504695
 h     -1.54663250     1.77558063    -0.68811598
 h      0.48011091     2.96293290    -0.17436004
 h      2.44764953     1.40599890    -0.20926349
 o      1.86501621    -1.38143688    -0.28739662
 h      2.90296480    -1.20550809    -0.36377651
 c     -2.36963682    -1.15970353    -0.28076170
 h     -2.27252847    -2.20365569     0.40771411
 h     -3.39482462    -0.94489581    -0.18408477
 h     -2.40495998    -1.13491244    -1.39117009
 h     -1.57228175     1.86729685     0.81631085
          17

 c      1.10431402    -0.41060473     0.04741436
 c     -0.17736008    -0.74691647     0.37926867
 c     -1.30110197    -0.11963391     0.19268008
 c     -0.96771100     1.31800686     0.16832394
 c      0.32191247     1.90298710    -0.01695991
 c      1.36822095     1.01343793     0.04774136
 h     -0.20902250    -1.95269051     0.17620866
 h     -1.54191314     1.77354125    -0.68055164
 h      0.48838248     2.99627306    -0.20829032
 h      2.37586925     1.40253851    -0.27913047
 o      1.86179809    -1.38944334    -0.27604161
 h      2.83147486    -1.26819018    -0.38850479
 c     -2.35406401    -1.13859640    -0.28281010
 h     -2.23051197    -2.18320973     0.43206815
 h     -3.33330435    -1.01947479    -0.18947321
 h     -2.38414315    -1.10124260    -1.43853039
 h     -1.56327047     1.85244934     0.84413483
          17

 c      1.10151764    -0.41497043     0.05666038
 c     -0.15908515    -0.76253449     0.35859606
 c     -1.28885578    -0.11274768     0.18840244
 c     -0.97598146     1.33335721     0.18305968
 c      0.30001657     1.89966459    -0.01882229
 c      1.35869582     1.01131282     0.04185233
 h     -0.18493195    -1.97552782     0.21752345
 h     -1.53801040     1.76948190    -0.67508453
 h      0.49334252     3.02049868    -0.23890383
 h      2.29737905     1.39416496    -0.34315621
 o      1.85942888    -1.39803982    -0.26470313
 h      2.75468953    -1.32568906    -0.41353465
 c     -2.33625608    -1.11869725    -0.28433326
 h     -2.18671700    -2.13875028     0.43049123
 h     -3.31667229    -1.07799976    -0.18258437
 h     -2.35326867    -1.07624241    -1.47366443
 h     -1.56387844     1.84797092     0.89010909
          17

 c      1.10001759    -0.41638301     0.06621874
 c     -0.14101005    -0.78431403     0.33784761
 c     -1.27662754    -0.10556979     0.18396516
 c     -0.98755404     1.34915182     0.19579434
 c      0.28086286     1.89598054    -0.02008341
 c      1.34960355     1.00981985     0.03451896
 h     -0.16289794    -1.97253621     0.26587923
 h     -1.53687615     1.76480006    -0.67171003
 h      0.49290243     3.02747779    -0.26434938
 h      2.22462287     1.38489199    -0.40374688
 o      1.85557930    -1.40747798    -0.25301637
 h      2.71056689    -1.37318052    -0.44421500
 c     -2.31596966    -1.10001925    -0.28591493
 h     -2.14083067    -2.07358469     0.40296509
 h     -3.34813128    -1.12031437    -0.16390627
 h     -2.31344039    -1.05993043    -1.48994706
 h     -1.57298611     1.85234535     0.95163591
          17

 c      1.10061595    -0.41491560     0.07567676
 c     -0.12457945    -0.81129744     0.31760787
 c     -1.26389488    -0.09831963     0.17958025
 c     -1.00282706     1.36518307     0.20719094
 c      0.26511939     1.89239261    -0.02084877
 c      1.33975846     1.00871429     0.02605571
 h     -0.14379406    -1.94714195     0.31773972
 h     -1.54051990     1.76100627    -0.67037580
 h      0.48588896     3.01394332    -0.28357318
 h      2.16996369     1.37920271    -0.46518382
 o      1.84877901    -1.41774694    -0.24053587
 h      2.72365418    -1.40961717    -0.48709719
 c     -2.29533039    -1.08229927    -0.28777261
 h     -2.09235177    -1.99425617     0.35218836
 h     -3.40291858    -1.14717550    -0.13768518
 h     -2.26659581    -1.05193296    -1.48433261
 h     -1.58575892     1.86085457     1.02103568
          17

 c      1.10383515    -0.41077302     0.08469169
 c     -0.11098944    -0.84183096     0.29842025
 c     -1.25017918    -0.09120990     0.17543903
 c     -1.02202565     1.38131587     0.21799156
 c      0.25310642     1.88902623    -0.02116215
 c      1.32858555     1.00794241     0.01668489
 h     -0.12859849    -1.90954514     0.36977488
 h     -1.55060056     1.75941528    -0.67072323
 h      0.47219598     2.98095459    -0.29644018
 h      2.13924801     1.37929458    -0.53022553
 o      1.84067278    -1.42871828    -0.22750549
 h      2.77000217    -1.43626207    -0.53801747
 c     -2.27660844    -1.06495660    -0.29015801
 h     -2.04023612    -1.91296680     0.28526472
 h     -3.45509254    -1.15817212    -0.10883140
 h     -2.21517224    -1.05149468    -1.45723758
 h     -1.59691271     1.86849154     1.08919177
          17

 c      1.10976062    -0.40438338     0.09301747
 c     -0.10095398    -0.87340360     0.28064479
 c     -1.23516245    -0.08444658     0.17169597
 c     -1.04500904     1.39738745     0.22874298
 c      0.24472740     1.88565545    -0.02098190
 c      1.31641011     1.00776954     0.00623711
 h     -0.11837353    -1.87852754     0.42021703
 h     -1.56807989     1.76091021    -0.67180895
 h      0.45293372     2.93400974    -0.30394595
 h      2.12871353     1.38343331    -0.59657439
 o      1.83372056    -1.44031511    -0.21460149
 h      2.81343120    -1.45345364    -0.58608124
 c     -2.26136943    -1.04670602    -0.29358583
 h     -1.98155827    -1.85023082     0.21533275
 h     -3.48882209    -1.15342399    -0.08099642
 h     -2.16179868    -1.05738077    -1.41324824
 h     -1.60281208     1.87169797     1.14850631
          17

 c      1.11804482    -0.39647901     0.10049259
 c     -0.09460808    -0.90305664     0.26433466
 c     -1.21876264    -0.07823716     0.16846373
 c     -1.07126189     1.41319475     0.23970298
 c      0.23946392     1.88166380    -0.02015122
 c      1.30410746     1.00861340    -0.00576785
 h     -0.11395302    -1.87672581     0.47031729
 h     -1.59306917     1.76585353    -0.67199735
 h      0.43055006     2.88360058    -0.30857221
 h      2.12922549     1.38769550    -0.65791606
 o      1.82938661    -1.45240379    -0.20233144
 h      2.83360137    -1.46143198    -0.62302256
 c     -2.25070486    -1.02600166    -0.29831413
 h     -1.91157947    -1.82870901     0.15675129
 h     -3.49595574    -1.13406518    -0.05663316
 h     -2.10884089    -1.06784530    -1.36241539
 h     -1.60186649     1.86865728     1.19400141
          17

 c      1.12804287    -0.38805563     0.10701338
 c     -0.09160130    -0.92886252     0.24943155
 c     -1.20116261    -0.07279667     0.16581567
 c     -1.09998277     1.42849582     0.25086354
 c      0.23646495     1.87614018    -0.01840194
 c      1.29260931     1.01079131    -0.01981038
 h     -0.11532241    -1.91376461     0.52228036
 h     -1.62491474     1.77415351    -0.66914987
 h      0.40850498     2.84433484    -0.31431647
 h      2.13204625     1.38865847    -0.70769935
 o      1.82829583    -1.46474058    -0.19095391
 h      2.82320580    -1.46098620    -0.64446463
 c     -2.24495482    -1.00277918    -0.30320172
 h     -1.83111115    -1.85218006     0.11200492
 h     -3.47289717    -1.10175679    -0.03755393
 h     -2.05770058    -1.08103519    -1.32028866
 h     -1.59423331     1.85905790     1.22346656
          17

 c      1.13897671    -0.38023852     0.11251084
 c     -0.09128276    -0.95086468     0.23622421
 c     -1.18280153    -0.06835469     0.16378556
 c     -1.13018931     1.44299070     0.26200012
 c      0.23474714     1.86838075    -0.01548501
 c      1.28268254     1.01438657    -0.03617945
 h     -0.12120215    -1.97619938     0.57411079
 h     -1.66245152     1.78542541    -0.66105171
 h      0.38992486     2.82929984    -0.32523379
 h      2.13134594     1.38458241    -0.74147884
 o      1.83057506    -1.47699951    -0.18054143
 h      2.78254015    -1.45338077    -0.64899798
 c     -2.24333599    -0.97879548    -0.30620145
 h     -1.75189459    -1.90079460     0.07199408
 h     -3.41980944    -1.05828545    -0.02510009
 h     -2.00863569    -1.09573473    -1.30221322
 h     -1.58151196     1.84387164     1.23755607
          17

 c      1.15004282    -0.37413396     0.11693934
 c     -0.09285002    -0.96997315     0.22532134
 c     -1.16432828    -0.06515443     0.16235966
 c     -1.16079986     1.45629391     0.27269285
 c      0.23342118     1.85867058    -0.01142584
 c      1.27489663     1.01921584    -0.05493149
 h     -0.12951499    -2.04165588     0.62012060
 h     -1.70430849     1.79916490    -0.64590415
 h      0.37590050     2.84091092    -0.34242351
 h      2.12440179     1.37542231    -0.75744930
 o      1.83591657    -1.48882143    -0.17096857
 h      2.71857394    -1.44013348    -0.63847207
 c     -2.24434685    -0.95585231    -0.30639993
 h     -1.68795503    -1.95242417     0.02912046
 h     -3.34195986    -1.00559066    -0.01961861
 h     -1.96263325    -1.11091310    -1.31251228
 h     -1.56654988     1.82523110     1.24012928
          17

 c      1.16047778    -0.37070216     0.12027541
 c     -0.09545736    -0.98682520     0.21729827
 c     -1.14651835    -0.06342165     0.16147181
 c     -1.19069446     1.46793346     0.28233733
 c      0.23176555     1.84841222    -0.00661558
 c      1.26960123     1.02484535    -0.07589496
 h     -0.13829776    -2.09314010     0.65506363
 h     -1.74919322     1.81488859    -0.62275277
 h      0.36551529     2.86900703    -0.36284314
 h      2.11139574     1.36259999    -0.75642569
 o      1.84338099    -1.49988005    -0.16177207
 h      2.64814988    -1.42245293    -0.62032286
 c     -2.24583886    -0.93500713    -0.30463825
 h     -1.64839175    -1.99353058    -0.01905935
 h     -3.25344666    -0.94590848    -0.01914992
 h     -1.92341590    -1.12429963    -1.34177642
 h     -1.55313631     1.80622902     1.23846089
          17

 c      1.16960997    -0.37065541     0.12252116
 c     -0.09831439    -1.00161764     0.21253640
 c     -1.13016292    -0.06331775     0.16101486
 c     -1.21880056     1.47740745     0.29025049
 c      0.22918548     1.83935080    -0.00160320
 c      1.26683187     1.03064459    -0.09865733
 h     -0.14626070    -2.12146564     0.67575774
 h     -1.79611889     1.83222868    -0.59176566
 h      0.35736715     2.89910027    -0.38164880
 h      2.09560627     1.34890433    -0.74195767
 o      1.85122271    -1.50999615    -0.15198410
 h      2.60079729    -1.39984637    -0.61032704
 c     -2.24477565    -0.91679420    -0.30269214
 h     -1.63726609    -2.01751366    -0.07192179
 h     -3.18142882    -0.88118932    -0.01770068
 h     -1.89615029    -1.13254692    -1.37604526
 h     -1.54514514     1.79023205     1.24207635
          17

 c      1.17690418    -0.37438998     0.12370086
 c     -0.10076421    -1.01427097     0.21122335
 c     -1.11594007    -0.06490109     0.16086936
 c     -1.24423431     1.48430736     0.29598645
 c      0.22523492     1.83285508     0.00311792
 c      1.26617771     1.03587101    -0.12254479
 h     -0.15289929    -2.12327682     0.68083985
 h     -1.84454083     1.85097539    -0.55429738
 h      0.35049626     2.91980471    -0.39472445
 h      2.08377003     1.33839200    -0.72037417
 o      1.85790383    -1.51916947    -0.14063975
 h      2.60265999    -1.37003552    -0.62458558
 c     -2.23802474    -0.90160306    -0.30235233
 h     -1.65541242    -2.02158918    -0.12734835
 h     -3.15810980    -0.81128377    -0.00676626
 h     -1.88497662    -1.13239705    -1.40474260
 h     -1.54497511     1.77946773     1.25889228
          17

 c      1.18200369    -0.38197860     0.12383977
 c     -0.10231871    -1.02451299     0.21337103
 c     -1.10430842    -0.06810579     0.16093706
 c     -1.26642286     1.48843720     0.29971496
 c      0.21968906     1.82968567     0.00717043
 c      1.26677576     1.03979188    -0.14669502
 h     -0.15841395    -2.09972403     0.67046970
 h     -1.89432099     1.87102620    -0.51261893
 h      0.34443025     2.92485113    -0.39951081
 h      2.08518274     1.33575937    -0.69962133
 o      1.86412032    -1.52721483    -0.12810590
 h      2.64415494    -1.33490611    -0.65824272
 c     -2.22513178    -0.88970225    -0.30443002
 h     -1.70147131    -2.00543402    -0.18227656
 h     -3.18884007    -0.73508694     0.01495272
 h     -1.89187024    -1.12123332    -1.42257806
 h     -1.55226387     1.77370469     1.29031465
          17

 c      1.18475652    -0.39322512     0.12293590
 c     -0.10264278    -1.03182308     0.21878778
 c     -1.09549667    -0.07274597     0.16116364
 c     -1.28509363     1.48981350     0.30222419
 c      0.21256996     1.83002355     0.01028267
 c      1.26766217     1.04186562    -0.17034319
 h     -0.16363788    -2.05689439     0.64662164
 h     -1.94540815     1.89217670    -0.46921931
 h      0.33900577     2.91261628    -0.39493482
 h      2.10735258     1.34453817    -0.68568951
 o      1.87177732    -1.53367507    -0.11563036
 h      2.69571079    -1.30153313    -0.69231238
 c     -2.20891033    -0.88077521    -0.30855178
 h     -1.77194057    -1.97154444    -0.23288609
 h     -3.24522100    -0.65581279     0.03827760
 h     -1.91664489    -1.09710112    -1.42873376
 h     -1.56428561     1.77047176     1.33037238
          17

 c      1.18520159    -0.40773054     0.12095425
 c     -0.10151888    -1.03526634     0.22701150
 c     -1.08956919    -0.07854720     0.16154407
 c     -1.30017702     1.48857254     0.30448526
 c      0.20410100     1.83353152     0.01229056
 c      1.26835592     1.04193089    -0.19315672
 h     -0.17003958    -2.00767231     0.61386931
 h     -1.99724778     1.91377890    -0.42590070
 h      0.33430051     2.88570368    -0.38133869
 h      2.14968707     1.36480046    -0.67874432
 o      1.88214904    -1.53818164    -0.10413417
 h      2.73671422    -1.27610009    -0.71270613
 c     -2.19264979    -0.87385558    -0.31408588
 h     -1.86079496    -1.92709597    -0.27492110
 h     -3.29768872    -0.57957737     0.05384358
 h     -1.95738691    -1.05869281    -1.42576944
 h     -1.57757760     1.76657973     1.36987775
          17

 c      1.18353490    -0.42493673     0.11784223
 c     -0.09881087    -1.03342671     0.23732055
 c     -1.08648331    -0.08518708     0.16211577
 c     -1.31174060     1.48490209     0.30723287
 c      0.19462625     1.83936396     0.01316829
 c      1.26900921     1.04022038    -0.21519688
 h     -0.17971008    -1.97245132     0.57942404
 h     -2.04824808     1.93446480    -0.38324582
 h      0.33073109     2.85124132    -0.36066449
 h      2.20260805     1.39286700    -0.67391444
 o      1.89574219    -1.54057717    -0.09405052
 h      2.75786249    -1.26194287    -0.71284896
 c     -2.17884794    -0.86741074    -0.32054365
 h     -1.95971272    -1.88639965    -0.30449275
 h     -3.32956941    -0.51137336     0.05690291
 h     -2.01094599    -1.00546342    -1.41885103
 h     -1.58917550     1.75937490     1.40083809
          17

 c      1.18009295    -0.44415023     0.11354389
 c     -0.09446748    -1.02506390     0.24905500
 c     -1.08612429    -0.09231558     0.16294647
 c     -1.31995502     1.47901920     0.31083074
 c      0.18452572     1.84617707     0.01305276
 c      1.26998041     1.03717190    -0.23658020
 h     -0.19482177    -1.97144105     0.54959457
 h     -2.09576349     1.95220326    -0.34086213
 h      0.32924838     2.82113215    -0.33658074
 h      2.25348028     1.42344098    -0.66567690
 o      1.91259036    -1.54088478    -0.08549444
 h      2.75674772    -1.26010863    -0.69106150
 c     -2.16921454    -0.85955985    -0.32748624
 h     -2.06081943    -1.86889597    -0.31933538
 h     -3.33387031    -0.45406407     0.04620284
 h     -2.07356969    -0.93777904    -1.41458324
 h     -1.59699321     1.74715875     1.41835326
          17

 c      1.17536437    -0.46455974     0.10800458
 c     -0.08865325    -1.01061192     0.26213587
 c     -1.08832734    -0.09953380     0.16411967
 c     -1.32504463     1.47115091     0.31533117
 c      0.17415932     1.85236106     0.01217648
 c      1.27144385     1.03324111    -0.25727328
 h     -0.21584985    -2.00717082     0.52390349
 h     -2.13667854     1.96471919    -0.29813979
 h      0.33128036     2.80970314    -0.31355619
 h      2.29202513     1.45169925    -0.65060493
 o      1.93236223    -1.53928632    -0.07832879
 h      2.73627675    -1.26962088    -0.64955548
 c     -2.16466692    -0.84921467    -0.33455076
 h     -2.16062027    -1.88534029    -0.31963331
 h     -3.30896751    -0.40874997     0.02251766
 h     -2.14165906    -0.85697781    -1.41851663
 h     -1.59977273     1.72916663     1.42080970
          17

 c      1.17000306    -0.48527456     0.10116733
 c     -0.08187681    -0.99244659     0.27695328
 c     -1.09288497    -0.10639036     0.16571125
 c     -1.32722386     1.46149863     0.32056400
 c      0.16389930     1.85671057     0.01064645
 c      1.27329958     1.02881184    -0.27709251
 h     -0.24030326    -2.06113720     0.49661333
 h     -2.16822012     1.97004687    -0.25495230
 h      0.33779313     2.82621598    -0.29414983
 h      2.31203909     1.47413882    -0.62760563
 o      1.95422337    -1.53615189    -0.07206986
 h      2.70684470    -1.28672140    -0.59593476
 c     -2.16560381    -0.83712756    -0.34168095
 h     -2.25821871    -1.92525758    -0.30779851
 h     -3.25673334    -0.37513287    -0.01192668
 h     -2.21208740    -0.76542293    -1.43193748
 h     -1.59698348     1.70548124     1.40970266
          17

 c      1.16480933    -0.50539412     0.09296642
 c     -0.07489685    -0.97336436     0.29379900
 c     -1.09955155    -0.11245265     0.16775614
 c     -1.32664374     1.45019701     0.32617713
 c      0.15422674     1.85909211     0.00826175
 c      1.27521778     1.02416747    -0.29576508
 h     -0.26425538    -2.11082806     0.46350679
 h     -2.18861324     1.96697231    -0.21198759
 h      0.34785982     2.86732280    -0.27683967
 h      2.31123527     1.48870701    -0.59731508
 o      1.97654140    -1.53210902    -0.06570200
 h      2.69092693    -1.30341840    -0.54611855
 c     -2.17223144    -0.82498961    -0.34924722
 h     -2.35082082    -1.96744531    -0.28779417
 h     -3.18294444    -0.35141324    -0.05335384
 h     -2.28172397    -0.66673225    -1.45078260
 h     -1.58879483     1.67698677     1.38961632
          17

 c      1.16066258    -0.52407262     0.08332354
 c     -0.06855986    -0.95552199     0.31268286
 c     -1.10805467    -0.11741297     0.17021974
 c     -1.32336062     1.43729097     0.33164878
 c      0.14572186     1.86024618     0.00464809
 c      1.27666780     1.01947490    -0.31297193
 h     -0.28430256    -2.14091342     0.42395677
 h     -2.19746112     1.95528287    -0.17073987
 h      0.35868616     2.91957048    -0.25768330
 h      2.29099668     1.49488394    -0.56158985
 o      1.99720404    -1.52791781    -0.05794122
 h      2.71806175    -1.30938641    -0.52012032
 c     -2.18426289    -0.81422356    -0.35792742
 h     -2.43427222    -1.99496655    -0.26405732
 h     -3.09990668    -0.33309406    -0.09583711
 h     -2.34694202    -0.56579103    -1.46826156
 h     -1.57605740     1.64529087     1.36812002
          17

 c      1.15839382    -0.54055170     0.07216099
 c     -0.06368816    -0.94029059     0.33341746
 c     -1.11810043    -0.12115552     0.17299304
 c     -1.31733911     1.42275368     0.33636401
 c      0.13893005     1.86103911    -0.00048400
 c      1.27689928     1.01475473    -0.32837126
 h     -0.29818998    -2.14380686     0.37966423
 h     -2.19588457     1.93583586    -0.13329397
 h      0.36713941     2.96827853    -0.23343372
 h      2.25660448     1.49398878    -0.52317789
 o      2.01570431    -1.52383694    -0.04861598
 h      2.79212808    -1.30235809    -0.52017395
 c     -2.20037895    -0.80592483    -0.36851629
 h     -2.50517735    -1.99859087    -0.24053106
 h     -3.02986883    -0.31047360    -0.13065126
 h     -2.40401316    -0.46807935    -1.47854743
 h     -1.56006588     1.61242320     1.35463365
          17

 c      1.15860461    -0.55418555     0.05944626
 c     -0.06094556    -0.92838705     0.35569154
 c     -1.12937853    -0.12375616     0.17591694
 c     -1.30850473     1.40655235     0.33985082
 c      0.13425104     1.86201791    -0.00723659
 c      1.27493450     1.00984243    -0.34163204
 h     -0.30474756    -2.11754090     0.33339181
 h     -2.18643877     1.91046119    -0.10197762
 h      0.37092051     3.00279930    -0.20273855
 h      2.21749437     1.48952800    -0.48532233
 o      2.03366967    -1.51954117    -0.03884424
 h      2.88342572    -1.28957777    -0.52812261
 c     -2.21849206    -0.80107774    -0.38169234
 h     -2.56156171    -1.97480243    -0.22037604
 h     -3.00044977    -0.26890815    -0.14784121
 h     -2.44995328    -0.37879846    -1.47846190
 h     -1.54187549     1.58016435     1.35720136
          17

 c      1.16150712    -0.56449093     0.04525313
 c     -0.06066594    -0.91997198     0.37908898
 c     -1.14158589    -0.12543156     0.17882332
 c     -1.29683082     1.38873812     0.34209456
 c      0.13189716     1.86334722    -0.01554429
 c      1.26970856     1.00441564    -0.35250217
 h     -0.30385554    -2.06471147     0.28825446
 h     -2.17270297     1.88165955    -0.07889269
 h      0.36887192     3.01727052    -0.16583795
 h      2.18591232     1.48675697    -0.45101124
 o      2.05266667    -1.51474541    -0.02959619
 h      2.96363390    -1.27740008    -0.52843400
 c     -2.23765478    -0.79968446    -0.39751756
 h     -2.60282179    -1.92433387    -0.20600413
 h     -3.02167474    -0.20154937    -0.14288421
 h     -2.48313920    -0.30230790    -1.46715844
 h     -1.52147068     1.54932349     1.37816191
          17

 c      1.16687675    -0.57118220     0.02980599
 c     -0.06274694    -0.91463727     0.40310032
 c     -1.15446767    -0.12649163     0.18157207
 c     -1.28240483     1.36950592     0.34360860
 c      0.13188687     1.86486345    -0.02521531
 c      1.26051070     0.99819561    -0.36089302
 h     -0.29668543    -1.99311906     0.24710904
 h     -2.15838544     1.85206255    -0.06535451
 h      0.36092287     3.01001652    -0.12400730
 h      2.17194825     1.49024936    -0.42203367
 o      2.07343717    -1.50933303    -0.02131878
 h      3.01776791    -1.26867322    -0.51423283
 c     -2.25890425    -0.79985913    -0.41521170
 h     -2.63003103    -1.85257397    -0.19892930
 h     -3.07553428    -0.12035986    -0.12065471
 h     -2.50351652    -0.24186638    -1.44531350
 h     -1.49770177     1.51967983     1.41263174
          17

 c      1.17414390    -0.57416947     0.01348587
 c     -0.06666495    -0.91131131     0.42719103
 c     -1.16783225    -0.12731977     0.18407329
 c     -1.26546115     1.34920840     0.34513272
 c      0.13404748     1.86609672    -0.03596350
 c      1.24753142     0.99124569    -0.36689750
 h     -0.28613440    -1.91750930     0.21149980
 h     -2.14605436     1.82373297    -0.06138632
 h      0.34804298     2.98335274    -0.07912177
 h      2.17711898     1.50036294    -0.39880268
 o      2.09612068    -1.50324909    -0.01413444
 h      3.04036481    -1.26410300    -0.48411434
 c     -2.28325416    -0.79880033    -0.43374270
 h     -2.64702227    -1.77152658    -0.19904748
 h     -3.13906950    -0.04296516    -0.08937378
 h     -2.51246592    -0.19940905    -1.41495586
 h     -1.46916178     1.49062963     1.45154618
          17

 c      1.18256475    -0.57353657    -0.00320194
 c     -0.07160588    -0.90831844     0.45094506
 c     -1.18150840    -0.12836054     0.18629302
 c     -1.24640378     1.32834874     0.34726406
 c      0.13802547     1.86624170    -0.04744514
 c      1.23189297     0.98401805    -0.37071073
 h     -0.27675727    -1.85935998     0.18022929
 h     -2.13613027     1.79766469    -0.06552059
 h      0.33226180     2.94404553    -0.03322491
 h      2.19381188     1.51268569    -0.38126763
 o      2.12041893    -1.49644790    -0.00796812
 h      3.03265920    -1.26301220    -0.44007483
 c     -2.31052522    -0.79365870    -0.45230119
 h     -2.66152950    -1.70169992    -0.20346996
 h     -3.19815015     0.01895527    -0.05551501
 h     -2.51250419    -0.17505752    -1.38015467
 h     -1.43503271     1.46179693     1.48589846
          17

 c      1.19137954    -0.56951881    -0.01968378
 c     -0.07675148    -0.90413493     0.47407572
 c     -1.19529508    -0.13008989     0.18824034
 c     -1.22579199     1.30754788     0.35029006
 c      0.14331848     1.86416482    -0.05931833
 c      1.21511623     0.97707969    -0.37256028
 h     -0.27270277    -1.83816687     0.14996489
 h     -2.12687717     1.77382991    -0.07508238
 h      0.31653976     2.90346738     0.01210338
 h      2.21122432     1.52121932    -0.36963698
 o      2.14551426    -1.48892482    -0.00253121
 h      3.00386155    -1.26296681    -0.38771232
 c     -2.33972667    -0.78205687    -0.47022708
 h     -2.68338239    -1.66717591    -0.20693031
 h     -3.24597281     0.05980049    -0.02330015
 h     -2.50694360    -0.16621360    -1.34811251
 h     -1.39532362     1.43324968     1.50912779
          17

 c      1.19990303    -0.56248586    -0.03537595
 c     -0.08162833    -0.89866026     0.49606559
 c     -1.20894252    -0.13296803     0.18994074
 c     -1.20426502     1.28747034     0.35420495
 c      0.14935327     1.85866078    -0.07130651
 c      1.19864597     0.97085094    -0.37270153
 h     -0.27432222    -1.85636845     0.12035491
 h     -2.11540465     1.75171434    -0.08683710
 h      0.30406167     2.87496254     0.05639005
 h      2.22060848     1.52132382    -0.36432140
 o      2.16978103    -1.48082487     0.00278351
 h      2.97590437    -1.25836661    -0.33780926
 c     -2.37008512    -0.76349439    -0.48643993
 h     -2.71689847    -1.67745612    -0.20702611
 h     -3.27946134     0.07747586     0.00441433
 h     -2.49939920    -0.16666794    -1.32987774
 h     -1.35071951     1.40548778     1.51772965
          17

 c      1.20755391    -0.55291735    -0.04972988
 c     -0.08613063    -0.89323015     0.51598016
 c     -1.22216121    -0.13740902     0.19140397
 c     -1.18244523     1.26872392     0.35878308
 c      0.15560825     1.84909552    -0.08317815
 c      1.18368237     0.96550534    -0.37143326
 h     -0.27832604    -1.89895069     0.09680785
 h     -2.09894267     1.73095018    -0.09767806
 h      0.29689333     2.86672412     0.09988851
 h      2.21697165     1.51065533    -0.36565793
 o      2.19088711    -1.47249029     0.00881019
 h      2.98211032    -1.24020095    -0.30475615
 c     -2.40164865    -0.73995088    -0.49917148
 h     -2.75665436    -1.71742418    -0.20843048
 h     -3.29728804     0.07172540     0.02537907
 h     -2.49280423    -0.16783065    -1.33842816
 h     -1.30235672     1.37938790     1.51122445
          17

 c      1.21386766    -0.54135983    -0.06226107
 c     -0.09028303    -0.88939267     0.53284687
 c     -1.23464252    -0.14377097     0.19260184
 c     -1.16086560     1.25176806     0.36362856
 c      0.16168360     1.83594788    -0.09460884
 c      1.17116198     0.96096166    -0.36910198
 h     -0.28107670    -1.94774670     0.08619273
 h     -2.07575699     1.71172308    -0.10512041
 h      0.29517471     2.87572431     0.14177131
 h      2.19903236     1.48907624    -0.37377033
 o      2.20771637    -1.46400753     0.01580595
 h      3.03699714    -1.20388259    -0.29367203
 c     -2.43485390    -0.71397529    -0.50695611
 h     -2.79422107    -1.76358739    -0.21807447
 h     -3.29931472     0.04356247     0.03764599
 h     -2.48804915    -0.16442592    -1.38113331
 h     -1.25163380     1.35615380     1.49216472
          17

 c      1.21851221    -0.52839023    -0.07256095
 c     -0.09411760    -0.88821347     0.54596908
 c     -1.24607979    -0.15232390     0.19347149
 c     -1.13993051     1.23685397     0.36818986
 c      0.16725020     1.82054863    -0.10511786
 c      1.16174002     0.95690357    -0.36609002
 h     -0.28028156    -1.98981128     0.09309172
 h     -2.04561563     1.69491644    -0.10756849
 h      0.29780148     2.89071877     0.17918779
 h      2.16911809     1.45849275    -0.38858181
 o      2.22171666    -1.45475648     0.02305196
 h      3.11494569    -1.15669643    -0.29402477
 c     -2.46996717    -0.68706380    -0.50974593
 h     -2.82382800    -1.79861680    -0.24015593
 h     -3.28720908    -0.00424465     0.03995791
 h     -2.48407600    -0.15951835    -1.45173107
 h     -1.20003080     1.33724277     1.46622818
          17

 c      1.22129080    -0.51460632    -0.08029299
 c     -0.09765737    -0.89026916     0.55494642
 c     -1.25619896    -0.16319414     0.19394097
 c     -1.11990471     1.22400062     0.37179249
 c      0.17198502     1.80437960    -0.11418199
 c      1.15572932     0.95280824    -0.36278638
 h     -0.27489551    -2.01784565     0.11941919
 h     -2.00995906     1.68208016    -0.10443185
 h      0.30351595     2.89999752     0.20842800
 h      2.13345093     1.42285497    -0.40996146
 o      2.23471358    -1.44396147     0.02977693
 h      3.18462588    -1.10882354    -0.29431250
 c     -2.50668420    -0.65997481    -0.50881500
 h     -2.84277990    -1.81303803    -0.27571418
 h     -3.26646881    -0.06548870     0.03324874
 h     -2.47996750    -0.16067146    -1.53344829
 h     -1.14887530     1.32419953     1.44179901
          17

 c      1.22212156    -0.50061601    -0.08518572
 c     -0.10091647    -0.89579023     0.55960302
 c     -1.26480538    -0.17632027     0.19396187
 c     -1.10092735     1.21301264     0.37379553
 c      0.17559061     1.78863819    -0.12137296
 c      1.15303950     0.94801083    -0.35954302
 h     -0.26466480    -2.02871615     0.16512666
 h     -1.97182089     1.67528029    -0.09611870
 h      0.31136835     2.89575077     0.22636948
 h      2.10213746     1.38796327    -0.43800219
 o      2.24767714    -1.43109240     0.03556889
 h      3.22844244    -1.06683169    -0.28860923
 c     -2.54376580    -0.63371480    -0.50611656
 h     -2.85045417    -1.80288691    -0.32373519
 h     -3.25010725    -0.12790360     0.02375892
 h     -2.47625733    -0.17321343    -1.60881046
 h     -1.09908337     1.31831914     1.42787512
          17

 c      1.22100863    -0.48701645    -0.08703077
 c     -0.10388946    -0.90471886     0.55994416
 c     -1.27183404    -0.19144055     0.19352959
 c     -1.08304379     1.20354772     0.37390184
 c      0.17787253     1.77411385    -0.12642446
 c      1.15329287     0.94186946    -0.35663405
 h     -0.24985811    -2.02275022     0.22865570
 h     -1.93536830     1.67678953    -0.08382496
 h      0.32072281     2.87473014     0.23110665
 h      2.08682777     1.36014935    -0.47326454
 o      2.26091122    -1.41585744     0.04027140
 h      3.23958072    -1.03391579    -0.27487364
 c     -2.57892157    -0.60985177    -0.50400091
 h     -2.84761639    -1.76817254    -0.38201564
 h     -3.26063343    -0.17306544     0.02573044
 h     -2.47462755    -0.19824607    -1.66497127
 h     -1.05110938     1.32013633     1.42997616
          17

 c      1.21802205    -0.47437949    -0.08568451
 c     -0.10652958    -0.91664323     0.55615432
 c     -1.27736625    -0.20811691     0.19267904
 c     -1.06625827     1.19522114     0.37238837
 c      0.17881434     1.76116343    -0.12925619
 c      1.15626391     0.93405632    -0.35427326
 h     -0.23120965    -2.00429546     0.30701702
 h     -1.90484694     1.68850073    -0.06898801
 h      0.33119770     2.83790017     0.22212143
 h      2.09455028     1.34334562    -0.51635945
 o      2.27431637    -1.39815390     0.04388281
 h      3.21790871    -1.01085371    -0.25328746
 c     -2.60998214    -0.58950566    -0.50441036
 h     -2.83615451    -1.71286904    -0.44763941
 h     -3.31712523    -0.18741568     0.05285785
 h     -2.47705847    -0.23372368    -1.69436094
 h     -1.00530266     1.32899686     1.44679466
          17

 c      1.21329277    -0.46324926    -0.08107215
 c     -0.10873367    -0.93065294     0.54858891
 c     -1.28159145    -0.22579504     0.19146168
 c     -1.05063312     1.18771250     0.36995828
 c      0.17861326     1.74967099    -0.12999290
 c      1.16228675     0.92478137    -0.35271344
 h     -0.20993238    -1.98309267     0.39598654
 h     -1.88300519     1.71104014    -0.05245956
 h      0.34272371     2.79050010     0.20045026
 h      2.12219976     1.33673015    -0.56659271
 o      2.28740475    -1.37808919     0.04654545
 h      3.16976051    -0.99574569    -0.22603856
 c     -2.63699048    -0.57197471    -0.50730900
 h     -2.81915272    -1.64611623    -0.51724815
 h     -3.41139051    -0.17610868     0.09925038
 h     -2.48506220    -0.27569551    -1.69410968
 h     -0.96232399     1.34311157     1.47122003
          17

 c      1.20702287    -0.45414111    -0.07319621
 c     -0.11036863    -0.94534445     0.53767515
 c     -1.28475607    -0.24388245     0.18991825
 c     -1.03640101     1.18083810     0.36735269
 c      0.17766493     1.73899883    -0.12897849
 c      1.17203939     0.91469935    -0.35230048
 h     -0.18746445    -1.97397188     0.49134218
 h     -1.86982019     1.74296085    -0.03392449
 h      0.35574609     2.74243410     0.16883386
 h      2.15885126     1.33586107    -0.62118578
 o      2.29906919    -1.35609793     0.04860988
 h      3.11156947    -0.98210658    -0.19831026
 c     -2.66146006    -0.55539099    -0.51120861
 h     -2.80094580    -1.58327273    -0.58743754
 h     -3.51751051    -0.15342440     0.14586231
 h     -2.49927064    -0.31883136    -1.66574137
 h     -0.92313298     1.36010098     1.49453179
          17

 c      1.19949867    -0.44751391    -0.06214948
 c     -0.11136096    -0.95944342     0.52373819
 c     -1.28713080    -0.26181090     0.18806353
 c     -1.02398087     1.17456098     0.36509917
 c      0.17651139     1.72808136    -0.12673302
 c      1.18598317     0.90462366    -0.35339390
 h     -0.16465874    -1.98961012     0.59096524
 h     -1.86258779     1.78070362    -0.01213901
 h      0.37133105     2.70729045     0.13123216
 h      2.19275856     1.33568065    -0.67616992
 o      2.30738120    -1.33308258     0.05068751
 h      3.07308314    -0.95661404    -0.17908611
 c     -2.68457973    -0.53803750    -0.51451337
 h     -2.78615945    -1.54283122    -0.65550370
 h     -3.61453671    -0.12997554     0.17807159
 h     -2.51921791    -0.35645007    -1.61589927
 h     -0.88868673     1.37759417     1.50975011
          17

 c      1.19109976    -0.44369896    -0.04813285
 c     -0.11177293    -0.97286926     0.50706443
 c     -1.28899213    -0.27906611     0.18589084
 c     -1.01387204     1.16893619     0.36349452
 c      0.17582073     1.71591618    -0.12379038
 c      1.20407523     0.89529993    -0.35625432
 h     -0.14128095    -2.02844667     0.69406511
 h     -1.85733758     1.81950924     0.01419370
 h      0.39046464     2.69699517     0.09095475
 h      2.21563183     1.33234510    -0.72774003
 o      2.31064624    -1.31000419     0.05333227
 h      3.08076136    -0.90578533    -0.17605551
 c     -2.70704322    -0.51934770    -0.51566248
 h     -2.77779752    -1.53537493    -0.71918364
 h     -3.69075246    -0.11149607     0.18872335
 h     -2.54307936    -0.38082196    -1.55795748
 h     -0.85970637     1.39357851     1.51280986
          17

 c      1.18229582    -0.44281454    -0.03147177
 c     -0.11175751    -0.98674427     0.48822799
 c     -1.29060951    -0.29520260     0.18339225
 c     -1.00651711     1.16402679     0.36267887
 c      0.17644593     1.70232811    -0.12052070
 c      1.22578185     0.88728055    -0.36097443
 h     -0.11694113    -2.07501618     0.79709329
 h     -1.85044607     1.85466705     0.04564047
 h      0.41230651     2.71331671     0.04864121
 h      2.22343058     1.32364340    -0.77304830
 o      2.30958370    -1.28676502     0.05641034
 h      3.12338889    -0.83401571    -0.18556811
 c     -2.72935957    -0.50034897    -0.51307715
 h     -2.77677432    -1.55502908    -0.77481293
 h     -3.74040257    -0.10072485     0.17547117
 h     -2.56766067    -0.38453722    -1.51192461
 h     -0.83659029     1.40651098     1.50253273
          17

 c      1.17362144    -0.44471409    -0.01261679
 c     -0.11148847    -1.00231897     0.46809867
 c     -1.29222921    -0.30985642     0.18058370
 c     -1.00219800     1.15983583     0.36267177
 c      0.17940216     1.68815183    -0.11717602
 c      1.25017263     0.88084979    -0.36744208
 h     -0.09201666    -2.11270276     0.89328777
 h     -1.83964022     1.88246465     0.08173247
 h      0.43345744     2.74598867     0.00303919
 h      2.21601714     1.30894122    -0.81058015
 o      2.30627835    -1.26256025     0.05942639
 h      3.16874730    -0.75803152    -0.19783779
 c     -2.75184307    -0.48278890    -0.50563577
 h     -2.78317583    -1.58635627    -0.81765796
 h     -3.76123252    -0.09861694     0.13898066
 h     -2.58960121    -0.36279228    -1.49676172
 h     -0.81937073     1.41532728     1.48040855
          17

 c      1.16562154    -0.44898433     0.00787303
 c     -0.11115370    -1.02032702     0.44757480
 c     -1.29405777    -0.32274516     0.17751946
 c     -1.00096284     1.15627266     0.36334977
 c      0.18564220     1.67458457    -0.11406241
 c      1.27597831     0.87598503    -0.37531184
 h     -0.06752099    -2.13117039     0.97553492
 h     -1.82439184     1.90071100     0.12101554
 h      0.44963079     2.78031711    -0.04652580
 h      2.19703206     1.28920382    -0.84053129
 o      2.30223534    -1.23688830     0.06209139
 h      3.19454594    -0.69068560    -0.20604167
 c     -2.77436703    -0.46808858    -0.49372928
 h     -2.79695153    -1.61476687    -0.84422815
 h     -3.75415799    -0.10463198     0.08266800
 h     -2.60786723    -0.31519950    -1.51529223
 h     -0.80764346     1.41945388     1.45052764
          17

 c      1.15878335    -0.45499386     0.02935887
 c     -0.11095824    -1.04097326     0.42741177
 c     -1.29625886    -0.33365742     0.17428724
 c     -1.00257789     1.15314003     0.36441410
 c      0.19581615     1.66256967    -0.11157336
 c      1.30162000     0.87236221    -0.38398173
 h     -0.04470780    -2.12630488     1.03821669
 h     -1.80599630     1.90899894     0.16124201
 h      0.45756302     2.80435915    -0.09924684
 h      2.17402241     1.26712215    -0.86532481
 o      2.29823243    -1.20969697     0.06435933
 h      3.19096988    -0.63849065    -0.20699422
 c     -2.79614362    -0.45709164    -0.47950577
 h     -2.81791167    -1.63004530    -0.85312286
 h     -3.72526269    -0.11612488     0.01364531
 h     -2.62427137    -0.24590323    -1.55131719
 h     -0.80048414     1.41882585     1.41944381
          17

 c      1.15346678    -0.46197997     0.05116078
 c     -0.11110548    -1.06407899     0.40817647
 c     -1.29896187    -0.34244284     0.17099060
 c     -1.00651360     1.15013367     0.36541985
 c      0.21016177     1.65262132    -0.11010749
 c      1.32532395     0.86943336    -0.39261940
 h     -0.02486306    -2.09835572     1.07766290
 h     -1.78746917     1.90881295     0.19963293
 h      0.45564476     2.81104870    -0.15337679
 h      2.15765432     1.24681484    -0.88972633
 o      2.29462957    -1.18124768     0.06633331
 h      3.15597852    -0.60364561    -0.19975195
 c     -2.81554966    -0.45035536    -0.46579726
 h     -2.84564694    -1.62606711    -0.84462233
 h     -3.69017754    -0.12681381    -0.05576555
 h     -2.64111625    -0.16192330    -1.58415702
 h     -0.79646915     1.41377697     1.39531624
          17

 c      1.14983759    -0.46915717     0.07260490
 c     -0.11176614    -1.08915467     0.39022762
 c     -1.30226273    -0.34901043     0.16772960
 c     -1.01197554     1.14688077     0.36593080
 c      0.22849827     1.64487975    -0.10998528
 c      1.34549337     0.86663113    -0.40035024
 h     -0.00920987    -2.05095762     1.09237677
 h     -1.77311176     1.90332790     0.23325478
 h      0.44378098     2.79779642    -0.20694417
 h      2.15802356     1.23218626    -0.91915451
 o      2.29148393    -1.15206521     0.06822819
 h      3.09362568    -0.58462316    -0.18515014
 c     -2.83007889    -0.44845640    -0.45516798
 h     -2.87945726    -1.60030226    -0.82030083
 h     -3.67643156    -0.12577631    -0.10890104
 h     -2.65954207    -0.07094825    -1.59936093
 h     -0.79401474     1.40461599     1.38562161
          17

 c      1.14781349    -0.47581883     0.09307192
 c     -0.11305698    -1.11536225     0.37364910
 c     -1.30620221    -0.35334173     0.16458348
 c     -1.01799735     1.14304707     0.36576432
 c      0.25027191     1.63918173    -0.11140014
 c      1.36128581     0.86365515    -0.40663139
 h      0.00125490    -1.99147113     1.08388159
 h     -1.76743124     1.89653792     0.25953050
 h      0.42313006     2.76599574    -0.25827399
 h      2.17852859     1.22417206    -0.95576733
 o      2.28841506    -1.12304262     0.07040864
 h      3.01627311    -0.57418808    -0.16658165
 c     -2.83774308    -0.45156808    -0.44902017
 h     -2.91828866    -1.55438820    -0.78313655
 h     -3.70731268    -0.10304245    -0.13405559
 h     -2.67944136     0.01995205    -1.58987260
 h     -0.79208237     1.39100429     1.39387470
          17

 c      1.14704614    -0.48140183     0.11203328
 c     -0.11505868    -1.14139376     0.35809776
 c     -1.31074127    -0.35551586     0.16159851
 c     -1.02361793     1.13847931     0.36513599
 c      0.27463265     1.63507406    -0.11439307
 c      1.37285431     0.86057732    -0.41148273
 h      0.00616036    -1.93235097     1.05859157
 h     -1.77337581     1.89159019     0.27673926
 h      0.39586929     2.72115897    -0.30646405
 h      2.21343672     1.21977942    -0.99605893
 o      2.28435792    -1.09566623     0.07347362
 h      2.94852174    -0.55550285    -0.15151063
 c     -2.83945995    -0.45832838    -0.44689508
 h     -2.96097445    -1.49622592    -0.73809780
 h     -3.77314030    -0.06107500    -0.13433105
 h     -2.69993509     0.10464723    -1.55389529
 h     -0.79078380     1.37176499     1.41773024
          17

 c      1.14695975    -0.48549010     0.12906451
 c     -0.11788698    -1.16541329     0.34264624
 c     -1.31577701    -0.35573073     0.15878353
 c     -1.02809684     1.13328614     0.36455956
 c      0.30053986     1.63181212    -0.11883628
 c      1.38095744     0.85764836    -0.41529491
 h      0.00633421    -1.89186241     1.02967389
 h     -1.79071272     1.88913745     0.28424126
 h      0.36479200     2.67315909    -0.35192761
 h      2.25239106     1.21433349    -1.03322474
 o      2.27808345    -1.07173719     0.07811067
 h      2.91894557    -0.50650443    -0.14923122
 c     -2.83781726    -0.46587167    -0.44727700
 h     -3.00735070    -1.44260040    -0.69257292
 h     -3.84414759    -0.01160803    -0.11948843
 h     -2.71993956     0.17795974    -1.49299644
 h     -0.79130725     1.34550283     1.45031990
          17

 c      1.14685054    -0.48777990     0.14384364
 c     -0.12171589    -1.18549808     0.32606077
 c     -1.32117756    -0.35430117     0.15611465
 c     -1.03103114     1.12778837     0.36461850
 c      0.32689213     1.62850909    -0.12444285
 c      1.38644001     0.85507001    -0.41850123
 h      0.00357517    -1.88903825     1.01362318
 h     -1.81584066     1.88710451     0.28234228
 h      0.33251689     2.63470031    -0.39664334
 h      2.28597380     1.20402253    -1.06101480
 o      2.27021435    -1.05170986     0.08440691
 h      2.92787050    -0.42659510    -0.15982001
 c     -2.83457841    -0.47098091    -0.44858381
 h     -3.05969019    -1.41657922    -0.65482347
 h     -3.89798514     0.03513853    -0.09645834
 h     -2.73854348     0.23599014    -1.41137409
 h     -0.79529392     1.31145938     1.48341737
          17

 c      1.14602644    -0.48806678     0.15614563
 c     -0.12661147    -1.20081083     0.30792145
 c     -1.32679960    -0.35162193     0.15354825
 c     -1.03230577     1.12236876     0.36578712
 c      0.35261999     1.62461503    -0.13086679
 c      1.39001023     0.85288071    -0.42141663
 h     -0.00154286    -1.93003630     1.01677086
 h     -1.84321364     1.88207136     0.27200631
 h      0.30074318     2.61588948    -0.44309046
 h      2.30802683     1.18678686    -1.07559389
 o      2.26302907    -1.03447208     0.09182620
 h      2.94936251    -0.33996821    -0.17360335
 c     -2.83048243    -0.47183365    -0.44961092
 h     -3.12066539    -1.43081451    -0.62928599
 h     -3.92404276     0.07326119    -0.06859073
 h     -2.75506034     0.27716410    -1.31615993
 h     -0.80419443     1.26994412     1.50995509
          17

 c      1.14392553    -0.48629360     0.16583835
 c     -0.13241655    -1.21210798     0.28922257
 c     -1.33248521    -0.34812032     0.15103244
 c     -1.03196416     1.11732815     0.36834884
 c      0.37665941     1.62047398    -0.13789806
 c      1.39224555     0.85091992    -0.42422215
 h     -0.01086862    -2.00218085     1.02806790
 h     -1.86721447     1.87100053     0.25459854
 h      0.27067123     2.61763203    -0.49181168
 h      2.31577082     1.16215953    -1.07569985
 o      2.25834439    -1.01901809     0.09991669
 h      2.96307497    -0.26806021    -0.18233616
 c     -2.82616314    -0.46928753    -0.44952841
 h     -3.18738370    -1.47294881    -0.61451034
 h     -3.91880853     0.09981930    -0.03716385
 h     -2.76889472     0.30399186    -1.21813896
 h     -0.81887926     1.22229845     1.52516966
          17

 c      1.14017185    -0.48259453     0.17287250
 c     -0.13892508    -1.22071227     0.27137169
 c     -1.33805809    -0.34423407     0.14850359
 c     -1.03010352     1.11281540     0.37236804
 c      0.39787679     1.61727406    -0.14554894
 c      1.39360711     0.84884996    -0.42698242
 h     -0.02643080    -2.08602862     1.03109715
 h     -1.88345722     1.85227454     0.23169037
 h      0.24420630     2.63172509    -0.54026171
 h      2.30948094     1.13094695    -1.06236517
 o      2.25706461    -1.00488067     0.10848215
 h      2.96026874    -0.22189089    -0.18192880
 c     -2.82240855    -0.46573379    -0.44746256
 h     -3.25183381    -1.51925259    -0.60731415
 h     -3.88234319     0.11335860    -0.00241184
 h     -2.77952712     0.32441553    -1.13147331
 h     -0.83948537     1.17064222     1.52694444
          17

 c      1.13459168    -0.47729692     0.17726573
 c     -0.14600898    -1.22761821     0.25532805
 c     -1.34333080    -0.34039945     0.14586833
 c     -1.02681950     1.10882278     0.37767449
 c      0.41513603     1.61640677    -0.15392861
 c      1.39436140     0.84623088    -0.42963418
 h     -0.04883459    -2.16597529     1.01455878
 h     -1.88940087     1.82601488     0.20489945
 h      0.22401804     2.64742544    -0.58439044
 h      2.29248592     1.09506666    -1.03883787
 o      2.25944815    -0.99189638     0.11748525
 h      2.93922426    -0.20560835    -0.17090960
 c     -2.81978808    -0.46342615    -0.44250491
 h     -3.30634594    -1.55170103    -0.60562405
 h     -3.81687777     0.11326138     0.03605852
 h     -2.78674272     0.34963587    -1.07012920
 h     -0.86538514     1.11758103     1.51600191
          17

 c      1.12720933    -0.47089112     0.17909214
 c     -0.15359956    -1.23335632     0.24153658
 c     -1.34811186    -0.33703153     0.14298326
 c     -1.02217655     1.10521458     0.38385051
 c      0.42749232     1.61891954    -0.16310212
 c      1.39443413     0.84262738    -0.43194348
 h     -0.07747211    -2.23202893     0.97326156
 h     -1.88454638     1.79401024     0.17572747
 h      0.21256733     2.65663562    -0.62065509
 h      2.27148121     1.05741042    -1.01064308
 o      2.26526795    -0.98008066     0.12698838
 h      2.90276813    -0.21862703    -0.14954038
 c     -2.81842680    -0.46357275    -0.43428800
 h     -3.34593262    -1.56097712    -0.60830986
 h     -3.72686521     0.09997760     0.07932617
 h     -2.79088958     0.38602894    -1.04105943
 h     -0.89523876     1.06588649     1.49613836
          17

 c      1.11823528    -0.46399735     0.17848286
 c     -0.16165127    -1.23812330     0.23010249
 c     -1.35219673    -0.33450876     0.13964293
 c     -1.01618724     1.10177532     0.39024581
 c      0.43436884     1.62529627    -0.17304891
 c      1.39333435     0.83773731    -0.43350508
 h     -0.11107181    -2.27844547     0.90613245
 h     -1.87042117     1.75945387     0.14538139
 h      0.21134039     2.65533238    -0.64691681
 h      2.25616723     1.02138726    -0.98506137
 o      2.27377193    -0.96974470     0.13718136
 h      2.85907137    -0.25396610    -0.12039802
 c     -2.81794714    -0.46609014    -0.42335195
 h     -3.36805749    -1.54398369    -0.61455494
 h     -3.62003125     0.07609292     0.12980890
 h     -2.79289604     0.42863892    -1.04099436
 h     -0.92720604     1.01811897     1.47416543
          17

 c      1.10805472    -0.45732516     0.17562815
 c     -0.17013739    -1.24188227     0.22090924
 c     -1.35533691    -0.33317126     0.13558824
 c     -1.00880057     1.09827245     0.39608304
 c      0.43564192     1.63541679    -0.18366434
 c      1.39036915     0.83152502    -0.43390613
 h     -0.14800821    -2.30271101     0.81478599
 h     -1.85030160     1.72647562     0.11461489
 h      0.22054288     2.64343175    -0.66264128
 h      2.25612326     0.98986922    -0.96882180
 o      2.28349078    -0.96183763     0.14848667
 h      2.82491749    -0.29310155    -0.09018111
 c     -2.81745506    -0.47024246    -0.41091012
 h     -3.37218641    -1.50196593    -0.62362309
 h     -3.50843046     0.04775606     0.19260121
 h     -2.79412348     0.46559539    -1.06074633
 h     -0.95940124     0.97628247     1.45864745
          17

 c      1.09721064    -0.45161074     0.17076936
 c     -0.17906018    -1.24436955     0.21365101
 c     -1.35720410    -0.33332361     0.13053646
 c     -0.99992939     1.09451914     0.40070768
 c      0.43163190     1.64856820    -0.19473976
 c      1.38515728     0.82431258    -0.43304089
 h     -0.18644628    -2.30566216     0.70301993
 h     -1.82842265     1.69933063     0.08373737
 h      0.23900570     2.62477845    -0.66907356
 h      2.27473164     0.96407073    -0.96436968
 o      2.29234407    -0.95797314     0.16154525
 h      2.82460638    -0.30624662    -0.06943027
 c     -2.81574593    -0.47525079    -0.39841863
 h     -3.36005080    -1.44039797    -0.63502826
 h     -3.40620662     0.02401073     0.27560220
 h     -2.79620576     0.48609475    -1.09031954
 h     -0.99042860     0.94182309     1.45669568
          17

 c      1.08636394    -0.44753797     0.16418028
 c     -0.18845032    -1.24500985     0.20782880
 c     -1.35739060    -0.33522015     0.12422202
 c     -0.98955446     1.09042148     0.40386238
 c      0.42302503     1.66348020    -0.20592114
 c      1.37790987     0.81675094    -0.43125501
 h     -0.22451563    -2.29273410     0.57669713
 h     -1.80857706     1.68125552     0.05296990
 h      0.26427259     2.60738431    -0.66949985
 h      2.30597072     0.94364170    -0.96852116
 o      2.29914472    -0.95871436     0.17658719
 h      2.86739019    -0.28077429    -0.06224322
 c     -2.81192747    -0.47993328    -0.38683181
 h     -3.33677391    -1.37038010    -0.64919349
 h     -3.32136254     0.01053112     0.38319645
 h     -2.80073071     0.48376322    -1.12090970
 h     -1.01950707     0.91612871     1.47019510
          17

 c      1.07622466    -0.44568685     0.15614967
 c     -0.19833025    -1.24283461     0.20280975
 c     -1.35548253    -0.33901457     0.11644163
 c     -0.97786960     1.08602266     0.40571419
 c      0.41073048     1.67848020    -0.21671462
 c      1.36915021     0.80966241    -0.42913034
 h     -0.26067413    -2.27526122     0.44293488
 h     -1.79264496     1.67342785     0.02307919
 h      0.29319573     2.60247516    -0.66890551
 h      2.33847741     0.92781560    -0.97540530
 o      2.30462989    -0.96242092     0.19303263
 h      2.93227692    -0.24007425    -0.05980774
 c     -2.80567704    -0.48215859    -0.37572112
 h     -3.31194097    -1.30971134    -0.66846684
 h     -3.25141511     0.00375282     0.50705303
 h     -2.80881580     0.45671534    -1.14544666
 h     -1.04600673     0.90092007     1.49485091
          17

 c      1.06746633    -0.44650365     0.14696620
 c     -0.20865081    -1.23673447     0.19804968
 c     -1.35116958    -0.34468228     0.10709711
 c     -0.96534046     1.08153569     0.40660858
 c      0.39567330     1.69196976    -0.22665467
 c      1.35934285     0.80384815    -0.42720208
 h     -0.29407930    -2.26799083     0.30746370
 h     -1.78007908     1.67467972    -0.00421880
 h      0.32321418     2.61986258    -0.67174662
 h      2.36166716     0.91608828    -0.97984961
 o      2.30980113    -0.96732273     0.21023908
 h      2.99468168    -0.21003270    -0.05259064
 c     -2.79678782    -0.47967900    -0.36364651
 h     -3.29693378    -1.27782339    -0.69663565
 h     -3.19087131    -0.00436312     0.63010028
 h     -2.82086457     0.40707377    -1.15903989
 h     -1.06897672     0.89792596     1.52290210
          17

 c      1.06066216    -0.45023844     0.13689842
 c     -0.21928938    -1.22636673     0.19331536
 c     -1.34430621    -0.35195777     0.09622316
 c     -0.95261600     1.07731808     0.40683050
 c      0.37863994     1.70312286    -0.23559438
 c      1.34876342     0.79994689    -0.42584150
 h     -0.32415804    -2.27899862     0.17203522
 h     -1.76874702     1.68218986    -0.02653256
 h      0.35320878     2.66071717    -0.67844725
 h      2.36866687     0.90822473    -0.97859354
 o      2.31507597    -0.97247181     0.22783476
 h      3.04019432    -0.20346534    -0.03593377
 c     -2.78542253    -0.47192387    -0.34944856
 h     -3.29588344    -1.28158649    -0.73393574
 h     -3.13707164    -0.01951254     0.73720169
 h     -2.83663858     0.34092266    -1.15964902
 h     -1.08712303     0.90826259     1.54657169
          17

 c      1.05625767    -0.45688045     0.12617720
 c     -0.23009208    -1.21289218     0.18848850
 c     -1.33493320    -0.36031738     0.08397870
 c     -0.94037279     1.07379011     0.40652766
 c      0.36030809     1.71210022    -0.24376633
 c      1.33751504     0.79835393    -0.42524914
 h     -0.34954510    -2.30140410     0.03685654
 h     -1.75636556     1.69261924    -0.04154790
 h      0.38262154     2.71573403    -0.68479362
 h      2.35661621     0.90416963    -0.97021899
 o      2.32045268    -0.97749168     0.24562742
 h      3.06229112    -0.22407856    -0.00861932
 c     -2.77249242    -0.46057562    -0.33283225
 h     -3.30152375    -1.30980982    -0.77287212
 h     -3.08981723    -0.04376683     0.81887151
 h     -2.85566809     0.26839892    -1.14912107
 h     -1.09910030     0.93210057     1.56002855
          17

 c      1.05456451    -0.46614867     0.11498981
 c     -0.24080066    -1.19839094     0.18321638
 c     -1.32330404    -0.36901298     0.07059886
 c     -0.92918964     1.07135134     0.40573141
 c      0.34133719     1.71954006    -0.25151696
 c      1.32554283     0.79918905    -0.42546120
 h     -0.36831970    -2.32009564    -0.09511067
 h     -1.74160364     1.70303648    -0.04772089
 h      0.41022472     2.77139071    -0.68525277
 h      2.32643098     0.90405113    -0.95498229
 o      2.32568176    -0.98234807     0.26352584
 h      3.05965470    -0.27014964     0.02851014
 c     -2.75905169    -0.44827899    -0.31379342
 h     -3.30332819    -1.34605717    -0.80282599
 h     -3.04990405    -0.07686247     0.87013935
 h     -2.87795283     0.20277363    -1.13401548
 h     -1.10381677     0.96866230     1.55999783
          17

 c      1.05576390    -0.47754825     0.10348939
 c     -0.25091164    -1.18488510     0.17694413
 c     -1.30991066    -0.37712155     0.05634237
 c     -0.91947860     1.07032572     0.40438193
 c      0.32236923     1.72601886    -0.25906957
 c      1.31259769     0.80230423    -0.42633854
 h     -0.37914608    -2.32263270    -0.21842481
 h     -1.72457167     1.71142784    -0.04466181
 h      0.43410690     2.81630862    -0.67591408
 h      2.28299120     0.90825678    -0.93492960
 o      2.33022311    -0.98734637     0.28154076
 h      3.03661642    -0.33451814     0.07266499
 c     -2.74574823    -0.43737495    -0.29215690
 h     -3.29416415    -1.37869827    -0.81575499
 h     -3.01844191    -0.11733960     0.88917685
 h     -2.90444875     0.15693264    -1.12370631
 h     -1.10063975     1.01635173     1.54589535
          17

 c      1.05991991    -0.49045279     0.09181000
 c     -0.25964330    -1.17397285     0.16911418
 c     -1.29546554    -0.38359669     0.04146785
 c     -0.91145724     1.07092857     0.40232259
 c      0.30397476     1.73186351    -0.26647298
 c      1.29819393     0.80731648    -0.42755793
 h     -0.38168417    -2.30275502    -0.32749533
 h     -1.70688261     1.71691952    -0.03323426
 h      0.45227271     2.84343954    -0.65517841
 h      2.23543520     0.91755615    -0.91409775
 o      2.33299070    -0.99331358     0.29984063
 h      3.00693844    -0.40166095     0.11834719
 c     -2.73286491    -0.42929216    -0.26802065
 h     -3.27073436    -1.40163340    -0.80737332
 h     -2.99671105    -0.16302118     0.87713946
 h     -2.93624596     0.13755504    -1.12362531
 h     -1.08952621     1.07294684     1.51997567
          17

 c      1.06699083    -0.50418448     0.08008008
 c     -0.26602944    -1.16683638     0.15927091
 c     -1.28081926    -0.38733739     0.02624598
 c     -0.90515061     1.07324188     0.39927712
 c      0.28660516     1.73716461    -0.27363964
 c      1.28169449     0.81367257    -0.42867570
 h     -0.37637253    -2.25932812    -0.41788859
 h     -1.69146782     1.71983078    -0.01545099
 h      0.46311290     2.84991231    -0.62336491
 h      2.19592309     0.93313074    -0.89798381
 o      2.33219519    -1.00165590     0.31875228
 h      2.99632277    -0.44690595     0.15753534
 c     -2.72058377    -0.42448667    -0.24243241
 h     -3.23219773    -1.41222872    -0.77628576
 h     -2.98634330    -0.21097321     0.83951971
 h     -2.97264664     0.14237127    -1.12951869
 h     -1.07106543     1.13589519     1.48744585
          17

 c      1.07681999    -0.51807575     0.06842897
 c     -0.26910617    -1.16424680     0.14708088
 c     -1.26681904    -0.38729695     0.01099794
 c     -0.90043783     1.07720129     0.39486847
 c      0.27055877     1.74180823    -0.28038956
 c      1.26270103     0.82076056    -0.42934893
 h     -0.36415694    -2.19497747    -0.48679378
 h     -1.68211823     1.72148506     0.00585826
 h      0.46570297     2.83670127    -0.58226725
 h      2.17476822     0.95615715    -0.89117628
 o      2.32651826    -1.01330094     0.33842425
 h      3.02427353    -0.45353400     0.18530621
 c     -2.70903068    -0.42288189    -0.21742307
 h     -3.17932369    -1.41002336    -0.72333350
 h     -2.98991932    -0.25722425     0.78901606
 h     -3.01073211     0.16382637    -1.13078446
 h     -1.04632801     1.20273949     1.45588086
          17

 c      1.08911096    -0.53151644     0.05698303
 c     -0.26813341    -1.16644812     0.13235406
 c     -1.25414110    -0.38262922    -0.00385818
 c     -0.89716281     1.08263205     0.38875747
 c      0.25595149     1.74545726    -0.28648139
 c      1.24160662     0.82804828    -0.42961825
 h     -0.34636813    -2.11581668    -0.53357807
 h     -1.68259174     1.72362369     0.02768563
 h      0.46009620     2.80890351    -0.53488852
 h      2.17379761     0.98680002    -0.89405473
 o      2.31691574    -1.02734246     0.35848125
 h      3.07601598    -0.43442450     0.20549503
 c     -2.69804676    -0.42424037    -0.19558928
 h     -3.11446621    -1.39694806    -0.65173754
 h     -3.01183589    -0.29694645     0.74759998
 h     -3.04687430     0.19385010    -1.11761244
 h     -1.01642740     1.27142337     1.43296812
          17

 c      1.10342237    -0.54398782     0.04585601
 c     -0.26276255    -1.17294535     0.11514343
 c     -1.24314156    -0.37284018    -0.01778336
 c     -0.89528431     1.08937326     0.38088418
 c      0.24269143     1.74750482    -0.29164419
 c      1.21969181     0.83514571    -0.42992714
 h     -0.32472502    -2.03237171    -0.56112918
 h     -1.69529192     1.72745206     0.04769619
 h      0.44763377     2.77631690    -0.48513102
 h      2.18535965     1.02355382    -0.90235076
 o      2.30528522    -1.04226036     0.37843089
 h      3.12351149    -0.41239077     0.22415181
 c     -2.68711237    -0.42802489    -0.17909888
 h     -3.04207916    -1.37913492    -0.56785373
 h     -3.05710737    -0.32624674     0.73875108
 h     -3.07807379     0.22578435    -1.08443622
 h     -0.98204198     1.33998609     1.42283221
          17

 c      1.11918055    -0.55507777     0.03513994
 c     -0.25308659    -1.18231420     0.09594395
 c     -1.23376719    -0.35789486    -0.03015576
 c     -0.89497471     1.09743223     0.37160732
 c      0.23049821     1.74714361    -0.29564464
 c      1.19861591     0.84175510    -0.43084630
 h     -0.30134431    -1.96086473    -0.57804058
 h     -1.72006574     1.73281305     0.06486383
 h      0.43090999     2.75257395    -0.43700027
 h      2.19829154     1.06377191    -0.91018570
 o      2.29295287    -1.05707444     0.39796305
 h      3.14913348    -0.40159338     0.24466182
 c     -2.67589838    -0.43298807    -0.16788288
 h     -2.96904192    -1.36937321    -0.48141438
 h     -3.12438412    -0.34461080     0.76656426
 h     -3.10238472     0.25448130    -1.03011810
 h     -0.94346953     1.40576267     1.42377543
          17

 c      1.13568879    -0.56447827     0.02489170
 c     -0.23957118    -1.19235639     0.07577058
 c     -1.22558535    -0.33823081    -0.04037391
 c     -0.89659689     1.10701279     0.36157826
 c      0.21902225     1.74380007    -0.29839913
 c      1.17991734     0.84759420    -0.43283347
 h     -0.27851135    -1.92146054    -0.59894256
 h     -1.75396933     1.73816738     0.07945350
 h      0.41271185     2.74989669    -0.39322639
 h      2.20350379     1.10466733    -0.91282408
 o      2.28066256    -1.07130911     0.41691698
 h      3.14577273    -0.40814102     0.26832040
 c     -2.66479305    -0.43737520    -0.15962346
 h     -2.90297771    -1.38520656    -0.40277863
 h     -3.20186221    -0.35414147     0.81271213
 h     -3.11902931     0.27620887    -0.95722642
 h     -0.90124251     1.46516841     1.42980653
          17

 c      1.15214024    -0.57197565     0.01511708
 c     -0.22292395    -1.20107100     0.05553862
 c     -1.21795805    -0.31467405    -0.04797481
 c     -0.90059204     1.11838312     0.35149356
 c      0.20803096     1.73781949    -0.30003167
 c      1.16481890     0.85236848    -0.43616196
 h     -0.25803434    -1.92798061    -0.63630772
 h     -1.79225412     1.74144211     0.09242741
 h      0.39427682     2.77073737    -0.35454067
 h      2.19578079     1.14394447    -0.90752044
 o      2.26883005    -1.08479211     0.43522413
 h      3.11281226    -0.43348484     0.29540666
 c     -2.65461606    -0.44025149    -0.15196410
 h     -2.84784319    -1.43576107    -0.33723239
 h     -3.27492824    -0.35721322     0.85712411
 h     -3.12871656     0.28917292    -0.87145933
 h     -0.85658330     1.51446702     1.43414533
          17

 c      1.16765302    -0.57744763     0.00576216
 c     -0.20395861    -1.20784052     0.03502406
 c     -1.21026672    -0.28831620    -0.05270313
 c     -0.90735842     1.13172082     0.34193422
 c      0.19748545     1.73058010    -0.30078093
 c      1.15417682     0.85580198    -0.44092900
 h     -0.24069560    -1.97561345    -0.68753905
 h     -1.82988880     1.74105445     0.10479029
 h      0.37499750     2.80577388    -0.32075687
 h      2.17359931     1.18004975    -0.89339172
 o      2.25759826    -1.09760163     0.45289137
 h      3.05507411    -0.47536626     0.32556181
 c     -2.64609201    -0.44259740    -0.14347173
 h     -2.80254031    -1.51001769    -0.28394358
 h     -3.33286404    -0.35581782     0.88833972
 h     -3.13415155     0.29456689    -0.78123481
 h     -0.81133776     1.55069117     1.43168936
          17

 c      1.18134108    -0.58087384    -0.00328017
 c     -0.18347624    -1.21314031     0.01311873
 c     -1.20207305    -0.26040953    -0.05450921
 c     -0.91716270     1.14703522     0.33331571
 c      0.18747727     1.72378682    -0.30088473
 c      1.14840740     0.85769630    -0.44706130
 h     -0.22644655    -2.04585627    -0.73808399
 h     -1.86281283     1.73652330     0.11721971
 h      0.35390705     2.84117397    -0.29209843
 h      2.13887077     1.21233621    -0.87120688
 o      2.24665412    -1.11017391     0.47001058
 h      2.98521996    -0.52598478     0.35757167
 c     -2.63940911    -0.44645273    -0.13319539
 h     -2.76488195    -1.58686298    -0.24087665
 h     -3.36944554    -0.35170978     0.90206411
 h     -3.14011393     0.29694059    -0.69659700
 h     -0.76763368     1.57210120     1.41982759
          17

 c      1.19242559    -0.58234245    -0.01214589
 c     -0.16220388    -1.21747534    -0.01112115
 c     -1.19317418    -0.23227316    -0.05350586
 c     -0.93008101     1.16415795     0.32588174
 c      0.17818148     1.71877871    -0.30056093
 c      1.14736758     0.85796495    -0.45430129
 h     -0.21486025    -2.12020506    -0.77437912
 h     -1.88867496     1.72863417     0.12996409
 h      0.33082170     2.86570469    -0.26933642
 h      2.09719729     1.24136751    -0.84334526
 o      2.23493097    -1.12349569     0.48676907
 h      2.92761352    -0.56868260     0.38896051
 c     -2.63424641    -0.45354880    -0.12044848
 h     -2.73391779    -1.64923447    -0.20718535
 h     -3.38159360    -0.34652782     0.89816671
 h     -3.15198979     0.30218423    -0.62664439
 h     -0.72751495     1.57826648     1.39843564
          17

 c      1.20036461    -0.58202965    -0.02097003
 c     -0.14078968    -1.22097714    -0.03809941
 c     -1.18358410    -0.20520007    -0.04992335
 c     -0.94596189     1.18275691     0.31969627
 c      0.16985349     1.71628814    -0.30003028
 c      1.15027431     0.85661494    -0.46220568
 h     -0.20541630    -2.18573293    -0.78877755
 h     -1.90719770     1.71935733     0.14287447
 h      0.30647911     2.87304604    -0.25337444
 h      2.05808764     1.26933666    -0.81367837
 o      2.22100476    -1.13878358     0.50335675
 h      2.91100809    -0.58295456     0.41721591
 c     -2.63017627    -0.46467143    -0.10500070
 h     -2.70960672    -1.68749960    -0.18273989
 h     -3.36842361    -0.34179015     0.87908829
 h     -3.17254087     0.31298319    -0.57637664
 h     -0.69260512     1.57000703     1.36972482
          17

 c      1.20495405    -0.58015906    -0.02985861
 c     -0.11982322    -1.22348547    -0.06779575
 c     -1.17348127    -0.18038197    -0.04407813
 c     -0.96441287     1.20235214     0.31462975
 c      0.16280127     1.71647008    -0.29952314
 c      1.15584854     0.85372426    -0.47022602
 h     -0.19764990    -2.23459426    -0.77847623
 h     -1.92031229     1.71164379     0.15549430
 h      0.28230957     2.86163363    -0.24493182
 h      2.03329165     1.29989295    -0.78665657
 o      2.20497057    -1.15599140     0.51971964
 h      2.93791725    -0.56828256     0.44351070
 c     -2.62694036    -0.47960010    -0.08719092
 h     -2.69219573    -1.69776613    -0.16752450
 h     -3.33117993    -0.33873043     0.84960878
 h     -3.19972462     0.32587180    -0.54588046
 h     -0.66379105     1.54926920     1.33807727
          17

 c      1.20634852    -0.57698662    -0.03885303
 c     -0.09984770    -1.22467986    -0.09992102
 c     -1.16315427    -0.15885125    -0.03635427
 c     -0.98482496     1.22234766     0.31036496
 c      0.15731125     1.71897847    -0.29926264
 c      1.16284726     0.84954226    -0.47790865
 h     -0.19123196    -2.26267405    -0.74381288
 h     -1.93192316     1.70904404     0.16721812
 h      0.26024153     2.83439499    -0.24438844
 h      2.03145850     1.33604541    -0.76515685
 o      2.18857523    -1.17368084     0.53562060
 h      2.98209302    -0.54607434     0.47141752
 c     -2.62429914    -0.49746654    -0.06784971
 h     -2.68194376    -1.68047587    -0.16144883
 h     -3.27413961    -0.33787614     0.81782748
 h     -3.22819813     0.33345172    -0.53245846
 h     -0.64100409     1.51883669     1.30955168
          17

 c      1.20498363    -0.57281652    -0.04790271
 c     -0.08134722    -1.22411920    -0.13399296
 c     -1.15295299    -0.14143512    -0.02719348
 c     -1.00645043     1.24211185     0.30647309
 c      0.15357215     1.72300278    -0.29943921
 c      1.17067465     0.84469845    -0.48506825
 h     -0.18605218    -2.26914534    -0.68739804
 h     -1.94687406     1.71498349     0.17754533
 h      0.24256202     2.79899461    -0.25171660
 h      2.05226438     1.37677110    -0.74872129
 o      2.17329426    -1.19054977     0.55087908
 h      3.01931033    -0.53507101     0.50280593
 c     -2.62168731    -0.51715054    -0.04826204
 h     -2.67904770    -1.64066306    -0.16439288
 h     -3.20605921    -0.33829484     0.79695514
 h     -3.25235206     0.32853130    -0.53277036
 h     -0.62337407     1.48174250     1.29049582
          17

 c      1.20145799    -0.56799875    -0.05687260
 c     -0.06472225    -1.22117742    -0.16935280
 c     -1.14324012    -0.12872616    -0.01708869
 c     -1.02852456     1.26110899     0.30258433
 c      0.15164452     1.72732254    -0.30018730
 c      1.17941090     0.84019368    -0.49172983
 h     -0.18238193    -2.25718418    -0.61390710
 h     -1.96890312     1.73167036     0.18637173
 h      0.23168947     2.76766467    -0.26652497
 h      2.08713339     1.41646816    -0.73454225
 o      2.15980006    -1.20586539     0.56538340
 h      3.03661252    -0.54446612     0.53772368
 c     -2.61815279    -0.53735073    -0.03005766
 h     -2.68367792    -1.58979267    -0.17647127
 h     -3.13955928    -0.33705867     0.80492477
 h     -3.26796676     0.30626341    -0.54341281
 h     -0.61005255     1.44053524     1.28513505
          17

 c      1.19643794    -0.56289266    -0.06557690
 c     -0.05026366    -1.21492476    -0.20518949
 c     -1.13434844    -0.12106622    -0.00657353
 c     -1.05038205     1.27900500     0.29856018
 c      0.15148284     1.73060023    -0.30156080
 c      1.18935330     0.83708615    -0.49794633
 h     -0.18113228    -2.23538021    -0.52976812
 h     -1.99847278     1.75908257     0.19413150
 h      0.22969738     2.75405084    -0.28831907
 h      2.12535088     1.44814382    -0.71983275
 o      2.14822547    -1.21928551     0.57904862
 h      3.02890554    -0.57705028     0.57538529
 c     -2.61294064    -0.55633038    -0.01438249
 h     -2.69618950    -1.54728762    -0.19860002
 h     -3.08403852    -0.33113519     0.85493514
 h     -3.27242187     0.26449436    -0.56073460
 h     -0.60133919     1.39696723     1.29344027
          17

 c      1.19060463    -0.55781151    -0.07381606
 c     -0.03815155    -1.20416363    -0.24068306
 c     -1.12655669    -0.11853090     0.00380440
 c     -1.07150470     1.29565169     0.29451501
 c      0.15299580     1.73205048    -0.30352442
 c      1.20067875     0.83619961    -0.50370182
 h     -0.18395282    -2.21748320    -0.44146523
 h     -2.03223587     1.79478845     0.20161498
 h      0.23759870     2.76555425    -0.31678628
 h      2.15850858     1.46637938    -0.70303476
 o      2.13834538    -1.23074480     0.59180112
 h      2.99654011    -0.63135937     0.61472582
 c     -2.60614371    -0.57202526    -0.00069587
 h     -2.71723811    -1.53509378    -0.23246636
 h     -3.03795457    -0.32186337     0.94112689
 h     -3.26460891     0.20391057    -0.58098620
 h     -0.59904591     1.35240886     1.31122567
          17

 c      1.18464986    -0.55296065    -0.08140008
 c     -0.02855360    -1.18802386    -0.27527997
 c     -1.12008870    -0.12091265     0.01352597
 c     -1.09148115     1.31097611     0.29068215
 c      0.15610199     1.73196642    -0.30600227
 c      1.21336637     0.83800912    -0.50890617
 h     -0.19238511    -2.21571675    -0.35234692
 h     -2.06463329     1.83480175     0.20956983
 h      0.25482029     2.79729594    -0.35149023
 h      2.18167218     1.46834676    -0.68382961
 o      2.12951889    -1.24049598     0.60356446
 h      2.94632752    -0.70123163     0.65478460
 c     -2.59833479    -0.58354491     0.01268986
 h     -2.74642015    -1.56063065    -0.27735359
 h     -2.99406215    -0.31486370     1.04232096
 h     -3.24522174     0.12847299    -0.60112029
 h     -0.60571256     1.30841495     1.33238345
          17

 c      1.17929653    -0.54838707    -0.08815198
 c     -0.02181367    -1.16692604    -0.30874417
 c     -1.11511658    -0.12772940     0.02213081
 c     -1.10993269     1.32488151     0.28726927
 c      0.16074153     1.73140259    -0.30895619
 c      1.22720753     0.84263716    -0.51341062
 h     -0.20595509    -2.22965288    -0.26220573
 h     -2.09019552     1.87483941     0.21838246
 h      0.27940274     2.83587528    -0.39119595
 h      2.19325969     1.45382164    -0.66282405
 o      2.12041216    -1.24925937     0.61420846
 h      2.89579647    -0.77349307     0.69551879
 c     -2.58997465    -0.59221271     0.02705533
 h     -2.78010425    -1.60938539    -0.32649431
 h     -2.94784292    -0.31537497     1.13769397
 h     -3.21730239     0.04551773    -0.61992298
 h     -0.62349367     1.26683888     1.35124397
          17

 c      1.17528791    -0.54397140    -0.09390596
 c     -0.01848131    -1.14257153    -0.34079691
 c     -1.11176228    -0.13828862     0.02922038
 c     -1.12646260     1.33720757     0.28439086
 c      0.16685001     1.73145847    -0.31240264
 c      1.24178342     0.84987415    -0.51701798
 h     -0.22169096    -2.24601817    -0.17176223
 h     -2.10507654     1.91126219     0.22796917
 h      0.30874594     2.86772620    -0.43384549
 h      2.19509213     1.42516322    -0.64130813
 o      2.10893787    -1.25817360     0.62346220
 h      2.87408371    -0.82877746     0.73919389
 c     -2.58120854    -0.60030215     0.04301669
 h     -2.81249975    -1.66094886    -0.37003475
 h     -2.89871941    -0.32607320     1.21342277
 h     -3.18624564    -0.03533774    -0.63875679
 h     -0.65350011     1.22960673     1.36380203
          17

 c      1.17329628    -0.53947647    -0.09852278
 c     -0.01909057    -1.11689959    -0.37092318
 c     -1.11008884    -0.15179229     0.03444650
 c     -1.14064466     1.34773560     0.28206286
 c      0.17434118     1.73288498    -0.31637733
 c      1.25640615     0.85919596    -0.51949548
 h     -0.23601114    -2.24996016    -0.08502993
 h     -2.10764798     1.94158761     0.23780446
 h      0.34026721     2.88365491    -0.47708580
 h      2.19284768     1.38740850    -0.62108478
 o      2.09375561    -1.26783485     0.63103225
 h      2.89849246    -0.85684754     0.78869586
 c     -2.57192008    -0.60967746     0.06092249
 h     -2.83835542    -1.70180131    -0.39982591
 h     -2.84836696    -0.34755124     1.26189064
 h     -3.15821237    -0.10488044    -0.66069781
 h     -0.69561643     1.19848196     1.36802362
          17

 c      1.17377197    -0.53463060    -0.10192364
 c     -0.02392860    -1.09138174    -0.39851223
 c     -1.11009355    -0.16741946     0.03750705
 c     -1.15203468     1.35621114     0.28020940
 c      0.18310631     1.73603103    -0.32089672
 c      1.27011708     0.86982632    -0.52060140
 h     -0.24634594    -2.23223543    -0.00754825
 h     -2.09855633     1.96470608     0.24698347
 h      0.37173041     2.87939937    -0.51876178
 h      2.19601256     1.34785143    -0.60421581
 o      2.07595232    -1.27754302     0.63702662
 h      2.94855569    -0.86854161     0.84108508
 c     -2.56202308    -0.62138252     0.08084858
 h     -2.85403300    -1.72595448    -0.41076903
 h     -2.79946935    -0.37916073     1.27989266
 h     -3.13700041    -0.15755092    -0.68727324
 h     -0.74853592     1.17490773     1.36381733
          17

 c      1.17682926    -0.52921519    -0.10410983
 c     -0.03291456    -1.06693653    -0.42300209
 c     -1.11171700    -0.18435751     0.03815188
 c     -1.16019302     1.36236618     0.27865472
 c      0.19301017     1.74088754    -0.32592863
 c      1.28194348     0.88093568    -0.52013149
 h     -0.25146244    -2.18960762     0.05556042
 h     -2.08056518     1.98096020     0.25428105
 h      0.40138874     2.85508742    -0.55724859
 h      2.21504610     1.31392721    -0.59253295
 o      2.05735175    -1.28638555     0.64183270
 h      2.99319153    -0.87826249     0.88949261
 c     -2.55168853    -0.63574764     0.10235259
 h     -2.85735649    -1.73207485    -0.40024453
 h     -2.75520963    -0.41941551     1.26798371
 h     -3.12210084    -0.19259223    -0.71538434
 h     -0.80984061     1.15986311     1.35303264
          17

 c      1.18222978    -0.52310959    -0.10515959
 c     -0.04557609    -1.04406123    -0.44393758
 c     -1.11486706    -0.20179596     0.03619887
 c     -1.16471814     1.36594620     0.27710394
 c      0.20386818     1.74710329    -0.33136093
 c      1.29148385     0.89195574    -0.51797309
 h     -0.25124439    -2.12334673     0.10042447
 h     -2.05813897     1.99205513     0.25820547
 h      0.42814218     2.81506991    -0.59178323
 h      2.25472019     1.28963578    -0.58706966
 o      2.03907104    -1.29388133     0.64576197
 h      3.01348848    -0.89346832     0.92853352
 c     -2.54125040    -0.65270241     0.12442652
 h     -2.84730271    -1.72157095    -0.36754193
 h     -2.71919446    -0.46594148     1.23136441
 h     -3.11013827    -0.21229397    -0.73814910
 h     -0.87617443     1.15368876     1.33947602
          17

 c      1.18944900    -0.51627364    -0.10521575
 c     -0.06109267    -1.02293987    -0.46101403
 c     -1.11945158    -0.21890621     0.03156402
 c     -1.16530148     1.36675457     0.27514598
 c      0.21540939     1.75396399    -0.33696308
 c      1.29931394     0.90270436    -0.51412176
 h     -0.24648936    -2.03842183     0.12484935
 h     -2.03648763     2.00057929     0.25706259
 h      0.45180684     2.76818782    -0.62291123
 h      2.30942022     1.27410095    -0.58789665
 o      2.02157305    -1.29986661     0.64897952
 h      3.00170459    -0.91645175     0.95531710
 c     -2.53094409    -0.67201011     0.14557675
 h     -2.82399687    -1.69836344    -0.31394701
 h     -2.69558204    -0.51511744     1.18239439
 h     -3.09763029    -0.21978135    -0.74832185
 h     -0.94366397     1.15596371     1.32857224
          17

 c      1.19778501    -0.50869760    -0.10446938
 c     -0.07836915    -1.00345855    -0.47416475
 c     -1.12541835    -0.23482316     0.02430570
 c     -1.16180661     1.36471225     0.27233637
 c      0.22725894     1.76043309    -0.34236355
 c      1.30665965     0.91317180    -0.50864968
 h     -0.23884453    -1.94384358     0.12907112
 h     -2.01993821     2.00895621     0.24907380
 h      0.47330660     2.72726084    -0.65282886
 h      2.36683286     1.26411010    -0.59443714
 o      2.00491954    -1.30435391     0.65153602
 h      2.95715516    -0.94670845     0.96896503
 c     -2.52070713    -0.69323410     0.16388822
 h     -2.78914628    -1.67036859    -0.24359247
 h     -2.68912622    -0.56188306     1.14293060
 h     -3.08251610    -0.21806980    -0.74074721
 h     -1.00866024     1.16565849     1.32601397
          17

 c      1.20646611    -0.50036736    -0.10313641
 c     -0.09611746    -0.98513196    -0.48370594
 c     -1.13279336    -0.24864553     0.01466673
 c     -1.15434966     1.35990346     0.26838423
 c      0.23900013     1.76545785    -0.34711720
 c      1.31477080     0.92329060    -0.50166726
 h     -0.23076552    -1.85376661     0.11713029
 h     -2.01020006     2.01813868     0.23259681
 h      0.49411618     2.70540133    -0.68474290
 h      2.41497133     1.25698750    -0.60583177
 o      1.98880720    -1.30750517     0.65336066
 h      2.88559939    -0.98149324     0.97078499
 c     -2.51015446    -0.71539910     0.17766047
 h     -2.74671262    -1.65227409    -0.16455138
 h     -2.70418598    -0.60094411     1.13832654
 h     -3.06439750    -0.21003952    -0.71313390
 h     -1.06848432     1.18166931     1.33518287
          17

 c      1.21472915    -0.49126677    -0.10142831
 c     -0.11296023    -0.96707172    -0.49044246
 c     -1.14167499    -0.25946910     0.00308299
 c     -1.14333776     1.35257721     0.26332953
 c      0.25034460     1.76856879    -0.35092242
 c      1.32457920     0.93289453    -0.49330316
 h     -0.22517800    -1.78752392     0.09784677
 h     -2.00569706     2.02693608     0.20644457
 h      0.51452126     2.70880520    -0.72046810
 h      2.44578820     1.25144329    -0.62113985
 o      1.97235793    -1.30969387     0.65416885
 h      2.80253802    -1.01488352     0.96578031
 c     -2.49892434    -0.73673799     0.18706455
 h     -2.70251125    -1.66552444    -0.08766903
 h     -2.74117178    -0.62971161     1.17648988
 h     -3.04438880    -0.19853419    -0.66616673
 h     -1.12152079     1.20331604     1.35479780
          17

 c      1.22186562    -0.48140163    -0.09952627
 c     -0.12760731    -0.94838481    -0.49540648
 c     -1.15215060    -0.26645714    -0.00985810
 c     -1.12942422     1.34311299     0.25752299
 c      0.26126528     1.77020930    -0.35381952
 c      1.33662294     0.94178649    -0.48369830
 h     -0.22435639    -1.76393947     0.08156638
 h     -2.00250445     2.03253603     0.17017530
 h      0.53234588     2.73262265    -0.75816195
 h      2.45561206     1.24729793    -0.63944189
 o      1.95387840    -1.31157341     0.65333630
 h      2.73700746    -1.03672531     0.96469189
 c     -2.48727913    -0.75576158     0.19435856
 h     -2.66057666    -1.72513286    -0.02010033
 h     -2.79356969    -0.64916674     1.23908533
 h     -3.02514422    -0.18606958    -0.60356940
 h     -1.16662432     1.23024674     1.37910636
          17

 c      1.22724739    -0.47081321    -0.09757410
 c     -0.13908136    -0.92915372    -0.49907479
 c     -1.16418135    -0.26894709    -0.02349550
 c     -1.11338503     1.33197339     0.25141860
 c      0.27192614     1.77133726    -0.35611531
 c      1.35103241     0.94981401    -0.47299961
 h     -0.22844000    -1.78842382     0.07092406
 h     -1.99608494     2.03172611     0.12418396
 h      0.54408594     2.76534450    -0.79319351
 h      2.44480625     1.24513577    -0.65997224
 o      1.93171656    -1.31378400     0.65018765
 h      2.71801294    -1.03746773     0.97955713
 c     -2.47612299    -0.77310598     0.20185865
 h     -2.62000363    -1.82072714     0.03902999
 h     -2.85120519    -0.66156707     1.30155520
 h     -3.01106029    -0.17404288    -0.53190714
 h     -1.20262871     1.26195232     1.40052744
          17

 c      1.23034556    -0.45957769    -0.09568927
 c     -0.14681129    -0.91079237    -0.50105668
 c     -1.17753846    -0.26656858    -0.03719278
 c     -1.09598329     1.31965152     0.24537240
 c      0.28253377     1.77281989    -0.35815410
 c      1.36748778     0.95690588    -0.46134124
 h     -0.23559442    -1.84769047     0.05761759
 h     -1.98271153     2.02195833     0.06956860
 h      0.54688649     2.79569494    -0.82077137
 h      2.41782425     1.24620098    -0.68239106
 o      1.90649500    -1.31621274     0.64494625
 h      2.73909352    -1.02016433     1.00880921
 c     -2.46631689    -0.79090753     0.21114403
 h     -2.57852143    -1.92544170     0.09271116
 h     -2.90487111    -0.66900086     1.34766548
 h     -3.00790601    -0.16227922    -0.45933284
 h     -1.22835081     1.29747409     1.41235429
          17

 c      1.23075274    -0.44781910    -0.09396403
 c     -0.15058470    -0.89507335    -0.50076256
 c     -1.19180863    -0.25931323    -0.05043335
 c     -1.07787169     1.30662360     0.23955063
 c      0.29326345     1.77515061    -0.36017476
 c      1.38518372     0.96305647    -0.44880590
 h     -0.24357625    -1.92085992     0.03122631
 h     -1.96019899     2.00192464     0.00787904
 h      0.53939950     2.81591994    -0.83753942
 h      2.38349995     1.25245408    -0.70722399
 o      1.88044147    -1.31821665     0.63858049
 h      2.76866632    -0.99674564     1.03953151
 c     -2.45834304    -0.81093309     0.22317726
 h     -2.53579502    -2.01661460     0.14168213
 h     -2.94784338    -0.67324202     1.36992995
 h     -3.02092251    -0.15029078    -0.39277520
 h     -1.24287124     1.33545050     1.41014737
          17

 c      1.22820000    -0.43572392    -0.09245790
 c     -0.15052657    -0.88323668    -0.49790957
 c     -1.20644291    -0.24753848    -0.06287119
 c     -1.05953596     1.29331986     0.23391979
 c      0.30423838     1.77843397    -0.36227257
 c      1.40293403     0.96829953    -0.43539083
 h     -0.25055104    -1.99022992    -0.01410686
 h     -1.92812661     1.97176027    -0.05916628
 h      0.52170845     2.82214289    -0.84192872
 h      2.35405784     1.26640590    -0.73620024
 o      1.85528294    -1.31931611     0.63190639
 h      2.78311851    -0.97654882     1.06132998
 c     -2.45250023    -0.83386543     0.23827257
 h     -2.49298292    -2.08143726     0.18520237
 h     -2.97564920    -0.67585152     1.36656826
 h     -3.05198321    -0.13991890    -0.33520309
 h     -1.24582464     1.37434626     1.39210948
          17

 c      1.22255455    -0.42353393    -0.09120080
 c     -0.14709480    -0.87582486    -0.49252579
 c     -1.22083120    -0.23193617    -0.07431713
 c     -1.04126909     1.28011234     0.22826037
 c      0.31551224     1.78243977    -0.36439412
 c      1.41960469     0.97275879    -0.42106541
 h     -0.25511535    -2.04384467    -0.07952026
 h     -1.88779218     1.93304463    -0.12995815
 h      0.49504635     2.81407286    -0.83412788
 h      2.34048318     1.28998297    -0.77151418
 o      1.83193650    -1.31929538     0.62540021
 h      2.77162140    -0.96450954     1.06914060
 c     -2.44905089    -0.85943846     0.25615668
 h     -2.45172727    -2.11434177     0.22225946
 h     -2.98570619    -0.67816598     1.33959124
 h     -3.09839801    -0.13637803    -0.28580370
 h     -1.23763337     1.41273964     1.35915393
          17

 c      1.21380604    -0.41152990    -0.09019871
 c     -0.14103130    -0.87283583    -0.48483621
 c     -1.23438066    -0.21348776    -0.08468086
 c     -1.02316896     1.26731296     0.22217226
 c      0.32705079     1.78662844    -0.36632949
 c      1.43474058     0.97679424    -0.40597804
 h     -0.25620283    -2.07448240    -0.16317773
 h     -1.84193917     1.88861502    -0.20323192
 h      0.46156662     2.79509417    -0.81613769
 h      2.34564076     1.32237891    -0.81331164
 o      1.81080986    -1.31810593     0.61930554
 h      2.73139646    -0.96270224     1.06150780
 c     -2.44809926    -0.88684175     0.27614844
 h     -2.41369626    -2.11445388     0.25201978
 h     -2.97746096    -0.68107335     1.29454899
 h     -3.15453606    -0.14624182    -0.24257748
 h     -1.21970783     1.44966732     1.31502727
          17

 c      1.20205729    -0.40001153    -0.08943615
 c     -0.13327475    -0.87388016    -0.47520609
 c     -1.24657060    -0.19340734    -0.09391020
 c     -1.00516972     1.25518041     0.21507839
 c      0.33874087     1.79015116    -0.36771130
 c      1.44870901     0.98104924    -0.39060797
 h     -0.25305209    -2.07860349    -0.26151372
 h     -1.79414427     1.84209897    -0.27814148
 h      0.42405238     2.77259582    -0.79182899
 h      2.36290621     1.35916496    -0.85778358
 o      1.79193938    -1.31582449     0.61368299
 h      2.66556017    -0.97104015     1.03979085
 c     -2.44938196    -0.91503721     0.29719913
 h     -2.38037483    -2.08507933     0.27392387
 h     -2.95324602    -0.68442779     1.24179653
 h     -3.21429684    -0.17486555    -0.20432062
 h     -1.19456441     1.48504237     1.26631085
          17

 c      1.18752982    -0.38926779    -0.08887527
 c     -0.12485915    -0.87825077    -0.46412971
 c     -1.25697293    -0.17306079    -0.10195865
 c     -0.98712410     1.24394342     0.20628278
 c      0.35044527     1.79194196    -0.36807202
 c      1.46219340     0.98625408    -0.37562991
 h     -0.24526461    -2.05627082    -0.36986918
 h     -1.74784475     1.79714488    -0.35401204
 h      0.38532142     2.75717941    -0.76638785
 h      2.38223194     1.39420752    -0.89862805
 o      1.77487799    -1.31269837     0.60834494
 h      2.58487855    -0.98653697     1.00916305
 c     -2.45217625    -0.94282005     0.31776658
 h     -2.35268665    -2.03536833     0.28769499
 h     -2.91949706    -0.68600310     1.19840084
 h     -3.27255380    -0.22532978    -0.17094692
 h     -1.16566666     1.51996584     1.22150740
          17

 c      1.17058513    -0.37953309    -0.08845268
 c     -0.11681319    -0.88489841    -0.45220848
 c     -1.26525270    -0.15385795    -0.10879045
 c     -0.96893007     1.23385912     0.19516795
 c      0.36207104     1.79109524    -0.36702384
 c      1.47571665     0.99296827    -0.36166525
 h     -0.23298269    -2.01211111    -0.48305451
 h     -1.70533660     1.75660111    -0.42980468
 h      0.34745852     2.75855248    -0.74432539
 h      2.39579352     1.42213384    -0.92985036
 o      1.75840283    -1.30926717     0.60270169
 h      2.51226817    -1.00136175     0.98097692
 c     -2.45553027    -0.96861470     0.33594100
 h     -2.33011369    -1.98357621     0.29327743
 h     -2.88587279    -0.68098605     1.18642927
 h     -3.32547123    -0.29859418    -0.14290650
 h     -1.13676098     1.55639350     1.18823485
          17

 c      1.15175837    -0.37093370    -0.08807251
 c     -0.11008041    -0.89237722    -0.44006204
 c     -1.27116989    -0.13713041    -0.11440915
 c     -0.95064131     1.22530771     0.18150006
 c      0.37356446     1.78745032    -0.36449023
 c      1.48950842     1.00143943    -0.34914344
 h     -0.21709416    -1.95656250    -0.59651691
 h     -1.66733259     1.72205790    -0.50369061
 h      0.31178988     2.77900117    -0.72682822
 h      2.39960242     1.43943355    -0.94730042
 o      1.74070124    -1.30631618     0.59584885
 h      2.47958405    -1.00372149     0.97129792
 c     -2.45901689    -0.99018666     0.35047996
 h     -2.30960099    -1.95726774     0.29067815
 h     -2.85845200    -0.66538769     1.22043290
 h     -3.37034919    -0.39384383    -0.12047578
 h     -1.11088311     1.59577950     1.16923700
          17

 c      1.13178853    -0.36343656    -0.08759986
 c     -0.10550132    -0.89898901    -0.42817091
 c     -1.27459515    -0.12401726    -0.11887226
 c     -0.93248419     1.21884403     0.16557212
 c      0.38482146     1.78178020    -0.36073336
 c      1.50353510     1.01157752    -0.33826944
 h     -0.19911212    -1.90467933    -0.70818497
 h     -1.63329548     1.69394819    -0.57313005
 h      0.27986058     2.81134898    -0.71143752
 h      2.39314359     1.44457368    -0.94905922
 o      1.72128689    -1.30413241     0.58754931
 h      2.49697898    -0.98998561     0.98533198
 c     -2.46318221    -1.00540787     0.36194333
 h     -2.28672390    -1.97843743     0.28038353
 h     -2.83342050    -0.64229834     1.29331427
 h     -3.40566543    -0.50841797    -0.10345535
 h     -1.08976832     1.63763926     1.16070132
          17

 c      1.11160739    -0.35683363    -0.08686313
 c     -0.10386460    -0.90343650    -0.41683636
 c     -1.27553721    -0.11537102    -0.12226559
 c     -0.91478944     1.21510043     0.14800970
 c      0.39565198     1.77533558    -0.35614106
 c      1.51752476     1.02298452    -0.32901969
 h     -0.18034664    -1.86887052    -0.81874548
 h     -1.60214358     1.67199542    -0.63538352
 h      0.25392069     2.84418770    -0.69450796
 h      2.37901005     1.43793786    -0.93557060
 o      1.70190997    -1.30213792     0.57873321
 h      2.53834582    -0.97055872     1.00951314
 c     -2.46857855    -1.01438003     0.37192811
 h     -2.26037147    -2.04012102     0.26512625
 h     -2.80289592    -0.62040115     1.38368502
 h     -3.43163816    -0.63752502    -0.09145498
 h     -1.07405319     1.67957860     1.15486448
          17

 c      1.09225830    -0.35078950    -0.08567152
 c     -0.10592364    -0.90559391    -0.40648090
 c     -1.27416046    -0.11169831    -0.12465986
 c     -0.89792528     1.21458662     0.12945968
 c      0.40584712     1.76931223    -0.35103958
 c      1.53094544     1.03499978    -0.32112402
 h     -0.16109018    -1.84999084    -0.92760355
 h     -1.57285028     1.65568307    -0.68809427
 h      0.23638059     2.86776227    -0.67338688
 h      2.36309288     1.42190450    -0.90993817
 o      1.68441867    -1.29973050     0.57040402
 h      2.57523812    -0.95615341     1.02879221
 c     -2.47497908    -1.01922986     0.38176997
 h     -2.23341472    -2.11476249     0.24991115
 h     -2.76243764    -0.60740142     1.47134122
 h     -3.45068013    -0.77463904    -0.08430110
 h     -1.06380278     1.71855593     1.14402072
          17

 c      1.07475243    -0.34493260    -0.08385228
 c     -0.11226749    -0.90633098    -0.39789234
 c     -1.27076386    -0.11314557    -0.12608213
 c     -0.88227455     1.21752593     0.11041285
 c      0.41526637     1.76461643    -0.34564744
 c      1.54298227     1.04676723    -0.31405865
 h     -0.14112066    -1.83894536    -1.02939458
 h     -1.54477729     1.64458457    -0.72970301
 h      0.22916110     2.87631480    -0.64699734
 h      2.35476562     1.40078642    -0.87806731
 o      1.66980442    -1.29662994     0.56312298
 h      2.59218969    -0.95203665     1.03484925
 c     -2.48168380    -1.02211991     0.39227647
 h     -2.20878850    -2.17853261     0.23952827
 h     -2.71187093    -0.60760736     1.54256403
 h     -3.46644715    -0.91295645    -0.08188943
 h     -1.05888944     1.75203356     1.12285290
          17

 c      1.05990393    -0.33895592    -0.08129060
 c     -0.12312442    -0.90666814    -0.39199074
 c     -1.26574230    -0.11951357    -0.12650921
 c     -0.86822790     1.22378786     0.09117363
 c      0.42388855     1.76182875    -0.34009759
 c      1.55267902     1.05737688    -0.30716482
 h     -0.12071021    -1.82575169    -1.11628459
 h     -1.51781757     1.63852965    -0.75968805
 h      0.23338187     2.86822176    -0.61562131
 h      2.36517695     1.37975216    -0.84728318
 o      1.65842753    -1.29277345     0.55711266
 h      2.58337267    -0.95970231     1.02454281
 c     -2.48804423    -1.02447522     0.40382526
 h     -2.18776370    -2.21833078     0.23724610
 h     -2.65353991    -0.62263493     1.58928188
 h     -3.48114159    -1.04674301    -0.08326780
 h     -1.05919129     1.77852133     1.08899821
          17

 c      1.04819956    -0.33269145    -0.07795331
 c     -0.13823507    -0.90729905    -0.38950469
 c     -1.25957544    -0.13028297    -0.12587601
 c     -0.85616099     1.23289890     0.07189067
 c      0.43182101     1.76120115    -0.33445954
 c      1.55943007     1.06611479    -0.29999855
 h     -0.10086320    -1.80449661    -1.18163512
 h     -1.49246310     1.63764899    -0.77872862
 h      0.24923176     2.84587206    -0.58061708
 h      2.40155536     1.36218389    -0.82217114
 o      1.65024553    -1.28822624     0.55237158
 h      2.54915786    -0.97838944     0.99814401
 c     -2.49373448    -1.02716093     0.41642184
 h     -2.17027583    -2.22885180     0.24492085
 h     -2.59093177    -0.65238363     1.60759252
 h     -3.49358328    -1.17116786    -0.08592867
 h     -1.06472835     1.79777364     1.04294339
          17

 c      1.03975100    -0.32613241    -0.07389470
 c     -0.15681773    -0.90857020    -0.39085692
 c     -1.25285403    -0.14464675    -0.12408864
 c     -0.84638775     1.24409775     0.05258717
 c      0.43927853     1.76261834    -0.32874087
 c      1.56353285     1.07263798    -0.29265230
 h     -0.08305178    -1.77349192    -1.22146767
 h     -1.46983041     1.64232788    -0.78882156
 h      0.27587402     2.81596590    -0.54423936
 h      2.46088813     1.34766999    -0.80075724
 o      1.64479355    -1.28318045     0.54866975
 h      2.49649110    -1.00515693     0.95941710
 c     -2.49867718    -1.03077994     0.42977262
 h     -2.15548387    -2.20944209     0.26334850
 h     -2.52798550    -0.69548698     1.59718655
 h     -3.50039497    -1.28148659    -0.08640271
 h     -1.07579959     1.81092095     0.98789822
          17

 c      1.03434506    -0.31939922    -0.06925087
 c     -0.17761713    -0.91059964    -0.39617543
 c     -1.24632073    -0.16155194    -0.12103527
 c     -0.83910325     1.25642093     0.03317997
 c      0.44654345     1.76556347    -0.32288519
 c      1.56608529     1.07684973    -0.28559481
 h     -0.06889217    -1.73431187    -1.23464901
 h     -1.45158894     1.65307812    -0.79325866
 h      0.31149483     2.78961360    -0.50937564
 h      2.53116005     1.33345712    -0.77645123
 o      1.64092337    -1.27802178     0.54544093
 h      2.44297682    -1.03386321     0.91733845
 c     -2.50284245    -1.03577350     0.44333189
 h     -2.14196308    -2.16290809     0.29236629
 h     -2.46871296    -0.74924858     1.56200798
 h     -3.49859790    -1.37312388    -0.08152189
 h     -1.09310789     1.82052890     0.92960224
          17

 c      1.03156365    -0.31266689    -0.06422761
 c     -0.19904401    -0.91335205    -0.40530370
 c     -1.24088184    -0.17976368    -0.11659160
 c     -0.83435563     1.26883528     0.01351957
 c      0.45389370     1.76927559    -0.31680885
 c      1.56835414     1.07867304    -0.27925756
 h     -0.05979939    -1.69142185    -1.22318102
 h     -1.43965765     1.67030318    -0.79624028
 h      0.35384780     2.78005315    -0.47879805
 h      2.59855510     1.31717258    -0.74304255
 o      1.63665998    -1.27334266     0.54176657
 h      2.41905927    -1.05514023     0.88643339
 c     -2.50618839    -1.04232770     0.45622250
 h     -2.12736128    -2.09626736     0.33062585
 h     -2.41668140    -0.80923714     1.51225775
 h     -3.48709566    -1.44242707    -0.06921998
 h     -1.11772177     1.83022698     0.87543920
          17

 c      1.03091925    -0.30608472    -0.05908897
 c     -0.21941900    -0.91659691    -0.41775207
 c     -1.23754685    -0.19797270    -0.11062689
 c     -0.83210291     1.28044723    -0.00650230
 c      0.46150461     1.77328443    -0.31049223
 c      1.57131868     1.07797756    -0.27383730
 h     -0.05645395    -1.65263897    -1.19310821
 h     -1.43555782     1.69393046    -0.80192140
 h      0.40125567     2.79594406    -0.45387972
 h      2.65243942     1.29787067    -0.69716433
 o      1.63051987    -1.26954708     0.53704456
 h      2.44714744    -1.06311656     0.87641543
 c     -2.50880947    -1.05013914     0.46710218
 h     -2.10738092    -2.02300330     0.37517408
 h     -2.37400311    -0.86910475     1.46658307
 h     -3.46681462    -1.48731449    -0.04872344
 h     -1.15055497     1.84340630     0.83214126
          17

 c      1.03194577    -0.29973433    -0.05414925
 c     -0.23728167    -0.91977176    -0.43262074
 c     -1.23728583    -0.21494447    -0.10302614
 c     -0.83235972     1.29074922    -0.02680809
 c      0.46943433     1.77795376    -0.30403604
 c      1.57553467     1.07463169    -0.26931272
 h     -0.05803616    -1.62982462    -1.15539094
 h     -1.43957188     1.72298451    -0.81309647
 h      0.45284171     2.83460238    -0.43389956
 h      2.68651775     1.27578451    -0.63818863
 o      1.62349351    -1.26641850     0.53180389
 h      2.51037803    -1.06266821     0.87952108
 c     -2.51111530    -1.05816406     0.47442376
 h     -2.07467357    -1.96410471     0.42159463
 h     -2.34044740    -0.92202069     1.44887799
 h     -3.44044132    -1.50769599    -0.02061160
 h     -1.19127270     1.86126456     0.80269255
          17

 c      1.03422466    -0.29366240    -0.04975371
 c     -0.25162588    -0.92198228    -0.44872445
 c     -1.24084342    -0.22967097    -0.09374120
 c     -0.83531203     1.29974020    -0.04710483
 c      0.47772982     1.78428926    -0.29759545
 c      1.58112391     1.06857821    -0.26551249
 h     -0.06198841    -1.63732953    -1.12379571
 h     -1.45023631     1.75536377    -0.83029635
 h      0.50748133     2.88388131    -0.41691131
 h      2.69858619     1.25188621    -0.56743466
 o      1.61758853    -1.26360646     0.52694229
 h      2.57588310    -1.06139940     0.88248810
 c     -2.51345576    -1.06497854     0.47760535
 h     -2.02127923    -1.93999340     0.46587244
 h     -2.31522802    -0.96403206     1.47289553
 h     -3.41260980    -1.50586622     0.01282562
 h     -1.23743348     1.88186429     0.78499560
          17

 c      1.03736716    -0.28794448    -0.04625275
 c     -0.26186826    -0.92253344    -0.46524359
 c     -1.24858072    -0.24147709    -0.08285486
 c     -0.84126302     1.30780894    -0.06702776
 c      0.48649914     1.79323940    -0.29128243
 c      1.58776110     1.05988529    -0.26216953
 h     -0.06601305    -1.68420131    -1.10635663
 h     -1.46464629     1.78809344    -0.85199322
 h      0.56314336     2.93013976    -0.40104177
 h      2.69051240     1.22765125    -0.48752205
 o      1.61412152    -1.26098395     0.52301169
 h      2.62203452    -1.06340658     0.87763187
 c     -2.51501159    -1.07011935     0.47800760
 h     -1.94778570    -1.95323231     0.50618685
 h     -2.30036560    -0.99511914     1.52944203
 h     -3.39071567    -1.48681058     0.04710591
 h     -1.28491877     1.90130870     0.77371070
          17

 c      1.04098833    -0.28272627    -0.04397699
 c     -0.26765591    -0.92166582    -0.48231686
 c     -1.26039023    -0.25006894    -0.07062204
 c     -0.85045716     1.31549523    -0.08629580
 c      0.49588034     1.80525628    -0.28513651
 c      1.59464478     1.04875779    -0.25896691
 h     -0.07101703    -1.76470822    -1.09784638
 h     -1.47940431     1.81797539    -0.87568697
 h      0.61727684     2.96345915    -0.38502120
 h      2.66876493     1.20500989    -0.40182026
 o      1.61368135    -1.25858001     0.52024441
 h      2.63912535    -1.07002973     0.86228470
 c     -2.51364187    -1.07438259     0.47809018
 h     -1.86689183    -1.98800022     0.54162183
 h     -2.29935436    -1.01671274     1.59712619
 h     -3.38463667    -1.45750013     0.07617865
 h     -1.32929867     1.91576077     0.76321325
          17

 c      1.04469407    -0.27824102    -0.04321186
 c     -0.26895496    -0.92031784    -0.50051541
 c     -1.27566477    -0.25552808    -0.05748132
 c     -0.86293428     1.32329896    -0.10475638
 c      0.50597611     1.82023767    -0.27914623
 c      1.60053563     1.03552369    -0.25560684
 h     -0.08009422    -1.86129226    -1.08590380
 h     -1.49159686     1.84226088    -0.89905994
 h      0.66743056     2.97871253    -0.36813638
 h      2.64453321     1.18629101    -0.31359423
 o      1.61640471    -1.25648586     0.51868268
 h      2.62492741    -1.08119496     0.83661821
 c     -2.50733171    -1.07876187     0.47997712
 h     -1.79405474    -2.02710222     0.57101034
 h     -2.31393760    -1.03005987     1.65757583
 h     -3.40218635    -1.42387654     0.09532268
 h     -1.36699225     1.92270479     0.74941389
          17

 c      1.04808233    -0.27482244    -0.04417301
 c     -0.26624483    -0.91928487    -0.52002590
 c     -1.29333251    -0.25822268    -0.04404098
 c     -0.87848058     1.33158132    -0.12235493
 c      0.51679930     1.83761369    -0.27327851
 c      1.60407034     1.02063903    -0.25191276
 h     -0.09540280    -1.95555539    -1.06102134
 h     -1.49939109     1.85907890    -0.92069898
 h      0.71168246     2.97517023    -0.35007078
 h      2.63082045     1.17379164    -0.22474564
 o      1.62203294    -1.25481993     0.51821475
 h      2.58359974    -1.09581778     0.80292263
 c     -2.49549567    -1.08409296     0.48478577
 h     -1.74031974    -2.05988454     0.59330251
 h     -2.34347585    -1.03600801     1.69957666
 h     -3.44166221    -1.38734003     0.10455062
 h     -1.39580484     1.92128761     0.73029273
          17

 c      1.05075253    -0.27291583    -0.04698782
 c     -0.26043714    -0.91888212    -0.54049407
 c     -1.31200055    -0.25864551    -0.03102708
 c     -0.89664882     1.34051989    -0.13909527
 c      0.52823504     1.85641934    -0.26749832
 c      1.60446047     1.00474576    -0.24786287
 h     -0.11717284    -2.03400134    -1.01918320
 h     -1.50225152     1.86761718    -0.94040250
 h      0.74898046     2.95634196    -0.33079939
 h      2.63492010     1.16870724    -0.13540833
 o      1.62969972    -1.25374023     0.51852718
 h      2.52884590    -1.11143262     0.76622737
 c     -2.47906490    -1.09108114     0.49275629
 h     -1.71170350    -2.08108845     0.60782793
 h     -2.38571621    -1.03511376     1.71769209
 h     -3.49087442    -1.34563086     0.10820242
 h     -1.41509307     1.91227362     0.70590811
          17

 c      1.05232627    -0.27306607    -0.05168790
 c     -0.25262767    -0.91907216    -0.56124034
 c     -1.33016976    -0.25725476    -0.01920037
 c     -0.91680081     1.35008343    -0.15501934
 c      0.54002468     1.87532030    -0.26177836
 c      1.60200865     0.98872795    -0.24343736
 h     -0.14424850    -2.08833178    -0.96035447
 h     -1.50091167     1.86814090    -0.95923925
 h      0.77952626     2.93024568    -0.31052580
 h      2.65258736     1.17012964    -0.04582490
 o      1.63758535    -1.25348613     0.51904688
 h      2.48919499    -1.12352180     0.73516649
 c     -2.45967530    -1.10015037     0.50368636
 h     -1.71057513    -2.08865245     0.61429242
 h     -2.43752153    -1.02776874     1.71069658
 h     -3.53457497    -1.29681426     0.11132958
 h     -1.42583096     1.89796280     0.67836445
          17

 c      1.05248831    -0.27585220    -0.05822111
 c     -0.24388955    -0.91965584    -0.58147507
 c     -1.34643559    -0.25438664    -0.00927277
 c     -0.93815688     1.36002422    -0.17020724
 c      0.55178540     1.89268071    -0.25610720
 c      1.59774973     0.97364713    -0.23846193
 h     -0.17474015    -2.11435360    -0.88681137
 h     -1.49716451     1.86188214    -0.97941142
 h      0.80503893     2.90901016    -0.28955683
 h      2.67193711     1.17539133     0.04170758
 o      1.64347740    -1.25431380     0.51916685
 h      2.49894840    -1.12694724     0.71854196
 c     -2.43897405    -1.11133625     0.51715775
 h     -1.73651453    -2.08286916     0.61280344
 h     -2.49535988    -1.01427039     1.68115033
 h     -3.56088118    -1.24122597     0.11727764
 h     -1.43059164     1.88207532     0.65174096
          17

 c      1.05103612    -0.28177437    -0.06648364
 c     -0.23517082    -0.92035844    -0.60042246
 c     -1.35962704    -0.25025245    -0.00184225
 c     -0.95987809     1.36992273    -0.18477187
 c      0.56309230     1.90688688    -0.25050363
 c      1.59271967     0.96056863    -0.23265364
 h     -0.20641399    -2.11134782    -0.80217384
 h     -1.49341474     1.85072444    -1.00378017
 h      0.82818725     2.90539134    -0.26803639
 h      2.68146279     1.18138163     0.12335699
 o      1.64726275    -1.25618910     0.51888406
 h      2.55861261    -1.12153571     0.71554245
 c     -2.41839843    -1.12423532     0.53248935
 h     -1.78608964    -2.06707761     0.60401804
 h     -2.55581368    -0.99476469     1.63593765
 h     -3.56296752    -1.18109255     0.12732425
 h     -1.43314740     1.86929003     0.63149305
          17

 c      1.04791205    -0.29115309    -0.07634583
 c     -0.22725051    -0.92080633    -0.61737691
 c     -1.36888313    -0.24498966     0.00265352
 c     -0.98121558     1.37932613    -0.19880148
 c      0.57363807     1.91699536    -0.24502523
 c      1.58758789     0.95037071    -0.22573914
 h     -0.23695268    -2.08227797    -0.71083172
 h     -1.49195492     1.83662154    -1.03489091
 h      0.85064632     2.92547289    -0.24574402
 h      2.67397240     1.18553207     0.19529842
 o      1.65100233    -1.25880999     0.51868782
 h      2.63374781    -1.11191125     0.71760270
 c     -2.39919670    -1.13787238     0.54863355
 h     -1.85175962    -2.04988670     0.58930547
 h     -2.61635121    -0.96902590     1.58670141
 h     -3.53852956    -1.11958187     0.14102080
 h     -1.43731056     1.86403982     0.62262165
          17

 c      1.04320515    -0.30406543    -0.08766202
 c     -0.22070673    -0.92043538    -0.63174504
 c     -1.37367786    -0.23873027     0.00396362
 c     -1.00169671     1.38795293    -0.21224740
 c      0.58334520     1.92315937    -0.23974172
 c      1.58263179     0.94359497    -0.21751455
 h     -0.26428228    -2.03460372    -0.61728985
 h     -1.49414314     1.82089450    -1.07366557
 h      0.87139872     2.96390287    -0.22235333
 h      2.64676657     1.18616391     0.25466431
 o      1.65643671    -1.26192950     0.51893394
 h      2.69466914    -1.10198134     0.71813142
 c     -2.38242467    -1.15054062     0.56433624
 h     -1.92151448    -2.04749909     0.57052690
 h     -2.67599193    -0.93637097     1.54768527
 h     -3.48918808    -1.05996000     0.15644097
 h     -1.44526566     1.86877154     0.62680891
          17

 c      1.03714149    -0.32030457    -0.10027231
 c     -0.21589299    -0.91842985    -0.64312121
 c     -1.37379879    -0.23164960     0.00202625
 c     -1.02120704     1.39581740    -0.22487392
 c      0.59226753     1.92628991    -0.23469251
 c      1.57779261     0.94036948    -0.20787187
 h     -0.28702732    -1.98064824    -0.52511219
 h     -1.49993476     1.80383672    -1.11848873
 h      0.88755076     3.00799076    -0.19789818
 h      2.60096869     1.18255880     0.29997678
 o      1.66436249    -1.26541475     0.51973605
 h      2.72652574    -1.09373433     0.71411883
 c     -2.36864173    -1.16017043     0.57876651
 h     -1.98352201    -2.07903790     0.54908441
 h     -2.73439159    -0.89657082     1.52915927
 h     -3.42051180    -1.00479533     0.17020673
 h     -1.45671560     1.88295634     0.64069984
          17

 c      1.03007641    -0.33937597    -0.11399452
 c     -0.21294371    -0.91391788    -0.65137154
 c     -1.36928892    -0.22395886    -0.00304918
 c     -1.03987612     1.40315989    -0.23636710
 c      0.60040258     1.92742333    -0.22987800
 c      1.57269642     0.94040301    -0.19684158
 h     -0.30482458    -1.93502280    -0.43582152
 h     -1.50810024     1.78494483    -1.16544523
 h      0.89636261     3.04512813    -0.17284685
 h      2.54138623     1.17504376     0.33160130
 o      1.67495014    -1.26919881     0.52105463
 h      2.72433482    -1.08793738     0.70469650
 c     -2.35735667    -1.16579232     0.59205079
 h     -2.03535360    -2.14861388     0.52572266
 h     -2.78928483    -0.85162082     1.53155007
 h     -3.34247222    -0.95514656     0.17741613
 h     -1.46971106     1.90379905     0.65728107
          17

 c      1.02248723    -0.36054586    -0.12860352
 c     -0.21185593    -0.90655176    -0.65657752
 c     -1.36037763    -0.21585373    -0.01100497
 c     -1.05787572     1.41026851    -0.24649483
 c      0.60759792     1.92738846    -0.22527850
 c      1.56663863     0.94303250    -0.18466765
 h     -0.31790604    -1.90764247    -0.34950063
 h     -1.51692197     1.76355432    -1.20959592
 h      0.89630772     3.06661495    -0.14786308
 h      2.47696957     1.16513848     0.35248199
 o      1.68792584    -1.27325810     0.52274262
 h      2.69004189    -1.08442776     0.69035433
 c     -2.34723390    -1.16829658     0.60496003
 h     -2.08320591    -2.23739489     0.50219282
 h     -2.83586425    -0.80595454     1.54751830
 h     -3.26891853    -0.91004797     0.17186321
 h     -1.48216736     1.92780265     0.66899248
          17

 c      1.01495404    -0.38293809    -0.14380797
 c     -0.21260760    -0.89697125    -0.65879512
 c     -1.34743406    -0.20747681    -0.02145532
 c     -1.07527991     1.41733809    -0.25517840
 c      0.61354977     1.92675381    -0.22087330
 c      1.55861982     0.94731776    -0.17186629
 h     -0.32616855    -1.89802427    -0.26764727
 h     -1.52487312     1.73939144    -1.24643137
 h      0.88713454     3.06815629    -0.12357452
 h      2.42075887     1.15551106     0.36867795
 o      1.70245981    -1.27763943     0.52453118
 h      2.63422737    -1.08156853     0.67308697
 c     -2.33709754    -1.16913303     0.61827763
 h     -2.13229533    -2.32085473     0.48128725
 h     -2.86898927    -0.76463617     1.56798770
 h     -3.21325612    -0.86713259     0.14768173
 h     -1.49280854     1.95192819     0.67004293
          17

 c      1.00811352    -0.40565383    -0.15924377
 c     -0.21517457    -0.88652638    -0.65793593
 c     -1.33096090    -0.19891085    -0.03390449
 c     -1.09201521     1.42440961    -0.26248035
 c      0.61783020     1.92584598    -0.21665258
 c      1.54764688     0.95220943    -0.15910977
 h     -0.32904390    -1.89811350    -0.19461547
 h     -1.53100208     1.71280998    -1.27287239
 h      0.86965199     3.04950274    -0.10041630
 h      2.38664540     1.14911199     0.38787145
 o      1.71682966    -1.28255827     0.52598533
 h      2.58150341    -1.07463258     0.65709744
 c     -2.32669108    -1.16913927     0.63232514
 h     -2.18371960    -2.38195617     0.46545999
 h     -2.88510671    -0.73178219     1.58556784
 h     -3.18053783    -0.82519255     0.10316854
 h     -1.50141318     1.97409821     0.65730914
          17

 c      1.00259814    -0.42785901    -0.17449867
 c     -0.21944945    -0.87665618    -0.65391912
 c     -1.31162320    -0.19017646    -0.04776179
 c     -1.10785878     1.43135688    -0.26857200
 c      0.61990995     1.92473355    -0.21262767
 c      1.53339814     0.95678510    -0.14681254
 h     -0.32622466    -1.89916807    -0.13580345
 h     -1.53505168     1.68477628    -1.28775874
 h      0.84559206     3.01449081    -0.07846870
 h      2.38163155     1.14729519     0.41438258
 o      1.72857254    -1.28846821     0.52656151
 h      2.56832154    -1.05495825     0.64812553
 c     -2.31671064    -1.16834327     0.64673651
 h     -2.23601534    -2.41186036     0.45631927
 h     -2.88271119    -0.71002724     1.59531155
 h     -3.16471660    -0.78640191     0.04341321
 h     -1.50876676     1.99338815     0.63048898
          17

 c      0.99899075    -0.44881173    -0.18916128
 c     -0.22517189    -0.86855121    -0.64684580
 c     -1.29027254    -0.18121807    -0.06235459
 c     -1.12244876     1.43788844    -0.27371310
 c      0.61918164     1.92316581    -0.20884791
 c      1.51665686     0.96039371    -0.13479247
 h     -0.31816530    -1.89546402    -0.09548165
 h     -1.53743582     1.65673115    -1.29202118
 h      0.81754151     2.97154001    -0.05720910
 h      2.40047623     1.14877628     0.44510602
 o      1.73668613    -1.29560816     0.52597669
 h      2.60832775    -1.01771304     0.64805039
 c     -2.30811899    -1.16631930     0.66066894
 h     -2.28668273    -2.40727360     0.45473324
 h     -2.86219110    -0.70044034     1.59477272
 h     -3.15524044    -0.75488103    -0.02225732
 h     -1.51658174     2.01018280     0.59207452
          17

 c      0.99779798    -0.46786880    -0.20285916
 c     -0.23188573    -0.86310630    -0.63705077
 c     -1.26793639    -0.17188309    -0.07694403
 c     -1.13529969     1.44356145    -0.27823189
 c      0.61501073     1.92056027    -0.20541911
 c      1.49887875     0.96258088    -0.12250303
 h     -0.30611656    -1.88475619    -0.07591134
 h     -1.53914068     1.63038380    -1.28864285
 h      0.78867422     2.93337232    -0.03527376
 h      2.43028481     1.15097683     0.47230085
 o      1.74291616    -1.30346350     0.52437734
 h      2.67199666    -0.97070694     0.65242095
 c     -2.30154369    -1.16257601     0.67313985
 h     -2.33290710    -2.36882196     0.46092599
 h     -2.82579503    -0.70235185     1.58430873
 h     -3.14369489    -0.73396814    -0.08462950
 h     -1.52738686     2.02627810     0.54713336
          17

 c      0.99941284    -0.48450997    -0.21526989
 c     -0.23890534    -0.86095271    -0.62507516
 c     -1.24577293    -0.16191148    -0.09075101
 c     -1.14584637     1.44784000    -0.28246687
 c      0.60683847     1.91626471    -0.20248175
 c      1.48147974     0.96296838    -0.10947215
 h     -0.29199008    -1.86787384    -0.07723044
 h     -1.54152516     1.60743539    -1.28228628
 h      0.76190833     2.91329545    -0.01074625
 h      2.45843115     1.15177029     0.48893270
 o      1.74924989    -1.31131030     0.52194670
 h      2.72628638    -0.92536061     0.65647665
 c     -2.29711457    -1.15667478     0.68314740
 h     -2.37189226    -2.30120854     0.47433055
 h     -2.77787603    -0.71290202     1.56784345
 h     -3.12551463    -0.72515620    -0.13662948
 h     -1.54416774     2.04454987     0.50234820
          17

 c      1.00406292    -0.49835429    -0.22612901
 c     -0.24533779    -0.86244027    -0.61162366
 c     -1.22498034    -0.15096482    -0.10300721
 c     -1.15355420     1.45024592    -0.28664601
 c      0.59431335     1.91016054    -0.20009785
 c      1.46549311     0.96124049    -0.09548565
 h     -0.27818961    -1.84864763    -0.09741165
 h     -1.54593996     1.58925449    -1.27828430
 h      0.73869517     2.91736924     0.01745502
 h      2.47619052     1.15002020     0.49097252
 o      1.75672116    -1.31865250     0.51873367
 h      2.75368009    -0.88942003     0.65776323
 c     -2.29451098    -1.14807876     0.68964660
 h     -2.40125817    -2.21525057     0.49311000
 h     -2.72500504    -0.72658023     1.55370087
 h     -3.09925255    -0.72827880    -0.17339145
 h     -1.56943657     2.06762148     0.46374337
          17

 c      1.01176810    -0.50916059    -0.23523704
 c     -0.25019501    -0.86754294    -0.59751397
 c     -1.20665346    -0.13871191    -0.11303555
 c     -1.15809169     1.45057996    -0.29077751
 c      0.57735839     1.90299463    -0.19812815
 c      1.45151094     0.95720487    -0.08057082
 h     -0.26734367    -1.83418134    -0.13221462
 h     -1.55314788     1.57658922    -1.28090792
 h      0.71866638     2.93972388     0.04809944
 h      2.47893214     1.14542118     0.47724700
 o      1.76568439    -1.32521682     0.51470055
 h      2.74808317    -0.86701712     0.65551945
 c     -2.29308717    -1.13578588     0.69165449
 h     -2.41981043    -2.13110738     0.51351979
 h     -2.67480254    -0.73589638     1.55361592
 h     -3.06572201    -0.74187919    -0.19188920
 h     -1.60384135     2.09572533     0.43387133
          17

 c      1.02231804    -0.51682730    -0.24245800
 c     -0.25258063    -0.87577760    -0.58357293
 c     -1.19160919    -0.12495798    -0.12034464
 c     -1.15945941     1.44905076    -0.29470309
 c      0.55614771     1.89589915    -0.19626042
 c      1.43967299     0.95086512    -0.06494803
 h     -0.26187133    -1.83437585    -0.17576527
 h     -1.56276380     1.56943401    -1.29160494
 h      0.70054238     2.96748239     0.07803888
 h      2.46562197     1.13832014     0.44881936
 o      1.77610520    -1.33089774     0.50977272
 h      2.71049261    -0.85965984     0.65010673
 c     -2.29214039    -1.11810417     0.68870293
 h     -2.42819406    -2.07739280     0.53038144
 h     -2.63255750    -0.73470541     1.57688303
 h     -3.02767413    -0.76337572    -0.19095299
 h     -1.64534913     2.12554767     0.41090321
          17

 c      1.03527119    -0.52140682    -0.24770895
 c     -0.25188065    -0.88636423    -0.57042279
 c     -1.18024413    -0.10976581    -0.12470116
 c     -1.15796215     1.44618369    -0.29829340
 c      0.53107258     1.88970591    -0.19413725
 c      1.42962457     0.94245159    -0.04901371
 h     -0.26349725    -1.85847197    -0.22267204
 h     -1.57312623     1.56710331    -1.30847426
 h      0.68305212     2.98852577     0.10383504
 h      2.43891280     1.12972214     0.40869465
 o      1.78757906    -1.33579069     0.50384170
 h      2.64892608    -0.86573513     0.64311120
 c     -2.29128687    -1.09371211     0.68127862
 h     -2.42710950    -2.07451497     0.54079394
 h     -2.59828853    -0.72231415     1.62213461
 h     -2.99006960    -0.78905778    -0.17200579
 h     -1.68990127     2.15144806     0.39057661
          17

 c      1.04998543    -0.52312239    -0.25094771
 c     -0.24787413    -0.89871717    -0.55824878
 c     -1.17250077    -0.09351491    -0.12614855
 c     -1.15405954     1.44261227    -0.30156789
 c      0.50271439     1.88468242    -0.19144213
 c      1.42047087     0.93237698    -0.03333713
 h     -0.27294516    -1.90839139    -0.27077022
 h     -1.58176675     1.56845342    -1.32743075
 h      0.66523860     2.99506780     0.12283854
 h      2.40587819     1.12145002     0.36174580
 o      1.79910223    -1.34035639     0.49671314
 h      2.58212072    -0.87781036     0.63819077
 c     -2.29050896    -1.06351150     0.67067893
 h     -2.41407280    -2.11322006     0.54740207
 h     -2.56843858    -0.70296194     1.67720444
 h     -2.96086198    -0.81413134    -0.14051256
 h     -1.73291656     2.16782178     0.36883830
          17

 c      1.06569140    -0.52236434    -0.25216530
 c     -0.24074714    -0.91276564    -0.54683028
 c     -1.16796628    -0.07689764    -0.12496831
 c     -1.14821994     1.43891619    -0.30465834
 c      0.47179161     1.88060668    -0.18793143
 c      1.41083688     0.92114478    -0.01860409
 h     -0.28975906    -1.97530490    -0.32110887
 h     -1.58614924     1.57214538    -1.34408233
 h      0.64647503     2.98390604     0.13349222
 h      2.37808881     1.11625157     0.31411452
 o      1.80893892    -1.34558496     0.48804268
 h      2.54140224    -0.87998535     0.64200657
 c     -2.28956786    -1.02998449     0.65872373
 h     -2.38563573    -2.16564978     0.55471321
 h     -2.53957747    -0.68171524     1.72721471
 h     -2.95151442    -0.83330696    -0.10701275
 h     -1.77049525     2.17074198     0.34324675
          17

 c      1.08160181    -0.51965414    -0.25138252
 c     -0.23103323    -0.92865840    -0.53583437
 c     -1.16604298    -0.06086200    -0.12160629
 c     -1.14084180     1.43554004    -0.30772053
 c      0.43908194     1.87691985    -0.18345343
 c      1.39925446     0.90930532    -0.00542802
 h     -0.31225969    -2.04447997    -0.37504724
 h     -1.58425004     1.57687655    -1.35515660
 h      0.62649797     2.95595628     0.13538121
 h      2.36797019     1.11724965     0.27112368
 o      1.81585237    -1.35235313     0.47752269
 h      2.55062168    -0.85833041     0.66112056
 c     -2.28773867    -0.99532685     0.64728616
 h     -2.34103007    -2.20786929     0.56512856
 h     -2.50992084    -0.66197712     1.76084559
 h     -2.97432689    -0.84267448    -0.08386618
 h     -1.80001991     2.15853664     0.31321189
          17

 c      1.09700934    -0.51559653    -0.24864376
 c     -0.21948488    -0.94631762    -0.52503452
 c     -1.16610312    -0.04650117    -0.11658947
 c     -1.13223178     1.43274824    -0.31087975
 c      0.40534566     1.87282446    -0.17797304
 c      1.38493514     0.89753127     0.00590047
 h     -0.33791348    -2.10236995    -0.43232875
 h     -1.57484112     1.58154578    -1.35916147
 h      0.60556725     2.91617098     0.12933246
 h      2.38044389     1.12621738     0.23453741
 o      1.82100088    -1.36010950     0.46538324
 h      2.59549164    -0.82203892     0.69381746
 c     -2.28454240    -0.96077162     0.63732740
 h     -2.28218001    -2.22560734     0.57889828
 h     -2.47904555    -0.64525049     1.77191946
 h     -3.03370076    -0.84201758    -0.07530700
 h     -1.82043235     2.13182563     0.27981210
          17

 c      1.11131648    -0.51084767    -0.24401410
 c     -0.20691261    -0.96531059    -0.51434654
 c     -1.16757451    -0.03489530    -0.11046177
 c     -1.12260565     1.43057965    -0.31421590
 c      0.37127974     1.86732843    -0.17158734
 c      1.36822420     0.88668866     0.01543889
 h     -0.36392937    -2.13993924    -0.49119884
 h     -1.55756902     1.58535096    -1.35655060
 h      0.58471790     2.87357098     0.11747032
 h      2.40812956     1.14209787     0.20259598
 o      1.82650907    -1.36762317     0.45225171
 h      2.64589316    -0.79134300     0.73201648
 c     -2.28046245    -0.92684572     0.62845123
 h     -2.21246729    -2.21154590     0.59516916
 h     -2.44731533    -0.63156789     1.75892783
 h     -3.11968270    -0.83409501    -0.07266650
 h     -1.83247306     2.09343060     0.24559567
          17

 c      1.12401934    -0.50608276    -0.23758537
 c     -0.19406629    -0.98493746    -0.50378205
 c     -1.16995936    -0.02695435    -0.10375552
 c     -1.11210033     1.42880747    -0.31776283
 c      0.33752777     1.85937009    -0.16448818
 c      1.35013709     0.87772728     0.02336872
 h     -0.38774257    -2.15294080    -0.54920937
 h     -1.53293572     1.58784092    -1.34963246
 h      0.56580922     2.83994994     0.10277273
 h      2.43705082     1.16178050     0.17290195
 o      1.83379591    -1.37411336     0.43869505
 h      2.68239117    -0.77922584     0.76839018
 c     -2.27652915    -0.89384718     0.61965494
 h     -2.13592725    -2.16268530     0.61262608
 h     -2.41560082    -0.61977059     1.72457474
 h     -3.21452480    -0.82162529    -0.06345275
 h     -1.83886940     2.04815957     0.21434194
          17

 c      1.13468729    -0.50194428    -0.22948039
 c     -0.18157302    -1.00432636    -0.49339521
 c     -1.17282067    -0.02330581    -0.09698838
 c     -1.10083434     1.42694971    -0.32149829
 c      0.30478066     1.84820876    -0.15683334
 c      1.33167163     0.87148354     0.02983580
 h     -0.40735377    -2.14146647    -0.60388224
 h     -1.50219484     1.58893875    -1.34222811
 h      0.55074047     2.82533303     0.08765148
 h      2.45468047     1.18197094     0.14428728
 o      1.84356217    -1.37928944     0.42511095
 h      2.69658186    -0.79073201     0.79814059
 c     -2.27358514    -0.86204752     0.60999198
 h     -2.05687823    -2.07948116     0.62973620
 h     -2.38522617    -0.60752068     1.67604755
 h     -3.30226567    -0.80611547    -0.03971746
 h     -1.84405035     2.00208856     0.19046663
          17

 c      1.14295311    -0.49897543    -0.21984599
 c     -0.16990401    -1.02245752    -0.48323015
 c     -1.17575869    -0.02423532    -0.09067349
 c     -1.08907876     1.42437760    -0.32531076
 c      0.27395015     1.83395935    -0.14859732
 c      1.31352818     0.86854343     0.03493525
 h     -0.42167174    -2.10986119    -0.65324217
 h     -1.46710256     1.58890339    -1.33889588
 h      0.53981305     2.83168086     0.07233127
 h      2.45311783     1.20029128     0.11680445
 o      1.85607815    -1.38315688     0.41175940
 h      2.68661582    -0.82616383     0.81856225
 c     -2.27207737    -0.83162142     0.59860210
 h     -1.97953922    -1.96663873     0.64488695
 h     -2.35783770    -0.59125530     1.62540263
 h     -3.37197087    -0.78832681     0.00111560
 h     -1.85268871     1.96096067     0.17770860
          17

 c      1.14851781    -0.49756205    -0.20883383
 c     -0.15934525    -1.03814254    -0.47326278
 c     -1.17838873    -0.02966413    -0.08533063
 c     -1.07751579     1.42049665    -0.32897782
 c      0.24624817     1.81769420    -0.13957513
 c      1.29611478     0.86918042     0.03873932
 h     -0.43093545    -2.06693422    -0.69641579
 h     -1.42948038     1.58817675    -1.34360064
 h      0.53096257     2.85152728     0.05504485
 h      2.42898909     1.21554449     0.09118657
 o      1.87127392    -1.38594213     0.39875361
 h      2.65567044    -0.88229053     0.82912897
 c     -2.27224849    -0.80240162     0.58469720
 h     -1.90709563    -1.83536826     0.65672941
 h     -2.33490408    -0.56664697     1.58765236
 h     -3.41708131    -0.76883949     0.05808246
 h     -1.86715463     1.92818531     0.17737485
          17

 c      1.15117850    -0.49789954    -0.19657182
 c     -0.14998349    -1.05007368    -0.46335071
 c     -1.18032749    -0.03914425    -0.08149076
 c     -1.06736794     1.41487544    -0.33223646
 c      0.22303652     1.80094935    -0.12953097
 c      1.27959368     0.87333140     0.04131760
 h     -0.43696164    -2.02532539    -0.73421928
 h     -1.39070875     1.58711828    -1.35814643
 h      0.52097268     2.87337927     0.03387415
 h      2.38295419     1.22773682     0.06845370
 o      1.88860774    -1.38814358     0.38594275
 h      2.61370463    -0.95138233     0.83313694
 c     -2.27447230    -0.77355262     0.56796456
 h     -1.83978587    -1.70570407     0.66505546
 h     -2.31690006    -0.53023434     1.57385213
 h     -3.43436647    -0.74833091     0.12805871
 h     -1.88582718     1.90400092     0.18746606
          17

 c      1.15088343    -0.49998504    -0.18313230
 c     -0.14177541    -1.05712735    -0.45326048
 c     -1.18119683    -0.05188173    -0.07968935
 c     -1.06018335     1.40725115    -0.33493821
 c      0.20553712     1.78518776    -0.11831637
 c      1.26386718     0.88058300     0.04275116
 h     -0.44243402    -1.99793237    -0.76893984
 h     -1.35147078     1.58575836    -1.38125563
 h      0.50715847     2.88740879     0.00803136
 h      2.31998105     1.23823410     0.04966769
 o      1.90682542    -1.39061302     0.37268283
 h      2.58078785    -1.01971453     0.84104556
 c     -2.27940167    -0.74368918     0.54908903
 h     -1.77373168    -1.60314058     0.67193318
 h     -2.30293053    -0.48146175     1.58331531
 h     -3.42386297    -0.72759328     0.20633100
 h     -1.90409448     1.88649785     0.20360768
          17

 c      1.14779039    -0.50362482    -0.16851519
 c     -0.13474027    -1.05891619    -0.44285521
 c     -1.18065620    -0.06683311    -0.08043852
 c     -1.05736743     1.39749487    -0.33714414
 c      0.19452385     1.77154062    -0.10591203
 c      1.24850628     0.89016740     0.04314932
 h     -0.44878471    -1.99134014    -0.80230930
 h     -1.31195475     1.58372678    -1.40899612
 h      0.48818883     2.88773513    -0.02202020
 h      2.25028759     1.25010745     0.03570105
 o      1.92428896    -1.39426958     0.35790206
 h      2.58156602    -1.07212655     0.86930960
 c     -2.28732329    -0.71209042     0.52967764
 h     -1.70650795    -1.54363457     0.68098694
 h     -2.29127964    -0.42280411     1.60499546
 h     -3.39031731    -0.70729857     0.28678149
 h     -1.91691946     1.87323047     0.22087756
          17

 c      1.14227290    -0.50845351    -0.15266854
 c     -0.12911753    -1.05608155    -0.43231094
 c     -1.17847303    -0.08288663    -0.08416815
 c     -1.05973679     1.38561216    -0.33907359
[truncated: 34,518 more chars]
