# Supplementary material for: Photochemical permutation of meta-substituted phenols
Source: Nat Commun. 2025 Aug 13;16:7502. doi: 10.1038/s41467-025-62549-5 (PMC12350626; doi:10.1038/s41467-025-62549-5)
Supplement: Supplementary file 3 — Source Data [file 41467_2025_62549_MOESM3_ESM.zip › Source data/NAMD_trajectories/trajectory012.xyz]

          17

 c      1.20976127    -0.44038737     0.02668648
 c     -0.03106013    -1.02585535     0.00002424
 c     -1.20577222    -0.27909424     0.02946781
 c     -1.16745506     1.22051540    -0.04288217
 c      0.16575443     1.77033961    -0.03824302
 c      1.27463846     1.01515496     0.05733598
 h     -0.06624928    -2.08378796     0.07907269
 h     -1.64804259     1.63050148    -1.07748679
 h     -0.16740859     2.86082254    -0.19172538
 h      2.26150078     1.47374837     0.12725431
 o      2.25728962    -1.21413468    -0.03877169
 h      3.19044223    -0.85329527     0.18660896
 c     -2.66090028    -0.82315779     0.01189418
 h     -2.61465349    -1.93039195    -0.44357685
 h     -3.20362080    -0.78976253     1.21340243
 h     -3.29842009     0.12468225    -0.69024175
 h     -1.50529545     1.70962558     0.88442125
          17

 c      1.20790491    -0.44375234     0.02078316
 c     -0.02599708    -1.02126020     0.00161492
 c     -1.20982030    -0.28350328     0.02604625
 c     -1.16328238     1.22644606    -0.03948038
 c      0.16790967     1.77632641    -0.04058908
 c      1.27665360     1.01913112     0.05506340
 h     -0.08793292    -2.11277299     0.09080187
 h     -1.65946934     1.63193416    -1.04225753
 h     -0.14738289     2.85251887    -0.19785583
 h      2.25132995     1.48399506     0.12231226
 o      2.25639749    -1.21555754    -0.03507964
 h      3.14331094    -0.86960373     0.19414925
 c     -2.65874616    -0.82719866     0.00908782
 h     -2.62577925    -1.92503489    -0.44712679
 h     -3.21623380    -0.80867307     1.21170978
 h     -3.28786236     0.08934735    -0.66679946
 h     -1.52262691     1.71965715     0.90429535
          17

 c      1.20708673    -0.44495915     0.01477788
 c     -0.02251825    -1.01794154     0.00347541
 c     -1.21597645    -0.28757480     0.02273843
 c     -1.15978500     1.23204596    -0.03636586
 c      0.16843391     1.78363440    -0.04371519
 c      1.28005258     1.02216166     0.05277938
 h     -0.10913928    -2.14096879     0.10190833
 h     -1.67122584     1.62919649    -0.98897556
 h     -0.10488534     2.84086678    -0.20230417
 h      2.24505873     1.49573156     0.11880492
 o      2.25633162    -1.21770410    -0.03134381
 h      3.08982512    -0.88291293     0.20043057
 c     -2.65649537    -0.83056731     0.00637443
 h     -2.64336803    -1.89964146    -0.44182834
 h     -3.21433454    -0.82756868     1.17898598
 h     -3.26529631     0.02724828    -0.62682993
 h     -1.55182863     1.72705686     0.91823325
          17

 c      1.20745271    -0.44398593     0.00869704
 c     -0.02108024    -1.01669105     0.00566449
 c     -1.22381041    -0.29111898     0.01957615
 c     -1.15719683     1.23721871    -0.03282117
 c      0.16765129     1.79154870    -0.04747963
 c      1.28451862     1.02421446     0.05045503
 h     -0.12792583    -2.15909611     0.11172015
 h     -1.68500985     1.62457242    -0.92387786
 h     -0.04311290     2.83223301    -0.20621862
 h      2.24446022     1.50911060     0.11682348
 o      2.25563481    -1.22108464    -0.02794403
 h      3.05368507    -0.88431483     0.21156632
 c     -2.65415324    -0.83329563     0.00402977
 h     -2.66611915    -1.85957500    -0.42989113
 h     -3.19777602    -0.84602045     1.11788285
 h     -3.23403893    -0.05613727    -0.57444344
 h     -1.58908472     1.72973166     0.92321150
          17

 c      1.20904031    -0.44090868     0.00256727
 c     -0.02201754    -1.01784004     0.00821536
 c     -1.23278776    -0.29398513     0.01657413
 c     -1.15556608     1.24175601    -0.02801344
 c      0.16602792     1.79916832    -0.05168996
 c      1.28977821     1.02536402     0.04806922
 h     -0.14268870    -2.16215836     0.11983346
 h     -1.70450871     1.62168873    -0.85675952
 h      0.03381975     2.83423955    -0.21099589
 h      2.24957179     1.52354199     0.11623743
 o      2.25324933    -1.22606490    -0.02519540
 h      3.05221449    -0.86707241     0.23269713
 c     -2.65122927    -0.83566755     0.00266601
 h     -2.69241070    -1.81499934    -0.41560353
 h     -3.16803586    -0.86367195     1.03497953
 h     -3.20271367    -0.14757711    -0.51939621
 h     -1.63068403     1.72644181     0.91813336
          17

 c      1.21176076    -0.43586093    -0.00358101
 c     -0.02550115    -1.02126898     0.01112292
 c     -1.24233047    -0.29605675     0.01372836
 c     -1.15476763     1.24538130    -0.02114769
 c      0.16404116     1.80580024    -0.05617289
 c      1.29563144     1.02575197     0.04560911
 h     -0.15240331    -2.14939778     0.12617987
 h     -1.73479957     1.62484716    -0.79904611
 h      0.12199043     2.85159419    -0.21763852
 h      2.25872038     1.53768564     0.11673690
 o      2.24975752    -1.23234861    -0.02293949
 h      3.07684176    -0.83523567     0.26143847
 c     -2.64618251    -0.83858922     0.00320701
 h     -2.72058422    -1.78043266    -0.40518996
 h     -3.13000845    -0.88041651     0.94431208
 h     -3.18933354    -0.22192362    -0.48039884
 h     -1.67335347     1.71681410     0.90392606
          17

 c      1.21542902    -0.42903694    -0.00971363
 c     -0.03150849    -1.02643160     0.01433028
 c     -1.25188192    -0.29724851     0.01101710
 c     -1.15473859     1.24792574    -0.01187665
 c      0.16213985     1.81139245    -0.06084365
 c      1.30192956     1.02553246     0.04306665
 h     -0.15676887    -2.12420865     0.13108194
 h     -1.77913218     1.63675959    -0.75861457
 h      0.21775594     2.88151660    -0.22601871
 h      2.26926317     1.54978815     0.11791040
 o      2.24662417    -1.23918922    -0.02068965
 h      3.10477378    -0.80009063     0.29019101
 c     -2.63663776    -0.84310913     0.00575475
 h     -2.74920543    -1.76988097    -0.40483458
 h     -3.09468984    -0.89682695     0.87189590
 h     -3.21547938    -0.25229031    -0.47807074
 h     -1.71449815     1.70127025     0.88335286
          17

 c      1.21980420    -0.42071648    -0.01579298
 c     -0.03980565    -1.03236663     0.01771429
 c     -1.26092290    -0.29750165     0.00841063
 c     -1.15577955     1.24951065    -0.00062503
 c      0.16082445     1.81650365    -0.06569871
 c      1.30852737     1.02483407     0.04043310
 h     -0.15629726    -2.09426792     0.13532155
 h     -1.83494901     1.65623196    -0.73547867
 h      0.31649742     2.91442708    -0.23493412
 h      2.27858258     1.55816576     0.11931933
 o      2.24491579    -1.24591351    -0.01803226
 h      3.11893186    -0.77138778     0.31254347
 c     -2.62178323    -0.84861578     0.00763666
 h     -2.77666489    -1.78795222    -0.41683634
 h     -3.07798035    -0.91433165     0.85101848
 h     -3.27968029    -0.24030388    -0.51088403
 h     -1.75238640     1.68092956     0.86055481
          17

 c      1.22461544    -0.41127449    -0.02177639
 c     -0.04997337    -1.03778485     0.02108950
 c     -1.26894981    -0.29677169     0.00587381
 c     -1.15847960     1.25049528     0.01164482
 c      0.16065230     1.82182948    -0.07074264
 c      1.31524287     1.02374931     0.03769435
 h     -0.15219061    -2.07080962     0.14010842
 h     -1.89439355     1.67886421    -0.72389312
 h      0.41217271     2.93954759    -0.24293432
 h      2.28488132     1.56162071     0.12055797
 o      2.24505904    -1.25206514    -0.01473927
 h      3.11173433    -0.75482985     0.32507351
 c     -2.60373536    -0.85379407     0.00593145
 h     -2.80029027    -1.82638620    -0.43769275
 h     -3.08608679    -0.93340512     0.89267750
 h     -3.35718563    -0.21010621    -0.55769974
 h     -1.78624201     1.65744823     0.84031649
          17

 c      1.22958111    -0.40116809    -0.02761481
 c     -0.06149645    -1.04140915     0.02425008
 c     -1.27548362    -0.29501948     0.00336768
 c     -1.16333245     1.25127543     0.02393412
 c      0.16210764     1.82781407    -0.07593373
 c      1.32184432     1.02233628     0.03482942
 h     -0.14579754    -2.06493365     0.14670232
 h     -1.94870772     1.69981350    -0.71750148
 h      0.49838286     2.94934059    -0.24897994
 h      2.28761241     1.55970265     0.12130054
 o      2.24699324    -1.25737684    -0.01074302
 h      3.08285710    -0.75254199     0.32693398
 c     -2.58602546    -0.85855985     0.00087075
 h     -2.81659716    -1.87093803    -0.46082823
 h     -3.10660968    -0.95167669     0.97086492
 h     -3.42655687    -0.18036387    -0.60098122
 h     -1.81610092     1.63274985     0.82720381
          17

 c      1.23443036    -0.39091084    -0.03325638
 c     -0.07387169    -1.04256725     0.02704690
 c     -1.28012816    -0.29222041     0.00086611
 c     -1.17051594     1.25217857     0.03548327
 c      0.16548058     1.83454891    -0.08117500
 c      1.32806077     1.02062157     0.03181374
 h     -0.13789312    -2.08094454     0.15563882
 h     -1.99130863     1.71551516    -0.71186414
 h      0.56958418     2.94062915    -0.25261665
 h      2.28757094     1.55280316     0.12133389
 o      2.25024019    -1.26178225    -0.00613398
 h      3.03835848    -0.76303284     0.31979048
 c     -2.57152864    -0.86355227    -0.00609658
 h     -2.82253421    -1.90919472    -0.48024612
 h     -3.12444546    -0.96618818     1.05397761
 h     -3.47645281    -0.16002498    -0.63171483
 h     -1.84232488     1.60864283     0.82475814
          17

 c      1.23892723    -0.38103750    -0.03865465
 c     -0.08664593    -1.04151908     0.02944281
 c     -1.28264236    -0.28838007    -0.00163460
 c     -1.17994211     1.25347405     0.04581739
 c      0.17082854     1.84181294    -0.08632578
 c      1.33360707     1.01860421     0.02862670
 h     -0.12864047    -2.11279755     0.16623423
 h     -2.01825455     1.72388373    -0.70441171
 h      0.62178189     2.91417279    -0.25394989
 h      2.28668578     1.54207000     0.12056622
 o      2.25384028    -1.26550681    -0.00120639
 h      2.99185497    -0.77994728     0.30852139
 c     -2.56184891    -0.86933488    -0.01398321
 h     -2.81629053    -1.93333362    -0.49202353
 h     -3.13117105    -0.97530808     1.12281991
 h     -3.50190564    -0.15278600    -0.64603916
 h     -1.86489509     1.58641519     0.83489043
          17

 c      1.24289441    -0.37206677    -0.04377465
 c     -0.09937647    -1.03911537     0.03148763
 c     -1.28299746    -0.28354581    -0.00411860
 c     -1.19139754     1.25540023     0.05471677
 c      0.17798425     1.84910861    -0.09121290
 c      1.33822170     1.01627232     0.02526080
 h     -0.11826961    -2.14833948     0.17702443
 h     -2.02768173     1.72398779    -0.69379300
 h      0.65299612     2.87434336    -0.25364441
 h      2.28748271     1.52911161     0.11900021
 o      2.25638264    -1.26911227     0.00353822
 h      2.96408391    -0.79162841     0.30123212
 c     -2.55764588    -0.87613452    -0.02229635
 h     -2.79742765    -1.93989567    -0.49429710
 h     -3.12357916    -0.97865165     1.16830941
 h     -3.50109695    -0.16016118    -0.64256089
 h     -1.88287623     1.56660976     0.85762910
          17

 c      1.24623593    -0.36446600    -0.04859075
 c     -0.11160432    -1.03623944     0.03325604
 c     -1.28140245    -0.27781114    -0.00655737
 c     -1.20461763     1.25815155     0.06218571
 c      0.18655829     1.85564634    -0.09563378
 c      1.34171726     1.01364130     0.02172839
 h     -0.10748610    -2.17594882     0.18658257
 h     -2.01945811     1.71585660    -0.67958025
 h      0.66384611     2.82937586    -0.25300305
 h      2.29223618     1.51551603     0.11666473
 o      2.25670918    -1.27308747     0.00767962
 h      2.97165637    -0.78795905     0.30459878
 c     -2.55894679    -0.88380614    -0.03074037
 h     -2.76678767    -1.92929686    -0.48702620
 h     -3.10102588    -0.97660850     1.18667110
 h     -3.47403368    -0.18265610    -0.62126427
 h     -1.89440312     1.54909564     0.89129006
          17

 c      1.26736791    -0.34093047    -0.05202177
 c     -0.16265188    -1.03043275     0.03204017
 c     -1.25528789    -0.28461256    -0.01028136
 c     -1.21868842     1.26224082     0.06834578
 c      0.18374160     1.86004706    -0.09945760
 c      1.35880936     0.98726377     0.02262104
 h     -0.09131541    -2.18549121     0.19139012
 h     -1.99079970     1.73207057    -0.66211105
 h      0.66608926     2.79655115    -0.29516289
 h      2.29976376     1.50652550     0.10918219
 o      2.25106903    -1.27410297     0.01101624
 h      3.01950998    -0.76840754     0.31701191
 c     -2.57308728    -0.89234568    -0.03177176
 h     -2.73063592    -1.89631327    -0.48481046
 h     -3.08090399    -0.97076892     1.17405677
 h     -3.42754026    -0.21745300    -0.60556890
 h     -1.89482362     1.54501001     0.93001584
          17

 c      1.28576157    -0.32271853    -0.05434596
 c     -0.20987893    -1.02532710     0.03059882
 c     -1.22959637    -0.28997317    -0.01398269
 c     -1.23294403     1.26648808     0.07302056
 c      0.18250886     1.86112018    -0.10213582
 c      1.37405155     0.96449168     0.02315475
 h     -0.07880969    -2.17542053     0.19018234
 h     -1.94937549     1.74185033    -0.64256425
 h      0.65588845     2.77891334    -0.33673350
 h      2.31271239     1.49865694     0.09876349
 o      2.24454851    -1.27363132     0.01436889
 h      3.07511314    -0.75221072     0.32761402
 c     -2.59155787    -0.90036668    -0.03124492
 h     -2.68773496    -1.86001249    -0.47935756
 h     -3.04670926    -0.96316897     1.13066234
 h     -3.36074768    -0.26464825    -0.57731847
 h     -1.88310371     1.54175608     0.97055497
          17

 c      1.30104459    -0.31158019    -0.05564844
 c     -0.25001456    -1.02262805     0.02901779
 c     -1.20807527    -0.29238259    -0.01771400
 c     -1.24648195     1.27069411     0.07685547
 c      0.18272805     1.85821970    -0.10356662
 c      1.38748825     0.94749983     0.02345121
 h     -0.07270030    -2.14599076     0.18290034
 h     -1.90269594     1.74818860    -0.62630032
 h      0.63620842     2.78030249    -0.37883178
 h      2.32996311     1.49148112     0.08553645
 o      2.23833571    -1.27104534     0.01812208
 h      3.12019600    -0.75013151     0.33005150
 c     -2.61217315    -0.90702518    -0.02838636
 h     -2.64132241    -1.83493569    -0.47651136
 h     -3.00188340    -0.95523837     1.06089758
 h     -3.28579256    -0.31524426    -0.54427392
 h     -1.85825781     1.53824401     1.00980928
          17

 c      1.31299700    -0.30882539    -0.05603227
 c     -0.27982573    -1.02417306     0.02739246
 c     -1.19449152    -0.28980440    -0.02155627
 c     -1.25821064     1.27445549     0.08067611
 c      0.18445781     1.85134269    -0.10379982
 c      1.39925957     0.93814365     0.02362261
 h     -0.07459835    -2.10192072     0.17017158
 h     -1.86034743     1.75597770    -0.62082223
 h      0.60769907     2.79830759    -0.42116355
 h      2.34953000     1.48421586     0.06963922
 o      2.23310869    -1.26621436     0.02242024
 h      3.14525394    -0.76629775     0.32185338
 c     -2.63189662    -0.91256943    -0.02248036
 h     -2.59333186    -1.83312803    -0.48143592
 h     -2.95282050    -0.94878291     0.97756948
 h     -3.22533541    -0.35066676    -0.52296485
 h     -1.82059779     1.53375335     1.04523354
          17

 c      1.32145134    -0.31484174    -0.05555709
 c     -0.29718987    -1.03091180     0.02574745
 c     -1.19146055    -0.28056579    -0.02556459
 c     -1.26713925     1.27733974     0.08519403
 c      0.18791999     1.84104110    -0.10306270
 c      1.40946223     0.93739564     0.02371196
 h     -0.08426955    -2.05380927     0.15344563
 h     -1.83055008     1.77000093    -0.63255851
 h      0.56928916     2.82528732    -0.46153516
 h      2.36942172     1.47626527     0.05124924
 o      2.22920310    -1.25937824     0.02725422
 h      3.14716459    -0.80040634     0.30304447
 c     -2.64731741    -0.91865353    -0.01418219
 h     -2.54496302    -1.85504201    -0.49428219
 h     -2.91057732    -0.94594546     0.90962400
 h     -3.20500699    -0.34788726    -0.53506027
 h     -1.77177307     1.52810821     1.07502957
          17

 c      1.32619811    -0.32883224    -0.05419684
 c     -0.30206971    -1.04174099     0.02394063
 c     -1.19944476    -0.26444635    -0.02969036
 c     -1.27275344     1.27921239     0.09051225
 c      0.19333495     1.82812832    -0.10169211
 c      1.41807931     0.94503050     0.02366333
 h     -0.09917399    -2.01954743     0.13501963
 h     -1.81569012     1.79123572    -0.66148525
 h      0.52011576     2.85185865    -0.49656397
 h      2.38819443     1.46757618     0.03058303
 o      2.22668083    -1.25109155     0.03250402
 h      3.12835062    -0.84880249     0.27542504
 c     -2.65688342    -0.92605421    -0.00739709
 h     -2.49862216    -1.89019220    -0.50999155
 h     -2.88894466    -0.94865108     0.90060982
 h     -3.22650852    -0.30586233    -0.58349836
 h     -1.71462359     1.52178211     1.09850439
          17

 c      1.32692109    -0.34898404    -0.05184231
 c     -0.29634536    -1.05358248     0.02169294
 c     -1.21684379    -0.24298759    -0.03377474
 c     -1.27504891     1.28036349     0.09597069
 c      0.20078407     1.81342820    -0.10004217
 c      1.42498600     0.95975670     0.02334107
 h     -0.11569458    -2.02030784     0.11727949
 h     -1.81204732     1.81573430    -0.69964045
 h      0.46082741     2.86995108    -0.52282190
 h      2.40512224     1.45870322     0.00787070
 o      2.22521845    -1.24222914     0.03793612
 h      3.09857484    -0.90434893     0.24260076
 c     -2.66175741    -0.93371502    -0.00579220
 h     -2.45782572    -1.92609305    -0.52239205
 h     -2.89244247    -0.95715181     0.96614944
 h     -3.26861747    -0.24890744    -0.64715500
 h     -1.65279953     1.51585701     1.11636551
          17

 c      1.32320556    -0.37295735    -0.04834466
 c     -0.28251144    -1.06344254     0.01879748
 c     -1.24105383    -0.21877195    -0.03761520
 c     -1.27422660     1.28128360     0.10056062
 c      0.21015345     1.79766656    -0.09842614
 c      1.43000271     0.97967402     0.02257843
 h     -0.13293976    -2.06502765     0.10090496
 h     -1.81383517     1.83770575    -0.73584811
 h      0.39373407     2.87419376    -0.53761410
 h      2.42007445     1.45062189    -0.01666669
 o      2.22391703    -1.23394466     0.04321204
 h      3.07752769    -0.95662818     0.20986147
 c     -2.66400581    -0.94056572    -0.00832189
 h     -2.42581407    -1.95369062    -0.52714640
 h     -2.91218138    -0.96996534     1.06844232
 h     -3.31325642    -0.19939592    -0.70562218
 h     -1.59015149     1.51180073     1.13053815
          17

 c      1.31462918    -0.39840909    -0.04357536
 c     -0.26266699    -1.07029303     0.01524102
 c     -1.26946110    -0.19448547    -0.04102522
 c     -1.27047867     1.28242303     0.10341663
 c      0.22113201     1.78145165    -0.09709035
 c      1.43296750     1.00276690     0.02122718
 h     -0.15384294    -2.13923431     0.08443937
 h     -1.81639376     1.85265117    -0.76068050
 h      0.32237259     2.86221977    -0.53935837
 h      2.43318677     1.44438791    -0.04282390
 o      2.22165689    -1.22736196     0.04804605
 h      3.08836626    -0.99602662     0.18172688
 c     -2.66506788    -0.94605215    -0.01267388
 h     -2.40479566    -1.96794776    -0.52215268
 h     -2.93860758    -0.98536268     1.16617204
 h     -3.35120693    -0.16936232    -0.74784690
 h     -1.53005034     1.51108088     1.14330487
          17

 c      1.30088268    -0.42334949    -0.03747409
 c     -0.23851017    -1.07449562     0.01109150
 c     -1.29986833    -0.17237618    -0.04386001
 c     -1.26396428     1.28410393     0.10406699
 c      0.23322982     1.76527421    -0.09619827
 c      1.43381390     1.02722752     0.01918734
 h     -0.18081138    -2.21781388     0.06624897
 h     -1.81696087     1.85834589    -0.76826374
 h      0.25095539     2.83469784    -0.52778505
 h      2.44443712     1.44079167    -0.07038248
 o      2.21851788    -1.22307283     0.05247076
 h      3.13435400    -1.02081075     0.15780362
 c     -2.66570224    -0.94987312    -0.01748081
 h     -2.39574781    -1.96724562    -0.50716056
 h     -2.96609691    -1.00188496     1.23728537
 h     -3.37847252    -0.16396416    -0.76906601
 h     -1.47491130     1.51474142     1.15606625
          17

 c      1.28189580    -0.44631230    -0.03007082
 c     -0.21153707    -1.07660071     0.00640599
 c     -1.33055060    -0.15407320    -0.04601047
 c     -1.25483717     1.28649099     0.10248948
 c      0.24579524     1.74949859    -0.09581710
 c      1.43265249     1.05155950     0.01641649
 h     -0.21330100    -2.28058650     0.04571915
 h     -1.81443205     1.85469696    -0.75624753
 h      0.18381563     2.79545330    -0.50409483
 h      2.45331826     1.44016691    -0.09903785
 o      2.21607136    -1.22117712     0.05672780
 h      3.19335587    -1.03533435     0.13455501
 c     -2.66636698    -0.95175861    -0.02207725
 h     -2.39833788    -1.95311968    -0.48352957
 h     -2.99153006    -1.01829318     1.27279252
 h     -3.39354696    -0.18474407    -0.76772155
 h     -1.42612537     1.52312381     1.16849384
          17

 c      1.25798531    -0.46640531    -0.02147553
 c     -0.18309207    -1.07699322     0.00123412
 c     -1.36017577    -0.14057301    -0.04738541
 c     -1.24324452     1.28953606     0.09906368
 c      0.25803857     1.73435323    -0.09591508
 c      1.42982993     1.07453180     0.01292387
 h     -0.24871764    -2.31581358     0.02305888
 h     -1.80918312     1.84356940    -0.72556733
 h      0.12479553     2.75152859    -0.47098679
 h      2.45880935     1.44241097    -0.12831793
 o      2.21582952    -1.22162317     0.06097366
 h      3.24115948    -1.04319824     0.10987258
 c     -2.66744063    -0.95137151    -0.02602665
 h     -2.41083194    -1.93045225    -0.45417293
 h     -3.01294209    -1.03345693     1.26987551
 h     -3.39642365    -0.23098681    -0.74417633
 h     -1.38431342     1.53583505     1.17867851
          17

 c      1.22997951    -0.48324937    -0.01185282
 c     -0.15441833    -1.07596292    -0.00436681
 c     -1.38769465    -0.13228919    -0.04789733
 c     -1.22929391     1.29290097     0.09448554
 c      0.26907910     1.71997057    -0.09639108
 c      1.42592866     1.09509110     0.00875781
 h     -0.28369288    -2.31817372    -0.00112630
 h     -1.80326792     1.82887876    -0.68052428
 h      0.07664342     2.71247404    -0.43225453
 h      2.45969399     1.44714689    -0.15755794
 o      2.21843663    -1.22425326     0.06524012
 h      3.26333906    -1.04582693     0.08358368
 c     -2.66924855    -0.94834442    -0.02885833
 h     -2.43012704    -1.90751818    -0.42337320
 h     -3.02894463    -1.04627392     1.22884549
 h     -3.38893001    -0.29955545    -0.70088541
 h     -1.34963209     1.55190977     1.18409233
          17

 c      1.19925827    -0.49680867    -0.00140221
 c     -0.12676150    -1.07378054    -0.01033058
 c     -1.41224452    -0.12913217    -0.04746492
 c     -1.21301439     1.29592117     0.08966495
 c      0.27799630     1.70654113    -0.09715357
 c      1.42169755     1.11230254     0.00399412
 h     -0.31483217    -2.28684766    -0.02609204
 h     -1.80076545     1.81662663    -0.62872298
 h      0.04086703     2.68794436    -0.39169581
 h      2.45507403     1.45391374    -0.18595986
 o      2.22373796    -1.22878533     0.06949959
 h      3.25442259    -1.04337477     0.05641473
 c     -2.67186439    -0.94255718    -0.02996757
 h     -2.45229831    -1.89438641    -0.39587133
 h     -3.03868729    -1.05567683     1.15278017
 h     -3.37656497    -0.38338785    -0.64400619
 h     -1.32196496     1.57003911     1.18270477
          17

 c      1.16770809    -0.50716628     0.00965593
 c     -0.10148133    -1.07068662    -0.01658914
 c     -1.43310126    -0.13060517    -0.04603390
 c     -1.19439238     1.29771229     0.08552152
 c      0.28386473     1.69454787    -0.09821195
 c      1.41791989     1.12534442    -0.00127381
 h     -0.33921774    -2.22509397    -0.05110409
 h     -1.80722350     1.81385704    -0.57941819
 h      0.01845941     2.68386209    -0.35175608
 h      2.44486604     1.46231062    -0.21271844
 o      2.23096294    -1.23487921     0.07371763
 h      3.21643495    -1.03511265     0.02924787
 c     -2.67463700    -0.93468075    -0.02868479
 h     -2.47386434    -1.89843320    -0.37499816
 h     -3.04243492    -1.06089149     1.04946593
 h     -3.37205375    -0.46937899    -0.58622311
 h     -1.30100962     1.58879065     1.17380064
          17

 c      1.13761048    -0.51432530     0.02109799
 c     -0.08008704    -1.06676077    -0.02308141
 c     -1.44968065    -0.13591625    -0.04360266
 c     -1.17361357     1.29749419     0.08259629
 c      0.28584336     1.68486304    -0.09968715
 c      1.41523057     1.13355052    -0.00694448
 h     -0.35515369    -2.14147811    -0.07561838
 h     -1.82662441     1.82549476    -0.53919831
 h      0.01080658     2.69978790    -0.31306546
 h      2.43011525     1.47208095    -0.23717380
 o      2.23875297    -1.24226429     0.07790014
 h      3.16034808    -1.01884029     0.00244511
 c     -2.67582209    -0.92634728    -0.02481865
 h     -2.49291774    -1.91959650    -0.36117196
 h     -3.04332838    -1.06233616     0.93642368
 h     -3.39642008    -0.54014978    -0.54665740
 h     -1.28634146     1.60682120     1.15837880
          17

 c      1.11144211    -0.51810599     0.03271939
 c     -0.06409332    -1.06164031    -0.02975096
 c     -1.46153935    -0.14410718    -0.04022754
 c     -1.15141148     1.29495728     0.08074818
 c      0.28341278     1.67854004    -0.10172046
 c      1.41391700     1.13647459    -0.01291802
 h     -0.36354950    -2.05249848    -0.09965566
 h     -1.85716887     1.85081041    -0.50815476
 h      0.01948949     2.72985896    -0.27525400
 h      2.41299515     1.48314601    -0.25893294
 o      2.24514336    -1.25089266     0.08216151
 h      3.10803761    -0.98945192    -0.02521609
 c     -2.67358566    -0.91892097    -0.02026851
 h     -2.50895810    -1.95076620    -0.35240097
 h     -3.05083644    -1.06333974     0.84756874
 h     -3.46357813    -0.58630745    -0.53784206
 h     -1.27750688     1.62308860     1.13906563
          17

 c      1.09155233    -0.51817188     0.04435488
 c     -0.05470894    -1.05428390    -0.03651293
 c     -1.46832683    -0.15418728    -0.03600455
 c     -1.12908165     1.29029346     0.07936355
 c      0.27666594     1.67646758    -0.10438072
 c      1.41378807     1.13394133    -0.01910579
 h     -0.36937879    -1.98376314    -0.12439141
 h     -1.89117046     1.88376251    -0.48156782
 h      0.04517791     2.76594776    -0.23800446
 h      2.39636370     1.49556162    -0.27788352
 o      2.24821572    -1.26093687     0.08674321
 h      3.08321342    -0.93953216    -0.05689590
 c     -2.66792148    -0.91247612    -0.01927003
 h     -2.52195576    -1.98251163    -0.34596708
 h     -3.08021890    -1.06988392     0.82394241
 h     -3.55942934    -0.61376422    -0.55212871
 h     -1.27410996     1.63697470     1.11945872
          17

 c      1.07976677    -0.51418283     0.05588369
 c     -0.05271594    -1.04355011    -0.04324175
 c     -1.46972157    -0.16524999    -0.03106113
 c     -1.10811858     1.28392284     0.07785041
 c      0.26643619     1.67915188    -0.10763948
 c      1.41420821     1.12605832    -0.02544032
 h     -0.37948589    -1.96058690    -0.15204640
 h     -1.91946055     1.91677664    -0.45460740
 h      0.08685102     2.80035617    -0.20151291
 h      2.38284934     1.50933133    -0.29403836
 o      2.24773564    -1.27225884     0.09176290
 h      3.08608847    -0.86789887    -0.09385023
 c     -2.66102457    -0.90714129    -0.02353614
 h     -2.53181266    -2.00687620    -0.33963427
 h     -3.13402329    -1.08284521     0.86933373
 h     -3.65697963    -0.63134240    -0.57425318
 h     -1.27577808     1.64818602     1.10304064
          17

 c      1.07706240    -0.50601437     0.06720126
 c     -0.05885051    -1.02979007    -0.04991521
 c     -1.46543177    -0.17656506    -0.02555111
 c     -1.08989310     1.27627140     0.07592351
 c      0.25416791     1.68668169    -0.11139232
 c      1.41430865     1.11318821    -0.03188765
 h     -0.39427978    -1.98646986    -0.18348624
 h     -1.93508950     1.94367793    -0.42473001
 h      0.14180024     2.82721674    -0.16645045
 h      2.37377064     1.52406274    -0.30724682
 o      2.24512702    -1.28400425     0.09698694
 h      3.09332528    -0.78557969    -0.13196488
 c     -2.65614502    -0.90376620    -0.03092635
 h     -2.53838506    -2.01867780    -0.33198252
 h     -3.19511530    -1.09547799     0.94714164
 h     -3.73659750    -0.64362761    -0.59383947
 h     -1.28197647     1.65645210     1.09211113
          17

 c      1.08336412    -0.49394812     0.07816278
 c     -0.07369664    -1.01491084    -0.05669922
 c     -1.45529461    -0.18766022    -0.01964222
 c     -1.07550442     1.26770672     0.07362338
 c      0.24160371     1.69877735    -0.11548481
 c      1.41326072     1.09589968    -0.03845632
 h     -0.40588836    -2.04053470    -0.21637734
 h     -1.93440019     1.96050713    -0.39160508
 h      0.20610848     2.84308366    -0.13375142
 h      2.36852456     1.53862680    -0.31696103
 o      2.24173708    -1.29507991     0.10205260
 h      3.08446357    -0.70752879    -0.16533833
 c     -2.65558110    -0.90302809    -0.03918193
 h     -2.54166166    -2.01567674    -0.32237169
 h     -3.24721073    -1.10188995     1.02520748
 h     -3.78791596    -0.65227193    -0.60579945
 h     -1.29179336     1.66125061     1.08724373
          17

 c      1.09753534    -0.47871528     0.08853723
 c     -0.09690108    -1.00064487    -0.06373508
 c     -1.43940814    -0.19835228    -0.01351685
 c     -1.06568542     1.25855037     0.07121539
 c      0.23042453     1.71483200    -0.11972555
 c      1.41046976     1.07491519    -0.04519151
 h     -0.40653830    -2.09821307    -0.24712649
 h     -1.91683876     1.96537970    -0.35643112
 h      0.27527089     2.84720217    -0.10438994
 h      2.36490522     1.55109193    -0.32225925
 o      2.23822079    -1.30457403     0.10667830
 h      3.05092791    -0.64552288    -0.18958778
 c     -2.66028785    -0.90499808    -0.04704118
 h     -2.54179037    -1.99884732    -0.31096738
 h     -3.28203538    -1.09970568     1.08706449
 h     -3.80620792    -0.65774898    -0.60814687
 h     -1.30384729     1.66177314     1.08749999
          17

 c      1.11767294    -0.46134674     0.09801885
 c     -0.12702051    -0.98782288    -0.07098329
 c     -1.41824775    -0.20868971    -0.00737872
 c     -1.06068348     1.24909330     0.06907376
 c      0.22194900     1.73392106    -0.12389155
 c      1.40564264     1.05106635    -0.05215681
 h     -0.39296873    -2.14260805    -0.27287652
 h     -1.88478525     1.95839340    -0.32153370
 h      0.34483587     2.84160183    -0.07917916
 h      2.36013072     1.55904692    -0.32211979
 o      2.23472872    -1.31182934     0.11070039
 h      2.99289833    -0.60697501    -0.20237385
 c     -2.67031025    -0.90916236    -0.05379404
 h     -2.53895339    -1.97282597    -0.29879354
 h     -3.29641942    -1.08872823     1.12554405
 h     -3.79001408    -0.66008663    -0.60068985
 h     -1.31639469     1.65713353     1.09117855
          17

 c      1.14155654    -0.44296173     0.10629549
 c     -0.16194370    -0.97671171    -0.07826067
 c     -1.39274594    -0.21881204    -0.00145164
 c     -1.06014130     1.23957266     0.06760805
 c      0.21695153     1.75481686    -0.12773896
 c      1.39877179     1.02526825    -0.05941616
 h     -0.36570414    -2.16434072    -0.29189132
 h     -1.84381720     1.94196223    -0.29032357
 h      0.41103991     2.83086455    -0.05860382
 h      2.35192489     1.56014707    -0.31575615
 o      2.23110094    -1.31645319     0.11407263
 h      2.91650737    -0.59500442    -0.20337299
 c     -2.68510461    -0.91456170    -0.05886797
 h     -2.53315495    -1.94596323    -0.28767321
 h     -3.28961472    -1.06976790     1.13763276
 h     -3.74084563    -0.65894495    -0.58478561
 h     -1.32758212     1.64665648     1.09661365
          17

 c      1.16698793    -0.42464372     0.11313151
 c     -0.19923952    -0.96748072    -0.08534152
 c     -1.36435586    -0.22875489     0.00403705
 c     -1.06306200     1.23010537     0.06724228
 c      0.21563146     1.77607772    -0.13102481
 c      1.39008348     0.99852626    -0.06702546
 h     -0.32755617    -2.15927435    -0.30337504
 h     -1.80302492     1.92137363    -0.26733738
 h      0.47131179     2.82116972    -0.04274469
 h      2.33921129     1.55263629    -0.30285502
 o      2.22690955    -1.31842135     0.11690226
 h      2.83362579    -0.60720325    -0.19488795
 c     -2.70357117    -0.92009217    -0.06160919
 h     -2.52413065    -1.92856908    -0.27981063
 h     -3.26222133    -1.04410823     1.12232182
 h     -3.66507960    -0.65311505    -0.56422243
 h     -1.33574132     1.63009209     1.10267037
          17

 c      1.19193958    -0.40743133     0.11842572
 c     -0.23622408    -0.96047861    -0.09203771
 c     -1.33510892    -0.23823981     0.00889204
 c     -1.06798300     1.22066530     0.06839425
 c      0.21773431     1.79625352    -0.13353040
 c      1.37996409     0.97196703    -0.07503242
 h     -0.28262343    -2.12743207    -0.30735587
 h     -1.77394923     1.90436653    -0.25774949
 h      0.52431445     2.81838903    -0.03138340
 h      2.32240769     1.53574421    -0.28369587
 o      2.22139473    -1.31830151     0.11953604
 h      2.76311447    -0.63261453    -0.18325650
 c     -2.72374856    -0.92508345    -0.06115478
 h     -2.51186891    -1.92822524    -0.27687619
 h     -3.21619134    -1.01333630     1.08047144
 h     -3.57822101    -0.63907288    -0.54761269
 h     -1.33965543     1.60771308     1.10886144
          17

 c      1.21463164    -0.39236564     0.12222144
 c     -0.26990768    -0.95629395    -0.09823900
 c     -1.30760364    -0.24651905     0.01300405
 c     -1.07347138     1.21129488     0.07136411
 c      0.22277184     1.81415058    -0.13507503
 c      1.36885905     0.94685679    -0.08347892
 h     -0.23553080    -2.07336127    -0.30476626
 h     -1.76623298     1.89766144    -0.26556574
 h      0.56934500     2.82581944    -0.02428153
 h      2.30348865     1.50995821    -0.25917967
 o      2.21353637    -1.31731083     0.12257978
 h      2.72904338    -0.65127240    -0.17905270
 c     -2.74249621    -0.92990628    -0.05644223
 h     -2.49778670    -1.94488445    -0.27915987
 h     -3.15564037    -0.97933850     1.01656679
 h     -3.50762318    -0.60882933    -0.55102622
 h     -1.33876062     1.58032284     1.11520054
          17

 c      1.23367032    -0.38052340     0.12466055
 c     -0.29712255    -0.95556708    -0.10390555
 c     -1.28477620    -0.25239198     0.01639787
 c     -1.07874147     1.20250417     0.07614252
 c      0.23023126     1.82900795    -0.13552341
 c      1.35715666     0.92457179    -0.09240197
 h     -0.19046296    -2.00761378    -0.29769582
 h     -1.78165812     1.90144355    -0.29096324
 h      0.60553658     2.84294579    -0.02142229
 h      2.28585169     1.47712254    -0.23074443
 o      2.20280241    -1.31635611     0.12647867
 h      2.74697431    -0.64958703    -0.19002686
 c     -2.75665999    -0.93566413    -0.04719241
 h     -2.48513729    -1.97133629    -0.28563965
 h     -3.08847538    -0.94426892     0.94343058
 h     -3.47723856    -0.55299515    -0.59110219
 h     -1.33323990     1.54921062     1.12200764
          17

 c      1.24817344    -0.37297694     0.12590627
 c     -0.31506794    -0.95851978    -0.10899990
 c     -1.26933475    -0.25452790     0.01921291
 c     -1.08379296     1.19531309     0.08235209
 c      0.23967779     1.84048618    -0.13479744
 c      1.34511709     0.90649460    -0.10183216
 h     -0.14971972    -1.94816302    -0.28960503
 h     -1.81333294     1.90851046    -0.32951933
 h      0.63159111     2.86608006    -0.02299463
 h      2.27379559     1.44018979    -0.20012217
 o      2.19003228    -1.31480767     0.13093076
 h      2.80808400    -0.63951091    -0.21133222
 c     -2.76549198    -0.94259031    -0.03629443
 h     -2.47774370    -1.99835259    -0.29458767
 h     -3.02790021    -0.90979305     0.88973101
 h     -3.47868907    -0.47518367    -0.66357385
 h     -1.32396466     1.51605608     1.12982950
          17

 c      1.25768269    -0.37062516     0.12608764
 c     -0.32212735    -0.96455725    -0.11340160
 c     -1.26299149    -0.25207614     0.02157146
 c     -1.08899157     1.19080234     0.08941767
 c      0.25074183     1.84852957    -0.13288925
 c      1.33292796     0.89382441    -0.11178439
 h     -0.11259727    -1.91754044    -0.28475541
 h     -1.85099216     1.90960449    -0.37437711
 h      0.64618583     2.89018001    -0.02915934
 h      2.27134284     1.40243804    -0.16898587
 o      2.17678138    -1.31148785     0.13526852
 h      2.88966038    -0.64240954    -0.23159908
 c     -2.76978777    -0.94986352    -0.02909999
 h     -2.47859233    -2.01858758    -0.30398145
 h     -2.98831798    -0.87496561     0.89474018
 h     -3.48626293    -0.39220561    -0.74574994
 h     -1.31229386     1.48280189     1.13942380
          17

 c      1.26194210    -0.37394241     0.12526285
 c     -0.31822405    -0.97272574    -0.11694559
 c     -1.26592835    -0.24521446     0.02342610
 c     -1.09467426     1.18973857     0.09677253
 c      0.26306131     1.85322891    -0.12986490
 c      1.32085446     0.88736540    -0.12222682
 h     -0.07743550    -1.93048547    -0.28594250
 h     -1.88575326     1.89808515    -0.41877214
 h      0.64854630     2.91055829    -0.03982431
 h      2.28052721     1.36634178    -0.13869551
 o      2.16437377    -1.30583850     0.13901961
 h      2.97156860    -0.67041651    -0.24223054
 c     -2.77065949    -0.95662527    -0.02790987
 h     -2.48925707    -2.02788674    -0.31205091
 h     -2.97265686    -0.83779853     0.96502768
 h     -3.48385541    -0.31899408    -0.81811416
 h     -1.29978836     1.45147992     1.15161701
          17

 c      1.26073798    -0.38277705     0.12337379
 c     -0.30436637    -0.98264690    -0.11955412
 c     -1.27687317    -0.23522900     0.02454594
 c     -1.10101884     1.19249546     0.10397272
 c      0.27622547     1.85474811    -0.12585551
 c      1.30937268     0.88736243    -0.13302816
 h     -0.04619043    -1.98157080    -0.29231174
 h     -1.91163702     1.87110123    -0.45724439
 h      0.63878380     2.92390641    -0.05456099
 h      2.30006529     1.33286670    -0.11034124
 o      2.15372608    -1.29796374     0.14197846
 h      3.04011235    -0.72604307    -0.23878464
 c     -2.76933140    -0.96184992    -0.03047826
 h     -2.50979469    -2.02546529    -0.31781466
 h     -2.97329213    -0.80102212     1.06278750
 h     -3.46592842    -0.26409075    -0.87014064
 h     -1.28792662     1.42397387     1.16691881
          17

 c      1.25383638    -0.39631092     0.12021926
 c     -0.28214084    -0.99436185    -0.12120644
 c     -1.29365059    -0.22409932     0.02463467
 c     -1.10804355     1.19909420     0.11074430
 c      0.28972681     1.85330905    -0.12103920
 c      1.29918558     0.89341620    -0.14391867
 h     -0.02407307    -2.05149026    -0.30055552
 h     -1.92546483     1.82910186    -0.48595294
 h      0.61795270     2.92874370    -0.07265035
 h      2.32552444     1.30179962    -0.08499640
 o      2.14546764    -1.28840284     0.14412267
 h      3.08660702    -0.80617283    -0.21967787
 c     -2.76658924    -0.96441945    -0.03418571
 h     -2.53894449    -2.01362462    -0.32115552
 h     -2.98351394    -0.76938236     1.15211806
 h     -3.43211110    -0.23169369    -0.89713493
 h     -1.27792221     1.40177916     1.18503802
          17

 c      1.24101101    -0.41322032     0.11548397
 c     -0.25345069    -1.00768376    -0.12185006
 c     -1.31380549    -0.21389092     0.02346440
 c     -1.11561342     1.20922321     0.11700608
 c      0.30292895     1.84920620    -0.11561796
 c      1.29111417     0.90452147    -0.15450812
 h     -0.01529889    -2.12120596    -0.30740542
 h     -1.92664871     1.77526418    -0.50286842
 h      0.58791780     2.92553497    -0.09319931
 h      2.35095216     1.27270280    -0.06387364
 o      2.14001022    -1.27797176     0.14555780
 h      3.10630491    -0.90449767    -0.18531768
 c     -2.76283823    -0.96334091    -0.03758333
 h     -2.57451499    -1.99723147    -0.32269578
 h     -2.99958901    -0.74597006     1.21443597
 h     -3.38434477    -0.22346519    -0.89748113
 h     -1.27069130     1.38588120     1.20462335
          17

 c      1.22216729    -0.43197841     0.10881612
 c     -0.22024874    -1.02214490    -0.12142122
 c     -1.33504905    -0.20627201     0.02095900
 c     -1.12341224     1.22222436     0.12288575
 c      0.31506145     1.84283149    -0.10979289
 c      1.28594715     0.91922591    -0.16435667
 h     -0.02121928    -2.17771586    -0.31060319
 h     -1.91740710     1.71522021    -0.50823975
 h      0.55108172     2.91652324    -0.11528708
 h      2.37081109     1.24563431    -0.04825037
 o      2.13746615    -1.26763926     0.14650807
 h      3.09911613    -1.01251695    -0.13802103
 c     -2.75828247    -0.95785893    -0.03995721
 h     -2.61395078    -1.98242419    -0.32347482
 h     -3.01932475    -0.73203424     1.24214551
 h     -3.32608907    -0.23900572    -0.87175727
 h     -1.26694076     1.37679642     1.22345975
          17

 c      1.19755364    -0.45117566     0.09992231
 c     -0.18437730    -1.03723815    -0.11990639
 c     -1.35544810    -0.20229553     0.01721113
 c     -1.13089508     1.23710188     0.12873513
 c      0.32525466     1.83470122    -0.10374255
 c      1.28431465     0.93584433    -0.17305893
 h     -0.04075951    -2.21368368    -0.30883781
 h     -1.90325420     1.65675981    -0.50529654
 h      0.51000574     2.90513594    -0.13809893
 h      2.38132818     1.22130893    -0.03927038
 o      2.13739296    -1.25836870     0.14733089
 h      3.07246686    -1.12034263    -0.08238888
 c     -2.75294036    -0.94771780    -0.04082014
 h     -2.65495790    -1.97412032    -0.32428821
 h     -3.04115678    -0.72760054     1.23285430
 h     -3.26280401    -0.27495971    -0.82356734
 h     -1.26728360     1.37470311     1.23904483
          17

 c      1.16800523    -0.46972314     0.08865566
 c     -0.14761475    -1.05257737    -0.11738010
 c     -1.37343439    -0.20239807     0.01244877
 c     -1.13730443     1.25263215     0.13509780
 c      0.33262154     1.82547480    -0.09761125
 c      1.28658480     0.95266805    -0.18030967
 h     -0.07129209    -2.22609665    -0.30152923
 h     -1.89275381     1.60874403    -0.50038531
 h      0.46702426     2.89487076    -0.16098194
 h      2.38121144     1.20089061    -0.03773952
 o      2.13850069    -1.25087452     0.14849116
 h      3.04472042    -1.21898367    -0.02510829
 c     -2.74652426    -0.93360392    -0.03951344
 h     -2.69577190    -1.97335486    -0.32499714
 h     -3.06383052    -0.73182915     1.18702757
 h     -3.20364604    -0.32239182    -0.76252825
 h     -1.27229573     1.37956370     1.24929563
          17

 c      1.13511379    -0.48683395     0.07508083
 c     -0.11186380    -1.06793499    -0.11401632
 c     -1.38776131    -0.20650260     0.00697810
 c     -1.14190463     1.26761340     0.14249730
 c      0.33638025     1.81593423    -0.09151325
 c      1.29275193     0.96815250    -0.18594118
 h     -0.10932411    -2.21571596    -0.28872979
 h     -1.89464264     1.57861308    -0.50079996
 h      0.42403152     2.88796751    -0.18337037
 h      2.37206928     1.18569100    -0.04395247
 o      2.13897232    -1.24533633     0.15036567
 h      3.03996841    -1.30463595     0.02795514
 c     -2.73825361    -0.91750567    -0.03482062
 h     -2.73485564    -1.97676984    -0.32450741
 h     -3.08651883    -0.74307368     1.10813814
 h     -3.16380837    -0.36321062    -0.70891622
 h     -1.28248930     1.39119311     1.25316421
          17

 c      1.10124189    -0.50180215     0.05949442
 c     -0.07935988    -1.08320630    -0.11008136
 c     -1.39748400    -0.21414932     0.00112452
 c     -1.14443282     1.28114317     0.15102896
 c      0.33599455     1.80688904    -0.08555196
 c      1.30231335     0.98107663    -0.18992980
 h     -0.15110973    -2.18743295    -0.27114092
 h     -1.91229837     1.56957967    -0.51002681
 h      0.38254169     2.88462680    -0.20462959
 h      2.35867158     1.17694620    -0.05757551
 o      2.13797335    -1.24146215     0.15296822
 h      3.06553031    -1.37901538     0.07609079
 c     -2.72700706    -0.90222328    -0.02538029
 h     -2.77050496    -1.97887499    -0.32150878
 h     -3.10967979    -0.75868913     1.00534024
 h     -3.16177116    -0.37403864    -0.69050182
 h     -1.29824503     1.40928872     1.25102123
          17

 c      1.06939456    -0.51377056     0.04238306
 c     -0.05271261    -1.09834030    -0.10590285
 c     -1.40198083    -0.22461482    -0.00480403
 c     -1.14531714     1.29269704     0.16014839
 c      0.33129137     1.79901970    -0.07984046
 c      1.31421111     0.99065008    -0.19236725
 h     -0.19345877    -2.15099402    -0.25014152
 h     -1.94089215     1.58014959    -0.52500139
 h      0.34388702     2.88330994    -0.22396823
 h      2.34858521     1.17567257    -0.07770165
 o      2.13629587    -1.23901956     0.15608388
 h      3.10326736    -1.44246965     0.12176874
 c     -2.71250803    -0.88925152    -0.01234328
 h     -2.80082648    -1.97493871    -0.31521465
 h     -3.13769361    -0.77454909     0.89908783
 h     -3.20185234    -0.34897490    -0.71566583
 h     -1.31975416     1.43344119     1.24464120
          17

 c      1.04289984    -0.52169467     0.02432508
 c     -0.03462637    -1.11327546    -0.10180580
 c     -1.40097261    -0.23702801    -0.01052112
 c     -1.14536690     1.30200597     0.16895685
 c      0.32250688     1.79273900    -0.07450734
 c      1.32699392     0.99654456    -0.19339972
 h     -0.23473970    -2.12054531    -0.22759391
 h     -1.97089638     1.60614289    -0.53889569
 h      0.30932896     2.88180524    -0.24051200
 h      2.35005293     1.18246545    -0.10322697
 o      2.13504676    -1.23798251     0.15956814
 h      3.13078215    -1.49227892     0.16604100
 c     -2.69560329    -0.87808450    -0.00046559
 h     -2.82400015    -1.96246261    -0.30566440
 h     -3.18293977    -0.78493808     0.82341194
 h     -3.26592820    -0.30626394    -0.76248540
 h     -1.34696109     1.46310161     1.23663286
          17

 c      1.02477397    -0.52458445     0.00586126
 c     -0.02733403    -1.12796288    -0.09803646
 c     -1.39446845    -0.25049950    -0.01576259
 c     -1.14535158     1.30893907     0.17663911
 c      0.31023571     1.78814647    -0.06968275
 c      1.33926626     0.99885685    -0.19316104
 h     -0.27506974    -2.11054125    -0.20514387
 h     -1.99320234     1.64275714    -0.54541722
 h      0.28001721     2.87831363    -0.25347986
 h      2.36768187     1.19710332    -0.13340907
 o      2.13480294    -1.23833970     0.16336721
 h      3.13477939    -1.52579848     0.20826541
 c     -2.67719046    -0.86794574     0.00621942
 h     -2.83853940    -1.94144563    -0.29375992
 h     -3.25906778    -0.78544181     0.80331557
 h     -3.33268617    -0.26406658    -0.80785208
 h     -1.37944341     1.49745771     1.22937723
          17

 c      1.01689788    -0.52196833    -0.01261262
 c     -0.03199592    -1.14247594    -0.09472116
 c     -1.38263106    -0.26423574    -0.02030923
 c     -1.14582344     1.31346505     0.18270980
 c      0.29531408     1.78507241    -0.06547530
 c      1.35014763     0.99802830    -0.19175473
 h     -0.31446454    -2.12820100    -0.18331635
 h     -2.00158177     1.68553929    -0.54080989
 h      0.25687818     2.87210125    -0.26234321
 h      2.39877468     1.21813903    -0.16798381
 o      2.13558104    -1.23998872     0.16744052
 h      3.11148519    -1.54208821     0.24734436
 c     -2.65929619    -0.85822111     0.00798593
 h     -2.84355176    -1.91432814    -0.28101989
 h     -3.35794462    -0.77630298     0.82425694
 h     -3.38846056    -0.23152891    -0.83981544
 h     -1.41621315     1.53524341     1.22392366
          17

 c      1.01949506    -0.51428180    -0.03085341
 c     -0.04839595    -1.15692900    -0.09187099
 c     -1.36571810    -0.27762388    -0.02399614
 c     -1.14711173     1.31563669     0.18705792
 c      0.27868755     1.78315928    -0.06195287
 c      1.35932967     0.99472723    -0.18930333
 h     -0.35062001    -2.16933766    -0.16147663
 h     -1.99302427     1.73065742    -0.52402231
 h      0.24053120     2.86369733    -0.26690465
 h      2.43443439     1.24300236    -0.20657659
 o      2.13688749    -1.24269279     0.17170215
 h      3.06569048    -1.54248718     0.28268130
 c     -2.64461558    -0.84839373     0.00697883
 h     -2.83908701    -1.88546612    -0.26907355
 h     -3.45616979    -0.75980134     0.85694097
 h     -3.42602910    -0.21212360    -0.85370711
 h     -1.45555917     1.57459139     1.21953352
          17

 c      1.03128946    -0.50283639    -0.04867841
 c     -0.07503206    -1.17114585    -0.08941702
 c     -1.34415860    -0.29027213    -0.02669495
 c     -1.14933423     1.31555939     0.18987701
 c      0.26130151     1.78194243    -0.05913383
 c      1.36679011     0.98971106    -0.18599527
 h     -0.37953179    -2.22245130    -0.13880054
 h     -1.96751077     1.77503469    -0.49642760
 h      0.23126516     2.85473031    -0.26729061
 h      2.46424454     1.26870085    -0.24816156
 o      2.13762034    -1.24602803     0.17595884
 h      3.01219620    -1.53140913     0.31522428
 c     -2.63491927    -0.83799382     0.00465193
 h     -2.82625640    -1.86033368    -0.25931815
 h     -3.53591994    -0.73790905     0.88347791
 h     -3.44175644    -0.20683565    -0.84817732
 h     -1.49511208     1.61307712     1.21421788
          17

 c      1.05019837    -0.48936512    -0.06586645
 c     -0.10956913    -1.18456449    -0.08727188
 c     -1.31866734    -0.30198373    -0.02829840
 c     -1.15236792     1.31333340     0.19155867
 c      0.24401964     1.78092995    -0.05698799
 c      1.37253786     0.98371185    -0.18208337
 h     -0.39785298    -2.27533642    -0.11504740
 h     -1.92790743     1.81666143    -0.46167560
 h      0.22906451     2.84743659    -0.26386157
 h      2.48004379     1.29257819    -0.29109419
 o      2.13607447    -1.24939635     0.17984486
 h      2.97595092    -1.51635769     0.34862817
 c     -2.63090606    -0.82657712     0.00167918
 h     -2.80686756    -1.84419797    -0.25269639
 h     -3.58798738    -0.71229916     0.89660368
 h     -3.43393934    -0.21552423    -0.82363011
 h     -1.53219000     1.64799332     1.20586441
          17

 c      1.07404350    -0.47547897    -0.08213400
 c     -0.14939344    -1.19651479    -0.08537917
 c     -1.29032958    -0.31266279    -0.02871626
 c     -1.15580793     1.30898453     0.19260318
 c      0.22757352     1.77968667    -0.05544623
 c      1.37652120     0.97737202    -0.17785545
 h     -0.40422924    -2.31857059    -0.09064555
 h     -1.87988326     1.85510608    -0.42558620
 h      0.23364633     2.84386324    -0.25705147
 h      2.47727839     1.31276839    -0.33347265
 o      2.13084964    -1.25237398     0.18292825
 h      2.97827002    -1.50296178     0.38780774
 c     -2.63258327    -0.81388166    -0.00162791
 h     -2.78274177    -1.84001899    -0.24936918
 h     -3.60821754    -0.68461417     0.89436476
 h     -3.40244888    -0.23708569    -0.78217625
 h     -1.56428874     1.67673906     1.19322727
          17

 c      1.10093657    -0.46234240    -0.09717962
 c     -0.19194279    -1.20655223    -0.08372783
 c     -1.26064808    -0.32216671    -0.02787649
 c     -1.15900348     1.30242859     0.19353215
 c      0.21255044     1.77790935    -0.05441467
 c      1.37861509     0.97122546    -0.17360118
 h     -0.39930644    -2.34625847    -0.06644840
 h     -1.83112815     1.89178150    -0.39549133
 h      0.24445975     2.84497013    -0.24719913
 h      2.45503110     1.32840886    -0.37352465
 o      2.12237512    -1.25521664     0.18512102
 h      3.01329600    -1.48760025     0.43273611
 c     -2.63944559    -0.80008171    -0.00499119
 h     -2.75529341    -1.84668749    -0.24849989
 h     -3.59509076    -0.65651536     0.87737542
 h     -3.34983673    -0.26857452    -0.72894778
 h     -1.58952155     1.69716460     1.17638374
          17

 c      1.12935833    -0.45063149    -0.11074400
 c     -0.23474056    -1.21466239    -0.08234805
 c     -1.23155823    -0.33012813    -0.02572743
 c     -1.16125265     1.29355440     0.19473634
 c      0.19941464     1.77546407    -0.05378527
 c      1.37860916     0.96569886    -0.16957734
 h     -0.38518918    -2.35588843    -0.04345428
 h     -1.78902600     1.92892619    -0.37827495
 h      0.26063364     2.85004343    -0.23446854
 h      2.41583730     1.33980032    -0.40997821
 o      2.11240265    -1.25859060     0.18675769
 h      3.05608361    -1.46179003     0.47739479
 c     -2.65027818    -0.78601228    -0.00778989
 h     -2.72578175    -1.85925385    -0.24851029
 h     -3.54914357    -0.62955769     0.84803858
 h     -3.28452834    -0.30286059    -0.67543084
 h     -1.60691441     1.70779349     1.15669459
          17

 c      1.15808758    -0.44065767    -0.12264899
 c     -0.27532698    -1.22130767    -0.08130801
 c     -1.20535223    -0.33580676    -0.02223860
 c     -1.16208806     1.28244375     0.19627371
 c      0.18853523     1.77236607    -0.05343939
 c      1.37618620     0.96110402    -0.16596853
 h     -0.36480785    -2.34824688    -0.02257796
 h     -1.75748728     1.96690629    -0.37753069
 h      0.28092671     2.85681142    -0.21891316
 h      2.36555633     1.34858086    -0.44244573
 o      2.10250548    -1.26304126     0.18824531
 h      3.08597244    -1.42013584     0.51534021
 c     -2.66271979    -0.77332352    -0.00863110
 h     -2.69585672    -1.87108258    -0.24770638
 h     -3.47388137    -0.60485353     0.81106522
 h     -3.22515996    -0.32527227    -0.64436365
 h     -1.61653448     1.70793868     1.13647354
          17

 c      1.18609978    -0.43252197    -0.13281193
 c     -0.31131395    -1.22729782    -0.08071292
 c     -1.18442491    -0.33808482    -0.01740070
 c     -1.16139594     1.26952606     0.19780080
 c      0.18019397     1.76871444    -0.05324736
 c      1.37093932     0.95762417    -0.16285501
 h     -0.34127802    -2.32752884    -0.00446628
 h     -1.73583849     2.00218399    -0.39220807
 h      0.30376646     2.86221870    -0.20063093
 h      2.31281773     1.35774701    -0.47171673
 o      2.09367473    -1.26887669     0.18988233
 h      3.09252662    -1.36142663     0.54248282
 c     -2.67357685    -0.76405591    -0.00586017
 h     -2.66772054    -1.87630932    -0.24476983
 h     -3.37826512    -0.58226918     0.77559545
 h     -3.19504699    -0.31711799    -0.66525389
 h     -1.61944486     1.69774763     1.11855087
          17

 c      1.21249521    -0.42623823    -0.14124061
 c     -0.34066632    -1.23343851    -0.08070352
 c     -1.17082614    -0.33572855    -0.01122920
 c     -1.15927751     1.25546465     0.19873776
 c      0.17456911     1.76461784    -0.05306806
 c      1.36251701     0.95533490    -0.16022507
 h     -0.31725822    -2.30134720     0.01066614
 h     -1.72081788     2.02850787    -0.41804547
 h      0.32740113     2.86342326    -0.17990024
 h      2.26703064     1.37103022    -0.49953729
 o      2.08645702    -1.27620933     0.19184760
 h      3.07297193    -1.28719741     0.55712202
 c     -2.68089529    -0.75882671    -0.00055025
 h     -2.64376089    -1.87154901    -0.23885313
 h     -3.28004005    -0.55880665     0.75915935
 h     -3.19552212    -0.27710201    -0.74269682
 h     -1.61746057     1.67815558     1.10581358
          17

 c      1.23644868    -0.42181571    -0.14801265
 c     -0.36209462    -1.24005234    -0.08143214
 c     -1.16579391    -0.32789921    -0.00380950
 c     -1.15587850     1.24092891     0.19851265
 c      0.17171073     1.76014232    -0.05274921
 c      1.35092275     0.95429707    -0.15807332
 h     -0.29443885    -2.27979331     0.02310901
 h     -1.70909670     2.03975492    -0.44991745
 h      0.35010802     2.85861237    -0.15723403
 h      2.23466004     1.39123155    -0.52739385
 o      2.08105805    -1.28499096     0.19420433
 h      3.03027975    -1.20053660     0.55973105
 c     -2.68431623    -0.75652862     0.00281063
 h     -2.62607455    -1.85651882    -0.22951880
 h     -3.20210676    -0.52775000     0.78630548
 h     -3.20604882    -0.22491403    -0.84679931
 h     -1.61269613     1.65067888     1.10066471
          17

 c      1.25716271    -0.41930412    -0.15324966
 c     -0.37528441    -1.24672309    -0.08300972
 c     -1.16949395    -0.31464139     0.00463386
 c     -1.15134483     1.22648735     0.19673342
 c      0.17152523     1.75529092    -0.05212861
 c      1.33676059     0.95466218    -0.15653697
 h     -0.27350136    -2.27242488     0.03346801
 h     -1.69843862     2.03171320    -0.48324120
 h      0.37038956     2.84746768    -0.13333971
 h      2.21615249     1.41837699    -0.55488748
 o      2.07734316    -1.29505386     0.19687976
 h      2.97307202    -1.10501558     0.55317460
 c     -2.68448550    -0.75571830     0.00122365
 h     -2.61616558    -1.83412321    -0.21692810
 h     -3.15218471    -0.48509658     0.86459755
 h     -3.21151080    -0.17805239    -0.94722726
 h     -1.60695010     1.61703753     1.10433326
          17

 c      1.27382524    -0.41880437    -0.15710477
 c     -0.38076103    -1.25254704    -0.08544519
 c     -1.18110586    -0.29703215     0.01372666
 c     -1.14585756     1.21262793     0.19327331
 c      0.17377245     1.75001014    -0.05103906
 c      1.32115375     0.95664258    -0.15592273
 h     -0.25482130    -2.28354449     0.04214368
 h     -1.68783070     2.00250702    -0.51443465
 h      0.38711808     2.83130516    -0.10902800
 h      2.20672160     1.44954628    -0.57942011
 o      2.07489119    -1.30618325     0.19967067
 h      2.91486963    -1.00334393     0.54261723
 c     -2.68309204    -0.75454952    -0.00431726
 h     -2.61474879    -1.81044416    -0.20205389
 h     -3.11773986    -0.43698688     0.96830157
 h     -3.20644019    -0.14521310    -1.02669122
 h     -1.60114747     1.57879371     1.11624705
          17

 c      1.28559103    -0.42045412    -0.15976091
 c     -0.37950220    -1.25662103    -0.08861805
 c     -1.19918554    -0.27693691     0.02300337
 c     -1.13965303     1.19979822     0.18828567
 c      0.17806947     1.74421888    -0.04931774
 c      1.30542200     0.96034791    -0.15659655
 h     -0.23937098    -2.30953167     0.04884754
 h     -1.67735313     1.95252402    -0.54105642
 h      0.39960836     2.81289070    -0.08509559
 h      2.19999110     1.48050805    -0.59753246
 o      2.07336966    -1.31812145     0.20238816
 h      2.86820709    -0.89738446     0.53325564
 c     -2.68142550    -0.75118991    -0.01156375
 h     -2.62175479    -1.79337830    -0.18628313
 h     -3.08732094    -0.39263589     1.06631367
 h     -3.19009622    -0.12977233    -1.07712392
 h     -1.59515790     1.53726355     1.13390896
          17

 c      1.29163490    -0.42441242    -0.16140733
 c     -0.37259055    -1.25826769    -0.09231508
 c     -1.22203255    -0.25658567     0.03197618
 c     -1.13298726     1.18839362     0.18216409
 c      0.18390053     1.73786544    -0.04682007
 c      1.29081586     0.96564364    -0.15886262
 h     -0.22875266    -2.34124445     0.05268930
 h     -1.66813885     1.88441175    -0.56203463
 h      0.40758107     2.79584849    -0.06220778
 h      2.19095823     1.50743945    -0.60638729
 o      2.07304030    -1.33033644     0.20507504
 h      2.83600310    -0.79208688     0.52661843
 c     -2.68001808    -0.74443799    -0.01899659
 h     -2.63659662    -1.78911798    -0.17056326
 h     -3.05720032    -0.35782317     1.14004553
 h     -3.16361895    -0.13255979    -1.09510532
 h     -1.58810312     1.49375038     1.15350814
          17

 c      1.29127052    -0.43085483    -0.16218690
 c     -0.36103094    -1.25698520    -0.09630082
 c     -1.24791274    -0.23818475     0.04019104
 c     -1.12605938     1.17868860     0.17547916
 c      0.19063567     1.73101408    -0.04343502
 c      1.27840257     0.97211023    -0.16290979
 h     -0.22444678    -2.36874956     0.05268768
 h     -1.66246123     1.80319541    -0.57809525
 h      0.41100157     2.78363373    -0.04081223
 h      2.17709476     1.52777983    -0.60446904
 o      2.07459488    -1.34190264     0.20795577
 h      2.81281681    -0.69770186     0.52077408
 c     -2.67903141    -0.73399549    -0.02586798
 h     -2.65842266    -1.79809471    -0.15481133
 h     -3.02780317    -0.33490635     1.18122747
 h     -3.12912736    -0.15286777    -1.07984210
 h     -1.57893832     1.44985333     1.17097121
          17

 c      1.28404902    -0.43995089    -0.16215618
 c     -0.34568047    -1.25237172    -0.10036878
 c     -1.27513792    -0.22363797     0.04727191
 c     -1.11894778     1.17076253     0.16891332
 c      0.19756843     1.72393119    -0.03909709
 c      1.26901966     0.97907539    -0.16880245
 h     -0.22718437    -2.38444860     0.04816860
 h     -1.66373409     1.71607919    -0.59210289
 h      0.40985711     2.77831031    -0.02112489
 h      2.15844047     1.54046326    -0.59170611
 o      2.07856899    -1.35181949     0.21119798
 h      2.79302371    -0.62526286     0.51361993
 c     -2.67852910    -0.72044699    -0.03175955
 h     -2.68601842    -1.81425789    -0.13818749
 h     -3.00099467    -0.32424203     1.18702192
 h     -3.08983795    -0.18829849    -1.03329395
 h     -1.56697890     1.40760637     1.18294345
          17

 c      1.26979173    -0.45181787    -0.16128877
 c     -0.32723668    -1.24410252    -0.10435840
 c     -1.30205836    -0.21436789     0.05294701
 c     -1.11163447     1.16450247     0.16314415
 c      0.20398053     1.71710844    -0.03379311
 c      1.26321007     0.98567843    -0.17647767
 h     -0.23679526    -2.38402682     0.03888199
 h     -1.67582956     1.63118345    -0.60839273
 h      0.40403306     2.77975721    -0.00319093
 h      2.13753441     1.54597077    -0.56941368
 o      2.08511896    -1.35932248     0.21482265
 h      2.77409291    -0.58232285     0.50425559
 c     -2.67852974    -0.70502578    -0.03609280
 h     -2.71758252    -1.82856442    -0.11989732
 h     -2.97908337    -0.32504796     1.15745040
 h     -3.05105302    -0.23352437    -0.96262722
 h     -1.55220929     1.36939845     1.18742478
          17

 c      1.24858776    -0.46646971    -0.15950729
 c     -0.30625784    -1.23192400    -0.10815367
 c     -1.32704019    -0.21120703     0.05704749
 c     -1.10417130     1.15971192     0.15859751
 c      0.20924002     1.71117719    -0.02756615
 c      1.26111880     0.99095413    -0.18574192
 h     -0.25235391    -2.36641806     0.02497446
 h     -1.70110424     1.55511751    -0.63016474
 h      0.39339372     2.78581974     0.01304121
 h      2.11935616     1.54632931    -0.54014319
 o      2.09407942    -1.36396628     0.21873653
 h      2.75599398    -0.57216121     0.49272024
 c     -2.67884180    -0.68947915    -0.03758165
 h     -2.75082748    -1.83311220    -0.09972632
 h     -2.96467364    -0.33559358     1.09502926
 h     -3.02218724    -0.27783484    -0.88575064
 h     -1.53539598     1.33775466     1.18410204
          17

 c      1.22080993    -0.48377847    -0.15671698
 c     -0.28321304    -1.21564489    -0.11167830
 c     -1.34848268    -0.21434926     0.05947310
 c     -1.09689569     1.15619443     0.15518884
 c      0.21292293     1.70674102    -0.02052046
 c      1.26241993     0.99394948    -0.19628737
 h     -0.27242685    -2.33360763     0.00693521
 h     -1.73807039     1.49121353    -0.65640365
 h      0.37799942     2.79331401     0.02768612
 h      2.11073660     1.54476005    -0.50720350
 o      2.10501731    -1.36563232     0.22276564
 h      2.74064610    -0.59384881     0.47973547
 c     -2.67883058    -0.67603201    -0.03400869
 h     -2.78338109    -1.82334297    -0.07807852
 h     -2.96105833    -0.35271630     1.00667626
 h     -3.01818474    -0.30400664    -0.83560699
 h     -1.51806692     1.31505967     1.17444940
          17

 c      1.18717524    -0.50344748    -0.15282568
 c     -0.25855576    -1.19514702    -0.11489291
 c     -1.36489944    -0.22336506     0.06015000
 c     -1.09045461     1.15369120     0.15235645
 c      0.21491685     1.70421106    -0.01282882
 c      1.26640540     0.99390606    -0.20775610
 h     -0.29535711    -2.29038626    -0.01446328
 h     -1.78127734     1.44019839    -0.68189607
 h      0.35828647     2.79924905     0.04093293
 h      2.11826184     1.54438191    -0.47358869
 o      2.11719032    -1.36459737     0.22664921
 h      2.73258417    -0.64111110     0.46693892
 c     -2.67785197    -0.66659469    -0.02427726
 h     -2.81323276    -1.79868390    -0.05572969
 h     -2.97349582    -0.37035776     0.90891813
 h     -3.05158939    -0.29865413    -0.84090606
 h     -1.50235299     1.30327504     1.16147737
          17

 c      1.14886031    -0.52497546    -0.14774780
 c     -0.23282717    -1.17047433    -0.11779099
 c     -1.37505968    -0.23729123     0.05903907
 c     -1.08560296     1.15180754     0.14938956
 c      0.21545384     1.70371188    -0.00473734
 c      1.27227551     0.99048646    -0.21982949
 h     -0.31955591    -2.24357869    -0.03827929
 h     -1.82368148     1.40193966    -0.70032629
 h      0.33511507     2.80174284     0.05306624
 h      2.14469922     1.54601758    -0.44074228
 o      2.12943143    -1.36166711     0.23000627
 h      2.74057798    -0.70018865     0.45743962
 c     -2.67632313    -0.66153920    -0.01209528
 h     -2.83915002    -1.76265592    -0.03360164
 h     -3.01175331    -0.37741629     0.83394724
 h     -3.11553525    -0.26885707    -0.88865932
 h     -1.49059952     1.30369101     1.14892538
          17

 c      1.10766207    -0.54758300    -0.14140468
 c     -0.20682870    -1.14205528    -0.12038389
 c     -1.37818631    -0.25479189     0.05620063
 c     -1.08299581     1.15006520     0.14575321
 c      0.21504881     1.70506941     0.00344180
 c      1.27940706     0.98388682    -0.23224975
 h     -0.34363985    -2.20015485    -0.06359739
 h     -1.85904242     1.37633062    -0.70696447
 h      0.30970323     2.80047032     0.06446248
 h      2.18668068     1.54690556    -0.40840478
 o      2.14019721    -1.35807410     0.23237141
 h      2.77695721    -0.75167246     0.45536622
 c     -2.67513132    -0.66030380    -0.00307205
 h     -2.86108506    -1.72275754    -0.01277783
 h     -3.08807411    -0.36116759     0.81531532
 h     -3.19066860    -0.23128531    -0.94509602
 h     -1.48472286     1.31671075     1.13987513
          17

 c      1.06615313    -0.57011089    -0.13374583
 c     -0.18189155    -1.11100894    -0.12268294
 c     -1.37409359    -0.27434506     0.05182776
 c     -1.08309272     1.14802664     0.14126111
 c      0.21437272     1.70785582     0.01135337
 c      1.28734989     0.97470478    -0.24474967
 h     -0.36618422    -2.16454203    -0.08969298
 h     -1.88307243     1.36331975    -0.69956355
 h      0.28349892     2.79668648     0.07555738
 h      2.23626779     1.54196781    -0.37577238
 o      2.14833936    -1.35463272     0.23348259
 h      2.84657584    -0.78424268     0.46177606
 c     -2.67571738    -0.66137327     0.00155568
 h     -2.88040021    -1.68983669     0.00561657
 h     -3.19861565    -0.32203136     0.84550112
 h     -3.26147813    -0.19755283    -0.98844539
 h     -1.48555549     1.34164561     1.13533160
          17

 c      1.02778496    -0.59094884    -0.12478898
 c     -0.16019878    -1.07931340    -0.12470999
 c     -1.36322368    -0.29442865     0.04620504
 c     -1.08611705     1.14539361     0.13610131
 c      0.21410351     1.71147040     0.01863542
 c      1.29567500     0.96368092    -0.25699260
 h     -0.38527839    -2.13709848    -0.11599236
 h     -1.89377696     1.36274896    -0.67830586
 h      0.25802584     2.79280547     0.08679102
 h      2.28464489     1.52630293    -0.34258735
 o      2.15401953    -1.35110541     0.23354655
 h      2.93451748    -0.80471467     0.47116422
 c     -2.68013537    -0.66259469     0.00387250
 h     -2.89948413    -1.67488544     0.02094699
 h     -3.32040533    -0.27265268     0.88910416
 h     -3.31899482    -0.17360702    -1.00965938
 h     -1.49258662     1.37660559     1.13371715
          17

 c      0.99683369    -0.60812268    -0.11462094
 c     -0.14487714    -1.04960954    -0.12654130
 c     -1.34665079    -0.31366992     0.03965123
 c     -1.09199493     1.14204295     0.13076091
 c      0.21479697     1.71524968     0.02495770
 c      1.30390814     0.95150119    -0.26858109
 h     -0.39856067    -2.11527406    -0.14189548
 h     -1.89167694     1.37432563    -0.64572465
 h      0.23474188     2.79152866     0.09853455
 h      2.32476755     1.49679111    -0.30936860
 o      2.15811393    -1.34699002     0.23296445
 h      3.01723207    -0.82488298     0.47617352
 c     -2.68960666    -0.66259874     0.00546001
 h     -2.92030582    -1.68290859     0.03330653
 h     -3.43264418    -0.22386134     0.92232906
 h     -3.35842421    -0.16219080    -1.00593646
 h     -1.50424691     1.41862282     1.13169605
          17

 c      0.97786143    -0.61964534    -0.10334297
 c     -0.13941001    -1.02463794    -0.12834934
 c     -1.32602029    -0.33090203     0.03249386
 c     -1.10027766     1.13799864     0.12591771
 c      0.21680521     1.71859612     0.03005207
 c      1.31156202     0.93869968    -0.27910262
 h     -0.40395110    -2.09624838    -0.16673889
 h     -1.88015956     1.39779696    -0.60683711
 h      0.21495800     2.79468643     0.11100580
 h      2.35231345     1.45248993    -0.27713867
 o      2.16129380    -1.34213389     0.23202809
 h      3.07734246    -0.85089317     0.47220822
 c     -2.70432161    -0.66122466     0.00692509
 h     -2.94293079    -1.70930978     0.04310709
 h     -3.52343647    -0.18169644     0.93587255
 h     -3.37732729    -0.16430636    -0.97737549
 h     -1.51847948     1.46403877     1.12571076
          17

 c      0.97432902    -0.62410790    -0.09103256
 c     -0.14608110    -1.00651213    -0.13039888
 c     -1.30343623    -0.34511886     0.02507254
 c     -1.11011992     1.13336218     0.12233022
 c      0.22024771     1.72108348     0.03373172
 c      1.31817808     0.92561265    -0.28817373
 h     -0.40048958    -2.07886036    -0.18996411
 h     -1.86548146     1.43326359    -0.56900797
 h      0.19984553     2.80230113     0.12419483
 h      2.36583078     1.39448621    -0.24707766
 o      2.16382384    -1.33666744     0.23088340
 h      3.10615756    -0.88366367     0.45759639
 c     -2.72387554    -0.65908042     0.00847551
 h     -2.96578276    -1.74318953     0.05069493
 h     -3.58679049    -0.14935527     0.92764477
 h     -3.37502234    -0.17970576    -0.92625921
 h     -1.53327687     1.50903509     1.11331363
          17

 c      0.98699998    -0.62115625    -0.07779829
 c     -0.16421299    -0.99625282    -0.13296803
 c     -1.28136769    -0.35536955     0.01775282
 c     -1.12043253     1.12826240     0.12065948
 c      0.22502540     1.72248987     0.03589945
 c      1.32333462     0.91235758    -0.29547090
 h     -0.38872533    -2.06416381    -0.21132350
 h     -1.85508852     1.48119301    -0.54036879
 h      0.19048571     2.81245981     0.13782897
 h      2.36680759     1.32567574    -0.22022868
 o      2.16562646    -1.33084618     0.22957085
 h      3.10204848    -0.92110349     0.43265441
 c     -2.74750095    -0.65698943     0.01035547
 h     -2.98703850    -1.77339603     0.05634478
 h     -3.61975913    -0.12869077     0.89867426
 h     -3.35324996    -0.20651784    -0.85823480
 h     -1.54705016     1.55014371     1.09385724
          17

 c      1.01366052    -0.61142221    -0.06388388
 c     -0.18985374    -0.99395553    -0.13624846
 c     -1.26257923    -0.36067218     0.01093508
 c     -1.13026439     1.12292073     0.12116486
 c      0.23086934     1.72274933     0.03654558
 c      1.32663540     0.89885379    -0.30075229
 h     -0.37057526    -2.05502231    -0.23097356
 h     -1.85348604     1.54120564    -0.52619131
 h      0.18786914     2.82206084     0.15140917
 h      2.35973017     1.25052182    -0.19725864
 o      2.16628540    -1.32500792     0.22804718
 h      3.07050413    -0.95884561     0.39929357
 c     -2.77401501    -0.65581158     0.01323386
 h     -3.00555022    -1.79199260     0.06035920
 h     -3.62125158    -0.12075791     0.85175448
 h     -3.31839659    -0.23971312    -0.78569572
 h     -1.55885869     1.58465188     1.06859826
          17

 c      1.05041230    -0.59604590    -0.04969797
 c     -0.21736075    -0.99934029    -0.14031570
 c     -1.24991637    -0.36005857     0.00503263
 c     -1.13913901     1.11780933     0.12348673
 c      0.23741010     1.72186322     0.03573712
 c      1.32773601     0.88491706    -0.30387169
 h     -0.34873756    -2.05501467    -0.24938733
 h     -1.85881834     1.60995808    -0.52594604
 h      0.19280655     2.82793113     0.16430454
 h      2.35157777     1.17458002    -0.17832784
 o      2.16493563    -1.31962981     0.22619224
 h      3.02680033    -0.98974915     0.36106058
 c     -2.80157358    -0.65660870     0.01860498
 h     -3.02102340    -1.79497235     0.06310089
 h     -3.59221499    -0.12559142     0.79155963
 h     -3.28449060    -0.26869515    -0.73267074
 h     -1.56853835     1.61088178     1.04040648
          17

 c      1.09310223    -0.57628850    -0.03575298
 c     -0.24156232    -1.01204166    -0.14514315
 c     -1.24573600    -0.35285405     0.00039706
 c     -1.14696763     1.11366799     0.12681252
 c      0.24425157     1.71981932     0.03359974
 c      1.32648154     0.87043629    -0.30477410
 h     -0.32588714    -2.06679920    -0.26708521
 h     -1.86456316     1.68086829    -0.53467878
 h      0.20579935     2.82775649     0.17586407
 h      2.34981014     1.10358646    -0.16324075
 o      2.16027966    -1.31536223     0.22386807
 h      2.99701905    -1.00412573     0.32241127
 c     -2.82783801    -0.66058113     0.02835226
 h     -3.03387163    -1.78213887     0.06502294
 h     -3.53728283    -0.14097454     0.72597759
 h     -3.26958097    -0.27932364    -0.73100569
 h     -1.57670074     1.62832498     1.01322842
          17

 c      1.13794552    -0.55340460    -0.02257682
 c     -0.25927280    -1.03140602    -0.15058934
 c     -1.25112162    -0.33916171    -0.00279424
 c     -1.15372819     1.11131874     0.13025533
 c      0.25103345     1.71654195     0.03029778
 c      1.32313995     0.85557153    -0.30346836
 h     -0.30409110    -2.09063874    -0.28430558
 h     -1.86403189     1.74642913    -0.54674397
 h      0.22694698     2.82059428     0.18551260
 h      2.35891592     1.04244099    -0.15196811
 o      2.15157873    -1.31273536     0.22111955
 h      3.00325226    -0.99542237     0.28564219
 c     -2.85122241    -0.66805343     0.04197097
 h     -3.04507140    -1.75738621     0.06676848
 h     -3.46852962    -0.15926138     0.66914575
 h     -3.27701368    -0.26881044    -0.79045176
 h     -1.58453384     1.63757337     0.99138542
          17

 c      1.18160198    -0.52864257    -0.01063171
 c     -0.26971281    -1.05614696    -0.15637458
 c     -1.26549458    -0.32023564    -0.00462836
 c     -1.15930658     1.11149968     0.13311151
 c      0.25746500     1.71187775     0.02601779
 c      1.31852054     0.84085706    -0.30000849
 h     -0.28470168    -2.12408887    -0.30085133
 h     -1.85294611     1.80048532    -0.55798691
 h      0.25592660     2.80702239     0.19283033
 h      2.37801735     0.99480916    -0.14513046
 o      2.14020801    -1.31168135     0.21826448
 h      3.03861948    -0.96866725     0.24931859
 c     -2.87081015    -0.67838048     0.05511910
 h     -3.05613325    -1.72914072     0.06919747
 h     -3.40898757    -0.16278960     0.64436898
 h     -3.29241516    -0.25085956    -0.88417742
 h     -1.59338327     1.63998239     0.97871868
          17

 c      1.22120756    -0.50329511    -0.00023887
 c     -0.27389971    -1.08434424    -0.16211745
 c     -1.28700369    -0.29835609    -0.00544718
 c     -1.16352935     1.11482008     0.13495855
 c      0.26332741     1.70562083     0.02095772
 c      1.31378320     0.82717302    -0.29452046
 h     -0.26852460    -2.16293621    -0.31619146
 h     -1.82967391     1.83908750    -0.56602336
 h      0.29204608     2.78896370     0.19760114
 h      2.40199541     0.96332489    -0.14384670
 o      2.12882844    -1.31180208     0.21561361
 h      3.07816493    -0.93598514     0.21220700
 c     -2.88560556    -0.69084439     0.06323286
 h     -3.06905378    -1.70958679     0.07323993
 h     -3.38083509    -0.13077859     0.67315518
 h     -3.30393918    -0.23875785    -0.98039900
 h     -1.60416988     1.63707223     0.97764397
          17

 c      1.25450483    -0.47878107     0.00847608
 c     -0.27361434    -1.11383056    -0.16742730
 c     -1.31332460    -0.27624189    -0.00572694
 c     -1.16624460     1.12175235     0.13567764
 c      0.26846246     1.69757979     0.01532251
 c      1.31008276     0.81565105    -0.28725033
 h     -0.25597955    -2.20255992    -0.32967093
 h     -1.79467248     1.86050699    -0.56990938
 h      0.33432955     2.76915147     0.19979571
 h      2.42464689     0.94970663    -0.14912696
 o      2.11964948    -1.31284522     0.21331284
 h      3.10311783    -0.90747407     0.17509816
 c     -2.89633516    -0.70316635     0.06539669
 h     -3.08583026    -1.71081142     0.07976064
 h     -3.37915313    -0.06770076     0.74631125
 h     -3.30740870    -0.23878021    -1.05937917
 h     -1.61684112     1.62991762     0.98841835
          17

 c      1.27995417    -0.45669611     0.01558951
 c     -0.27061613    -1.14262051    -0.17198468
 c     -1.34231737    -0.25639642    -0.00592262
 c     -1.16735979     1.13255949     0.13543783
 c      0.27276214     1.68767824     0.00932892
 c      1.30832216     0.80754902    -0.27857755
 h     -0.24718433    -2.23898731    -0.34067996
 h     -1.75008739     1.86519279    -0.56999483
 h      0.38156758     2.75022246     0.19945388
 h      2.44093357     0.95465309    -0.16143076
 o      2.11398049    -1.31470909     0.21138249
 h      3.10539923    -0.88919594     0.13970180
 c     -2.90473579    -0.71235043     0.06331585
 h     -3.10708666    -1.73691453     0.08955969
 h     -3.38503093     0.00092649     0.83360663
 h     -3.30258991    -0.25274963    -1.11122186
 h     -1.63017726     1.61892258     1.00901289
          17

 c      1.29670482    -0.43875097     0.02132404
 c     -0.26629554    -1.16912248    -0.17556601
 c     -1.37228868    -0.24069237    -0.00637039
 c     -1.16682178     1.14714170     0.13465792
 c      0.27617040     1.67605692     0.00321542
 c      1.30909567     0.80407186    -0.26897117
 h     -0.24201072    -2.26946255    -0.34875478
 h     -1.69972153     1.85601301    -0.56818784
 h      0.43225188     2.73368500     0.19649720
 h      2.44758495     0.97782482    -0.18058351
 o      2.11238827    -1.31729830     0.20976820
 h      3.08417579    -0.88427245     0.10773681
 c     -2.91197058    -0.71716640     0.05854580
 h     -3.13094228    -1.77955491     0.10314445
 h     -3.38757652     0.05550260     0.91219688
 h     -3.29070889    -0.28039377    -1.13144955
 h     -1.64209310     1.60411896     1.03569019
          17

 c      1.30444408    -0.42655420     0.02594723
 c     -0.26162430    -1.19214592    -0.17802629
 c     -1.40194320    -0.23023926    -0.00726877
 c     -1.16457105     1.16488176     0.13396990
 c      0.27869366     1.66312509    -0.00275494
 c      1.31274243     0.80612378    -0.25890742
 h     -0.24013318    -2.29260688    -0.35362311
 h     -1.64914318     1.83865469    -0.56852886
 h      0.48440644     2.71934972     0.19059966
 h      2.44294290     1.01798329    -0.20587486
 o      2.11485778    -1.32048140     0.20838274
 h      3.04375852    -0.89353257     0.08046617
 c     -2.91865898    -0.71798756     0.05200608
 h     -3.15386968    -1.82385239     0.12038461
 h     -3.38355852     0.08695952     0.97034914
 h     -3.27364216    -0.32027379    -1.11871558
 h     -1.65024158     1.58571399     1.06397384
          17

 c      1.30323816    -0.42129695     0.02966159
 c     -0.25723020    -1.21082201    -0.17927244
 c     -1.43023294    -0.22544550    -0.00870128
 c     -1.16053501     1.18463690     0.13415712
 c      0.28040555     1.64952175    -0.00831005
 c      1.31940473     0.81403768    -0.24877865
 h     -0.24106479    -2.30831730    -0.35519830
 h     -1.60523825     1.82127197    -0.57729858
 h      0.53547936     2.70564630     0.18124025
 h      2.42686387     1.07316400    -0.23617777
 o      2.12080321    -1.32417763     0.20716072
 h      2.99421268    -0.91487641     0.05812575
 c     -2.92511990    -0.71572961     0.04436877
 h     -3.17239823    -1.85661623     0.14058237
 h     -3.37301387     0.09233567     1.00262150
 h     -3.25393812    -0.36987293    -1.07464963
 h     -1.65261438     1.56451293     1.08958547
          17

 c      1.29346465    -0.42348391     0.03253116
 c     -0.25349937    -1.22452553    -0.17924350
 c     -1.45622644    -0.22618310    -0.01067164
 c     -1.15474099     1.20502017     0.13593080
 c      0.28143084     1.63600364    -0.01320068
 c      1.32902819     0.82738459    -0.23882894
 h     -0.24419779    -2.31746980    -0.35353189
 h     -1.57422357     1.81182721    -0.60088991
 h      0.58246289     2.69064205     0.16792515
 h      2.40092200     1.14083751    -0.27007093
 o      2.12896347    -1.32850536     0.20613565
 h      2.95331810    -0.94178797     0.03895452
 c     -2.93143369    -0.71135524     0.03648533
 h     -3.18398641    -1.86965076     0.16280035
 h     -3.35712686     0.07163486     1.00660637
 h     -3.23546151    -0.42506485    -1.00592911
 h     -1.64797692     1.54206010     1.10916595
          17

 c      1.27584681    -0.43285164     0.03447146
 c     -0.25066017    -1.23283755    -0.17790201
 c     -1.47904685    -0.23197019    -0.01313974
 c     -1.14751406     1.22489138     0.13948724
 c      0.28191820     1.62331788    -0.01723514
 c      1.34130340     0.84497635    -0.22913904
 h     -0.24887302    -2.32148948    -0.34874802
 h     -1.55855031     1.81354186    -0.64089942
 h      0.62222347     2.67312470     0.15042902
 h      2.36864023     1.21812777    -0.30602915
 o      2.13758226    -1.33377747     0.20547530
 h      2.94352568    -0.96414569     0.01885715
 c     -2.93736093    -0.70586468     0.02987726
 h     -3.18712007    -1.85965731     0.18613277
 h     -3.33764080     0.02671178     0.98181249
 h     -3.22476966    -0.47916585    -0.92914722
 h     -1.63612363     1.52054318     1.12084955
          17

 c      1.25150377    -0.44850371     0.03529258
 c     -0.24884800    -1.23554715    -0.17523433
 c     -1.49787903    -0.24212326    -0.01605827
 c     -1.13951146     1.24360235     0.14423626
 c      0.28202289     1.61209953    -0.02030332
 c      1.35563126     0.86509545    -0.21965720
 h     -0.25446998    -2.32180728    -0.34097637
 h     -1.55584886     1.82325988    -0.69117233
 h      0.65190909     2.65331147     0.12893136
 h      2.33509682     1.30206255    -0.34269780
 o      2.14549847    -1.34005267     0.20528614
 h      2.97466174    -0.97607483    -0.00521405
 c     -2.94218730    -0.70036310     0.02705192
 h     -3.18120562    -1.82761332     0.20989773
 h     -3.31709721    -0.03832762     0.93035442
 h     -3.23242559    -0.52303436    -0.87524772
 h     -1.61798329     1.50254277     1.12470840
          17

 c      1.22190511    -0.46917478     0.03476777
 c     -0.24814929    -1.23267512    -0.17125572
 c     -1.51202831    -0.25585599    -0.01939933
 c     -1.13149275     1.26079144     0.14906793
 c      0.28190954     1.60280697    -0.02238380
 c      1.37121718     0.88587662    -0.21025793
 h     -0.26048255    -2.31934757    -0.33030643
 h     -1.56127841     1.83490683    -0.74105352
 h      0.66930816     2.63305931     0.10400037
 h      2.30535029     1.38953167    -0.37906112
 o      2.15300961    -1.34680702     0.20534983
 h      3.03103044    -0.98181913    -0.03085450
 c     -2.94490476    -0.69580864     0.03004754
 h     -3.16656576    -1.77886079     0.23385597
 h     -3.29998040    -0.11500350     0.86016524
 h     -3.26905045    -0.54996777    -0.87542734
 h     -1.59556161     1.49068908     1.12289602
          17

 c      1.18872263    -0.49349759     0.03270428
 c     -0.24862827    -1.22449783    -0.16601592
 c     -1.52098883    -0.27232424    -0.02314334
 c     -1.12408687     1.27612689     0.15281667
 c      0.28176312     1.59569724    -0.02353344
 c      1.38728109     0.90570040    -0.20081882
 h     -0.26656014    -2.31422865    -0.31677642
 h     -1.57025472     1.84331202    -0.78056138
 h      0.67309355     2.61563532     0.07646022
 h      2.28227300     1.47669336    -0.41424139
 o      2.16092527    -1.35340547     0.20529074
 h      3.08776214    -0.98852896    -0.05287648
 c     -2.94497316    -0.69276342     0.03678117
 h     -3.14462067    -1.72392464     0.25842383
 h     -3.29539257    -0.18623254     0.79160745
 h     -3.33284181    -0.56205104    -0.92456157
 h     -1.57163421     1.48727135     1.11922294
          17

 c      1.15368225    -0.52017322     0.02899687
 c     -0.25035313    -1.21155031    -0.15960103
 c     -1.52450640    -0.29063235    -0.02723220
 c     -1.11772927     1.28924761     0.15455768
 c      0.28179692     1.59084698    -0.02386380
 c      1.40320080     0.92345012    -0.19128889
 h     -0.27252268    -2.30584133    -0.30040726
 h     -1.57955120     1.84545948    -0.80288272
 h      0.66290205     2.60506750     0.04719035
 h      2.26564121     1.55842600    -0.44708013
 o      2.16962078    -1.35948683     0.20482822
 h      3.12695669    -1.00009686    -0.06746865
 c     -2.94210183    -0.69183366     0.04150970
 h     -3.11799173    -1.67857341     0.28474091
 h     -3.31912578    -0.22563465     0.75957857
 h     -3.40956415    -0.56562572    -0.98934601
 h     -1.54908578     1.49382307     1.11792734
          17

 c      1.11848005    -0.54802541     0.02365294
 c     -0.25342023    -1.19460382    -0.15212875
 c     -1.52259989    -0.30982697    -0.03154163
 c     -1.11271698     1.29980927     0.15376993
 c      0.28225707     1.58822310    -0.02351440
 c      1.41848070     0.93854778    -0.18170382
 h     -0.27836361    -2.29327242    -0.28126605
 h     -1.58733883     1.84024850    -0.80462739
 h      0.63921434     2.60506131     0.01691688
 h      2.25331362     1.62879374    -0.47603277
 o      2.17894921    -1.36496028     0.20382334
 h      3.13974476    -1.01705688    -0.07307684
 c     -2.93630315    -0.69275261     0.04029423
 h     -3.08979102    -1.65950955     0.31442143
 h     -3.38121138    -0.21853166     0.78344792
 h     -3.48515901    -0.56554451    -1.04343489
 h     -1.52998219     1.51075177     1.12180316
          17

 c      1.08475097    -0.57597950     0.01679052
 c     -0.25796049    -1.17462492    -0.14373954
 c     -1.51551656    -0.32890773    -0.03590866
 c     -1.10926730     1.30752532     0.15044154
 c      0.28341954     1.58778962    -0.02263358
 c      1.43265025     0.95082103    -0.17214736
 h     -0.28425253    -2.27585736    -0.25952992
 h     -1.59306322     1.82810110    -0.78558117
 h      0.60307776     2.61761484    -0.01390181
 h      2.24307247     1.68235267    -0.49952013
 o      2.18837594    -1.36992890     0.20225645
 h      3.12452237    -1.03761903    -0.07011334
 c     -2.92934485    -0.69367267     0.03419552
 h     -3.06201022    -1.67379460     0.34795477
 h     -3.46666439    -0.18101411     0.83755390
 h     -3.55019171    -0.56484507    -1.07421141
 h     -1.51487936     1.53712480     1.13064742
          17

 c      1.05406595    -0.60302208     0.00861748
 c     -0.26413130    -1.15271992    -0.13458992
 c     -1.50373682    -0.34686805    -0.04016630
 c     -1.10749240     1.31215493     0.14508926
 c      0.28555262     1.58960847    -0.02137341
 c      1.44521705     0.96032535    -0.16270512
 h     -0.29053035    -2.25368314    -0.23552426
 h     -1.59757822     1.81090910    -0.74884533
 h      0.55589580     2.64186895    -0.04499341
 h      2.23372426     1.71528952    -0.51636845
 o      2.19699144    -1.37466580     0.20023279
 h      3.08696608    -1.05780926    -0.06104989
 c     -2.92348839    -0.69370126     0.02580108
 h     -3.03492046    -1.71237466     0.38248176
 h     -3.55238683    -0.13490239     0.88939081
 h     -3.59879231    -0.56539337    -1.07709217
 h     -1.50289277     1.57074993     1.14126350
          17

 c      1.02792000    -0.62818729    -0.00059569
 c     -0.27206938    -1.13007343    -0.12484551
 c     -1.48803606    -0.36273023    -0.04415423
 c     -1.10728446     1.31344000     0.13868262
 c      0.28883617     1.59387257    -0.01989791
 c      1.45567786     0.96719924    -0.15343725
 h     -0.29769598    -2.22787466    -0.20971033
 h     -1.60361210     1.79231360    -0.70139776
 h      0.49951978     2.67395297    -0.07603584
 h      2.22540843     1.72593239    -0.52608801
 o      2.20338886    -1.37964442     0.19802309
 h      3.04211212    -1.07072765    -0.05105367
 c     -2.92008501    -0.69338474     0.01690432
 h     -3.00841427    -1.75819478     0.41281638
 h     -3.62338089    -0.09285176     0.92221436
 h     -3.62740298    -0.56828200    -1.05146192
 h     -1.49243152     1.60855470     1.14905090
          17

 c      1.00767283    -0.65057738    -0.01054634
 c     -0.28178747    -1.10788553    -0.11466881
 c     -1.46953090    -0.37554297    -0.04771975
 c     -1.10820985     1.31104313     0.13248648
 c      0.29326713     1.60084384    -0.01839260
 c      1.46354237     0.97155373    -0.14436606
 h     -0.30637540    -2.20059595    -0.18263629
 h     -1.61611622     1.77782047    -0.65408192
 h      0.43656873     2.70811293    -0.10644852
 h      2.21960370     1.71485043    -0.52901596
 o      2.20575337    -1.38552127     0.19604359
 h      3.01312000    -1.06666381    -0.04764062
 c     -2.91956476    -0.69358216     0.00855556
 h     -2.98301568    -1.79668353     0.43433509
 h     -3.67209178    -0.06079377     0.93020887
 h     -3.63433221    -0.57409142    -0.99936206
 h     -1.48199804     1.64711261     1.14994630
          17

 c      0.99442048    -0.66940814    -0.02092972
 c     -0.29302050    -1.08731884    -0.10420388
 c     -1.44966985    -0.38435345    -0.05072083
 c     -1.10958643     1.30461658     0.12770681
 c      0.29861278     1.61073990    -0.01706328
 c      1.46834205     0.97339634    -0.13546895
 h     -0.31726727    -2.17471898    -0.15487685
 h     -1.64100209     1.77342789    -0.61866464
 h      0.37058228     2.73847821    -0.13536258
 h      2.21907679     1.68474639    -0.52638718
 o      2.20291641    -1.39277995     0.19454984
 h      3.01485408    -1.03874180    -0.05575968
 c     -2.92171336    -0.69489934     0.00151244
 h     -2.95980653    -1.81897550     0.44430087
 h     -3.69492037    -0.04149900     0.91249761
 h     -3.62032346    -0.58295582    -0.92615108
 h     -1.47066409     1.68313992     1.14169940
          17

 c      0.98883507    -0.68406146    -0.03145723
 c     -0.30507633    -1.06947116    -0.09356589
 c     -1.43016288    -0.38819216    -0.05303189
 c     -1.11086299     1.29408868     0.12488580
 c      0.30444499     1.62363452    -0.01612160
 c      1.46964119     0.97261014    -0.12668212
 h     -0.33106208    -2.15318486    -0.12698083
 h     -1.68092614     1.78188651    -0.60118593
 h      0.30577634     2.76054691    -0.16175550
 h      2.22761831     1.63999353    -0.52023024
 o      2.19552028    -1.40120119     0.19327332
 h      3.03565189    -0.99129909    -0.07199582
 c     -2.92574388    -0.69765071    -0.00330952
 h     -2.94008221    -1.82107972     0.44180722
 h     -3.69027550    -0.03627381     0.87049640
 h     -3.59059258    -0.59435723    -0.84307988
 h     -1.45823286     1.71388899     1.12432209
          17

 c      0.99104661    -0.69412520    -0.04185318
 c     -0.31678561    -1.05536927    -0.08283881
 c     -1.41284134    -0.38610705    -0.05455443
 c     -1.11198299     1.27989890     0.12357508
 c      0.31023151     1.63939819    -0.01576401
 c      1.46710069     0.96902159    -0.11793977
 h     -0.34833971    -2.13820179    -0.09943261
 h     -1.73159082     1.79984183    -0.59807177
 h      0.24652031     2.77198189    -0.18465338
 h      2.24907066     1.58541542    -0.51278990
 o      2.18508772    -1.41007185     0.19167343
 h      3.05196399    -0.93633820    -0.08863236
 c     -2.93012292    -0.70196259    -0.00443635
 h     -2.92509309    -1.80282624     0.42752440
 h     -3.65805666    -0.04534560     0.80737404
 h     -3.55823405    -0.60669204    -0.77118276
 h     -1.44523473     1.73743151     1.09993196
          17

 c      1.00061030    -0.69939968    -0.05184026
 c     -0.32666786    -1.04592708    -0.07208021
 c     -1.39940800    -0.37728118    -0.05522736
 c     -1.11324893     1.26283005     0.12274812
 c      0.31543786     1.65766485    -0.01615286
 c      1.46063116     0.96255237    -0.10925982
 h     -0.36944828    -2.13061015    -0.07263075
 h     -1.78396191     1.82002151    -0.60061637
 h      0.19676500     2.77288786    -0.20333366
 h      2.28527818     1.52438968    -0.50536257
 o      2.17279665    -1.41870151     0.18931137
 h      3.04759117    -0.88510290    -0.09964863
 c     -2.93261661    -0.70781574    -0.00004765
 h     -2.91581399    -1.76791386     0.40381181
 h     -3.60037688    -0.06714633     0.72893300
 h     -3.54361877    -0.61743875    -0.73975033
 h     -1.43282041     1.75280595     1.07221130
          17

 c      1.01655485    -0.69987434    -0.06113197
 c     -0.33333203    -1.04180568    -0.06133380
 c     -1.39106860    -0.36124931    -0.05502333
 c     -1.11494558     1.24369515     0.12138585
 c      0.31961255     1.67780592    -0.01740038
 c      1.45056192     0.95333911    -0.10082417
 h     -0.39437015    -2.12972984    -0.04688062
 h     -1.82926800     1.83541696    -0.60120536
 h      0.15954078     2.76588508    -0.21750183
 h      2.33388369     1.45764276    -0.49722038
 o      2.15932572    -1.42659329     0.18591948
 h      3.01618958    -0.84535948    -0.10178150
 c     -2.93156176    -0.71491832     0.01000510
 h     -2.91267910    -1.72528906     0.37525194
 h     -3.52403556    -0.09586641     0.64599089
 h     -3.55746999    -0.62564221    -0.76534372
 h     -1.42252811     1.75995947     1.04563413
          17

 c      1.03746382    -0.69569791    -0.06943967
 c     -0.33593103    -1.04319917    -0.05064548
 c     -1.38819261    -0.33816514    -0.05394081
 c     -1.11717442     1.22323563     0.11874404
 c      0.32245356     1.69891268    -0.01955222
 c      1.43764749     0.94169284    -0.09296089
 h     -0.42260711    -2.13374183    -0.02240869
 h     -1.86152984     1.84128317    -0.59548119
 h      0.13656003     2.75604675    -0.22742798
 h      2.38811549     1.38416306    -0.48576701
 o      2.14504250    -1.43344711     0.18136790
 h      2.95861332    -0.82152606    -0.09385587
 c     -2.92676831    -0.72283755     0.02225088
 h     -2.91544187    -1.69065562     0.34890583
 h     -3.44502712    -0.11635141     0.57792465
 h     -3.58586076    -0.63370864    -0.83250664
 h     -1.41590422     1.75941423     1.02450719
          17

 c      1.06155297    -0.68715567    -0.07649135
 c     -0.33440343    -1.04967349    -0.04007599
 c     -1.39021772    -0.30899735    -0.05201215
 c     -1.11988328     1.20220835     0.11441352
 c      0.32383988     1.71982447    -0.02257691
 c      1.42286682     0.92795980    -0.08603037
 h     -0.45314360    -2.14038781     0.00060175
 h     -1.87771764     1.83522473    -0.58189364
 h      0.12803954     2.75036199    -0.23395640
 h      2.43911116     1.30334143    -0.46789294
 o      2.13009577    -1.43919448     0.17565739
 h      2.88189114    -0.81438748    -0.07648420
 c     -2.91798112    -0.73166656     0.03159063
 h     -2.92346707    -1.68329139     0.33258885
 h     -3.38815546    -0.10227829     0.55053389
 h     -3.60838206    -0.64419989    -0.91354739
 h     -1.41403483     1.75170696     1.01191660
          17

 c      1.08673405    -0.67465483    -0.08205789
 c     -0.32935815    -1.06018692    -0.02970674
 c     -1.39586414    -0.27553343    -0.04931454
 c     -1.12291853     1.18151856     0.10832905
 c      0.32380820     1.73927218    -0.02638055
 c      1.40718429     0.91244059    -0.08031474
 h     -0.48453725    -2.14765477     0.02199145
 h     -1.87732012     1.81685962    -0.56091727
 h      0.13298075     2.75607269    -0.23822909
 h      2.47876981     1.21632951    -0.44128230
 o      2.11436391    -1.44412460     0.16894805
 h      2.80036438    -0.81939207    -0.05232979
 c     -2.90541445    -0.74122989     0.03524350
 h     -2.93624284    -1.71339953     0.33050950
 h     -3.36522979    -0.04041665     0.57300761
 h     -3.61305826    -0.65776749    -0.98806823
 h     -1.41718094     1.73687874     1.00896675
          17

 c      1.11071631    -0.65871249    -0.08598198
 c     -0.32174081    -1.07329109    -0.01963801
 c     -1.40355762    -0.24019960    -0.04596093
 c     -1.12601029     1.16229187     0.10075778
 c      0.32247356     1.75616819    -0.03085865
 c      1.39140566     0.89540074    -0.07596774
 h     -0.51511542    -2.15420338     0.04163326
 h     -1.86222347     1.78780264    -0.53473627
 h      0.14998568     2.77761806    -0.24103658
 h      2.50147960     1.12614232    -0.40497177
 o      2.09739794    -1.44901806     0.16156490
 h      2.73625693    -0.82482124    -0.02602588
 c     -2.89094062    -0.74998542     0.03421306
 h     -2.95287923    -1.77139492     0.34050118
 h     -3.36226854     0.04567841     0.62457264
 h     -3.59534485    -0.67381435    -1.04446672
 h     -1.42470294     1.71438682     1.01471812
          17

 c      1.13122646    -0.63995267    -0.08819764
 c     -0.31252879    -1.08740279    -0.00998228
 c     -1.41185090    -0.20580839    -0.04207837
 c     -1.12869537     1.14582986     0.09226848
 c      0.31995557     1.76990472    -0.03595438
 c      1.37610862     0.87712213    -0.07300884
 h     -0.54319539    -2.15946961     0.05945120
 h     -1.83705935     1.75211276    -0.50741605
 h      0.17801901     2.81375063    -0.24217135
 h      2.50478208     1.03715592    -0.35935677
 o      2.07881176    -1.45481697     0.15382537
 h      2.71173961    -0.81716807    -0.00138939
 c     -2.87637734    -0.75684815     0.03049680
 h     -2.97115590    -1.83611698     0.35681350
 h     -3.36373818     0.12575719     0.68138308
 h     -3.55458489    -0.69132005    -1.07662947
 h     -1.43529047     1.68352453     1.02680467
          17

 c      1.14634223    -0.61914170    -0.08871901
 c     -0.30256915    -1.10103750    -0.00085101
 c     -1.41964311    -0.17529924    -0.03779820
 c     -1.13024026     1.13344628     0.08368071
 c      0.31638695     1.78041199    -0.04166506
 c      1.36158855     0.85796844    -0.07133667
 h     -0.56724753    -2.16349599     0.07542278
 h     -1.80965043     1.71685019    -0.48518964
 h      0.21630781     2.85754637    -0.24045883
 h      2.48962611     0.95451583    -0.30598135
 o      2.05920774    -1.46157139     0.14575111
 h      2.73105422    -0.79755271     0.02288603
 c     -2.86272149    -0.76166980     0.02545313
 h     -2.98802528    -1.88898657     0.37416142
 h     -3.36258605     0.18260374     0.72973065
 h     -3.49225126    -0.70916625    -1.08179570
 h     -1.44733796     1.64403062     1.04230211
          17

 c      1.15475588    -0.59726985    -0.08760052
 c     -0.29253742    -1.11295520     0.00766036
 c     -1.42619382    -0.15143867    -0.03324632
 c     -1.12970271     1.12626758     0.07593063
 c      0.31197340     1.78793977    -0.04799272
 c      1.34782730     0.83845668    -0.07075622
 h     -0.58596426    -2.16662617     0.08957243
 h     -1.79020677     1.69142793    -0.47574068
 h      0.26363484     2.89948175    -0.23446764
 h      2.46048405     0.88355709    -0.24719983
 o      2.04011001    -1.46830248     0.13718581
 h      2.77870950    -0.78297536     0.05080076
 c     -2.85037367    -0.76460617     0.01990946
 h     -3.00063830    -1.91878868     0.38912568
 h     -3.35687001     0.20910877     0.76305754
 h     -3.41160655    -0.72621145    -1.06018323
 h     -1.45930762     1.59652736     1.05844055
          17

 c      1.15580735    -0.57561570    -0.08490524
 c     -0.28295820    -1.12222487     0.01548149
 c     -1.43100862    -0.13644157    -0.02852560
 c     -1.12631698     1.12517098     0.06973310
 c      0.30701480     1.79278813    -0.05489422
 c      1.33452307     0.81932423    -0.07102119
 h     -0.59824592    -2.16920540     0.10196644
 h     -1.78723482     1.68381973    -0.48486051
 h      0.31794898     2.93083919    -0.22319968
 h      2.42507357     0.82910075    -0.18564709
 o      2.02291088    -1.47401066     0.12808204
 h      2.83556306    -0.78936598     0.08404724
 c     -2.83931155    -0.76580060     0.01463014
 h     -3.00680978    -1.92049077     0.39990562
 h     -3.34666841     0.20317960     0.77816267
 h     -3.31832265    -0.74128650    -1.01645088
 h     -1.46999385     1.54266417     1.07304247
          17

 c      1.14937073    -0.55571696    -0.08070255
 c     -0.27425214    -1.12822852     0.02256864
 c     -1.43366676    -0.13157960    -0.02369795
 c     -1.12006088     1.13082695     0.06515383
 c      0.30187056     1.79516071    -0.06226510
 c      1.32121561     0.80155796    -0.07188914
 h     -0.60315793    -2.17140214     0.11270823
 h     -1.80173052     1.69518385    -0.51177963
 h      0.37653540     2.94557487    -0.20635680
 h      2.39296152     0.79473407    -0.12355412
 o      2.00842376    -1.47811426     0.11852180
 h      2.88703657    -0.82444677     0.12164254
 c     -2.82909510    -0.76532414     0.01081292
 h     -3.00509143    -1.89352937     0.40589023
 h     -3.33281518     0.16525574     0.77336900
 h     -3.22170264    -0.75322483    -0.96333680
 h     -1.47863902     1.48501181     1.08477162
          17

 c      1.13573548    -0.53922990    -0.07507977
 c     -0.26678251    -1.13063242     0.02890315
 c     -1.43367095    -0.13694742    -0.01877551
 c     -1.11176816     1.14348271     0.06157942
 c      0.29690581     1.79513556    -0.06994902
 c      1.30754197     0.78633777    -0.07317040
 h     -0.59991432    -2.17316712     0.12193174
 h     -1.82671162     1.71950708    -0.54892199
 h      0.43642416     2.94084909    -0.18430276
 h      2.37235688     0.78235567    -0.06222448
 o      1.99697165    -1.48038633     0.10864886
 h      2.92321917    -0.88931330     0.16125099
 c     -2.81888132    -0.76316547     0.01043433
 h     -2.99479812    -1.84134623     0.40757601
 h     -3.31669357     0.09788939     0.74818011
 h     -3.13480119    -0.76110749    -0.92539268
 h     -1.48489612     1.42675585     1.09323144
          17

 c      1.11554014    -0.52770145    -0.06814485
 c     -0.26088415    -1.12935453     0.03449067
 c     -1.43041050    -0.15153360    -0.01372613
 c     -1.10268509     1.16261469     0.05814061
 c      0.29245227     1.79268279    -0.07775582
 c      1.29354453     0.77487479    -0.07472575
 h     -0.58792345    -2.17430902     0.12979315
 h     -1.85268770     1.74862718    -0.58664136
 h      0.49481265     2.91703859    -0.15792342
 h      2.36600630     0.79209796    -0.00224980
 o      1.98851575    -1.48087164     0.09862714
 h      2.93800138    -0.98053044     0.20011038
 c     -2.80780027    -0.75921757     0.01543335
 h     -2.97617415    -1.77243923     0.40696915
 h     -3.30093084     0.00712937     0.70444985
 h     -3.06901625    -0.76479136    -0.93086955
 h     -1.48866541     1.37123076     1.09881259
          17

 c      1.08975924    -0.52228597    -0.06001635
 c     -0.25686900    -1.12455629     0.03936278
 c     -1.42328624    -0.17355856    -0.00849779
 c     -1.09403925     1.18696494     0.05409290
 c      0.28878296     1.78768544    -0.08547956
 c      1.27976901     0.76817665    -0.07640626
 h     -0.56687784    -2.17459902     0.13646044
 h     -1.87205330     1.77611379    -0.61709289
 h      0.54948203     2.87768619    -0.12845224
 h      2.36954822     0.82232499     0.05553643
 o      1.98266104    -1.47986888     0.08860453
 h      2.92967510    -1.09098389     0.23573327
 c     -2.79544278    -0.75340155     0.02501589
 h     -2.95071653    -1.70251165     0.40833093
 h     -3.29176547    -0.09375202     0.64986596
 h     -3.02508223    -0.76502983    -0.98374297
 h     -1.48987104     1.32145227     1.10225797
          17

 c      1.05971350    -0.52346362    -0.05081056
 c     -0.25501968    -1.11666888     0.04358137
 c     -1.41195352    -0.20087174    -0.00305381
 c     -1.08684237     1.21490374     0.04896399
 c      0.28608946     1.77997124    -0.09291952
 c      1.26701764     0.76679305    -0.07800790
 h     -0.53687300    -2.17384845     0.14209796
 h     -1.88017598     1.79810796    -0.63525844
 h      0.59918632     2.82927045    -0.09723569
 h      2.37423874     0.86966362     0.10937103
 o      1.97853408    -1.47791936     0.07864930
 h      2.90328287    -1.21028320     0.26690448
 c     -2.78114968    -0.74610417     0.03486676
 h     -2.92111165    -1.65427749     0.41806317
 h     -3.30370479    -0.17987155     0.60277121
 h     -2.99590744    -0.76288458    -1.05880482
 h     -1.48825444     1.27984408     1.10410975
          17

 c      1.02707348    -0.53087148    -0.04064168
 c     -0.25557353    -1.10644051     0.04724457
 c     -1.39652159    -0.23121903     0.00260479
 c     -1.08181497     1.24477201     0.04256995
 c      0.28445990     1.76940580    -0.09990665
 c      1.25599869     0.77062078    -0.07928768
 h     -0.49854179    -2.17195273     0.14686358
 h     -1.87513714     1.81293353    -0.63874142
 h      0.64381061     2.78022918    -0.06544341
 h      2.37131785     0.92945153     0.15682974
 o      1.97466755    -1.47569015     0.06865299
 h      2.87293091    -1.32662337     0.29515465
 c     -2.76352330    -0.73835785     0.04030235
 h     -2.88963841    -1.64693061     0.44104099
 h     -3.35784693    -0.22347405     0.58603350
 h     -2.97520150    -0.75951313    -1.12925205
 h     -1.48329191     1.24821610     1.10434848
          17

 c      0.99382148    -0.54334502    -0.02963497
 c     -0.25868418    -1.09497280     0.05049146
 c     -1.37757264    -0.26237051     0.00841563
 c     -1.07933956     1.27505021     0.03500470
 c      0.28388566     1.75608892    -0.10632453
 c      1.24714240     0.77887407    -0.08000658
 h     -0.45316486    -2.16890503     0.15091420
 h     -1.85761173     1.82077079    -0.62764747
 h      0.68389074     2.73866690    -0.03387521
 h      2.35480779     0.99647862     0.19555222
 o      1.96936523    -1.47366358     0.05831467
 h      2.85685717    -1.43163000     0.32498453
 c     -2.74284186    -0.73071957     0.04027513
 h     -2.85630943    -1.67917614     0.47450747
 h     -3.45462680    -0.22417636     0.59839060
 h     -2.95910164    -0.75610159    -1.17942005
 h     -1.47431843     1.22787294     1.10242028
          17

 c      0.96214601    -0.55915975    -0.01794271
 c     -0.26435132    -1.08371363     0.05349619
 c     -1.35612198    -0.29219806     0.01424238
 c     -1.07939879     1.30437588     0.02664239
 c      0.28430335     1.74058708    -0.11210298
 c      1.24059989     0.79024334    -0.07996477
 h     -0.40272856    -2.16484908     0.15442108
 h     -1.83132156     1.82378213    -0.60495553
 h      0.71940897     2.70938379    -0.00311122
 h      2.32245737     1.06568305     0.22385546
 o      1.96182870    -1.47193978     0.04742138
 h      2.86066969    -1.52349347     0.35948657
 c     -2.72184739    -0.72341834     0.03691202
 h     -2.82022782    -1.73140223     0.50898092
 h     -3.56547392    -0.20436908     0.61680390
 h     -2.94512745    -0.75358755    -1.20237073
 h     -1.46080117     1.21971804     1.09760933
          17

 c      0.93427486    -0.57636419    -0.00574890
 c     -0.27230475    -1.07438879     0.05644736
 c     -1.33367238    -0.31871764     0.01990631
 c     -1.08148625     1.33148233     0.01814909
 c      0.28560594     1.72401015    -0.11718721
 c      1.23632182     0.80313807    -0.07902641
 h     -0.34989996    -2.16019740     0.15758418
 h     -1.80388017     1.82658713    -0.57719894
 h      0.74878222     2.69240778     0.02604242
 h      2.27587460     1.13271813     0.24112481
 o      1.95259139    -1.47052775     0.03612188
 h      2.87114043    -1.60240198     0.39612789
 c     -2.70300498    -0.71718353     0.03219239
 h     -2.78170203    -1.78292853     0.53525415
 h     -3.66342088    -0.18107096     0.62493106
 h     -2.93169879    -0.75253380    -1.19599340
 h     -1.44261845     1.22427659     1.08955999
          17

 c      0.91226178    -0.59310253     0.00674389
 c     -0.28185305    -1.06885907     0.05952170
 c     -1.31223397    -0.34008318     0.02523024
 c     -1.08461106     1.35516652     0.01041121
 c      0.28756770     1.70782675    -0.12152272
 c      1.23411939     0.81589815    -0.07714209
 h     -0.29788051    -2.15578652     0.16062683
 h     -1.78661081     1.83615746    -0.55418953
 h      0.76912744     2.68430644     0.05230136
 h      2.22053242     1.19445758     0.24808757
 o      1.94257608    -1.46957207     0.02475038
 h      2.87104579    -1.66684165     0.42964705
 c     -2.68754432    -0.71280241     0.02719746
 h     -2.74227321    -1.82036773     0.54779777
 h     -3.73366350    -0.16216239     0.61687058
 h     -2.91807627    -0.75326989    -1.16150430
 h     -1.42023533     1.24163539     1.07875567
          17

 c      0.89771705    -0.60785349     0.01933564
 c     -0.29181171    -1.06888995     0.06286002
 c     -1.29413853    -0.35460102     0.03007013
 c     -1.08768587     1.37446857     0.00417761
 c      0.28976232     1.69354907    -0.12507371
 c      1.23368513     0.82693140    -0.07436575
 h     -0.25011627    -2.15298039     0.16376592
 h     -1.79017872     1.85905145    -0.54523794
 h      0.77747948     2.68078073     0.07410017
 h      2.16551143     1.24950292     0.24695053
 o      1.93241304    -1.46926420     0.01358556
 h      2.84968858    -1.71485621     0.45592277
 c     -2.67582911    -0.71078230     0.02261971
 h     -2.70401992    -1.83703630     0.54435109
 h     -3.76947394    -0.15082838     0.59194763
 h     -2.90451457    -0.75611829    -1.10402017
 h     -1.39475367     1.27136932     1.06686201
          17

 c      0.89154143    -0.61955250     0.03184243
 c     -0.30068124    -1.07582818     0.06655326
 c     -1.28157705    -0.36086165     0.03433278
 c     -1.09028194     1.38906180    -0.00051057
 c      0.29159556     1.68246033    -0.12784886
 c      1.23463686     0.83482772    -0.07083619
 h     -0.20992983    -2.15362636     0.16716967
 h     -1.81632861     1.89602141    -0.55251487
 h      0.77186931     2.67854109     0.08998060
 h      2.12198535     1.29832933     0.24104317
 o      1.92238259    -1.46974639     0.00277832
 h      2.80378495    -1.74555316     0.47312248
 c     -2.66772896    -0.71130806     0.01929654
 h     -2.66913642    -1.83077071     0.52487318
 h     -3.76819431    -0.14831371     0.55158958
 h     -2.89265568    -0.76163845    -1.03473156
 h     -1.36781981     1.31256748     1.05675870
          17

 c      0.89377566    -0.62760594     0.04409739
 c     -0.30712784    -1.09021672     0.07064029
 c     -1.27595911    -0.35801713     0.03797962
 c     -1.09287803     1.39931166    -0.00437693
 c      0.29245225     1.67543117    -0.12990981
 c      1.23668332     0.83855103    -0.06668464
 h     -0.18015884    -2.15984131     0.17092053
 h     -1.85578628     1.94048835    -0.56974649
 h      0.75183402     2.67603949     0.09889223
 h      2.09944891     1.34216115     0.23352085
 o      1.91248707    -1.47107431    -0.00767563
 h      2.73650996    -1.75982351     0.48209140
 c     -2.66278734    -0.71424568     0.01853502
 h     -2.63973688    -1.80293289     0.49110899
 h     -3.72957266    -0.15490418     0.49831569
 h     -2.88593709    -0.77087645    -0.97323206
 h     -1.34133055     1.36403036     1.05186691
          17

 c      0.90361251    -0.63183646     0.05594543
 c     -0.31050047    -1.11149048     0.07511378
 c     -1.27743164    -0.34607422     0.04101732
 c     -1.09629218     1.40581777    -0.00827509
 c      0.29187035     1.67280553    -0.13136106
 c      1.23983744     0.83771335    -0.06191125
 h     -0.16284626    -2.17366100     0.17499782
 h     -1.89571585     1.98336398    -0.58816947
 h      0.71853110     2.67357296     0.10035641
 h      2.10116043     1.38055690     0.22567204
 o      1.90244539    -1.47318393    -0.01801508
 h      2.65786592    -1.76111325     0.48751987
 c     -2.66030803    -0.71911237     0.02177467
 h     -2.61765309    -1.75905177     0.44692583
 h     -3.65612355    -0.16976814     0.43592547
 h     -2.88869623    -0.78532861    -0.94388338
 h     -1.31693596     1.42450930     1.05455060
          17

 c      0.91953595    -0.63239602     0.06724099
 c     -0.31098118    -1.13797017     0.07993447
 c     -1.28490670    -0.32598014     0.04348118
 c     -1.10117081     1.40905107    -0.01263984
 c      0.28966214     1.67435048    -0.13233085
 c      1.24438772     0.83271051    -0.05637117
 h     -0.15905310    -2.19653627     0.17927594
 h     -1.92619946     2.01740388    -0.60128716
 h      0.67464646     2.67319600     0.09453303
 h      2.12303549     1.41011306     0.21656095
 o      1.89170767    -1.47587606    -0.02881421
 h      2.58473455    -1.75602844     0.49942013
 c     -2.65947714    -0.72509744     0.02903873
 h     -2.60405684    -1.71099211     0.39912141
 h     -3.55596501    -0.18940764     0.37058032
 h     -2.90222710    -0.80591097    -0.95916007
 h     -1.29559058     1.49265010     1.06431990
          17

 c      0.93953892    -0.62965742     0.07785383
 c     -0.30929780    -1.16723274     0.08505375
 c     -1.29658019    -0.29941325     0.04542047
 c     -1.10786146     1.40932722    -0.01738227
 c      0.28593956     1.67930339    -0.13294909
 c      1.25060052     0.82455629    -0.04989055
 h     -0.16885819    -2.22867435     0.18352362
 h     -1.94165329     2.03824267    -0.60572629
 h      0.62404678     2.67839039     0.08214685
 h      2.15696838     1.42596483     0.20433427
 o      1.87989277    -1.47898946    -0.04080304
 h      2.53405723    -1.75203003     0.53012327
 c     -2.65909647    -0.73135731     0.03777138
 h     -2.59897959    -1.67854095     0.35738526
 h     -3.44919715    -0.20357500     0.31249322
 h     -2.92188291    -0.83155661    -1.00749081
 h     -1.27751982     1.56654441     1.07736003
          17

 c      0.96138178    -0.62410184     0.08768424
 c     -0.30630225    -1.19667408     0.09043699
 c     -1.31053853    -0.26842013     0.04689529
 c     -1.11642591     1.40690448    -0.02207071
 c      0.28105538     1.68656313    -0.13331766
 c      1.25848413     0.81457187    -0.04237430
 h     -0.19153438    -2.26839593     0.18740599
 h     -1.94014065     2.04398670    -0.60062468
 h      0.57100946     2.69299752     0.06416930
 h      2.19477343     1.42413409     0.18756389
 o      1.86769159    -1.48281930    -0.05412178
 h      2.50806905    -1.75100566     0.58224197
 c     -2.65684165    -0.73792398     0.04424238
 h     -2.60150165    -1.68301401     0.33089523
 h     -3.37288080    -0.19009433     0.27585347
 h     -2.94085261    -0.85960595    -1.06673976
 h     -1.26257797     1.64336816     1.08798229
          17

 c      0.98288494    -0.61627263     0.09667980
 c     -0.30268851    -1.22399165     0.09607650
 c     -1.32510696    -0.23507480     0.04798563
 c     -1.12663868     1.40203509    -0.02615547
 c      0.27551089     1.69501477    -0.13347523
 c      1.26777285     0.80412401    -0.03383585
 h     -0.22575463    -2.31192476     0.19051952
 h     -1.92280546     2.03489135    -0.58717367
 h      0.51918466     2.71915635     0.04129797
 h      2.23024310     1.40273119     0.16571661
 o      1.85680444    -1.48812669    -0.06800134
 h      2.49362627    -1.74832392     0.64344807
 c     -2.65083927    -0.74600852     0.04607904
 h     -2.61120853    -1.72950786     0.32243705
 h     -3.35733231    -0.12778657     0.26945675
 h     -2.95437516    -0.88717190    -1.11943757
 h     -1.25062764     1.71949701     1.09079452
          17

 c      1.00220302    -0.60681974     0.10482790
 c     -0.29891308    -1.24742322     0.10199047
 c     -1.33896656    -0.20125093     0.04880833
 c     -1.13794871     1.39492828    -0.02908914
 c      0.26985581     1.70384571    -0.13338393
 c      1.27801970     0.79444567    -0.02438206
 h     -0.26969201    -2.35393407     0.19247021
 h     -1.89398086     2.01358798    -0.56869850
 h      0.47094923     2.75529607     0.01361738
 h      2.25973838     1.36212856     0.13906554
 o      1.84882999    -1.49561158    -0.08146510
 h      2.47728600    -1.73930083     0.69779921
 c     -2.64301776    -0.75558076     0.04343225
 h     -2.62833073    -1.80080401     0.32792756
 h     -3.38579016    -0.03145629     0.28563476
 h     -2.96021760    -0.91187610    -1.15538914
 h     -1.24169526     1.79101594     1.08219673
          17

 c      1.01799297    -0.59656119     0.11211505
 c     -0.29525577    -1.26576042     0.10821027
 c     -1.35123738    -0.16853375     0.04953058
 c     -1.14943855     1.38566477    -0.03033439
 c      0.26458669     1.71265478    -0.13296124
 c      1.28866841     0.78651543    -0.01418860
 h     -0.32105397    -2.38867773     0.19296117
 h     -1.86162477     1.98566752    -0.55105894
 h      0.42759408     2.79605127    -0.01917810
 h      2.28232931     1.30481323     0.10845730
 o      1.84469533    -1.50558742    -0.09383328
 h      2.45229814    -1.72242282     0.73430323
 c     -2.63656940    -0.76559160     0.03740363
 h     -2.65204988    -1.87308115     0.34142405
 h     -3.42548192     0.06585334     0.31163172
 h     -2.95779500    -0.93199399    -1.16940324
 h     -1.23594632     1.85432020     1.06088915
          17

 c      1.02943527    -0.58648619     0.11848297
 c     -0.29190773    -1.27823076     0.11476655
 c     -1.36147328    -0.13826041     0.05036118
 c     -1.15989670     1.37418449    -0.02936963
 c      0.26008172     1.72132782    -0.13213733
 c      1.29906861     0.78098706    -0.00347272
 h     -0.37717073    -2.41115488     0.19184284
 h     -1.83666079     1.95948820    -0.54240899
 h      0.38991367     2.83431905    -0.05721887
 h      2.29990748     1.23514271     0.07504509
 o      1.84467506    -1.51794797    -0.10475454
 h      2.41764035    -1.69893570     0.74796413
 c     -2.63332586    -0.77542886     0.02884802
 h     -2.68029647    -1.92862005     0.35832444
 h     -3.45816834     0.14259976     0.33917835
 h     -2.94756919    -0.94640910    -1.15962383
 h     -1.23363575     1.90656978     1.02778280
          17

 c      1.03614360    -0.57767409     0.12381143
 c     -0.28902388    -1.28435107     0.12168096
 c     -1.36955698    -0.11161344     0.05153114
 c     -1.16819194     1.36053120    -0.02588791
 c      0.25659794     1.72984308    -0.13089494
 c      1.30848636     0.77818380     0.00754116
 h     -0.43518536    -2.41791223     0.18911673
 h     -1.82883502     1.94297462    -0.55044326
 h      0.35857572     2.86368686    -0.10008186
 h      2.31692943     1.15876211     0.03994538
 o      1.84853301    -1.53224524    -0.11416218
 h      2.37639183    -1.67196734     0.73928825
 c     -2.63393866    -0.78480179     0.01839351
 h     -2.71058366    -1.95761234     0.37579849
 h     -3.47716488     0.18921623     0.36384642
 h     -2.93090560    -0.95462172    -1.12729674
 h     -1.23511642     1.94604606     0.98571909
          17

 c      1.03804020    -0.57115281     0.12793286
 c     -0.28674237    -1.28381196     0.12896085
 c     -1.37557330    -0.08969371     0.05327259
 c     -1.17384837     1.34530620    -0.02019280
 c      0.25430638     1.73813322    -0.12927661
 c      1.31621542     0.77817268     0.01865837
 h     -0.49231555    -2.40744080     0.18490908
 h     -1.84011343     1.93782348    -0.57725470
 h      0.33417856     2.87989273    -0.14676923
 h      2.33878261     1.08135780     0.00386573
 o      1.85562107    -1.54780443    -0.12233049
 h      2.33534478    -1.64591674     0.71500949
 c     -2.63840809    -0.79340577     0.00676305
 h     -2.74056563    -1.95607625     0.39234207
 h     -3.48080442     0.20223277     0.38307979
 h     -2.91030854    -0.95693386    -1.07795182
 h     -1.24091022     1.97248628     0.93914166
          17

 c      1.03526215    -0.56775554     0.13067128
 c     -0.28519257    -1.27640864     0.13659355
 c     -1.37970107    -0.07353187     0.05579296
 c     -1.17715378     1.32973562    -0.01330320
 c      0.25332294     1.74601409    -0.12737039
 c      1.32183451     0.78087940     0.02972419
 h     -0.54612282    -2.38027150     0.17943350
 h     -1.86345487     1.93806600    -0.61750418
 h      0.31719534     2.88134940    -0.19590341
 h      2.36838981     1.00718377    -0.03295353
 o      1.86495988    -1.56386334    -0.12996638
 h      2.30477522    -1.62558611     0.68911608
 c     -2.64634264    -0.80075708    -0.00487855
 h     -2.76824740    -1.92419377     0.40743497
 h     -3.46933802     0.18091253     0.39511928
 h     -2.88989628    -0.95483542    -1.02390965
 h     -1.25180687     1.98731048     0.89364260
          17

 c      1.02813024    -0.56802047     0.13189417
 c     -0.28450846    -1.26201436     0.14454148
 c     -1.38213324    -0.06402621     0.05924561
 c     -1.17866043     1.31516534    -0.00653051
 c      0.25372205     1.75314880    -0.12528378
 c      1.32541855     0.78613084     0.04058415
 h     -0.59473431    -2.33888721     0.17295569
 h     -1.88877631     1.93525247    -0.66255834
 h      0.30792569     2.86923842    -0.24602290
 h      2.40335974     0.93867291    -0.07021385
 o      1.87546888    -1.57973729    -0.13799765
 h      2.29538449    -1.61451760     0.67892046
 c     -2.65706609    -0.80612123    -0.01474428
 h     -2.79210150    -1.86604132     0.42158220
 h     -3.44403133     0.12620599     0.39863992
 h     -2.87543268    -0.95127381    -0.98593494
 h     -1.26890219     1.99347867     0.85521542
          17

 c      1.01717591    -0.57214812     0.13155621
 c     -0.28485509    -1.24059820     0.15273962
 c     -1.38302336    -0.06182809     0.06371043
 c     -1.17877996     1.30263090    -0.00100148
 c      0.25554195     1.75903741    -0.12311017
 c      1.32743888     0.79359484     0.05103791
 h     -0.63697450    -2.28743074     0.16575520
 h     -1.90801492     1.92304341    -0.70488370
 h      0.30647241     2.84738336    -0.29593496
 h      2.43685051     0.87744783    -0.10695012
 o      1.88643460    -1.59493479    -0.14676389
 h      2.31103392    -1.61357351     0.69169954
 c     -2.66976456    -0.80858377    -0.02107339
 h     -2.81128206    -1.79064862     0.43686536
 h     -3.40765065     0.04148386     0.39304018
 h     -2.87215441    -0.94968011    -0.98625317
 h     -1.29347611     1.99463983     0.82905659
          17

 c      1.00318249    -0.57999760     0.12971205
 c     -0.28646903    -1.21229830     0.16109821
 c     -1.38246916    -0.06720469     0.06919609
 c     -1.17773126     1.29278411     0.00258852
 c      0.25878102     1.76306355    -0.12089719
 c      1.32844763     0.80273408     0.06084360
 h     -0.67233432    -2.23110419     0.15808330
 h     -1.91622980     1.89818287    -0.73949330
 h      0.31274474     2.82164607    -0.34503608
 h      2.46117395     0.82530130    -0.14154537
 o      1.89772161    -1.60912577    -0.15554303
 h      2.34548222    -1.62158891     0.71698358
 c     -2.68362369    -0.80741198    -0.02392782
 h     -2.82592983    -1.71344970     0.45787226
 h     -3.36673983    -0.06447759     0.37980487
 h     -2.88055107    -0.95137246    -1.02948726
 h     -1.32664108     1.99356966     0.81805499
          17

 c      0.98719439    -0.59109937     0.12649540
 c     -0.28970819    -1.17755492     0.16950974
 c     -1.38055086    -0.07990649     0.07565843
 c     -1.17563926     1.28597198     0.00404479
 c      0.26338694     1.76463858    -0.11863943
 c      1.32884727     0.81284401     0.06975859
 h     -0.70068161    -2.17517843     0.15014160
 h     -1.91100980     1.85988559    -0.76377023
 h      0.32647019     2.79834574    -0.39336015
 h      2.47067165     0.78429250    -0.17222311
 o      1.90941253    -1.62206935    -0.16323989
 h      2.38843235    -1.63672006     0.73766941
 c     -2.69737804    -0.80276637    -0.02593554
 h     -2.83700808    -1.65446748     0.49147119
 h     -3.33690040    -0.17160953     0.36580051
 h     -2.89626446    -0.95497001    -1.09703667
 h     -1.36880493     1.99071663     0.82170958
          17

 c      0.97049961    -0.60469056     0.12208857
 c     -0.29508918    -1.13726796     0.17786248
 c     -1.37741753    -0.09907975     0.08301791
 c     -1.17261456     1.28226453     0.00362486
 c      0.26924722     1.76343152    -0.11632187
 c      1.32883405     0.82313034     0.07757812
 h     -0.72176280    -2.12382032     0.14212527
 h     -1.89195409     1.80927948    -0.77717782
 h      0.34715900     2.78176197    -0.44106459
 h      2.46274870     0.75640858    -0.19750995
 o      1.92147167    -1.63359489    -0.16907843
 h      2.43133238    -1.65695457     0.74126924
 c     -2.70864884    -0.79656521    -0.03068283
 h     -2.84481540    -1.62801682     0.54202169
 h     -3.34729692    -0.24640689     0.36662387
 h     -2.91450653    -0.95867368    -1.16499952
 h     -1.41918582     1.98403561     0.83631831
          17

 c      0.95457923    -0.61980035     0.11670293
 c     -0.30322510    -1.09290418     0.18606375
 c     -1.37336574    -0.12324584     0.09115502
 c     -1.16875374     1.28140379     0.00193473
 c      0.27619730     1.75954907    -0.11399837
 c      1.32841971     0.83278956     0.08416224
 h     -0.73482611    -2.07930529     0.13431284
 h     -1.86071450     1.74929328    -0.78145654
 h      0.37398480     2.77215363    -0.48754418
 h      2.43797741     0.74324059    -0.21654081
 o      1.93367447    -1.64359678    -0.17274055
 h      2.46885805    -1.68025856     0.72223487
 c     -2.71569284    -0.79115124    -0.04005835
 h     -2.84772958    -1.63176901     0.60440091
 h     -3.41932186    -0.26747966     0.39447630
 h     -2.93215054    -0.96153600    -1.21682607
 h     -1.47570686     1.97023086     0.85634681
          17

 c      0.94099297    -0.63538007     0.11056963
 c     -0.31459322    -1.04648797     0.19406559
 c     -1.36890077    -0.15036902     0.09988424
 c     -1.16406937     1.28276916    -0.00014795
 c      0.28403165     1.75351118    -0.11183312
 c      1.32744759     0.84107303     0.08946128
 h     -0.73870317    -2.04205030     0.12714043
 h     -1.82147558     1.68475803    -0.78132086
 h      0.40568714     2.76604224    -0.53096839
 h      2.40018173     0.74573390    -0.22932357
 o      1.94562228    -1.65202212    -0.17431394
 h      2.49890632    -1.70468645     0.68114666
 c     -2.72039939    -0.78660907    -0.05249511
 h     -2.84383129    -1.65177144     0.66579512
 h     -3.53082566    -0.25219567     0.43631782
 h     -2.94731427    -0.96337859    -1.24416587
 h     -1.53533411     1.94637039     0.87601145
          17

 c      0.93118280    -0.65044405     0.10393539
 c     -0.32913924    -1.00048521     0.20187440
 c     -1.36489534    -0.17798952     0.10894386
 c     -1.15842104     1.28545545    -0.00152329
 c      0.29249787     1.74604593    -0.11006084
 c      1.32558314     0.84732807     0.09354376
 h     -0.73235519    -2.01135498     0.12121060
 h     -1.78113700     1.62205555    -0.78496394
 h      0.44064962     2.75844291    -0.56872270
 h      2.35668239     0.76398335    -0.23703985
 o      1.95672268    -1.65884901    -0.17427478
 h      2.52304743    -1.72856466     0.62446163
 c     -2.72569578    -0.78242440    -0.06540368
 h     -2.83287018    -1.67407810     0.71362201
 h     -3.64582110    -0.22492887     0.47226298
 h     -2.95889895    -0.96439522    -1.24419889
 h     -1.59464144     1.91094886     0.89033857
          17

 c      0.92623825    -0.66417394     0.09706582
 c     -0.34583947    -0.95763150     0.20954646
 c     -1.36279443    -0.20338218     0.11800156
 c     -1.15160939     1.28850626    -0.00106742
 c      0.30127837     1.73787280    -0.10890392
 c      1.32234158     0.85100662     0.09660900
 h     -0.71549125    -1.98627884     0.11722079
 h     -1.74752237     1.56737708    -0.80230749
 h      0.47713560     2.74513996    -0.59829923
 h      2.31795904     0.79720001    -0.24218108
 o      1.96613574    -1.66405402    -0.17348683
 h      2.54748832    -1.75083353     0.56455712
 c     -2.73317081    -0.77858757    -0.07701136
 h     -2.81625230    -1.68956758     0.73963402
 h     -3.74242736    -0.19860556     0.49186757
 h     -2.96657577    -0.96501768    -1.21815875
 h     -1.65036212     1.86425640     0.89567847
          17

 c      0.92674021    -0.67594249     0.09024879
 c     -0.36251282    -0.92071771     0.21717326
 c     -1.36465501    -0.22376940     0.12666616
 c     -1.14372172     1.29121508     0.00184117
 c      0.30997721     1.72957517    -0.10850114
 c      1.31730356     0.85163298     0.09892791
 h     -0.68888879    -1.96623830     0.11584995
 h     -1.72475814     1.52396065    -0.83916007
 h      0.51353437     2.72391884    -0.61800654
 h      2.29496132     0.84407202    -0.24785176
 o      1.97284783    -1.66759318    -0.17299164
 h      2.58207349    -1.77124599     0.51649776
 c     -2.74329088    -0.77525235    -0.08612880
 h     -2.79625128    -1.69359058     0.73985907
 h     -3.81065351    -0.17863137     0.49179339
 h     -2.97098213    -0.96612047    -1.17170531
 h     -1.69985453     1.80833522     0.88999865
          17

 c      0.93276309    -0.68527061     0.08378109
 c     -0.37622484    -0.89223876     0.22484902
 c     -1.37276971    -0.23669392     0.13452610
 c     -1.13536434     1.29322223     0.00683725
 c      0.31812382     1.72154560    -0.10886593
 c      1.31058449     0.84877638     0.10066780
 h     -0.65433028    -1.95124405     0.11766325
 h     -1.71009481     1.49127979    -0.89181505
 h      0.54853524     2.69494477    -0.62732876
 h      2.29327310     0.90318871    -0.25572662
 o      1.97614814    -1.66946276    -0.17337792
 h      2.63305219    -1.78942527     0.48817817
 c     -2.75593386    -0.77243209    -0.09160876
 h     -2.77546489    -1.68473050     0.71362467
 h     -3.84632753    -0.16729253     0.47184866
 h     -2.97402070    -0.96944587    -1.11642284
 h     -1.74152998     1.74678398     0.87317798
          17

 c      0.94399546    -0.69178447     0.07793707
 c     -0.38434204    -0.87386875     0.23261829
 c     -1.38877744    -0.24056343     0.14122234
 c     -1.12738137     1.29433384     0.01275973
 c      0.32520235     1.71395192    -0.10986839
 c      1.30316314     0.84213864     0.10173179
 h     -0.61429939    -1.94184040     0.12306813
 h     -1.69680845     1.46723263    -0.94948538
 h      0.58125129     2.66077129    -0.62705868
 h      2.30868911     0.97247137    -0.26422449
 o      1.97616446    -1.66980639    -0.17434685
 h      2.69500837    -1.80326187     0.47359003
 c     -2.77069344    -0.76985362    -0.09214502
 h     -2.75653021    -1.66440392     0.66328106
 h     -3.84799761    -0.16565032     0.43320606
 h     -2.97883151    -0.97792005    -1.07019833
 h     -1.77526362     1.68447709     0.84721771
          17

 c      0.95987201    -0.69521259     0.07293741
 c     -0.38567946    -0.86601074     0.24041933
 c     -1.41268376    -0.23510478     0.14653325
 c     -1.12042233     1.29436142     0.01823404
 c      0.33071437     1.70670417    -0.11123523
 c      1.29656684     0.83172013     0.10181824
 h     -0.57162060    -1.93885367     0.13231880
 h     -1.67900211     1.45014416    -1.00095991
 h      0.61131657     2.62610871    -0.61924608
 h      2.33007774     1.04803222    -0.26937123
 o      1.97362671    -1.66888258    -0.17518614
 h      2.75490155    -1.80947089     0.46045540
 c     -2.78711316    -0.76692652    -0.08682334
 h     -2.74183549    -1.63775051     0.59498095
 h     -3.81617643    -0.17399496     0.37808163
 h     -2.98830449    -0.99473766    -1.05122141
 h     -1.80266213     1.62712702     0.81609142
          17

 c      0.97964972    -0.69541231     0.06893500
 c     -0.38086637    -0.86779612     0.24807739
 c     -1.44259631    -0.22136396     0.15040586
 c     -1.11479847     1.29312642     0.02206576
 c      0.33426348     1.69946183    -0.11257991
 c      1.29222134     0.81788754     0.10061106
 h     -0.52911590    -1.94307177     0.14554116
 h     -1.65353571     1.43913453    -1.03833415
 h      0.63887037     2.59703470    -0.60678709
 h      2.34610014     1.12426895    -0.26727117
 o      1.96930217    -1.66695059    -0.17535176
 h      2.80108105    -1.80539705     0.43946894
 c     -2.80487765    -0.76288043    -0.07639378
 h     -2.73299294    -1.61559376     0.51988228
 h     -3.75462216    -0.19119836     0.31038583
 h     -3.00216514    -1.02036814    -1.06481688
 h     -1.82678891     1.58060110     0.78491832
          17

 c      1.00243317    -0.69240039     0.06601865
 c     -0.37170228    -0.87755674     0.25536286
 c     -1.47543965    -0.20124910     0.15290941
 c     -1.11060378     1.29054259     0.02342344
 c      0.33564044     1.69174658    -0.11348711
 c      1.29106023     0.80132242     0.09789187
 h     -0.48930555    -1.95491513     0.16275271
 h     -1.61975795     1.43384178    -1.05749301
 h      0.66420811     2.57922377    -0.59243739
 h      2.34919307     1.19506525    -0.25556471
 o      1.96376337    -1.66422519    -0.17460050
 h      2.82688986    -1.78974414     0.40633632
 c     -2.82351456    -0.75709317    -0.06363671
 h     -2.73021688    -1.61455642     0.45283383
 h     -3.67469573    -0.21222378     0.23725187
 h     -3.01653542    -1.05077587    -1.09936279
 h     -1.85091505     1.55003762     0.75833728
          17

 c      1.02718680    -0.68637691     0.06422309
 c     -0.36018301    -0.89339870     0.26206169
 c     -1.50801020    -0.17698314     0.15416917
 c     -1.10791407     1.28668394     0.02195220
 c      0.33489351     1.68315189    -0.11363596
 c      1.29346816     0.78293974     0.09355632
 h     -0.45417869    -1.97412854     0.18388114
 h     -1.57883966     1.43421585    -1.05766799
 h      0.68702170     2.57551741    -0.57749158
 h      2.33617864     1.25488098    -0.23356655
 o      1.95736675    -1.66088343    -0.17293169
 h      2.83085573    -1.76248658     0.36077692
 c     -2.84134184    -0.75009461    -0.05187151
 h     -2.73287954    -1.64799936     0.40463126
 h     -3.60369158    -0.22246604     0.17072934
 h     -3.02706981    -1.07984486    -1.13800862
 h     -1.87660964     1.53903378     0.73868267
          17

 c      1.05276277    -0.67774141     0.06353671
 c     -0.34787616    -0.91356975     0.26801492
 c     -1.53767673    -0.15073883     0.15433937
 c     -1.10688973     1.28179722     0.01782135
 c      0.33234716     1.67350800    -0.11287592
 c      1.29936487     0.76380969     0.08760417
 h     -0.42506700    -1.99957605     0.20877041
 h     -1.53341131     1.44049401    -1.04134031
 h      0.70576138     2.58446272    -0.56113130
 h      2.30766622     1.29940719    -0.20194175
 o      1.95021867    -1.65707661    -0.17054301
 h      2.81701843    -1.72465076     0.30578326
 c     -2.85508010    -0.74472948    -0.04325349
 h     -2.74173382    -1.71139150     0.37466998
 h     -3.58477366    -0.19549246     0.12443358
 h     -3.03110533    -1.10234527    -1.16833019
 h     -1.90251785     1.54921175     0.72521734
          17

 c      1.07794814    -0.66710158     0.06390625
 c     -0.33576160    -0.93658244     0.27312992
 c     -1.56258830    -0.12447083     0.15361112
 c     -1.10770541     1.27626375     0.01168960
 c      0.32852856     1.66287105    -0.11119195
 c      1.30828961     0.74507000     0.08013767
 h     -0.40264643    -2.02925257     0.23715639
 h     -1.48747418     1.45331448    -1.01471233
 h      0.71785867     2.60114880    -0.54112591
 h      2.26761156     1.32613314    -0.16243121
 o      1.94208204    -1.65294505    -0.16781321
 h      2.79615739    -1.67797542     0.24733955
 c     -2.86350944    -0.74344579    -0.03796907
 h     -2.75883198    -1.78564006     0.35617169
 h     -3.63361516    -0.12140577     0.09992393
 h     -3.02761800    -1.11493058    -1.18364855
 h     -1.92483670     1.58018950     0.71492233
          17

 c      1.10152225    -0.65525897     0.06524327
 c     -0.32434871    -0.96120039     0.27737030
 c     -1.58164940    -0.09986311     0.15222051
 c     -1.11039974     1.27053728     0.00461189
 c      0.32402892     1.65139045    -0.10861370
 c      1.31944324     0.72780480     0.07136337
 h     -0.38702562    -2.06056216     0.26863619
 h     -1.44616507     1.47388700    -0.98803404
 h      0.72069130     2.61949901    -0.51517822
 h      2.22332923     1.33514867    -0.11766551
 o      1.93240658    -1.64866367    -0.16520381
 h      2.78505972    -1.62405695     0.19283492
 c     -2.86957097    -0.74532431    -0.03510767
 h     -2.78512646    -1.85211177     0.34376101
 h     -3.71581384    -0.02802029     0.08784139
 h     -3.01668632    -1.11589654    -1.18134863
 h     -1.93889134     1.62982245     0.70398351
          17

 c      1.12231917    -0.64315785     0.06743901
 c     -0.31388338    -0.98637613     0.28073776
 c     -1.59444223    -0.07834228     0.15042651
 c     -1.11481557     1.26509863    -0.00219446
 c      0.31937651     1.63919377    -0.10515795
 c      1.33171622     0.71289585     0.06157342
 h     -0.37786077    -2.09079509     0.30265621
 h     -1.41466261     1.50387923    -0.97373819
 h      0.71250607     2.63426476    -0.48184401
 h      2.18551031     1.33005167    -0.07083698
 o      1.92089550    -1.64448766    -0.16294977
 h      2.79723254    -1.56349973     0.14605718
 c     -2.87608030    -0.74873366    -0.03400819
 h     -2.81992495    -1.89859493     0.33482056
 h     -3.79765627     0.05597310     0.08171076
 h     -2.99924648    -1.10475682    -1.16171392
 h     -1.94060015     1.69460526     0.68897881
          17

 c      1.13928649    -0.63180904     0.07038694
 c     -0.30451187    -1.01118890     0.28326063
 c     -1.60107166    -0.06111047     0.14848165
 c     -1.12070712     1.26049154    -0.00787524
 c      0.31496287     1.62634617    -0.10082486
 c      1.34381749     0.70093910     0.05107649
 h     -0.37449369    -2.11760098     0.33852046
 h     -1.39596943     1.54426798    -0.98046794
 h      0.69285767     2.64205219    -0.44076361
 h      2.16686027     1.31783513    -0.02490095
 o      1.90832698    -1.64064644    -0.16082531
 h      2.82939849    -1.49741526     0.10331893
 c     -2.88427281    -0.75267005    -0.03421691
 h     -2.86162824    -1.91868592     0.32856914
 h     -3.86271029     0.11616909     0.07884174
 h     -2.97695454    -1.08222621    -1.12816963
 h     -1.92728520     1.77016055     0.66750352
          17

 c      1.15154647    -0.62220805     0.07399576
 c     -0.29636644    -1.03480610     0.28498535
 c     -1.60198413    -0.04916016     0.14662412
 c     -1.12785941     1.25742516    -0.01245467
 c      0.31101702     1.61285514    -0.09561945
 c      1.35466622     0.69239744     0.04009718
 h     -0.37609575    -2.13933668     0.37542476
 h     -1.38932864     1.59333660    -1.00695045
 h      0.66263997     2.64168887    -0.39252173
 h      2.17747453     1.30573167     0.01852119
 o      1.89629015    -1.63717371    -0.15843208
 h      2.86492418    -1.42967924     0.05799907
 c     -2.89443545    -0.75642048    -0.03513187
 h     -2.90833618    -1.91028260     0.32525703
 h     -3.90446953     0.14705040     0.07805769
 h     -2.95200096    -1.05050098    -1.08840102
 h     -1.89796456     1.85173968     0.63840039
          17

 c      1.15844001    -0.61523999     0.07818758
 c     -0.28959654    -1.05646982     0.28597025
 c     -1.59780549    -0.04325238     0.14508396
 c     -1.13603731     1.25672994    -0.01670071
 c      0.30761351     1.59868517    -0.08957012
 c      1.36392843     0.68792366     0.02875712
 h     -0.38179203    -2.15522261     0.41251251
 h     -1.39131525     1.64625130    -1.04358823
 h      0.62391149     2.63429305    -0.33840971
 h      2.21841887     1.29588588     0.05923548
 o      1.88624462    -1.63394146    -0.15554864
 h      2.88803423    -1.36588537     0.00619254
 c     -2.90645941    -0.75921101    -0.03582838
 h     -2.95817087    -1.87488884     0.32577178
 h     -3.92050570     0.14699419     0.07866713
 h     -2.92669506    -1.01333803    -1.05505965
 h     -1.85336651     1.93468999     0.60177286
          17

 c      1.15954578    -0.61154768     0.08289051
 c     -0.28437132    -1.07550171     0.28628333
 c     -1.58921177    -0.04386150     0.14408361
 c     -1.14488028     1.25909651    -0.02154415
 c      0.30470981     1.58378048    -0.08273580
 c      1.37211712     0.68832258     0.01718695
 h     -0.39075181    -2.16529885     0.44893541
 h     -1.39811782     1.69702941    -1.07942809
 h      0.57960258     2.62305497    -0.28014027
 h      2.28044632     1.28415499     0.09703700
 o      1.87911464    -1.63077815    -0.15216291
 h      2.88988186    -1.31120526    -0.05268488
 c     -2.92011671    -0.76010082    -0.03527479
 h     -3.00949726    -1.81801101     0.33162131
 h     -3.91013334     0.11625931     0.08017290
 h     -2.90272223    -0.97507907    -1.04291189
 h     -1.79580220     2.01488769     0.55892106
          17

 c      1.15468987    -0.61139192     0.08802525
 c     -0.28087226    -1.09132200     0.28600360
 c     -1.57684679    -0.05111707     0.14382305
 c     -1.15390697     1.26482392    -0.02771436
 c      0.30220618     1.56812836    -0.07521255
 c      1.38010080     0.69404200     0.00560927
 h     -0.40223908    -2.17021490     0.48389624
 h     -1.40677702     1.74048994    -1.10655081
 h      0.53306335     2.61239706    -0.21946864
 h      2.34975729     1.26466773     0.13073867
 o      1.87531177    -1.62753616    -0.14838222
 h      2.86807522    -1.26931598    -0.11728654
 c     -2.93509568    -0.75806941    -0.03309968
 h     -3.06122574    -1.75027267     0.34524873
 h     -3.87420440     0.05699670     0.08229355
 h     -2.88076737    -0.93858287    -1.05995729
 h     -1.72891546     2.08911196     0.51223810
          17

 c      1.14395721    -0.61459256     0.09348376
 c     -0.27928706    -1.10348162     0.28522458
 c     -1.56129810    -0.06477703     0.14445411
 c     -1.16259793     1.27372687    -0.03567913
 c      0.30001234     1.55188999    -0.06714314
 c      1.38860759     0.70479218    -0.00568630
 h     -0.41562402    -2.17090572     0.51665627
 h     -1.41536057     1.77291495    -1.12070119
 h      0.48748033     2.60624412    -0.15780636
 h      2.41391021     1.23387412     0.15860277
 o      1.87479755    -1.62412999    -0.14435615
 h      2.82560638    -1.24187514    -0.18551855
 c     -2.95072827    -0.75224919    -0.03021929
 h     -3.11316729    -1.68730312     0.37022899
 h     -3.81695702    -0.02478395     0.08518802
 h     -2.86142227    -0.90452918    -1.10019183
 h     -1.65727920     2.15525955     0.46500575
          17

 c      1.12771475    -0.62059943     0.09910651
 c     -0.27981337    -1.11170148     0.28405935
 c     -1.54312382    -0.08424666     0.14605826
 c     -1.17047379     1.28518727    -0.04567757
 c      0.29809171     1.53554855    -0.05871019
 c      1.39803685     0.71956659    -0.01639694
 h     -0.43036033    -2.16827087     0.54650947
 h     -1.42278787     1.79197741    -1.12061403
 h      0.44544434     2.60598227    -0.09610548
 h      2.46415360     1.19138581     0.17908604
 o      1.87706342    -1.62058642    -0.14020826
 h      2.77097466    -1.22777634    -0.25553982
 c     -2.96545926    -0.74265838    -0.02833038
 h     -3.16563714    -1.64436268     0.40977585
 h     -3.75150157    -0.11422428     0.09008427
 h     -2.84614592    -0.87307436    -1.14860498
 h     -1.58583604     2.21228681     0.42104600
          17

 c      1.10664310    -0.62865298     0.10466809
 c     -0.28266576    -1.11591016     0.28264687
 c     -1.52289598    -0.10863907     0.14863935
 c     -1.17713539     1.29829115    -0.05772336
 c      0.29646367     1.51994037    -0.05009839
 c      1.40844944     0.73689124    -0.02624630
 h     -0.44594462    -2.16295862     0.57274604
 h     -1.42869537     1.79662391    -1.10755325
 h      0.40896635     2.60965822    -0.03515595
 h      2.49560320     1.13928174     0.19125919
 o      1.88110189    -1.61710184    -0.13594458
 h      2.71833042    -1.22229437    -0.32709115
 c     -2.97622740    -0.73153730    -0.02889208
 h     -3.21750843    -1.62643034     0.46273996
 h     -3.70933799    -0.18061458     0.10090534
 h     -2.83695432    -0.84490065    -1.19088133
 h     -1.51927707     2.25982877     0.38424207
          17

 c      1.08175783    -0.63794676     0.10987385
 c     -0.28807015    -1.11626631     0.28115901
 c     -1.50121571    -0.13686958     0.15213052
 c     -1.18226398     1.31198277    -0.07155778
 c      0.29518771     1.50610253    -0.04145139
 c      1.41957612     0.75510949    -0.03501810
 h     -0.46188798    -2.15534733     0.59464438
 h     -1.43345787     1.78721316    -1.08545825
 h      0.37980047     2.61320837     0.02402558
 h      2.50708065     1.08129282     0.19499999
 o      1.88565493    -1.61398712    -0.13138415
 h      2.68331967    -1.21817585    -0.40245963
 c     -2.97938242    -0.72268668    -0.03264011
 h     -3.26505395    -1.62593773     0.52177799
 h     -3.73179541    -0.18770241     0.12450171
 h     -2.83566152    -0.82093360    -1.21768283
 h     -1.46159626     2.29763219     0.35804154
          17

 c      1.05438220    -0.64773416     0.11436521
 c     -0.29623082    -1.11316118     0.27980748
 c     -1.47868073    -0.16775864     0.15640362
 c     -1.18558788     1.32518047    -0.08657430
 c      0.29436423     1.49503901    -0.03285660
 c      1.43078744     0.77261600    -0.04259159
 h     -0.47772015    -2.14570022     0.61151132
 h     -1.43836395     1.76588032    -1.06153393
 h      0.35962239     2.61258191     0.08013684
 h      2.50132856     1.02216619     0.19116228
 o      1.88993933    -1.61135768    -0.12631647
 h      2.67182697    -1.21101268    -0.48387109
 c     -2.97554514    -0.71698333    -0.03905616
 h     -3.30368763    -1.63113580     0.57701448
 h     -3.81207518    -0.13868267     0.16060112
 h     -2.84333248    -0.80206783    -1.22472582
 h     -1.41591283     2.32510616     0.34501566
          17

 c      1.02604606    -0.65736744     0.11773699
 c     -0.30727218    -1.10721327     0.27883849
 c     -1.45592132    -0.20009020     0.16126967
 c     -1.18683763     1.33685347    -0.10178243
 c      0.29414319     1.48754223    -0.02435891
 c      1.44106158     0.78801298    -0.04897117
 h     -0.49302924    -2.13442819     0.62278052
 h     -1.44574782     1.73666047    -1.04639390
 h      0.34988640     2.60528739     0.13185559
 h      2.48541911     0.96700328     0.18172581
 o      1.89405872    -1.60891237    -0.12083591
 h      2.67426187    -1.20323464    -0.56818601
 c     -2.96873892    -0.71268323    -0.04660004
 h     -3.32993860    -1.63255049     0.61996735
 h     -3.90394061    -0.06589324     0.19968046
 h     -2.86020116    -0.78907015    -1.21184618
 h     -1.38447486     2.34117246     0.34646387
          17

 c      0.99833508    -0.66630334     0.11957219
 c     -0.32113495    -1.09926975     0.27851679
 c     -1.43371670    -0.23260606     0.16647825
 c     -1.18575193     1.34614605    -0.11599968
 c      0.29471326     1.48411104    -0.01598504
 c      1.44905830     0.80020150    -0.05428771
 h     -0.50751572    -2.12232082     0.62813063
 h     -1.45848001     1.70432358    -1.05157720
 h      0.35152198     2.59098641     0.17819692
 h      2.47022701     0.92033191     0.16966431
 o      1.89844261    -1.60619100    -0.11532263
 h      2.67547936    -1.20020027    -0.64739043
 c     -2.96168473    -0.70858152    -0.05379429
 h     -3.34204274    -1.62438508     0.64498040
 h     -3.97630599     0.00833643     0.23410693
 h     -2.88586377    -0.78248638    -1.18262383
 h     -1.36872544     2.34441266     0.36212678
          17

 c      0.97273488    -0.67409769     0.11948799
 c     -0.33742061    -1.09041171     0.27910948
 c     -1.41310761    -0.26395798     0.17171577
 c     -1.18220478     1.35258751    -0.12841547
 c      0.29625885     1.48493670    -0.00776522
 c      1.45345980     0.80842587    -0.05873517
 h     -0.52103091    -2.11066157     0.62757050
 h     -1.47815999     1.67159815    -1.08287716
 h      0.36467079     2.57152406     0.21880201
 h      2.46700258     0.88503763     0.15808716
 o      1.90328062    -1.60287022    -0.11015513
 h      2.66461366    -1.20549410    -0.71347371
 c     -2.95549808    -0.70420185    -0.05936636
 h     -3.33977370    -1.60411697     0.64928537
 h     -4.01648223     0.07372027     0.26029209
 h     -2.91941237    -0.78267824    -1.14485742
 h     -1.36932638     2.33341038     0.39015508
          17

 c      0.95049943    -0.68039790     0.11717886
 c     -0.35523678    -1.08195265     0.28087278
 c     -1.39547691    -0.29265312     0.17660083
 c     -1.17636044     1.35615997    -0.13908844
 c      0.29890073     1.48992251     0.00025176
 c      1.45355444     0.81224533    -0.06244791
 h     -0.53356823    -2.10116571     0.62145315
 h     -1.50318605     1.63768178    -1.13478006
 h      0.38858713     2.55071249     0.25410056
 h      2.48104813     0.86194585     0.14873835
 o      1.90844139    -1.59882240    -0.10555271
 h      2.63692743    -1.21997245    -0.76121965
 c     -2.95048589    -0.69927706    -0.06209737
 h     -3.32425607    -1.57208130     0.63290951
 h     -4.02046915     0.12565515     0.27688167
 h     -2.95966966    -0.78993621    -1.11040376
 h     -1.38611556     2.30720087     0.42744628
          17

 c      0.93255597    -0.68493997     0.11244959
 c     -0.37313812    -1.07539543     0.28404050
 c     -1.38254165    -0.31704783     0.18068524
 c     -1.16863359     1.35705436    -0.14871187
 c      0.30265308     1.49873583     0.00799187
 c      1.44956886     0.81143064    -0.06543145
 h     -0.54519473    -2.09574686     0.61042447
 h     -1.52927219     1.60035735    -1.19375601
 h      0.42176956     2.53373279     0.28527658
 h      2.50800859     0.85052237     0.14122422
 o      1.91356022    -1.59408215    -0.10153753
 h      2.59276054    -1.24228158    -0.78902308
 c     -2.94654285    -0.69342061    -0.06105864
 h     -3.29811022    -1.53186731     0.59915425
 h     -3.98764653     0.16174691     0.28352315
 h     -3.00557587    -0.80444647    -1.09161582
 h     -1.41806061     2.26562345     0.47020822
          17

 c      0.91945335    -0.68755533     0.10523821
 c     -0.38928748    -1.07228229     0.28880474
 c     -1.37614892    -0.33547530     0.18348176
 c     -1.15951110     1.35541213    -0.15799197
 c      0.30742874     1.51091670     0.01536758
 c      1.44235808     0.80588878    -0.06762360
 h     -0.55594060    -2.09615324     0.59532406
 h     -1.55172466     1.55854433    -1.24604333
 h      0.46225981     2.52575471     0.31391393
 h      2.53728252     0.84970446     0.13388059
 o      1.91808562    -1.58882493    -0.09789090
 h      2.53700658    -1.26914775    -0.79974085
 c     -2.94329115    -0.68594364    -0.05631422
 h     -3.26592690    -1.49170929     0.55570803
 h     -3.91890917     0.18052853     0.28041207
 h     -3.05603470    -0.82576389    -1.09378773
 h     -1.46328803     2.20936939     0.51445156
          17

 c      0.91135316    -0.68818254     0.09562996
 c     -0.40191502    -1.07388728     0.29527891
 c     -1.37780227    -0.34656088     0.18452496
 c     -1.14944880     1.35127087    -0.16730169
 c      0.31309820     1.52603666     0.02231694
 c      1.43284815     0.79567739    -0.06898716
 h     -0.56569669    -2.10357815     0.57707094
 h     -1.56694815     1.51280540    -1.28192931
 h      0.50785307     2.52985022     0.34126758
 h      2.55808525     0.85809846     0.12507438
 o      1.92128286    -1.58336286    -0.09406925
 h      2.47921098    -1.29540692    -0.80215116
 c     -2.94018319    -0.67583191    -0.04932086
 h     -3.23438460    -1.46549328     0.51496402
 h     -3.81668689     0.18145266     0.26832247
 h     -3.10884412    -0.85205821    -1.11096869
 h     -1.51917349     2.13973865     0.55623209
          17

 c      0.90805145    -0.68687706     0.08386069
 c     -0.40993717    -1.08082366     0.30344374
 c     -1.38804647    -0.34963962     0.18344814
 c     -1.13887324     1.34461297    -0.17664166
 c      0.31957393     1.54380971     0.02884791
 c      1.42170700     0.78106260    -0.06954239
 h     -0.57416790    -2.11836083     0.55656618
 h     -1.57276360     1.46477933    -1.29625673
 h      0.55603575     2.54543500     0.36750696
 h      2.56285155     0.87391525     0.11381102
 o      1.92235015    -1.57808760    -0.08923287
 h      2.43184072    -1.31498489    -0.81057302
 c     -2.93659796    -0.66223764    -0.04218784
 h     -3.21011225    -1.46832865     0.48972135
 h     -3.68669744     0.16642792     0.24915104
 h     -3.16033528    -0.88020691    -1.13117848
 h     -1.58239833     2.05841535     0.59170834
          17

 c      0.90901812    -0.68382003     0.07030517
 c     -0.41335720    -1.09279986     0.31309892
 c     -1.40606863    -0.34503191     0.18004730
 c     -1.12820482     1.33540731    -0.18570225
 c      0.32686258     1.56404649     0.03504263
 c      1.40926340     0.76257264    -0.06935484
 h     -0.58089026    -2.13984959     0.53463321
 h     -1.56832736     1.41663290    -1.28785690
 h      0.60391998     2.56863563     0.39154731
 h      2.54797315     0.89500466     0.09977452
 o      1.92085546    -1.57325976    -0.08275445
 h      2.40337276    -1.32443601    -0.83674750
 c     -2.93181314    -0.64589231    -0.03641282
 h     -3.19516366    -1.50360003     0.48392765
 h     -3.54221025     0.14463287     0.22747918
 h     -3.20647764    -0.90666915    -1.14380994
 h     -1.64902633     1.96751165     0.61724805
          17

 c      0.91344697    -0.67933197     0.05545043
 c     -0.41314320    -1.10872338     0.32385846
 c     -1.42980846    -0.33397691     0.17430203
 c     -1.11783807     1.32362494    -0.19391628
 c      0.33504403     1.58648671     0.04101170
 c      1.39553262     0.74102632    -0.06851652
 h     -0.58529345    -2.16645464     0.51200637
 h     -1.55418752     1.37075368    -1.25939846
 h      0.64850343     2.59423657     0.41157198
 h      2.51366683     0.91903613     0.08320373
 o      1.91715400    -1.56881308    -0.07495842
 h      2.39150753    -1.32622120    -0.87790772
 c     -2.92457130    -0.63029409    -0.03272798
 h     -3.18639287    -1.55717368     0.49088576
 h     -3.40929385     0.14173269     0.21330173
 h     -3.24403280    -0.92814915    -1.14241861
 h     -1.71477293     1.86985242     0.62978730
          17

 c      0.92031350    -0.67389518     0.03986174
 c     -0.41070249    -1.12708092     0.33520333
 c     -1.45645860    -0.31828439     0.16634868
 c     -1.10805859     1.30925326    -0.20046520
 c      0.34418995     1.61064906     0.04683662
 c      1.38027369     0.71752167    -0.06713789
 h     -0.58679701    -2.19588284     0.48935545
 h     -1.53265218     1.32954429    -1.21799828
 h      0.68716421     2.61766122     0.42577132
 h      2.46389814     0.94381932     0.06476538
 o      1.91209500    -1.56451324    -0.06692361
 h      2.38744423    -1.32614117    -0.91963158
 c     -2.91352089    -0.62034782    -0.03170463
 h     -3.17979593    -1.60923288     0.50200444
 h     -3.31754668     0.19606117     0.22000780
 h     -3.27096578    -0.94191883    -1.12435045
 h     -1.77553304     1.76923943     0.62738937
          17

 c      0.92843642    -0.66817194     0.02414784
 c     -0.40734794    -1.14633625     0.34656653
 c     -1.48302945    -0.29990779     0.15643308
 c     -1.09892834     1.29233052    -0.20426557
 c      0.35426918     1.63577851     0.05253254
 c      1.36307081     0.69338500    -0.06534473
 h     -0.58493745    -2.22552687     0.46732377
 h     -1.50821893     1.29516943    -1.17595746
 h      0.71810547     2.63611525     0.43288559
 h      2.40622318     0.96773676     0.04540574
 o      1.90649735    -1.56021736    -0.05970185
 h      2.38376636    -1.32902859    -0.94801893
 c     -2.89974851    -0.61714063    -0.03288840
 h     -3.17270648    -1.64539284     0.51219505
 h     -3.26796474     0.30747546     0.24804824
 h     -3.28648349    -0.94621659    -1.09031113
 h     -1.82796850     1.67042836     0.60973158
          17

 c      0.93654894    -0.66299896     0.00892373
 c     -0.40403113    -1.16516797     0.35740059
 c     -1.50682295    -0.28060268     0.14487559
 c     -1.09025910     1.27299207    -0.20412543
 c      0.36507748     1.66087694     0.05803973
 c      1.34348548     0.67009897    -0.06326647
 h     -0.57948912    -2.25292700     0.44656470
 h     -1.48698205     1.26927997    -1.14918322
 h      0.74061707     2.64900626     0.43248244
 h      2.35064987     0.99005137     0.02609006
 o      1.90096878    -1.55594155    -0.05396358
 h      2.37689843    -1.33748562    -0.95515508
 c     -2.88579574    -0.61750237    -0.03473113
 h     -3.16348774    -1.65841190     0.51952115
 h     -3.24316842     0.43283582     0.28445695
 h     -3.29129093    -0.94057863    -1.04449076
 h     -1.86990442     1.57891151     0.57833436
          17

 c      0.94338206    -0.65934318    -0.00522870
 c     -0.40132141    -1.18254175     0.36720974
 c     -1.52568089    -0.26176981     0.13205066
 c     -1.08182322     1.25149030    -0.19935202
 c      0.37621296     1.68477763     0.06323745
 c      1.32132973     0.64924557    -0.06101056
 h     -0.57053942    -2.27617624     0.42774268
 h     -1.47353029     1.25295605    -1.14994764
 h      0.75515948     2.65797306     0.42503998
 h      2.30657393     1.01052205     0.00741871
 o      1.89590988    -1.55182740    -0.04998152
 h      2.36664457    -1.35224788    -0.93923421
 c     -2.87331609    -0.61871564    -0.03581745
 h     -3.15121186    -1.64603322     0.52385275
 h     -3.23321893     0.53905795     0.31917541
 h     -3.28810215    -0.92599998    -0.99490132
 h     -1.90062825     1.50066143     0.53656080
          17

 c      0.94775658    -0.65820683    -0.01779810
 c     -0.39948731    -1.19769038     0.37556624
 c     -1.53800898    -0.24447000     0.11834960
 c     -1.07364958     1.22818844    -0.19049249
 c      0.38710248     1.70624698     0.06797031
 c      1.29696070     0.63246867    -0.05864181
 h     -0.55851760    -2.29417688     0.41148891
 h     -1.46713382     1.24677037    -1.17768913
 h      0.76323469     2.66655657     0.41183124
 h      2.27877893     1.02813847    -0.01061260
 o      1.89151117    -1.54810760    -0.04763905
 h      2.35583893    -1.37254391    -0.90429683
 c     -2.86303792    -0.61933432    -0.03501101
 h     -3.13568560    -1.60960452     0.52636205
 h     -3.23478991     0.61172419     0.34763489
 h     -3.28189058    -0.90497892    -0.95334127
 h     -1.92127933     1.44165448     0.48927703
          17

 c      0.94868107    -0.66046703    -0.02837645
 c     -0.39859000    -1.21006478     0.38211769
 c     -1.54274292    -0.22951485     0.10413802
 c     -1.06596656     1.20359232    -0.17917917
 c      0.39707832     1.72412550     0.07208440
 c      1.27131939     0.62134391    -0.05619188
 h     -0.54417955    -2.30671113     0.39835356
 h     -1.46252459     1.25041326    -1.21990504
 h      0.76691600     2.67921527     0.39451069
 h      2.26585692     1.04020754    -0.02840034
 o      1.88770376    -1.54508435    -0.04638328
 h      2.35068010    -1.39620432    -0.86081151
 c     -2.85514926    -0.61841880    -0.03143727
 h     -3.11768300    -1.55404591     0.52970079
 h     -3.24661353     0.64603380     0.36815875
 h     -3.27875013    -0.88069657    -0.93266160
 h     -1.93497417     1.40714375     0.44196294
          17

 c      0.94544965    -0.66666767    -0.03668651
 c     -0.39856100    -1.21929198     0.38658611
 c     -1.53933568    -0.21755816     0.08974224
 c     -1.05893005     1.17839799    -0.16720916
 c      0.40549487     1.73752825     0.07547789
 c      1.24563681     0.61706670    -0.05369018
 h     -0.52855166    -2.31432454     0.38877894
 h     -1.45412704     1.26234306    -1.26166740
 h      0.76799077     2.69945400     0.37440037
 h      2.26243279     1.04309133    -0.04626877
 o      1.88414779    -1.54308519    -0.04528202
 h      2.36039464    -1.42009560    -0.82454588
 c     -2.84965737    -0.61507385    -0.02494356
 h     -3.09931632    -1.48860169     0.53857362
 h     -3.26738110     0.64085549     0.38020647
 h     -3.28248924    -0.85505471    -0.93983399
 h     -1.94584904     1.40085856     0.39930866
          17

 c      0.93771458    -0.67684048    -0.04259681
 c     -0.39926447    -1.22515314     0.38876105
 c     -1.52776721    -0.20916551     0.07546982
 c     -1.05259434     1.15350666    -0.15589471
 c      0.41183915     1.74605932     0.07814825
 c      1.22108789     0.62010182    -0.05118827
 h     -0.51285009    -2.31805202     0.38308846
 h     -1.43840924     1.28013013    -1.29191280
 h      0.76707397     2.72771000     0.35184286
 h      2.26249632     1.03381298    -0.06420510
 o      1.88049109    -1.54235145    -0.04354930
 h      2.39265546    -1.44167822    -0.80801205
 c     -2.84664938    -0.60831314    -0.01652654
 h     -3.08410154    -1.42673255     0.55990751
 h     -3.29500722     0.59647574     0.38360655
 h     -3.29164708    -0.82770655    -0.97028293
 h     -1.95685426     1.42411811     0.36371139
          17

 c      0.92550618    -0.69045221    -0.04611226
 c     -0.40054862    -1.22758375     0.38849380
 c     -1.50855751    -0.20486033     0.06164113
 c     -1.04707356     1.13004552    -0.14593179
 c      0.41575925     1.74991283     0.08019326
 c      1.19862678     0.63000911    -0.04877174
 h     -0.49839932    -2.31903088     0.38148427
 h     -1.41387268     1.30106077    -1.30438339
 h      0.76337820     2.76058185     0.32620401
 h      2.26140876     1.01110835    -0.08187862
 o      1.87686886    -1.54294681    -0.04130327
 h      2.44543513    -1.46037122    -0.80843957
 c     -2.84626367    -0.59728601    -0.00785833
 h     -3.07561974    -1.38174346     0.60036113
 h     -3.32659219     0.51475025     0.37839671
 h     -3.30102208    -0.79773529    -1.01111266
 h     -1.96751747     1.47487907     0.33461354
          17

 c      0.90920585    -0.70651999    -0.04734395
 c     -0.40227900    -1.22669707     0.38570047
 c     -1.48275418    -0.20512140     0.04860718
 c     -1.04258811     1.10938089    -0.13754695
 c      0.41699335     1.74979361     0.08176132
 c      1.17898800     0.64550729    -0.04656170
 h     -0.48656495    -2.31811125     0.38405402
 h     -1.38044117     1.32254472    -1.29664362
 h      0.75533153     2.79216119     0.29654530
 h      2.25655215     0.97564061    -0.09878179
 o      1.87390309    -1.54482797    -0.03937167
 h      2.50705519    -1.47638836    -0.81116577
 c     -2.84856276    -0.58206161    -0.00018001
 h     -3.07467845    -1.35824167     0.66008366
 h     -3.35923606     0.40147416     0.36536193
 h     -3.30543931    -0.76545677    -1.04889750
 h     -1.97374618     1.54723633     0.30934376
          17

 c      0.88951760    -0.72383785    -0.04648264
 c     -0.40435985    -1.22282401     0.38037778
 c     -1.45186821    -0.21029687     0.03674094
 c     -1.03931533     1.09301391    -0.13069728
 c      0.41526762     1.74673854     0.08299793
 c      1.16274227     0.66469861    -0.04470547
 h     -0.47868610    -2.31559343     0.39078480
 h     -1.33906584     1.34238749    -1.26929303
 h      0.74145961     2.81634777     0.26234758
 h      2.24737980     0.92974372    -0.11438412
 o      1.87217824    -1.54792790    -0.03848915
 h      2.56457266    -1.48932963    -0.80276855
 c     -2.85326158    -0.56429460     0.00615525
 h     -3.07833578    -1.34985688     0.72963598
 h     -3.39293831     0.27151476     0.34788334
 h     -3.30168108    -0.73255435    -1.07417555
 h     -1.97006968     1.63224135     0.28492393
          17

 c      0.86746088    -0.74120041    -0.04379126
 c     -0.40675017    -1.21655472     0.37263137
 c     -1.41775893    -0.22042427     0.02640570
 c     -1.03722502     1.08231709    -0.12516626
 c      0.41024278     1.74193512     0.08401961
 c      1.15033527     0.68535891    -0.04335732
 h     -0.47599027    -2.31120456     0.40157195
 h     -1.29159266     1.35910838    -1.22596852
 h      0.72094740     2.82866806     0.22382979
 h      2.23523707     0.87694689    -0.12826922
 o      1.87191976    -1.55215168    -0.03897528
 h      2.60893386    -1.49824638    -0.77643047
 c     -2.85905018    -0.54719877     0.01097475
 h     -3.08232664    -1.34697984     0.79556936
 h     -3.43709186     0.15482529     0.33531644
 h     -3.28855477    -0.70149493    -1.08215384
 h     -1.95225207     1.71990577     0.25948902
          17

 c      0.84436492    -0.75754243    -0.03960641
 c     -0.40946202    -1.20876694     0.36271241
 c     -1.38245278    -0.23501646     0.01790010
 c     -1.03604589     1.07820954    -0.12052087
 c      0.40154272     1.73653744     0.08490661
 c      1.14209479     0.70524228    -0.04265272
 h     -0.47949470    -2.30432841     0.41621013
 h     -1.24070534     1.37238775    -1.17408056
 h      0.69381243     2.82722303     0.18190523
 h      2.22288897     0.82135731    -0.14022703
 o      1.87295122    -1.55736495    -0.04078279
 h      2.63587391    -1.50204475    -0.73127658
 c     -2.86343314    -0.53433584     0.01378912
 h     -3.08332019    -1.34317778     0.84689698
 h     -3.51224934     0.08755539     0.34195516
 h     -3.26644312    -0.67506388    -1.07216548
 h     -1.91864636     1.80116202     0.23272094
          17

 c      0.82183293    -0.77198683    -0.03433048
 c     -0.41252006    -1.20062854     0.35105022
 c     -1.34792125    -0.25293434     0.01137478
 c     -1.03534769     1.08090754    -0.11602379
 c      0.38886348     1.73144303     0.08569843
 c      1.13821146     0.72237839    -0.04268076
 h     -0.48991222    -2.29439732     0.43436644
 h     -1.18965743     1.38350589    -1.12556183
 h      0.66087379     2.81310725     0.13796548
 h      2.21361099     0.76705526    -0.15025525
 o      1.87471102    -1.56341316    -0.04357237
 h      2.64619126    -1.49959308    -0.67123762
 c     -2.86526973    -0.52644717     0.01500989
 h     -3.07942636    -1.33586917     0.87694536
 h     -3.62215751     0.07522332     0.37074454
 h     -3.23704684    -0.65602399    -1.04731702
 h     -1.87039491     1.86899760     0.20565650
          17

 c      0.80165173    -0.78383631    -0.02840351
 c     -0.41588814    -1.19356392     0.33825655
 c     -1.31600552    -0.27241018     0.00676248
 c     -1.03466718     1.08987602    -0.11072341
 c      0.37212900     1.72705724     0.08639077
 c      1.13870009     0.73532170    -0.04346197
 h     -0.50757338    -2.28130661     0.45556561
 h     -1.14144354     1.39506355    -1.09539506
 h      0.62365437     2.79055346     0.09358405
 h      2.21001685     0.71768652    -0.15848285
 o      1.87623153    -1.57016629    -0.04673827
 h      2.64689952    -1.48949761    -0.60469013
 c     -2.86604840    -0.52164054     0.01640685
 h     -3.07001592    -1.32462703     0.88259813
 h     -3.73989416     0.09391615     0.40894984
 h     -3.20349716    -0.64673188    -1.01437938
 h     -1.81122028     1.91903618     0.18031502
          17

 c      0.78563505    -0.79254891    -0.02225320
 c     -0.41939381    -1.18916236     0.32507969
 c     -1.28850518    -0.29120150     0.00377855
 c     -1.03361731     1.10406256    -0.10397737
 c      0.35163629     1.72316380     0.08693880
 c      1.14335280     0.74328498    -0.04493735
 h     -0.53237926    -2.26572535     0.47920884
 h     -1.09761922     1.40896325    -1.09505956
 h      0.58420367     2.76652988     0.05016383
 h      2.21319850     0.67631318    -0.16506986
 o      1.87618241    -1.57757746    -0.04950167
 h      2.65149674    -1.46963282    -0.54303146
 c     -2.86715804    -0.51829633     0.01974718
 h     -3.05555555    -1.31017464     0.86363881
 h     -3.83976976     0.12411871     0.44477814
 h     -3.17032169    -0.64889190    -0.98341074
 h     -1.74723151     1.95004461     0.15932534
          17

 c      0.77540547    -0.79772776    -0.01623049
 c     -0.42269540    -1.18898702     0.31229783
 c     -1.26718265    -0.30688002     0.00199588
 c     -1.03189102     1.12222550    -0.09612923
 c      0.32814179     1.71905280     0.08726586
 c      1.15170327     0.74610965    -0.04697231
 h     -0.56379523    -2.24921387     0.50462491
 h     -1.05815937     1.42389055    -1.12430181
 h      0.54470252     2.74900674     0.00865022
 h      2.22266770     0.64544689    -0.17013567
 o      1.87335252    -1.58569674    -0.05128976
 h      2.67330604    -1.43728550    -0.49473974
 c     -2.86895287    -0.51549133     0.02615967
 h     -3.03750509    -1.29488067     0.82310909
 h     -3.90879352     0.15616537     0.47212822
 h     -3.14228107    -0.66344915    -0.96535932
 h     -1.68685076     1.96458215     0.14562320
          17

 c      0.77214859    -0.79914249    -0.01055301
 c     -0.42535885    -1.19425668     0.30055525
 c     -1.25356601    -0.31724985     0.00098555
 c     -1.02918073     1.14298204    -0.08845571
 c      0.30287137     1.71393734     0.08726272
 c      1.16303660     0.74411009    -0.04937510
 h     -0.60087880    -2.23407469     0.53114428
 h     -1.02284639     1.43600650    -1.17160812
 h      0.50681804     2.74358760    -0.03039408
 h      2.23694656     0.62704129    -0.17375012
 o      1.86755351    -1.59453077    -0.05219891
 h      2.71195322    -1.39150685    -0.45807250
 c     -2.87130198    -0.51250269     0.03573542
 h     -3.01825273    -1.28414494     0.76832251
 h     -3.94182911     0.18523665     0.48831866
 h     -3.12215342    -0.69011670    -0.96618518
 h     -1.64043826     1.96942868     0.14215948
          17

 c      0.77641328    -0.79677954    -0.00527903
 c     -0.42705039    -1.20546853     0.29019112
 c     -1.24861562    -0.32081293     0.00048067
 c     -1.02526956     1.16474790    -0.08243292
 c      0.27744993     1.70742136     0.08676953
 c      1.17645949     0.73787879    -0.05192522
 h     -0.64232279    -2.22288723     0.55814479
 h     -0.99221609     1.44202493    -1.22248569
 h      0.47121805     2.75039326    -0.06623639
 h      2.25428404     0.62238417    -0.17596665
 o      1.85969763    -1.60387756    -0.05280356
 h      2.75245110    -1.33546422    -0.42408214
 c     -2.87404397    -0.50852124     0.04726763
 h     -3.00086450    -1.28745185     0.71100609
 h     -3.93716022     0.20824959     0.49227113
 h     -3.10958247    -0.72660399    -0.98224661
 h     -1.61848109     1.97408608     0.15134398
          17

 c      0.78802185    -0.79088782    -0.00031831
 c     -0.42773098    -1.22214637     0.28115364
 c     -1.25244982    -0.31711028     0.00047637
 c     -1.02041500     1.18607248    -0.07914461
 c      0.25375121     1.69966927     0.08557765
 c      1.19100790     0.72812653    -0.05440266
 h     -0.68647667    -2.21775367     0.58499165
 h     -0.96735300     1.44074219    -1.26539375
 h      0.43777824     2.76419944    -0.09750265
 h      2.27313404     0.63200028    -0.17685919
 o      1.85095287    -1.61337756    -0.05361342
 h      2.77846755    -1.27515369    -0.38515140
 c     -2.87708623    -0.50278307     0.05888254
 h     -2.98811942    -1.31565657     0.66335460
 h     -3.89472549     0.22277046     0.48377018
 h     -3.10235523    -0.76863967    -1.00324182
 h     -1.62739079     1.98544281     0.17386984
          17

 c      0.80611023    -0.78198362     0.00452581
 c     -0.42770650    -1.24289220     0.27306531
 c     -1.26432743    -0.30675719     0.00120431
 c     -1.01572833     1.20614303    -0.07906821
 c      0.23370190     1.69123393     0.08348442
 c      1.20576014     0.71558896    -0.05661030
 h     -0.73131163    -2.21948821     0.61085981
 h     -0.94942412     1.43268457    -1.29302456
 h      0.40630191     2.77763542    -0.12237709
 h      2.29228742     0.65564670    -0.17653889
 o      1.84223730    -1.62264441    -0.05488598
 h      2.78010485    -1.21700458    -0.33786809
 c     -2.88035542    -0.49526198     0.06926645
 h     -2.98102762    -1.37179286     0.63002678
 h     -3.81631229     0.22718555     0.46343950
 h     -3.09826822    -0.81108884    -1.01882834
 h     -1.66520165     2.00205336     0.20740360
          17

 c      0.82927336    -0.77081025     0.00949703
 c     -0.42750326    -1.26573171     0.26540433
 c     -1.28290825    -0.29115591     0.00300865
 c     -1.01305182     1.22473386    -0.08214198
 c      0.21907136     1.68277630     0.08036512
 c      1.21993927     0.70099895    -0.05838882
 h     -0.77437943    -2.22719590     0.63456108
 h     -0.93939876     1.41932029    -1.30173687
 h      0.37711059     2.78440326    -0.13921158
 h      2.31069954     0.69237713    -0.17514280
 o      1.83417454    -1.63133964    -0.05667860
 h      2.75438765    -1.16662377    -0.28209169
 c     -2.88358172    -0.48720332     0.07806506
 h     -2.97873335    -1.44509698     0.60624154
 h     -3.70761013     0.22225632     0.43348475
 h     -3.09593635    -0.84914532    -1.02219949
 h     -1.72218859     2.01566237     0.24680637
          17

 c      0.85575574    -0.75827263     0.01482803
 c     -0.42767961    -1.28854664     0.25768812
 c     -1.30661226    -0.27207597     0.00620832
 c     -1.01434443     1.24174425    -0.08796317
 c      0.21123551     1.67482103     0.07620728
 c      1.23299715     0.68511058    -0.05962554
 h     -0.81290414    -2.23856756     0.65456489
 h     -0.93794647     1.40254430    -1.29098612
 h      0.35124854     2.78089140    -0.14701367
 h      2.32715167     0.74058592    -0.17280550
 o      1.82712964    -1.63922379    -0.05891675
 h      2.70446301    -1.12805498    -0.21976366
 c     -2.88582587    -0.48080414     0.08513650
 h     -2.98004331    -1.51821202     0.58515004
 h     -3.58258970     0.21518525     0.39954342
 h     -3.09480982    -0.87897972    -1.01035406
 h     -1.78596532     2.01790805     0.28604959
          17

 c      0.88362437    -0.74537387     0.02069827
 c     -0.42868634    -1.30939568     0.24957481
 c     -1.33387661    -0.25130653     0.01100533
 c     -1.02105621     1.25697361    -0.09590617
 c      0.21092345     1.66756316     0.07109739
 c      1.24466262     0.66875952    -0.06025786
 h     -0.84409705    -2.25073993     0.66927340
 h     -0.94544571     1.38445303    -1.26334085
 h      0.33043499     2.76660892    -0.14566650
 h      2.33996786     0.79793936    -0.16963066
 o      1.82117634    -1.64623374    -0.06143807
 h      2.63985072    -1.10264998    -0.15410138
 c     -2.88510091    -0.47896961     0.08987836
 h     -2.98435540    -1.57647079     0.56313106
 h     -3.46770618     0.22626963     0.37287861
 h     -3.09499252    -0.89797433    -0.98347511
 h     -1.84579149     2.00428949     0.31994307
          17

 c      0.91090874    -0.73315406     0.02720951
 c     -0.43081054    -1.32667136     0.24087670
 c     -1.36322928    -0.23046515     0.01744817
 c     -1.03378000     1.27017650    -0.10509473
 c      0.21803955     1.66075293     0.06518488
 c      1.25493173     0.65291669    -0.06027040
 h     -0.86559606    -2.26118909     0.67739180
 h     -0.96200586     1.36726339    -1.22516310
 h      0.31688975     2.74417899    -0.13596966
 h      2.34706037     0.86131781    -0.16568126
 o      1.81604319    -1.65258488    -0.06404702
 h      2.57685858    -1.08760911    -0.08859129
 c     -2.87942799    -0.48458889     0.09158134
 h     -2.99147233    -1.61088965     0.53994637
 h     -3.39043233     0.28348274     0.36609720
 h     -3.09709560    -0.90494018    -0.94485993
 h     -1.89413194     1.97430876     0.34481014
          17

 c      0.93574258    -0.72262724     0.03437183
 c     -0.43417359    -1.33913620     0.23152762
 c     -1.39324869    -0.21091503     0.02543802
 c     -1.05220731     1.28114249    -0.11433935
 c      0.23168363     1.65371487     0.05864745
 c      1.26399154     0.63869162    -0.05968666
 h     -0.87584391    -2.26831747     0.67820345
 h     -0.98745040     1.35319882    -1.18735532
 h      0.31303557     2.71900430    -0.11951820
 h      2.34642304     0.92692330    -0.16098386
 o      1.81126085    -1.65874880    -0.06661037
 h      2.53521144    -1.07654969    -0.02527585
 c     -2.86945193    -0.49732479     0.09086015
 h     -3.00108488    -1.61795641     0.51747789
 h     -3.34935479     0.38412315     0.37826524
 h     -3.10228962    -0.90057557    -0.90172666
 h     -1.92671391     1.93042940     0.35859887
          17

 c      0.95654515    -0.71470684     0.04210102
 c     -0.43876069    -1.34589238     0.22153518
 c     -1.42256960    -0.19371326     0.03477224
 c     -1.07528863     1.28969367    -0.12226138
 c      0.25038405     1.64554297     0.05165443
 c      1.27210344     0.62724618    -0.05855454
 h     -0.87429305    -2.27170304     0.67168796
 h     -1.02131458     1.34418927    -1.16418826
 h      0.32105406     2.69804828    -0.09831903
 h      2.33685560     0.99060156    -0.15556547
 o      1.80670619    -1.66505166    -0.06909787
 h      2.52756985    -1.06593510     0.03604169
 c     -2.85743245    -0.51356863     0.08951260
 h     -3.01265049    -1.59891756     0.49881894
 h     -3.32549363     0.49277074     0.39770352
 h     -3.11259295    -0.88759523    -0.86555494
 h     -1.94250703     1.87736385     0.36105220
          17

 c      0.97219963    -0.71012356     0.05023834
 c     -0.44445202    -1.34632531     0.21094225
 c     -1.44992567    -0.17959591     0.04518623
 c     -1.10142915     1.29562496    -0.12785655
 c      0.27241858     1.63546038     0.04432322
 c      1.27949606     0.61960804    -0.05692943
 h     -0.86141915    -2.27207632     0.65847635
 h     -1.06303544     1.34141313    -1.16737507
 h      0.34238039     2.68712699    -0.07415726
 h      2.31862682     1.04839962    -0.14948962
 o      1.80299870    -1.67124896    -0.07143705
 h      2.55115372    -1.06149788     0.09538271
 c     -2.84497366    -0.52992582     0.08912706
 h     -3.02579686    -1.55952904     0.48795177
 h     -3.30788506     0.58049362     0.41596224
 h     -3.13068965    -0.86947600    -0.84930962
 h     -1.94430818     1.82197693     0.35426201
          17

 c      0.98211959    -0.70933743     0.05858406
 c     -0.45103794    -1.34005624     0.19981246
 c     -1.47415099    -0.16900932     0.05637261
 c     -1.12862596     1.29863236    -0.13128490
 c      0.29607934     1.62320863     0.03669930
 c      1.28630919     0.61644224    -0.05485877
 h     -0.83854885    -2.27103912     0.63963934
 h     -1.11216592     1.34505113    -1.19769289
 h      0.37731429     2.68759121    -0.04813316
 h      2.29381621     1.09711532    -0.14285418
 o      1.80109654    -1.67679035    -0.07340279
 h      2.59315271    -1.07351631     0.15049573
 c     -2.83306686    -0.54415413     0.09032064
 h     -3.04098622    -1.51046432     0.48980397
 h     -3.29352680     0.63361805     0.42957322
 h     -3.15814959    -0.84782149    -0.86022524
 h     -1.93975771     1.77338034     0.34344751
          17

 c      0.98618263    -0.71245784     0.06691982
 c     -0.45823869    -1.32693507     0.18824110
 c     -1.49417431    -0.16215666     0.06799368
 c     -1.15468606     1.29832428    -0.13395165
 c      0.31982523     1.60921395     0.02879365
 c      1.29258844     0.61786224    -0.05236858
 h     -0.80750078    -2.27045044     0.61630781
 h     -1.16807108     1.35446804    -1.24410384
 h      0.42484788     2.69514491    -0.02084620
 h      2.26632442     1.13475395    -0.13578528
 o      1.80174173    -1.68129109    -0.07470348
 h      2.64002474    -1.10905078     0.19793098
 c     -2.82263795    -0.55479683     0.09246211
 h     -3.06006021    -1.46631426     0.50991584
 h     -3.28237633     0.64742296     0.43762552
 h     -3.19302883    -0.82119968    -0.89379615
 h     -1.94086422     1.74200528     0.33678811
          17

 c      0.98462529    -0.71921244     0.07501381
 c     -0.46574066    -1.30708277     0.17638209
 c     -1.50904872    -0.15903789     0.07969955
 c     -1.17781575     1.29448008    -0.13756620
 c      0.34233867     1.59442437     0.02064167
 c      1.29831774     0.62334960    -0.04945587
 h     -0.77015206    -2.27149252     0.58919464
 h     -1.22945564     1.36851640    -1.29167109
 h      0.48271361     2.70211416     0.00702806
 h      2.24155254     1.16077831    -0.12841494
 o      1.80528464    -1.68466773    -0.07508743
 h      2.68138394    -1.16981094     0.23462010
 c     -2.81475108    -0.56106608     0.09426094
 h     -3.08542564    -1.43947173     0.55220195
 h     -3.27496079     0.62136881     0.44015020
 h     -3.23013986    -0.78754597    -0.93703144
 h     -1.95824921     1.73596295     0.34196596
          17

 c      0.97797110    -0.72898873     0.08262206
 c     -0.47322811    -1.28095849     0.16446867
 c     -1.51802894    -0.15948497     0.09114768
 c     -1.19740657     1.28745969    -0.14307770
 c      0.36251544     1.58000947     0.01232328
 c      1.30349039     0.63181064    -0.04609098
 h     -0.72819718    -2.27374683     0.55823388
 h     -1.29437316     1.38575245    -1.32830444
 h      0.54765507     2.70097912     0.03442187
 h      2.22560643     1.17595978    -0.12082121
 o      1.81170013    -1.68708697    -0.07439205
 h      2.71060812    -1.25306514     0.25866370
 c     -2.81061374    -0.56321827     0.09483728
 h     -3.11711587    -1.43110506     0.61467731
 h     -3.27172216     0.55747264     0.43750698
 h     -3.26369309    -0.74666832    -0.97640832
 h     -1.99181280     1.75593235     0.36022302
          17

 c      0.96699632    -0.74093487     0.08949691
 c     -0.48038385    -1.24939853     0.15280296
 c     -1.52070138    -0.16319577     0.10201797
 c     -1.21401563     1.27823517    -0.15044272
 c      0.37942585     1.56712628     0.00394169
 c      1.30821507     0.64176721    -0.04223099
 h     -0.68329081    -2.27489191     0.52261489
 h     -1.36053644     1.40459258    -1.34654192
 h      0.61583924     2.68674230     0.05996603
 h      2.22384013     1.18166489    -0.11293047
 o      1.82059333    -1.68889810    -0.07257485
 h      2.72521941    -1.35274380     0.26985793
 c     -2.81139621    -0.56254290     0.09417439
 h     -3.15122960    -1.43137776     0.68822965
 h     -3.27335777     0.46117510     0.43059516
 h     -3.28921460    -0.70043042    -1.00232711
 h     -2.03023167     1.79469202     0.38545187
          17

 c      0.95271526    -0.75407727     0.09540282
 c     -0.48686471    -1.21359412     0.14170981
 c     -1.51715500    -0.16974860     0.11202551
 c     -1.22851413     1.26797516    -0.15912070
 c      0.39229667     1.55676881    -0.00440881
 c      1.31281946     0.65163397    -0.03783840
 h     -0.63741516    -2.27136008     0.48125250
 h     -1.42562302     1.42344843    -1.34298110
 h      0.68329283     2.65783267     0.08225008
 h      2.23896079     1.17873564    -0.10442142
 o      1.83115039    -1.69056712    -0.06975253
 h      2.72795768    -1.46044759     0.27034233
 c     -2.81770248    -0.56087506     0.09268665
 h     -3.18229340    -1.42896935     0.76103940
 h     -3.28241403     0.34481418     0.42212424
 h     -3.30403703    -0.65192744    -1.00974884
 h     -2.06022442     1.84198207     0.40958915
          17

 c      0.93636199    -0.76741924     0.10013322
 c     -0.49227315    -1.17502761     0.13147586
 c     -1.50813302    -0.17855760     0.12093728
 c     -1.24149363     1.25769657    -0.16847505
 c      0.40054615     1.54963156    -0.01267202
 c      1.31785999     0.65999066    -0.03289275
 h     -0.59311103    -2.25961363     0.43340714
 h     -1.48754215     1.44087579    -1.31764176
 h      0.74635392     2.61625327     0.10008762
 h      2.26969514     1.16672213    -0.09471360
 o      1.84211564    -1.69256256    -0.06622315
 h      2.72755235    -1.56721839     0.26496965
 c     -2.82894857    -0.56057694     0.09056940
 h     -3.20596858    -1.41729217     0.82306328
 h     -3.30674211     0.23295269     0.41923567
 h     -3.30724636    -0.60483343    -0.99766509
 h     -2.07279948     1.88864345     0.42676776
          17

 c      0.91934542    -0.78000340     0.10352523
 c     -0.49612598    -1.13540345     0.12230078
 c     -1.49507901    -0.18877289     0.12859324
 c     -1.25315633     1.24815366    -0.17783692
 c      0.40385718     1.54596213    -0.02085312
 c      1.32396323     0.66575948    -0.02738852
 h     -0.55340896    -2.23738773     0.37912247
 h     -1.54476722     1.45578978    -1.27397084
 h      0.80218932     2.56740801     0.11274100
 h      2.31109289     1.14419870    -0.08309717
 o      1.85203652    -1.69517518    -0.06238067
 h      2.73559935    -1.66649570     0.25994639
 c     -2.84320267    -0.56435407     0.08757149
 h     -3.21986010    -1.39504203     0.86749234
 h     -3.36095119     0.15967110     0.43444368
 h     -3.29972621    -0.56296376    -0.96889934
 h     -2.06375429     1.92792226     0.43407116
          17

 c      0.90316210    -0.79094483     0.10547307
 c     -0.49781421    -1.09657278     0.11427126
 c     -1.48000668    -0.19920752     0.13491641
 c     -1.26336427     1.23982748    -0.18641911
 c      0.40224416     1.54546916    -0.02902915
 c      1.33155972     0.66827260    -0.02132701
 h     -0.52152836    -2.20453010     0.31934247
 h     -1.59684037     1.46779237    -1.21932478
 h      0.84927754     2.51940453     0.12006184
 h      2.35631613     1.10988380    -0.06893741
 o      1.85990999    -1.69843025    -0.05848097
 h      2.75742455    -1.75582607     0.25910296
 c     -2.85867302    -0.57303752     0.08396413
 h     -3.22330496    -1.36484806     0.89059374
 h     -3.45113464     0.13974682     0.47467702
 h     -3.28446473    -0.52974660    -0.93053663
 h     -2.03234477     1.95543620     0.43101195
          17

 c      0.88928702    -0.79945523     0.10593615
 c     -0.49658969    -1.06041577     0.10735274
 c     -1.46524010    -0.20838838     0.13989941
 c     -1.27167889     1.23291279    -0.19327169
 c      0.39608371     1.54739613    -0.03733202
 c      1.34067532     0.66725872    -0.01471452
 h     -0.50046784    -2.16339574     0.25575087
 h     -1.64495836     1.47750795    -1.16500657
 h      0.88743342     2.48127318     0.12242281
 h      2.39867329     1.06361238    -0.05183867
 o      1.86560473    -1.70225716    -0.05450361
 h      2.78638115    -1.83453790     0.26170600
 c     -2.87529617    -0.58449064     0.08154558
 h     -3.21715138    -1.33179552     0.89150886
 h     -3.55904915     0.15362196     0.53004138
 h     -3.26681917    -0.50738170    -0.89424115
 h     -1.98038131     1.96902490     0.41914900
          17

 c      0.87908168    -0.80487693     0.10494121
 c     -0.49165459    -1.02865229     0.10139691
 c     -1.45313721    -0.21474706     0.14358840
 c     -1.27740560     1.22730996    -0.19747935
 c      0.38611902     1.55079530    -0.04589819
 c      1.35088714     0.66277268    -0.00756814
 h     -0.49259018    -2.11879973     0.19042650
 h     -1.69191597     1.48642905    -1.12392903
 h      0.91688395     2.46003754     0.12032350
 h      2.43300452     1.00667123    -0.03171355
 o      1.86949187    -1.70666313    -0.05029639
 h      2.81006823    -1.90112954     0.26478728
 c     -2.89332120    -0.59624810     0.08241119
 h     -3.20383870    -1.30265691     0.87275384
 h     -3.66144421     0.17796611     0.58615996
 h     -3.25356817    -0.49615409    -0.87418724
 h     -1.91205441     1.96911898     0.40217012
          17

 c      0.87371477    -0.80673059     0.10258267
 c     -0.48240372    -1.00258684     0.09617917
 c     -1.44574819    -0.21692888     0.14607291
 c     -1.27975616     1.22268124    -0.19869314
 c      0.37343694     1.55484716    -0.05481022
 c      1.36142213     0.65509666     0.00007675
 h     -0.49926467    -2.07731718     0.12538460
 h     -1.74019164     1.49565959    -1.10476509
 h      0.93678695     2.45811152     0.11386370
 h      2.45637387     0.94163413    -0.00877039
 o      1.87191810    -1.71170804    -0.04575677
 h      2.81857982    -1.95357117     0.26603912
 c     -2.91238958    -0.60659485     0.08746703
 h     -3.18753872    -1.28642413     0.84142435
 h     -3.74449698     0.19994175     0.63387115
 h     -3.24968078    -0.49508183    -0.88012207
 h     -1.83412968     1.95965064     0.38626914
          17

 c      0.87408674    -0.80476433     0.09901518
 c     -0.46877093    -0.98290153     0.09146384
 c     -1.44441266    -0.21414266     0.14747106
 c     -1.27812871     1.21855708    -0.19758758
 c      0.35936018     1.55899976    -0.06407643
 c      1.37131355     0.64465034     0.00816353
 h     -0.52062891    -2.04556033     0.06215734
 h     -1.78902647     1.50440885    -1.10672168
 h      0.94463577     2.47303077     0.10257782
 h      2.46832518     0.87197711     0.01656187
 o      1.87300256    -1.71741949    -0.04088983
 h      2.80750699    -1.99047106     0.26475249
 c     -2.93198380    -0.61408842     0.09583598
 h     -3.17357942    -1.29459217     0.80917686
 h     -3.80200803     0.21353453     0.66864456
 h     -3.25526132    -0.50367092    -0.90967987
 h     -1.75564976     1.94875503     0.38013459
          17

 c      0.88075626    -0.79898971     0.09443480
 c     -0.45148945    -0.96966302     0.08705750
 c     -1.44946936    -0.20638712     0.14790402
 c     -1.27232867     1.21449772    -0.19557356
 c      0.34524118     1.56290443    -0.07365889
 c      1.37955580     0.63193354     0.01661556
 h     -0.55544520    -2.02748052     0.00172230
 h     -1.83407314     1.51035957    -1.12112294
 h      0.93718600     2.49940722     0.08576570
 h      2.47081335     0.80164015     0.04375118
 o      1.87260397    -1.72373694    -0.03580821
 h      2.77826895    -2.01183023     0.26185319
 c     -2.95183498    -0.61751870     0.10565725
 h     -3.16600733    -1.33721501     0.78673954
 h     -3.83147518     0.21545298     0.68836969
 h     -3.26671218    -0.52231007    -0.95022453
 h     -1.68567967     1.94685863     0.39292552
          17

 c      0.89386298    -0.78970069     0.08905429
 c     -0.43206446    -0.96255061     0.08280805
 c     -1.46026563    -0.19441986     0.14747260
 c     -1.26270027     1.21050891    -0.19386597
 c      0.33225107     1.56630059    -0.08351175
 c      1.38524883     0.61751683     0.02534083
 h     -0.60091318    -2.02215676    -0.05503704
 h     -1.86990079     1.51146200    -1.13733497
 h      0.91188856     2.53120029     0.06291747
 h      2.46768657     0.73459546     0.07228714
 o      1.87028670    -1.73047621    -0.03073785
 h      2.73851829    -2.01959527     0.26002681
 c     -2.97204043    -0.61664823     0.11573565
 h     -3.16449619    -1.41378860     0.77431289
 h     -3.83217048     0.20349669     0.69213473
 h     -3.28001562    -0.55101753    -0.98763497
 h     -1.62903344     1.96001322     0.42898062
          17

 c      0.91305454    -0.77746847     0.08308174
 c     -0.41244319    -0.96107550     0.07856674
 c     -1.47546756    -0.17951001     0.14625822
 c     -1.25004905     1.20738010    -0.19279998
 c      0.32123942     1.56895202    -0.09359766
 c      1.38775269     0.60207059     0.03423857
 h     -0.65259373    -2.02423740    -0.10677323
 h     -1.89219536     1.50701526    -1.14684035
 h      0.86782447     2.56313732     0.03393365
 h      2.46347850     0.67447174     0.10175817
 o      1.86532228    -1.73732849    -0.02602179
 h      2.70206062    -2.01783491     0.26380791
 c     -2.99285260    -0.61252818     0.12599800
 h     -3.16519156    -1.51030024     0.76175036
 h     -3.80493699     0.17653772     0.68001648
 h     -3.29236922    -0.58863933    -1.01167707
 h     -1.58451872     1.98439091     0.48363676
          17

 c      0.93743376    -0.76312398     0.07670776
 c     -0.39454829    -0.96463167     0.07417186
 c     -1.49347732    -0.16312466     0.14434329
 c     -1.23526524     1.20628598    -0.19200519
 c      0.31268116     1.57062617    -0.10388106
 c      1.38684386     0.58641880     0.04321000
 h     -0.70492538    -2.02688167    -0.15167563
 h     -1.89849613     1.49769480    -1.14441654
 h      0.80603165     2.59137052    -0.00085162
 h      2.46167594     0.62434095     0.13181782
 o      1.85698870    -1.74398930    -0.02203360
 h      2.68413667    -2.01105014     0.27823097
 c     -3.01423305    -0.60685166     0.13661580
 h     -3.16445609    -1.60800498     0.73889580
 h     -3.75342441     0.13571662     0.65388156
 h     -3.30231221    -0.63296575    -1.01669356
 h     -1.54819565     2.01011616     0.54637012
          17

 c      0.96556498    -0.74773948     0.07009668
 c     -0.37989976    -0.97246063     0.06946833
 c     -1.51275521    -0.14667465     0.14182555
 c     -1.21903625     1.20813173    -0.19091824
 c      0.30670364     1.57108325    -0.11431516
 c      1.38280684     0.57159213     0.05217408
 h     -0.75227019    -2.02469468    -0.18798094
 h     -1.88822282     1.48525753    -1.12807982
 h      0.72944878     2.61377204    -0.04073608
 h      2.46332037     0.58671454     0.16204664
 o      1.84529135    -1.75044048    -0.01892883
 h      2.69003839    -2.00014524     0.30493629
 c     -3.03545216    -0.60150732     0.14728001
 h     -3.16058346    -1.69148608     0.70120351
 h     -3.68721977     0.08753677     0.61961686
 h     -3.30949556    -0.68114330    -1.00082571
 h     -1.51664657     2.02834181     0.60688184
          17

 c      0.99558062    -0.73261011     0.06337342
 c     -0.36944929    -0.98364195     0.06433706
 c     -1.53197898    -0.13136157     0.13881072
 c     -1.20180313     1.21327192    -0.18900501
 c      0.30317134     1.57007098    -0.12483530
 c      1.37638532     0.55884987     0.06108259
 h     -0.78990714    -2.01512483    -0.21448769
 h     -1.86272184     1.47235507    -1.09897684
 h      0.64258003     2.63000132    -0.08476061
 h      2.46689113     0.56360901     0.19183381
 o      1.83128349    -1.75703016    -0.01648404
 h      2.70987267    -1.98134278     0.33972578
 c     -3.05472102    -0.59886748     0.15689611
 h     -3.15346489    -1.75056905     0.64909801
 h     -3.62663963     0.04946474     0.59090209
 h     -3.31451597    -0.73006542    -0.96550316
 h     -1.48771917     2.03401665     0.65789866
          17

 c      1.02539107    -0.71920592     0.05660647
 c     -0.36359847    -0.99711579     0.05871793
 c     -1.55007508    -0.11811614     0.13538769
 c     -1.18379618     1.22151933    -0.18570987
 c      0.30180134     1.56735223    -0.13535912
 c      1.36859674     0.54963086     0.06992684
 h     -0.81469348    -1.99871061    -0.23086001
 h     -1.82558213     1.46248507    -1.06160066
 h      0.55088454     2.64115550    -0.13186269
 h      2.46942150     0.55651398     0.22039656
 o      1.81643325    -1.76417970    -0.01427202
 h      2.72810847    -1.95047237     0.37549337
 c     -3.06945021    -0.60182238     0.16382251
 h     -3.14381617    -1.77963581     0.58604883
 h     -3.60048057     0.04992630     0.58857951
 h     -3.31885285    -0.77677741    -0.91567231
 h     -1.46021240     2.02544492     0.69516138
          17

 c      1.05294125    -0.70902470     0.04979874
 c     -0.36230191    -1.01170271     0.05262670
 c     -1.56618527    -0.10760372     0.13160062
 c     -1.16506313     1.23223594    -0.18035806
 c      0.30228332     1.56278874    -0.14579262
 c      1.36049007     0.54538633     0.07873232
 h     -0.82550191    -1.97899245    -0.23778503
 h     -1.78293190     1.45988502    -1.02398741
 h      0.46002348     2.64878540    -0.18101714
 h      2.46792523     0.56628537     0.24691556
 o      1.80198208    -1.77213795    -0.01189239
 h      2.73316346    -1.90623381     0.40599709
 c     -3.07853987    -0.61136090     0.16771679
 h     -3.13252628    -1.77731980     0.51741055
 h     -3.61938228     0.09959940     0.62086220
 h     -3.32492222    -0.81899247    -0.86075896
 h     -1.43359639     2.00330439     0.71679979
          17

 c      1.07643322    -0.70330853     0.04289835
 c     -0.36518279    -1.02611679     0.04616412
 c     -1.57965208    -0.10026088     0.12743543
 c     -1.14555356     1.24444938    -0.17221920
 c      0.30436400     1.55644949    -0.15604482
 c      1.35293541     0.54728397     0.08754048
 h     -0.82350177    -1.96237615    -0.23702583
 h     -1.74262813     1.46898374    -0.99650673
 h      0.37533079     2.65360796    -0.23125944
 h      2.46038682     0.59308182     0.27068284
 o      1.78876727    -1.78094418    -0.00906016
 h      2.71978714    -1.85031226     0.42727247
 c     -3.08341423    -0.62482368     0.17059099
 h     -3.12028713    -1.74731229     0.45010440
 h     -3.66337480     0.17160939     0.67117916
 h     -3.33612088    -0.85542367    -0.81476997
 h     -1.40796456     1.97012427     0.72311513
          17

 c      1.09445245    -0.70270321     0.03583146
 c     -0.37165218    -1.03902580     0.03949967
 c     -1.59003053    -0.09633507     0.12282368
 c     -1.12537238     1.25700815    -0.16090594
 c      0.30786990     1.54865644    -0.16604820
 c      1.34650373     0.55587011     0.09637832
 h     -0.81194094    -1.95739319    -0.23118910
 h     -1.71101974     1.49302224    -0.98745181
 h      0.30171092     2.65488000    -0.28158231
 h      2.44618508     0.63639051     0.29119620
 o      1.77723936    -1.79048154    -0.00562381
 h      2.68856438    -1.78639950     0.43784727
 c     -3.08557042    -0.63867492     0.17453853
 h     -3.10757323    -1.70019993     0.39257697
 h     -3.71105847     0.23562103     0.72086115
 h     -3.35605563    -0.88519162    -0.79195174
 h     -1.38416858     1.93034211     0.71702707
          17

 c      1.10598270    -0.70704269     0.02854510
 c     -0.38107473    -1.04926225     0.03280139
 c     -1.59706034    -0.09591670     0.11765370
 c     -1.10507551     1.26874866    -0.14694220
 c      0.31268587     1.53992190    -0.17577173
 c      1.34145479     0.57086797     0.10522448
 h     -0.79476070    -1.97213211    -0.22285132
 h     -1.68883632     1.53232025    -0.99723635
 h      0.24365006     2.65095388    -0.33085867
 h      2.42613481     0.69509594     0.30819545
 o      1.76747996    -1.80055340    -0.00158151
 h      2.64556257    -1.71911519     0.43890517
 c     -3.08579149    -0.64991809     0.18016166
 h     -3.09467675    -1.65554310     0.35403300
 h     -3.75102159     0.27502647     0.75988736
 h     -3.38632970    -0.90626138    -0.79809880
 h     -1.36404822     1.89065926     0.70496774
          17

 c      1.11035593    -0.71540288     0.02104069
 c     -0.39298361    -1.05620927     0.02611986
 c     -1.60061119    -0.09895652     0.11179619
 c     -1.08560911     1.27860534    -0.13185356
 c      0.31871018     1.53083121    -0.18521723
 c      1.33781402     0.59123866     0.11399156
 h     -0.77420760    -2.00962672    -0.21314411
 h     -1.67117714     1.58384165    -1.01780388
 h      0.20501929     2.64041907    -0.37791005
 h      2.40227267     0.76753115     0.32165184
 o      1.75923025    -1.81097010     0.00291364
 h      2.60173983    -1.65273059     0.43426547
 c     -3.08464760    -0.65611901     0.18663949
 h     -3.08163443    -1.63829714     0.34194804
 h     -3.77809178     0.28305107     0.78424522
 h     -3.42479271    -0.91506448    -0.82632673
 h     -1.35047882     1.85979257     0.69707103
          17

 c      1.10721709    -0.72639610     0.01338957
 c     -0.40716816    -1.06007144     0.01933550
 c     -1.60064489    -0.10527283     0.10514224
 c     -1.06795342     1.28575289    -0.11748580
 c      0.32579480     1.52194948    -0.19440486
 c      1.33549393     0.61545649     0.12254041
 h     -0.74972648    -2.06467850    -0.20112058
 h     -1.65172971     1.64258410    -1.03810264
 h      0.18872059     2.62294684    -0.42168189
 h      2.37736875     0.85147701     0.33170405
 o      1.75206491    -1.82160580     0.00763254
 h      2.56968889    -1.59006508     0.42895314
 c     -3.08273352    -0.65628640     0.19275853
 h     -3.06832970    -1.66158198     0.35844695
 h     -3.78981970     0.25799684     0.79280437
 h     -3.46654205    -0.90861430    -0.86274682
 h     -1.34646979     1.84595216     0.70409915
          17

 c      1.09654140    -0.73854689     0.00573776
 c     -0.42350942    -1.06169850     0.01224719
 c     -1.59721690    -0.11456070     0.09763490
 c     -1.05296511     1.28990689    -0.10503286
 c      0.33369144     1.51377173    -0.20335793
 c      1.33442405     0.64183641     0.13072118
 h     -0.71965560    -2.12601895    -0.18482411
 h     -1.62612799     1.70326653    -1.04904517
 h      0.19637710     2.59959826    -0.46141972
 h      2.35411839     0.94409838     0.33852537
 o      1.74576294    -1.83232656     0.01246576
 h      2.55682097    -1.53306529     0.42579210
 c     -3.08055118    -0.65172936     0.19775068
 h     -3.05507315    -1.71272965     0.39906632
 h     -3.78521496     0.20132905     0.78603064
 h     -3.50616230    -0.88623719    -0.89403439
 h     -1.35283987     1.85201833     0.73044492
          17

 c      1.07867371    -0.75059068    -0.00169620
 c     -0.44175607    -1.06215415     0.00469668
 c     -1.59051463    -0.12640450     0.08928305
 c     -1.04140770     1.29146296    -0.09459725
 c      0.34203090     1.50668972    -0.21209089
 c      1.33466238     0.66878514     0.13842062
 h     -0.68351467    -2.18150328    -0.16279954
 h     -1.59272131     1.76123276    -1.04508519
 h      0.22814206     2.57283577    -0.49680303
 h      2.33418931     1.04183357     0.34215628
 o      1.74051933    -1.84282225     0.01754060
 h      2.56099363    -1.48481391     0.42323519
 c     -3.07832797    -0.64490797     0.20131550
 h     -3.04276963    -1.76705881     0.45554312
 h     -3.76518065     0.11791832     0.76625076
 h     -3.53909951    -0.84945664    -0.91077796
 h     -1.36659422     1.87330422     0.77029612
          17

 c      1.05434104    -0.76162311    -0.00863511
 c     -0.46143162    -1.06241992    -0.00338026
 c     -1.58090874    -0.14027617     0.08016238
 c     -1.03383750     1.29119110    -0.08562083
 c      0.35033562     1.50096831    -0.22059900
 c      1.33643598     0.69494688     0.14559110
 h     -0.64274167    -2.22173404    -0.13473545
 h     -1.55215525     1.81276445    -1.02395802
 h      0.28265371     2.54629035    -0.52800998
 h      2.31769053     1.14031997     0.34242446
 o      1.73669433    -1.85258352     0.02308835
 h      2.57396163    -1.44962498     0.41732233
 c     -3.07580814    -0.63819398     0.20320349
 h     -3.03235601    -1.80533152     0.51923366
 h     -3.73480327     0.01815518     0.73955285
 h     -3.56210332    -0.80119051    -0.90784076
 h     -1.38245456     1.90109542     0.81252882
          17

 c      1.02460582    -0.77110911    -0.01476923
 c     -0.48184348    -1.06331220    -0.01196568
 c     -1.56899537    -0.15552151     0.07041160
 c     -1.03042167     1.28985080    -0.07746672
 c      0.35807304     1.49675138    -0.22885400
 c      1.34007519     0.71925609     0.15224825
 h     -0.60026007    -2.24118633    -0.10135169
 h     -1.50691280     1.85530504    -0.98625377
 h      0.35714426     2.52407403    -0.55566167
 h      2.30348845     1.23455209     0.33904359
 o      1.73446117    -1.86104472     0.02925801
 h      2.58725695    -1.43109665     0.40470809
 c     -3.07190883    -0.63385596     0.20276327
 h     -3.02439049    -1.81740444     0.58265954
 h     -3.70754875    -0.07910170     0.71926892
 h     -3.57334100    -0.74513892    -0.88400640
 h     -1.39551452     1.92715585     0.84736234
          17

 c      0.99078363    -0.77880212    -0.01978642
 c     -0.50211977    -1.06549001    -0.02098623
 c     -1.55560659    -0.17134732     0.06022062
 c     -1.03088072     1.28800182    -0.06961806
 c      0.36474464     1.49414258    -0.23681831
 c      1.34586457     0.74092398     0.15843865
 h     -0.55982727    -2.23823070    -0.06406385
 h     -1.46107403     1.88787947    -0.93537746
 h      0.44765036     2.50928117    -0.58045511
 h      2.29016871     1.31937175     0.33184631
 o      1.73367238    -1.86772471     0.03604898
 h      2.59519383    -1.43067816     0.38392958
 c     -3.06472157    -0.63399634     0.19893216
 h     -3.01894078    -1.80000402     0.63964506
 h     -3.70525313    -0.14977431     0.72602883
 h     -3.57262628    -0.68544392    -0.84201930
 h     -1.40248797     1.94550837     0.86888919
          17

 c      0.95435872    -0.78463859    -0.02339796
 c     -0.52125623    -1.06944523    -0.03033522
 c     -1.54175987    -0.18683296     0.04980148
 c     -1.03455447     1.28592786    -0.06162299
 c      0.37001862     1.49333302    -0.24447789
 c      1.35388371     0.75939864     0.16419471
 h     -0.52547651    -2.21517763    -0.02464843
 h     -1.42011820     1.91171705    -0.87775083
 h      0.54903505     2.50214422    -0.60253338
 h      2.27698241     1.39012295     0.32099133
 o      1.73386835    -1.87231345     0.04332133
 h      2.59574791    -1.44720714     0.35546062
 c     -3.05319748    -0.63913655     0.19171357
 h     -3.01557561    -1.75482018     0.68516055
 h     -3.73805588    -0.18356101     0.77122250
 h     -3.56205140    -0.62630420    -0.78928279
 h     -1.40174661     1.95242628     0.87486555
          17

 c      0.91691110    -0.78864887    -0.02535888
 c     -0.53820056    -1.07542911    -0.03989443
 c     -1.52856649    -0.20097683     0.03935526
 c     -1.04053081     1.28359252    -0.05304978
 c      0.37387365     1.49464111    -0.25185426
 c      1.36389905     0.77432820     0.16949453
 h     -0.50098513    -2.17870509     0.01512356
 h     -1.39037359     1.93059652    -0.82246464
 h      0.65475751     2.49950062    -0.62115188
 h      2.26436371     1.44320625     0.30704188
 o      1.73429939    -1.87472607     0.05082298
 h      2.59107465    -1.47677517     0.32147766
 c     -3.03851682    -0.64765373     0.18349796
 h     -3.01354216    -1.68787212     0.71565989
 h     -3.78758368    -0.19196467     0.84157759
 h     -3.54690255    -0.57110785    -0.73823806
 h     -1.39306563     1.94613980     0.86609304
          17

 c      0.88005370    -0.79090091    -0.02548471
 c     -0.55200214    -1.08334286    -0.04956909
 c     -1.51713857    -0.21278208     0.02906477
 c     -1.04781605     1.28069002    -0.04363894
 c      0.37665178     1.49838210    -0.25896420
 c      1.37532971     0.78552572     0.17423925
 h     -0.48925410    -2.14017492     0.05399821
 h     -1.37764958     1.94973615    -0.77912093
 h      0.75706400     2.49653964    -0.63510763
 h      2.25403095     1.47641477     0.29091677
 o      1.73395051    -1.87511349     0.05823201
 h      2.58777130    -1.51296784     0.28537397
 c     -3.02216417    -0.65748217     0.17727927
 h     -3.01212589    -1.60993606     0.73035853
 h     -3.82977305    -0.18867464     0.91643943
 h     -3.53522196    -0.52123785    -0.70363128
 h     -1.37752158     1.92689376     0.84631165
          17

 c      0.84536639    -0.79147964    -0.02366275
 c     -0.56199130    -1.09273129    -0.05932850
 c     -1.50845507    -0.22138657     0.01910110
 c     -1.05551964     1.27687084    -0.03367415
 c      0.37896408     1.50468965    -0.26576346
 c      1.38728630     0.79292397     0.17825604
 h     -0.49178203    -2.11414475     0.09178317
 h     -1.38523033     1.97242837    -0.75367370
 h      0.84800168     2.48932107    -0.64353631
 h      2.24883154     1.48907320     0.27374724
 o      1.73170357    -1.87377000     0.06524782
 h      2.59485890    -1.54845846     0.25049342
 c     -3.00488340    -0.66672037     0.17458810
 h     -3.01094094    -1.53790475     0.73341095
 h     -3.85094366    -0.18069348     0.98216968
 h     -3.53356742    -0.47627604    -0.69456480
 h     -1.35757904     1.89741930     0.82261188
          17

 c      0.81431739    -0.79049532    -0.01985418
 c     -0.56790046    -1.10309954    -0.06919376
 c     -1.50320343    -0.22621325     0.00962307
 c     -1.06296919     1.27197694    -0.02424954
 c      0.38151241     1.51343761    -0.27212642
 c      1.39867095     0.79652568     0.18132556
 h     -0.50875037    -2.11277619     0.12917414
 h     -1.41262053     1.99687296    -0.74538090
 h      0.92072902     2.47620275    -0.64636809
 h      2.25235504     1.48196986     0.25665803
 o      1.72678244    -1.87092187     0.07172091
 h      2.61729472    -1.57829589     0.21823799
 c     -2.98724967    -0.67327054     0.17484384
 h     -3.01016827    -1.49403934     0.73493313
 h     -3.84582391    -0.17070073     1.03190873
 h     -3.54183777    -0.43656873    -0.70764221
 h     -1.33706225     1.86335659     0.80564984
          17

 c      0.78818084    -0.78809847    -0.01408560
 c     -0.56989318    -1.11443771    -0.07911044
 c     -1.50165864    -0.22708587     0.00076328
 c     -1.06973197     1.26608443    -0.01699274
 c      0.38492649     1.52426226    -0.27786252
 c      1.40832529     0.79637830     0.18322401
 h     -0.53962229    -2.13812550     0.16614080
 h     -1.45619201     2.01701578    -0.74814211
 h      0.97044389     2.45797187    -0.64433341
 h      2.26818902     1.45692833     0.24051307
 o      1.71916735    -1.86659183     0.07768606
 h      2.64993251    -1.60185929     0.18763774
 c     -2.96995683    -0.67532919     0.17646073
 h     -3.01055506    -1.49606269     0.74496132
 h     -3.81314798    -0.15973794     1.06237708
 h     -3.55427326    -0.40455286    -0.73092695
 h     -1.32028543     1.83209306     0.80772156
          17

 c      0.76797286    -0.78448259    -0.00643481
 c     -0.56857708    -1.12728553    -0.08882685
 c     -1.50362551    -0.22427272    -0.00739314
 c     -1.07565516     1.25957297    -0.01323506
 c      0.38964685     1.53660794    -0.28273934
 c      1.41521735     0.79259521     0.18376271
 h     -0.58305389    -2.18076835     0.20038275
 h     -1.51089060     2.02616944    -0.75427092
 h      0.99490471     2.43751119    -0.63880188
 h      2.29868127     1.41592084     0.22571040
 o      1.70942307    -1.86070278     0.08324613
 h      2.68049887    -1.62091384     0.15718683
 c     -2.95369953    -0.67271474     0.17872819
 h     -3.01236631    -1.54187668     0.76172896
 h     -3.75336680    -0.14843174     1.07192920
 h     -3.56439010    -0.38311109    -0.75264455
 h     -1.30990152     1.80850641     0.83664723
          17

 c      0.75440053    -0.77987206     0.00298008
 c     -0.56496512    -1.14219138    -0.09795271
 c     -1.50846393    -0.21845001    -0.01482362
 c     -1.08089468     1.25325636    -0.01325068
 c      0.39583943     1.54974697    -0.28649345
 c      1.41863906     0.78540534     0.18280890
 h     -0.63627334    -2.22667744     0.22800424
 h     -1.57156802     2.01961186    -0.75717673
 h      0.99478180     2.41961545    -0.63170719
 h      2.34341131     1.36005231     0.21214475
 o      1.69820666    -1.85322773     0.08847096
 h      2.69731428    -1.63691957     0.12635560
 c     -2.93908977    -0.66676561     0.18207668
 h     -3.01442386    -1.61216664     0.77296328
 h     -3.66813966    -0.13730478     1.06007907
 h     -3.56767776    -0.37400804    -0.76510397
 h     -1.30523198     1.79085672     0.88932872
          17

 c      0.74780343    -0.77450904     0.01400199
 c     -0.56027503    -1.15925417    -0.10610584
 c     -1.51520340    -0.21058629    -0.02156861
 c     -1.08576500     1.24813901    -0.01633213
 c      0.40334106     1.56278080    -0.28883173
 c      1.41834193     0.77516443     0.18028223
 h     -0.69525653    -2.26395990     0.24528679
 h     -1.63360760     1.99532446    -0.75235047
 h      0.97382812     2.41097766    -0.62557600
 h      2.39819518     1.28922852     0.19938458
 o      1.68598405    -1.84422998     0.09338753
 h      2.69355852    -1.65017908     0.09563324
 c     -2.92650214    -0.65907629     0.18701842
 h     -3.01493187    -1.68622992     0.76760787
 h     -3.56112915    -0.12636476     1.02841810
 h     -3.56192053    -0.37760326    -0.76460835
 h     -1.30339471     1.77274787     0.95351403
          17

 c      0.74809295    -0.76865362     0.02642741
 c     -0.55564590    -1.17805080    -0.11299632
 c     -1.52269963    -0.20178473    -0.02772285
 c     -1.09052523     1.24495775    -0.02142513
 c      0.41169226     1.57470160    -0.28945578
 c      1.41453459     0.76228258     0.17613850
 h     -0.75554091    -2.28523917     0.24974400
 h     -1.69322136     1.95393069    -0.73754259
 h      0.93821981     2.41951687    -0.62332232
 h      2.45557199     1.20297591     0.18696471
 o      1.67296331    -1.83384542     0.09800741
 h      2.66816085    -1.66004730     0.06599624
 c     -2.91584001    -0.65100403     0.19346008
 h     -3.01254740    -1.74928427     0.74063500
 h     -3.43991676    -0.11357809     0.98324606
 h     -3.54697205    -0.39301311    -0.75056781
 h     -1.30157613     1.74826592     1.01541680
          17

 c      0.75471571    -0.76259433     0.03999620
 c     -0.55191930    -1.19774967    -0.11844118
 c     -1.52977271    -0.19314351    -0.03343017
 c     -1.09527567     1.24395638    -0.02753991
 c      0.42033749     1.58465097    -0.28816356
 c      1.40775075     0.74711805     0.17035805
 h     -0.81294123    -2.28754937     0.24037721
 h     -1.74780341     1.89857932    -0.71279472
 h      0.89413422     2.45148142    -0.62715409
 h      2.50668543     1.10175978     0.17460024
 o      1.65908082    -1.82226896     0.10235752
 h      2.62600189    -1.66524209     0.03835059
 c     -2.90634696    -0.64396395     0.20042704
 h     -3.00666587    -1.79195311     0.69194715
 h     -3.31794164    -0.09181972     0.93959576
 h     -3.52470993    -0.41820326    -0.72499100
 h     -1.29804280     1.71439032     1.06458982
          17

 c      0.76666540    -0.75664493     0.05438867
 c     -0.54954680    -1.21721729    -0.12236000
 c     -1.53529750    -0.18566831    -0.03888431
 c     -1.09993125     1.24489256    -0.03381586
 c      0.42890042     1.59236205    -0.28501811
 c      1.39867874     0.72991165     0.16294967
 h     -0.86405394    -2.27192442     0.21768906
 h     -1.79648640     1.83485619    -0.68050295
 h      0.84460382     2.50648360    -0.63668516
 h      2.54342799     0.98780748     0.16222209
 o      1.64400107    -1.80975829     0.10651148
 h      2.57807183    -1.66408759     0.01296836
 c     -2.89684234    -0.63967121     0.20627380
 h     -2.99722939    -1.80858414     0.62460477
 h     -3.21164539    -0.04769304     0.92056455
 h     -3.49917945    -0.44998275    -0.69245017
 h     -1.29206192     1.67075657     1.09474244
          17

 c      0.78254175    -0.75111280     0.06923668
 c     -0.54859663    -1.23507032    -0.12477985
 c     -1.53827282    -0.18021892    -0.04431190
 c     -1.10420741     1.24714797    -0.03948573
 c      0.43721805     1.59835790    -0.28040959
 c      1.38802352     0.71078904     0.15396289
 h     -0.90679479    -2.24344336     0.18372010
 h     -1.84067514     1.77034091    -0.64523336
 h      0.78937598     2.57540760    -0.64826142
 h      2.55995309     0.86514192     0.14989400
 o      1.62727101    -1.79663550     0.11060874
 h      2.53926988    -1.65499558    -0.01089446
 c     -2.88668166    -0.63915826     0.21027574
 h     -2.98443277    -1.79699408     0.54382623
 h     -3.12892805     0.02640169     0.93924835
 h     -3.47660657    -0.48409535    -0.66019179
 h     -1.28356082     1.61880607     1.10310602
          17

 c      0.80063840    -0.74623709     0.08414519
 c     -0.54881107    -1.24971321    -0.12584257
 c     -1.53791456    -0.17746487    -0.04991627
 c     -1.10765534     1.24991335    -0.04393579
 c      0.44511352     1.60359667    -0.27489584
 c      1.37640697     0.68981798     0.14349236
 h     -0.94107597    -2.21140857     0.14197359
 h     -1.88370395     1.71320983    -0.61263676
 h      0.72801879     2.64465010    -0.65676534
 h      2.55349347     0.73912317     0.13771961
 o      1.60882684    -1.78325922     0.11480839
 h      2.52055225    -1.63757303    -0.03435567
 c     -2.87603243    -0.64138107     0.21380776
 h     -2.96857349    -1.75985981     0.45661757
 h     -3.06601360     0.11709957     0.98323338
 h     -3.46436767    -0.51570254    -0.63697763
 h     -1.27287596     1.56120394     1.09001232
          17

 c      0.81905073    -0.74212010     0.09871587
 c     -0.54970824    -1.25948557    -0.12577029
 c     -1.53374124    -0.17784798    -0.05582688
 c     -1.10983963     1.25241723    -0.04692356
 c      0.45226273     1.60895310    -0.26898778
 c      1.36428773     0.66710183     0.13166706
 h     -0.96906089    -2.18819089     0.09671784
 h     -1.92863333     1.66989248    -0.58719360
 h      0.66207206     2.70195545    -0.65789218
 h      2.52477041     0.61581517     0.12577611
 o      1.58952620    -1.76999218     0.11917100
 h      2.52034387    -1.61370600    -0.05710971
 c     -2.86510923    -0.64399930     0.21846610
 h     -2.95019822    -1.70724660     0.37155060
 h     -3.01837016     0.20247484     1.03247098
 h     -3.46786986    -0.54030612    -0.62896166
 h     -1.26067889     1.50156788     1.05923167
          17

 c      0.83578993    -0.73869400     0.11256710
 c     -0.55078540    -1.26309154    -0.12474077
 c     -1.52558243    -0.18155837    -0.06211063
 c     -1.11058969     1.25408423    -0.04883266
 c      0.45825089     1.61494141    -0.26303829
 c      1.35189476     0.64289010     0.11863089
 h     -0.99361466    -2.18461853     0.05128762
 h     -1.97512441     1.64325297    -0.57012176
 h      0.59491422     2.73919950    -0.64911191
 h      2.47825410     0.50130690     0.11405968
 o      1.57093997    -1.75724316     0.12362018
 h      2.52719152    -1.58703601    -0.07686793
 c     -2.85412099    -0.64437882     0.22453100
 h     -2.93043419    -1.65869436     0.29755151
 h     -2.98429634     0.26688965     1.07433216
 h     -3.48706735    -0.55459745    -0.63519222
 h     -1.24804502     1.44427849     1.01898170
          17

 c      0.84890344    -0.73575601     0.12535237
 c     -0.55181025    -1.26019745    -0.12276705
 c     -1.51354043    -0.18851835    -0.06881098
 c     -1.11005886     1.25454479    -0.05071128
 c      0.46267128     1.62165985    -0.25722296
 c      1.33919152     0.61767540     0.10452496
 h     -1.01491007    -2.20321280     0.00660326
 h     -2.01859675     1.63283378    -0.55944966
 h      0.53083328     2.75266066    -0.62964430
 h      2.42222071     0.40102826     0.10244335
 o      1.55466938    -1.74553322     0.12803198
 h      2.52944426    -1.56133382    -0.09081439
 c     -2.84346185    -0.64007637     0.23133747
 h     -2.91089839    -1.63825428     0.24088793
 h     -2.96326314     0.30217885     1.10317369
 h     -3.51655745    -0.55672035    -0.64824656
 h     -1.23650147     1.39393846     0.98244917
          17

 c      0.85660279    -0.73307785     0.13677526
 c     -0.55289067    -1.25159357    -0.11975572
 c     -1.49795973    -0.19837115    -0.07596070
 c     -1.10854861     1.25359923    -0.05388087
 c      0.46517800     1.62880860    -0.25155529
 c      1.32591769     0.59224928     0.08947648
 h     -1.02900178    -2.23641728    -0.03807184
 h     -2.05251317     1.63642737    -0.55188287
 h      0.47426233     2.74273656    -0.60022815
 h      2.36797744     0.31914208     0.09066693
 o      1.54192654    -1.73547722     0.13231941
 h      2.52048393    -1.53950172    -0.09695221
 c     -2.83367627    -0.63010230     0.23813464
 h     -2.89269136    -1.65669195     0.20330887
 h     -2.95479483     0.30492490     1.11696110
 h     -3.54890712    -0.54617185    -0.65901095
 h     -1.22769579     1.35415287     0.96477937
          17

 c      0.85741854    -0.73056451     0.14659744
 c     -0.55417079    -1.23874284    -0.11566337
 c     -1.47943988    -0.21047353    -0.08355982
 c     -1.10635195     1.25121588    -0.05911125
 c      0.46550082     1.63569252    -0.24590412
 c      1.31176760     0.56766908     0.07359383
 h     -1.03047777    -2.27207215    -0.08317288
 h     -2.07112963     1.65136435    -0.54450131
 h      0.42922675     2.71417266    -0.56303379
 h      2.32731342     0.25829739     0.07836880
 o      1.53340541    -1.72767450     0.13646457
 h      2.49923642    -1.52331473    -0.09455687
 c     -2.82532182    -0.61564673     0.24432157
 h     -2.87598908    -1.70104835     0.18455624
 h     -2.95814679     0.27471229     1.11549288
 h     -3.57740722    -0.52361160    -0.66024127
 h     -1.22244564     1.32631978     0.97459748
          17

 c      0.85038740    -0.72839961     0.15463762
 c     -0.55549768    -1.22331126    -0.11055929
 c     -1.45889442    -0.22388218    -0.09154363
 c     -1.10369693     1.24748510    -0.06601935
 c      0.46345571     1.64119349    -0.24000694
 c      1.29667978     0.54509900     0.05696687
 h     -1.01552632    -2.29926850    -0.12802002
 h     -2.07091243     1.67509325    -0.53548802
 h      0.39879912     2.67685040    -0.52166766
 h      2.30832672     0.22019130     0.06515519
 o      1.52922636    -1.72257412     0.14053088
 h      2.46958735    -1.51331804    -0.08424996
 c     -2.81878470    -0.59886104     0.24935825
 h     -2.86098734    -1.74898612     0.18426269
 h     -2.97228725     0.21398285     1.10043293
 h     -3.59709697    -0.49058058    -0.64760122
 h     -1.22007442     1.30974841     1.00727510
          17

 c      0.83523675    -0.72709605     0.16076415
 c     -0.55630504    -1.20700158    -0.10459825
 c     -1.43760629    -0.23733420    -0.09976535
 c     -1.10067714     1.24252711    -0.07343326
 c      0.45895983     1.64381248    -0.23351079
 c      1.28105240     0.52558937     0.03967408
 h     -0.98293523    -2.31067500    -0.17110500
 h     -2.05089901     1.70540119    -0.52422359
 h      0.38459229     2.64575676    -0.48080443
 h      2.31196784     0.20636331     0.05067605
 o      1.52889267    -1.72038437     0.14467071
 h      2.44004827    -1.50857350    -0.06798626
 c     -2.81416463    -0.58179247     0.25264773
 h     -2.84831694    -1.78314458     0.20130129
 h     -2.99613772     0.12946027     1.07712184
 h     -3.60502436    -0.44915585    -0.61964731
 h     -1.21901169     1.30281687     1.04926010
          17

 c      0.81250949    -0.72739518     0.16488677
 c     -0.55568816    -1.19153265    -0.09797691
 c     -1.41721870    -0.24926967    -0.10800149
 c     -1.09717526     1.23644848    -0.08013938
 c      0.45200849     1.64206873    -0.22611048
 c      1.26568336     0.50992538     0.02179694
 h     -0.93379542    -2.30273735    -0.21058165
 h     -2.01271912     1.74059507    -0.51118734
 h      0.38685878     2.63662498    -0.44464369
 h      2.33204925     0.21794252     0.03469621
 o      1.53136859    -1.72105753     0.14910380
 h      2.42232240    -1.50655563    -0.04863414
 c     -2.81118783    -0.56638510     0.25326831
 h     -2.83878104    -1.79369172     0.23333341
 h     -3.02942848     0.03426644     1.05801724
 h     -3.60049957    -0.40159275    -0.57781096
 h     -1.21780323     1.30373284     1.08698272
          17

 c      0.78358369    -0.73002603     0.16695602
 c     -0.55262049    -1.17854437    -0.09090093
 c     -1.39959891    -0.25796999    -0.11597676
 c     -1.09284999     1.22934501    -0.08523492
 c      0.44259832     1.63537826    -0.21776261
 c      1.25148138     0.49857399     0.00343886
 h     -0.87103116    -2.27565711    -0.24468186
 h     -1.96047826     1.77973123    -0.49783009
 h      0.40547654     2.65576186    -0.41448394
 h      2.35843331     0.25450344     0.01715287
 o      1.53547290    -1.72431068     0.15402573
 h      2.42593723    -1.50411214    -0.02856801
 c     -2.80911578    -0.55451513     0.24992717
 h     -2.83307955    -1.77659064     0.27682610
 h     -3.07380080    -0.05388478     1.06353034
 h     -3.58563359    -0.34989655    -0.52669857
 h     -1.21554461     1.31073138     1.11114326
          17

 c      0.75059093    -0.73541651     0.16697745
 c     -0.54630918    -1.16931458    -0.08356200
 c     -1.38652367    -0.26186701    -0.12340897
 c     -1.08721917     1.22132273    -0.08814496
 c      0.43074593     1.62456527    -0.20873268
 c      1.23917027     0.49166793    -0.01525694
 h     -0.79911948    -2.23395790    -0.27218536
 h     -1.90014531     1.82272246    -0.48630812
 h      0.44012673     2.69401930    -0.38825814
 h      2.38073244     0.31339126    -0.00183755
 o      1.54047799    -1.72964366     0.15949229
 h      2.45053725    -1.49951831    -0.00799194
 c     -2.80700059    -0.54711140     0.24216442
 h     -2.83167875    -1.73254743     0.32710889
 h     -3.13008048    -0.12468997     1.10824949
 h     -3.56600404    -0.29518042    -0.47433873
 h     -1.21184837     1.32211937     1.11686559
          17

 c      0.71627633    -0.74348955     0.16504160
 c     -0.53663523    -1.16435884    -0.07612587
 c     -1.37926514    -0.25995461    -0.13005263
 c     -1.07985003     1.21255914    -0.08859289
 c      0.41665744     1.61123558    -0.19939544
 c      1.22912278     0.48902551    -0.03410114
 h     -0.72379955    -2.18750584    -0.29307753
 h     -1.83797703     1.86983779    -0.47884375
 h      0.48895656     2.73397223    -0.36290224
 h      2.39078568     0.39003766    -0.02202513
 o      1.54628394    -1.73642578     0.16542537
 h      2.48522903    -1.49331979     0.01476685
 c     -2.80437043    -0.54350678     0.23186075
 h     -2.83484601    -1.66749957     0.37872146
 h     -3.19150177    -0.18272465     1.18199137
 h     -3.55023955    -0.23701657    -0.43085589
 h     -1.20674269     1.33630859     1.10285166
          17

 c      0.68384634    -0.75361774     0.16135953
 c     -0.52453165    -1.16322414    -0.06874183
 c     -1.37830858    -0.25209507    -0.13569995
 c     -1.07059153     1.20341989    -0.08664110
 c      0.40082736     1.59689138    -0.19006269
 c      1.22132835     0.49022727    -0.05286877
 h     -0.65130623    -2.15138565    -0.30914602
 h     -1.77839911     1.92034122    -0.47678617
 h      0.54805122     2.76004301    -0.33632448
 h      2.38384054     0.47876848    -0.04308765
 o      1.55303885    -1.74405732     0.17172284
 h      2.51632228    -1.48706792     0.04137449
 c     -2.80131453    -0.54227788     0.22182383
 h     -2.84283367    -1.59392141     0.42662994
 h     -3.24655223    -0.23509065     1.26136395
 h     -3.54629048    -0.17405677    -0.40394381
 h     -1.20068128     1.35189537     1.07100865
          17

 c      0.65678987    -0.76472578     0.15627980
 c     -0.51210676    -1.16491836    -0.06161634
 c     -1.38336053    -0.23903341    -0.14015994
 c     -1.05968379     1.19454262    -0.08276393
 c      0.38400037     1.58258303    -0.18095317
 c      1.21544309     0.49472840    -0.07132288
 h     -0.58680320    -2.14106403    -0.32342230
 h     -1.72296229     1.97121316    -0.48000977
 h      0.61221627     2.76239940    -0.30769165
 h      2.35896528     0.57357642    -0.06468176
 o      1.56078983    -1.75207875     0.17832448
 h      2.53387782    -1.48196829     0.07240938
 c     -2.79829295    -0.54162989     0.21361016
 h     -2.85614484    -1.53115762     0.46813504
 h     -3.28659598    -0.28347383     1.32892179
 h     -3.55564412    -0.10683679    -0.39387691
 h     -1.19465857     1.36791587     1.02678142
          17

 c      0.63855208    -0.77552045     0.15024360
 c     -0.50230859    -1.16891637    -0.05517027
 c     -1.39359461    -0.22213620    -0.14325841
 c     -1.04766127     1.18675326    -0.07786232
 c      0.36707867     1.56893260    -0.17221984
 c      1.21086801     0.50193985    -0.08924058
 h     -0.53312226    -2.16244665    -0.33756520
 h     -1.67126574     2.01747199    -0.48721732
 h      0.67594350     2.73670231    -0.27704245
 h      2.31916321     0.66884665    -0.08648138
 o      1.56937672    -1.76019239     0.18521405
 h      2.53379828    -1.47834983     0.10740604
 c     -2.79604305    -0.53953777     0.20727505
 h     -2.87562598    -1.49985531     0.50348303
 h     -3.30752104    -0.32617027     1.37614911
 h     -3.57248510    -0.03964838    -0.39419578
 h     -1.19040922     1.38429976     0.97970270
          17

 c      0.63191897    -0.78483639     0.14364852
 c     -0.49803137    -1.17560479    -0.05004959
 c     -1.40793362    -0.20304884    -0.14486143
 c     -1.03517200     1.18084698    -0.07312581
 c      0.35101750     1.55623209    -0.16397063
 c      1.20684453     0.51123274    -0.10643122
 h     -0.49144712    -2.20738816    -0.34982611
 h     -1.62264943     2.05392279    -0.49679188
 h      0.73410267     2.68321064    -0.24494228
 h      2.27114664     0.76009439    -0.10820471
 o      1.57841785    -1.76824613     0.19240213
 h      2.51804493    -1.47544890     0.14527736
 c     -2.79535815    -0.53484016     0.20240413
 h     -2.90164039    -1.50836875     0.53236161
 h     -3.30811541    -0.36075229     1.39986566
 h     -3.58881083     0.02135656    -0.39695285
 h     -1.19045961     1.40225132     0.94264538
          17

 c      0.63821425    -0.79200769     0.13667541
 c     -0.50101475    -1.18554765    -0.04681472
 c     -1.42523149    -0.18343171    -0.14489630
 c     -1.02288935     1.17743224    -0.06960782
 c      0.33670555     1.54449410    -0.15626869
 c      1.20261428     0.52189076    -0.12274350
 h     -0.46268451    -2.26100607    -0.35656616
 h     -1.57721526     2.07679947    -0.50749512
 h      0.78256504     2.60658921    -0.21229763
 h      2.22409043     0.84449612    -0.12964154
 o      1.58730087    -1.77621518     0.19990503
 h      2.49451793    -1.47120930     0.18480284
 c     -2.79698574    -0.52793464     0.19897036
 h     -2.93271887    -1.54641905     0.55014176
 h     -3.28858219    -0.38523773     1.39928909
 h     -3.59869075     0.07095511    -0.39628714
 h     -1.19754729     1.42376826     0.92742163
          17

 c      0.65680680    -0.79705715     0.12920968
 c     -0.51121801    -1.19866747    -0.04565538
 c     -1.44436007    -0.16480462    -0.14336112
 c     -1.01156333     1.17694815    -0.06760257
 c      0.32481275     1.53343724    -0.14912294
 c      1.19768941     0.53308923    -0.13806632
 h     -0.44782817    -2.31018023    -0.35473928
 h     -1.53602979     2.08454150    -0.51878663
 h      0.81915357     2.51652304    -0.18022179
 h      2.18677561     0.92065920    -0.15067846
 o      1.59526951    -1.78416976     0.20771624
 h      2.47539996    -1.46250926     0.22519719
 c     -2.80156736    -0.51996960     0.19726663
 h     -2.96588160    -1.59584937     0.55040516
 h     -3.24992598    -0.39836804     1.37491418
 h     -3.59932143     0.10597558    -0.38909314
 h     -1.21316857     1.44983890     0.93755374
          17

 c      0.68538184    -0.80055811     0.12092557
 c     -0.52707461    -1.21411812    -0.04640239
 c     -1.46424248    -0.14846023    -0.14032819
 c     -1.00207925     1.17969940    -0.06644337
 c      0.31561453     1.52246323    -0.14248949
 c      1.19214547     0.54396078    -0.15233274
 h     -0.44775418    -2.34648090    -0.34283551
 h     -1.50097638     2.07794114    -0.53091353
 h      0.84496411     2.42828987    -0.14979066
 h      2.16413669     0.98736162    -0.17127904
 o      1.60178483    -1.79216717     0.21578944
 h      2.47129353    -1.44690818     0.26646388
 c     -2.80950196    -0.51196874     0.19749579
 h     -2.99813562    -1.64149237     0.52888630
 h     -3.19413227    -0.39947904     1.32908288
 h     -3.59074767     0.12536209    -0.37465239
 h     -1.23639979     1.47906409     0.96579990
          17

 c      0.72078376    -0.80329081     0.11144758
 c     -0.54634282    -1.23059527    -0.04870524
 c     -1.48386624    -0.13541730    -0.13594540
 c     -0.99538134     1.18573479    -0.06498461
 c      0.30890947     1.51081373    -0.13629910
 c      1.18670947     0.55369926    -0.16553133
 h     -0.46299228    -2.36592619    -0.32076618
 h     -1.47453643     2.06005056    -0.54495668
 h      0.86479135     2.36085077    -0.12159671
 h      2.15587539     1.04223503    -0.19141423
 o      1.60700538    -1.80007655     0.22408012
 h      2.48345941    -1.42565660     0.30880771
 c     -2.82079529    -0.50467206     0.19947439
 h     -3.02732132    -1.67359845     0.48437956
 h     -3.12494319    -0.38823031     1.26833491
 h     -3.57559119     0.13021777    -0.35430403
 h     -1.26441708     1.50857138     0.99985639
          17

 c      0.75983232    -0.80593898     0.10047032
 c     -0.56690747    -1.24664855    -0.05217945
 c     -1.50229672    -0.12640437    -0.13043750
 c     -0.99232537     1.19471637    -0.06214435
 c      0.30428480     1.49813700    -0.13048821
 c      1.18255329     0.56160189    -0.17771066
 h     -0.49353636    -2.36838080    -0.28954475
 h     -1.45946775     2.03579260    -0.56282064
 h      0.88375186     2.32944541    -0.09545616
 h      2.15815985     1.08183863    -0.21101686
 o      1.61176954    -1.80755723     0.23261510
 h      2.50373157    -1.40424688     0.35156382
 c     -2.83494245    -0.49872429     0.20232400
 h     -3.05221151    -1.68646132     0.41818678
 h     -3.04871042    -0.36419063     1.20753807
 h     -3.55899979     0.12407539    -0.33126992
 h     -1.29393314     1.53574010     1.02881327
          17

 c      0.79976868    -0.80895808     0.08779882
 c     -0.58717682    -1.26081248    -0.05646463
 c     -1.51870268    -0.12187299    -0.12410891
 c     -0.99358108     1.20597384    -0.05712432
 c      0.30165397     1.48513371    -0.12497706
 c      1.18096415     0.56706642    -0.18897060
 h     -0.53869215    -2.35747105    -0.25102077
 h     -1.45816327     2.01085154    -0.58690001
 h      0.90103770     2.33649020    -0.07092742
 h      2.16630995     1.10295100    -0.22999950
 o      1.61708294    -1.81424869     0.24149267
 h      2.52204059    -1.38939189     0.39317782
 c     -2.85101392    -0.49486173     0.20432802
 h     -3.07235882    -1.67704334     0.33364920
 h     -2.97338467    -0.32624284     1.17179369
 h     -3.54835577     0.11301927    -0.31029359
 h     -1.32216938     1.55900204     1.04552003
          17

 c      0.83836665    -0.81257821     0.07334213
 c     -0.60612052    -1.27162071    -0.06124250
 c     -1.53239771    -0.12202038    -0.11732438
 c     -0.99958915     1.21874900    -0.04947324
 c      0.30132024     1.47338508    -0.11962927
 c      1.18306098     0.56962081    -0.19944203
 h     -0.59707720    -2.34064934    -0.20754025
 h     -1.47155624     1.98957508    -0.61905208
 h      0.90939542     2.37172305    -0.04816439
 h      2.17653070     1.10379637    -0.24828293
 o      1.62373053    -1.81994071     0.25082829
 h      2.53193455    -1.38618062     0.43201924
 c     -2.86814752    -0.49376346     0.20401221
 h     -3.08799185    -1.64494259     0.23589695
 h     -2.90390812    -0.27350634     1.18253194
 h     -3.55173675     0.10469572    -0.29647139
 h     -1.34718493     1.57785143     1.04635031
          17

 c      0.87388931    -0.81686885     0.05709369
 c     -0.62312094    -1.27770552    -0.06627420
 c     -1.54291141    -0.12679603    -0.11043691
 c     -1.01052674     1.23245371    -0.03916658
 c      0.30349231     1.46451340    -0.11427886
 c      1.18958252     0.56898420    -0.20926220
 h     -0.66693883    -2.32784992    -0.16127910
 h     -1.49803404     1.97294602    -0.65912479
 h      0.90123142     2.42049981    -0.02794572
 h      2.18665921     1.08465828    -0.26580776
 o      1.63216289    -1.82461933     0.26070797
 h      2.53175982    -1.39708114     0.46705338
 c     -2.88587761    -0.49526873     0.20201469
 h     -3.10015394    -1.59403801     0.13129644
 h     -2.84113101    -0.21019495     1.23270775
 h     -3.57434260     0.10537853    -0.29282289
 h     -1.36798863     1.59270247     1.03061467
          17

 c      0.90502735    -0.82181385     0.03911851
 c     -0.63779738    -1.27818568    -0.07145543
 c     -1.55006509    -0.13588762    -0.10369943
 c     -1.02624459     1.24671430    -0.02668274
 c      0.30799188     1.45959349    -0.10878839
 c      1.20073669     0.56511134    -0.21855071
 h     -0.74651857    -2.32679914    -0.11339486
 h     -1.53339290     1.95851276    -0.70424591
 h      0.87285249     2.47001011    -0.01118892
 h      2.19656679     1.04795801    -0.28256301
 o      1.64247695    -1.82844535     0.27115669
 h      2.52426285    -1.42185252     0.49822423
 c     -2.90389810    -0.49785697     0.20016401
 h     -3.11102689    -1.53459011     0.02605750
 h     -2.78742524    -0.14636666     1.29590596
 h     -3.61470201     0.11656047    -0.29788319
 h     -1.38476633     1.60490884     1.00059956
          17

 c      0.93087696    -0.82737471     0.01955838
 c     -0.64994572    -1.27317667    -0.07680015
 c     -1.55398222    -0.14869937    -0.09723438
 c     -1.04618450     1.26118215    -0.01301068
 c      0.31432539     1.45901850    -0.10307950
 c      1.21613516     0.55819782    -0.22738931
 h     -0.83351551    -2.33698391    -0.06403200
 h     -1.57213468     1.94237386    -0.74967885
 h      0.82476819     2.51115852     0.00139374
 h      2.20840826     0.99792825    -0.29865131
 o      1.65439772    -1.83171126     0.28210793
 h      2.51611379    -1.45766071     0.52669737
 c     -2.92200199    -0.49921597     0.19960882
 h     -3.12387935    -1.48230939    -0.07584476
 h     -2.74705400    -0.09205538     1.35098882
 h     -3.66505761     0.13490329    -0.30632513
 h     -1.39931248     1.61701690     0.96232739
          17

 c      0.95093935    -0.83354234    -0.00134922
 c     -0.65956602    -1.26380733    -0.08231779
 c     -1.55503363    -0.16435343    -0.09106474
 c     -1.06935436     1.27531680     0.00041803
 c      0.32186851     1.46258254    -0.09713635
 c      1.23486227     0.54865834    -0.23581208
 h     -0.92387716    -2.34937334    -0.01358589
 h     -1.60908617     1.92127804    -0.79045425
 h      0.76058921     2.53868103     0.00943983
 h      2.22629556     0.93985634    -0.31433968
 o      1.66731544    -1.83476541     0.29338595
 h      2.51666855    -1.49971196     0.55478196
 c     -2.94010226    -0.49743060     0.20070078
 h     -3.14173193    -1.45054693    -0.17311377
 h     -2.72369398    -0.05411352     1.38736759
 h     -3.71572066     0.15551141    -0.31212261
 h     -1.41538973     1.63307145     0.92624224
          17

 c      0.96510579    -0.84036971    -0.02325414
 c     -0.66679933    -1.25166716    -0.08792277
 c     -1.55378388    -0.18173210    -0.08515554
 c     -1.09446201     1.28834366     0.01199140
 c      0.32999712     1.46960209    -0.09100251
 c      1.25571457     0.53710588    -0.24381329
 h     -1.01183530    -2.35267721     0.03638811
 h     -1.64038476     1.89358879    -0.82263216
 h      0.68602312     2.55116617     0.01300310
 h      2.25471926     0.87887121    -0.32999070
 o      1.68052097    -1.83787187     0.30475234
 h      2.53398854    -1.54316101     0.58484583
 c     -2.95823406    -0.49197655     0.20324850
 h     -3.16535000    -1.44063901    -0.26354249
 h     -2.71968543    -0.03639621     1.40110052
 h     -3.75865125     0.17460288    -0.31086636
 h     -1.43806322     1.65809781     0.90534064
          17

 c      0.97360284    -0.84796989    -0.04569552
 c     -0.67177083    -1.23830797    -0.09345386
 c     -1.55096329    -0.19954889    -0.07944549
 c     -1.12025933     1.29948395     0.02057649
 c      0.33814436     1.47900561    -0.08478296
 c      1.27756654     0.52433022    -0.25137358
 h     -1.09126390    -2.33877920     0.08349595
 h     -1.66379126     1.85936399    -0.84394406
 h      0.60810601     2.55136822     0.01259837
 h      2.29575605     0.81864342    -0.34582192
 o      1.69361169    -1.84106955     0.31603345
 h      2.56877972    -1.58546010     0.61715899
 c     -2.97648126    -0.48354964     0.20664415
 h     -3.19321362    -1.44332121    -0.34132666
 h     -2.73624123    -0.04070734     1.39156880
 h     -3.78859584     0.19022071    -0.30035056
 h     -1.47089941     1.69550086     0.90816738
          17

 c      0.97690069    -0.85647918    -0.06813175
 c     -0.67447234    -1.22506068    -0.09873393
 c     -1.54743700    -0.21642880    -0.07386822
 c     -1.14589060     1.30829203     0.02618784
 c      0.34583162     1.48941201    -0.07864438
 c      1.29966563     0.51122390    -0.25848919
 h     -1.15689649    -2.30424978     0.12523323
 h     -1.67870642     1.82013639    -0.85411027
 h      0.53428285     2.54629325     0.00918146
 h      2.34690290     0.76087954    -0.36164096
 o      1.70664543    -1.84420053     0.32719406
 h      2.61284709    -1.62637125     0.64890121
 c     -2.99483232    -0.47322575     0.21016963
 h     -3.22322503    -1.44774667    -0.39951273
 h     -2.77362864    -0.06739031     1.36027114
 h     -3.80304327     0.20208946    -0.28042806
 h     -1.51282546     1.74368442     0.93154768
          17

 c      0.97561734    -0.86600528    -0.08998770
 c     -0.67473646    -1.21299363    -0.10361620
 c     -1.54414056    -0.23099358    -0.06835536
 c     -1.17086620     1.31468352     0.02981805
 c      0.35271943     1.49931350    -0.07279413
 c      1.32164944     0.49863241    -0.26518130
 h     -1.20489385    -2.24989827     0.15951383
 h     -1.68613411     1.77867650    -0.85506697
 h      0.47107677     2.54563449     0.00394200
 h      2.40168941     0.70601139    -0.37681874
 o      1.71985370    -1.84707486     0.33825796
 h      2.65462653    -1.66589193     0.67580663
 c     -3.01311979    -0.46204343     0.21316950
 h     -3.25379263    -1.44637652    -0.43299484
 h     -2.83098839    -0.11528141     1.31155304
 h     -3.80211784     0.21155331    -0.25284022
 h     -1.55884350     1.79636127     0.96315216
          17

 c      0.97044806    -0.87657997    -0.11069973
 c     -0.67228003    -1.20284266    -0.10801733
 c     -1.54197809    -0.24196843    -0.06281694
 c     -1.19477725     1.31867866     0.03273842
 c      0.35865775     1.50746798    -0.06743393
 c      1.34333889     0.48719982    -0.27148436
 h     -1.23313745    -2.18025474     0.18504725
 h     -1.68856273     1.73870248    -0.85107185
 h      0.42284563     2.55739118    -0.00211229
 h      2.45244693     0.65426146    -0.39052794
 o      1.73331989    -1.84957469     0.34919780
 h      2.68500772    -1.70304177     0.69430629
 c     -3.03104429    -0.45105529     0.21486898
 h     -3.28398851    -1.43518188    -0.43939433
 h     -2.90584891    -0.18113068     1.25533527
 h     -3.78868617     0.22179918    -0.22113435
 h     -1.60342218     1.84618986     0.99006091
          17

 c      0.96212196    -0.88812957    -0.12974857
 c     -0.66676698    -1.19487419    -0.11195212
 c     -1.54170621    -0.24831844    -0.05710837
 c     -1.21713860     1.32025000     0.03606401
 c      0.36366490     1.51332056    -0.06271960
 c      1.36452346     0.47729294    -0.27743029
 h     -1.24170680    -2.10355891     0.20178131
 h     -1.68945991     1.70428896    -0.84820143
 h      0.39162754     2.58286807    -0.00847193
 h      2.49284518     0.60622486    -0.40202362
 o      1.74686185    -1.85166436     0.35989254
 h      2.69959497    -1.73598924     0.70250410
 c     -3.04819010    -0.44142835     0.21401202
 h     -3.31345015    -1.41276570    -0.41905124
 h     -2.99408762    -0.25941715     1.21073254
 h     -3.76826772     0.23804684    -0.19034739
 h     -1.64252270     1.88733890     1.00341083
          17

 c      0.95137232    -0.90046880    -0.14668105
 c     -0.65784979    -1.18874389    -0.11557306
 c     -1.54383130    -0.24939523    -0.05101165
 c     -1.23744176     1.31937049     0.04056267
 c      0.36784396     1.51703397    -0.05875952
 c      1.38484471     0.46901654    -0.28303843
 h     -1.23361528    -2.03187987     0.21145572
 h     -1.69203467     1.67878523    -0.85247345
 h      0.37799431     2.61606849    -0.01500880
 h      2.51913468     0.56292221    -0.41081940
 o      1.76002354    -1.85336947     0.37012855
 h      2.69904777    -1.76252383     0.70036870
 c     -3.06395844    -0.43414854     0.20910142
 h     -3.34240622    -1.38023688    -0.37539454
 h     -3.09194561    -0.34498756     1.20211069
 h     -3.74771320     0.26675486    -0.16578966
 h     -1.67384151     1.91604319     0.99869352
          17

 c      0.93891509    -0.91331505    -0.16112341
 c     -0.64521695    -1.18351256    -0.11917721
 c     -1.54853438    -0.24504855    -0.04427204
 c     -1.25529690     1.31612591     0.04646797
 c      0.37133492     1.51911069    -0.05563456
 c      1.40375494     0.46228554    -0.28830920
 h     -1.21497972    -1.97996573     0.21779264
 h     -1.69760468     1.66358702    -0.86683710
 h      0.38169028     2.64779626    -0.02164815
 h      2.53049701     0.52562107    -0.41677005
 o      1.77207473    -1.85475580     0.37960927
 h      2.68921088    -1.78041852     0.68972271
 c     -3.07768024    -0.42932311     0.20023508
 h     -3.37202155    -1.34242827    -0.31595636
 h     -3.19778031    -0.43684197     1.23615925
 h     -3.73196702     0.31263770    -0.15066750
 h     -1.69650342     1.93045192     0.97491851
          17

 c      0.92544138    -0.92631054    -0.17278999
 c     -0.62879729    -1.17803390    -0.12308235
 c     -1.55565475    -0.23565397    -0.03668066
 c     -1.27049198     1.31073930     0.05336417
 c      0.37432053     1.52001450    -0.05340728
 c      1.42050841     0.45691389    -0.29321822
 h     -1.19262636    -1.96064754     0.22508424
 h     -1.70489354     1.65768115    -0.88934919
 h      0.40171222     2.66982382    -0.02820814
 h      2.52907894     0.49561353    -0.42010887
 o      1.78204795    -1.85591324     0.38798440
 h      2.68062175    -1.78768073     0.67388071
 c     -3.08921400    -0.42603396     0.18998859
 h     -3.40508210    -1.30964860    -0.25273032
 h     -3.30771133    -0.53368251     1.29062556
 h     -3.72096432     0.37448900    -0.14418008
 h     -1.71094478     1.93064097     0.93420499
          17

 c      0.91162738    -0.93904195    -0.18149344
 c     -0.60914859    -1.17165108    -0.12734992
 c     -1.56476724    -0.22203958    -0.02813123
 c     -1.28287869     1.30345833     0.06028159
 c      0.37703639     1.51999904    -0.05212000
 c      1.43417778     0.45269482    -0.29771124
 h     -1.16899998    -1.97754238     0.23488073
 h     -1.71099911     1.65837168    -0.91446893
 h      0.43630163     2.67675856    -0.03442343
 h      2.51981669     0.47400418    -0.42144522
 o      1.78897781    -1.85694218     0.39495024
 h      2.68480994    -1.78278991     0.65614191
 c     -3.09900581    -0.42278207     0.18118758
 h     -3.44595167    -1.29593422    -0.19920557
 h     -3.41416768    -0.62953742     1.33932868
 h     -3.71043101     0.44429288    -0.14239537
 h     -1.71917440     1.91910792     0.88204050
          17

 c      0.89814737    -0.95106123    -0.18715346
 c     -0.58756015    -1.16454806    -0.13164218
 c     -1.57530702    -0.20534313    -0.01862455
 c     -1.29218232     1.29439580     0.06591641
 c      0.37976170     1.51907399    -0.05179168
 c      1.44373322     0.44945823    -0.30170694
 h     -1.14021382    -2.02242069     0.24426462
 h     -1.71297863     1.66246151    -0.93604321
 h      0.48307168     2.66640669    -0.04001782
 h      2.50960124     0.46153556    -0.42166996
 o      1.79240771    -1.85793172     0.40041163
 h      2.70636443    -1.76506007     0.63727387
 c     -3.10768287    -0.41839457     0.17525961
 h     -3.49739825    -1.30925493    -0.16394073
 h     -3.50987883    -0.71714251     1.36806464
 h     -3.69573680     0.51121170    -0.14089309
 h     -1.72525640     1.90154578     0.82769989
          17

 c      0.88568114    -0.96191240    -0.18979374
 c     -0.56562886    -1.15740429    -0.13542157
 c     -1.58667698    -0.18686274    -0.00824961
 c     -1.29791990     1.28349284     0.06890199
 c      0.38278830     1.51701101    -0.05241860
 c      1.44824195     0.44709054    -0.30511517
 h     -1.10029949    -2.08086823     0.24821417
 h     -1.70881826     1.66709651    -0.94950217
 h      0.53925752     2.63975002    -0.04475453
 h      2.50511207     0.45850650    -0.42169109
 o      1.79268824    -1.85892236     0.40452134
 h      2.73825906    -1.73512467     0.61484245
 c     -3.11603898    -0.41294513     0.17228923
 h     -3.55617669    -1.34246376    -0.14744202
 h     -3.58980350    -0.79080627     1.37230745
 h     -3.67446423     0.56593694    -0.13642493
 h     -1.73517666     1.88664438     0.78319528
          17

 c      0.87490499    -0.97116232    -0.18952365
 c     -0.54481648    -1.15092161    -0.13821088
 c     -1.59832653    -0.16795232     0.00283676
 c     -1.29958094     1.27080478     0.06828043
 c      0.38637244     1.51335741    -0.05397835
 c      1.44716020     0.44552081    -0.30786829
 h     -1.04559344    -2.13911243     0.24265847
 h     -1.69767399     1.67015299    -0.95265005
 h      0.60207790     2.60087586    -0.04845946
 h      2.50963457     0.46480563    -0.42205215
 o      1.79063885    -1.85988201     0.40751610
 h      2.76718576    -1.69505223     0.58564664
 c     -3.12491324    -0.40737184     0.17180147
 h     -3.61438866    -1.37951449    -0.14628604
 h     -3.65081663    -0.84673247     1.35208915
 h     -3.64671791     0.60250445    -0.12718325
 h     -1.75442361     1.88255447     0.75843847
          17

 c      0.86646326    -0.97842430    -0.18651211
 c     -0.52629044    -1.14562602    -0.13969435
 c     -1.60980018    -0.14997145     0.01443188
 c     -1.29700515     1.25700662     0.06405517
 c      0.39068212     1.50749273    -0.05643435
 c      1.44052864     0.44469096    -0.30994287
 h     -0.97578422    -2.18702169     0.22558232
 h     -1.67979447     1.67041009    -0.94567403
 h      0.66915194     2.55646813    -0.05102324
 h      2.52104742     0.47995936    -0.42270222
 o      1.78704711    -1.86071738     0.40956009
 h      2.78139201    -1.64784688     0.54797337
 c     -3.13487751    -0.40261386     0.17332875
 h     -3.66432871    -1.40645047    -0.15738340
 h     -3.69100096    -0.88249688     1.30919816
 h     -3.61459475     0.61848761    -0.11261758
 h     -1.78360838     1.89081865     0.75463154
          17

 c      0.86091197    -0.98336947    -0.18096338
 c     -0.51091149    -1.14184498    -0.13971406
 c     -1.62075071    -0.13424572     0.02631340
 c     -1.29048950     1.24344400     0.05717395
 c      0.39576816     1.49879791    -0.05973683
 c      1.42889703     0.44452912    -0.31135340
 h     -0.89328324    -2.21846835     0.19685395
 h     -1.65641150     1.66769129    -0.93093782
 h      0.73867114     2.51407762    -0.05238626
 h      2.53298123     0.50310794    -0.42313321
 o      1.78244601    -1.86130022     0.41070661
 h      2.77412879    -1.59679170     0.50201527
 c     -3.14611097    -0.39933791     0.17654497
 h     -3.70078761    -1.41507565    -0.17900127
 h     -3.70926463    -0.89664643     1.24640628
 h     -3.58169814     0.61499026    -0.09331031
 h     -1.81730852     1.90521112     0.76411514
          17

 c      0.85863614    -0.98572849    -0.17309925
 c     -0.49923066    -1.13970086    -0.13824575
 c     -1.63091826    -0.12199404     0.03826483
 c     -1.28048201     1.23156652     0.04894614
 c      0.40159466     1.48693961    -0.06381850
 c      1.41307845     0.44492386    -0.31213118
 h     -0.80252180    -2.23115358     0.15782062
 h     -1.62963798     1.66298405    -0.91276105
 h      0.80885806     2.47913313    -0.05252561
 h      2.53798612     0.53300037    -0.42272186
 o      1.77708649    -1.86149426     0.41092072
 h      2.74407871    -1.54489369     0.44939899
 c     -3.15841796    -0.39803875     0.18118608
 h     -3.72100843    -1.40202778    -0.21049521
 h     -3.70553519    -0.88883345     1.16808769
 h     -3.55278904     0.59692087    -0.07095831
 h     -1.84785790     1.91718884     0.77687002
          17

 c      0.85975407    -0.98528762    -0.16314886
 c     -0.49147369    -1.13906125    -0.13537963
 c     -1.64008597    -0.11422099     0.05008870
 c     -1.26731819     1.22241213     0.04059199
 c      0.40810591     1.47210115    -0.06858547
 c      1.39395482     0.44569417    -0.31231210
 h     -0.70947727    -2.22682498     0.11101074
 h     -1.60223176     1.65834578    -0.89695733
 h      0.87690702     2.45259977    -0.05147769
 h      2.53015706     0.56808665    -0.42099144
 o      1.77095124    -1.86119000     0.41011651
 h      2.69524669    -1.49430962     0.39257019
 c     -3.17122171    -0.39909025     0.18683215
 h     -3.72415298    -1.36735772    -0.25198675
 h     -3.68190076    -0.86092320     1.08235561
 h     -3.53328589     0.57306178    -0.04827027
 h     -1.86889697     1.92048419     0.78530682
          17

 c      0.86403496    -0.98188586    -0.15134493
 c     -0.48755441    -1.13946435    -0.13129631
 c     -1.64803114    -0.11160477     0.06160286
 c     -1.25120828     1.21645026     0.03306524
 c      0.41522268     1.45496854    -0.07390554
 c      1.37241058     0.44656061    -0.31193943
 h     -0.62110814    -2.21179211     0.05981105
 h     -1.57702026     1.65626939    -0.88955202
 h      0.93861413     2.43148016    -0.04939080
 h      2.50633283     0.60665873    -0.41772230
 o      1.76378867    -1.86034775     0.40820379
 h      2.63665823    -1.44575478     0.33411225
 c     -3.18345338    -0.40247253     0.19246529
 h     -3.71100931    -1.31376591    -0.30411766
 h     -3.64531411    -0.81967890     1.00546110
 h     -3.52816020     0.55446022    -0.02838609
 h     -1.87635114     1.91210628     0.78517170
          17

 c      0.87086151    -0.97542110    -0.13792056
 c     -0.48716384    -1.14012594    -0.12621276
 c     -1.65449403    -0.11442104     0.07262421
 c     -1.23235168     1.21366703     0.02692669
 c      0.42272489     1.43653607    -0.07959873
 c      1.34934003     0.44712075    -0.31107568
 h     -0.54426527    -2.19652251     0.00778149
 h     -1.55597721     1.65841476    -0.89449782
 h      0.98926823     2.41141558    -0.04654553
 h      2.46641643     0.64699634    -0.41298570
 o      1.75525599    -1.85900807     0.40513768
 h      2.58033661    -1.39856549     0.27606043
 c     -3.19343535    -0.40718120     0.19591902
 h     -3.68393827    -1.24628356    -0.36771403
 h     -3.61076847    -0.77984961     0.96666648
 h     -3.54012683     0.54987259    -0.01355366
 h     -1.86817041     1.89181270     0.77497745
          17

 c      0.87926788    -0.96587425    -0.12309877
 c     -0.48991818    -1.14020246    -0.12029300
 c     -1.65916613    -0.12252635     0.08294529
 c     -1.21102441     1.21372343     0.02222626
 c      0.43011482     1.41793308    -0.08543349
 c      1.32565720     0.44683086    -0.30981653
 h     -0.48421220    -2.19223698    -0.04247719
 h     -1.53943561     1.66441024    -0.91163689
 h      1.02491714     2.38897684    -0.04331131
 h      2.41343826     0.68753083    -0.40715779
 o      1.74522894    -1.85719056     0.40092324
 h      2.53630664    -1.35259838     0.21987470
 c     -3.19954513    -0.41137944     0.19466379
 h     -3.64676070    -1.17181477    -0.44330072
 h     -3.59501139    -0.75814565     0.99715590
 h     -3.56816641     0.56081431    -0.00381326
 h     -1.84408635     1.86164531     0.75556442
          17

 c      0.88805489    -0.95335433    -0.10707798
 c     -0.49545424    -1.13929376    -0.11359102
 c     -1.66169356    -0.13540099     0.09232159
 c     -1.18754954     1.21604195     0.01850615
 c      0.43656065     1.40033294    -0.09113219
 c      1.30227479     0.44500975    -0.30830008
 h     -0.44388261    -2.20467994    -0.09003727
 h     -1.52609273     1.67183360    -0.93677836
 h      1.04316519     2.36270681    -0.04007103
 h      2.35348111     0.72704383    -0.40091191
 o      1.73404906    -1.85473209     0.39554689
 h      2.50799842    -1.31101984     0.16746446
 c     -3.20199018    -0.41410521     0.18911455
 h     -3.60409345    -1.09784428    -0.53056398
 h     -3.59603623    -0.75434406     1.09034760
 h     -3.60774459     0.58154236     0.00285989
 h     -1.80582783     1.82591895     0.73018867
          17

 c      0.89595180    -0.93815130    -0.09002432
 c     -0.50341555    -1.13772107    -0.10610517
 c     -1.66172490    -0.15225700     0.10051070
 c     -1.16217407     1.21979596     0.01493158
 c      0.44094848     1.38486916    -0.09639461
 c      1.28007199     0.44089920    -0.30670474
 h     -0.42445417    -2.23060719    -0.13493129
 h     -1.51378284     1.67741879    -0.96383207
 h      1.04348616     2.33341107    -0.03715466
 h      2.29501313     0.76481399    -0.39513836
 o      1.72239494    -1.85129525     0.38893309
 h      2.49316034    -1.28017193     0.12172488
 c     -3.20231954    -0.41538664     0.18231238
 h     -3.55981005    -1.02986694    -0.62712650
 h     -3.59864663    -0.75645853     1.20558401
 h     -3.65243080     0.60332654     0.00922964
 h     -1.75769151     1.79140333     0.70493974
          17

 c      0.90177097    -0.92077360    -0.07207668
 c     -0.51343144    -1.13626331    -0.09787294
 c     -1.65898976    -0.17216933     0.10734170
 c     -1.13499093     1.22393496     0.01047914
 c      0.44204017     1.37248379    -0.10094620
 c      1.25990340     0.43383618    -0.30523423
 h     -0.42599243    -2.26088100    -0.17687560
 h     -1.50035751     1.67838355    -0.98708366
 h      1.02732334     2.30422391    -0.03478660
 h      2.24689354     0.80041256    -0.39072960
 o      1.71095595    -1.84655437     0.38099501
 h      2.48796262    -1.26645398     0.08560559
 c     -3.20174941    -0.41531038     0.17639465
 h     -3.51572145    -0.96933436    -0.72675160
 h     -3.59347870    -0.75726981     1.30912305
 h     -3.69572929     0.61843350     0.01767627
 h     -1.70654113     1.76677615     0.68851056
          17

 c      0.90451816    -0.90195960    -0.05335471
 c     -0.52514180    -1.13572777    -0.08899475
 c     -1.65335934    -0.19416610     0.11274933
 c     -1.10610187     1.22741579     0.00426881
 c      0.43872451     1.36371245    -0.10460486
 c      1.24265348     0.42355981    -0.30409662
 h     -0.44747843    -2.28582370    -0.21484574
 h     -1.48424111     1.67312766    -1.00244578
 h      0.99803096     2.28046063    -0.03304175
 h      2.21516001     0.83288374    -0.38825789
 o      1.70023725    -1.84033886     0.37170212
 h      2.48945950    -1.27387821     0.06101745
 c     -3.20091516    -0.41397673     0.17188880
 h     -3.47219157    -0.91488137    -0.81979494
 h     -3.57803154    -0.75501647     1.38338046
 h     -3.73228630     0.62195820     0.02972396
 h     -1.65941856     1.75987275     0.68933701
          17

 c      0.90346072    -0.88266560    -0.03396072
 c     -0.53821405    -1.13673165    -0.07960256
 c     -1.64488683    -0.21726594     0.11676669
 c     -1.07602623     1.22960475    -0.00391719
 c      0.43032535     1.35852456    -0.10734111
 c      1.22922189     0.41053855    -0.30348169
 h     -0.48680260    -2.29827955    -0.24739609
 h     -1.46467969     1.66137821    -1.00789505
 h      0.96033079     2.26870297    -0.03185256
 h      2.20068346     0.85982086    -0.38774420
 o      1.69051144    -1.83267201     0.36111196
 h      2.49608187    -1.30337904     0.04840767
 c     -3.20002527    -0.41153511     0.16852772
 h     -3.42967400    -0.86508795    -0.89646225
 h     -3.55287850    -0.75025785     1.42067279
 h     -3.75835946     0.61207500     0.04601033
 h     -1.61884366     1.77307351     0.70987952
          17

 c      0.89816975    -0.86402412    -0.01397934
 c     -0.55232442    -1.13967393    -0.06982708
 c     -1.63383139    -0.24047701     0.11950186
 c     -1.04588712     1.23043184    -0.01337959
 c      0.41689619     1.35640132    -0.10929218
 c      1.22034878     0.39607909    -0.30354104
 h     -0.54097842    -2.29445561    -0.27309639
 h     -1.44187460     1.64410437    -1.00362501
 h      0.91889304     2.27443625    -0.03115141
 h      2.19982048     0.87749202    -0.38871934
 o      1.68181507    -1.82376617     0.34938058
 h      2.50756047    -1.35291901     0.04674250
 c     -3.19897139    -0.40819039     0.16591537
 h     -3.38935984    -0.81977887    -0.94961130
 h     -3.51966604    -0.74433059     1.41817093
 h     -3.77195121     0.58988396     0.06640017
 h     -1.58112279     1.80157541     0.74384998
          17

 c      0.88854330    -0.84724523     0.00651097
 c     -0.56711925    -1.14475884    -0.05977712
 c     -1.62066525    -0.26277980     0.12111608
 c     -1.01712568     1.23008465    -0.02284722
 c      0.39939652     1.35668423    -0.11071510
 c      1.21640472     0.38208963    -0.30437757
 h     -0.60643969    -2.27406398    -0.29088304
 h     -1.41711224     1.62337436    -0.99212532
 h      0.87650523     2.29882101    -0.03112522
 h      2.20713459     0.88211167    -0.39050474
 o      1.67395823    -1.81400023     0.33676109
 h      2.52477128    -1.41794940     0.05370575
 c     -3.19739341    -0.40425599     0.16376304
 h     -3.35301024    -0.77989506    -0.97550114
 h     -3.48050340    -0.73896876     1.37582355
 h     -3.77297042     0.55946356     0.09012166
 h     -1.54030924     1.83702102     0.78045606
          17

 c      0.87480544    -0.83343973     0.02740166
 c     -0.58217235    -1.15199659    -0.04952057
 c     -1.60606037    -0.28311183     0.12180678
 c     -0.99119477     1.22865452    -0.03096048
 c      0.37963864     1.35892295    -0.11191842
 c      1.21730538     0.37060362    -0.30603498
 h     -0.67938750    -2.24058113    -0.30038852
 h     -1.39281118     1.60211311    -0.97802392
 h      0.83343193     2.33727386    -0.03233450
 h      2.21779158     0.87114887    -0.39248463
 o      1.66659748    -1.80385517     0.32357176
 h      2.54889728    -1.49257148     0.06633956
 c     -3.19470069    -0.40018884     0.16184012
 h     -3.32263094    -0.74703927    -0.97352955
 h     -3.43801962    -0.73655283     1.29656407
 h     -3.76346086     0.52803246     0.11595173
 h     -1.49232433     1.87176618     0.80998990
          17

 c      0.85747386    -0.82338931     0.04849467
 c     -0.59694821    -1.16118160    -0.03906034
 c     -1.59084823    -0.30036867     0.12179327
 c     -0.96949091     1.22603098    -0.03654305
 c      0.36000543     1.36294954    -0.11322045
 c      1.22253426     0.36326863    -0.30846625
 h     -0.75629452    -2.20153931    -0.30227512
 h     -1.37219595     1.58356996    -0.96718822
 h      0.78861597     2.38155021    -0.03553193
 h      2.22879497     0.84399187    -0.39426202
 o      1.65942923    -1.79381315     0.31012478
 h      2.57916377    -1.57128017     0.08219497
 c     -3.19008134    -0.39647988     0.15971432
 h     -3.30022687    -0.72317825    -0.94616482
 h     -3.39586617    -0.74105894     1.18902766
 h     -3.74743306     0.50534711     0.14256166
 h     -1.43607271     1.90052425     0.82614112
          17

 c      0.83730135    -0.81735984     0.06944856
 c     -0.61079051    -1.17192678    -0.02832257
 c     -1.57594981    -0.31343912     0.12130326
 c     -0.95337374     1.22197559    -0.03878080
 c      0.34306860     1.36875083    -0.11493713
 c      1.23118674     0.36098144    -0.31148611
 h     -0.83454996    -2.16778713    -0.29832931
 h     -1.35831207     1.57039489    -0.96465502
 h      0.74130279     2.42328387    -0.04139377
 h      2.23951541     0.80206622    -0.39571892
 o      1.65239620    -1.78430607     0.29666642
 h      2.61066416    -1.64982461     0.10012330
 c     -3.18256473    -0.39321566     0.15627324
 h     -3.28764590    -0.71055505    -0.89966177
 h     -3.35964184    -0.76031761     1.07340777
 h     -3.72941070     0.50085551     0.16907346
 h     -1.37299577     1.92032181     0.82605602
          17

 c      0.81520313    -0.81507488     0.08977137
 c     -0.62299462    -1.18387984    -0.01720155
 c     -1.56228339    -0.32129227     0.12055508
 c     -0.94407774     1.21623064    -0.03740609
 c      0.33118506     1.37633028    -0.11738097
 c      1.24202157     0.36379142    -0.31474533
 h     -0.91265301    -2.15008003    -0.29075672
 h     -1.35268225     1.56367391    -0.97208589
 h      0.69183328     2.45635153    -0.05040050
 h      2.25185777     0.74856266    -0.39701258
 o      1.64567668    -1.77574331     0.28338337
 h      2.63544946    -1.72455028     0.11986194
 c     -3.17120470    -0.38936785     0.14952132
 h     -3.28654627    -0.71179181    -0.84557655
 h     -3.33725007    -0.80893284     0.98492883
 h     -3.71172584     0.51859009     0.19550690
 h     -1.30652345     1.93020976     0.81000535
          17

 c      0.79217326    -0.81587629     0.10887694
 c     -0.63302931    -1.19706998    -0.00566702
 c     -1.55065578    -0.32311872     0.11972406
 c     -0.94241536     1.20856448    -0.03279261
 c      0.32607276     1.38560817    -0.12085206
 c      1.25359186     0.37108807    -0.31776380
 h     -0.98907930    -2.15352177    -0.28062257
 h     -1.35466943     1.56263608    -0.98675253
 h      0.64167503     2.47769029    -0.06285128
 h      2.26969219     0.68765720    -0.39849681
 o      1.63947892    -1.76852331     0.27043716
 h      2.64619566    -1.79175532     0.14115946
 c     -3.15552666    -0.38310344     0.13862930
 h     -3.29854046    -0.72998906    -0.80144385
 h     -3.33451382    -0.90106612     0.95051245
 h     -3.69310468     0.55402767     0.22246261
 h     -1.24174030     1.93136023     0.78140238
          17

 c      0.76919435    -0.81897758     0.12618022
 c     -0.64081106    -1.21197360     0.00618115
 c     -1.54163613    -0.31849625     0.11889983
 c     -0.94838832     1.19874182    -0.02587674
 c      0.32845195     1.39633194    -0.12560642
 c      1.26453342     0.38195433    -0.32001916
 h     -1.06061577    -2.17490609    -0.26693275
 h     -1.36215934     1.56525685    -1.00303795
 h      0.59316744     2.48739890    -0.07891331
 h      2.29674521     0.62320653    -0.40053953
 o      1.63385693    -1.76298103     0.25797292
 h      2.63905750    -1.84800557     0.16341893
 c     -3.13602955    -0.37411008     0.12655875
 h     -3.32503693    -0.76743785    -0.78454224
 h     -3.34758488    -1.02679118     0.95251594
 h     -3.67035475     0.59682907     0.25010681
 h     -1.18496670     1.92751561     0.74700681
          17

 c      0.74715045    -0.82367713     0.14118502
 c     -0.64678253    -1.22910002     0.01819322
 c     -1.53544806    -0.30752656     0.11807981
 c     -0.96103658     1.18651887    -0.01793910
 c      0.33793468     1.40801039    -0.13180537
 c      1.27395364     0.39547283    -0.32104768
 h     -1.12244808    -2.20598767    -0.24752294
 h     -1.37281877     1.56915217    -1.01494772
 h      0.54918640     2.48863657    -0.09868165
 h      2.33329304     0.55769304    -0.40328690
 o      1.62862212    -1.75932293     0.24610746
 h      2.61483455    -1.89083692     0.18581462
 c     -3.11381744    -0.36390977     0.11638702
 h     -3.36514704    -0.82097820    -0.79706268
 h     -3.36719797    -1.15857384     0.95822684
 h     -3.64081708     0.63612039     0.27766822
 h     -1.14274080     1.92491229     0.71626231
          17

 c      0.72675945    -0.82946370     0.15353383
 c     -0.65174119    -1.24853195     0.03027594
 c     -1.53194063    -0.29089634     0.11720182
 c     -0.97870665     1.17182497    -0.01023798
 c      0.35325109     1.41993484    -0.13947010
 c      1.28165132     0.41082047    -0.32051112
 h     -1.16984512    -2.23837650    -0.22051624
 h     -1.38496744     1.57217549    -1.01788811
 h      0.51267986     2.48715836    -0.12225702
 h      2.37440424     0.49252167    -0.40656095
 o      1.62330413    -1.75759018     0.23491598
 h      2.57944150    -1.91935892     0.20757175
 c     -3.09011982    -0.35435574     0.10852634
 h     -3.41343438    -0.87994494    -0.82427033
 h     -3.38601427    -1.27478977     0.95052484
 h     -3.60351483     0.66379121     0.30388424
 h     -1.12006448     1.92998548     0.69826541
          17

 c      0.70853361    -0.83602073     0.16301837
 c     -0.65657321    -1.26978616     0.04242311
 c     -1.53068028    -0.26984457     0.11618162
 c     -0.99951974     1.15513756    -0.00355657
 c      0.37267695     1.43134927    -0.14846700
 c      1.28797218     0.42719617    -0.31820954
 h     -1.19953007    -2.26606975    -0.18502438
 h     -1.39786552     1.57268960    -1.00939285
 h      0.48603008     2.48979557    -0.14982937
 h      2.41184721     0.42924654    -0.41000005
 o      1.61716046    -1.75766443     0.22441868
 h      2.54376111    -1.93455870     0.22833047
 c     -3.06606093    -0.34686789     0.10217892
 h     -3.46204608    -0.93202186    -0.84948449
 h     -3.39962912    -1.36390241     0.92477673
 h     -3.55925139     0.67532356     0.32759413
 h     -1.11893192     1.94477654     0.69706661
          17

 c      0.69276427    -0.84317180     0.16956485
 c     -0.66201398    -1.29192353     0.05469206
 c     -1.53111792    -0.24605991     0.11494159
 c     -1.02169382     1.13767554     0.00198720
 c      0.39442734     1.44175144    -0.15853586
 c      1.29347954     0.44375120    -0.31406169
 h     -1.21018935    -2.28598426    -0.14117876
 h     -1.41167799     1.56974098    -0.98927232
 h      0.47049047     2.50159676    -0.18165692
 h      2.43768423     0.37021831    -0.41328064
 o      1.60936584    -1.75934409     0.21456845
 h      2.52076093    -1.93871802     0.24851231
 c     -3.04251107    -0.34232208     0.09662866
 h     -3.50401784    -0.96830266    -0.86260755
 h     -3.40545047    -1.42058879     0.88154734
 h     -3.51042155     0.66962534     0.34809964
 h     -1.13839625     1.96454172     0.70989557
          17

 c      0.67952421    -0.85080574     0.17320876
 c     -0.66848424    -1.31371399     0.06717447
 c     -1.53273845    -0.22154952     0.11342912
 c     -1.04365157     1.12113887     0.00672266
 c      0.41688227     1.45116006    -0.16935608
 c      1.29870526     0.45958893    -0.30807762
 h     -1.20261266    -2.29796595    -0.08994823
 h     -1.42734109     1.56327802    -0.95958156
 h      0.46612037     2.52308402    -0.21784887
 h      2.44667495     0.31829946    -0.41624605
 o      1.59949389    -1.76250854     0.20526920
 h      2.51801495    -1.93343212     0.26916713
 c     -3.02008329    -0.34125678     0.09146424
 h     -3.53439561    -0.98380170    -0.85967055
 h     -3.40181679    -1.44265502     0.82319554
 h     -3.46084035     0.64882395     0.36542126
 h     -1.17567312     1.98072381     0.73024347
          17

 c      0.66869161    -0.85881474     0.17406922
 c     -0.67601518    -1.33375375     0.07997357
 c     -1.53513614    -0.19849713     0.11162456
 c     -1.06403339     1.10729408     0.01113581
 c      0.43866286     1.46012248    -0.18062467
 c      1.30402618     0.47381383    -0.30032850
 h     -1.17978572    -2.30493303    -0.03290666
 h     -1.44641083     1.55437363    -0.92450014
 h      0.47223535     2.55005783    -0.25807253
 h      2.43706171     0.27624289    -0.41894339
 o      1.58791598    -1.76724247     0.19644742
 h      2.53139978    -1.91794512     0.29091133
 c     -2.99919324    -0.34407233     0.08646127
 h     -3.55008218    -0.97637114    -0.84070287
 h     -3.38757627    -1.42973217     0.75290836
 h     -3.41550207     0.61806039     0.38051545
 h     -1.22712385     1.98542334     0.75171916
          17

 c      0.66000247    -0.86706237     0.17232758
 c     -0.68427312    -1.35055610     0.09317590
 c     -1.53801238    -0.17908261     0.10953545
 c     -1.08169661     1.09769552     0.01571645
 c      0.45864517     1.46944799    -0.19210782
 c      1.30958257     0.48561263    -0.29091269
 h     -1.14669587    -2.31282516     0.02814008
 h     -1.47082649     1.54522193    -0.88985227
 h      0.48787313     2.57607436    -0.30145356
 h      2.41070005     0.24610693    -0.42165381
 o      1.57556164    -1.77375383     0.18810449
 h      2.54864579    -1.89025773     0.31311486
 c     -2.98010402    -0.35102699     0.08147503
 h     -3.54966817    -0.94594583    -0.80873445
 h     -3.36209209    -1.38349711     0.67496091
 h     -3.37994179     0.58462269     0.39527262
 h     -1.28885902     1.97363386     0.76982396
          17

 c      0.65312245    -0.87538080     0.16821151
 c     -0.69271499    -1.36273563     0.10680692
 c     -1.54111556    -0.16523627     0.10717969
 c     -1.09575263     1.09351952     0.02085225
 c      0.47597855     1.47987373    -0.20365089
 c      1.31517815     0.49436713    -0.27992002
 h     -1.10913843    -2.32904254     0.09173213
 h     -1.50241326     1.53856676    -0.86178306
 h      0.51197024     2.59529598    -0.34675034
 h      2.37323690     0.22872858    -0.42498729
 o      1.56336755    -1.78220333     0.18029310
 h      2.55764580    -1.84928434     0.33427663
 c     -2.96291044    -0.36188601     0.07640950
 h     -3.53383345    -0.89453418    -0.77015823
 h     -3.32592765    -1.30985923     0.59599817
 h     -3.35889010     0.55560270     0.41192875
 h     -1.35709747     1.94356505     0.78223060
          17

 c      0.64772267    -0.88357568     0.16198085
 c     -0.70086236    -1.36939108     0.12080323
 c     -1.54415381    -0.15835045     0.10456697
 c     -1.10565692     1.09543525     0.02666564
 c      0.49010486     1.49182887    -0.21515596
 c      1.32018537     0.49976683    -0.26740084
 h     -1.07135786    -2.35822623     0.15714179
 h     -1.54199087     1.53646996    -0.84450407
 h      0.54337570     2.60414433    -0.39265139
 h      2.33423272     0.22327796    -0.43005392
 o      1.55197235    -1.79261811     0.17307020
 h      2.55091788    -1.79566594     0.35279700
 c     -2.94736436    -0.37515744     0.07119664
 h     -3.50651129    -0.82675430    -0.73606211
 h     -3.28295404    -1.22451818     0.52773344
 h     -3.35452605     0.53456387     0.43185586
 h     -1.42843301     1.89639974     0.78870412
          17

 c      0.64353355    -0.89143789     0.15391468
 c     -0.70849759    -1.37048673     0.13506081
 c     -1.54671262    -0.15903153     0.10169336
 c     -1.11129482     1.10349646     0.03285156
 c      0.50075179     1.50532784    -0.22654180
 c      1.32359325     0.50185151    -0.25335640
 h     -1.03441391    -2.39783343     0.22386996
 h     -1.58840702     1.53915330    -0.83832362
 h      0.58087643     2.60185241    -0.43806892
 h      2.30594619     0.22731410    -0.43854957
 o      1.54166205    -1.80488712     0.16646724
 h      2.52626791    -1.73146791     0.36749231
 c     -2.93251102    -0.38729355     0.06562966
 h     -3.47605469    -0.74991036    -0.72293701
 h     -3.24405197    -1.16111899     0.49034041
 h     -3.36557575     0.52001820     0.45469717
 h     -1.50016124     1.83606755     0.79112552
          17

 c      0.64035675    -0.89876395     0.14429802
 c     -0.71558447    -1.36679679     0.14952527
 c     -1.54819299    -0.16699864     0.09855871
 c     -1.11295781     1.11710535     0.03868059
 c      0.50788332     1.51997192    -0.23769954
 c      1.32438583     0.50089556    -0.23778941
 h     -0.99728172    -2.43869421     0.29067467
 h     -1.63830445     1.54502302    -0.83970578
 h      0.62330119     2.59043863    -0.48239334
 h      2.29882242     0.23808746    -0.45224984
 o      1.53240341    -1.81879329     0.16047451
 h      2.48628733    -1.65951633     0.37789535
 c     -2.91708759    -0.39394133     0.05942731
 h     -3.45282502    -0.67127350    -0.74774250
 h     -3.22442937    -1.16134115     0.50608479
 h     -3.38805967     0.50748111     0.47878460
 h     -1.57065768     1.76872722     0.79338189
          17

 c      0.63803587    -0.90538525     0.13340871
 c     -0.72204696    -1.35946703     0.16421572
 c     -1.54779913    -0.18117908     0.09519241
 c     -1.11120441     1.13516656     0.04323795
 c      0.51162303     1.53503396    -0.24846133
 c      1.32214465     0.49718892    -0.22083299
 h     -0.95910078    -2.47002036     0.35540944
 h     -1.68695947     1.55183977    -0.84327629
 h      0.66968220     2.57420405    -0.52565269
 h      2.31487793     0.25462418    -0.47159001
 o      1.52392383    -1.83405942     0.15503732
 h      2.43733633    -1.58267372     0.38436984
 c     -2.90189580    -0.39495580     0.05341302
 h     -3.44041702    -0.59331001    -0.81417879
 h     -3.22369224    -1.22338740     0.57031274
 h     -3.41685069     0.49280575     0.50216998
 h     -1.63931737     1.70117733     0.80030120
          17

 c      0.63641710    -0.91119465     0.12150947
 c     -0.72764368    -1.34965182     0.17918566
 c     -1.54471117    -0.19998809     0.09166091
 c     -1.10677147     1.15642403     0.04578511
 c      0.51218892     1.54961377    -0.25860097
 c      1.31726007     0.49096611    -0.20285071
 h     -0.92021970    -2.48355022     0.41564110
 h     -1.72954187     1.55790307    -0.84399980
 h      0.71934010     2.55842109    -0.56840607
 h      2.34588835     0.27803398    -0.49454483
 o      1.51588373    -1.85037235     0.15007932
 h      2.38715491    -1.50354650     0.38778051
 c     -2.88984268    -0.39394849     0.04883984
 h     -3.43158992    -0.51476095    -0.90632196
 h     -3.22767362    -1.30679644     0.65268301
 h     -3.44686421     0.47341332     0.52313923
 h     -1.70520105     1.63849863     0.81523979
          17

 c      0.63533251    -0.91615822     0.10884917
 c     -0.73195610    -1.33839104     0.19448611
 c     -1.53842618    -0.22164448     0.08804195
 c     -1.10056814     1.17975507     0.04603024
 c      0.50987152     1.56285975    -0.26788054
 c      1.31050852     0.48254244    -0.18438375
 h     -0.88206493    -2.47494341     0.46926971
 h     -1.76206570     1.56255439    -0.83838373
 h      0.77165216     2.54711261    -0.61117936
 h      2.37895724     0.30951059    -0.51729982
 o      1.50812525    -1.86733977     0.14555784
 h      2.34113023    -1.42536806     0.38860641
 c     -2.88336200    -0.39356246     0.04587652
 h     -3.41656455    -0.43598463    -1.00150673
 h     -3.22736764    -1.38186797     0.72831037
 h     -3.47382464     0.44800347     0.54036095
 h     -1.76515028     1.58278352     0.83784611
          17

 c      0.63462432    -0.92031023     0.09567159
 c     -0.73441410    -1.32660573     0.21014841
 c     -1.52903559    -0.24434768     0.08438895
 c     -1.09358499     1.20421518     0.04411820
 c      0.50504977     1.57418275    -0.27612742
 c      1.30256521     0.47241634    -0.16601742
 h     -0.84670194    -2.44381598     0.51492549
 h     -1.78190990     1.56615257    -0.82483951
 h      0.82543948     2.54096835    -0.65361827
 h      2.40272675     0.34872679    -0.53582820
 o      1.50078382    -1.88441475     0.14149899
 h      2.30034031    -1.35346494     0.38628845
 c     -2.88349272    -0.39484626     0.04411022
 h     -3.38981074    -0.35979988    -1.08259100
 h     -3.22021921    -1.43568119     0.78417406
 h     -3.49483625     0.41656198     0.55313818
 h     -1.81359374     1.53424207     0.86443722
          17

 c      0.63418601    -0.92373768     0.08222556
 c     -0.73432883    -1.31507734     0.22616956
 c     -1.51730912    -0.26633292     0.08070956
 c     -1.08667122     1.22894880     0.04043323
 c      0.49820225     1.58331723    -0.28328097
 c      1.29382537     0.46123962    -0.14828847
 h     -0.81646615    -2.39378517     0.55231566
 h     -1.78816097     1.56990287    -0.80377606
 h      0.87842455     2.53715244    -0.69404636
 h      2.40986020     0.39375773    -0.54692780
 o      1.49413565    -1.90093330     0.13795922
 h      2.26352485    -1.29497189     0.37971246
 c     -2.89006862    -0.39810215     0.04309472
 h     -3.35022779    -0.28988384    -1.13970538
 h     -3.20664040    -1.46391072     0.81419335
 h     -3.50875574     0.38061814     0.56171734
 h     -1.84449179     1.49297886     0.89041018
          17

 c      0.63398691    -0.92655782     0.06877105
 c     -0.73095221    -1.30434398     0.24248004
 c     -1.50456693    -0.28589816     0.07696039
 c     -1.08033576     1.25314520     0.03545093
 c      0.48986798     1.59020104    -0.28936558
 c      1.28442840     0.44973198    -0.13164754
 h     -0.79366680    -2.33297990     0.58269722
 h     -1.78197749     1.57572320    -0.77770962
 h      0.92736341     2.53116712    -0.72988616
 h      2.39704801     0.44168928    -0.54856564
 o      1.48838321    -1.91627287     0.13495759
 h      2.23012749    -1.25662780     0.36819090
 c     -2.90208667    -0.40342823     0.04245845
 h     -3.29946717    -0.22975438    -1.16809683
 h     -3.18819032    -1.46591230     0.81552570
 h     -3.51633929     0.34341591     0.56751468
 h     -1.85330328     1.45962430     0.91214068
          17

 c      0.63407181    -0.92889826     0.05557910
 c     -0.72359182    -1.29454076     0.25889454
 c     -1.49239242    -0.30148131     0.07306131
 c     -1.07466738     1.27604451     0.02969756
 c      0.48056687     1.59480996    -0.29442282
 c      1.27431615     0.43860147    -0.11644284
 h     -0.78029904    -2.27436380     0.60935495
 h     -1.76693180     1.58614668    -0.75133605
 h      0.96877954     2.51906226    -0.75854492
 h      2.36452768     0.48922976    -0.53995343
 o      1.48356606    -1.92999063     0.13244325
 h      2.20158920    -1.24281005     0.35194038
 c     -2.91804604    -0.41090130     0.04187500
 h     -3.24075898    -0.18243226    -1.16635918
 h     -3.16699990    -1.44303698     0.78703697
 h     -3.52002910     0.30972878     0.57309573
 h     -1.83773349     1.43513600     0.92760839
          17

 c      0.63454866    -0.93088261     0.04292783
 c     -0.71177912    -1.28539025     0.27510999
 c     -1.48228115    -0.31181274     0.06893421
 c     -1.06936828     1.29696137     0.02371418
 c      0.47072762     1.59705842    -0.29845791
 c      1.26324943     0.42847891    -0.10290041
 h     -0.77776930    -2.23348289     0.63722114
 h     -1.74882410     1.60411299    -0.73105600
 h      0.99974749     2.49869255    -0.77813354
 h      2.31598648     0.53321475    -0.52165156
 o      1.47956613    -1.94188597     0.13029874
 h      2.18131179    -1.25466788     0.33202685
 c     -2.93624483    -0.42049676     0.04105321
 h     -3.17840856    -0.15030335    -1.13585522
 h     -3.14577033    -1.39891123     0.72927750
 h     -3.52306502     0.28489658     0.58159625
 h     -1.79775344     1.42048155     0.93643390
          17

 c      0.63559600    -0.93262667     0.03109842
 c     -0.69545860    -1.27663139     0.29087044
 c     -1.47533311    -0.31609042     0.06456410
 c     -1.06392073     1.31533557     0.01789239
 c      0.46064678     1.59677059    -0.30141838
 c      1.25078233     0.41985738    -0.09109538
 h     -0.78659349    -2.22102834     0.67027957
 h     -1.73405949     1.63232684    -0.72304351
 h      1.01843053     2.47005478    -0.78783016
 h      2.25888579     0.57112951    -0.49577192
 o      1.47612483    -1.95201348     0.12835574
 h      2.17432505    -1.28987076     0.31008895
 c     -2.95503057    -0.43174721     0.03975679
 h     -3.11760243    -0.13474439    -1.08134453
 h     -3.12811626    -1.34182621     0.64607827
 h     -3.52785527     0.27287169     0.59538651
 h     -1.73554470     1.41645446     0.93998639
          17

 c      0.63749355    -0.93424148     0.02037185
 c     -0.67516209    -1.26857811     0.30621499
 c     -1.47206443    -0.31410584     0.06006343
 c     -1.05787810     1.33082044     0.01216501
 c      0.45047601     1.59368363    -0.30319519
 c      1.23626159     0.41303713    -0.08094144
 h     -0.80580613    -2.23480414     0.70799158
 h     -1.72652042     1.67203716    -0.72985500
 h      1.02442383     2.43523869    -0.78801390
 h      2.20442111     0.60168796    -0.46599620
 o      1.47286272    -1.96065223     0.12641788
 h      2.18666366    -1.34293923     0.28791983
 c     -2.97294342    -0.44314184     0.03775587
 h     -3.06407936    -0.13516502    -1.01274872
 h     -3.11921791    -1.29041032     0.54825198
 h     -3.53452908     0.27408947     0.61461047
 h     -1.65553091     1.42362069     0.94176823
          17

 c      0.64065656    -0.93583778     0.01102009
 c     -0.65209143    -1.26194825     0.32144381
 c     -1.47238068    -0.30626548     0.05570430
 c     -1.05110369     1.34334669     0.00580925
 c      0.44022517     1.58746530    -0.30364006
 c      1.21900018     0.40811751    -0.07226002
 h     -0.83246216    -2.26179971     0.74541664
 h     -1.72537579     1.72197236    -0.74816513
 h      1.01898083     2.39826615    -0.78027526
 h      2.16535603     0.62504211    -0.43667951
 o      1.46939026    -1.96816326     0.12430686
 h      2.22321265    -1.40739049     0.26672202
 c     -2.98871825    -0.45166908     0.03485505
 h     -3.02339062    -0.14750806    -0.94759535
 h     -3.12610163    -1.27959219     0.45603325
 h     -3.54107082     0.28483266     0.63690853
 h     -1.56403244     1.44233524     0.94760658
          17

 c      0.64560850    -0.93752304     0.00328852
 c     -0.62796722    -1.25721328     0.33683709
 c     -1.47571191    -0.29346716     0.05189145
 c     -1.04381097     1.35307611    -0.00228330
 c      0.42978667     1.57775902    -0.30260479
 c      1.19873604     0.40509386    -0.06496395
 h     -0.86224393    -2.28745017     0.77676419
 h     -1.72630980     1.77859843    -0.77032461
 h      1.00500646     2.36471599    -0.76723555
 h      2.15044898     0.64182406    -0.41058799
 o      1.46560009    -1.97474243     0.12192789
 h      2.28309493    -1.47976160     0.24619347
 c     -3.00151514    -0.45460079     0.03199517
 h     -2.99947906    -0.16350122    -0.91089477
 h     -3.15406242    -1.34163278     0.38491543
 h     -3.54492606     0.29885793     0.65857978
 h     -1.46766764     1.47269932     0.96416107
          17

 c      0.65285580    -0.93938799    -0.00262706
 c     -0.60468739    -1.25432419     0.35249418
 c     -1.48124325    -0.27685252     0.04907767
 c     -1.03652262     1.36029573    -0.01291093
 c      0.41900667     1.56429305    -0.30001560
 c      1.17608814     0.40399405    -0.05920747
 h     -0.89071061    -2.30133214     0.79789148
 h     -1.72451877     1.83749203    -0.78809460
 h      0.98642192     2.34068520    -0.75191911
 h      2.15896739     0.65150442    -0.38698886
 o      1.46192258    -1.98035034     0.11928574
 h      2.35635184    -1.56097078     0.22454519
 c     -3.01146426    -0.45341529     0.03188036
 h     -2.99354643    -0.17461583    -0.92350121
 h     -3.19929048    -1.45861923     0.32542709
 h     -3.54456472     0.31020324     0.67611440
 h     -1.37077287     1.51416162     0.99451225
          17

 c      0.66272037    -0.94148854    -0.00659350
 c     -0.58398093    -1.25283085     0.36834007
 c     -1.48815862    -0.25755800     0.04766084
 c     -1.02997268     1.36535771    -0.02599370
 c      0.40781383     1.54707922    -0.29598012
 c      1.15247727     0.40484566    -0.05529392
 h     -0.91421428    -2.29799738     0.80679154
 h     -1.71661487     1.89460139    -0.79530246
 h      0.96662542     2.33077019    -0.73653020
 h      2.18161775     0.65229530    -0.36261101
 o      1.45916497    -1.98495928     0.11641935
 h      2.42748330    -1.65251906     0.19982273
 c     -3.01920294    -0.45146507     0.03543039
 h     -3.00507902    -0.17969676    -0.98128577
 h     -3.25216473    -1.58497995     0.26395661
 h     -3.54003881     0.31503039     0.68724432
 h     -1.27458052     1.56481691     1.03406449
          17

 c      0.67521542    -0.94383337    -0.00852773
 c     -0.56715609    -1.25204383     0.38416388
 c     -1.49578559    -0.23657141     0.04791481
 c     -1.02486778     1.36864546    -0.04067732
 c      0.39633216     1.52663501    -0.29086996
 c      1.12962403     0.40747267    -0.05345149
 h     -0.93038829    -2.27628154     0.80334588
 h     -1.70108901     1.94684831    -0.78867089
 h      0.94677174     2.33583216    -0.72121080
 h      2.20653499     0.64273213    -0.33422825
 o      1.45811620    -1.98876268     0.11334153
 h      2.48229705    -1.75307933     0.17099854
 c     -3.02516046    -0.45058359     0.04084121
 h     -3.03269934    -0.18351322    -1.05876769
 h     -3.30473926    -1.68999847     0.19734370
 h     -3.53284468     0.31197262     0.69138027
 h     -1.17943933     1.62121418     1.07239331
          17

 c      0.69001260    -0.94638049    -0.00836793
 c     -0.55496338    -1.25107840     0.39962189
 c     -1.50361204    -0.21470513     0.04997904
 c     -1.02169250     1.37050522    -0.05585459
 c      0.38485017     1.50406347    -0.28529089
 c      1.10916202     0.41133089    -0.05370884
 h     -0.93853679    -2.23902542     0.78916566
 h     -1.67822571     1.99236056    -0.76769677
 h      0.92545565     2.35236860    -0.70395768
 h      2.22396729     0.62283974    -0.30013210
 o      1.45930757    -1.99215832     0.11003310
 h      2.51169695    -1.85851454     0.13804927
 c     -3.02955660    -0.45145809     0.04583213
 h     -3.07366736    -0.19003972    -1.13116410
 h     -3.35199430    -1.75982066     0.12801575
 h     -3.52556854     0.30180435     0.68957362
 h     -1.08687206     1.67910853     1.09897878
          17

 c      0.70648690    -0.94904718    -0.00605206
 c     -0.54754500    -1.24880242     0.41421863
 c     -1.51125405    -0.19261937     0.05389175
 c     -1.02067676     1.37115063    -0.07052336
 c      0.37364776     1.48090175    -0.27994016
 c      1.09250282     0.41548682    -0.05589504
 h     -0.94017523    -2.19353976     0.76765506
 h     -1.65003067     2.03070879    -0.73433908
 h      0.90013844     2.37417634    -0.68187313
 h      2.22789106     0.59424397    -0.26022370
 o      1.46294685    -1.99563502     0.10646193
 h      2.51234541    -1.96334594     0.10156763
 c     -3.03253687    -0.45440305     0.04873041
 h     -3.12432345    -0.20064602    -1.18312353
 h     -3.39072947    -1.78941832     0.05973605
 h     -3.52142891     0.28684378     0.68415615
 h     -0.99951184     1.73452025     1.10682217
          17

 c      0.72381270    -0.95173154    -0.00152027
 c     -0.54447236    -1.24379835     0.42732006
 c     -1.51842728    -0.17085745     0.05962715
 c     -1.02182540     1.37060054    -0.08386397
 c      0.36283666     1.45883559    -0.27545214
 c      1.08079153     0.41872550    -0.05969137
 h     -0.93948881    -2.15189140     0.74387800
 h     -1.62018484     2.06323129    -0.69268848
 h      0.86888281     2.39484398    -0.65260871
 h      2.21619198     0.55981618    -0.21561946
 o      1.46889310    -1.99966444     0.10260500
 h      2.48661108    -2.06211354     0.06233085
 c     -3.03425220    -0.45960185     0.04847034
 h     -3.18086678    -0.21499441    -1.20697530
 h     -3.41866146    -1.77779946    -0.00375713
 h     -3.52359788     0.26997962     0.67799136
 h     -0.92026198     1.78424483     1.09287721
          17

 c      0.74108949    -0.95434192     0.00526039
 c     -0.54494377    -1.23458698     0.43828767
 c     -1.52493209    -0.14987432     0.06711506
 c     -1.02496866     1.36867507    -0.09523526
 c      0.35233900     1.43939571    -0.27230081
 c      1.07481108     0.41976211    -0.06469761
 h     -0.94240402    -2.12824725     0.72322765
 h     -1.59364826     2.09307576    -0.64827637
 h      0.83124697     2.40953357    -0.61511262
 h      2.19079567     0.52327081    -0.16823934
 o      1.47659861    -2.00459588     0.09847580
 h      2.44305798    -2.15068059     0.02080253
 c     -3.03493475    -0.46706712     0.04444925
 h     -3.23970075    -0.23184038    -1.19985544
 h     -3.43398529    -1.72632594    -0.05896177
 h     -3.53426352     0.25331954     0.67335758
 h     -0.85166329     1.82590891     1.05729993
          17

 c      0.75746736    -0.95682476     0.01426066
 c     -0.54821806    -1.22031567     0.44675384
 c     -1.53065010    -0.13005394     0.07624568
 c     -1.02987613     1.36508460    -0.10424329
 c      0.34199946     1.42367806    -0.27075424
 c      1.07480026     0.41751947    -0.07050816
 h     -0.95288568    -2.13085107     0.70853972
 h     -1.57542917     2.12417074    -0.60661438
 h      0.78839984     2.41582852    -0.56973097
 h      2.15812002     0.48875987    -0.12038960
 o      1.48508120    -2.01054326     0.09416699
 h      2.39656770    -2.22773974    -0.02356477
 c     -3.03493427    -0.47648010     0.03649964
 h     -3.29752736    -0.24928136    -1.16235848
 h     -3.43544409    -1.63922659    -0.10261884
 h     -3.55374678     0.23703232     0.67095330
 h     -0.79554228     1.85795657     1.00283351
          17

 c      0.77223607    -0.95917632     0.02536144
 c     -0.55399985    -1.20136885     0.45278334
 c     -1.53555046    -0.11172405     0.08686625
 c     -1.03643164     1.35962983    -0.11088206
 c      0.33174377     1.41212488    -0.27086547
 c      1.08028447     0.41139103    -0.07679520
 h     -0.96937249    -2.15488222     0.69844179
 h     -1.56866252     2.15879488    -0.57129777
 h      0.74290803     2.41408020    -0.51800667
 h      2.12915899     0.46034811    -0.07418362
 o      1.49317564    -2.01734227     0.08988323
 h      2.36423541    -2.29547716    -0.07282312
 c     -3.03460835    -0.48693446     0.02496003
 h     -3.35154987    -0.26454963    -1.09881661
 h     -3.42330470    -1.52674188    -0.13203432
 h     -3.58026052     0.21924749     0.66977741
 h     -0.75280941     1.87976850     0.93463235
          17

 c      0.78486147    -0.96143321     0.03834886
 c     -0.56232953    -1.17903735     0.45669654
 c     -1.53970453    -0.09517179     0.09877555
 c     -1.04474989     1.35237465    -0.11561062
 c      0.32167887     1.40444177    -0.27250422
 c      1.09016742     0.40138241    -0.08337793
 h     -0.98645367    -2.18628595     0.68944492
 h     -1.57338548     2.19535002    -0.54308835
 h      0.69840413     2.40746908    -0.46232991
 h      2.11714475     0.44135818    -0.03083392
 o      1.50022750    -2.02475870     0.08586163
 h      2.35446345    -2.35660902    -0.12922365
 c     -3.03393206    -0.49644554     0.01085884
 h     -3.40019587    -0.27347292    -1.01893803
 h     -3.40225705    -1.41255914    -0.14640164
 h     -3.61056025     0.19712625     0.66805604
 h     -0.72328895     1.89200744     0.86034982
          17

 c      0.79498931    -0.96365787     0.05293310
 c     -0.57322111    -1.15473924     0.45882057
 c     -1.54329658    -0.08064553     0.11172193
 c     -1.05512183     1.34360468    -0.11925363
 c      0.31208861     1.39971643    -0.27543231
 c      1.10329085     0.38807260    -0.09022031
 h     -0.99905233    -2.21086972     0.67869875
 h     -1.58721718     2.22871886    -0.52080015
 h      0.65906188     2.40143849    -0.40542602
 h      2.13102427     0.43381861     0.00950201
 o      1.50651453    -2.03281628     0.08218571
 h      2.36040206    -2.40954456    -0.19226518
 c     -3.03187597    -0.50136723    -0.00383424
 h     -3.44464679    -0.27006492    -0.93953024
 h     -3.38599690    -1.34265844    -0.14930288
 h     -3.64107627     0.16826329     0.66456735
 h     -0.70560714     1.89703307     0.78996072
          17

 c      0.80244378    -0.96594198     0.06877866
 c     -0.58647396    -1.12963074     0.45940300
 c     -1.54659420    -0.06831569     0.12541674
 c     -1.06783480     1.33364795    -0.12276394
 c      0.30336502     1.39674898    -0.27939218
 c      1.11909844     0.37244449    -0.09731629
 h     -1.00436095    -2.21889317     0.66482535
 h     -1.60707528     2.25275783    -0.50282751
 h      0.62872164     2.40179310    -0.34973239
 h      2.16890452     0.43817658     0.04663371
 o      1.51272751    -2.04175940     0.07875570
 h      2.36814167    -2.44895229    -0.25828547
 c     -3.02682676    -0.49821013    -0.01670456
 h     -3.48993487    -0.24752056    -0.88203810
 h     -3.39062945    -1.36414172    -0.14644847
 h     -3.66890255     0.13173346     0.65970102
 h     -0.69737424     1.89876431     0.73447815
          17

 c      0.80721597    -0.96841074     0.08553083
 c     -0.60165460    -1.10458147     0.45862769
 c     -1.54987809    -0.05821563     0.13956876
 c     -1.08296404     1.32281746    -0.12691796
 c      0.29594010     1.39449563    -0.28414693
 c      1.13765891     0.35568891    -0.10457415
 h     -1.00178760    -2.20542357     0.64763684
 h     -1.63042787     2.26253610    -0.48803677
 h      0.60979223     2.41156927    -0.29702305
 h      2.21947686     0.45321043     0.07919341
 o      1.51933847    -2.05178040     0.07543176
 h      2.36667837    -2.46984121    -0.32281498
 c     -3.01915813    -0.48879769    -0.02676437
 h     -3.54118985    -0.20229728    -0.86066311
 h     -3.40838579    -1.46073827    -0.13602974
 h     -3.69230503     0.08849675     0.65582834
 h     -0.69600840     1.90117175     0.70294241
          17

 c      0.80943839    -0.97120045     0.10283003
 c     -0.61812483    -1.08022424     0.45664393
 c     -1.55343252    -0.05025516     0.15390645
 c     -1.10020378     1.31152777    -0.13203321
 c      0.29021979     1.39238279    -0.28944194
 c      1.15915809     0.33901967    -0.11182320
 h     -0.99250714    -2.16975588     0.62776061
 h     -1.65573625     2.25532500    -0.47597782
 h      0.60257338     2.42885239    -0.24867069
 h      2.26943295     0.47633797     0.10491127
 o      1.52642687    -2.06287800     0.07214958
 h      2.35078723    -2.46970913    -0.38249020
 c     -3.01094784    -0.47758559    -0.03479726
 h     -3.59557977    -0.13849397    -0.87088880
 h     -3.41939743    -1.57928872    -0.11540744
 h     -3.71058217     0.04060241     0.65634211
 h     -0.70003580     1.90575931     0.69882154
          17

 c      0.80935510    -0.97441065     0.12031428
 c     -0.63506208    -1.05694547     0.45358243
 c     -1.55757623    -0.04426677     0.16816896
 c     -1.11882949     1.30035718    -0.13789587
 c      0.28651040     1.39028910    -0.29494948
 c      1.18352516     0.32350955    -0.11887837
 h     -0.97926773    -2.11548482     0.60646032
 h     -1.68250602     2.23084060    -0.46685499
 h      0.60553317     2.44776368    -0.20619117
 h      2.30870869     0.50431937     0.12156904
 o      1.53372658    -2.07484793     0.06897624
 h      2.32052216    -2.44881538    -0.43602048
 c     -3.00409028    -0.46710538    -0.04212132
 h     -3.64294897    -0.06575971    -0.89678373
 h     -3.41350288    -1.68422439    -0.08685865
 h     -3.72358147    -0.00995917     0.66405473
 h     -0.70968310     1.91036396     0.71888039
          17

 c      0.80729681    -0.97804922     0.13761553
 c     -0.65147335    -1.03479801     0.44955905
 c     -1.56267056    -0.04001042     0.18208834
 c     -1.13782963     1.28989519    -0.14394255
 c      0.28497574     1.38830023    -0.30027933
 c      1.21034546     0.30997831    -0.12557923
 h     -0.96643550    -2.05142573     0.58560603
 h     -1.71129999     2.19132531    -0.46150055
 h      0.61618499     2.46152726    -0.17135668
 h      2.33178779     0.53393812     0.12761963
 o      1.54068336    -2.08731860     0.06615737
 h      2.28062385    -2.40992676    -0.48503923
 c     -2.99977466    -0.45822629    -0.04964984
 h     -3.67372365     0.00631892    -0.92405486
 h     -3.38861108    -1.75918907    -0.05446863
 h     -3.73119307    -0.06177369     0.68015707
 h     -0.72609854     1.91064318     0.75554207
          17

 c      0.80365858    -0.98199738     0.15436170
 c     -0.66623635    -1.01343748     0.44468053
 c     -1.56910152    -0.03715852     0.19537976
 c     -1.15609291     1.28052175    -0.14949177
 c      0.28565077     1.38648240    -0.30505004
 c      1.23888204     0.29894460    -0.13180341
 h     -0.95980675    -1.99210500     0.56756747
 h     -1.74378148     2.14154208    -0.46136843
 h      0.63188925     2.46497276    -0.14585425
 h      2.33739455     0.56247284     0.12243849
 o      1.54653532    -2.09982763     0.06414684
 h      2.23958613    -2.35748903    -0.53472544
 c     -2.99858166    -0.45116309    -0.05771122
 h     -3.68248915     0.07071453    -0.94378386
 h     -3.34596195    -1.79755627    -0.02220113
 h     -3.73305167    -0.11390849     0.70402033
 h     -0.75028670     1.90246675     0.80019668
          17

 c      0.79886977    -0.98600817     0.17019343
 c     -0.67824510    -0.99238483     0.43908527
 c     -1.57724798    -0.03529293     0.20774323
 c     -1.17255257     1.27233045    -0.15388191
 c      0.28848133     1.38477052    -0.30896287
 c      1.26808603     0.29062499    -0.13747945
 h     -0.96518348    -1.95419354     0.55461678
 h     -1.78249079     2.08813455    -0.46837908
 h      0.65035064     2.45559742    -0.13089408
 h      2.32825950     0.58809129     0.10646965
 o      1.55056984    -2.11198340     0.06347736
 h      2.20593697    -2.29545348    -0.59195941
 c     -3.00067962    -0.44594519    -0.06620765
 h     -3.66753272     0.12272099    -0.95114794
 h     -3.28802155    -1.79699064     0.00638006
 h     -3.72859020    -0.16553995     0.73358304
 h     -0.78271339     1.88327498     0.84523247
          17

 c      0.79335504    -0.98974529     0.18479406
 c     -0.68669969    -0.97182240     0.43302901
 c     -1.58744039    -0.03393324     0.21887756
 c     -1.18632906     1.26527072    -0.15655247
 c      0.29335319     1.38292775    -0.31184650
 c      1.29658474     0.28495535    -0.14260577
 h     -0.98523325    -1.94638743     0.54771660
 h     -1.82973455     2.03761316    -0.48432887
 h      0.66992028     2.43381469    -0.12695312
 h      2.31128648     0.61031675     0.08134705
 o      1.55256063    -2.12361968     0.06434071
 h      2.18156420    -2.22502373    -0.65889540
 c     -3.00592296    -0.44256581    -0.07476872
 h     -3.62985887     0.15932889    -0.94407244
 h     -3.21792670    -1.75744994     0.02794071
 h     -3.71738295    -0.21559095     0.76599161
 h     -0.82339131     1.85232075     0.88471117
          17

 c      0.78750027    -0.99285954     0.19791630
 c     -0.69133152    -0.95311943     0.42691632
 c     -1.59989867    -0.03260807     0.22850740
 c     -1.19692169     1.25941383    -0.15713680
 c      0.30009965     1.38052602    -0.31367072
 c      1.32272263     0.28163137    -0.14725330
 h     -1.01729301    -1.96214525     0.54586110
 h     -1.88541901     1.99342145    -0.50980915
 h      0.68983452     2.40298380    -0.13365402
 h      2.29727490     0.63041130     0.04976530
 o      1.55288108    -2.13468893     0.06627455
 h      2.15989193    -2.14617801    -0.72812553
 c     -3.01384523    -0.44098033    -0.08282422
 h     -3.57286802     0.17914644    -0.92294744
 h     -3.13957183    -1.68138647     0.03923512
 h     -3.69957370    -0.26255659     0.79826093
 h     -0.87201426     1.81044514     0.91443875
          17

 c      0.78162923    -0.99507303     0.20939269
 c     -0.69233550    -0.93816721     0.42119470
 c     -1.61463502    -0.03095644     0.23641923
 c     -1.20434188     1.25507739    -0.15554477
 c      0.30849581     1.37695173    -0.31453238
 c      1.34482283     0.28021685    -0.15150983
 h     -1.05511901    -1.98620282     0.54698837
 h     -1.94539497     1.95463190    -0.54335001
 h      0.71038816     2.36921356    -0.14981364
 h      2.29817416     0.65087198     0.01464796
 o      1.55208281    -2.14501501     0.06844224
 h      2.13232563    -2.06121894    -0.78707935
 c     -3.02360944    -0.44095916    -0.08960655
 h     -3.50265355     0.18314736    -0.89141799
 h     -3.05781400    -1.57629827     0.03728687
 h     -3.67618025    -0.30460601     0.82780121
 h     -0.92797792     1.75981875     0.93200661
          17

 c      0.77598703    -0.99623271     0.21913360
 c     -0.69019985    -0.92841011     0.41622832
 c     -1.63134436    -0.02880221     0.24249272
 c     -1.20902792     1.25265746    -0.15197099
 c      0.31826768     1.37149435    -0.31461030
 c      1.36174917     0.28038079    -0.15537304
 h     -1.09211470    -2.00493502     0.54922128
 h     -2.00232449     1.91782265    -0.58172120
 h      0.73278523     2.34030743    -0.17378417
 h      2.32082759     0.67316722    -0.02228073
 o      1.55053084    -2.15424513     0.07008868
 h      2.09381106    -1.97526897    -0.82510748
 c     -3.03402962    -0.44167281    -0.09412868
 h     -3.42832703     0.17622473    -0.85792813
 h     -2.97811388    -1.46103380     0.02025838
 h     -3.64915149    -0.33997362     0.85269140
 h     -0.99032759     1.70377520     0.93705263
          17

 c      0.77073308    -0.99631718     0.22712230
 c     -0.68561902    -0.92449224     0.41225508
 c     -1.64934088    -0.02615396     0.24671716
 c     -1.21160409     1.25236114    -0.14685433
 c      0.32915597     1.36358113    -0.31409019
 c      1.37335733     0.28211917    -0.15871547
 h     -1.12300870    -2.01030505     0.55134496
 h     -2.04833445     1.87996831    -0.62112345
 h      0.75824789     2.32312152    -0.20411496
 h      2.36193356     0.69528796    -0.06102308
 o      1.54834302    -2.16195083     0.07073857
 h      2.04368507    -1.89460394    -0.83648014
 c     -3.04396345    -0.44105211    -0.09525655
 h     -3.36101240     0.16826882    -0.83632365
 h     -2.90345932    -1.37407550    -0.01124208
 h     -3.62115916    -0.36757715     0.87165349
 h     -1.05771214     1.64671104     0.93177605
          17

 c      0.76594471    -0.99540372     0.23341676
 c     -0.67942803    -0.92635289     0.40940291
 c     -1.66760117    -0.02316018     0.24917652
 c     -1.21266125     1.25407249    -0.14085069
 c      0.34102198     1.35309130    -0.31309548
 c      1.38029317     0.28568414    -0.16138708
 h     -1.14421820    -1.99942228     0.55275086
 h     -2.07718373     1.83991068    -0.65825532
 h      0.78652298     2.32008585    -0.24011153
 h      2.41054591     0.71237357    -0.10213544
 o      1.54544842    -2.16773089     0.07022022
 h      1.98476551    -1.82509326    -0.82069670
 c     -3.05305117    -0.43654602    -0.09194404
 h     -3.30998885     0.17092363    -0.84128227
 h     -2.82990715    -1.36061581    -0.05587351
 h     -3.59530968    -0.38754437     0.88398161
 h     -1.12846094     1.59388641     0.92142981
          17

 c      0.76162482    -0.99361955     0.23815829
 c     -0.67247430    -0.93341114     0.40772480
 c     -1.68493573    -0.02008172     0.24999178
 c     -1.21260998     1.25738702    -0.13476966
 c      0.35388313     1.34050106    -0.31168187
 c      1.38343410     0.29130835    -0.16331552
 h     -1.15373738    -1.97350782     0.55334729
 h     -2.08517431     1.79840299    -0.69087449
 h      0.81509153     2.32775377    -0.28166176
 h      2.45467281     0.71952099    -0.14553298
 o      1.54163707    -2.17130050     0.06867473
 h      1.92266261    -1.77092086    -0.78264653
 c     -3.06126558    -0.42888654    -0.08381759
 h     -3.27822890     0.18837567    -0.87722079
 h     -2.75629000    -1.41786815    -0.11590248
 h     -3.57511616    -0.40106480     0.89003835
 h     -1.20093261     1.55079657     0.91387802
          17

 c      0.75770255    -0.99109631     0.24157093
 c     -0.66544947    -0.94468373     0.40721940
 c     -1.70020450    -0.01727450     0.24926246
 c     -1.21159612     1.26174865    -0.12933585
 c      0.36780035     1.32672053    -0.30989075
 c      1.38354953     0.29900843    -0.16451335
 h     -1.15136124    -1.93768046     0.55361501
 h     -2.07131527     1.75766895    -0.71807908
 h      0.84005172     2.33893295    -0.32850050
 h      2.48531702     0.71361027    -0.19034312
 o      1.53658066    -2.17259422     0.06660317
 h      1.86554066    -1.73311238    -0.73336244
 c     -3.06798933    -0.42115245    -0.07222572
 h     -3.26325551     0.21294949    -0.93268911
 h     -2.69359667    -1.50135422    -0.19055954
 h     -3.56445274    -0.40983711     0.89194583
 h     -1.27400303     1.52189429     0.91684435
          17

 c      0.75403824    -0.98794050     0.24393042
 c     -0.65876243    -0.95882298     0.40781931
 c     -1.71244363    -0.01511632     0.24706588
 c     -1.20949956     1.26659595    -0.12478560
 c      0.38270958     1.31280912    -0.30779789
 c      1.38123989     0.30852340    -0.16503652
 h     -1.13946549    -1.90135717     0.55473735
 h     -2.03737492     1.72098867    -0.74059480
 h      0.85774711     2.34615803    -0.37974137
 h      2.49732495     0.69360509    -0.23527211
 o      1.52986679    -2.17185973     0.06487367
 h      1.82346668    -1.70813598    -0.68992856
 c     -3.07266158    -0.41508109    -0.05960531
 h     -3.26169254     0.23309253    -0.98964794
 h     -2.65223782    -1.57709996    -0.27355515
 h     -3.56697301    -0.41569079     0.89310577
 h     -1.34700534     1.50921645     0.93328593
          17

 c      0.75046624    -0.98423809     0.24549679
 c     -0.65250033    -0.97418062     0.40937589
 c     -1.72089934    -0.01391415     0.24350514
 c     -1.20601831     1.27141780    -0.12064971
 c      0.39831732     1.29978861    -0.30552689
 c      1.37697143     0.31931492    -0.16494062
 h     -1.12343390    -1.87790872     0.55859977
 h     -1.98793130     1.69236032    -0.76110176
 h      0.86583476     2.34396507    -0.43395958
 h      2.48914634     0.66026942    -0.27897997
 o      1.52113930    -2.16955173     0.06441760
 h      1.80566470    -1.68942765    -0.67006927
 c     -3.07513597    -0.41113736    -0.04807833
 h     -3.27114508     0.24092434    -1.03365208
 h     -2.63657347    -1.62930003    -0.35769709
 h     -3.58492497    -0.42028926     0.89619353
 h     -1.41881345     1.51213828     0.95913376
          17

 c      0.74688993    -0.98009175     0.24642762
 c     -0.64659989    -0.98914964     0.41169640
 c     -1.72503735    -0.01387912     0.23874460
 c     -1.20077172     1.27574017    -0.11596924
 c      0.41407448     1.28857633    -0.30323563
 c      1.37108847     0.33058678    -0.16424287
 h     -1.10981722    -1.88068237     0.56723209
 h     -1.92983197     1.67600855    -0.78419953
 h      0.86358324     2.32969642    -0.48955478
 h      2.46278848     0.61586729    -0.32042323
 o      1.51034564    -2.16585328     0.06552259
 h      1.81568002    -1.67458034    -0.68006500
 c     -3.07564198    -0.40936605    -0.03892111
 h     -3.28981914     0.23321482    -1.05616526
 h     -2.64693937    -1.65187434    -0.43690348
 h     -3.61791443    -0.42488606     0.90094255
 h     -1.48719867     1.52840679     0.98600736
          17

 c      0.74335646    -0.97563968     0.24673329
 c     -0.64125903    -1.00286777     0.41466302
 c     -1.72454694    -0.01516190     0.23300192
 c     -1.19344053     1.27916928    -0.10974054
 c      0.42919802     1.27995864    -0.30108572
 c      1.36378181     0.34131924    -0.16288773
 h     -1.10167251    -1.91460998     0.58140612
 h     -1.87010375     1.67529895    -0.81504971
 h      0.85179039     2.30362971    -0.54516388
 h      2.42412898     0.56385343    -0.35927119
 o      1.49783440    -2.16039575     0.06754681
 h      1.84922318    -1.66950115    -0.70973598
 c     -3.07469219    -0.40976189    -0.03264554
 h     -3.31605804     0.21003359    -1.05332727
 h     -2.68174272    -1.64298685    -0.50620814
 h     -3.66254585    -0.43023602     0.90377082
 h     -1.54918659     1.55533935     1.00545601
          17

 c      0.74003180    -0.97102303     0.24631464
 c     -0.63715915    -1.01559508     0.41832164
 c     -1.71933772    -0.01789642     0.22651183
 c     -1.18399027     1.28153171    -0.10135587
 c      0.44272545     1.27454642    -0.29919817
 c      1.35507138     0.35034620    -0.16072395
 h     -1.09601124    -1.97167751     0.59964034
 h     -1.81255073     1.69099162    -0.85615697
 h      0.83259652     2.26895054    -0.60007490
 h      2.38281304     0.50827945    -0.39635377
 o      1.48416186    -2.15265901     0.06951681
 h      1.89753492    -1.68222838    -0.74227572
 c     -3.07294729    -0.41236716    -0.02926139
 h     -3.34828388     0.17383311    -1.02490404
 h     -2.73840769    -1.60294570    -0.56143296
 h     -3.71329116    -0.43668861     0.89960506
 h     -1.60174102     1.59047503     1.01124202
          17

 c      0.73710636    -0.96634808     0.24504041
 c     -0.63516152    -1.02820463     0.42280923
 c     -1.70953326    -0.02222658     0.21948944
 c     -1.17277156     1.28298689    -0.09086583
 c      0.45361593     1.27271205    -0.29760490
 c      1.34493100     0.35652133    -0.15752646
 h     -1.08713599    -2.03693924     0.61907760
 h     -1.75614199     1.72007077    -0.90453873
 h      0.80918663     2.23147685    -0.65460566
 h      2.34997857     0.45271776    -0.43367608
 o      1.46987203    -2.14237305     0.07068237
 h      1.95157744    -1.71695123    -0.76378646
 c     -3.07105774    -0.41727033    -0.02844981
 h     -3.38531506     0.12948044    -0.97440490
 h     -2.81349159    -1.53408187    -0.59914491
 h     -3.76395853    -0.44437092     0.88422944
 h     -1.64221582     1.63174988     0.99973607
          17

 c      0.73471463    -0.96167993     0.24280396
 c     -0.63591520    -1.04149141     0.42822530
 c     -1.69546569    -0.02831710     0.21210603
 c     -1.16031485     1.28396388    -0.07887075
 c      0.46090912     1.27456857    -0.29622470
 c      1.33362914     0.35892970    -0.15311801
 h     -1.07079363    -2.09670969     0.63700124
 h     -1.69731175     1.75659336    -0.95272589
 h      0.78519456     2.19849870    -0.71017812
 h      2.33289805     0.39927945    -0.47325024
 o      1.45539804    -2.12958603     0.07064306
 h      2.00401957    -1.77321581    -0.76578724
 c     -3.06951522    -0.42452650    -0.02951507
 h     -3.42714228     0.08504311    -0.91018306
 h     -2.90234999    -1.44224266    -0.61739450
 h     -3.80897335    -0.45334683     0.85575162
 h     -1.66859447     1.67748519     0.96961802
          17

 c      0.73289745    -0.95705250     0.23954776
 c     -0.63970999    -1.05589652     0.43457333
 c     -1.67767029    -0.03635464     0.20447650
 c     -1.14704148     1.28497136    -0.06619045
 c      0.46393696     1.28005384    -0.29490886
 c      1.32197743     0.35702271    -0.14755095
 h     -1.04544607    -2.14183477     0.65152580
 h     -1.63329118     1.79383859    -0.99255179
 h      0.76371238     2.17617277    -0.76854598
 h      2.33038553     0.34889876    -0.51516292
 o      1.44103418    -2.11460379     0.06930317
 h      2.04978547    -1.84708228    -0.74470493
 c     -3.06852927    -0.43388142    -0.03119023
 h     -3.47598758     0.05222460    -0.84577895
 h     -2.99870171    -1.34028956    -0.61804633
 h     -3.84422727    -0.46371406     0.81513110
 h     -1.67970151     1.72639897     0.92163732
          17

 c      0.73159785    -0.95247606     0.23526804
 c     -0.64647738    -1.07150765     0.44175996
 c     -1.65686856    -0.04653787     0.19666386
 c     -1.13312983     1.28642340    -0.05364056
 c      0.46252334     1.28905979    -0.29356265
 c      1.31106311     0.35067456    -0.14116702
 h     -1.01185214    -2.16772625     0.66165720
 h     -1.56353455     1.82593311    -1.01804004
 h      0.74633969     2.16647646    -0.83008770
 h      2.33442926     0.30247557    -0.55701568
 o      1.42690950    -2.09792777     0.06683057
 h      2.08647492    -1.93233852    -0.70131287
 c     -3.06798578    -0.44415343    -0.03164437
 h     -3.53565126     0.04381161    -0.79536118
 h     -3.09545552    -1.25266832    -0.61137835
 h     -3.86766993    -0.47562198     0.76628489
 h     -1.67553205     1.77776081     0.85868165
          17

 c      0.73066927    -0.94794281     0.23001492
 c     -0.65581723    -1.08810366     0.44960702
 c     -1.63392237    -0.05903581     0.18871390
 c     -1.11851048     1.28851595    -0.04198805
 c      0.45705730     1.30143048    -0.29224132
 c      1.30171531     0.34024100    -0.13448846
 h     -0.97249661    -2.17393131     0.66723490
 h     -1.48950865     1.84851709    -1.02638791
 h      0.73305164     2.16640995    -0.89246900
 h      2.33577158     0.26128935    -0.59527061
 o      1.41294415    -2.08018637     0.06363106
 h      2.11510312    -2.02182903    -0.64041201
 c     -3.06756249    -0.45295738    -0.02925144
 h     -3.60634358     0.06663095    -0.76360135
 h     -3.18869370    -1.21169600    -0.61739253
 h     -3.87981222    -0.48915490     0.71607305
 h     -1.65773111     1.83173961     0.78603472
          17

 c      0.72988191    -0.94343822     0.22390164
 c     -0.66703615    -1.10514992     0.45785386
 c     -1.60975753    -0.07389546     0.18071196
 c     -1.10290761     1.29114191    -0.03194957
 c      0.44839239     1.31680698    -0.29111539
 c      1.29423230     0.32657324    -0.12807962
 h     -0.93125512    -2.16433336     0.66897922
 h     -1.41404496     1.85889616    -1.01800302
 h      0.72293350     2.17031441    -0.95112425
 h      2.32773133     0.22663209    -0.62677699
 o      1.39885683    -2.06203998     0.06025480
 h      2.14016055    -2.10914333    -0.56951116
 c     -3.06705760    -0.45865454    -0.02432478
 h     -3.68022227     0.11690882    -0.74280018
 h     -3.27899927    -1.23022409    -0.64812574
 h     -3.88390791    -0.50423881     0.67380400
 h     -1.62993545     1.88980260     0.71124285
          17

 c      0.72892373    -0.93895340     0.21712114
 c     -0.67921500    -1.12176048     0.46615536
 c     -1.58530821    -0.09094258     0.17280461
 c     -1.08594233     1.29388779    -0.02406279
 c      0.43765184     1.33451848    -0.29035685
 c      1.28843655     0.31092124    -0.12245702
 h     -0.89306106    -2.14781233     0.66861791
 h     -1.34083652     1.85611027    -0.99644587
 h      0.71500090     2.17289954    -1.00097946
 h      2.30721798     0.19943030    -0.64953762
 o      1.38434657    -2.04409757     0.05715790
 h      2.16704288    -2.19006947    -0.49525666
 c     -3.06690630    -0.46198456    -0.01951639
 h     -3.74546571     0.18424381    -0.72207271
 h     -3.36286173    -1.28657514    -0.69193483
 h     -3.88487507    -0.52089065     0.64913634
 h     -1.59717709     1.95444847     0.64256718
          17

 c      0.72740529    -0.93448900     0.20995816
 c     -0.69132868    -1.13676898     0.47411011
 c     -1.56151514    -0.10976100     0.16515890
 c     -1.06735434     1.29620894    -0.01839301
 c      0.42604046     1.35362899    -0.29005591
 c      1.28384894     0.29475735    -0.11802996
 h     -0.86306588    -2.13766237     0.66874604
 h     -1.27408523     1.84113036    -0.96850094
 h      0.70861800     2.17094355    -1.03796025
 h      2.27460139     0.18008369    -0.66301279
 o      1.36943015    -2.02695758     0.05445468
 h      2.19704481    -2.26197276    -0.41966216
 c     -3.06788540    -0.46420808    -0.01738741
 h     -3.79239367     0.25767273    -0.69423286
 h     -3.43287135    -1.35264042    -0.73182807
 h     -3.88631697    -0.53945204     0.64854286
 h     -1.56374161     2.02715424     0.58578059
          17

 c      0.72487257    -0.93004402     0.20278279
 c     -0.70241792    -1.14916850     0.48136810
 c     -1.53932547    -0.12972838     0.15790903
 c     -1.04722539     1.29772321    -0.01433208
 c      0.41471389     1.37306704    -0.29019513
 c      1.27981973     0.27959578    -0.11504637
 h     -0.84505961    -2.14670466     0.67182961
 h     -1.21813048     1.81697029    -0.94392314
 h      0.70360394     2.16367859    -1.05976565
 h      2.23356829     0.16842275    -0.66838084
 o      1.35457611    -2.01132793     0.05195918
 h      2.22543587    -2.32176291    -0.34078976
 c     -3.07068484    -0.46594634    -0.01907748
 h     -3.81534372     0.32831142    -0.65617445
 h     -3.48371025    -1.41046918    -0.75817606
 h     -3.88751419    -0.56029203     0.67282610
 h     -1.53097912     2.10536750     0.54176689
          17

 c      0.72084951    -0.92561890     0.19601356
 c     -0.71172987    -1.15885973     0.48779387
 c     -1.51967347    -0.15005995     0.15112499
 c     -1.02599737     1.29834768    -0.01082150
 c      0.40470336     1.39174157    -0.29065009
 c      1.27558690     0.26685003    -0.11354659
 h     -0.84011333    -2.17867711     0.67853270
 h     -1.17684827     1.78798452    -0.93372837
 h      0.70026210     2.15261870    -1.06616464
 h      2.19099521     0.16372465    -0.66877190
 o      1.34046317    -1.99800548     0.04943964
 h      2.24504550    -2.36558772    -0.25656428
 c     -3.07588237    -0.46736854    -0.02456273
 h     -3.81199471     0.38954763    -0.60734826
 h     -3.51307297    -1.45060146    -0.76733582
 h     -3.88341141    -0.58330221     0.71743449
 h     -1.49762990     2.18215273     0.50763229
          17

 c      0.71490695    -0.92124369     0.19006812
 c     -0.71872480    -1.16689277     0.49351605
 c     -1.50344841    -0.16986748     0.14480786
 c     -1.00434041     1.29825504    -0.00694079
 c      0.39687001     1.40861481    -0.29119851
 c      1.27034392     0.25772226    -0.11336848
 h     -0.84686455    -2.22518761     0.68721130
 h     -1.15277146     1.75766867    -0.94597658
 h      0.69945184     2.14126250    -1.05905870
 h      2.15599425     0.16484775    -0.66895809
 o      1.32767789    -1.98771826     0.04677407
 h      2.25045978    -2.39016590    -0.16693718
 c     -3.08385242    -0.46849481    -0.03318030
 h     -3.78253426     0.43667175    -0.54875462
 h     -3.52059615    -1.46815604    -0.75867646
 h     -3.86754712    -0.60773831     0.77480689
 h     -1.46195312     2.24913488     0.47960311
          17

 c      0.70673741    -0.91700996     0.18531651
 c     -0.72302521    -1.17482014     0.49879415
 c     -1.49143694    -0.18826077     0.13891175
 c     -0.98305326     1.29782218    -0.00245450
 c      0.39187591     1.42275104    -0.29154943
 c      1.26344385     0.25310735    -0.11427692
 h     -0.86283795    -2.27246316     0.69527198
 h     -1.14624773     1.72630060    -0.98089412
 h      0.70262640     2.13462737    -1.04222605
 h      2.13693356     0.17057596    -0.67363277
 o      1.31655071    -1.98096645     0.04395579
 h      2.23999053    -2.39400839    -0.07370850
 c     -3.09458841    -0.46934475    -0.04396365
 h     -3.72945594     0.46692102    -0.48265977
 h     -3.50720479    -1.46081863    -0.73323067
 h     -3.83496894    -0.63242099     0.83678416
 h     -1.42319040     2.29939335     0.45478728
          17

 c      0.69621877    -0.91308540     0.18204401
 c     -0.72443268    -1.18394225     0.50385838
 c     -1.48423392    -0.20448359     0.13338625
 c     -0.96300508     1.29748757     0.00212543
 c      0.39018725     1.43338428    -0.29142219
 c      1.25471921     0.25351868    -0.11620028
 h     -0.88536075    -2.30880061     0.70057731
 h     -1.15520566     1.69132779    -1.03043401
 h      0.71156133     2.13822650    -1.02033983
 h      2.13699783     0.18002773    -0.68448849
 o      1.30708234    -1.97791807     0.04104037
 h      2.21638394    -2.37804772     0.02049970
 c     -3.10756157    -0.46999738    -0.05575234
 h     -3.65795134     0.48040226    -0.41271409
 h     -3.47518128    -1.42868712    -0.69370547
 h     -3.78346347    -0.65602051     0.89605978
 h     -1.38186597     2.32861622     0.43157743
          17

 c      0.68344786    -0.90969223     0.18042644
 c     -0.72299577    -1.19495476     0.50882098
 c     -1.48214116    -0.21804020     0.12822490
 c     -0.94505380     1.29750817     0.00593897
 c      0.39213096     1.44004100    -0.29068778
 c      1.24460750     0.25906255    -0.11935232
 h     -0.91190803    -2.32726818     0.70192001
 h     -1.17580293     1.65003607    -1.08303146
 h      0.72755028     2.15620063    -0.99702304
 h      2.15217922     0.19272654    -0.69873681
 o      1.29890818    -1.97837242     0.03807140
 h      2.18721711    -2.34582503     0.11352786
 c     -3.12162867    -0.47057326    -0.06713104
 h     -3.57644833     0.48197753    -0.34408118
 h     -3.42891181    -1.37609478    -0.64570656
 h     -3.71349535    -0.67727611     0.94677732
 h     -1.33963276     2.33526838     0.40958124
          17

 c      0.66873062    -0.90704653     0.18051644
 c     -0.71905610    -1.20788596     0.51364633
 c     -1.48509085    -0.22876159     0.12350182
 c     -0.92993418     1.29780306     0.00815869
 c      0.39796970     1.44268409    -0.28949744
 c      1.23389349     0.26945939    -0.12408452
 h     -0.94024489    -2.32565880     0.69898704
 h     -1.20353871     1.60134487    -1.12837818
 h      0.75037987     2.18923932    -0.97285680
 h      2.17407836     0.20831171    -0.71091573
 o      1.29138958    -1.98184418     0.03499779
 h      2.16362656    -2.30256396     0.20505458
 c     -3.13504366    -0.47098572    -0.07628819
 h     -3.49606303     0.48290074    -0.28283484
 h     -3.37605947    -1.31599677    -0.60029222
 h     -3.62766599    -0.69518260     0.98473655
 h     -1.29914661     2.32071453     0.38956469
          17

 c      0.65252945    -0.90529118     0.18223805
 c     -0.71322582    -1.22215015     0.51815915
 c     -1.49263214    -0.23677683     0.11937979
 c     -0.91814520     1.29791762     0.00810924
 c      0.40789685     1.44176377    -0.28825529
 c      1.22335412     0.28407985    -0.13065140
 h     -0.96861399    -2.30614229     0.69226949
 h     -1.23419847     1.54589128    -1.15932367
 h      0.77798202     2.23387844    -0.94519119
 h      2.19426241     0.22630816    -0.71581265
 o      1.28401215    -1.98780764     0.03167580
 h      2.15441756    -2.25228661     0.29663294
 c     -3.14579658    -0.47032053    -0.08103267
 h     -3.42741628     0.49788348    -0.23394376
 h     -3.32744300    -1.27427555    -0.57601917
 h     -3.53014760    -0.70919948     1.00755354
 h     -1.26406257     2.28965271     0.37350173
          17

 c      0.63539632    -0.90447299     0.18538863
 c     -0.70628831    -1.23664571     0.52208222
 c     -1.50399801    -0.24239856     0.11608144
 c     -0.90986243     1.29704245     0.00522755
 c      0.42190574     1.43812942    -0.28742405
 c      1.21359488     0.30198043    -0.13909027
 h     -0.99609828    -2.27530961     0.68302944
 h     -1.26437119     1.48543390    -1.17184987
 h      0.80718004     2.28386284    -0.91006248
 h      2.20679183     0.24610192    -0.71008100
 o      1.27690720    -1.99590864     0.02807488
 h      2.15816456    -2.19540911     0.38851174
 c     -3.15246235    -0.46696534    -0.07964454
 h     -3.37632200     0.53484801    -0.19911739
 h     -3.29163448    -1.27797958    -0.59130381
 h     -3.42624858    -0.71943231     1.01500965
 h     -1.23896480     2.25052036     0.36462095
          17

 c      0.61792480    -0.90458059     0.18964961
 c     -0.69905780    -1.24991582     0.52509759
 c     -1.51823538    -0.24598016     0.11383018
 c     -0.90492996     1.29414243    -0.00096529
 c      0.43961358     1.43290268    -0.28732944
 c      1.20506547     0.32193320    -0.14921260
 h     -1.02306152    -2.24385146     0.67318823
 h     -1.29161539     1.42237392    -1.16458086
 h      0.83485098     2.33235995    -0.86438105
 h      2.20893315     0.26698280    -0.69253969
 o      1.27080870    -2.00586043     0.02447369
 h      2.16394670    -2.13085277     0.47661265
 c     -3.15476894    -0.46081490    -0.07257981
 h     -3.34356345     0.58809584    -0.17718089
 h     -3.26848014    -1.32233468    -0.64421937
 h     -3.32201762    -0.72676038     1.00969647
 h     -1.22875015     2.21438670     0.36701428
          17

 c      0.60072999    -0.90559667     0.19460352
 c     -0.69229953    -1.26048503     0.52693235
 c     -1.53434840    -0.24782191     0.11278772
 c     -0.90300093     1.28835947    -0.01074112
 c      0.46015129     1.42740483    -0.28808268
 c      1.19812841     0.34244793    -0.16063357
 h     -1.05099850    -2.22395809     0.66485424
 h     -1.31451795     1.35954846    -1.13861504
 h      0.85872197     2.37363873    -0.80699491
 h      2.20125755     0.28815155    -0.66398249
 o      1.26650100    -2.01723065     0.02135944
 h      2.15995136    -2.05956238     0.55416465
 c     -3.15293304    -0.45324514    -0.06216901
 h     -3.32790398     0.64392935    -0.16576085
 h     -3.25405837    -1.37655548    -0.71449298
 h     -3.22361111    -0.73293322     0.99736797
 h     -1.23686629     2.19030269     0.38400084
          17

 c      0.58444185    -0.90751589     0.19975370
 c     -0.68681579    -1.26741995     0.52745929
 c     -1.55139069    -0.24814285     0.11302789
 c     -0.90376739     1.27955301    -0.02388190
 c      0.48217100     1.42311064    -0.28960376
 c      1.19308906     0.36181048    -0.17280710
 h     -1.08084858    -2.22348241     0.65942620
 h     -1.33288326     1.30015010    -1.09798783
 h      0.87766607     2.40395770    -0.73873471
 h      2.18775890     0.30867916    -0.62691197
 o      1.26445970    -2.02941767     0.01921719
 h      2.13908229    -1.98514076     0.61500555
 c     -3.14711690    -0.44512892    -0.05080700
 h     -3.32782803     0.68915905    -0.16217103
 h     -3.24596468    -1.41596781    -0.78314638
 h     -3.13639569    -0.74042530     0.98597536
 h     -1.26298041     2.17899478     0.41543032
          17

 c      0.56968754    -0.91032913     0.20454663
 c     -0.68360054    -1.27074228     0.52674693
 c     -1.56849989    -0.24709836     0.11455602
 c     -0.90703133     1.26837016    -0.03947301
 c      0.50397512     1.42153258    -0.29167914
 c      1.19016150     0.37818657    -0.18508172
 h     -1.11072674    -2.24111300     0.65695518
 h     -1.34820476     1.24753297    -1.05068329
 h      0.89171969     2.42204643    -0.66201626
 h      2.17575026     0.32746872    -0.58508338
 o      1.26480932    -2.04175368     0.01841186
 h      2.09972016    -1.91265688     0.65536750
 c     -3.13750543    -0.43663493    -0.04019879
 h     -3.34172852     0.71489297    -0.16375500
 h     -3.24297578    -1.42881172    -0.83851082
 h     -3.06424447    -0.75169459     0.98283410
 h     -1.30253126     2.17235897     0.45656905
          17

 c      0.55703805    -0.91400735     0.20840380
 c     -0.68377390    -1.27122095     0.52499941
 c     -1.58490941    -0.24481593     0.11734749
 c     -0.91253441     1.25576188    -0.05599298
 c      0.52375895     1.42395909    -0.29401104
 c      1.18942873     0.38984072    -0.19681480
 h     -1.13605336    -2.26827484     0.65648199
 h     -1.36423413     1.20471302    -1.00924714
 h      0.90200596     2.42948005    -0.58031217
 h      2.17443625     0.34333267    -0.54245917
 o      1.26737810    -2.05361279     0.01913885
 h      2.04502496    -1.84734530     0.67455102
 c     -3.12439212    -0.42775776    -0.03125310
 h     -3.36778952     0.71679695    -0.16810018
 h     -3.24416209    -1.41123587    -0.87421160
 h     -3.00969768    -0.76801622     0.99120605
 h     -1.34896956     2.15974110     0.50015224
          17

 c      0.54691771    -0.91850473     0.21076760
 c     -0.68828444    -1.26980966     0.52244316
 c     -1.59994622    -0.24140796     0.12136958
 c     -0.91984465     1.24256014    -0.07171427
 c      0.53993050     1.43107548    -0.29625535
 c      1.19091455     0.39545692    -0.20754264
 h     -1.15200425    -2.29498239     0.65684470
 h     -1.38646947     1.17376095    -0.98846194
 h      0.91059103     2.43086119    -0.49750713
 h      2.19106360     0.35528012    -0.50155089
 o      1.27172530    -2.06449816     0.02137638
 h      1.98261430    -1.79346030     0.67553600
 c     -3.10816313    -0.41864587    -0.02417700
 h     -3.40405121     0.69452697    -0.17318025
 h     -3.24859572    -1.36342349    -0.88699372
 h     -2.97461187    -0.78881895     1.00909712
 h     -1.39622031     2.13332615     0.53919119
          17

 c      0.53950942    -0.92377115     0.21115267
 c     -0.69764430    -1.26726602     0.51924667
 c     -1.61300507    -0.23694703     0.12656746
 c     -0.92857752     1.22932177    -0.08542894
 c      0.55141328     1.44265483    -0.29806666
 c      1.19473634     0.39445401    -0.21709494
 h     -1.15546856    -2.31367393     0.65717407
 h     -1.41884015     1.15581072    -0.99790213
 h      0.92011576     2.43316420    -0.41706185
 h      2.22627356     0.36283317    -0.46235442
 o      1.27715373    -2.07412943     0.02483131
 h      1.92435804    -1.75293939     0.66565789
 c     -3.08929032    -0.40966682    -0.01869357
 h     -3.44868333     0.65147272    -0.17743459
 h     -3.25532533    -1.28824458    -0.87590357
 h     -2.96037227    -0.81207505     1.03102651
 h     -1.43976551     2.08953028     0.56846017
          17

 c      0.53470981    -0.92976783     0.20919408
 c     -0.71181678    -1.26403716     0.51549144
 c     -1.62351132    -0.23143210     0.13282779
 c     -0.93873965     1.21629450    -0.09706530
 c      0.55782018     1.45758771    -0.29915676
 c      1.20108174     0.38714402    -0.22552905
 h     -1.14561134    -2.32021471     0.65702942
 h     -1.45960319     1.15165897    -1.03482410
 h      0.93293889     2.44333108    -0.34117313
 h      2.27326826     0.36599868    -0.42320183
 o      1.28280635    -2.08249231     0.02896958
 h      1.88459648    -1.72446157     0.65586285
 c     -3.06834253    -0.40128563    -0.01419510
 h     -3.50040174     0.59465682    -0.17979531
 h     -3.26353783    -1.19181804    -0.84296292
 h     -2.96759535    -0.83526233     1.05065643
 h     -1.47678051     2.02844534     0.58488923
          17

 c      0.53219006    -0.93648491     0.20468652
 c     -0.73023310    -1.26025943     0.51117632
 c     -1.63090273    -0.22479678     0.13995225
 c     -0.95065054     1.20348672    -0.10747604
 c      0.55944247     1.47432700    -0.29932527
 c      1.20997558     0.37462527    -0.23295835
 h     -1.12376050    -2.31385567     0.65641750
 h     -1.50209241     1.16161221    -1.08683383
 h      0.94985916     2.46449148    -0.27060987
 h      2.32177178     0.36494029    -0.38258077
 o      1.28796720    -2.08971386     0.03329882
 h      1.87471584    -1.70503473     0.65585400
 c     -3.04595374    -0.39373867    -0.00966758
 h     -3.55872270     0.53377846    -0.17956219
 h     -3.27319147    -1.08569088    -0.79572593
 h     -2.99580448    -0.85619312     1.06247608
 h     -1.50611381     1.95318743     0.58767535
          17

 c      0.53153402    -0.94394999     0.19760358
 c     -0.75187954    -1.25577828     0.50623819
 c     -1.63465824    -0.21696402     0.14765810
 c     -0.96452015     1.19077438    -0.11779146
 c      0.55707104     1.49140952    -0.29841895
 c      1.22111926     0.35846016    -0.23943927
 h     -1.09316093    -2.29724550     0.65583317
 h     -1.53913987     1.18484343    -1.14015331
 h      0.96932363     2.49382678    -0.20559892
 h      2.36249425     0.35975798    -0.34011169
 o      1.29243665    -2.09576308     0.03779831
 h      1.89643082    -1.69433171     0.66693265
 c     -3.02274438    -0.38653365    -0.00344108
 h     -3.62325827     0.47835114    -0.17596258
 h     -3.28658598    -0.98930483    -0.75126081
 h     -3.04327103    -0.87346441     1.06246054
 h     -1.52850999     1.86965584     0.57859309
          17

 c      0.53236113    -0.95220078     0.18808683
 c     -0.77541948    -1.25019206     0.50057722
 c     -1.63436203    -0.20791214     0.15560122
 c     -0.98015946     1.17795067    -0.12909614
 c      0.55171950     1.50766266    -0.29627442
 c      1.23392071     0.34030945    -0.24495029
 h     -1.05855716    -2.27640449     0.65630547
 h     -1.56580082     1.21940774    -1.18431355
 h      0.98801063     2.52442660    -0.14685498
 h      2.38927641     0.35049796    -0.29649518
 o      1.29652796    -2.10036403     0.04294077
 h      1.94159349    -1.69596389     0.68154293
 c     -2.99937049    -0.37844156     0.00659354
 h     -3.69169216     0.43403151    -0.16764183
 h     -3.30933325    -0.92587360    -0.73436871
 h     -3.10698324    -0.88660900     1.04836730
 h     -1.54703490     1.78640852     0.56249260
          17

 c      0.53437264    -0.96122767     0.17640395
 c     -0.79934279    -1.24300540     0.49408939
 c     -1.62977580    -0.19770140     0.16341507
 c     -0.99695361     1.16479976    -0.14238851
 c      0.54436722     1.52214207    -0.29271961
 c      1.24759751     0.32166645    -0.24941538
 h     -1.02527921    -2.25958445     0.65930236
 h     -1.57964436     1.26269377    -1.21275447
 h      1.00223252     2.54898456    -0.09571839
 h      2.39951984     0.33727104    -0.25306803
 o      1.30071635    -2.10323998     0.04928973
 h      1.99831243    -1.71389604     0.68983915
 c     -2.97713068    -0.36887534     0.02124398
 h     -3.75836345     0.40147297    -0.15287938
 h     -3.34396504    -0.90441515    -0.75712198
 h     -3.18276520    -0.89611875     1.02011113
 h     -1.56693284     1.71366847     0.54709389
          17

 c      0.53735370    -0.97092561     0.16289377
 c     -0.82214369    -1.23397542     0.48671883
 c     -1.62093380    -0.18645704     0.17075231
 c     -1.01408279     1.15131914    -0.15842949
 c      0.53581344     1.53403462    -0.28761660
 c      1.26124640     0.30372522    -0.25273595
 h     -0.99783610    -2.25378168     0.66625007
 h     -1.58023431     1.31181387    -1.22220351
 h      1.00904320     2.56227090    -0.05366122
 h      2.39411012     0.32036816    -0.21135120
 o      1.30537505    -2.10431510     0.05721013
 h      2.05596534    -1.74958533     0.68458383
 c     -2.95843985    -0.35869844     0.03887905
 h     -3.81553426     0.37849799    -0.13054054
 h     -3.38183493    -0.91207192    -0.80464910
 h     -3.26563075    -0.90340791     0.97991731
 h     -1.59347144     1.66037258     0.54035920
          17

 c      0.54117221    -0.98108470     0.14791968
 c     -0.84245721    -1.22351081     0.47852122
 c     -1.60829496    -0.17433776     0.17730598
 c     -1.03089403     1.13800152    -0.17736639
 c      0.52663407     1.54260792    -0.28089979
 c      1.27385964     0.28735054    -0.25482287
 h     -0.97895058    -2.26027388     0.67772678
 h     -1.56877730     1.36388825    -1.21235255
 h      1.00673316     2.56190464    -0.02178174
 h      2.37735252     0.30032880    -0.17264460
 o      1.31069057    -2.10374531     0.06681135
 h      2.10708920    -1.80159822     0.66230575
 c     -2.94578028    -0.34900357     0.05722223
 h     -3.85597111     0.36281950    -0.10072228
 h     -3.41059593    -0.93140549    -0.85515011
 h     -3.35035097    -0.91055846     0.93173789
 h     -1.62790214     1.63032333     0.54558279
          17

 c      0.54577219    -0.99142056     0.13184153
 c     -0.85909151    -1.21272906     0.46968074
 c     -1.59285093    -0.16150734     0.18282634
 c     -1.04704707     1.12584097    -0.19852165
 c      0.51718847     1.54717717    -0.27259726
 c      1.28433733     0.27311209    -0.25562892
 h     -0.96984229    -2.27363085     0.69302365
 h     -1.54816645     1.41644220    -1.18617945
 h      0.99498947     2.54834805    -0.00048420
 h      2.35663895     0.27793787    -0.13766018
 o      1.31663773    -2.10187416     0.07797542
 h      2.14795551    -1.86617210     0.62301258
 c     -2.94066371    -0.34040551     0.07469766
 h     -3.87480556     0.35347546    -0.06466098
 h     -3.42234007    -0.95072447    -0.89471118
 h     -3.43197486    -0.91982234     0.88018128
 h     -1.66572475     1.62126228     0.55911617
          17

 c      0.55115689    -1.00162571     0.11500379
 c     -0.87103459    -1.20306467     0.46044743
 c     -1.57606582    -0.14814306     0.18714522
 c     -1.06225032     1.11598445    -0.22061108
 c      0.50763851     1.54706471    -0.26284187
 c      1.29159472     0.26135330    -0.25517012
 h     -0.97099602    -2.28532690     0.71053915
 h     -1.52324866     1.46814241    -1.15065413
 h      0.97497448     2.52480750     0.01071341
 h      2.34089793     0.25413359    -0.10633925
 o      1.32294317    -2.09916961     0.09039334
 h      2.17911329    -1.93793902     0.56971473
 c     -2.94348394    -0.33318194     0.09044601
 h     -3.87027132     0.35112389    -0.02427358
 h     -3.41390386    -0.96345020    -0.91679158
 h     -3.50609931    -0.93308034     0.82949913
 h     -1.69967759     1.62772316     0.57364048
          17

 c      0.55736393    -1.01142234     0.09773166
 c     -0.87751752    -1.19577900     0.45104464
 c     -1.55964095    -0.13449583     0.19019704
 c     -1.07598390     1.10935036    -0.24209930
 c      0.49797306     1.54157110    -0.25187327
 c      1.29483696     0.25226486    -0.25350741
 h     -0.98247184    -2.28789855     0.72852324
 h     -1.50068239     1.51973622    -1.11673648
 h      0.94929977     2.49705232     0.01323883
 h      2.33710546     0.22989029    -0.07817606
 o      1.32906597    -2.09613696     0.10362953
 h      2.20564738    -2.01100950     0.50749538
 c     -2.95372248    -0.32751601     0.10405874
 h     -3.84400796     0.35795231     0.01826780
 h     -3.38510425    -0.96578945    -0.91895234
 h     -3.56902555    -0.95149917     0.78309050
 h     -1.72347769     1.64408019     0.58249514
          17

 c      0.56443208    -1.02060054     0.08032785
 c     -0.87810170    -1.19163374     0.44160175
 c     -1.54520606    -0.12097340     0.19202781
 c     -1.08755568     1.10648216    -0.26157978
 c      0.48806048     1.53002123    -0.24001537
 c      1.29386933     0.24593067    -0.25068496
 h     -1.00386630    -2.27698007     0.74560555
 h     -1.48728100     1.57395446    -1.09643595
 h      0.92158073     2.47253470     0.00920667
 h      2.34643872     0.20623761    -0.05305213
 o      1.33433476    -2.09321019     0.11727088
 h      2.23511755    -2.08051454     0.44126278
 c     -2.97016139    -0.32363867     0.11540440
 h     -3.80131076     0.37763168     0.06087188
 h     -3.33767775    -0.95543218    -0.90115071
 h     -3.61801236    -0.97539909     0.74348461
 h     -1.73326054     1.66586810     0.58149068
          17

 c      0.57235965    -1.02902983     0.06306698
 c     -0.87272643    -1.19074112     0.43212211
 c     -1.53405748    -0.10819051     0.19278957
 c     -1.09642738     1.10773291    -0.27828907
 c      0.47775910     1.51196466    -0.22761205
 c      1.28913446     0.24233334    -0.24668793
 h     -1.03429007    -2.25175804     0.76106504
 h     -1.48673304     1.63261287    -1.09637544
 h      0.89519988     2.45793895     0.00063917
 h      2.36369541     0.18442269    -0.03178586
 o      1.33833961    -2.09069835     0.13111686
 h      2.27169371    -2.14347420     0.37286607
 c     -2.99109071    -0.32184660     0.12457712
 h     -3.75058496     0.41496195     0.10186843
 h     -3.27503288    -0.93133335    -0.86569401
 h     -3.65152749    -1.00415204     0.71246992
 h     -1.72742089     1.68999006     0.56886824
          17

 c      0.58106578    -1.03664752     0.04619068
 c     -0.86168518    -1.19255747     0.42247911
 c     -1.52701078    -0.09692625     0.19271318
 c     -1.10244910     1.11352806    -0.29237365
 c      0.46705717     1.48749598    -0.21494836
 c      1.28142411     0.24134030    -0.24147014
 h     -1.07249701    -2.21486539     0.77499797
 h     -1.49767575     1.69297932    -1.11382642
 h      0.87165481     2.45556218    -0.01149594
 h      2.38060403     0.16595627    -0.01578195
 o      1.34126144    -2.08885495     0.14519821
 h      2.31135768    -2.19783821     0.30089105
 c     -3.01466184    -0.32227519     0.13196933
 h     -3.70030448     0.47373975     0.14030568
 h     -3.20238906    -0.89450424    -0.81864828
 h     -3.66932480    -1.03614968     0.69120813
 h     -1.70613063     1.71463686     0.54481552
          17

 c      0.59038063    -1.04344463     0.02990910
 c     -0.84554481    -1.19602151     0.41244127
 c     -1.52437091    -0.08797056     0.19205450
 c     -1.10576624     1.12424551    -0.30453233
 c      0.45611971     1.45744234    -0.20223760
 c      1.27155948     0.24268586    -0.23501166
 h     -1.11713619    -2.17180283     0.78837297
 h     -1.51544482     1.74844951    -1.14036350
 h      0.84998556     2.46144565    -0.02743281
 h      2.38961666     0.15243929    -0.00628548
 o      1.34371579    -2.08795132     0.15958891
 h      2.34452202    -2.24130544     0.22361550
 c     -3.03937565    -0.32436192     0.13848209
 h     -3.65421913     0.55203958     0.17578377
 h     -3.12655910    -0.84958536    -0.77234041
 h     -3.67233671    -1.06908160     0.68027738
 h     -1.67105583     1.73929662     0.51121462
          17

 c      0.60006448    -1.04946293     0.01440859
 c     -0.82505989    -1.19985495     0.40174381
 c     -1.52599278    -0.08191954     0.19103177
 c     -1.10660820     1.13984166    -0.31551139
 c      0.44518098     1.42322033    -0.18969188
 c      1.26023981     0.24595178    -0.22735536
 h     -1.16686258    -2.12920416     0.80265780
 h     -1.53492547     1.79225660    -1.16775152
 h      0.82799276     2.46741739    -0.04769253
 h      2.38588829     0.14533216    -0.00390445
 o      1.34635953    -2.08824484     0.17426308
 h      2.36207689    -2.27156245     0.14113782
 c     -3.06431379    -0.32656029     0.14564690
 h     -3.61063762     0.63955663     0.20774035
 h     -3.05419514    -0.80523773    -0.74602255
 h     -3.66244201    -1.10051946     0.67955700
 h     -1.62530243     1.76495341     0.47175435
          17

 c      0.60983700    -1.05479258    -0.00013704
 c     -0.80114848    -1.20297221     0.39022067
 c     -1.53140858    -0.07902631     0.18977706
 c     -1.10517933     1.15964905    -0.32590516
 c      0.43439012     1.38652692    -0.17758913
 c      1.24802516     0.25054781    -0.21861659
 h     -1.21977266    -2.09182821     0.81870463
 h     -1.55197351     1.81980544    -1.19058907
 h      0.80391480     2.46495612    -0.07215206
 h      2.36781203     0.14579135    -0.00848080
 o      1.34966297    -2.08990814     0.18908764
 h      2.35870844    -2.28710890     0.05528915
 c     -3.08897713    -0.32711409     0.15490008
 h     -3.56692146     0.72194584     0.23529112
 h     -2.98904404    -0.76888838    -0.75676833
 h     -3.64215211    -1.12844949     0.68806005
 h     -1.57333968     1.79431757     0.43211315
          17

 c      0.61940701    -1.05956554    -0.01355684
 c     -0.77493533    -1.20477570     0.37793353
 c     -1.53999209    -0.07917709     0.18830692
 c     -1.10167015     1.18245051    -0.33613749
 c      0.42371753     1.34911037    -0.16628044
 c      1.23535869     0.25570432    -0.20898157
 h     -1.27224336    -2.06034831     0.83550652
 h     -1.56367048     1.82905392    -1.20639221
 h      0.77729206     2.44790015    -0.09980272
 h      2.33712217     0.15455999    -0.01911623
 o      1.35385612    -2.09298715     0.20387098
 h      2.33351575    -2.28777602    -0.03133219
 c     -3.11285658    -0.32520263     0.16616814
 h     -3.52274320     0.78702049     0.25789494
 h     -2.93323558    -0.73894171    -0.80298761
 h     -3.61432045    -1.15152999     0.70405403
 h     -1.52039195     1.83149150     0.39939352
          17

 c      0.62850014    -1.06394560    -0.02567461
 c     -0.74774758    -1.20512486     0.36517437
 c     -1.55110377    -0.08197405     0.18652032
 c     -1.09635632     1.20677241    -0.34636247
 c      0.41292808     1.31265471    -0.15615651
 c      1.22257195     0.26049121    -0.19870012
 h     -1.31862751    -2.03226533     0.85019060
 h     -1.56829342     1.82022572    -1.21508613
 h      0.74906259     2.41349853    -0.12900155
 h      2.29900438     0.17188460    -0.03426243
 o      1.35893026    -2.09739127     0.21841973
 h      2.28984618    -2.27492139    -0.11641783
 c     -3.13509064    -0.32085717     0.17800390
 h     -3.48001758     0.82719957     0.27576659
 h     -2.89085613    -0.70802501    -0.86632747
 h     -3.58186858    -1.16905317     0.72544032
 h     -1.47090572     1.88016112     0.37983264
          17

 c      0.63688633    -1.06811383    -0.03630194
 c     -0.72099978    -1.20408765     0.35233766
 c     -1.56415594    -0.08685455     0.18423298
 c     -1.08970114     1.23127941    -0.35624363
 c      0.40159415     1.27868736    -0.14760465
 c      1.20988487     0.26387020    -0.18806471
 h     -1.35256228    -2.00476521     0.85935168
 h     -1.56539717     1.79557884    -1.21875260
 h      0.72140373     2.36272567    -0.15786002
 h      2.26184362     0.19751110    -0.05194741
 o      1.36466656    -2.10291003     0.23259486
 h      2.23477504    -2.25136552    -0.19896299
 c     -3.15468240    -0.31429848     0.18895948
 h     -3.44180968     0.83934651     0.28972421
 h     -2.86642429    -0.67095321    -0.92795961
 h     -3.54750697    -1.18064563     0.75004166
 h     -1.42684900     1.94056953     0.37538448
          17

 c      0.64440372    -1.07224684    -0.04523157
 c     -0.69604777    -1.20173986     0.33978505
 c     -1.57860345    -0.09319604     0.18123620
 c     -1.08231284     1.25500657    -0.36487029
 c      0.38914937     1.24843818    -0.14096746
 c      1.19748349     0.26478100    -0.17736501
 h     -1.36872560    -1.97669347     0.86040949
 h     -1.55602238     1.75924071    -1.22166302
 h      0.69759026     2.30055091    -0.18463978
 h      2.23543248     0.23087718    -0.07026920
 o      1.37075690    -2.10926548     0.24632929
 h      2.17713845    -2.22088092    -0.27962991
 c     -3.17079685    -0.30582142     0.19817447
 h     -3.41158250     0.82451351     0.30096288
 h     -2.86254765    -0.62632662    -0.97567328
 h     -3.51356245    -1.18590640     0.77569424
 h     -1.38769906     2.00811622     0.38238767
          17

 c      0.65097747    -1.07649019    -0.05223248
 c     -0.67409041    -1.19809209     0.32777144
 c     -1.59391297    -0.10038731     0.17735395
 c     -1.07478326     1.27729898    -0.37099164
 c      0.37499933     1.22265678    -0.13650265
 c      1.18575058     0.26226808    -0.16682862
 h     -1.36392942    -1.94898899     0.85224757
 h     -1.54267815     1.71663791    -1.23001362
 h      0.68183862     2.23605946    -0.20815334
 h      2.22672859     0.27140978    -0.08804347
 o      1.37704419    -2.11618747     0.25952508
 h      2.12357313    -2.18733675    -0.35911843
 c     -3.18282655    -0.29599530     0.20525994
 h     -3.39289704     0.78859494     0.31104010
 h     -2.87985757    -0.57501158    -1.00296066
 h     -3.48197679    -1.18429383     0.80029956
 h     -1.35215949     2.07543162     0.39389098
          17

 c      0.65663561    -1.08094469    -0.05705309
 c     -0.65610518    -1.19307793     0.31641147
 c     -1.60954711    -0.10786508     0.17248227
 c     -1.06763257     1.29770506    -0.37344006
 c      0.35870632     1.20151325    -0.13435065
 c      1.17548569     0.25567416    -0.15659678
 h     -1.33760496    -1.92447260     0.83538176
 h     -1.52839708     1.67297096    -1.25019630
 h      0.67882715     2.18119468    -0.22807185
 h      2.23534989     0.31838330    -0.10503089
 o      1.38368374    -2.12345322     0.27186979
 h      2.07554648    -2.15421955    -0.43512159
 c     -3.19034086    -0.28585777     0.21006612
 h     -3.38938389     0.74369669     0.32208132
 h     -2.91778451    -0.51894545    -1.00702192
 h     -3.45441489    -1.17538852     0.82198532
 h     -1.31960443     2.13553044     0.40290399
          17

 c      0.66151417    -1.08567226    -0.05944120
 c     -0.64278300    -1.18653960     0.30565572
 c     -1.62497069    -0.11512929     0.16660973
 c     -1.06144176     1.31600026    -0.37158358
 c      0.34025269     1.18479189    -0.13453911
 c      1.16776084     0.24486676    -0.14676325
 h     -1.29209711    -1.90767825     0.81203654
 h     -1.51469223     1.63121614    -1.28514492
 h      0.69232920     2.14629447    -0.24476751
 h      2.25356586     0.37015674    -0.12142547
 o      1.39100316    -2.13086809     0.28281891
 h      2.03098308    -2.12483661    -0.50175571
 c     -3.19304047    -0.27688654     0.21253706
 h     -3.40466751     0.70789225     0.33702526
 h     -2.97513436    -0.46066645    -0.98782835
 h     -3.43236006    -1.15940662     0.83937807
 h     -1.29040259     2.18350401     0.40417063
          17

 c      0.66583451    -1.09070557    -0.05917489
 c     -0.63447189    -1.17820977     0.29528155
 c     -1.63967044    -0.12175120     0.15981719
 c     -1.05697461     1.33217806    -0.36559824
 c      0.32032095     1.17233718    -0.13704111
 c      1.16345510     0.23035605    -0.13742838
 h     -1.23269627    -1.90470931     0.78609876
 h     -1.50018392     1.59157181    -1.33143162
 h      0.72289909     2.13374935    -0.25847881
 h      2.27094829     0.42371504    -0.13722656
 o      1.39923741    -2.13824849     0.29180100
 h      1.98802286    -2.10242624    -0.55246464
 c     -3.19082446    -0.27033787     0.21274016
 h     -3.44136113     0.69790627     0.35920461
 h     -3.05026763    -0.40323155    -0.94843112
 h     -3.41711906    -1.13773915     0.85189544
 h     -1.26567408     2.21684606     0.39464310
          17

 c      0.66985488    -1.09603992    -0.05608991
 c     -0.63122272    -1.16777046     0.28495878
 c     -1.65317003    -0.12738674     0.15225098
 c     -1.05508230     1.34627947    -0.35633615
 c      0.30037423     1.16423086    -0.14181951
 c      1.16290905     0.21320839    -0.12872040
 h     -1.16648988    -1.92221472     0.76228010
 h     -1.48172325     1.55299589    -1.38062500
 h      0.76644799     2.13651532    -0.26866356
 h      2.27889267     0.47509370    -0.15206501
 o      1.40840847    -2.14544070     0.29841929
 h      1.94685953    -2.08982966    -0.58297061
 c     -3.18404238    -0.26607342     0.21114337
 h     -3.49816571     0.71549150     0.39047612
 h     -3.14108331    -0.35013268    -0.89637905
 h     -3.40973927    -1.11316422     0.85989970
 h     -1.24701519     2.23541081     0.37351424
          17

 c      0.67381401    -1.10160968    -0.05009581
 c     -0.63300768    -1.15513194     0.27446141
 c     -1.66504660    -0.13178889     0.14406780
 c     -1.05647646     1.35819350    -0.34495386
 c      0.28236201     1.16050240    -0.14879390
 c      1.16589684     0.19480895    -0.12079089
 h     -1.09925811    -1.96399368     0.74367051
 h     -1.45664519     1.51483586    -1.42341278
 h      0.81561100     2.14367874    -0.27439825
 h      2.27254830     0.52018197    -0.16534878
 o      1.41833987    -2.15234548     0.30253948
 h      1.90972148    -2.08915578    -0.59256086
 c     -3.17363289    -0.26249290     0.20890724
 h     -3.56782837     0.74586364     0.42968124
 h     -3.24544870    -0.30472858    -0.84505388
 h     -3.41086536    -1.08930245     0.86450710
 h     -1.23635222     2.24157349     0.34225720
          17

 c      0.67787583    -1.10727056    -0.04117960
 c     -0.63989575    -1.14085149     0.26390556
 c     -1.67497191    -0.13479642     0.13537319
 c     -1.06154870     1.36754302    -0.33263338
 c      0.26821641     1.16087553    -0.15779450
 c      1.17178294     0.17657872    -0.11380068
 h     -1.03282691    -2.02629680     0.72903985
 h     -1.42395628     1.47724977    -1.45263596
 h      0.86253202     2.14630028    -0.27510965
 h      2.25106026     0.55544743    -0.17646651
 o      1.42870204    -2.15892738     0.30431873
 h      1.88043069    -2.10162876    -0.58450575
 c     -3.16078386    -0.25787229     0.20759496
 h     -3.63981548     0.77156400     0.47376252
 h     -3.36240266    -0.26904392    -0.81030821
 h     -3.42051381    -1.06940723     0.86703282
 h     -1.23588218     2.24060624     0.30468443
          17

 c      0.68208298    -1.11280790    -0.02940505
 c     -0.65185147    -1.12619042     0.25370096
 c     -1.68275425    -0.13628934     0.12619791
 c     -1.07027998     1.37367264    -0.32044460
 c      0.25942789     1.16480507    -0.16855989
 c      1.17967849     0.15973271    -0.10789934
 h     -0.96675739    -2.09756414     0.71349539
 h     -1.38429640     1.44093884    -1.46428346
 h      0.90079209     2.13946988    -0.27087878
 h      2.21742762     0.57857116    -0.18496830
 o      1.43904943    -2.16520709     0.30422051
 h      1.86397356    -2.12754205    -0.56621333
 c     -3.14667037    -0.25127035     0.20806652
 h     -3.70436461     0.78164038     0.51964152
 h     -3.49119465    -0.24313329    -0.79840864
 h     -3.43775364    -1.05527432     0.86834209
 h     -1.24795112     2.24055481     0.26651918
          17

 c      0.68635212    -1.11797013    -0.01492374
 c     -0.66839666    -1.11266040     0.24425821
 c     -1.68833343    -0.13613484     0.11653207
 c     -1.08223769     1.37582112    -0.30918338
 c      0.25681097     1.17162424    -0.18075464
 c      1.18851637     0.14512084    -0.10319844
 h     -0.90193599    -2.16404785     0.69201218
 h     -1.33948871     1.40682105    -1.45753821
 h      0.92619532     2.12204820    -0.26243635
 h      2.17845597     0.58906800    -0.19073530
 o      1.44887553    -2.17123444     0.30295627
 h      1.86556327    -2.16634677    -0.54812813
 c     -3.13277590    -0.24250177     0.20985091
 h     -3.75416706     0.77180392     0.56489411
 h     -3.62621512    -0.22609394    -0.79915758
 h     -3.46045070    -1.04684801     0.86832632
 h     -1.27457453     2.25006472     0.23352811
          17

 c      0.69053044    -1.12250913     0.00199827
 c     -0.68855361    -1.10158222     0.23580562
 c     -1.69176159    -0.13416488     0.10636966
 c     -1.09667829     1.37353748    -0.29911294
 c      0.26043172     1.18062259    -0.19397761
 c      1.19709189     0.13316346    -0.09974645
 h     -0.84165901    -2.21501092     0.66172512
 h     -1.29215449     1.37579717    -1.43480611
 h      0.93715639     2.09614647    -0.25108336
 h      2.14439297     0.58872076    -0.19411247
 o      1.45774864    -2.17705133     0.30120747
 h      1.88830719    -2.21687641    -0.53912029
 c     -3.12095040    -0.23184764     0.21205243
 h     -3.78430807     0.74204471     0.60766603
 h     -3.75642914    -0.21691448    -0.79700628
 h     -3.48537253    -1.04257482     0.86578505
 h     -1.31639037     2.27350744     0.20831670
          17

 c      0.69445749    -1.12621255     0.02096596
 c     -0.71101964    -1.09393269     0.22839257
 c     -1.69320968    -0.13018926     0.09573249
 c     -1.11271733     1.36703956    -0.28983224
 c      0.26965410     1.19100558    -0.20776340
 c      1.20420812     0.12393220    -0.09752722
 h     -0.79066186    -2.24433262     0.62204525
 h     -1.24539353     1.34858587    -1.40188337
 h      0.93518143     2.06710058    -0.23856895
 h      2.12692629     0.58108983    -0.19584672
 o      1.46551329    -2.18269995     0.29919975
 h      1.93007253    -2.27709173    -0.53971755
 c     -3.11291828    -0.21985201     0.21420642
 h     -3.79198576     0.69508590     0.64663600
 h     -3.87065920    -0.21443088    -0.78202740
 h     -3.50873584    -1.04038176     0.85897372
 h     -1.37164287     2.30716182     0.18872885
          17

 c      0.69799565    -1.12891803     0.04147961
 c     -0.73438861    -1.09034394     0.22195388
 c     -1.69298528    -0.12403762     0.08467684
 c     -1.12946296     1.35709964    -0.28048856
 c      0.28325349     1.20180055    -0.22159947
 c      1.20904589     0.11739778    -0.09650072
 h     -0.75403467    -2.25007138     0.57398002
 h     -1.20233964     1.32558924    -1.36769399
 h      0.92535837     2.04370239    -0.22682149
 h      2.13447424     0.56929965    -0.19663150
 o      1.47234448    -2.18829137     0.29664013
 h      1.98308800    -2.34318119    -0.54144965
 c     -3.10986183    -0.20720682     0.21625526
 h     -3.77668013     0.63609065     0.68136481
 h     -3.96092831    -0.21729012    -0.75088957
 h     -3.52694369    -1.03877196     0.84647932
 h     -1.43634937     2.34125686     0.17000615
          17

 c      0.70103511    -1.13052154     0.06299163
 c     -0.75733589    -1.09109720     0.21635414
 c     -1.69153034    -0.11562166     0.07329708
 c     -1.14608812     1.34464370    -0.27019669
 c      0.29964545     1.21187693    -0.23497569
 c      1.21156692     0.11370641    -0.09665949
 h     -0.73655499    -2.23385147     0.51954025
 h     -1.16548037     1.30683189    -1.34239550
 h      0.91565342     2.03719503    -0.21751370
 h      2.16709208     0.55335824    -0.19649790
 o      1.47855486    -2.19401461     0.29312379
 h      2.03754221    -2.40966996    -0.53386275
 c     -3.11223566    -0.19474251     0.21819417
 h     -3.74102354     0.57331641     0.71325650
 h     -4.02253547    -0.22397950    -0.70423388
 h     -3.53720562    -1.03752425     0.82788271
 h     -1.50558880     2.36532490     0.14798263
          17

 c      0.70350402    -1.13098886     0.08496551
 c     -0.77876252    -1.09603306     0.21139528
 c     -1.68937589    -0.10501146     0.06172712
 c     -1.16187467     1.33047963    -0.25847239
 c      0.31733140     1.22030469    -0.24744696
 c      1.21250215     0.11317913    -0.09802915
 h     -0.74218957    -2.20097130     0.46143341
 h     -1.13611992     1.29205734    -1.33329098
 h      0.91318051     2.05672818    -0.21174764
 h      2.21628973     0.53025916    -0.19479828
 o      1.48437724    -2.20005123     0.28846869
 h      2.08530959    -2.47084295    -0.51030972
 c     -3.11967974    -0.18348937     0.21975739
 h     -3.69198819     0.51897735     0.74717654
 h     -4.05333127    -0.23278803    -0.64473757
 h     -3.53788474    -1.03785090     0.80400840
 h     -1.57470888     2.37166715     0.12049267
          17

 c      0.70537168    -1.13037199     0.10691650
 c     -0.79788429    -1.10437768     0.20680513
 c     -1.68706337    -0.09250804     0.05013308
 c     -1.17620598     1.31522769    -0.24551147
 c      0.33540673     1.22694115    -0.25865634
 c      1.21291089     0.11604526    -0.10060650
 h     -0.77353020    -2.16146153     0.40293417
 h     -1.11453460     1.28089281    -1.34101083
 h      0.91896146     2.10254763    -0.21033028
 h      2.26996931     0.49676561    -0.19082637
 o      1.48986506    -2.20648764     0.28278013
 h      2.12154623    -2.52205730    -0.46922958
 c     -3.13112316    -0.17460414     0.22031295
 h     -3.64014909     0.48791382     0.79231254
 h     -4.05351022    -0.24169436    -0.57649142
 h     -3.52853497    -1.04206828     0.77684495
 h     -1.63992635     2.35620653     0.08728862
          17

 c      0.70661657    -1.12883001     0.12842886
 c     -0.81422825    -1.11461632     0.20225514
 c     -1.68506876    -0.07868246     0.03869249
 c     -1.18851333     1.29935324    -0.23210287
 c      0.35360099     1.23255966    -0.26832836
 c      1.21375876     0.12222700    -0.10430431
 h     -0.83136435    -2.13097213     0.34752241
 h     -1.10054075     1.27284222    -1.35982423
 h      0.92759521     2.16471969    -0.21422124
 h      2.31724061     0.45157637    -0.18432457
 o      1.49485974    -2.21326084     0.27640719
 h      2.14514862    -2.56053817    -0.41353399
 c     -3.14530162    -0.16879971     0.21934997
 h     -3.59345580     0.49000953     0.85757266
 h     -4.02663313    -0.24834889    -0.50562889
 h     -3.50963584    -1.05286851     0.74922538
 h     -1.69856921     2.31832040     0.04954427
          17

 c      0.70716742    -1.12663593     0.14914815
 c     -0.82750839    -1.12485701     0.19747786
 c     -1.68377280    -0.06435287     0.02757081
 c     -1.19823040     1.28321127    -0.21927634
 c      0.37185233     1.23832444    -0.27628652
 c      1.21573056     0.13130343    -0.10893641
 h     -0.91502372    -2.12674772     0.29762305
 h     -1.09375805     1.26716886    -1.38150384
 h      0.93223359     2.22942233    -0.22433355
 h      2.35053651     0.39571610    -0.17557426
 o      1.49895619    -2.22012091     0.26990281
 h      2.15927929    -2.58604327    -0.34996162
 c     -3.16115879    -0.16560608     0.21757108
 h     -3.55060349     0.52061114     0.94135200
 h     -3.98252776    -0.25042906    -0.44228311
 h     -3.48213021    -1.07231458     0.72424473
 h     -1.74931874     2.26074100     0.00942265
          17

 c      0.70687798    -1.12414036     0.16875269
 c     -0.83755387    -1.13406128     0.19242869
 c     -1.68348026    -0.05050093     0.01691608
 c     -1.20476084     1.26705318    -0.20800491
 c      0.38999187     1.24527077    -0.28246869
 c      1.21919105     0.14258162    -0.11423105
 h     -1.02246282    -2.15428857     0.25307742
 h     -1.09355377     1.26290271    -1.39881702
 h      0.92832004     2.28497793    -0.24111072
 h      2.36600484     0.33202947    -0.16527821
 o      1.50147604    -2.22661960     0.26396839
 h      2.17179831    -2.60131314    -0.28812761
 c     -3.17718458    -0.16370351     0.21725125
 h     -3.50580653     0.56390358     1.03055256
 h     -3.94098527    -0.24645817    -0.40288806
 h     -3.44701646    -1.10067507     0.70429337
 h     -1.79262889     2.18970387    -0.03027308
          17

 c      0.70556807    -1.12169377     0.18692838
 c     -0.84455406    -1.14285312     0.18722573
 c     -1.68441946    -0.03818466     0.00687960
 c     -1.20745082     1.25102412    -0.19907426
 c      0.40770589     1.25410651    -0.28690958
 c      1.22417744     0.15520741    -0.11985895
 h     -1.14762532    -2.19922309     0.21217294
 h     -1.09901268     1.25897833    -1.40695024
 h      0.91417575     2.32390462    -0.26442576
 h      2.36349461     0.26451898    -0.15442153
 o      1.50159389    -2.23221163     0.25926719
 h      2.19329570    -2.61092859    -0.23745306
 c     -3.19115214    -0.16196322     0.22117948
 h     -3.45645657     0.60445470     1.11055652
 h     -3.92745435    -0.23609824    -0.40667697
 h     -3.40535955    -1.13551632     0.69000105
 h     -1.83113186     2.11475030    -0.06652008
          17

 c      0.70307694    -1.11956798     0.20336876
 c     -0.84919523    -1.15252848     0.18193451
 c     -1.68669429    -0.02848166    -0.00235467
 c     -1.20563507     1.23525690    -0.19303652
 c      0.42461009     1.26517495    -0.28970599
 c      1.23038159     0.16829655    -0.12546849
 h     -1.27956179    -2.23990404     0.17415995
 h     -1.10902854     1.25438953    -1.40359095
 h      0.89035835     2.34286056    -0.29371812
 h      2.34662560     0.19768430    -0.14414798
 o      1.49877717    -2.23654743     0.25608291
 h      2.23026142    -2.61722893    -0.20165252
 c     -3.20199166    -0.16002604     0.23064912
 h     -3.40376450     0.63238304     1.17142216
 h     -3.95015999    -0.21830824    -0.45794595
 h     -3.35878960    -1.17189066     0.68002536
 h     -1.86912453     2.04687143    -0.09669664
          17

 c      0.69927506    -1.11792260     0.21779512
 c     -0.85236791    -1.16392139     0.17651826
 c     -1.69026087    -0.02241822    -0.01056786
 c     -1.19886066     1.22011426    -0.19017982
 c      0.44030851     1.27842111    -0.29098227
 c      1.23715226     0.18106810    -0.13072124
 h     -1.40616722    -2.26108580     0.13963498
 h     -1.12244403     1.24831931    -1.38866239
 h      0.85912372     2.34248906    -0.32819473
 h      2.32266880     0.13576580    -0.13562788
 o      1.49318549    -2.23970173     0.25418427
 h      2.27892055    -2.61706454    -0.17653352
 c     -3.21075825    -0.15812635     0.24455939
 h     -3.35066291     0.64273589     1.20815140
 h     -3.99046173    -0.19121613    -0.53663580
 h     -3.30991344    -1.20382560     0.67201523
 h     -1.90996923     1.99440091    -0.11918005
          17

 c      0.69405851    -1.11682196     0.22997771
 c     -0.85488846    -1.17722025     0.17089952
 c     -1.69495290    -0.02084515    -0.01754050
 c     -1.18719257     1.20634685    -0.19051442
 c      0.45440303     1.29332165    -0.29085847
 c      1.24360153     0.19294906    -0.13532138
 h     -1.51726037    -2.25613541     0.10970130
 h     -1.13817096     1.24026527    -1.36422617
 h      0.82423984     2.32786328    -0.36710321
 h      2.30131408     0.08196158    -0.12990787
 o      1.48545973    -2.24200583     0.25312061
 h      2.32853762    -2.60437027    -0.15467734
 c     -3.21873620    -0.15655073     0.26101486
 h     -3.30052997     0.63381990     1.21932308
 h     -4.02635949    -0.15486656    -0.61714019
 h     -3.26218721    -1.22618984     0.66386849
 h     -1.95260856     1.95942112    -0.13340578
          17

 c      0.68735414    -1.11627199     0.23974780
 c     -0.85741386    -1.19218974     0.16500634
 c     -1.70048901    -0.02427486    -0.02309230
 c     -1.17127008     1.19485761    -0.19377412
 c      0.46647944     1.30883745    -0.28941291
 c      1.24888699     0.20360268    -0.13903145
 h     -1.60530992    -2.22445454     0.08541557
 h     -1.15528279     1.23015279    -1.33462542
 h      0.79082193     2.30901354    -0.41018778
 h      2.29143661     0.03810486    -0.12780548
 o      1.47624892    -2.24375456     0.25252820
 h      2.36874376    -2.57443064    -0.13030603
 c     -3.22638752    -0.15545754     0.27846545
 h     -3.25675174     0.60647672     1.20643892
 h     -4.04553740    -0.11126420    -0.68183709
 h     -3.21941397    -1.23600273     0.65446670
 h     -1.99110594     1.93858714    -0.13941389
          17

 c      0.67913031    -1.11625142     0.24699936
 c     -0.86043912    -1.20836130     0.15878987
 c     -1.70644876    -0.03275372    -0.02710763
 c     -1.15205737     1.18626171    -0.19941650
 c      0.47614307     1.32357965    -0.28664968
 c      1.25257555     0.21284623    -0.14166899
 h     -1.66521516    -2.16931165     0.06759954
 h     -1.17310635     1.21837548    -1.30654897
 h      0.76442011     2.29931497    -0.45818617
 h      2.29690566     0.00525746    -0.12991490
 o      1.46597583    -2.24508687     0.25220606
 h      2.39311226    -2.52539663    -0.10048027
 c     -3.23357399    -0.15498201     0.29563926
 h     -3.22247535     0.56458099     1.17457806
 h     -4.04338469    -0.06310021    -0.72103329
 h     -3.18526891    -1.23295592     0.64381362
 h     -2.01775508     1.92692513    -0.13749533
          17

 c      0.66940623    -1.11672853     0.25168174
 c     -0.86428493    -1.22510119     0.15223344
 c     -1.71225981    -0.04584708    -0.02954545
 c     -1.13057132     1.18065970    -0.20668531
 c      0.48316114     1.33641425    -0.28254912
 c      1.25479027     0.22051892    -0.14309631
 h     -1.69431611    -2.09707531     0.05676151
 h     -1.19132050     1.20568204    -1.28816361
 h      0.74885105     2.30892066    -0.51238193
 h      2.31493930    -0.01535764    -0.13662337
 o      1.45479934    -2.24599138     0.25208405
 h      2.39970252    -2.45794872    -0.06456434
 c     -3.23994315    -0.15541326     0.31114195
 h     -3.20014082     0.51656181     1.13425023
 h     -4.01928461    -0.01307778    -0.72991991
 h     -3.16293786    -1.21952455     0.63288510
 h     -2.02614723     1.92049501    -0.12809628
          17

 c      0.65824675    -1.11766968     0.25378920
 c     -0.86899682    -1.24157144     0.14536537
 c     -1.71723992    -0.06273313    -0.03043497
 c     -1.10773821     1.17770338    -0.21483444
 c      0.48760372     1.34717422    -0.27726048
 c      1.25600587     0.22643545    -0.14322067
 h     -1.69346143    -2.01768855     0.05298324
 h     -1.20991333     1.19289167    -1.28637063
 h      0.74430237     2.33676163    -0.57241056
 h      2.33851869    -0.02226868    -0.14801143
 o      1.44262147    -2.24634682     0.25218488
 h      2.39101517    -2.37454468    -0.02357807
 c     -3.24517216    -0.15731813     0.32319183
 h     -3.19067618     0.47658646     1.10288081
 h     -3.97473673     0.03626134    -0.70675147
 h     -3.15483628    -1.20088165     0.62336717
 h     -2.01237779     1.91702098    -0.11178587
          17

 c      0.64573995    -1.11904170     0.25335376
 c     -0.87410982    -1.25660362     0.13827955
 c     -1.72069725    -0.08235296    -0.02985401
 c     -1.08435531     1.17678595    -0.22345460
 c      0.48979002     1.35657443    -0.27123248
 c      1.25672505     0.23044627    -0.14200278
 h     -1.66963254    -1.94607572     0.05570037
 h     -1.22875149     1.18062486    -1.30305139
 h      0.74814008     2.37150335    -0.63465922
 h      2.36009042    -0.01445089    -0.16374181
 o      1.42912139    -2.24598000     0.25258593
 h      2.37364087    -2.27847810     0.02045059
 c     -3.24901130    -0.16125061     0.33003040
 h     -3.19314836     0.46043954     1.10002638
 h     -3.91309254     0.08265068    -0.65277259
 h     -3.16243862    -1.18437853     0.61727514
 h     -1.97511983     1.91565382    -0.08921355
          17

 c      0.63197012    -1.12080557     0.25044275
 c     -0.87838463    -1.26860101     0.13114559
 c     -1.72205611    -0.10357259    -0.02789615
 c     -1.06108781     1.17719501    -0.23261837
 c      0.49013701     1.36545679    -0.26508979
 c      1.25726408     0.23252647    -0.13946185
 h     -1.63894318    -1.90300576     0.06356509
 h     -1.24696889     1.16930601    -1.33369687
 h      0.75717688     2.40004462    -0.69356943
 h      2.37392739     0.00806124    -0.18307055
 o      1.41392786    -2.24473716     0.25335336
 h      2.35582732    -2.17281523     0.06558157
 c     -3.25104349    -0.16686977     0.33140256
 h     -3.20606011     0.47278326     1.13212494
 h     -3.84069313     0.12471934    -0.57420319
 h     -3.18633854    -1.17786080     0.61635518
 h     -1.91554222     1.91674000    -0.06104722
          17

 c      0.61701575    -1.12289927     0.24515579
 c     -0.88018120    -1.27593289     0.12413899
 c     -1.72095572    -0.12533658    -0.02464040
 c     -1.03843847     1.17817734    -0.24270456
 c      0.48909531     1.37427274    -0.25943423
 c      1.25767408     0.23283047    -0.13567053
 h     -1.62226993    -1.90992107     0.07518204
 h     -1.26289826     1.15939012    -1.37000611
 h      0.76891922     2.41321508    -0.74383484
 h      2.37698961     0.04397909    -0.20497241
 o      1.39699235    -2.24249468     0.25446350
 h      2.34183319    -2.06036374     0.11129005
 c     -3.25035218    -0.17294518     0.32954409
 h     -3.22818159     0.50191066     1.18587682
 h     -3.76935683     0.16415591    -0.48655292
 h     -3.22660084    -1.18623365     0.62119474
 h     -1.83742413     1.92184154    -0.02783026
          17

 c      0.60099524    -1.12521421     0.23761567
 c     -0.87912942    -1.27825994     0.11729493
 c     -1.71729724    -0.14677075    -0.02013758
 c     -1.01671114     1.17896141    -0.25413043
 c      0.48715325     1.38299645    -0.25474018
 c      1.25773716     0.23169417    -0.13074051
 h     -1.62566452    -1.97290304     0.09071428
 h     -1.27464387     1.15155010    -1.40360220
 h      0.78173776     2.40668267    -0.78154291
 h      2.36908771     0.09085845    -0.22831509
 o      1.37884005    -2.23904803     0.25581015
 h      2.32791773    -1.94557501     0.15847215
 c     -3.24546929    -0.17893511     0.32833065
 h     -3.25742305     0.53169900     1.24235335
 h     -3.71787614     0.20950775    -0.41756750
 h     -3.28290214    -1.20805280     0.63035842
 h     -1.74710225     1.93376762     0.01024809
          17

 c      0.58411860    -1.12758077     0.22795656
 c     -0.87679373    -1.27721571     0.11056475
 c     -1.71124970    -0.16719125    -0.01441434
 c     -0.99607969     1.17883312    -0.26719780
 c      0.48483600     1.39120555    -0.25132538
 c      1.25700028     0.22959035    -0.12480133
 h     -1.63242668    -2.07474493     0.11111086
 h     -1.28067760     1.14671890    -1.42811636
 h      0.79477117     2.38019331    -0.80450908
 h      2.35278126     0.14538434    -0.25205354
 o      1.36031905    -2.23403835     0.25730878
 h      2.30591936    -1.83579741     0.20790784
 c     -3.23522892    -0.18551374     0.33114978
 h     -3.29058224     0.55092523     1.28832961
 h     -3.70291931     0.27364156    -0.39303136
 h     -3.35385445    -1.23593123     0.64050109
 h     -1.65225138     1.95580764     0.05341521
          17

 c      0.56668590    -1.12977448     0.21631563
 c     -0.87492512    -1.27516562     0.10399530
 c     -1.70322266    -0.18603798    -0.00749001
 c     -0.97680389     1.17734831    -0.28199649
 c      0.48266988     1.39815746    -0.24933326
 c      1.25485836     0.22704849    -0.11797892
 h     -1.62329572    -2.19011806     0.13595123
 h     -1.28013419     1.14601935    -1.43970470
 h      0.80797874     2.33707643    -0.81252323
 h      2.33276745     0.20382083    -0.27538809
 o      1.34217127    -2.22706192     0.25896147
 h      2.26959350    -1.73958531     0.25928231
 c     -3.22037438    -0.19278483     0.33825446
 h     -3.32407103     0.55385742     1.31719219
 h     -3.72034270     0.35559206    -0.40717814
 h     -3.43617757    -1.26051374     0.64769813
 h     -1.55913709     1.98931056     0.10159462
          17

 c      0.54905193    -1.13153162     0.20282885
 c     -0.87440270    -1.27412258     0.09772191
 c     -1.69380422    -0.20280130     0.00059916
 c     -0.95938534     1.17457203    -0.29827946
 c      0.48110134     1.40282743    -0.24869546
 c      1.25072416     0.22456268    -0.11038603
 h     -1.58863431    -2.29879171     0.16356525
 h     -1.27294478     1.15063355    -1.43707006
 h      0.82244656     2.28434509    -0.80783372
 h      2.31431868     0.26252549    -0.29776201
 o      1.32483665    -2.21782698     0.26083973
 h      2.21742156    -1.66420819     0.31145279
 c     -3.20300725    -0.19972174     0.34781591
 h     -3.35454952     0.53840543     1.32656433
 h     -3.75140728     0.43867120    -0.43382621
 h     -3.52475642    -1.27374543     0.64864979
 h     -1.47052927     2.03094029     0.15292956
          17

 c      0.53158278    -1.13256363     0.18762917
 c     -0.87538252    -1.27556927     0.09189501
 c     -1.68367464    -0.21699101     0.00978168
 c     -0.94442062     1.17103881    -0.31540231
 c      0.48038814     1.40396316    -0.24909531
 c      1.24425701     0.22252532    -0.10213798
 h     -1.52678349    -2.38764227     0.19194928
 h     -1.26001141     1.16164846    -1.42167010
 h      0.84079165     2.23268952    -0.79556116
 h      2.30096968     0.31822914    -0.31857697
 o      1.30844895    -2.20624828     0.26303997
 h      2.15259204    -1.61412992     0.36313484
 c     -3.18502192    -0.20544620     0.35833538
 h     -3.37921612     0.50502833     1.31676503
 h     -3.78063150     0.50786992    -0.45390792
 h     -3.61344478    -1.27018107     0.64109375
 h     -1.38680333     2.07308032     0.20328972
          17

 c      0.51462020    -1.13256648     0.17084385
 c     -0.87764971    -1.28056201     0.08663945
 c     -1.67351500    -0.22816571     0.01994690
 c     -0.93231524     1.16742543    -0.33239886
 c      0.48055068     1.40030589    -0.25004400
 c      1.23551932     0.22120337    -0.09338128
 h     -1.44038464    -2.44875659     0.21923419
 h     -1.24346343     1.17994723    -1.39821892
 h      0.86688423     2.19449688    -0.78273154
 h      2.29290184     0.36790202    -0.33677972
 o      1.29286591    -2.19250156     0.26563865
 h      2.08250161    -1.59008947     0.41360607
 c     -3.16773203    -0.20965563     0.36892673
 h     -3.39602908     0.45667997     1.29084383
 h     -3.79926383     0.55538582    -0.45895579
 h     -3.69602460    -1.24739910     0.62381537
 h     -1.30840795     2.10738466     0.24771941
          17

 c      0.49847084    -1.13122277     0.15259232
 c     -0.88084265    -1.28977700     0.08203845
 c     -1.66392400    -0.23600698     0.03094776
 c     -0.92314804     1.16426040    -0.34809193
 c      0.48152018     1.39111248    -0.25119785
 c      1.22494336     0.22072121    -0.08429917
 h     -1.33437863    -2.47787081     0.24382869
 h     -1.22679409     1.20620778    -1.37498238
 h      0.90358721     2.17824206    -0.77450140
 h      2.28739822     0.40855619    -0.35074505
 o      1.27767768    -2.17706827     0.26864224
 h      2.01846539    -1.58829733     0.46347272
 c     -3.15196926    -0.21248057     0.37881397
 h     -3.40420015     0.39946917     1.25584067
 h     -3.80282963     0.57838926    -0.44637541
 h     -3.76705879    -1.20599970     0.59653303
 h     -1.23687507     2.12771062     0.28219028
          17

 c      0.48343958    -1.12820239     0.13299414
 c     -0.88455817    -1.30344231     0.07812304
 c     -1.65534790    -0.24040992     0.04260169
 c     -0.91673389     1.16181343    -0.36126465
 c      0.48341505     1.37666786    -0.25270911
 c      1.21316105     0.22102090    -0.07508192
 h     -1.21543912    -2.47408408     0.26453933
 h     -1.21434782     1.24100702    -1.36230677
 h      0.94937695     2.18285465    -0.77009422
 h      2.28078341     0.43738572    -0.35860721
 o      1.26226613    -2.16071175     0.27193775
 h      1.97427174    -1.60066487     0.51531854
 c     -3.13812245    -0.21435493     0.38693690
 h     -3.40500117     0.34331492     1.22441899
 h     -3.78914965     0.57679751    -0.41629931
 h     -3.82257161    -1.14944567     0.55974372
 h     -1.17448132     2.13089713     0.30437747
          17

 c      0.46988905    -1.12317455     0.11219806
 c     -0.88837748    -1.32115878     0.07485023
 c     -1.64803203    -0.24155830     0.05468890
 c     -0.91281225     1.16011573    -0.37106419
 c      0.48656431     1.35818055    -0.25514860
 c      1.20083965     0.22182157    -0.06588931
 h     -1.09204433    -2.44117752     0.28090181
 h     -1.20964731     1.28469842    -1.36773042
 h      0.99810347     2.19921159    -0.76389624
 h      2.27024121     0.45214866    -0.35875242
 o      1.24611101    -2.14421217     0.27533174
 h      1.96058457    -1.61883703     0.57275817
 c     -3.12614174    -0.21582294     0.39196143
 h     -3.40192379     0.30036055     1.21378804
 h     -3.75754788     0.55247757    -0.37049063
 h     -3.86065137    -1.08386159     0.51458487
 h     -1.12371964     2.11643039     0.31372787
          17

 c      0.45826368    -1.11582796     0.09042034
 c     -0.89186911    -1.34161896     0.07204803
 c     -1.64201135    -0.23995196     0.06695022
 c     -0.91123359     1.15906046    -0.37748310
 c      0.49122444     1.33723881    -0.25913355
 c      1.18859251     0.22260957    -0.05683060
 h     -0.97433002    -2.39079529     0.29401013
 h     -1.21341723     1.33656567    -1.39025799
 h      1.04234091     2.21660346    -0.75003182
 h      2.25476582     0.45149291    -0.35016566
 o      1.22931653    -2.12792951     0.27877788
 h      1.97626105    -1.64102735     0.63643197
 c     -3.11570115    -0.21706325     0.39306554
 h     -3.39803592     0.27842314     1.23686780
 h     -3.70911304     0.50986769    -0.31270378
 h     -3.88197714    -1.01770459     0.46273399
 h     -1.08702595     2.08612510     0.31143796
          17

 c      0.44902664    -1.10590389     0.06795986
 c     -0.89469190    -1.36239893     0.06932554
 c     -1.63715109    -0.23635267     0.07908963
 c     -0.91196378     1.15847851    -0.38137362
 c      0.49733605     1.31543910    -0.26510882
 c      1.17694963     0.22265993    -0.04795864
 h     -0.87220553    -2.34558742     0.30777913
 h     -1.22350016     1.39393764    -1.42057797
 h      1.07623839     2.22694229    -0.72501523
 h      2.23545678     0.43511404    -0.33256007
 o      1.21269287    -2.11180545     0.28254347
 h      2.00762825    -1.67187750     0.70121801
 c     -3.10638174    -0.21760841     0.39106173
 h     -3.39211659     0.27450389     1.29088632
 h     -3.64826393     0.45830761    -0.25051305
 h     -3.88996949    -0.96097243     0.40630490
 h     -1.06666291     2.04423829     0.30064806
          17

 c      0.44254076    -1.09326981     0.04517940
 c     -0.89683394    -1.38055798     0.06610192
 c     -1.63323023    -0.23163336     0.09078967
 c     -0.91492707     1.15808075    -0.38398952
 c      0.50446510     1.29427211    -0.27332149
 c      1.16634402     0.22109516    -0.03926943
 h     -0.79139864    -2.33330757     0.32866707
 h     -1.23668795     1.45260259    -1.44711671
 h      1.09639389     2.22562708    -0.68794946
 h      2.21545244     0.40375229    -0.30633645
 o      1.19722144    -2.09579218     0.28703753
 h      2.03798280    -1.71541857     0.75917083
 c     -3.09738017    -0.21714330     0.38843460
 h     -3.38005875     0.27842645     1.36017957
 h     -3.58564031     0.41588776    -0.19837894
 h     -3.88979588    -0.92336065     0.34753624
 h     -1.06458399     1.99781358     0.28678064
          17

 c      0.43895857    -1.07803392     0.02248406
 c     -0.89854887    -1.39455326     0.06202462
 c     -1.63001755    -0.22659579     0.10173369
 c     -0.91989022     1.15738819    -0.38657335
 c      0.51187168     1.27505795    -0.28383973
 c      1.15709518     0.21701090    -0.03071688
 h     -0.73298550    -2.36510029     0.36048086
 h     -1.25032531     1.50805854    -1.46100369
 h      1.10180131     2.21128377    -0.63998412
 h      2.19942746     0.35902521    -0.27238331
 o      1.18363046    -2.08005124     0.29257567
 h      2.05504906    -1.77163821     0.80358297
 c     -3.08738104    -0.21643229     0.38832673
 h     -3.35907218     0.28065702     1.42801160
 h     -3.53803636     0.40928222    -0.17709032
 h     -3.88560723    -0.91112449     0.28828406
 h     -1.08215935     1.95624128     0.27733205
          17

 c      0.43816111    -1.06065441     0.00031802
 c     -0.89986906    -1.40506838     0.05732592
 c     -1.62728472    -0.22187826     0.11161713
 c     -0.92647886     1.15590132    -0.39006567
 c      0.51863950     1.25879384    -0.29654161
 c      1.14942325     0.20968218    -0.02226219
 h     -0.69833057    -2.42571127     0.39972823
 h     -1.26286410     1.55643038    -1.45748236
 h      1.09381891     2.18581490    -0.58388273
 h      2.19226689     0.30310429    -0.23168211
 o      1.17229776    -2.06489315     0.29929403
 h      2.05259222    -1.83727776     0.83057735
 c     -3.07588335    -0.21623081     0.39264232
 h     -3.32886465     0.27525426     1.48249631
 h     -3.51464950     0.45479491    -0.19715073
 h     -3.87751799    -0.92424128     0.22996983
 h     -1.11961244     1.92827528     0.27963745
          17

 c      0.43977779    -1.04197965    -0.02083861
 c     -0.90060906    -1.41343499     0.05249752
 c     -1.62478593    -0.21796980     0.12014230
 c     -0.93430657     1.15350604    -0.39476311
 c      0.52382022     1.24591303    -0.31108636
 c      1.14353650     0.19880800    -0.01395138
 h     -0.68910120    -2.49176715     0.43927233
 h     -1.27386929     1.59487354    -1.43558582
 h      1.07638401     2.15501191    -0.52365866
 h      2.19683012     0.23839387    -0.18482463
 o      1.16324480    -2.05068666     0.30713494
 h      2.03001007    -1.90730342     0.83941538
 c     -3.06428499    -0.21550689     0.40062937
 h     -3.29082060     0.25935496     1.51684982
 h     -3.50524043     0.53763589    -0.24274046
 h     -3.86150124    -0.95652901     0.17422720
 h     -1.17497869     1.91677214     0.29640665
          17

 c      0.44326859    -1.02320644    -0.04049101
 c     -0.90064946    -1.42046155     0.04792184
 c     -1.62228021    -0.21523817     0.12701181
 c     -0.94311935     1.15062557    -0.40015338
 c      0.52656756     1.23610010    -0.32693055
 c      1.13975172     0.18468568    -0.00596784
 h     -0.70485738    -2.54574859     0.47288091
 h     -1.28396439     1.62185434    -1.39769384
 h      1.05596196     2.12883926    -0.46381835
 h      2.21195995     0.16752243    -0.13185052
 o      1.15609266    -2.03779814     0.31581594
 h      1.99257532    -1.97602973     0.83295276
 c     -3.05433004    -0.21271732     0.41050137
 h     -3.24729115     0.23217071     1.52827877
 h     -3.49590165     0.63101117    -0.29032828
 h     -3.83232521    -0.99868183     0.12335580
 h     -1.24322324     1.91662096     0.32337224
          17

 c      0.44800054    -1.00578550    -0.05817166
 c     -0.90001431    -1.42637733     0.04380566
 c     -1.61956857    -0.21393978     0.13194077
 c     -0.95279162     1.14782867    -0.40517983
 c      0.52631341     1.22845408    -0.34344449
 c      1.13852532     0.16822313     0.00139185
 h     -0.74315936    -2.57727234     0.49633520
 h     -1.29488674     1.63757203    -1.34942434
 h      1.03982970     2.11891058    -0.40787256
 h      2.23254547     0.09362722    -0.07268809
 o      1.14999856    -2.02652792     0.32478228
 h      1.95242239    -2.03841875     0.81837844
 c     -3.04692539    -0.20715557     0.42084889
 h     -3.20136625     0.19453938     1.51758740
 h     -3.47988393     0.71592769    -0.32486952
 h     -3.78649566    -1.04154670     0.08002928
 h     -1.31702581     1.91901483     0.35249786
          17

 c      0.45329583    -0.99128496    -0.07349025
 c     -0.89883863    -1.43105939     0.04022554
 c     -1.61651236    -0.21422373     0.13468169
 c     -0.96318724     1.14536707    -0.40861820
 c      0.52304107     1.22215319    -0.36005176
 c      1.14035430     0.15079570     0.00780198
 h     -0.80051372    -2.58104904     0.50713616
 h     -1.30957904     1.64441588    -1.29954528
 h      1.03200271     2.13157349    -0.35716798
 h      2.25175041     0.02045915    -0.00781980
 o      1.14377384    -2.01702762     0.33328272
 h      1.92693039    -2.09190044     0.80615090
 c     -3.04218062    -0.19887963     0.43055554
 h     -3.15681392     0.14900667     1.49006139
 h     -3.45581793     0.78216235    -0.33923707
 h     -3.72340892    -1.07790693     0.04669359
 h     -1.38883907     1.91656687     0.37659985
          17

 c      0.45847433    -0.98119792    -0.08617621
 c     -0.89734155    -1.43417509     0.03716010
 c     -1.61303296    -0.21613397     0.13504765
 c     -0.97406621     1.14305521    -0.40932668
 c      0.51741031     1.21705955    -0.37621576
 c      1.14562243     0.13401495     0.01298489
 h     -0.87287305    -2.55564655     0.50424176
 h     -1.33189050     1.64674798    -1.25877975
 h      1.03041058     2.16246331    -0.31189844
 h      2.26358366    -0.04792597     0.06141064
 o      1.13654399    -2.00932045     0.34079553
 h      1.92861838    -2.13678833     0.80355477
 c     -3.03968592    -0.18836462     0.43837003
 h     -3.11782585     0.09997931     1.45720564
 h     -3.42477525     0.82457473    -0.33050781
 h     -3.64523463    -1.10301059     0.02505186
 h     -1.45240451     1.90511913     0.39132358
          17

 c      0.46292365    -0.97670856    -0.09609393
 c     -0.89580529    -1.43519520     0.03447847
 c     -1.60910042    -0.21960346     0.13293012
 c     -0.98515012     1.14049158    -0.40653834
 c      0.51045898     1.21355109    -0.39134903
 c      1.15445464     0.11945920     0.01673682
 h     -0.95583094    -2.50368109     0.48823886
 h     -1.36516263     1.64890018    -1.23611307
 h      1.02924768     2.20003947    -0.27296010
 h      2.26443710    -0.10764941     0.13295862
 o      1.12850492    -2.00354504     0.34748473
 h      1.95343822    -2.17302083     0.80776783
 c     -3.03874451    -0.17621897     0.44274983
 h     -3.08818673     0.05290180     1.43679022
 h     -3.38888447     0.84071063    -0.29788039
 h     -3.55645523    -1.11473580     0.01563723
 h     -1.50321164     1.88337345     0.39502882
          17

 c      0.46620231    -0.97848717    -0.10321451
 c     -0.89451422    -1.43330533     0.03188482
 c     -1.60472316    -0.22443475     0.12831210
 c     -0.99630426     1.13741751    -0.40022387
 c      0.50318741     1.21199507    -0.40484205
 c      1.16659844     0.10840288     0.01890521
 h     -1.04509657    -2.43325019     0.46199181
 h     -1.40984690     1.65188371    -1.23388673
 h      1.02306055     2.23291220    -0.24210701
 h      2.25357950    -0.15542857     0.20449355
 o      1.12059020    -2.00007905     0.35395382
 h      1.98608579    -2.19815519     0.80981029
 c     -3.03856192    -0.16286170     0.44247002
 h     -3.06994337     0.01136967     1.44541582
 h     -3.35097179     0.83012988    -0.24222096
 h     -3.46341033    -1.11390024     0.01737949
 h     -1.53845105     1.85218122     0.38819920
          17

 c      0.46813351    -0.98658426    -0.10756488
 c     -0.89361957    -1.42733567     0.02886451
 c     -1.59994614    -0.23026484     0.12127252
 c     -1.00761166     1.13384615    -0.39115804
 c      0.49635958     1.21249516    -0.41615601
 c      1.18135476     0.10161923     0.01934522
 h     -1.13784203    -2.35926562     0.43124275
 h     -1.46241048     1.65234327    -1.24676003
 h      1.00856484     2.25351407    -0.22109940
 h      2.23306832    -0.18889454     0.27388589
 o      1.11366713    -1.99937099     0.36074638
 h      2.01269809    -2.20939704     0.80227006
 c     -3.03832538    -0.14838321     0.43788299
 h     -3.06284640    -0.02540149     1.48465076
 h     -3.31483100     0.79560783    -0.16701287
 h     -3.37372350    -1.10457900     0.02731701
 h     -1.55701632     1.81422401     0.37315316
          17

 c      0.46883702    -1.00044992    -0.10919603
 c     -0.89300754    -1.41609117     0.02480044
 c     -1.59486460    -0.23651568     0.11197655
 c     -1.01919543     1.12983648    -0.38059043
 c      0.49047360     1.21488728    -0.42488194
 c      1.19760285     0.09933050     0.01788545
 h     -1.23419869    -2.30022444     0.40320667
 h     -1.51700239     1.64515832    -1.26585698
 h      0.98467393     2.25844068    -0.21109381
 h      2.20728171    -0.20679835     0.33966368
 o      1.10823555    -2.00178085     0.36818020
 h      2.02567642    -2.20537553     0.78169008
 c     -3.03714254    -0.13312365     0.43124389
 h     -3.06517485    -0.06034680     1.53931231
 h     -3.28613339     0.74725458    -0.08080915
 h     -3.29526183    -1.09350726     0.04097246
 h     -1.55983230     1.77415453     0.35423403
          17

 c      0.46869368    -1.01905938    -0.10818550
 c     -0.89249926    -1.39938476     0.01939272
 c     -1.58966183    -0.24234481     0.10065361
 c     -1.03096439     1.12522507    -0.36991757
 c      0.48577221     1.21877392    -0.43076553
 c      1.21395535     0.10130001     0.01432651
 h     -1.33495857    -2.26671774     0.38158611
 h     -1.56790886     1.62634321    -1.28311140
 h      0.95218893     2.24803896    -0.21237162
 h      2.18193333    -0.20900908     0.40128729
 o      1.10443221    -2.00752080     0.37636822
 h      2.02362361    -2.18648607     0.74801179
 c     -3.03394305    -0.11877908     0.42576010
 h     -3.07460858    -0.09506061     1.59067638
 h     -3.27395290     0.70975748    -0.00019142
 h     -3.23468245    -1.08754817     0.05373493
 h     -1.55038467     1.73884038     0.33820720
          17

 c      0.46825579    -1.04109766    -0.10465686
 c     -0.89234713    -1.37871719     0.01291588
 c     -1.58465970    -0.24665181     0.08757894
 c     -1.04252306     1.11958656    -0.36050720
 c      0.48224456     1.22350411    -0.43372638
 c      1.22902829     0.10698279     0.00848857
 h     -1.43555078    -2.25350257     0.36345112
 h     -1.61084109     1.59408927    -1.29292702
 h      0.91373207     2.22649218    -0.22414119
 h      2.16240275    -0.19616899     0.45896255
 o      1.10202454    -2.01664143     0.38524821
 h      2.01129705    -2.15472550     0.70391594
 c     -3.02756673    -0.10851938     0.42434893
 h     -3.08864248    -0.12937387     1.62564304
 h     -3.29009155     0.72010292     0.05464657
 h     -3.19646092    -1.09026648     0.06248923
 h     -1.53448308     1.71670920     0.33376589
          17

 c      0.46811079    -1.06515140    -0.09879340
 c     -0.89317023    -1.35649123     0.00586374
 c     -1.58032720    -0.24819081     0.07307071
 c     -1.05336694     1.11250481    -0.35342557
 c      0.47962596     1.22811649    -0.43387783
 c      1.24173283     0.11565377     0.00030575
 h     -1.52624126    -2.24774288     0.34330705
 h     -1.64313868     1.54861311    -1.29215796
 h      0.87380473     2.20233619    -0.24439218
 h      2.15179337    -0.16910001     0.51283031
 o      1.10037606    -2.02905786     0.39461850
 h      2.00003917    -2.11315155     0.65416137
 c     -3.01767798    -0.10368176     0.42780453
 h     -3.10479390    -0.16241625     1.63779600
 h     -3.33835033     0.78847391     0.08038939
 h     -3.18288904    -1.10075168     0.06617473
 h     -1.51767293     1.71467369     0.34822869
          17

 c      0.46872729    -1.08985644    -0.09083875
 c     -0.89544150    -1.33498530    -0.00142453
 c     -1.57722266    -0.24577444     0.05749318
 c     -1.06322782     1.10401878    -0.34899592
 c      0.47744608     1.23138040    -0.43151314
 c      1.25145511     0.12649828    -0.01007787
 h     -1.59773616    -2.23920769     0.31747198
 h     -1.66369797     1.49183712    -1.27988677
 h      0.83825780     2.18791228    -0.27018270
 h      2.14983512    -0.12841232     0.56194770
 o      1.09865726    -2.04464705     0.40426833
 h      2.00456572    -2.06448223     0.60354032
 c     -3.00543671    -0.10206911     0.43481994
 h     -3.12074735    -0.19324873     1.62575878
 h     -3.40667143     0.88047067     0.09245490
 h     -3.19424225    -1.11483477     0.06532769
 h     -1.50132873     1.73337920     0.38206112
          17

 c      0.47033636    -1.11398729    -0.08108391
 c     -0.89926732    -1.31596543    -0.00880855
 c     -1.57589805    -0.23851219     0.04125535
 c     -1.07210102     1.09476487    -0.34665605
 c      0.47520497     1.23219544    -0.42700734
 c      1.25804868     0.13869114    -0.02228283
 h     -1.64408984    -2.22260011     0.28468323
 h     -1.67313420     1.42726329    -1.25764340
 h      0.81215371     2.19477208    -0.29885781
 h      2.15342621    -0.07469957     0.60390557
 o      1.09659500    -2.06333377     0.41418646
 h      2.03138401    -2.00997773     0.55361673
 c     -2.99244176    -0.10150217     0.44391635
 h     -3.13454096    -0.22094739     1.59213371
 h     -3.47956085     0.96143119     0.10354192
 h     -3.22868573    -1.12646930     0.06145415
 h     -1.48241451     1.76604954     0.42740754
          17

 c      0.47289806    -1.13652574    -0.06983395
 c     -0.90447035    -1.30059764    -0.01627080
 c     -1.57678152    -0.22602950     0.02480641
 c     -1.07988708     1.08565269    -0.34531898
 c      0.47262044     1.23032408    -0.42069466
 c      1.26169471     0.15145941    -0.03575912
 h     -1.66269646    -2.19637643     0.24526774
 h     -1.67421136     1.35992787    -1.23004145
 h      0.79675400     2.22533885    -0.32943376
 h      2.15830107    -0.00909314     0.63540811
 o      1.09500732    -2.08495225     0.42452933
 h      2.07027881    -1.95152958     0.50308308
 c     -2.98001070    -0.10112298     0.45382858
 h     -3.14484219    -0.24484985     1.54397671
 h     -3.54622935     1.01393111     0.11911741
 h     -3.28237049    -1.12933810     0.05636966
 h     -1.45732418     1.80279428     0.47297920
          17

 c      0.47615672    -1.15672315    -0.05736026
 c     -0.91071520    -1.28938054    -0.02386648
 c     -1.58008345    -0.20861988     0.00863174
 c     -1.08612839     1.07754939    -0.34377482
[truncated: 34,518 more chars]
