# Supplementary material for: Photochemical permutation of meta-substituted phenols
Source: Nat Commun. 2025 Aug 13;16:7502. doi: 10.1038/s41467-025-62549-5 (PMC12350626; doi:10.1038/s41467-025-62549-5)
Supplement: Supplementary file 3 — Source Data [file 41467_2025_62549_MOESM3_ESM.zip › Source data/NAMD_trajectories/trajectory013.xyz]

          17

 c      1.19983164    -0.37181663     0.03726817
 c     -0.10799089    -0.99988108     0.00712826
 c     -1.21557886    -0.31225611     0.06846469
 c     -1.09137410     1.16473841     0.06477822
 c      0.20561582     1.77936500    -0.01371284
 c      1.29761463     1.04883120    -0.04623433
 h     -0.22753812    -2.09161897    -0.03684106
 h     -1.77571446     1.62718767    -0.71932907
 h      0.30289196     2.84520552    -0.09277529
 h      2.35763280     1.54595160    -0.28568590
 o      2.19218539    -1.20341507    -0.00052972
 h      3.06531310    -0.74254136    -0.05944171
 c     -2.63549233    -0.85707221    -0.08448352
 h     -2.70728950    -2.06551363     0.23328052
 h     -3.30964526    -0.28099477     0.50269174
 h     -3.06039457    -0.72115643    -1.05858616
 h     -1.46985259     1.68395786     1.12937490
          17

 c      1.19721034    -0.37601222     0.03142618
 c     -0.10104984    -0.99651298     0.00850499
 c     -1.22051723    -0.31568521     0.06444261
 c     -1.08811654     1.17195054     0.06967067
 c      0.20809394     1.78497230    -0.01541681
 c      1.30102422     1.05257582    -0.04844712
 h     -0.24569211    -2.11458350    -0.02617051
 h     -1.78590950     1.62962499    -0.69059666
 h      0.30989967     2.84393337    -0.09974121
 h      2.33667107     1.55131098    -0.28696508
 o      2.19100869    -1.20507921     0.00287791
 h      3.02547715    -0.75946128    -0.04896661
 c     -2.63247597    -0.86247550    -0.08699000
 h     -2.71395239    -2.05734765     0.21958337
 h     -3.33324827    -0.29523215     0.52236446
 h     -3.05620054    -0.74117073    -1.05271676
 h     -1.48051278     1.68754669     1.14118570
          17

 c      1.19415466    -0.37943387     0.02544549
 c     -0.09198492    -0.99627009     0.01006977
 c     -1.22912717    -0.31684602     0.05981117
 c     -1.08737845     1.18118954     0.07651577
 c      0.20920576     1.79128347    -0.01759653
 c      1.30844006     1.05459190    -0.05126440
 h     -0.25574439    -2.12902539    -0.01607174
 h     -1.79446385     1.63077816    -0.65673507
 h      0.31445845     2.85159392    -0.10772583
 h      2.29898599     1.54731993    -0.28163437
 o      2.19015608    -1.20764003     0.00631444
 h      2.99627173    -0.77209227    -0.03874753
 c     -2.62795105    -0.87014582    -0.08745848
 h     -2.71785870    -2.02216548     0.19774529
 h     -3.35867204    -0.30633053     0.54730757
 h     -3.05462662    -0.76022992    -1.06357062
 h     -1.49162638     1.67920963     1.13423150
          17

 c      1.19089580    -0.38192909     0.01932217
 c     -0.08177710    -0.99921254     0.01181945
 c     -1.24054109    -0.31583924     0.05465522
 c     -1.08913168     1.19199339     0.08539595
 c      0.20916662     1.79813876    -0.02023242
 c      1.31876865     1.05469615    -0.05452864
 h     -0.25623097    -2.13107232    -0.00633771
 h     -1.80297664     1.63261644    -0.62115006
 h      0.31653034     2.86744861    -0.11683807
 h      2.25360450     1.53728963    -0.27144964
 o      2.18868233    -1.21156098     0.00983095
 h      2.99328306    -0.77261192    -0.02958656
 c     -2.62269586    -0.87924997    -0.08593974
 h     -2.71820851    -1.96694306     0.16999259
 h     -3.37985167    -0.31816290     0.57148610
 h     -3.05490112    -0.77752618    -1.08760608
 h     -1.50226782     1.65987082     1.11041950
          17

 c      1.18778150    -0.38337636     0.01305346
 c     -0.07154004    -1.00494512     0.01375343
 c     -1.25367821    -0.31292165     0.04907094
 c     -1.09322031     1.20378446     0.09622319
 c      0.20840362     1.80547169    -0.02332380
 c      1.33017488     1.05261693    -0.05796295
 h     -0.24647446    -2.12067024     0.00312903
 h     -1.81367370     1.63735572    -0.58802057
 h      0.31602711     2.88812338    -0.12693103
 h      2.21560293     1.52766131    -0.25957778
 o      2.18658587    -1.21680375     0.01341880
 h      3.01654090    -0.76116871    -0.02133233
 c     -2.61749424    -0.88839912    -0.08308682
 h     -2.71484523    -1.90630077     0.14037318
 h     -3.39233682    -0.33334847     0.58999260
 h     -3.05460365    -0.79248982    -1.11708980
 h     -1.51240001     1.63166870     1.07437987
          17

 c      1.18521980    -0.38370472     0.00664348
 c     -0.06231868    -1.01269277     0.01585694
 c     -1.26741640    -0.30842626     0.04316231
 c     -1.09935151     1.21589366     0.10854180
 c      0.20742130     1.81325216    -0.02687069
 c      1.34048336     1.04804073    -0.06124135
 h     -0.22676392    -2.10154640     0.01239755
 h     -1.82846523     1.64681491    -0.56122765
 h      0.31292360     2.90904596    -0.13771107
 h      2.20266379     1.52669498    -0.24978389
 o      2.18480185    -1.22281819     0.01702876
 h      3.05064923    -0.74601906    -0.01320955
 c     -2.61289861    -0.89551708    -0.07988696
 h     -2.70870660    -1.86442225     0.11473055
 h     -3.39388545    -0.35300043     0.59980093
 h     -3.05123608    -0.80467713    -1.14397185
 h     -1.52350978     1.59841516     1.03473327
          17

 c      1.18360183    -0.38294519     0.00010955
 c     -0.05493306    -1.02135164     0.01809158
 c     -1.28071050    -0.30270198     0.03703300
 c     -1.10709183     1.22761577     0.12135421
 c      0.20665678     1.82141007    -0.03084907
 c      1.34825597     1.04104894    -0.06420533
 h     -0.19844399    -2.08112976     0.02158490
 h     -1.84782697     1.66174096    -0.54308705
 h      0.30738170     2.92603343    -0.14888841
 h      2.22383382     1.53866658    -0.24387312
 o      2.18430946    -1.22899529     0.02062008
 h      3.07893807    -0.73604040    -0.00462951
 c     -2.60919312    -0.89857112    -0.07725848
 h     -2.70118154    -1.86630167     0.09821032
 h     -3.38447197    -0.37684241     0.59990558
 h     -3.04318963    -0.81378297    -1.16230551
 h     -1.53929736     1.56574287     1.00483523
          17

 c      1.18323349    -0.38126864    -0.00651272
 c     -0.04991777    -1.02961133     0.02039193
 c     -1.29264149    -0.29607416     0.03077904
 c     -1.11595838     1.23837293     0.13332013
 c      0.20638633     1.82977779    -0.03519478
 c      1.35359219     1.03251106    -0.06699505
 h     -0.16366910    -2.06933766     0.03091669
 h     -1.87026756     1.68152514    -0.53357956
 h      0.29980850     2.93636277    -0.16029176
 h      2.27113620     1.55885310    -0.24014167
 o      2.18564551    -1.23491569     0.02417314
 h      3.09124279    -0.73657868     0.00458701
 c     -2.60656249    -0.89749995    -0.07564247
 h     -2.69185907    -1.91489275     0.09089824
 h     -3.36635085    -0.40322735     0.59144119
 h     -3.02994983    -0.81968436    -1.16886935
 h     -1.56481451     1.53958703     0.99960086
          17

 c      1.18430431    -0.37897055    -0.01316927
 c     -0.04756497    -1.03629820     0.02267140
 c     -1.30243999    -0.28883275     0.02448658
 c     -1.12573614     1.24798370     0.14355751
 c      0.20671096     1.83805784    -0.03980557
 c      1.35750782     1.02372530    -0.06987184
 h     -0.12465924    -2.07464648     0.04072052
 h     -1.89283525     1.70450509    -0.53056500
 h      0.29084701     2.93926465    -0.17192603
 h      2.32729927     1.57751790    -0.23547946
 o      2.18888315    -1.24036653     0.02768102
 h      3.08439140    -0.74921884     0.01433880
 c     -2.60506742    -0.89450330    -0.07509492
 h     -2.67856158    -1.98758757     0.08853544
 h     -3.34423117    -0.42915187     0.57788967
 h     -3.01199377    -0.82247697    -1.16300597
 h     -1.60223628     1.52272329     1.02622181
          17

 c      1.18688822    -0.37641689    -0.01979285
 c     -0.04799479    -1.04086015     0.02484198
 c     -1.30952318    -0.28123301     0.01823927
 c     -1.13672124     1.25671818     0.15225383
 c      0.20758821     1.84581887    -0.04455556
 c      1.36097193     1.01583858    -0.07301949
 h     -0.08305057    -2.09852591     0.05127872
 h     -1.91222291     1.72857461    -0.53071739
 h      0.28132297     2.93599592    -0.18398947
 h      2.37710298     1.58643335    -0.22770814
 o      2.19367695    -1.24533204     0.03114124
 h      3.06166385    -0.77211122     0.02439189
 c     -2.60441738    -0.89209994    -0.07566685
 h     -2.65987201    -2.05870222     0.08709725
 h     -3.32497437    -0.45063191     0.56489297
 h     -2.99071683    -0.82246840    -1.14650027
 h     -1.64716615     1.51333066     1.07786529
          17

 c      1.19095309    -0.37398774    -0.02631086
 c     -0.05115002    -1.04352277     0.02683903
 c     -1.31353194    -0.27348587     0.01213275
 c     -1.14942075     1.26499130     0.16021964
 c      0.20886906     1.85252726    -0.04930818
 c      1.36457995     1.00963131    -0.07650704
 h     -0.04023450    -2.13375649     0.06261779
 h     -1.92574746     1.75172594    -0.53056045
 h      0.27215816     2.92951800    -0.19686371
 h      2.41105595     1.58104509    -0.21599573
 o      2.19924185    -1.25001977     0.03454942
 h      3.03327970    -0.79974865     0.03450882
 c     -2.60401879    -0.89200337    -0.07739771
 h     -2.63587788    -2.11160898     0.08439920
 h     -3.31573537    -0.46387698     0.55868204
 h     -2.96844754    -0.82005662    -1.12372733
 h     -1.69144231     1.50782085     1.13998605
          17

 c      1.19637148    -0.37202904    -0.03265313
 c     -0.05675414    -1.04491610     0.02863094
 c     -1.31434867    -0.26575434     0.00628326
 c     -1.16410303     1.27309686     0.16818308
 c      0.21033564     1.85762714    -0.05392724
 c      1.36859259     1.00552990    -0.08031988
 h      0.00186565    -2.16892848     0.07446269
 h     -1.93192918     1.77240500    -0.52726100
 h      0.26425062     2.92364774    -0.21104643
 h      2.42467147     1.55999047    -0.20045743
 o      2.20440322    -1.25484921     0.03789110
 h      3.01573153    -0.82336914     0.04460951
 c     -2.60331436    -0.89503686    -0.08000669
 h     -2.60756930    -2.13792247     0.07956305
 h     -3.32033467    -0.46726739     0.56283029
 h     -2.94836298    -0.81552752    -1.10157416
 h     -1.72802335     1.50348625     1.19947579
          17

 c      1.20294053    -0.37080449    -0.03875829
 c     -0.06433290    -1.04561514     0.03021010
 c     -1.31209220    -0.25816982     0.00082212
 c     -1.18065202     1.28115752     0.17657929
 c      0.21174779     1.86067085    -0.05829374
 c      1.37299018     1.00364127    -0.08438690
 h      0.04067610    -2.19391897     0.08638436
 h     -1.93075216     1.78972898    -0.51915529
 h      0.25834232     2.92165586    -0.22698357
 h      2.41750600     1.52444285    -0.18180998
 o      2.20810345    -1.26020196     0.04113737
 h      3.02385916    -0.83520834     0.05487125
 c     -2.60208402    -0.90129335    -0.08274725
 h     -2.57630089    -2.13452013     0.07240184
 h     -3.33667943    -0.46261473     0.57580168
 h     -2.93396222    -0.80888925    -1.08808223
 h     -1.75266941     1.49889847     1.24775676
          17

 c      1.21040708    -0.37045572    -0.04457884
 c     -0.07329265    -1.04593032     0.03157825
 c     -1.30709234    -0.25085453    -0.00412007
 c     -1.19863160     1.28915796     0.18565282
 c      0.21288812     1.86145587    -0.06232735
 c      1.37743657     1.00375061    -0.08859388
 h      0.07340182    -2.20242343     0.09797908
 h     -1.92373215     1.80363841    -0.50607589
 h      0.25492338     2.92478104    -0.24483681
 h      2.39330192     1.47802165    -0.16120379
 o      2.21027150    -1.26599402     0.04426333
 h      3.05716662    -0.83553876     0.06546287
 c     -2.60044307    -0.91032815    -0.08476311
 h     -2.54354467    -2.10218163     0.06318071
 h     -3.35827471    -0.45419040     0.59215813
 h     -2.92788967    -0.79995143    -1.08909422
 h     -1.76341055     1.49345370     1.28003996
          17

 c      1.21848480    -0.37099793    -0.05008485
 c     -0.08299694    -1.04588732     0.03273449
 c     -1.29984832    -0.24393313    -0.00843057
 c     -1.21738530     1.29697252     0.19558469
 c      0.21359179     1.86008461    -0.06599998
 c      1.38116718     1.00530283    -0.09279479
 h      0.09748437    -2.19225366     0.10899042
 h     -1.91382260     1.81499402    -0.48948869
 h      0.25420631     2.93158520    -0.26432989
 h      2.36117556     1.42707936    -0.14008329
 o      2.21180429    -1.27171396     0.04727324
 h      3.10016515    -0.83204862     0.07616034
 c     -2.59866657    -0.92124318    -0.08566678
 h     -2.51070958    -2.04628799     0.05268955
 h     -3.37792547    -0.44664531     0.60585669
 h     -2.93069024    -0.78877444    -1.10463900
 h     -1.75974626     1.48701401     1.29411641
          17

 c      1.22686371    -0.37235481    -0.05526745
 c     -0.09282735    -1.04525217     0.03366635
 c     -1.29097213    -0.23752623    -0.01202493
 c     -1.23611876     1.30438470     0.20652324
 c      0.21375309     1.85690244    -0.06933034
 c      1.38294222     1.00745262    -0.09684019
 h      0.11094708    -2.16508709     0.11939972
 h     -1.90500678     1.82548311    -0.47227441
 h      0.25615376     2.93863564    -0.28480965
 h      2.33620501     1.38038890    -0.11983950
 o      2.21369895    -1.27686199     0.05019348
 h      3.13612229    -0.83262049     0.08646131
 c     -2.59706114    -0.93254337    -0.08576495
 h     -2.47869891    -1.97947945     0.04252459
 h     -3.39016407    -0.44367361     0.61247528
 h     -2.94066374    -0.77616818    -1.12871649
 h     -1.74227795     1.47978457     1.28989737
          17

 c      1.23521820    -0.37441677    -0.06014154
 c     -0.10223512    -1.04353562     0.03434200
 c     -1.28112082    -0.23172836    -0.01484666
 c     -1.25397695     1.31112690     0.21847183
 c      0.21331245     1.85236079    -0.07236226
 c      1.38145134     1.00933378    -0.10062892
 h      0.11271753    -2.12641442     0.12952931
 h     -1.90135997     1.83709398    -0.45787622
 h      0.26051853     2.94197910    -0.30549296
 h      2.33475124     1.34642288    -0.10119176
 o      2.21656981    -1.28116069     0.05305258
 h      3.15466627    -0.84172470     0.09589658
 c     -2.59593920    -0.94195473    -0.08584034
 h     -2.44695012    -1.92432544     0.03532162
 h     -3.39190457    -0.44761600     0.60983185
 h     -2.95493117    -0.76374510    -1.15279816
 h     -1.71285042     1.47236263     1.26996240
          17

 c      1.24322100    -0.37709623    -0.06474560
 c     -0.11078402    -1.03999427     0.03470285
 c     -1.27092604    -0.22658039    -0.01685889
 c     -1.27012255     1.31695247     0.23103278
 c      0.21222797     1.84688636    -0.07514008
 c      1.37633534     1.01049843    -0.10412593
 h      0.10293062    -2.08545233     0.14015791
 h     -1.90566132     1.85110525    -0.44877819
 h      0.26687888     2.93849733    -0.32575277
 h      2.36244340     1.32859540    -0.08399379
 o      2.22060901    -1.28454630     0.05586972
 h      3.15233482    -0.86041625     0.10419777
 c     -2.59560343    -0.94698176    -0.08678915
 h     -2.41297091    -1.90738755     0.03399401
 h     -3.38242833    -0.45933327     0.59796706
 h     -2.97061838    -0.75351345    -1.16946913
 h     -1.67506217     1.46590306     1.24108406
          17

 c      1.25056508    -0.38035388    -0.06913393
 c     -0.11815129    -1.03373616     0.03466398
 c     -1.26093963    -0.22204800    -0.01803543
 c     -1.28379865     1.32170227     0.24314120
 c      0.21045319     1.84079442    -0.07769281
 c      1.36867068     1.01102497    -0.10729722
 h      0.08290167    -2.05376966     0.15251879
 h     -1.91830700     1.86713995    -0.44506306
 h      0.27467307     2.92671071    -0.34532249
 h      2.40831486     1.32416144    -0.06804711
 o      2.22561123    -1.28713681     0.05864706
 h      3.13209099    -0.88678649     0.11138895
 c     -2.59604844    -0.94682416    -0.08927327
 h     -2.37554895    -1.93731410     0.03915738
 h     -3.36352404    -0.47791759     0.57924171
 h     -2.98550274    -0.74731790    -1.17416246
 h     -1.63462249     1.46228881     1.21590976
          17

 c      1.25699010    -0.38418378    -0.07336075
 c     -0.12405010    -1.02408298     0.03414488
 c     -1.25162404    -0.21801703    -0.01836094
 c     -1.29442158     1.32532604     0.25317532
 c      0.20793885     1.83424447    -0.08003286
 c      1.36011808     1.01116945    -0.11006412
 h      0.05429835    -2.04097869     0.16789152
 h     -1.93740477     1.88314121    -0.44421368
 h      0.28324465     2.90707981    -0.36437547
 h      2.45456486     1.32823612    -0.05368750
 o      2.23093029    -1.28923454     0.06135902
 h      3.10390782    -0.91592318     0.11791804
 c     -2.59660169    -0.94322710    -0.09361774
 h     -2.33858441    -1.99520430     0.04800137
 h     -3.33979182    -0.50045086     0.55860546
 h     -2.99822349    -0.74642164    -1.16546780
 h     -1.59818832     1.46387277     1.21139143
          17

 c      1.26229819    -0.38858446    -0.07746227
 c     -0.12812190    -1.01108882     0.03314027
 c     -1.24338663    -0.21429810    -0.01784401
 c     -1.30179713     1.32790948     0.25987488
 c      0.20464619     1.82723424    -0.08216485
 c      1.35202474     1.01109664    -0.11232927
 h      0.01797767    -2.04878264     0.18671399
 h     -1.95991160     1.89632433    -0.44234114
 h      0.29192019     2.88192179    -0.38349371
 h      2.48692270     1.33691648    -0.04152472
 o      2.23549707    -1.29130477     0.06394404
 h      3.08441945    -0.94030642     0.12475914
 c     -2.59617040    -0.93869857    -0.09999634
 h     -2.30816343    -2.05528606     0.05683002
 h     -3.31826109    -0.52244663     0.54331194
 h     -3.00834216    -0.75133474    -1.14500798
 h     -1.56969053     1.47214405     1.23904236
          17

 c      1.26636302    -0.39352350    -0.08144776
 c     -0.12995048    -0.99569100     0.03177026
 c     -1.23661522    -0.21063522    -0.01653176
 c     -1.30622210     1.32971499     0.26341086
 c      0.20054593     1.81963838    -0.08409491
 c      1.34520410     1.01083630    -0.11400752
 h     -0.02593228    -2.06939648     0.20796927
 h     -1.98284538     1.90427285    -0.43579933
 h      0.30010341     2.85492523    -0.40355581
 h      2.49720443     1.34779274    -0.03211393
 o      2.23829185    -1.29377775     0.06632920
 h      3.08941932    -0.95311356     0.13302095
 c     -2.59373497    -0.93509865    -0.10840021
 h     -2.28865328    -2.10001638     0.06296931
 h     -3.30596042    -0.53953685     0.54078654
 h     -3.01648891    -0.76174371    -1.11743772
 h     -1.54783080     1.48614707     1.29377517
          17

 c      1.26912816    -0.39891286    -0.08530179
 c     -0.12920756    -0.97927425     0.03024702
 c     -1.23167703    -0.20672809    -0.01451100
 c     -1.30817006     1.33108943     0.26509577
 c      0.19560074     1.81129402    -0.08583895
 c      1.34002990     1.01032233    -0.11503743
 h     -0.07673850    -2.09059001     0.22958757
 h     -2.00396900     1.90555369    -0.42218180
 h      0.30731925     2.83012442    -0.42550704
 h      2.48226488     1.35959354    -0.02584345
 o      2.23925180    -1.29670892     0.06850270
 h      3.11956607    -0.95382447     0.14282310
 c     -2.58874344    -0.93339663    -0.11831251
 h     -2.28203182    -2.12055115     0.06483643
 h     -3.30554905    -0.54998632     0.55449875
 h     -3.02454724    -0.77650591    -1.09022227
 h     -1.52886598     1.50297865     1.35821389
          17

 c      1.27059973    -0.40461447    -0.08898965
 c     -0.12577043    -0.96313643     0.02879807
 c     -1.22887459    -0.20227528    -0.01189719
 c     -1.30796135     1.33229812     0.26632923
 c      0.18975879     1.80211487    -0.08744189
 c      1.33652280     1.00942429    -0.11538616
 h     -0.13246594    -2.10154387     0.24934334
 h     -2.02205449     1.89991179    -0.40062343
 h      0.31315818     2.81050036    -0.44997811
 h      2.44304545     1.37196987    -0.02288822
 o      2.23933899    -1.29978452     0.07053821
 h      3.15937238    -0.94810968     0.15292268
 c     -2.58126757    -0.93383095    -0.12859348
 h     -2.28845473    -2.11376992     0.06158548
 h     -3.31311063    -0.55563783     0.58136156
 h     -3.03539484    -0.79387211    -1.07210089
 h     -1.51008398     1.51959635     1.41540625
          17

 c      1.27084314    -0.41046597    -0.09246065
 c     -0.11976394    -0.94821979     0.02761193
 c     -1.22837976    -0.19702894    -0.00881975
 c     -1.30570904     1.33344846     0.26811229
 c      0.18297342     1.79218318    -0.08900748
 c      1.33433138     1.00794666    -0.11505805
 h     -0.19013384    -2.09545414     0.26545799
 h     -2.03697042     1.88826447    -0.37174635
 h      0.31714953     2.79680530    -0.47686483
 h      2.38479015     1.38567834    -0.02311279
 o      2.23964946    -1.30265920     0.07252978
 h      3.19131364    -0.94221806     0.16173273
 c     -2.57184271    -0.93614554    -0.13796477
 h     -2.30662639    -2.08073339     0.05300334
 h     -3.32106034    -0.56008468     0.61383999
 h     -3.05151738    -0.81205443    -1.06942240
 h     -1.49041109     1.53376211     1.45452185
          17

 c      1.26998903    -0.41630838    -0.09564818
 c     -0.11156021    -0.93505333     0.02681495
 c     -1.23017433    -0.19084119    -0.00540936
 c     -1.30139927     1.33450197     0.27107034
 c      0.17523477     1.78175669    -0.09071294
 c      1.33263222     1.00559097    -0.11410851
 h     -0.24632095    -2.06978205     0.27681740
 h     -2.04965284     1.87256576    -0.33743862
 h      0.31868750     2.78740000    -0.50516278
 h      2.31811092     1.40318970    -0.02591892
 o      2.24087050    -1.30512990     0.07453894
 h      3.20435725    -0.93995652     0.16813340
 c     -2.56128955    -0.93968191    -0.14570069
 h     -2.33372501    -2.02724190     0.03973638
 h     -3.32247204    -0.56640769     0.64400037
 h     -3.07292595    -0.82977233    -1.08229901
 h     -1.46974819     1.54407949     1.47043286
          17

 c      1.26824225    -0.42200387    -0.09847026
 c     -0.10174553    -0.92376346     0.02646135
 c     -1.23402425    -0.18368899    -0.00179118
 c     -1.29498959     1.33532440     0.27555938
 c      0.16659063     1.77118677    -0.09279031
 c      1.33012983     1.00191988    -0.11264866
 h     -0.29767621    -2.02598290     0.28306029
 h     -2.06183349     1.85545968    -0.30042981
 h      0.31709537     2.77919559    -0.53322582
 h      2.25887827     1.42921469    -0.03021201
 o      2.24322533    -1.30713637     0.07658286
 h      3.19476933    -0.94255408     0.17164296
 c     -2.55062971    -0.94324303    -0.15187489
 h     -2.36509594    -1.96626195     0.02377220
 h     -3.31313408    -0.57627252     0.66588832
 h     -3.09650767    -0.84623549    -1.10462660
 h     -1.44840435     1.54980237     1.46215503
          17

 c      1.26588039    -0.42745643    -0.10083282
 c     -0.09104055    -0.91408810     0.02652396
 c     -1.23950005    -0.17567374     0.00191459
 c     -1.28651070     1.33575070     0.28167825
 c      0.15714790     1.76081007    -0.09548565
 c      1.32553819     0.99649679    -0.11080526
 h     -0.34145034    -1.96947714     0.28471142
 h     -2.07535725     1.83965423    -0.26360391
 h      0.31178346     2.76899564    -0.55929159
 h      2.22258023     1.46915257    -0.03490092
 o      2.24650575    -1.30874377     0.07863326
 h      3.16556305    -0.94888642     0.17243289
 c     -2.54092766    -0.94494755    -0.15711036
 h     -2.39448773    -1.91991452     0.00874179
 h     -3.29170091    -0.58996355     0.67610392
 h     -3.11763553    -0.86075816    -1.12800753
 h     -1.42685241     1.55075094     1.43216568
          17

 c      1.26322796    -0.43263563    -0.10263738
 c     -0.08017768    -0.90540360     0.02688653
 c     -1.24603148    -0.16699548     0.00558877
 c     -1.27616090     1.33564189     0.28916897
 c      0.14706620     1.75087205    -0.09901884
 c      1.31853001     0.98934132    -0.10864121
 h     -0.37612841    -1.90962670     0.28333099
 h     -2.09116444     1.82715632    -0.22920321
 h      0.30239105     2.75452776    -0.58198649
 h      2.21329046     1.52382974    -0.03984819
 o      2.25004384    -1.31016182     0.08061108
 h      3.12699965    -0.95518339     0.17143208
 c     -2.53297777    -0.94282487    -0.16215688
 h     -2.41623155    -1.91244990    -0.00143615
 h     -3.25937070    -0.60658271     0.67379582
 h     -3.13219798    -0.87253957    -1.14546630
 h     -1.40572894     1.54744049     1.38692974
          17

 c      1.26061968    -0.43757539    -0.10379221
 c     -0.06978868    -0.89684451     0.02735823
 c     -1.25297161    -0.15790606     0.00911072
 c     -1.26434608     1.33489718     0.29726750
 c      0.13655772     1.74149166    -0.10355570
 c      1.30998382     0.98121582    -0.10614848
 h     -0.40187868    -1.85860665     0.28139056
 h     -2.10848978     1.81877561    -0.19832853
 h      0.28886031     2.73498320    -0.60066368
 h      2.22086113     1.58612358    -0.04591838
 o      2.25275077    -1.31175776     0.08238943
 h      3.09611215    -0.95494973     0.17032330
 c     -2.52697829    -0.93657534    -0.16748129
 h     -2.42842235    -1.94941149    -0.00615129
 h     -3.21975957    -0.62417462     0.66082637
 h     -3.13763048    -0.88068205    -1.15293082
 h     -1.38599666     1.54141359     1.33824668
          17

 c      1.25837430    -0.44232575    -0.10422443
 c     -0.06039824    -0.88763209     0.02774796
 c     -1.25966267    -0.14866659     0.01235915
 c     -1.25163354     1.33342161     0.30469401
 c      0.12588613     1.73265231    -0.10919213
 c      1.30113603     0.97325314    -0.10332925
 h     -0.42000338    -1.82769258     0.28142584
 h     -2.12491852     1.81422603    -0.17101229
 h      0.27146190     2.71119613    -0.61556072
 h      2.23089440     1.64511341    -0.05394988
 o      2.25361640    -1.31390212     0.08384782
 h      3.08897804    -0.94172379     0.17074944
 c     -2.52256313    -0.92809415    -0.17323769
 h     -2.43237364    -2.01129168    -0.00879355
 h     -3.17887188    -0.63994759     0.64212049
 h     -3.13310257    -0.88433118    -1.14926353
 h     -1.36905853     1.53542569     1.30339574
          17

 c      1.25678110    -0.44688537    -0.10388910
 c     -0.05255901    -0.87753791     0.02798987
 c     -1.26550153    -0.13953660     0.01521508
 c     -1.23868246     1.33115054     0.31016234
 c      0.11534675     1.72421463    -0.11594864
 c      1.29289058     0.96645916    -0.10023994
 h     -0.43100153    -1.82178230     0.28457667
 h     -2.13727593     1.81267209    -0.14668411
 h      0.25078874     2.68555384    -0.62779409
 h      2.23289792     1.69151229    -0.06418153
 o      2.25262157    -1.31660372     0.08497197
 h      3.10640070    -0.91521561     0.17278899
 c     -2.51905932    -0.91974357    -0.17957051
 h     -2.42982825    -2.07342575    -0.01312769
 h     -3.14450143    -0.65079958     0.62541457
 h     -3.11949190    -0.88282184    -1.13603312
 h     -1.35627972     1.53247691     1.29939862
          17

 c      1.25608667    -0.45116027    -0.10277006
 c     -0.04694806    -0.86707689     0.02820735
 c     -1.26998956    -0.13078247     0.01756791
 c     -1.22623233     1.32819592     0.31341783
 c      0.10523361     1.71595904    -0.12378019
 c      1.28572525     0.96151347    -0.09698059
 h     -0.43312565    -1.83697353     0.28983018
 h     -2.14269294     1.81328373    -0.12464204
 h      0.22769021     2.66156013    -0.63915869
 h      2.22160065     1.71949584    -0.07635453
 o      2.25077093    -1.31943995     0.08585817
 h      3.13334393    -0.88249613     0.17490059
 c     -2.51570368    -0.91315808    -0.18658127
 h     -2.42207175    -2.11908128    -0.02130616
 h     -3.12402924    -0.65429975     0.61886965
 h     -3.09946769    -0.87570675    -1.11753004
 h     -1.34772060     1.53341889     1.33095119
          17

 c      1.25645933    -0.45496961    -0.10087155
 c     -0.04423021    -0.85721320     0.02864010
 c     -1.27276676    -0.12267186     0.01932845
 c     -1.21505476     1.32488164     0.31556533
 c      0.09580777     1.70766666    -0.13260521
 c      1.27981626     0.95875353    -0.09367486
 h     -0.42342227    -1.86386067     0.29483922
 h     -2.13932968     1.81554865    -0.10431978
 h      0.20311994     2.64289188    -0.65164501
 h      2.19578650     1.72647043    -0.08995155
 o      2.24918431    -1.32190943     0.08661589
 h      3.15315849    -0.85217352     0.17543825
 c     -2.51191143    -0.90912853    -0.19392372
 h     -2.41008281    -2.13958207    -0.03412442
 h     -3.12078977    -0.64994933     0.62632296
 h     -3.07744817    -0.86265733    -1.10061871
 h     -1.34166509     1.53609678     1.38650641
          17

 c      1.25793554    -0.45807833    -0.09820601
 c     -0.04481936    -0.84892675     0.02952354
 c     -1.27363331    -0.11544927     0.02044775
 c     -1.20578767     1.32154591     0.31815823
 c      0.08727235     1.69922718    -0.14235180
 c      1.27512279     0.95818208    -0.09045645
 h     -0.39980315    -1.89253784     0.29724754
 h     -2.12675396     1.81939330    -0.08540069
 h      0.17794003     2.63204528    -0.66670854
 h      2.15750821     1.71278689    -0.10437069
 o      2.24856963    -1.32367014     0.08731237
 h      3.15578894    -0.83033008     0.17349371
 c     -2.50747799    -0.90780660    -0.20062973
 h     -2.39467109    -2.13153053    -0.05162093
 h     -3.13220717    -0.63962050     0.64433612
 h     -3.05873305    -0.84331798    -1.09330007
 h     -1.33584944     1.53745201     1.44889119
          17

 c      1.26038099    -0.46022847    -0.09478618
 c     -0.04874598    -0.84296588     0.03101716
 c     -1.27255421    -0.10931924     0.02092984
 c     -1.19879472     1.31838739     0.32239252
 c      0.07975412     1.69072464    -0.15300254
 c      1.27136821     0.95943420    -0.08745525
 h     -0.36212321    -1.91548382     0.29542412
 h     -2.10613008     1.82523265    -0.06790278
 h      0.15280402     2.62918535    -0.68461453
 h      2.11234329     1.68216120    -0.11908242
 o      2.24918377    -1.32457320     0.08797009
 h      3.13832887    -0.81981569     0.16891733
 c     -2.50258108    -0.90890943    -0.20560176
 h     -2.37649058    -2.09536969    -0.07335962
 h     -3.15197254    -0.62651939     0.66475130
 h     -3.04725748    -0.81732510    -1.10112973
 h     -1.32859285     1.53532974     1.50477421
          17

 c      1.26348701    -0.46117108    -0.09062360
 c     -0.05565084    -0.83977692     0.03318449
 c     -1.26964610    -0.10444674     0.02082792
 c     -1.19413291     1.31546642     0.32897629
 c      0.07329742     1.68243535    -0.16460143
 c      1.26794439     0.96171934    -0.08477372
 h     -0.31221554    -1.92840354     0.28862657
 h     -2.08021181     1.83396259    -0.05225005
 h      0.12820287     2.63201882    -0.70435604
 h      2.07034736     1.64262777    -0.13387879
 o      2.25087610    -1.32465828     0.08857386
 h      3.10429994    -0.82022066     0.16219711
 c     -2.49771137    -0.91175502    -0.20832482
 h     -2.35591757    -2.03592343    -0.09842035
 h     -3.17351050    -0.61381143     0.67939637
 h     -3.04319796    -0.78476208    -1.12342599
 h     -1.31897686     1.52869014     1.54634724
          17

 c      1.26680880    -0.46069795    -0.08573286
 c     -0.06485575    -0.83949914     0.03599727
 c     -1.26515499    -0.10096489     0.02022625
 c     -1.19160155     1.31277268     0.33828265
 c      0.06786966     1.67473450    -0.17721427
 c      1.26390465     0.96387650    -0.08245480
 h     -0.25353218    -1.93033358     0.27696163
 h     -2.05291667     1.84677994    -0.03921712
 h      0.10459518     2.63678008    -0.72422405
 h      2.04582683     1.60631775    -0.14920187
 o      2.25306956    -1.32418604     0.08907363
 h      3.06392270    -0.82731039     0.15441042
 c     -2.49356039    -0.91506298    -0.20907858
 h     -2.33266109    -1.96485494    -0.12529177
 h     -3.19182310    -0.60398172     0.68265826
 h     -3.04302025    -0.74679536    -1.15336202
 h     -1.30661217     1.51721896     1.56969285
          17

 c      1.26983807    -0.45867009    -0.08013773
 c     -0.07547698    -0.84197065     0.03934888
 c     -1.25942824    -0.09897709     0.01921843
 c     -1.19084977     1.31030046     0.35047311
 c      0.06337497     1.66797647    -0.19087317
 c      1.25841446     0.96483588    -0.08048430
 h     -0.19064144    -1.92364024     0.26131367
 h     -2.02831147     1.86468700    -0.02962781
 h      0.08247779     2.63961138    -0.74261179
 h      2.05172007     1.58445723    -0.16604358
 o      2.25479114    -1.32364983     0.08939430
 h      3.03354285    -0.83285239     0.14705790
 c     -2.49086625    -0.91674252    -0.20861649
 h     -2.30500948    -1.90326872    -0.15205632
 h     -3.20384220    -0.59878237     0.67188882
 h     -3.04191057    -0.70575590    -1.18196467
 h     -1.29142686     1.50102429     1.57328973
          17

 c      1.27209058    -0.45503399    -0.07387458
 c     -0.08655640    -0.84675781     0.04307680
 c     -1.25287703    -0.09854293     0.01789428
 c     -1.19151244     1.30811280     0.36550304
 c      0.05966836     1.66240802    -0.20553631
 c      1.25162917     0.96437690    -0.07888486
 h     -0.12853163    -1.91372072     0.24318899
 h     -2.00923136     1.88770851    -0.02382328
 h      0.06235544     2.63762574    -0.75860993
 h      2.08897915     1.57876806    -0.18475374
 o      2.25509909    -1.32354760     0.08947738
 h      3.02869212    -0.82837168     0.14138082
 c     -2.49025891    -0.91438562    -0.20774286
 h     -2.26979720    -1.87658777    -0.17743702
 h     -3.20839798    -0.59923097     0.64716866
 h     -3.03598467    -0.66453864    -1.20189166
 h     -1.27357295     1.48055495     1.55758758
          17

 c      1.27319880    -0.44981011    -0.06699057
 c     -0.09719365    -0.85326225     0.04700075
 c     -1.24593301    -0.09965630     0.01634141
 c     -1.19330294     1.30636592     0.38301490
 c      0.05656407     1.65812291    -0.22106809
 c      1.24483908     0.96317089    -0.07779367
 h     -0.07173459    -1.90769453     0.22433761
 h     -1.99633226     1.91425467    -0.02117240
 h      0.04466292     2.62949639    -0.77228905
 h      2.14462851     1.58100917    -0.20405670
 o      2.25389019    -1.32388125     0.08933729
 h      3.05104404    -0.81326850     0.13743328
 c     -2.49189086    -0.90707114    -0.20709441
 h     -2.22607429    -1.89420413    -0.20194791
 h     -3.20645311    -0.60536579     0.61134389
 h     -3.02312686    -0.62581653    -1.20900210
 h     -1.25342564     1.45670787     1.52577733
          17

 c      1.27296156    -0.44308535    -0.05953469
 c     -0.10661654    -0.86094393     0.05097509
 c     -1.23902356    -0.10222841     0.01465652
 c     -1.19600807     1.30525488     0.40215238
 c      0.05385180     1.65504109    -0.23722982
 c      1.23958345     0.96206342    -0.07739779
 h     -0.02367670    -1.91167688     0.20616000
 h     -1.98830587     1.94122155    -0.01997666
 h      0.02968232     2.61568041    -0.78474130
 h      2.20195310     1.58137110    -0.22185543
 o      2.25197532    -1.32408583     0.08904811
 h      3.08703283    -0.79593866     0.13425892
 c     -2.49504553    -0.89630726    -0.20726442
 h     -2.17932819    -1.93897949    -0.22669079
 h     -3.20162836    -0.61591657     0.57038600
 h     -3.00300303    -0.59149610    -1.20250560
 h     -1.23159183     1.43104848     1.48570090
          17

 c      1.27133353    -0.43502461    -0.05154634
 c     -0.11417459    -0.86956262     0.05492619
 c     -1.23256661    -0.10608775     0.01295863
 c     -1.19942374     1.30490915     0.42139635
 c      0.05131447     1.65291058    -0.25368240
 c      1.23697639     0.96163147    -0.07784743
 h      0.01325541    -1.92783772     0.18925277
 h     -1.98300279     1.96486596    -0.01783180
 h      0.01747186     2.59833658    -0.79795243
 h      2.24833542     1.57363414    -0.23637284
 o      2.25028966    -1.32351801     0.08868042
 h      3.12041342    -0.78586176     0.13087950
 c     -2.49839728    -0.88442237    -0.20893628
 h     -2.13822983    -1.98617333    -0.25171478
 h     -3.20025964    -0.62840724     0.53317532
 h     -2.97687526    -0.56248511    -1.18476497
 h     -1.20875408     1.40589849     1.45187846
          17

 c      1.26837517    -0.42588836    -0.04304680
 c     -0.11930739    -0.87923426     0.05884372
 c     -1.22695424    -0.11098893     0.01139683
 c     -1.20332104     1.30534332     0.43877782
 c      0.04875044     1.65134831    -0.27001476
 c      1.23760240     0.96217275    -0.07923572
 h      0.03726960    -1.95362302     0.17347846
 h     -1.97860093     1.98188041    -0.01221950
 h      0.00783197     2.58081477    -0.81446747
 h      2.27651729     1.55530772    -0.24651817
 o      2.24940074    -1.32175991     0.08827434
 h      3.14030556    -0.78868018     0.12674042
 c     -2.50057175    -0.87319482    -0.21264919
 h     -2.10971749    -2.01874088    -0.27635824
 h     -3.20947645    -0.64014878     0.50907600
 h     -2.94749093    -0.53852034    -1.16123670
 h     -1.18519036     1.38376054     1.44343254
          17

 c      1.26420737    -0.41603425    -0.03403796
 c     -0.12156634    -0.89025457     0.06273999
 c     -1.22250810    -0.11663946     0.01014668
 c     -1.20743645     1.30651658     0.45293108
 c      0.04599618     1.64993886    -0.28581061
 c      1.24161242     0.96379864    -0.08160951
 h      0.04707516    -1.98364088     0.15840513
 h     -1.97433289     1.99018202    -0.00112555
 h      0.00034687     2.56654322    -0.83675276
 h      2.28356090     1.52652676    -0.25184336
 o      2.24946230    -1.31864143     0.08784397
 h      3.14219363    -0.80588741     0.12167558
 c     -2.50064760    -0.86365430    -0.21833867
 h     -2.09776910    -2.02823611    -0.29997150
 h     -3.23263514    -0.64989529     0.50294468
 h     -2.91887763    -0.51802033    -1.14011259
 h     -1.16050959     1.36596198     1.47231281
          17

 c      1.25899355    -0.40589420    -0.02450843
 c     -0.12068985    -0.90286091     0.06661599
 c     -1.21942190    -0.12274121     0.00939870
 c     -1.21138379     1.30835747     0.46416432
 c      0.04293374     1.64837394    -0.30073739
 c      1.24878009     0.96647148    -0.08497190
 h      0.04216737    -2.01224827     0.14367345
 h     -1.97079501     1.98931924     0.01645813
 h     -0.00549615     2.55749163    -0.86631202
 h      2.27028926     1.48946470    -0.25252300
 o      2.25025234    -1.31421162     0.08738675
 h      3.12750777    -0.83540035     0.11580128
 c     -2.49847581    -0.85625181    -0.22518257
 h     -2.10392217    -2.01192042    -0.32217330
 h     -3.26592594    -0.65849815     0.51184541
 h     -2.89552040    -0.49841260    -1.13045816
 h     -1.13464510     1.35217473     1.53128138
          17

 c      1.25294740    -0.39593313    -0.01444467
 c     -0.11667513    -0.91707846     0.07044914
 c     -1.21772126    -0.12902678     0.00934684
 c     -1.21458435     1.31066976     0.47391633
 c      0.03947843     1.64655694    -0.31460969
 c      1.25845198     0.96996828    -0.08926413
 h      0.02306866    -2.03524147     0.12912431
 h     -1.96991887     1.98052672     0.04033031
 h     -0.01018347     2.55305002    -0.90297346
 h      2.24195132     1.44846459    -0.24950847
 o      2.25114342    -1.30874399     0.08689008
 h      3.10417664    -0.87160001     0.10944275
 c     -2.49459893    -0.85098617    -0.23214039
 h     -2.12771701    -1.97122344    -0.34287152
 h     -3.30065979    -0.66765563     0.52763557
 h     -2.88062483    -0.47745643    -1.13817812
 h     -1.10877248     1.34162297     1.60065100
          17

 c      1.24635108    -0.38660141    -0.00384395
 c     -0.10980828    -0.93266551     0.07419580
 c     -1.21725814    -0.13528707     0.01017417
 c     -1.21635620     1.31309990     0.48355901
 c      0.03557065     1.64459817    -0.32739146
 c      1.26941530     0.97381413    -0.09433368
 h     -0.00865206    -2.05057588     0.11477716
 h     -1.97458591     1.96638767     0.06925906
 h     -0.01413544     2.55020084    -0.94486641
 h      2.20978693     1.41051184    -0.24480165
 o      2.25109095    -1.30272168     0.08634042
 h      3.08685270    -0.90570989     0.10301895
 c     -2.48997606    -0.84733184    -0.23865847
 h     -2.16658523    -1.91232148    -0.36237146
 h     -3.32815761    -0.67848372     0.54188782
 h     -2.87451421    -0.45488746    -1.16226595
 h     -1.08464665     1.33392184     1.66240114
          17

 c      1.23956497    -0.37829185     0.00727314
 c     -0.10064518    -0.94912320     0.07780052
 c     -1.21773579    -0.14139238     0.01203353
 c     -1.21607651     1.31522942     0.49393534
 c      0.03118222     1.64271334    -0.33914599
 c      1.27989977     0.97730655    -0.09992816
 h     -0.05054209    -2.05854282     0.10076273
 h     -1.98773823     1.94997169     0.10153758
 h     -0.01775487     2.54484452    -0.98912061
 h      2.19099569     1.38476593    -0.24141084
 o      2.24899561    -1.29663702     0.08574135
 h      3.09127275    -0.92918489     0.09678285
 c     -2.48576474    -0.84404763    -0.24479161
 h     -2.21535683    -1.84852396    -0.38182103
 h     -3.34248205    -0.69111440     0.54856609
 h     -2.87486889    -0.43256316    -1.19547522
 h     -1.06369388     1.32898889     1.70531347
          17

 c      1.23301060    -0.37131202     0.01885396
 c     -0.08994627    -0.96575289     0.08120776
 c     -1.21875255    -0.14730241     0.01503085
 c     -1.21334706     1.31671834     0.50540084
 c      0.02632058     1.64110554    -0.34997256
 c      1.28820972     0.97983575    -0.10579473
 h     -0.09957017    -2.06154778     0.08724881
 h     -2.01095405     1.93352540     0.13579460
 h     -0.02149425     2.53328234    -1.03279036
 h      2.20138689     1.37882976    -0.24208301
 o      2.24458445    -1.29061474     0.08512890
 h      3.12055984    -0.93994701     0.09060682
 c     -2.48311260    -0.83914537    -0.25082177
 h     -2.26652826    -1.80177358    -0.40388686
 h     -3.34090310    -0.70485956     0.54450438
 h     -2.87845229    -0.41298362    -1.22865454
 h     -1.04668496     1.32680136     1.72394914
          17

 c      1.22712917    -0.36587860     0.03081331
 c     -0.07857771    -0.98176913     0.08437365
 c     -1.21984619    -0.15305778     0.01921765
 c     -1.20812406     1.31741753     0.51793395
 c      0.02102001     1.63988498    -0.35995529
 c      1.29389712     0.98139657    -0.11185657
 h     -0.15252282    -2.06327087     0.07436952
 h     -2.04310337     1.91741710     0.17159315
 h     -0.02589225     2.51316110    -1.07358213
 h      2.24181662     1.39287919    -0.24719119
 o      2.23870160    -1.28438484     0.08455629
 h      3.16090780    -0.94291784     0.08422857
 c     -2.48279192    -0.83068281    -0.25700097
 h     -2.31349103    -1.79438178    -0.43218407
 h     -3.32373494    -0.71838050     0.52929420
 h     -2.88256450    -0.39787803    -1.25437391
 h     -1.03370059     1.32727344     1.71697378
          17

 c      1.22233839    -0.36211236     0.04303938
 c     -0.06741421    -0.99646664     0.08727320
 c     -1.22053129    -0.15874478     0.02459432
 c     -1.20073608     1.31737592     0.53119291
 c      0.01533371     1.63903054    -0.36912543
 c      1.29789374     0.98259748    -0.11821789
 h     -0.20629777    -2.06711439     0.06219193
 h     -2.08015736     1.90020819     0.20931170
 h     -0.03157698     2.48381952    -1.11029204
 h      2.29691996     1.41958550    -0.25472812
 o      2.23251244    -1.27765774     0.08406995
 h      3.19429824    -0.94394097     0.07759452
 c     -2.48480500    -0.81852707    -0.26376854
 h     -2.35485467    -1.82858487    -0.46772053
 h     -3.29440675    -0.72981938     0.50542877
 h     -2.88558266    -0.38770729    -1.26821768
 h     -1.02407561     1.33022063     1.68669324
          17

 c      1.21899527    -0.36001663     0.05539884
 c     -0.05727592    -1.00938546     0.08989879
 c     -1.22034465    -0.16445162     0.03111854
 c     -1.19177944     1.31674481     0.54448370
 c      0.00933344     1.63838232    -0.37743450
 c      1.30141381     0.98413975    -0.12499603
 h     -0.25791797    -2.07453395     0.05076587
 h     -2.11645543     1.87978306     0.24944990
 h     -0.03925366     2.44625791    -1.14302973
 h      2.34825273     1.45002471    -0.26234526
 o      2.22687010    -1.27033144     0.08370667
 h      3.20847474    -0.94631674     0.07085757
 c     -2.48852053    -0.80457621    -0.27195187
 h     -2.39256252    -1.88366820    -0.50696457
 h     -3.25966387    -0.73714314     0.47862559
 h     -2.88695937    -0.38180129    -1.26877191
 h     -1.01618427     1.33537448     1.64005296
          17

 c      1.21735820    -0.35946266     0.06773970
 c     -0.04889447    -1.02036859     0.09225336
 c     -1.21890440    -0.17024277     0.03871246
 c     -1.18197930     1.31565594     0.55663556
 c      0.00310535     1.63766265    -0.38474449
 c      1.30523610     0.98647079    -0.13222451
 h     -0.30437430    -2.08444189     0.04021433
 h     -2.14649765     1.85456356     0.29200160
 h     -0.04967303     2.40284304    -1.17322972
 h      2.38290153     1.47751970    -0.26851677
 o      2.22220367    -1.26248438     0.08349994
 h      3.19862941    -0.95079624     0.06423605
 c     -2.49305024    -0.79099794    -0.28247832
 h     -2.42766899    -1.93619500    -0.54503082
 h     -3.22894681    -0.73871834     0.45744231
 h     -2.88715019    -0.37856859    -1.25747116
 h     -1.00708445     1.34247171     1.59054633
          17

 c      1.21754622    -0.36019912     0.07989296
 c     -0.04286855    -1.02947261     0.09434727
 c     -1.21595962    -0.17614754     0.04726781
 c     -1.17206898     1.31413439     0.56602256
 c     -0.00325906     1.63653365    -0.39085493
 c      1.30965189     0.98973539    -0.13985146
 h     -0.34264502    -2.09413655     0.03076689
 h     -2.16629549     1.82414548     0.33622976
 h     -0.06357200     2.35668463    -1.20331628
 h      2.39421652     1.49811589    -0.27255209
 o      2.21854443    -1.25433821     0.08348658
 h      3.16696052    -0.95611631     0.05788310
 c     -2.49751009    -0.77925521    -0.29590492
 h     -2.45985590    -1.97114056    -0.57833186
 h     -3.21131017    -0.73379116     0.45051352
 h     -2.88767670    -0.37544583    -1.23870775
 h     -0.99246925     1.35143691     1.55803372
          17

 c      1.21950328    -0.36188832     0.09167575
 c     -0.03959742    -1.03681506     0.09620159
 c     -1.21141874    -0.18215790     0.05664598
 c     -1.16260597     1.31207459     0.57130420
 c     -0.00966675     1.63469199    -0.39558583
 c      1.31459259     0.99383140    -0.14776134
 h     -0.37004436    -2.10087223     0.02270428
 h     -2.17406883     1.78940379     0.38074100
 h     -0.08156833     2.31064819    -1.23583949
 h      2.38037467     1.51007341    -0.27435745
 o      2.21549064    -1.24625412     0.08371514
 h      3.12324076    -0.95901843     0.05173017
 c     -2.50137477    -0.77016822    -0.31195078
 h     -2.48828168    -1.98118955    -0.60485822
 h     -3.21015719    -0.72257720     0.46119055
 h     -2.89115380    -0.36878242    -1.21968995
 h     -0.96815598     1.36239151     1.55991429
          17

 c      1.22297367    -0.36415337     0.10289735
 c     -0.03921621    -1.04245783     0.09785396
 c     -1.20536678    -0.18823475     0.06667524
 c     -1.15369415     1.30930073     0.57269294
 c     -0.01601943     1.63197364    -0.39890058
 c      1.31968534     0.99845882    -0.15579116
 h     -0.38466663    -2.10304430     0.01626593
 h     -2.17051165     1.75234440     0.42370269
 h     -0.10400672     2.26630204    -1.27217594
 h      2.34369940     1.51365800    -0.27432413
 o      2.21220073    -1.23873652     0.08425675
 h      3.08494836    -0.95420712     0.04529024
 c     -2.50466045    -0.76413719    -0.32942252
 h     -2.51205107    -1.96395786    -0.62375600
 h     -3.22108306    -0.70599275     0.48460264
 h     -2.90074927    -0.35427682    -1.20876864
 h     -0.93321486     1.37500739     1.59601433
          17

 c      1.22749463    -0.36662059     0.11337044
 c     -0.04155988    -1.04635720     0.09936299
 c     -1.19807177    -0.19431207     0.07715707
 c     -1.14492367     1.30562979     0.57190727
 c     -0.02220870     1.62840714    -0.40099003
 c      1.32419275     1.00313069    -0.16374008
 h     -0.38568228    -2.10071686     0.01156964
 h     -2.15871401     1.71582961     0.46318320
 h     -0.13079824     2.22345964    -1.31147491
 h      2.29125158     1.51155167    -0.27338497
 o      2.20782483    -1.23232253     0.08520014
 h      3.07044505    -0.93622797     0.03770614
 c     -2.50771946    -0.76114395    -0.34686376
 h     -2.53039495    -1.92073452    -0.63509121
 h     -3.23580977    -0.68534481     0.51112466
 h     -2.91854335    -0.32856986    -1.21141055
 h     -0.89082243     1.38796547     1.64878443
          17

 c      1.23242405    -0.36894802     0.12292578
 c     -0.04617454    -1.04836806     0.10080999
 c     -1.18996428    -0.20029789     0.08788130
 c     -1.13564360     1.30086068     0.57084022
 c     -0.02811596     1.62417603    -0.40224811
 c      1.32690960     1.00715163    -0.17137653
 h     -0.37341695    -2.09565626     0.00855194
 h     -2.14356025     1.68314327     0.49755090
 h     -0.16134652     2.18068682    -1.35069419
 h      2.23594333     1.50965044    -0.27312730
 o      2.20248964    -1.22727824     0.08660028
 h      3.08324118    -0.90439187     0.02853211
 c     -2.51100546    -0.76054031    -0.36330992
 h     -2.54280985    -1.85716297    -0.64003865
 h     -3.24701143    -0.66212666     0.53164010
 h     -2.94358200    -0.29133479    -1.22635440
 h     -0.84561089     1.39950163     1.69850339
          17

 c      1.23702989    -0.37083818     0.13142068
 c     -0.05239015    -1.04829438     0.10229567
 c     -1.18158405    -0.20608429     0.09863231
 c     -1.12526008     1.29479306     0.57080238
 c     -0.03363047     1.61951705    -0.40315938
 c      1.32629243     1.00966319    -0.17846021
 h     -0.34919925    -2.09092954     0.00694580
 h     -2.13031302     1.65731842     0.52576615
 h     -0.19463473     2.13630244    -1.38575662
 h      2.19516448     1.51674369    -0.27559290
 o      2.19748821    -1.22346733     0.08843361
 h      3.10847910    -0.86459527     0.01842990
 c     -2.51494021    -0.76081423    -0.37837869
 h     -2.54928100    -1.78569348    -0.64157742
 h     -3.25017579    -0.63789221     0.54000362
 h     -2.97178767    -0.24577459    -1.24643101
 h     -0.80147499     1.40809325     1.73191690
          17

 c      1.24061509    -0.37205456     0.13873988
 c     -0.05942567    -1.04598955     0.10392807
 c     -1.17352343    -0.21155508     0.10918712
 c     -1.11345009     1.28731007     0.57252506
 c     -0.03868333     1.61462548    -0.40417825
 c      1.32122257     1.01001146    -0.18482223
 h     -0.31497808    -2.08995488     0.00634259
 h     -2.12247394     1.64032530     0.54744079
 h     -0.22943665     2.08915383    -1.41298633
 h      2.18217979     1.54003773    -0.28225505
 o      2.19427777    -1.22059764     0.09063410
 h      3.12801121    -0.82473760     0.00862224
 c     -2.51977273    -0.75955015    -0.39185057
 h     -2.55052411    -1.72780523    -0.64525214
 h     -3.24349478    -0.61416005     0.53321623
 h     -2.99792265    -0.19702065    -1.26313820
 h     -0.76108233     1.41264901     1.74230202
          17

 c      1.24261681    -0.37245104     0.14479694
 c     -0.06648571    -1.04149709     0.10580399
 c     -1.16638435    -0.21657952     0.11931985
 c     -1.10028435     1.27844663     0.57634858
 c     -0.04326454     1.60960832    -0.40565020
 c      1.31196769     1.00832118    -0.19046785
 h     -0.27280854    -2.09498071     0.00635177
 h     -2.12008215     1.63253914     0.56267145
 h     -0.26455100     2.03893238    -1.43011502
 h      2.19506662     1.57818047    -0.29275783
 o      2.19379733    -1.21841958     0.09314401
 h      3.13049789    -0.79086767     0.00012279
 c     -2.52550286    -0.75412807    -0.40347295
 h     -2.54777131    -1.70791656    -0.65783005
 h     -3.22744608    -0.59226705     0.51112782
 h     -3.01749491    -0.15017045    -1.27021206
 h     -0.72603178     1.41246463     1.72756640
          17

 c      1.24265734    -0.37199899     0.14953437
 c     -0.07281617    -1.03516813     0.10799166
 c     -1.16074598    -0.22099815     0.12881649
 c     -1.08620122     1.26838197     0.58231954
 c     -0.04740823     1.60448431    -0.40777411
 c      1.29995596     1.00544412    -0.19555221
 h     -0.22452759    -2.10563852     0.00677784
 h     -2.11983597     1.63286202     0.57183913
 h     -0.29900634     1.98616835    -1.43676224
 h      2.21932009     1.62168940    -0.30519343
 o      2.19638428    -1.21675271     0.09593438
 h      3.11232127    -0.76629625    -0.00655727
 c     -2.53190601    -0.74358420    -0.41335365
 h     -2.54195860    -1.73287225    -0.68186289
 h     -3.20475719    -0.57312012     0.47658222
 h     -3.02755550    -0.10906588    -1.26469461
 h     -0.69692465     1.40721064     1.68930519
          17

 c      1.24056195    -0.37079012     0.15291979
 c     -0.07772386    -1.02765997     0.11052446
 c     -1.15713613    -0.22462706     0.13748680
 c     -1.07187091     1.25736822     0.59014024
 c     -0.05116953     1.59920165    -0.41058737
 c      1.28674282     1.00233811    -0.20026102
 h     -0.17187504    -2.11868590     0.00768356
 h     -2.11688749     1.63935323     0.57555602
 h     -0.33223391     1.93206320    -1.43456410
 h      2.23977214     1.66005183    -0.31747392
 o      2.20183141    -1.21548421     0.09901351
 h      3.07658928    -0.75146901    -0.01152927
 c     -2.53849144    -0.72938474    -0.42225652
 h     -2.53379974    -1.78352008    -0.71294520
 h     -3.18069230    -0.55695117     0.43597507
 h     -3.02680323    -0.07573830    -1.24676285
 h     -0.67304050     1.39706722     1.63330964
          17

 c      1.23635006    -0.36901718     0.15494196
 c     -0.08059364    -1.01978819     0.11340836
 c     -1.15600033    -0.22729159     0.14516920
 c     -1.05809108     1.24563488     0.59900547
 c     -0.05461298     1.59366267    -0.41397207
 c      1.27348308     0.99968942    -0.20474256
 h     -0.11683973    -2.12929590     0.00929572
 h     -2.10685142     1.64991979     0.57472795
 h     -0.36418340     1.87823043    -1.42699421
 h      2.24654871     1.68594881    -0.32808032
 o      2.20939934    -1.21461927     0.10244154
 h      3.03314438    -0.74334449    -0.01576191
 c     -2.54443206    -0.71379200    -0.43120784
 h     -2.52449771    -1.83421448    -0.74457722
 h     -3.16289270    -0.54328714     0.39920512
 h     -3.01556616    -0.05014974    -1.21942869
 h     -0.65148086     1.38303377     1.57120493
          17

 c      1.23021398    -0.36692990     0.15560750
 c     -0.08094152    -1.01231712     0.11663549
 c     -1.15765350    -0.22887036     0.15173419
 c     -1.04575418     1.23331809     0.60752061
 c     -0.05781716     1.58775420    -0.41770039
 c      1.26091933     0.99786844    -0.20909886
 h     -0.06179284    -2.13297389     0.01184528
 h     -2.08705145     1.66279960     0.57059000
 h     -0.39529433     1.82633460    -1.41870346
 h      2.23501118     1.69558050    -0.33611383
 o      2.21787995    -1.21434534     0.10634477
 h      2.99796444    -0.73487367    -0.02132064
 c     -2.54872893    -0.69861933    -0.44094369
 h     -2.51554359    -1.86723223    -0.77215664
 h     -3.15930334    -0.53141808     0.37696168
 h     -2.99586386    -0.02991777    -1.18836903
 h     -0.62630642     1.36718212     1.52117118
          17

 c      1.22250119    -0.36476964     0.15493375
 c     -0.07849661    -1.00579279     0.12019465
 c     -1.16222391    -0.22933771     0.15708478
 c     -1.03566800     1.22049317     0.61419100
 c     -0.06089752     1.58138428    -0.42153797
 c      1.24947388     0.99697042    -0.21339016
 h     -0.00930428    -2.12701176     0.01545643
 h     -2.05706375     1.67685604     0.56462721
 h     -0.42620204     1.77764928    -1.41421278
 h      2.20452133     1.68800793    -0.34117174
 o      2.22603365    -1.21489956     0.11087695
 h      2.98669281    -0.71783800    -0.03073850
 c     -2.55062995    -0.68508303    -0.45141262
 h     -2.50822641    -1.87345945    -0.79338465
 h     -3.17372394    -0.52143710     0.37459845
 h     -2.97129222    -0.01025991    -1.16135719
 h     -0.59021360     1.35198226     1.50213622
          17

 c      1.21370370    -0.36270209     0.15293339
 c     -0.07326931    -1.00045774     0.12407484
 c     -1.16961375    -0.22879034     0.16115218
 c     -1.02800283     1.20734140     0.61862995
 c     -0.06404799     1.57450993    -0.42537966
 c      1.23926938     0.99681428    -0.21763123
 h      0.03817882    -2.11119558     0.02012065
 h     -2.01892101     1.69179052     0.55838695
 h     -0.45718756     1.73268658    -1.41626160
 h      2.15807375     1.66499715    -0.34329104
 o      2.23340966    -1.21612375     0.11608287
 h      3.00205700    -0.69066273    -0.04479311
 c     -2.54998135    -0.67388808    -0.46165636
 h     -2.50340726    -1.84965491    -0.80762638
 h     -3.20286255    -0.51473914     0.38798927
 h     -2.94608870     0.01481157    -1.14627458
 h     -0.54105961     1.33824827     1.51968852
          17

 c      1.20443758    -0.36078119     0.14959356
 c     -0.06556168    -0.99623878     0.12826192
 c     -1.17949706    -0.22742439     0.16389458
 c     -1.02199214     1.19421249     0.62198949
 c     -0.06758346     1.56713651    -0.42933195
 c      1.23005726     0.99687573    -0.22177766
 h      0.07865636    -2.08799722     0.02573471
 h     -1.97692458     1.70825276     0.55330187
 h     -0.48769650     1.69108563    -1.42476340
 h      2.10307325     1.63165805    -0.34298289
 o      2.24050313    -1.21732343     0.12182539
 h      3.03176936    -0.66112395    -0.06127341
 c     -2.54720398    -0.66515184    -0.47043850
 h     -2.50147546    -1.79706063    -0.81552526
 h     -3.23878463    -0.51304756     0.40690436
 h     -2.92314017     0.04922089    -1.14748811
 h     -0.48576373     1.32437036     1.56122779
          17

 c      1.19537999    -0.35898742     0.14484910
 c     -0.05586463    -0.99279311     0.13273020
 c     -1.19137726    -0.22541040     0.16530348
 c     -1.01650423     1.18145381     0.62593148
 c     -0.07195201     1.55931924    -0.43369891
 c      1.22111464     0.99619968    -0.22572083
 h      0.11084302    -2.06235505     0.03222275
 h     -1.93662266     1.72762528     0.55065242
 h     -0.51636051     1.65158788    -1.43712394
 h      2.05244014     1.59734672    -0.34115017
 o      2.24803901    -1.21772509     0.12790489
 h      3.06041237    -0.63928025    -0.07678551
 c     -2.54304851    -0.65816801    -0.47697936
 h     -2.50233871    -1.72210988    -0.81922554
 h     -3.27336421    -0.51725882     0.42119867
 h     -2.90248456     0.09154560    -1.16319456
 h     -0.43477469     1.30822119     1.60853823
          17

 c      1.18691391    -0.35766934     0.13841794
 c     -0.04404260    -0.98957699     0.13741943
 c     -1.20494234    -0.22214426     0.16543632
 c     -1.01091233     1.16905302     0.63206436
 c     -0.07778201     1.55153717    -0.43914662
 c      1.21129091     0.99335957    -0.22942576
 h      0.13443724    -2.04086391     0.04041220
 h     -1.90262439     1.75142421     0.55179917
 h     -0.54163383     1.60978676    -1.44918016
 h      2.02277269     1.57488953    -0.33708414
 o      2.25662228    -1.21689078     0.13424556
 h      3.07731504    -0.63213424    -0.08890100
 c     -2.53826000    -0.65127642    -0.48113011
 h     -2.50547990    -1.63890256    -0.82347417
 h     -3.30020574    -0.52705360     0.42413976
 h     -2.88231224     0.13552750    -1.18676366
 h     -0.39626804     1.28868032     1.64815899
          17

 c      1.18214856    -0.35354021     0.13015985
 c     -0.03460000    -0.98715139     0.14237070
 c     -1.21885658    -0.22057244     0.16447762
 c     -1.00402564     1.15906794     0.63851382
 c     -0.08596341     1.54347763    -0.44451393
 c      1.20058531     0.98669163    -0.23243310
 h      0.14863664    -2.02923822     0.04347272
 h     -1.87872942     1.77890803     0.55904574
 h     -0.56296775     1.56768101    -1.46020198
 h      2.02585745     1.57238536    -0.33017621
 o      2.26595982    -1.21469107     0.14092841
 h      3.07980872    -0.64010069    -0.09728058
 c     -2.53351607    -0.64200799    -0.48220069
 h     -2.50974865    -1.57150139    -0.83467180
 h     -3.31978059    -0.54187833     0.41231697
 h     -2.86006433     0.17466408    -1.21049176
 h     -0.36868704     1.26271594     1.67754441
          17

 c      1.18047219    -0.34843834     0.12106255
 c     -0.02775640    -0.98533356     0.14767612
 c     -1.23264450    -0.22111538     0.16293877
 c     -0.99605976     1.15092508     0.64534991
 c     -0.09519224     1.53548793    -0.44998466
 c      1.18913019     0.97835411    -0.23533960
 h      0.15349007    -2.03036199     0.04141624
 h     -1.86334725     1.80852688     0.57283745
 h     -0.57885590     1.52988081    -1.46757771
 h      2.05657152     1.58547733    -0.32381456
 o      2.27564525    -1.21089084     0.14776326
 h      3.07034615    -0.66109332    -0.10225051
 c     -2.52921322    -0.62828036    -0.47995676
 h     -2.51430217    -1.54267384    -0.86192666
 h     -3.33059196    -0.56019476     0.38487725
 h     -2.83466059     0.20409899    -1.22877512
 h     -0.35505782     1.23167724     1.69142983
          17

 c      1.18189776    -0.34287022     0.11133850
 c     -0.02383678    -0.98424847     0.15319136
 c     -1.24559588    -0.22363426     0.16098604
 c     -0.98744140     1.14492007     0.65296274
 c     -0.10534211     1.52721867    -0.45568817
 c      1.17850412     0.96981372    -0.23845941
 h      0.14903893    -2.04330264     0.03595313
 h     -1.85329520     1.83643238     0.59391051
 h     -0.58911681     1.49711279    -1.47036542
 h      2.09852265     1.60375667    -0.31663009
 o      2.28510654    -1.20576285     0.15475897
 h      3.05601985    -0.68955688    -0.10531236
 c     -2.52568538    -0.60999842    -0.47494348
 h     -2.51858558    -1.55371963    -0.90706769
 h     -3.33309076    -0.58031670     0.34355162
 h     -2.80623346     0.22126716    -1.23853193
 h     -0.35637530     1.19701570     1.68777338
          17

 c      1.18778012    -0.33896710     0.10268923
 c     -0.02069019    -0.98033078     0.16073453
 c     -1.25788741    -0.22885129     0.15834500
 c     -0.98063856     1.14313332     0.66231765
 c     -0.11453606     1.51518290    -0.46131854
 c      1.16978302     0.96417588    -0.24238387
 h      0.13399813    -2.08075004     0.02612164
 h     -1.84359249     1.85665543     0.62196117
 h     -0.59239805     1.47910974    -1.46746220
 h      2.14225286     1.62172834    -0.31497192
 o      2.29317794    -1.19970928     0.16059693
 h      3.03848293    -0.72671579    -0.11076106
 c     -2.52303001    -0.58915347    -0.46837901
 h     -2.52418621    -1.58742293    -0.96500417
 h     -3.33125816    -0.60001446     0.29047199
 h     -2.77368733     0.22591713    -1.23904486
 h     -0.37682641     1.16029329     1.66215028
          17

 c      1.19737463    -0.33480808     0.09309097
 c     -0.02151278    -0.97759359     0.16767747
 c     -1.26652898    -0.23549775     0.15504561
 c     -0.97407150     1.14505405     0.67337332
 c     -0.12592606     1.50092139    -0.46685804
 c      1.16512298     0.95926267    -0.24629909
 h      0.11016138    -2.11301703     0.01847632
 h     -1.83486816     1.86768703     0.65688747
 h     -0.59207880     1.46478412    -1.46280374
 h      2.16922070     1.62939495    -0.30978897
 o      2.29907282    -1.19347120     0.16705115
 h      3.04241171    -0.75266240    -0.12240797
 c     -2.52155239    -0.56821171    -0.46240906
 h     -2.52794131    -1.61573180    -1.02113602
 h     -3.32937581    -0.61835828     0.23535195
 h     -2.74052794     0.22016533    -1.23139114
 h     -0.40957876     1.12432800     1.62260155
          17

 c      1.21023944    -0.33094628     0.08276457
 c     -0.02613492    -0.97666464     0.17378423
 c     -1.27096590    -0.24313584     0.15149419
 c     -0.96853252     1.15041072     0.68503302
 c     -0.13917803     1.48451008    -0.47191554
 c      1.16486063     0.95562951    -0.25036639
 h      0.07839481    -2.13156852     0.01445240
 h     -1.82647142     1.86869924     0.69793466
 h     -0.59032932     1.45413716    -1.45942513
 h      2.17415669     1.62433677    -0.30131221
 o      2.30240934    -1.18731412     0.17429091
 h      3.07376516    -0.76362179    -0.14330270
 c     -2.52077737    -0.54893907    -0.45845829
 h     -2.52923637    -1.62522141    -1.06761547
 h     -3.33602878    -0.63456649     0.18735442
 h     -2.70893130     0.20914953    -1.21933029
 h     -0.44603991     1.09053602     1.58146901
          17

 c      1.22570210    -0.32789244     0.07195383
 c     -0.03417506    -0.97774596     0.17887502
 c     -1.27087417    -0.25134136     0.14805721
 c     -0.96497414     1.15885744     0.69559225
 c     -0.15383586     1.46599330    -0.47601445
 c      1.16883433     0.95361800    -0.25471172
 h      0.04012599    -2.13235124     0.01480809
 h     -1.81920516     1.86037105     0.74392330
 h     -0.58957555     1.44742441    -1.46059154
 h      2.15612540     1.60687295    -0.29030157
 o      2.30403212    -1.18087827     0.18202513
 h      3.11985500    -0.76655301    -0.16911200
 c     -2.52025307    -0.53249675    -0.45720172
 h     -2.52764973    -1.61040715    -1.10030342
 h     -3.35791943    -0.64859464     0.15313404
 h     -2.68125232     0.19993134    -1.20882109
 h     -0.47349326     1.05906676     1.55769842
          17

 c      1.24292011    -0.32605594     0.06090140
 c     -0.04505626    -0.98068387     0.18282878
 c     -1.26622548    -0.25971408     0.14501368
 c     -0.96405084     1.17002559     0.70354634
 c     -0.16940012     1.44542133    -0.47875277
 c      1.17642116     0.95329269    -0.25941929
 h     -0.00294414    -2.11551493     0.01961098
 h     -1.81533328     1.84482056     0.79338347
 h     -0.59172459     1.44503627    -1.46835077
 h      2.11838655     1.58001474    -0.27784727
 o      2.30521170    -1.17371829     0.18977414
 h      3.16216421    -0.77049703    -0.19242009
 c     -2.51998253    -0.51966913    -0.45849059
 h     -2.52296531    -1.57050972    -1.11754494
 h     -3.39475337    -0.66004561     0.13337059
 h     -2.65950771     0.19990240    -1.20630426
 h     -0.48073848     1.02860333     1.56773070
          17

 c      1.26096141    -0.32570194     0.04982216
 c     -0.05803287    -0.98501906     0.18558774
 c     -1.25732650    -0.26785666     0.14252559
 c     -0.96540106     1.18335473     0.70897144
 c     -0.18540334     1.42289805    -0.47997537
 c      1.18644568     0.95429389    -0.26452788
 h     -0.04902215    -2.08547274     0.02822555
 h     -1.81817969     1.82516743     0.84476711
 h     -0.59750348     1.44725638    -1.48221132
 h      2.06980168     1.55049987    -0.26516514
 o      2.30692150    -1.16565992     0.19717827
 h      3.18779836    -0.78075789    -0.20761576
 c     -2.52047816    -0.51078546    -0.46174318
 h     -2.51517961    -1.50813370    -1.11961827
 h     -3.43901408    -0.66744997     0.12365662
 h     -2.64473356     0.21369028    -1.21524937
 h     -0.46731124     0.99906438     1.60969839
          17

 c      1.27889041    -0.32692262     0.03888416
 c     -0.07221951    -0.99001119     0.18716731
 c     -1.24482676    -0.27533602     0.14063312
 c     -0.96786017     1.19802093     0.71339331
 c     -0.20145301     1.39861687    -0.47982535
 c      1.19707368     0.95569835    -0.27004834
 h     -0.09641042    -2.05120688     0.03929840
 h     -1.83083511     1.80442676     0.89662115
 h     -0.60639102     1.45399085    -1.49894834
 h      2.02642127     1.53003576    -0.25323151
 o      2.30971960    -1.15679652     0.20407112
 h      3.19124166    -0.79884820    -0.21203579
 c     -2.52237459    -0.50541989    -0.46644295
 h     -2.50453487    -1.42986006    -1.10929911
 h     -3.48079722    -0.66890368     0.11834598
 h     -2.63672213     0.24067812    -1.23342219
 h     -0.44240002     0.97364883     1.66515873
          17

 c      1.29584104    -0.32964791     0.02820295
 c     -0.08659897    -0.99474733     0.18765135
 c     -1.22969446    -0.28164554     0.13926722
 c     -0.97038130     1.21324811     0.71842967
 c     -0.21724289     1.37286942    -0.47864354
 c      1.20615695     0.95621149    -0.27600691
 h     -0.14379629    -2.02540290     0.05096552
 h     -1.85421351     1.78409610     0.94743413
 h     -0.61715038     1.46459305    -1.51375813
 h      2.00776167     1.53307558    -0.24224699
 o      2.31379309    -1.14741737     0.21047507
 h      3.17347281    -0.82352837    -0.20587258
 c     -2.52607002    -0.50220627    -0.47211138
 h     -2.49145425    -1.34837089    -1.09371825
 h     -3.51200206    -0.66307433     0.11312359
 h     -2.63443656     0.27584452    -1.25405275
 h     -0.41586379     0.95662983     1.71523799
          17

 c      1.31106533    -0.33369365     0.01785262
 c     -0.10003692    -0.99853487     0.18714302
 c     -1.21315501    -0.28619431     0.13827068
 c     -0.97247408     1.22855493     0.72517545
 c     -0.23255188     1.34602243    -0.47680969
 c      1.21250840     0.95507244    -0.28244267
 h     -0.19042970    -2.01998726     0.06157331
 h     -1.88593515     1.76364128     0.99522899
 h     -0.62850827     1.47790936    -1.52192943
 h      2.02214308     1.56661364    -0.23181275
 o      2.31892038    -1.13797380     0.21662701
 h      3.14232612    -0.85118647    -0.19259026
 c     -2.53163828    -0.49893837    -0.47790660
 h     -2.47615703    -1.28385929    -1.08626056
 h     -3.52772984    -0.64967432     0.10554228
 h     -2.63664353     0.31282000    -1.26957588
 h     -0.39410960     0.95110819     1.74810106
          17

 c      1.32395866    -0.33881225     0.00788219
 c     -0.11136657    -1.00150440     0.18568942
 c     -1.19658357    -0.28833165     0.13742778
 c     -0.97410927     1.24372439     0.73425325
 c     -0.24723462     1.31847665    -0.47461476
 c      1.21671524     0.95277223    -0.28931669
 h     -0.23565339    -2.03875263     0.07063880
 h     -1.92111698     1.74139150     1.03749075
 h     -0.63961800     1.49249461    -1.52012745
 h      2.05738459     1.62224915    -0.22219719
 o      2.32438527    -1.12905511     0.22302467
 h      3.11353831    -0.87600065    -0.17970512
 c     -2.53889752    -0.49335468    -0.48276424
 h     -2.45825312    -1.25702504    -1.10240999
 h     -3.52632367    -0.62945343     0.09486148
 h     -2.64227057     0.34623072    -1.27437223
 h     -0.38038896     0.95861147     1.75822643
          17

 c      1.33407156    -0.34470915    -0.00167982
 c     -0.11954912    -1.00476380     0.18327107
 c     -1.18134611    -0.28741057     0.13650010
 c     -0.97547182     1.25866165     0.74591504
 c     -0.26119518     1.29062590    -0.47218755
 c      1.22005598     0.95039625    -0.29649756
 h     -0.27805708    -2.07461059     0.07892767
 h     -1.95431743     1.71590600     1.07164966
 h     -0.65026324     1.50687919    -1.50703188
 h      2.09365962     1.68418896    -0.21458205
 o      2.32920944    -1.12126151     0.23031861
 h      3.10668305    -0.89178460    -0.17709125
 c     -2.54735038    -0.48475696    -0.48657814
 h     -2.43801115    -1.27088282    -1.14529250
 h     -3.50945888    -0.60400775     0.08210227
 h     -2.65048028     0.37259290    -1.26559882
 h     -0.37572806     0.97935585     1.74452392
          17

 c      1.34111682    -0.35105248    -0.01082954
 c     -0.12383093    -1.00979320     0.17986719
 c     -1.16859661    -0.28289649     0.13525407
 c     -0.97680492     1.27329901     0.76002418
 c     -0.27436352     1.26282397    -0.46946623
 c      1.22339467     0.94877888    -0.30383549
 h     -0.31543699    -2.11514810     0.08751664
 h     -1.98119944     1.68679481     1.09572335
 h     -0.66090797     1.51983609    -1.48352633
 h      2.11645124     1.73928922    -0.21019402
 o      2.33310436    -1.11490762     0.23882380
 h      3.12971657    -0.89661813    -0.18919571
 c     -2.55602882    -0.47428869    -0.49061138
 h     -2.41819313    -1.30774468    -1.20128333
 h     -3.48249564    -0.57560663     0.07034427
 h     -2.66063636     0.39049288    -1.24312080
 h     -0.37915263     1.01234390     1.70976042
          17

 c      1.34497628    -0.35750989    -0.01958414
 c     -0.12386676    -1.01772560     0.17550016
 c     -1.15906309    -0.27449201     0.13347954
 c     -0.97841404     1.28758318     0.77593719
 c     -0.28668580     1.23536024    -0.46621075
 c      1.22701812     0.94830795    -0.31120288
 h     -0.34548555    -2.14931492     0.09704030
 h     -1.99936394     1.65487021     1.10875440
 h     -0.67264356     1.53061540    -1.45257214
 h      2.11836593     1.77943657    -0.20983425
 o      2.33702139    -1.10991632     0.24818442
 h      3.16990293    -0.89431632    -0.20975833
 c     -2.56363591    -0.46345431    -0.49632632
 h     -2.40269840    -1.34716987    -1.25396848
 h     -3.45417994    -0.54699059     0.06468513
 h     -2.67228367     0.40075631    -1.20939113
 h     -0.38696339     1.05513132     1.66150493
          17

 c      1.34570768    -0.36381239    -0.02796110
 c     -0.11978979    -1.02900111     0.17023126
 c     -1.15289620    -0.26222550     0.13100382
 c     -0.98078003     1.30150421     0.79237006
 c     -0.29812535     1.20845004    -0.46206642
 c      1.23080912     0.94901737    -0.31849549
 h     -0.36632546    -2.17019507     0.10757961
 h     -2.00860657     1.62195041     1.11099171
 h     -0.68698476     1.53906601    -1.41866288
 h      2.09704484     1.80053355    -0.21386262
 o      2.34224638    -1.10607482     0.25778529
 h      3.20777984    -0.88985453    -0.22858471
 c     -2.56893246    -0.45337476    -0.50455312
 h     -2.39457596    -1.37571431    -1.29271520
 h     -3.43402528    -0.52089323     0.07087034
 h     -2.68521428     0.40681370    -1.16938296
 h     -0.39134451     1.10357236     1.61370614
          17

 c      1.34354263    -0.36981011    -0.03595180
 c     -0.11217011    -1.04333821     0.16414379
 c     -1.14966425    -0.24646871     0.12769695
 c     -0.98455509     1.31505714     0.80755996
 c     -0.30867540     1.18225354    -0.45669063
 c      1.23436929     0.95066321    -0.32562857
 h     -0.37671572    -2.17513870     0.11882273
 h     -2.01096184     1.59055812     1.10387094
 h     -0.70543448     1.54550226    -1.38667266
 h      2.05372572     1.80169045    -0.22225418
 o      2.34957865    -1.10319450     0.26716074
 h      3.22990938    -0.88636957    -0.23834683
 c     -2.57121668    -0.44490096    -0.51528244
 h     -2.39554022    -1.38631951    -1.31242457
 h     -3.42703913    -0.49936919     0.09201193
 h     -2.69961518     0.41469040    -1.13003109
 h     -0.38061317     1.15266942     1.58513245
          17

 c      1.33886537    -0.37549332    -0.04350904
 c     -0.10184152    -1.05984583     0.15733537
 c     -1.14851030    -0.22787864     0.12346137
 c     -0.98999818     1.32804873     0.82020602
 c     -0.31838502     1.15692451    -0.44992039
 c      1.23702219     0.95270209    -0.33254292
 h     -0.37619313    -2.16544227     0.13025423
 h     -2.01060504     1.56357847     1.08980029
 h     -0.72882543     1.55022722    -1.36022764
 h      1.99320441     1.78560374    -0.23455250
 o      2.35921811    -1.10110822     0.27606035
 h      3.23071044    -0.88513393    -0.23579143
 c     -2.57059798    -0.43869047    -0.52774479
 h     -2.40615973    -1.37604886    -1.31161280
 h     -3.43020355    -0.48349287     0.12570359
 h     -2.71610814     0.43131234    -1.09832081
 h     -0.34625936     1.19954175     1.58881144
          17

 c      1.33217687    -0.38098089    -0.05054766
 c     -0.08966941    -1.07716441     0.14991624
 c     -1.14839247    -0.20730142     0.11821595
 c     -0.99617858     1.34001695     0.83050659
 c     -0.32738162     1.13267169    -0.44188637
 c      1.23772731     0.95416462    -0.33922404
 h     -0.36530974    -2.14636860     0.14132701
 h     -2.01316238     1.54381674     1.07168984
 h     -0.75672301     1.55296519    -1.34041877
 h      1.92488149     1.76022030    -0.24970908
 o      2.37085327    -1.09966111     0.28442486
 h      3.21136006    -0.88596970    -0.22135051
 c     -2.56777408    -0.43492555    -0.54082706
 h     -2.42602168    -1.34519247    -1.29154073
 h     -3.43518704    -0.47361986     0.16503611
 h     -2.73533015     0.46051362    -1.07819278
 h     -0.29321234     1.24519084     1.62030108
          17

 c      1.32405108    -0.38649439    -0.05695157
 c     -0.07635607    -1.09361292     0.14200298
 c     -1.14830995    -0.18567066     0.11188915
 c     -1.00140631     1.35052752     0.83967600
 c     -0.33586080     1.10979337    -0.43298783
 c      1.23504306     0.95354674    -0.34571757
 h     -0.34585972    -2.12710543     0.15166259
 h     -2.02362300     1.53343991     1.05219019
 h     -0.78732147     1.55270142    -1.32577872
 h      1.86329930     1.74031388    -0.26600696
 o      2.38368004    -1.09874491     0.29241593
 h      3.17995412    -0.88714416    -0.19948554
 c     -2.56362641    -0.43292695    -0.55346906
 h     -2.45370385    -1.29808784    -1.25674681
 h     -3.43366312    -0.46971852     0.20219282
 h     -2.75716837     0.49961109    -1.06882802
 h     -0.23675355     1.29159938     1.66385429
          17

 c      1.31508725    -0.39233446    -0.06258345
 c     -0.06237128    -1.10744043     0.13370472
 c     -1.14745567    -0.16392858     0.10442524
 c     -1.00441036     1.35940957     0.84888161
 c     -0.34403543     1.08866103    -0.42376492
 c      1.22751678     0.94919882    -0.35208957
 h     -0.32061049    -2.11909605     0.16126820
 h     -2.04335616     1.53351852     1.03293693
 h     -0.81795373     1.54812070    -1.31347349
 h      1.82372191     1.74340875    -0.28169217
 o      2.39640042    -1.09835629     0.30047328
 h      3.15207961    -0.88496538    -0.17937483
 c     -2.55898106    -0.43104743    -0.56458547
 h     -2.48671350    -1.24547209    -1.21682797
 h     -3.42017548    -0.47149797     0.23103567
 h     -2.78050320     0.54062589    -1.06630184
 h     -0.19134473     1.33919492     1.70535724
          17

 c      1.30586413    -0.39886387    -0.06729870
 c     -0.04804840    -1.11731904     0.12511892
 c     -1.14528856    -0.14297783     0.09579913
 c     -1.00483143     1.36672585     0.85888966
 c     -0.35207306     1.06967430    -0.41476747
 c      1.21464960     0.94058607    -0.35832139
 h     -0.29200490    -2.13104241     0.17056987
 h     -2.06872008     1.54396653     1.01442409
 h     -0.84587140     1.53829193    -1.30075811
 h      1.81095812     1.77552030    -0.29641756
 o      2.40757022    -1.09857610     0.30916777
 h      3.14587085    -0.87464951    -0.17228134
 c     -2.55446961    -0.42690822    -0.57279829
 h     -2.52200716    -1.20609663    -1.18756584
 h     -3.39251623    -0.47841347     0.24798579
 h     -2.80373155     0.57469003    -1.06647455
 h     -0.16599334     1.38702783     1.73641302
          17

 c      1.29691088    -0.40646711    -0.07096612
 c     -0.03374983    -1.12288769     0.11635940
 c     -1.14153876    -0.12365390     0.08604141
 c     -1.00301474     1.37266311     0.87010414
 c     -0.36004302     1.05322868    -0.40647096
 c      1.19722778     0.92893586    -0.36430453
 h     -0.26060741    -2.16286297     0.18001891
 h     -2.09276097     1.56384863     0.99657972
 h     -0.86889757     1.52317898    -1.28595981
 h      1.81556659     1.82369867    -0.31139496
 o      2.41656787    -1.09933975     0.31862649
 h      3.16707888    -0.85438432    -0.18213921
 c     -2.55036172    -0.41830911    -0.57684498
 h     -2.55761016    -1.19935942    -1.18486509
 h     -3.35139550    -0.48965915     0.25226602
 h     -2.82540803     0.59538689    -1.06650843
 h     -0.16483808     1.43356270     1.75317247
          17

 c      1.28870344    -0.41546470    -0.07348834
 c     -0.01990591    -1.12478246     0.10759040
 c     -1.13616661    -0.10671561     0.07526994
 c     -0.99963345     1.37744794     0.88261642
 c     -0.36787810     1.03970954    -0.39923173
 c      1.17645948     0.91612023    -0.36995934
 h     -0.22527707    -2.20531386     0.18958466
 h     -2.10827953     1.59175336     0.97937592
 h     -0.88581861     1.50385421    -1.26890728
 h      1.82409193     1.86856259    -0.32785058
 o      2.42400175    -1.10027280     0.32823748
 h      3.20272871    -0.82804532    -0.20075392
 c     -2.54652037    -0.40491622    -0.57684209
 h     -2.59304929    -1.22651248    -1.21008096
 h     -3.30032787    -0.50428988     0.24623688
 h     -2.84459816     0.59993417    -1.06501860
 h     -0.18837681     1.47715923     1.75495357
          17

 c      1.28166354    -0.42603393    -0.07481189
 c     -0.00691372    -1.12411388     0.09901826
 c     -1.12931241    -0.09284220     0.06370120
 c     -0.99547227     1.38128795     0.89618749
 c     -0.37536589     1.02948487    -0.39326595
 c      1.15332594     0.90359208    -0.37527595
 h     -0.18484335    -2.24584273     0.19875054
 h     -2.11003246     1.62607917     0.96303843
 h     -0.89654317     1.48249210    -1.25098916
 h      1.82684201     1.89584340    -0.34626628
 o      2.43082405    -1.10090123     0.33718643
 h      3.23505121    -0.80167887    -0.21640927
 c     -2.54259725    -0.38840367    -0.57442556
 h     -2.62696356    -1.26872459    -1.24894980
 h     -3.24562527    -0.52163862     0.23568054
 h     -2.86104113     0.58914955    -1.06184527
 h     -0.23372308     1.51638519     1.74404577
          17

 c      1.27614778    -0.43816042    -0.07493101
 c      0.00493742    -1.12197015     0.09085458
 c     -1.12125627    -0.08262601     0.05162793
 c     -0.99141217     1.38431103     0.91015675
 c     -0.38217683     1.02288286    -0.38864288
 c      1.12853861     0.89217582    -0.38027810
 h     -0.13925085    -2.27401220     0.20687047
 h     -2.09565532     1.66523469     0.94793832
 h     -0.90205694     1.46217262    -1.23491817
 h      1.81860363     1.89806562    -0.36656473
 o      2.43764263    -1.10086747     0.34490606
 h      3.25226761    -0.77987685    -0.22112289
 c     -2.53811366    -0.37081287    -0.57147357
 h     -2.65666517    -1.30576794    -1.28612966
 h     -3.19560975    -0.54184988     0.22915959
 h     -2.87531728     0.56710331    -1.05797088
 h     -0.29382820     1.55047388     1.72674210
          17

 c      1.27242922    -0.45162482    -0.07388883
 c      0.01546843    -1.11921071     0.08328781
 c     -1.11237210    -0.07654037     0.03937462
 c     -0.98847194     1.38648491     0.92333829
 c     -0.38793532     1.02015895    -0.38530412
 c      1.10266558     0.88218245    -0.38498689
 h     -0.08966302    -2.28348826     0.21346415
 h     -2.06597273     1.70784115     0.93436461
 h     -0.90409925     1.44642736    -1.22409663
 h      1.79737692     1.87285631    -0.38840409
 o      2.44464742    -1.09997517     0.35113166
 h      3.24969103    -0.76496736    -0.21159010
 c     -2.53255685    -0.35374209    -0.56925447
 h     -2.67952516    -1.32530115    -1.31219003
 h     -3.15782173    -0.56578601     0.23496264
 h     -2.88902859     0.54069753    -1.05550968
 h     -0.35665846     1.58008894     1.71478886
          17

 c      1.27067409    -0.46602097    -0.07177523
 c      0.02459037    -1.11642488     0.07646912
 c     -1.10307016    -0.07488046     0.02724236
 c     -0.98759637     1.38757401     0.93419891
 c     -0.39233713     1.02146393    -0.38312970
 c      1.07620418     0.87350547    -0.38940314
 h     -0.03815887    -2.27214246     0.21837057
 h     -2.02515491     1.75303000     0.92227981
 h     -0.90447618     1.43847817    -1.22146915
 h      1.76372078     1.82189564    -0.41136133
 o      2.45167871    -1.09818531     0.35586067
 h      3.22863280    -0.75704066    -0.18855311
 c     -2.52568562    -0.33844494    -0.56809733
 h     -2.69358038    -1.32182120    -1.32276187
 h     -3.13493984    -0.59363881     0.25589832
 h     -2.90465105     0.51842513    -1.05726796
 h     -0.40750189     1.60765394     1.72377135
          17

 c      1.27092040    -0.48079912    -0.06871864
 c      0.03228768    -1.11391110     0.07050319
 c     -1.09373828    -0.07770020     0.01545388
 c     -0.98895655     1.38731178     0.94174096
 c     -0.39528458     1.02681441    -0.38204434
 c      1.04955419     0.86561810    -0.39349966
 h      0.01258646    -2.24197479     0.22185417
 h     -1.98050475     1.80082744     0.91115668
 h     -0.90419955     1.44036118    -1.22816051
 h      1.72121477     1.75132820    -0.43509605
 o      2.45821945    -1.09564142     0.35936163
 h      3.19654538    -0.75353274    -0.15693890
 c     -2.51771862    -0.32591807    -0.56749247
 h     -2.69752272    -1.29417126    -1.31663124
 h     -3.12365561    -0.62340823     0.28703557
 h     -2.92449933     0.50743470    -1.06527703
 h     -0.43742586     1.63514928     1.76337128
          17

 c      1.27306316    -0.49532805    -0.06487460
 c      0.03860556    -1.11163044     0.06543608
 c     -1.08469353    -0.08476175     0.00412048
 c     -0.99154266     1.38571373     0.94640963
 c     -0.39697918     1.03605599    -0.38209581
 c      1.02289795     0.85749730    -0.39720779
 h      0.05963021    -2.19942195     0.22476036
 h     -1.94077122     1.85222442     0.90007594
 h     -0.90298373     1.45242639    -1.24269725
 h      1.67789628     1.67321746    -0.45966050
 o      2.46335980    -1.09271385     0.36220196
 h      3.16764289    -0.74852273    -0.12626482
 c     -2.50921836    -0.31665580    -0.56665385
 h     -2.69069030    -1.24446289    -1.29490473
 h     -3.11795322    -0.65131609     0.31941752
 h     -2.94891997     0.51002584    -1.07876544
 h     -0.44977529     1.66051554     1.82710242
          17

 c      1.27685689    -0.50896266    -0.06041601
 c      0.04362406    -1.10918157     0.06124242
 c     -1.07615884    -0.09552021    -0.00675344
 c     -0.99398159     1.38309007     0.94959867
 c     -0.39791818     1.04883072    -0.38343047
 c      0.99612447     0.84767173    -0.40039511
 h      0.10021508    -2.15549797     0.22867057
 h     -1.91240583     1.90810256     0.88817612
 h     -0.89951029     1.47353551    -1.26145222
 h      1.64700504     1.60553252    -0.48600269
 o      2.46605808    -1.08991656     0.36507251
 h      3.15885557    -0.73410604    -0.10775078
 c     -2.50086070    -0.31039299    -0.56494050
 h     -2.67331777    -1.17862144    -1.26148825
 h     -3.11262607    -0.67351413     0.34495327
 h     -2.97535232     0.52294443    -1.09363511
 h     -0.45426157     1.67861867     1.89794860
          17

 c      1.28193688    -0.52111027    -0.05552607
 c      0.04741985    -1.10595410     0.05783587
 c     -1.06827532    -0.10915835    -0.01723509
 c     -0.99551910     1.37990041     0.95259109
 c     -0.39881019     1.06458026    -0.38619304
 c      0.96923210     0.83487679    -0.40289251
 h      0.13227442    -2.12387696     0.23576714
 h     -1.89611219     1.96720123     0.87520102
 h     -0.89220924     1.50174533    -1.27998425
 h      1.64189327     1.56481246    -0.51592366
 o      2.46598633    -1.08750673     0.36822287
 h      3.17652511    -0.70683977    -0.10520034
 c     -2.49319391    -0.30607798    -0.56173564
 h     -2.64708318    -1.10828613    -1.22484248
 h     -3.10455226    -0.68727847     0.35854085
 h     -2.99942330     0.54022964    -1.10428907
 h     -0.45886571     1.68495271     1.96023508
          17

 c      1.28785259    -0.53128352    -0.05038915
 c      0.05006322    -1.10161251     0.05514268
 c     -1.06114425    -0.12466363    -0.02741675
 c     -0.99615668     1.37669233     0.95614684
 c     -0.40045204     1.08260096    -0.39043249
 c      0.94329723     0.81919069    -0.40467001
 h      0.15449284    -2.11503177     0.24794292
 h     -1.88729797     2.02529355     0.86172388
 h     -0.87999408     1.53500698    -1.29439306
 h      1.66395197     1.55279405    -0.55014600
 o      2.46396959    -1.08520712     0.37120066
 h      3.20943923    -0.67216001    -0.11079549
 c     -2.48646416    -0.30199867    -0.55612416
 h     -2.61544925    -1.05208454    -1.19962799
 h     -3.09261380    -0.69138540     0.35813787
 h     -3.01681700     0.55638111    -1.10590756
 h     -0.46784001     1.67712390     2.00400525
          17

 c      1.29410594    -0.53912438    -0.04517816
 c      0.05167846    -1.09663153     0.05321515
 c     -1.05486629    -0.14092372    -0.03737632
 c     -0.99626416     1.37399892     0.96055025
 c     -0.40356723     1.10212408    -0.39604878
 c      0.92055760     0.80200316    -0.40597226
 h      0.16568880    -2.12957679     0.26542802
 h     -1.87971776     2.07666587     0.84891721
 h     -0.86268069     1.57164076    -1.30217928
 h      1.70029255     1.55642362    -0.58659260
 o      2.46122213    -1.08254407     0.37338532
 h      3.24077487    -0.63887716    -0.11368387
 c     -2.48067306    -0.29643483    -0.54715020
 h     -2.58223851    -1.02925681    -1.20224404
 h     -3.07743695    -0.68617218     0.34444975
 h     -3.02440638     0.56779239    -1.09557863
 h     -0.48263648     1.65455448     2.02437006
          17

 c      1.30018632    -0.54440842    -0.04004147
 c      0.05247270    -1.09223239     0.05225925
 c     -1.04955303    -0.15682676    -0.04715939
 c     -0.99623730     1.37221013     0.96571832
 c     -0.40861409     1.12236778    -0.40277262
 c      0.90324546     0.78486182    -0.40717857
 h      0.16456950    -2.15846019     0.28641635
 h     -1.86855303     2.11621448     0.83815896
 h     -0.84112177     1.61060788    -1.30262291
 h      1.73542812     1.56113038    -0.62179190
 o      2.45866477    -1.07919779     0.37440821
 h      3.25869846    -0.61343782    -0.10683999
 c     -2.47580209    -0.28908525    -0.53504162
 h     -2.54874200    -1.04276059    -1.23620552
 h     -3.06144108    -0.67365047     0.32103461
 h     -3.02058353     0.57301246    -1.07247094
 h     -0.50281829     1.61796505     2.02038942
          17

 c      1.30559662    -0.54704861    -0.03509221
 c      0.05267284    -1.08977790     0.05254223
 c     -1.04532484    -0.17136191    -0.05678825
 c     -0.99638493     1.37149838     0.97122105
 c     -0.41564311     1.14253726    -0.41016769
 c      0.89277492     0.76889421    -0.40863099
 h      0.15038161    -2.18951528     0.30812846
 h     -1.85150807     2.14066528     0.83075521
 h     -0.81712196     1.65165083    -1.29682328
 h      1.75895276     1.55771273    -0.65275646
 o      2.45681123    -1.07506709     0.37417996
 h      3.25799285    -0.59878469    -0.08765270
 c     -2.47170980    -0.28130424    -0.52162223
 h     -2.51452792    -1.07605069    -1.28740479
 h     -3.04904363    -0.65767581     0.29456250
 h     -3.00533366     0.57277159    -1.03776377
 h     -0.52628405     1.56911420     1.99502012
          17

 c      1.30987766    -0.54709538    -0.03040279
 c      0.05244646    -1.09028084     0.05429209
 c     -1.04230192    -0.18370054    -0.06628086
 c     -0.99696614     1.37179817     0.97620358
 c     -0.42428083     1.16180737    -0.41766367
 c      0.88964998     0.75486259    -0.41058660
 h      0.12345479    -2.21284422     0.32799252
 h     -1.82879855     2.14897597     0.82780677
 h     -0.79311343     1.69525509    -1.28736016
 h      1.76593168     1.54198732    -0.67751549
 o      2.45581272    -1.07024570     0.37282387
 h      3.23920374    -0.59467054    -0.05696655
 c     -2.46788911    -0.27469430    -0.50902901
 h     -2.48030713    -1.10998637    -1.33827293
 h     -3.04618029    -0.64361112     0.27394095
 h     -2.98035043     0.57014471    -0.99462304
 h     -0.54889035     1.51065319     1.95619784
          17

 c      1.31263671    -0.54473292    -0.02599931
 c      0.05185612    -1.09423955     0.05765135
 c     -1.04056558    -0.19324232    -0.07565522
 c     -0.99824407     1.37283380     0.97932678
 c     -0.43384747     1.17934616    -0.42464845
 c      0.89364335     0.74330596    -0.41322510
 h      0.08515555    -2.22252447     0.34417961
 h     -1.80296701     2.14250077     0.83012500
 h     -0.77157164     1.74227383    -1.27739731
 h      1.75547775     1.51322072    -0.69504935
 o      2.45543324    -1.06503574     0.37065104
 h      3.20884388    -0.59738129    -0.01877061
 c     -2.46364627    -0.27045343    -0.49864837
 h     -2.44802163    -1.13228642    -1.37706536
 h     -3.05792907    -0.63655406     0.26678150
 h     -2.94904408     0.57065266    -0.94795285
 h     -0.56405550     1.44559337     1.91783572
          17

 c      1.31358229    -0.54027101    -0.02185981
 c      0.05083887    -1.10163319     0.06266047
 c     -1.04009852    -0.19963231    -0.08491553
 c     -1.00037151     1.37421752     0.97907983
 c     -0.44354561     1.19441219    -0.43062041
 c      0.90396744     0.73456320    -0.41664280
 h      0.03757997    -2.21658840     0.35574686
 h     -1.77883894     2.12515407     0.83815125
 h     -0.75430089     1.79309431    -1.26926727
 h      1.73016221     1.47357205    -0.70532608
 o      2.45498093    -1.05999252     0.36815370
 h      3.18024001    -0.59896695     0.01985548
 c     -2.45857307    -0.26957261    -0.49080176
 h     -2.41989589    -1.13686790    -1.39790963
 h     -3.08477029    -0.63858988     0.27448959
 h     -2.91583216     0.58122487    -0.90328149
 h     -0.56418204     1.37588340     1.89656300
          17

 c      1.31255897    -0.53412618    -0.01791763
 c      0.04920719    -1.11193866     0.06924141
 c     -1.04073110    -0.20276357    -0.09403569
 c     -1.00297611     1.37552706     0.97476162
 c     -0.45262978     1.20648904    -0.43533582
 c      0.91933538     0.72866774    -0.42080703
 h     -0.01678983    -2.19690545     0.36273303
 h     -1.76331744     2.10330094     0.85194363
 h     -0.74196970     1.84666375    -1.26323703
 h      1.69669278     1.42874603    -0.70974140
 o      2.45349755    -1.05582604     0.36586713
 h      3.17029152    -0.58882482     0.05095737
 c     -2.45287727    -0.27282860    -0.48503490
 h     -2.39794477    -1.12148449    -1.39878586
 h     -3.12137113    -0.64790536     0.29134190
 h     -2.88426971     0.60684937    -0.86455490
 h     -0.54578611     1.30149475     1.90052497
          17

 c      1.30956689    -0.52679156    -0.01407366
 c      0.04668909    -1.12414537     0.07717687
 c     -1.04212837    -0.20275547    -0.10294669
 c     -1.00492812     1.37621552     0.96715795
 c     -0.46049327     1.21537044    -0.43884155
 c      0.93793600     0.72519156    -0.42548382
 h     -0.07550715    -2.16930931     0.36631423
 h     -1.76395269     2.08429655     0.87144501
 h     -0.73420870     1.90011250    -1.25742823
 h      1.66715624     1.38921044    -0.71186490
 o      2.45056158    -1.05291244     0.36399695
 h      3.18663852    -0.56159081     0.07173413
 c     -2.44731282    -0.28036296    -0.48073072
 h     -2.38384350    -1.08659668    -1.38044062
 h     -3.15958040    -0.66075291     0.30881414
 h     -2.85519088     0.64636498    -0.83231219
 h     -0.51368849     1.22280571     1.92128063
          17

 c      1.30475823    -0.51880786    -0.01020850
 c      0.04301088    -1.13684035     0.08611016
 c     -1.04383607    -0.19990051    -0.11153169
 c     -1.00495560     1.37569763     0.95778184
 c     -0.46667517     1.22113956    -0.44137170
 c      0.95759568     0.72329774    -0.43024372
 h     -0.13671352    -2.14316019     0.36879684
 h     -1.78524040     2.07278959     0.89700160
 h     -0.73012889     1.94935746    -1.24895795
 h      1.65768306     1.36916381    -0.71731944
 o      2.44684754    -1.05090602     0.36227336
 h      3.21881137    -0.52338215     0.08692350
 c     -2.44283916    -0.29143360    -0.47737951
 h     -2.37885318    -1.03563401    -1.34673839
 h     -3.19198197    -0.67368966     0.31987338
 h     -2.82710626     0.69192849    -0.80433823
 h     -0.47743283     1.14307751     1.94214869
          17

 c      1.29841802    -0.51075347    -0.00618385
 c      0.03797432    -1.14850058     0.09561302
 c     -1.04537552    -0.19459498    -0.11963673
 c     -1.00247414     1.37372996     0.94789975
 c     -0.47083275     1.22406639    -0.44321289
 c      0.97657005     0.72242104    -0.43475057
 h     -0.19944456    -2.12865168     0.37293352
 h     -1.82469825     2.06723245     0.92931035
 h     -0.72882032     1.99023735    -1.23534549
 h      1.67951229     1.37847298    -0.73040295
 o      2.44343724    -1.04913541     0.36032246
 h      3.24916815    -0.48538866     0.10284194
 c     -2.44027839    -0.30456611    -0.47433533
 h     -2.38363175    -0.97639457    -1.30656406
 h     -3.21347936    -0.68450791     0.32046998
 h     -2.79838316     0.73305046    -0.77795018
 h     -0.44541923     1.06727454     1.94960891
          17

 c      1.29093389    -0.50322578    -0.00184567
 c      0.03143186    -1.15800573     0.10533202
 c     -1.04634759    -0.18728884    -0.12710117
 c     -0.99772693     1.37048362     0.93834566
 c     -0.47271252     1.22449268    -0.44462030
 c      0.99446271     0.72312013    -0.43916225
 h     -0.26285639    -2.13149034     0.38039705
 h     -1.87334304     2.06100033     0.96840935
 h     -0.72962668     2.01950547    -1.21540693
 h      1.72847433     1.41272735    -0.74938638
 o      2.44107741    -1.04707862     0.35793262
 h      3.26471780    -0.45617559     0.12307852
 c     -2.44013701    -0.31779783    -0.47044836
 h     -2.39799096    -0.92234868    -1.27629203
 h     -3.22152390    -0.69229914     0.30942418
 h     -2.76873140     0.76086183    -0.75147603
 h     -0.42283099     1.00006993     1.93643383
          17

 c      1.28274880    -0.49677281     0.00295311
 c      0.02318035    -1.16499257     0.11510295
 c     -1.04650393    -0.17846865    -0.13380034
 c     -0.99137465     1.36625327     0.92968211
 c     -0.47212620     1.22274672    -0.44578480
 c      1.01186487     0.72671676    -0.44399128
 h     -0.32464715    -2.14917675     0.39065205
 h     -1.92020042     2.04683662     1.01294408
 h     -0.73225461     2.03542961    -1.18956690
 h      1.78950514     1.45721275    -0.76804410
 o      2.44004120    -1.04447366     0.35505411
 h      3.25945460    -0.43990732     0.14850904
 c     -2.44252653    -0.32913818    -0.46424343
 h     -2.42112247    -0.88910924    -1.27693416
 h     -3.21613064    -0.69735743     0.28819969
 h     -2.73935385     0.77008081    -0.72441056
 h     -0.41199788     0.94496827     1.90048790
          17

 c      1.27429494    -0.49179074     0.00831264
 c      0.01295556    -1.16967496     0.12491393
 c     -1.04576649    -0.16865941    -0.13967494
 c     -0.98412121     1.36124109     0.92227126
 c     -0.46893626     1.21909416    -0.44681958
 c      1.02939428     0.73428752    -0.44965516
 h     -0.38075242    -2.17328555     0.40156695
 h     -1.95611817     2.01989158     1.06043919
 h     -0.73682526     2.03808243    -1.15984549
 h      1.84825287     1.49802016    -0.78066113
 o      2.44019465    -1.04130222     0.35174370
 h      3.23350457    -0.43667644     0.17823622
 c     -2.44708493    -0.33762294    -0.45531857
 h     -2.45237283    -0.88213887    -1.31790334
 h     -3.20022745    -0.70127815     0.26112459
 h     -2.71255810     0.75943958    -0.69705701
 h     -0.41293891     0.90399112     1.84352681
          17

 c      1.26593119    -0.48844532     0.01424981
 c      0.00056695    -1.17240352     0.13478835
 c     -1.04420800    -0.15841601    -0.14472850
 c     -0.97660049     1.35555812     0.91620311
 c     -0.46305296     1.21371892    -0.44775413
 c      1.04733446     0.74622331    -0.45628320
 h     -0.42677769    -2.19467246     0.41088517
 h     -1.97512902     1.97831434     1.10797905
 h     -0.74390334     2.02940346    -1.12967509
 h      1.89551849     1.52648632    -0.78399599
 o      2.44100782    -1.03781650     0.34813387
 h      3.19316322    -0.44215186     0.21014246
 c     -2.45302910    -0.34376156    -0.44538276
 h     -2.49068755    -0.89129835    -1.38521522
 h     -3.18006657    -0.70725136     0.23560965
 h     -2.69139259     0.73173050    -0.67030313
 h     -0.42325499     0.87716088     1.77116735
          17

 c      1.25791052    -0.48664835     0.02067999
 c     -0.01398082    -1.17339212     0.14471054
 c     -1.04201706    -0.14829493    -0.14900559
 c     -0.96943548     1.34934884     0.91114723
 c     -0.45443752     1.20674162    -0.44854979
 c      1.06568070     0.76225785    -0.46373320
 h     -0.45943526    -2.20670501     0.41711286
 h     -1.97454748     1.92282520     1.15277517
 h     -0.75445133     2.01289872    -1.10346084
 h      1.92666438     1.53866344    -0.77694688
 o      2.44152424    -1.03460925     0.34440764
 h      3.15158951    -0.44655043     0.24135645
 c     -2.45935615    -0.34857794    -0.43695475
 h     -2.53363706    -0.90283452    -1.45599148
 h     -3.16427591    -0.71988113     0.22094344
 h     -2.67939706     0.69390810    -0.64564658
 h     -0.43731376     0.86143335     1.69381554
          17

 c      1.25038293    -0.48608817     0.02742062
 c     -0.03045549    -1.17265314     0.15460820
 c     -1.03945406    -0.13881634    -0.15257188
 c     -0.96329179     1.34291219     0.90627599
 c     -0.44311610     1.19829505    -0.44915984
 c      1.08420570     0.78160711    -0.47165364
 h     -0.47713336    -2.20607626     0.41970400
 h     -1.95503941     1.85630482     1.19260981
 h     -0.76957084     1.99267283    -1.08566940
 h      1.94056553     1.53422185    -0.75996445
 o      2.44057801    -1.03250948     0.34072655
 h      3.12558281    -0.43645262     0.26949836
 c     -2.46518100    -0.35305345    -0.43181133
 h     -2.57814464    -0.90802184    -1.51325814
 h     -3.15974896    -0.74330085     0.22432507
 h     -2.68034819     0.65682880    -0.62512172
 h     -0.44556166     0.84966051     1.62693714
          17

 c      1.24341676    -0.48629308     0.03421283
 c     -0.04841790    -1.17000953     0.16435385
 c     -1.03680865    -0.13042666    -0.15550252
 c     -0.95863720     1.33656448     0.90058533
 c     -0.42921171     1.18864826    -0.44963499
 c      1.10243168     0.80307794    -0.47953562
 h     -0.48005947    -2.19274582     0.41899309
 h     -1.92123052     1.78365504     1.22635816
 h     -0.78991400     1.97177791    -1.07946882
 h      1.93958499     1.51623887    -0.73482628
 o      2.43759066    -1.03196746     0.33712572
 h      3.12316922    -0.40479884     0.29446519
 c     -2.47019699    -0.35822175    -0.43049143
 h     -2.62133421    -0.90307155    -1.54779069
 h     -3.16632802    -0.77801476     0.24600562
 h     -2.69769215     0.63272827    -0.61063117
 h     -0.43684436     0.83248687     1.58666745
          17

 c      1.23702965    -0.48670843     0.04075503
 c     -0.06725297    -1.16510643     0.17376645
 c     -1.03438123    -0.12346795    -0.15787701
 c     -0.95504849     1.33004918     0.89371783
 c     -0.41298582     1.17830473    -0.45020919
 c      1.11952620     0.82512077    -0.48675517
 h     -0.47016786    -2.16997320     0.41614270
 h     -1.88247536     1.71153925     1.25470238
 h     -0.81493398     1.95071958    -1.08553046
 h      1.93058580     1.49179923    -0.70465287
 o      2.43311039    -1.03251827     0.33355156
 h      3.13513788    -0.35952840     0.31785848
 c     -2.47478197    -0.36490254    -0.43260834
 h     -2.66076764    -0.88719084    -1.55563908
 h     -3.17680741    -0.82002632     0.27912854
 h     -2.73327380     0.62893622    -0.60259958
 h     -0.40601832     0.80588709     1.57923518
          17

 c      1.23122017    -0.48678051     0.04674208
 c     -0.08620290    -1.15742608     0.18261948
 c     -1.03248500    -0.11815570    -0.15977495
 c     -0.95090443     1.32224859     0.88629645
 c     -0.39485373     1.16796738    -0.45128312
 c      1.13424206     0.84589740    -0.49263864
 h     -0.45101487    -2.14432044     0.41307396
 h     -1.85187864     1.64715309     1.28053623
 h     -0.84253146     1.92743076    -1.10189392
 h      1.92574128     1.47221462    -0.67362962
 o      2.42812538    -1.03326942     0.33000280
 h      3.14573659    -0.31565403     0.34062076
 c     -2.47967706    -0.37312007    -0.43746198
 h     -2.69447994    -0.86149152    -1.53644560
 h     -3.18227756    -0.86339654     0.31445867
 h     -2.78576367     0.64235139    -0.59911559
 h     -0.35879020     0.77603913     1.59636020
          17

 c      1.22598487    -0.48602360     0.05189907
 c     -0.10443921    -1.14639043     0.19067816
 c     -1.03144723    -0.11456178    -0.16127749
 c     -0.94435229     1.31191876     0.87928927
 c     -0.37535099     1.15837649    -0.45330877
 c      1.14523597     0.86362249    -0.49662362
 h     -0.42703939    -2.12460056     0.41214344
 h     -1.84069995     1.59552144     1.30738250
 h     -0.86946504     1.89875683    -1.12496772
 h      1.93913142     1.46970382    -0.64549607
 o      2.42334128    -1.03353457     0.32655158
 h      3.14388798    -0.28490882     0.36254843
 c     -2.48563645    -0.38208944    -0.44429525
 h     -2.72117583    -0.82881006    -1.49347737
 h     -3.17623869    -0.90292119     0.34433938
 h     -2.85048239     0.66191556    -0.59681410
 h     -0.30601344     0.75329995     1.62409494
          17

 c      1.22132060    -0.48405532     0.05600408
 c     -0.12120074    -1.13166847     0.19778358
 c     -1.03160419    -0.11260416    -0.16247810
 c     -0.93454586     1.29843891     0.87362147
 c     -0.35508209     1.15013965    -0.45666953
 c      1.15198898     0.87729085    -0.49847511
 h     -0.40199633    -2.11837095     0.41529371
 h     -1.85058032     1.55734003     1.33561271
 h     -0.89221899     1.86217727    -1.15086942
 h      1.97633488     1.48914796    -0.62122046
 o      2.41905412    -1.03298293     0.32329451
 h      3.12507311    -0.27318119     0.38297610
 c     -2.49316225    -0.39068207    -0.45210930
 h     -2.74083776    -0.79420805    -1.43539266
 h     -3.15550707    -0.93514292     0.36387021
 h     -2.92109871     0.67589826    -0.59248833
 h     -0.25683807     0.74535141     1.65118871
          17

 c      1.21722132    -0.48059956     0.05889541
 c     -0.13591696    -1.11359637     0.20395132
 c     -1.03328991    -0.11204120    -0.16349581
 c     -0.92185053     1.28183309     0.87016323
 c     -0.33468614     1.14364444    -0.46160560
 c      1.15536943     0.88702141    -0.49828138
 h     -0.37747440    -2.12701971     0.42299112
 h     -1.87285964     1.53004991     1.36101195
 h     -0.90779169     1.81678662    -1.17641773
 h      2.02808890     1.52397685    -0.59905106
 o      2.41521796    -1.03160617     0.32031379
 h      3.09021862    -0.28095964     0.40136061
 c     -2.50230680    -0.39770504    -0.45934793
 h     -2.75580730    -0.76575939    -1.37902042
 h     -3.11973286    -0.95841086     0.37077651
 h     -2.99151242     0.67626476    -0.58392363
 h     -0.21688018     0.75572953     1.67074445
          17

 c      1.21367798    -0.47547000     0.06046459
 c     -0.14818670    -1.09328579     0.20939060
 c     -1.03681221    -0.11248028    -0.16447787
 c     -0.90718906     1.26246404     0.86954934
 c     -0.31480768     1.13905222    -0.46817176
 c      1.15694064     0.89347634    -0.49622284
 h     -0.35314915    -2.14431386     0.43400498
 h     -1.89558270     1.51046686     1.37773912
 h     -0.91420846     1.76352149    -1.19967249
 h      2.07837619     1.56271142    -0.57703129
 o      2.41145912    -1.02973538     0.31764626
 h      3.04548907    -0.30303953     0.41778280
 c     -2.51262404    -0.40200147    -0.46396644
 h     -2.77114272    -0.75380656    -1.34840281
 h     -3.07087650    -0.97286609     0.36528201
 h     -3.05682440     0.65919803    -0.56992961
 h     -0.18876298     0.78470597     1.67932700
          17

 c      1.21067850    -0.46856345     0.06064957
 c     -0.15765911    -1.07224554     0.21441477
 c     -1.04240674    -0.11341107    -0.16558038
 c     -0.89149925     1.24084842     0.87195811
 c     -0.29605687     1.13632646    -0.47621492
 c      1.15809971     0.89724908    -0.49243930
 h     -0.32834071    -2.16031222     0.44631666
 h     -1.90923761     1.49612151     1.38141141
 h     -0.91083922     1.70500342    -1.22020025
 h      2.11415021     1.59592568    -0.55431961
 o      2.40704757    -1.02810800     0.31524532
 h      3.00279616    -0.32748119     0.43358207
 c     -2.52350597    -0.40284066    -0.46469116
 h     -2.79092455    -0.76526735    -1.36048302
 h     -3.01296708    -0.98073261     0.35042551
 h     -3.11361615     0.62429102    -0.55011076
 h     -0.17257056     0.83009575     1.67637754
          17

 c      1.20821419    -0.45986053     0.05943440
 c     -0.16398694    -1.05189675     0.21932865
 c     -1.05018146    -0.11426721    -0.16693557
 c     -0.87561801     1.21762008     0.87700828
 c     -0.27895461     1.13526999    -0.48537139
 c      1.15979948     0.89871621    -0.48703532
 h     -0.30301097    -2.16620001     0.45815517
 h     -1.90830056     1.48535752     1.37005198
 h     -0.89859305     1.64520841    -1.23918756
 h      2.12797803     1.61793763    -0.53098687
 o      2.40106533    -1.02772175     0.31296979
 h      2.97720085    -0.33808182     0.45157031
 c     -2.53468094    -0.40040889    -0.46256644
 h     -2.81267590    -0.79683963    -1.40741376
 h     -2.95183979    -0.98683125     0.33246463
 h     -3.16012756     0.57400125    -0.52468918
 h     -0.16557359     0.88762525     1.66448085
          17

 c      1.20629470    -0.44942559     0.05685607
 c     -0.16688165    -1.03328564     0.22435497
 c     -1.06007736    -0.11450837    -0.16862934
 c     -0.86037083     1.19351024     0.88373818
 c     -0.26387827     1.13557310    -0.49510003
 c      1.16256322     0.89810438    -0.48011806
 h     -0.27778824    -2.15666150     0.46849391
 h     -1.89096059     1.47716208     1.34389386
 h     -0.87986863     1.58892054    -1.25930402
 h      2.11716762     1.62615879    -0.50756245
 o      2.39306606    -1.02909337     0.31071120
 h      2.97649841    -0.32643723     0.47403276
 c     -2.54604125    -0.39555098    -0.46009408
 h     -2.82992394    -0.83840050    -1.46588555
 h     -2.89399970    -0.99832934     0.31992567
 h     -3.19677189     0.51372050    -0.49442422
 h     -0.16157156     0.95138539     1.65001796
          17

 c      1.20496202    -0.43741445     0.05301372
 c     -0.16619878    -1.01696921     0.22959386
 c     -1.07184467    -0.11370177    -0.17069038
 c     -0.84656347     1.16923189     0.89073372
 c     -0.25104954     1.13688367    -0.50477574
 c      1.16651065     0.89555452    -0.47182655
 h     -0.25364734    -2.13036171     0.47716499
 h     -1.85890271     1.47117092     1.30505413
 h     -0.85796274     1.54086075    -1.28399251
 h      2.08291792     1.62057506    -0.48475338
 o      2.38356740    -1.03165757     0.30858486
 h      2.99338288    -0.30167773     0.49966881
 c     -2.55727612    -0.38939928    -0.45931768
 h     -2.83789773    -0.88038854    -1.51600950
 h     -2.84415573    -1.02195994     0.31962760
 h     -3.22697609     0.45205447    -0.46044868
 h     -0.15143644     1.01527243     1.64246305
          17

 c      1.20428880    -0.42410322     0.04807355
 c     -0.16199359    -1.00297368     0.23499743
 c     -1.08503627    -0.11158052    -0.17308651
 c     -0.83460696     1.14526916     0.89660324
 c     -0.24059737     1.13889109    -0.51385459
 c      1.17132476     0.89111531    -0.46235074
 h     -0.23164011    -2.08997343     0.48490494
 h     -1.81759434     1.46793992     1.25733283
 h     -0.83578587     1.50462141    -1.31596278
 h      2.03052121     1.60407931    -0.46328742
 o      2.37351088    -1.03439013     0.30686328
 h      3.01393024    -0.28045060     0.52458455
 c     -2.56789709    -0.38347650    -0.46100417
 h     -2.83474096    -0.91616627    -1.54639914
 h     -2.80334533    -1.05934229     0.33149434
 h     -3.25734429     0.39987643    -0.42378296
 h     -0.12741015     1.07533610     1.64970566
          17

 c      1.20436187    -0.40992914     0.04226894
 c     -0.15452584    -0.99079212     0.24035688
 c     -1.09903390    -0.10806638    -0.17573447
 c     -0.82396591     1.12180249     0.90062469
 c     -0.23266019     1.14138503    -0.52205247
 c      1.17617873     0.88466812    -0.45194950
 h     -0.21273270    -2.04227142     0.49345258
 h     -1.77636408     1.46933753     1.20585893
 h     -0.81447376     1.48192900    -1.35542781
 h      1.97036460     1.58363207    -0.44377039
 o      2.36363454    -1.03654511     0.30579051
 h      3.02751499    -0.27495994     0.54521168
 c     -2.57743550    -0.37949246    -0.46487097
 h     -2.82054650    -0.94149720    -1.55199967
 h     -2.77015125    -1.10559776     0.34838286
 h     -3.29496897     0.36624545    -0.38478214
 h     -0.08953924     1.13036683     1.67148627
          17

 c      1.20526438    -0.39552691     0.03590098
 c     -0.14422117    -0.97947338     0.24531850
 c     -1.11310459    -0.10324881    -0.17852132
 c     -0.81329228     1.09891219     0.90285962
 c     -0.22742842     1.14424891    -0.52941305
 c      1.17977304     0.87589956    -0.44097283
 h     -0.19769384    -1.99761040     0.50555373
 h     -1.74629221     1.47837188     1.15597497
 h     -0.79303547     1.47273994    -1.39940995
 h      1.91781978     1.57091531    -0.42651551
 o      2.35433899    -1.03779661     0.30550849
 h      3.02894813    -0.29057931     0.55949176
 c     -2.58577620    -0.37859047    -0.47018460
 h     -2.79655328    -0.95394065    -1.53190398
 h     -2.74313467    -1.15299577     0.36128291
 h     -3.34182365     0.35274073    -0.34352082
 h     -0.04606875     1.17960869     1.69953328
          17

 c      1.20706647    -0.38175826     0.02934198
 c     -0.13161639    -0.96793637     0.24946330
 c     -1.12647765    -0.09732708    -0.18133145
 c     -0.80142094     1.07685022     0.90376521
 c     -0.22508880     1.14740318    -0.53621691
 c      1.18083534     0.86466834    -0.42987608
 h     -0.18697349    -1.96700697     0.52440467
 h     -1.73444410     1.49733810     1.11134483
 h     -0.76933595     1.47598776    -1.44276574
 h      1.88775103     1.57839064    -0.41150291
 o      2.34572724    -1.03817424     0.30604888
 h      3.01785483    -0.32688809     0.56703566
 c     -2.59330894    -0.38094996    -0.47605065
 h     -2.76487869    -0.95289571    -1.48882969
 h     -2.72174461    -1.19477159     0.36352235
 h     -3.39228247     0.35273706    -0.30109425
 h     -0.00727689     1.22122460     1.72403725
          17

 c      1.20982717    -0.36972154     0.02303572
 c     -0.11732125    -0.95553829     0.25247135
 c     -1.13842990    -0.09053923    -0.18407257
 c     -0.78820907     1.05620933     0.90387952
 c     -0.22573435     1.15075241    -0.54282138
 c      1.17904055     0.85189158    -0.41920308
 h     -0.18051940    -1.95625355     0.55215429
 h     -1.73856011     1.52506518     1.07307060
 h     -0.74144382     1.49035051    -1.48000934
 h      1.88390170     1.60909467    -0.39869016
 o      2.33759642    -1.03805097     0.30731651
 h      2.99882580    -0.37797118     0.56941316
 c     -2.60058640    -0.38603828    -0.48136034
 h     -2.72859442    -0.94046323    -1.43032372
 h     -2.70606782    -1.22653779     0.35179378
 h     -3.43718412     0.35666162    -0.26001749
 h      0.01928699     1.25281785     1.73806789
          17

 c      1.21360543    -0.36068125     0.01747330
 c     -0.10200226    -0.94248398     0.25428139
 c     -1.14834998    -0.08310555    -0.18668874
 c     -0.77444111     1.03784227     0.90362620
 c     -0.22929944     1.15416347    -0.54953017
 c      1.17517530     0.83983889    -0.40954627
 h     -0.17759615    -1.96166178     0.58836130
 h     -1.74906228     1.55668769     1.04098131
 h     -0.70847383     1.51469529    -1.50675389
 h      1.89681731     1.65260363    -0.38827059
 o      2.32937707    -1.03817295     0.30905664
 h      2.98241502    -0.43212876     0.57069018
 c     -2.60792180    -0.39287040    -0.48461696
 h     -2.69172516    -0.92304289    -1.37119902
 h     -2.69643245    -1.24634939     0.32576630
 h     -3.46877543     0.35667161    -0.22339325
 h      0.02984231     1.27233951     1.73827509
          17

 c      1.21846317    -0.35584494     0.01311942
 c     -0.08635860    -0.92961757     0.25508998
 c     -1.15576327    -0.07519884    -0.18915688
 c     -0.76122553     1.02258014     0.90320061
 c     -0.23553702     1.15746243    -0.55652223
 c      1.17028153     0.83117988    -0.40148921
 h     -0.17685985    -1.97274331     0.63013060
 h     -1.75562637     1.58626892     1.01513327
 h     -0.67083436     1.54825911    -1.52042589
 h      1.91362562     1.69402675    -0.38046800
 o      2.32026064    -1.03949362     0.31090082
 h      2.98322883    -0.47481132     0.57672565
 c     -2.61530854    -0.40010584    -0.48395256
 h     -2.65838646    -0.91171992    -1.33379739
 h     -2.69317670    -1.25464643     0.28768939
 h     -3.48261803     0.34807595    -0.19401903
 h      0.02395274     1.27858338     1.72437152
          17

 c      1.22443081    -0.35601100     0.01029391
 c     -0.07106988    -0.91789289     0.25521408
 c     -1.16033057    -0.06693994    -0.19147367
 c     -0.74962765     1.01100667     0.90253433
 c     -0.24404042     1.16043770    -0.56382827
 c      1.16505534     0.82796265    -0.39550221
 h     -0.17675859    -1.97841446     0.67367116
 h     -1.75122674     1.60911389     0.99612565
 h     -0.63012105     1.59072550    -1.52046134
 h      1.92507675     1.72221860    -0.37533319
 o      2.30990103    -1.04255433     0.31264987
 h      3.00912894    -0.49885240     0.59076749
 c     -2.62258238    -0.40654569    -0.47805686
 h     -2.63089171    -0.91600443    -1.33743887
 h     -2.69655364    -1.25456094     0.24233344
 h     -3.47764834     0.32928421    -0.17381506
 h      0.00431185     1.27147535     1.69896363
          17

 c      1.23142850    -0.36124456     0.00905733
 c     -0.05673090    -0.90803830     0.25496388
 c     -1.16184809    -0.05841253    -0.19364423
 c     -0.74064215     1.00336786     0.90126634
 c     -0.25429355     1.16285025    -0.57134490
 c      1.15980770     0.83114434    -0.39182573
 h     -0.17596263    -1.97079007     0.71563612
 h     -1.73279560     1.62258453     0.98481251
 h     -0.58879927     1.64225811    -1.50813826
 h      1.92636388     1.73147992    -0.37276597
 o      2.29907185    -1.04709420     0.31453949
 h      3.05128610    -0.51091932     0.60939437
 c     -2.62944852    -0.41199192    -0.46772314
 h     -2.60949858    -0.93302988    -1.38031411
 h     -2.70669788    -1.25243804     0.19688444
 h     -3.45614235     0.30183588    -0.16336707
 h     -0.02289219     1.25237340     1.66802417
          17

 c      1.23919092    -0.37077196     0.00916757
 c     -0.04379847    -0.90047267     0.25457679
 c     -1.16026387    -0.04969833    -0.19567564
 c     -0.73524608     0.99956826     0.89872827
 c     -0.26573118     1.16446837    -0.57889008
 c      1.15458957     0.84051408    -0.39041866
 h     -0.17361923    -1.94600869     0.75369705
 h     -1.70075955     1.62618496     0.98201451
 h     -0.54970050     1.70336060    -1.48593728
 h      1.91616086     1.72078019    -0.37259934
 o      2.28915016    -1.05261007     0.31703026
 h      3.09259416    -0.52247881     0.62597518
 c     -2.63526650    -0.41707997    -0.45552927
 h     -2.59448062    -0.95021650    -1.44231182
 h     -2.72357289    -1.25736312     0.15973491
 h     -3.42411177     0.27077307    -0.16155047
 h     -0.04777720     1.22411159     1.64123039
          17

 c      1.24724485    -0.38316525     0.01013988
 c     -0.03255725    -0.89531221     0.25418061
 c     -1.15568942    -0.04091770    -0.19756635
 c     -0.73421783     0.99925747     0.89413863
 c     -0.27779543     1.16514687    -0.58631113
 c      1.14924521     0.85485112    -0.39100701
 h     -0.16947638    -1.90400070     0.78677192
 h     -1.65885734     1.62169037     0.98836644
 h     -0.51541024     1.77431250    -1.45631017
 h      1.89627942     1.69337219    -0.37464359
 o      2.28134635    -1.05887650     0.32050577
 h      3.11965058    -0.54108185     0.63546020
 c     -2.63901078    -0.42262656    -0.44405840
 h     -2.58655943    -0.95660529    -1.50303515
 h     -2.74678274    -1.27764372     0.13726075
 h     -3.39150354     0.24478446    -0.16541075
 h     -0.05899722     1.18993340     1.62976976
          17

 c      1.25495912    -0.39670827     0.01137205
 c     -0.02310764    -0.89236675     0.25375546
 c     -1.14838907    -0.03225782    -0.19929455
 c     -0.73754736     1.00199584     0.88718272
 c     -0.28997238     1.16494926    -0.59360961
 c      1.14335567     0.87218926    -0.39319749
 h     -0.16396816    -1.84835628     0.81533858
 h     -1.61442107     1.61352781     1.00433281
 h     -0.48779985     1.85409720    -1.42027487
 h      1.87227477     1.65725021    -0.37867990
 o      2.27645754    -1.06597153     0.32518996
 h      3.12599687    -0.56934424     0.63555294
 c     -2.63957357    -0.42964738    -0.43490662
 h     -2.58618220    -0.94666872    -1.54929251
 h     -2.77516683    -1.31500574     0.13023335
 h     -3.37003082     0.23429186    -0.17094576
 h     -0.05024840     1.15118399     1.63953041
          17

 c      1.26166089    -0.40977291     0.01227213
 c     -0.01537522    -0.89112393     0.25309302
 c     -1.13875646    -0.02397723    -0.20081279
 c     -0.74398430     1.00729231     0.87848246
 c     -0.30179771     1.16425074    -0.60098455
 c      1.13617399     0.89012879    -0.39659198
 h     -0.15827943    -1.78629631     0.84193026
 h     -1.57807286     1.60880926     1.03043056
 h     -0.46796540     1.93941053    -1.37692435
 h      1.85398492     1.62516755    -0.38444307
 o      2.27482365    -1.07415860     0.33114826
 h      3.11176139    -0.60606823     0.62642332
 c     -2.63640083    -0.43915330    -0.42858191
 h     -2.59320562    -0.91898683    -1.57408912
 h     -2.80650627    -1.36272728     0.13391778
 h     -3.36665738     0.24556393    -0.17544680
 h     -0.02570023     1.10669329     1.66535321
          17

 c      1.26678544    -0.42109309     0.01235411
 c     -0.00914650    -0.89081202     0.25179664
 c     -1.12729233    -0.01638392    -0.20204420
 c     -0.75160232     1.01453262     0.86924502
 c     -0.31284939     1.16372910    -0.60873844
 c      1.12684207     0.90636590    -0.40085768
 h     -0.15424434    -1.72773203     0.87127918
 h     -1.56043029     1.61523910     1.06729573
 h     -0.45648847     2.02471723    -1.32442414
 h      1.85285071     1.61091916    -0.39166659
 o      2.27621533    -1.08381938     0.33826393
 h      3.08418062    -0.64647916     0.61070751
 c     -2.62997208    -0.45144353    -0.42481737
 h     -2.60690555    -0.87471112    -1.57464991
 h     -2.83784114    -1.41019202     0.14175023
 h     -3.37783284     0.27507063    -0.17939687
 h      0.00351706     1.05540498     1.69493302
          17

 c      1.27001293    -0.42988287     0.01128683
 c     -0.00415639    -0.89067589     0.24942817
 c     -1.11458909    -0.00980013    -0.20288977
 c     -0.75898906     1.02322243     0.86066934
 c     -0.32275920     1.16422887    -0.61711992
 c      1.11510583     0.91952594    -0.40574689
 h     -0.15378424    -1.68196670     0.90875790
 h     -1.56535834     1.63608962     1.11457376
 h     -0.45368983     2.10346225    -1.26161830
 h      1.87360494     1.62055893    -0.40017506
 o      2.27968627    -1.09544326     0.34620449
 h      3.05892219    -0.68182010     0.59367838
 c     -2.62145766    -0.46594418    -0.42298644
 h     -2.62608740    -0.81688908    -1.55180426
 h     -2.86615332    -1.44808244     0.14832885
 h     -3.39275510     0.31192893    -0.18505852
 h      0.02658367     0.99832064     1.71666484
          17

 c      1.27133096    -0.43581223     0.00890400
 c     -0.00020822    -0.89040938     0.24583957
 c     -1.10130513    -0.00451704    -0.20324637
 c     -0.76584214     1.03328177     0.85379496
 c     -0.33124175     1.16656880    -0.62622267
 c      1.10180551     0.92955315    -0.41109322
 h     -0.15785617    -1.65273281     0.95651807
 h     -1.58659527     1.66716352     1.16907452
 h     -0.45971524     2.16964826    -1.18905906
 h      1.90860423     1.64783298    -0.40983613
 o      2.28380486    -1.10949877     0.35451880
 h      3.05617146    -0.70146362     0.58151670
 c     -2.61201424    -0.48162899    -0.42229666
 h     -2.64928172    -0.75034145    -1.51095003
 h     -2.88889965    -1.47051613     0.15023528
 h     -3.40087016     0.34487875    -0.19393619
 h      0.03637252     0.93815026     1.72312725
          17

 c      1.27101212    -0.43888339     0.00518254
 c      0.00274688    -0.89031304     0.24141017
 c     -1.08812272    -0.00074642    -0.20303469
 c     -0.77256965     1.04485984     0.84947910
 c     -0.33812012     1.17136994    -0.63595383
 c      1.08835699     0.93710618    -0.41680022
 h     -0.16578022    -1.63646008     1.01062868
 h     -1.61283843     1.70020210     1.22502306
 h     -0.47452575     2.21905204    -1.10913571
 h      1.94383622     1.68079077    -0.42039763
 o      2.28773329    -1.12595739     0.36297476
 h      3.08415212    -0.70118657     0.57604217
 c     -2.60241329    -0.49734984    -0.42167582
 h     -2.67514574    -0.68142712    -1.46402413
 h     -2.90430485    -1.47516277     0.14583563
 h     -3.39547687     0.36610828    -0.20586793
 h      0.02950509     0.87834342     1.71099929
          17

 c      1.26952513    -0.43931837     0.00021484
 c      0.00465300    -0.89097571     0.23687797
 c     -1.07569738     0.00142359    -0.20222005
 c     -0.77970003     1.05798609     0.84825799
 c     -0.34333569     1.17893242    -0.64604624
 c      1.07601122     0.94286738    -0.42281774
 h     -0.17571897    -1.62601638     1.06292379
 h     -1.63426153     1.72788839     1.27630566
 h     -0.49789161     2.24993879    -1.02567298
 h      1.96734647     1.70936555    -0.43148518
 o      2.29191698    -1.14402082     0.37169143
 h      3.12916948    -0.68818702     0.57285237
 c     -2.59295995    -0.51200703    -0.41973273
 h     -2.70311686    -0.61667505    -1.42950212
 h     -2.91156819    -1.46301004     0.13509052
 h     -3.37379098     0.37170386    -0.21925043
 h      0.00573935     0.82239386     1.68037809
          17

 c      1.26742467    -0.43750052    -0.00581538
 c      0.00545516    -0.89288097     0.23298011
 c     -1.06461115     0.00205433    -0.20082226
 c     -0.78767361     1.07246274     0.85021487
 c     -0.34694286     1.18916023    -0.65608992
 c      1.06559166     0.94732450    -0.42911670
 h     -0.18566092    -1.61523030     1.10512642
 h     -1.64486619     1.74581755     1.31815048
 h     -0.52943707     2.26343807    -0.94337594
 h      1.97206767     1.72749214    -0.44270870
 o      2.29717865    -1.16261166     0.38081317
 h      3.17078315    -0.67355088     0.56671260
 c     -2.58353722    -0.52470976    -0.41543502
 h     -2.73343015    -0.56023457    -1.42415059
 h     -2.91114060    -1.43852669     0.11974427
 h     -3.33618560     0.36116623    -0.23143592
 h     -0.03213214     0.77324544     1.63468231
          17

 c      1.26523899    -0.43393533    -0.01265846
 c      0.00517788    -0.89624189     0.23023017
 c     -1.05533648     0.00135226    -0.19891414
 c     -0.79689889     1.08796412     0.85492218
 c     -0.34908827     1.20154200    -0.66558421
 c      1.05751985     0.95079253    -0.43567275
 h     -0.19403684    -1.60073320     1.13139309
 h     -1.64220895     1.75237189     1.34764176
 h     -0.56874536     2.26363406    -0.86721362
 h      1.95535481     1.73253191    -0.45373562
 o      2.30392127    -1.18081769     0.39031078
 h      3.19519297    -0.66540885     0.55493870
 c     -2.57378617    -0.53476649    -0.40928618
 h     -2.76521943    -0.51338661    -1.44909413
 h     -2.90505482    -1.41006590     0.10369916
 h     -3.28577361     0.33718717    -0.23912270
 h     -0.07785347     0.73237791     1.58098815
          17

 c      1.26338459    -0.42920196    -0.02002805
 c      0.00395362    -0.90099537     0.22885427
 c     -1.04821600    -0.00036978    -0.19661580
 c     -0.80781089     1.10417687     0.86146719
 c     -0.34997892     1.21522379    -0.67401161
 c      1.05186480     0.95343765    -0.44245871
 h     -0.19991638    -1.58195606     1.13902450
 h     -1.62687085     1.74831140     1.36381414
 h     -0.61547157     2.25697049    -0.80170139
 h      1.91831888     1.72469994    -0.46431882
 o      2.31207208    -1.19797891     0.40001220
 h      3.19678565    -0.66791813     0.53714520
 c     -2.56323317    -0.54155599    -0.40324897
 h     -2.79519435    -0.47713902    -1.48994340
 h     -2.89682571    -1.38909888     0.09262198
 h     -3.22846552     0.30593264    -0.23880768
 h     -0.12160064     0.69874616     1.52988354
          17

 c      1.26212290    -0.42390633    -0.02762864
 c      0.00202090    -0.90682583     0.22878086
 c     -1.04345253    -0.00275066    -0.19408167
 c     -0.82068431     1.12079271     0.86866438
 c     -0.34986135     1.22921213    -0.68091893
 c      1.04832668     0.95523095    -0.44944177
 h     -0.20306381    -1.56077770     1.12858004
 h     -1.60258065     1.73684017     1.36790339
 h     -0.66923259     2.25037726    -0.75023784
 h      1.86600935     1.70732586    -0.47432704
 o      2.32119955    -1.21368272     0.40966837
 h      3.17672161    -0.68171086     0.51438890
 c     -2.55127988    -0.54484233    -0.39939265
 h     -2.81932607    -0.45305450    -1.53009289
 h     -2.88993567    -1.38598244     0.09149764
 h     -3.17302929     0.27736559    -0.22715209
 h     -0.15228918     0.66900657     1.49297328
          17

 c      1.26156240    -0.41864093    -0.03517791
 c     -0.00029092    -0.91317655     0.22962433
 c     -1.04110125    -0.00543180    -0.19147525
 c     -0.83511209     1.13721198     0.87550786
 c     -0.34904315     1.24266547    -0.68596427
 c      1.04617757     0.95584109    -0.45658223
 h     -0.20402287    -1.54140882     1.10409644
 h     -1.57689620     1.72407402     1.36387545
 h     -0.72900971     2.24840118    -0.71486279
 h      1.80820557     1.68780825    -0.48380747
 o      2.33052853    -1.22780268     0.41899524
 h      3.14288234    -0.70353134     0.48861610
 c     -2.53742203    -0.54527756    -0.39893676
 h     -2.83461942    -0.44215442    -1.55813466
 h     -2.88515673    -1.40331227     0.10093307
 h     -3.12952230     0.26340756    -0.20127620
 h     -0.16343839     0.64078606     1.47715989
          17

 c      1.26168930    -0.41395232    -0.04242005
 c     -0.00258873    -0.91926908     0.23068647
 c     -1.04106880    -0.00808507    -0.18893414
 c     -0.84968300     1.15222466     0.88145254
 c     -0.34794411     1.25509801    -0.68891033
 c      1.04431140     0.95459740    -0.46383243
 h     -0.20417990    -1.53027334     1.07313004
 h     -1.56103626     1.71885465     1.35849328
 h     -0.79234837     2.25125787    -0.69653523
 h      1.75901397     1.67776489    -0.49303874
 o      2.33889875    -1.24056382     0.42771531
 h      3.11052685    -0.72534264     0.46205017
 c     -2.52170927    -0.54404977    -0.40210214
 h     -2.83943991    -0.44434392    -1.56791479
 h     -2.87971386    -1.43409909     0.11635040
 h     -3.10441306     0.27126876    -0.15973161
 h     -0.15746322     0.61675842     1.48116163
          17

 c      1.26241162    -0.41031806    -0.04912800
 c     -0.00447434    -0.92421397     0.23109400
 c     -1.04313044    -0.01042393    -0.18654244
 c     -0.86257794     1.16436365     0.88632971
 c     -0.34710832     1.26634951    -0.68959535
 c      1.04170623     0.95084826    -0.47114909
 h     -0.20547823    -1.53491619     1.04522519
 h     -1.56590139     1.72962830     1.35885035
 h     -0.85520158     2.25552495    -0.69553090
 h      1.73162045     1.68863016    -0.50239395
 o      2.34499886    -1.25242882     0.43563040
 h      3.09846132    -0.73624001     0.43603367
 c     -2.50496370    -0.54185038    -0.40834118
 h     -2.83329745    -0.45851929    -1.55715055
 h     -2.86943695    -1.46720003     0.13119870
 h     -3.09598581     0.29665153    -0.10442623
 h     -0.14266529     0.60357364     1.49871256
          17

 c      1.26360724    -0.40813157    -0.05510062
 c     -0.00566115    -0.92730759     0.23018995
 c     -1.04696260    -0.01220868    -0.18432546
 c     -0.87270675     1.17279350     0.89037781
 c     -0.34713521     1.27640646    -0.68792187
 c      1.03821104     0.94475348    -0.47852781
 h     -0.20938183    -1.56082086     1.02739232
 h     -1.59428779     1.75830163     1.36704947
 h     -0.91272837     2.25654266    -0.71158064
 h      1.72905747     1.72221178    -0.51193174
 o      2.34821395    -1.26354104     0.44266516
 h      3.11537635    -0.73137895     0.41031909
 c     -2.48838352    -0.53863311    -0.41658929
 h     -2.81682581    -0.48279403    -1.52712499
 h     -2.85099702    -1.49299556     0.14010868
 h     -3.09664056     0.32678188    -0.04112646
 h     -0.12746975     0.60746727     1.52334403
          17

 c      1.26516937    -0.40768588    -0.06016393
 c     -0.00609878    -0.92839618     0.22796260
 c     -1.05217228    -0.01324645    -0.18225938
 c     -0.88016495     1.17770453     0.89424025
 c     -0.34856592     1.28525229    -0.68385627
 c      1.03465015     0.93751019    -0.48601293
 h     -0.21558332    -1.60743036     1.01911637
 h     -1.63818228     1.79802353     1.37826729
 h     -0.96041651     2.25044235    -0.74385402
 h      1.74273742     1.76782972    -0.52123970
 o      2.34915543    -1.27332139     0.44876652
 h      3.15110569    -0.71833825     0.38462269
 c     -2.47293841    -0.53414865    -0.42544708
 h     -2.79214832    -0.51467037    -1.48369135
 h     -2.82265420    -1.50546069     0.13996088
 h     -3.09873509     0.34903934     0.02266435
 h     -0.11761106     0.63182123     1.55032144
          17

 c      1.26703027    -0.40915217    -0.06417913
 c     -0.00596935    -0.92792923     0.22500215
 c     -1.05830957    -0.01338483    -0.18028049
 c     -0.88570047     1.17988688     0.89857694
 c     -0.35178355     1.29280090    -0.67741868
 c      1.03206820     0.93059897    -0.49365390
 h     -0.22198212    -1.66766928     1.01292678
 h     -1.68527764     1.83838304     1.38526093
 h     -0.99490821     2.23504762    -0.79099020
 h      1.76097760     1.81083048    -0.52981648
 o      2.34891438    -1.28094483     0.45381696
 h      3.18811488    -0.70935473     0.35993491
 c     -2.45908264    -0.52827609    -0.43323104
 h     -2.76341209    -0.55138527    -1.43883287
 h     -2.78416026    -1.50216367     0.12984069
 h     -3.09739810     0.35529064     0.07995776
 h     -0.11586969     0.67698769     1.57671609
          17

 c      1.26915479    -0.41256414    -0.06705212
 c     -0.00555472    -0.92663945     0.22203802
 c     -1.06486896    -0.01250323    -0.17828915
 c     -0.89013667     1.18023709     0.90371638
 c     -0.35695534     1.29887708    -0.66866534
 c      1.03117818     0.92511982    -0.50146361
 h     -0.22600433    -1.73167632     0.99988998
 h     -1.72546576     1.87072269     1.38264592
 h     -1.01443192     2.21002461    -0.85121657
 h      1.77526058     1.84002825    -0.53740708
 o      2.34830309    -1.28585002     0.45767730
 h      3.21334249    -0.71302443     0.33778908
 c     -2.44679787    -0.52096910    -0.43811074
 h     -2.73650639    -0.59071023    -1.40985264
 h     -2.73652492    -1.48403671     0.11091058
 h     -3.09047915     0.34185742     0.12526147
 h     -0.12242204     0.74079082     1.60122399
          17

 c      1.27152007    -0.41781164    -0.06874148
 c     -0.00511641    -0.92521289     0.21958842
 c     -1.07128741    -0.01050524    -0.17615161
 c     -0.89420316     1.17958364     0.90958386
 c     -0.36401236     1.30321810    -0.65767062
 c      1.03228600     0.92163812    -0.50940379
 h     -0.22573584    -1.79056852     0.97372514
 h     -1.75265944     1.88965041     1.36778601
 h     -1.01896232     2.17671046    -0.92253719
 h      1.78111954     1.84924428    -0.54405284
 o      2.34770845    -1.28782324     0.46024167
 h      3.22049038    -0.73285613     0.31937533
 c     -2.43589508    -0.51210552    -0.43884452
 h     -2.71634530    -0.63150706    -1.41102043
 h     -2.68185696    -1.45559641     0.08648856
 h     -3.07789442     0.30849054     0.15489819
 h     -0.13507737     0.81910443     1.62418923
          17

 c      1.27409853    -0.42464808    -0.06926156
 c     -0.00484275    -0.92414306     0.21787836
 c     -1.07695256    -0.00731142    -0.17370379
 c     -0.89854055     1.17865091     0.91577683
 c     -0.37266223     1.30550570    -0.64451857
 c      1.03537348     0.92024264    -0.51738263
 h     -0.22027288    -1.83806682     0.93172069
 h     -1.76436544     1.89265884     1.34018333
 h     -1.01008131     2.13767521    -1.00294283
 h      1.77729465     1.83653958    -0.55004134
 o      2.34714331    -1.28694256     0.46146555
 h      3.20921926    -0.76811676     0.30509993
 c     -2.42636624    -0.50153962    -0.43583930
 h     -2.70316440    -0.67236651    -1.44131576
 h     -2.62313795    -1.42530133     0.06197726
 h     -3.06142796     0.25792994     0.16741557
 h     -0.14970770     0.90670305     1.64751688
          17

 c      1.27685023    -0.43271261    -0.06867866
 c     -0.00483421    -0.92370158     0.21687807
 c     -1.08124265    -0.00286050    -0.17076352
 c     -0.90362358     1.17798631     0.92172108
 c     -0.38244782     1.30545385    -0.62932239
 c      1.04014998     0.92059475    -0.52525332
 h     -0.20967130    -1.87080915     0.87422497
 h     -1.76124156     1.87970931     1.30090475
 h     -0.99033735     2.09580518    -1.09044590
 h      1.76529239     1.80375441    -0.55587918
 o      2.34623697    -1.28355606     0.46139251
 h      3.18530787    -0.81416854     0.29416754
 c     -2.41831761    -0.48935901    -0.43103160
 h     -2.69324596    -0.70998293    -1.48551521
 h     -2.56353682    -1.40447345     0.04374048
 h     -3.04525245     0.19623796     0.16441193
 h     -0.16162515     0.99854932     1.67372119
          17

 c      1.27972334    -0.44155925    -0.06710285
 c     -0.00509717    -0.92392974     0.21634788
 c     -1.08360021     0.00287362    -0.16714560
 c     -0.90953056     1.17785409     0.92690033
 c     -0.39285052     1.30294822    -0.61229602
 c      1.04603385     0.92191405    -0.53281136
 h     -0.19485803    -1.88850035     0.80406013
 h     -1.74735572     1.85339264     1.25241277
 h     -0.96210846     2.05294214    -1.18260377
 h      1.74977040     1.75695041    -0.56230651
 o      2.34416831    -1.27828013     0.46019090
 h      3.16172816    -0.86251766     0.28401517
 c     -2.41161562    -0.47622335    -0.42669228
 h     -2.68274057    -0.74021144    -1.52664149
 h     -2.50521108    -1.40259770     0.03624968
 h     -3.03696625     0.13326907     0.15163771
 h     -0.16800278     1.09087003     1.70379158
          17

 c      1.28265680    -0.45068902    -0.06467891
 c     -0.00554044    -0.92460594     0.21586918
 c     -1.08361706     0.00984915    -0.16266861
 c     -0.91571408     1.17818765     0.93103415
 c     -0.40337640     1.29815638    -0.59386452
 c      1.05210447     0.92295852    -0.53979573
 h     -0.17759126    -1.89435012     0.72612373
 h     -1.73101717     1.81955731     1.19860027
 h     -0.92669308     2.00891039    -1.27557683
 h      1.73924481     1.70706317    -0.57031990
 o      2.33982640    -1.27185556     0.45814842
 h      3.15618901    -0.90316421     0.27044997
 c     -2.40573606    -0.46362530    -0.42456400
 h     -2.66941582    -0.75977842    -1.55310422
 h     -2.44886543    -1.42081059     0.03913734
 h     -3.04745944     0.08117815     0.13874323
 h     -0.16961156     1.18102734     1.73546111
          17

 c      1.28557576    -0.45957896    -0.06157877
 c     -0.00598946    -0.92521548     0.21489570
 c     -1.08109919     0.01791407    -0.15715308
 c     -0.92103625     1.17865243     0.93407063
 c     -0.41355139     1.29151015    -0.57471896
 c      1.05720973     0.92222110    -0.54590669
 h     -0.16035338    -1.89543287     0.64679516
 h     -1.72487676     1.78730389     1.14435871
 h     -0.88452135     1.96193672    -1.36366425
 h      1.74499172     1.66812725    -0.58112461
 o      2.33263001    -1.26472721     0.45550701
 h      3.17840436    -0.93139704     0.25037726
 c     -2.40008686    -0.45336891    -0.42544548
 h     -2.65240729    -0.76687019    -1.55916090
 h     -2.39500309    -1.45111167     0.04769493
 h     -3.08565543     0.04832292     0.13418044
 h     -0.17012535     1.26665635     1.76395184
          17

 c      1.28837661    -0.46770911    -0.05799351
 c     -0.00623551    -0.92505524     0.21287944
 c     -1.07609120     0.02676819    -0.15042267
 c     -0.92428370     1.17894874     0.93614130
 c     -0.42285338     1.28357920    -0.55573943
 c      1.06051119     0.91860548    -0.55085413
 h     -0.14592210    -1.90150243     0.57248666
 h     -1.74194928     1.76577059     1.09384738
 h     -0.83618167     1.91015120    -1.44016804
 h      1.77489074     1.64986692    -0.59585578
 o      2.32328205    -1.25683104     0.45226205
 h      3.21850598    -0.95126173     0.22509431
 c     -2.39472116    -0.44650852    -0.42892325
 h     -2.63169559    -0.76110471    -1.54380472
 h     -2.34509193    -1.48232775     0.05622429
 h     -3.14931137     0.03291935     0.13753330
 h     -0.17390323     1.34518868     1.78425360
          17

 c      1.29091683    -0.47458926    -0.05412445
 c     -0.00611772    -0.92361265     0.20947243
 c     -1.06887251     0.03594800    -0.14231891
 c     -0.92509124     1.17934827     0.93757361
 c     -0.43067321     1.27494896    -0.53784032
 c      1.06216696     0.91212264    -0.55442896
 h     -0.13650023    -1.92058916     0.50736669
 h     -1.78640854     1.75747087     1.04848315
 h     -0.78316138     1.85286550    -1.49904488
 h      1.82565148     1.64988391    -0.61501126
 o      2.31316929    -1.24798645     0.44826239
 h      3.25677786    -0.96924169     0.19870175
 c     -2.39038806    -0.44315040    -0.43368455
 h     -2.60797995    -0.74351468    -1.51043877
 h     -2.30139284    -1.50540231     0.06040593
 h     -3.22482089     0.02624225     0.14068397
 h     -0.18419013     1.41404198     1.79289128
          17

 c      1.29302518    -0.47977527    -0.05017651
 c     -0.00559500    -0.92103452     0.20464970
 c     -1.05994043     0.04485085    -0.13271831
 c     -0.92436423     1.18081074     0.93873981
 c     -0.43633878     1.26616344    -0.52182636
 c      1.06319224     0.90362348    -0.55653997
 h     -0.13291152    -1.95342242     0.45204812
 h     -1.84912274     1.75621418     1.00768747
 h     -0.72790984     1.79098522    -1.53625673
 h      1.88455993     1.65688753    -0.63812627
 o      2.30347362    -1.23821314     0.44341230
 h      3.27767846    -0.98900760     0.17478675
 c     -2.38779133    -0.44292815    -0.43812536
 h     -2.58289485    -0.71674423    -1.46772995
 h     -2.26628304    -1.51501407     0.05776705
 h     -3.29661749     0.02020819     0.13559940
 h     -0.20235891     1.47112457     1.78865409
          17

 c      1.29451839    -0.48288215    -0.04635157
 c     -0.00474314    -0.91816073     0.19861218
 c     -1.04996291     0.05280039    -0.12153724
 c     -0.92364697     1.18440905     0.93980056
 c     -0.43917627     1.25770171    -0.50828848
 c      1.06471849     0.89402357    -0.55718290
 h     -0.13462684    -1.99280599     0.40483556
 h     -1.91493300     1.75322051     0.97121738
 h     -0.67354213     1.72684920    -1.55049847
 h      1.93809934     1.65970528    -0.66409119
 o      2.29492223    -1.22772700     0.43773443
 h      3.27357998    -1.01125637     0.15527109
 c     -2.38713271    -0.44525922    -0.44054621
 h     -2.55912215    -0.68512258    -1.43061694
 h     -2.24177406    -1.50936503     0.04739854
 h     -3.35328872     0.01018012     0.11800575
 h     -0.22775867     1.51528095     1.77274523
          17

 c      1.29521298    -0.48360441    -0.04283692
 c     -0.00369620    -0.91607614     0.19160635
 c     -1.03969051     0.05913501    -0.10872535
 c     -0.92439727     1.19082844     0.94060036
 c     -0.43857704     1.24994231    -0.49752190
 c      1.06756589     0.88394628    -0.55639294
 h     -0.14044046    -2.02860054     0.36385795
 h     -1.97096557     1.74248179     0.93978186
 h     -0.62351774     1.66394121    -1.54362641
 h      1.97680146     1.65134842    -0.69164680
 o      2.28781508    -1.21685730     0.43136244
 h      3.24406854    -1.03481335     0.14036073
 c     -2.38819325    -0.44944221    -0.43935623
 h     -2.53955210    -0.65345326    -1.41739844
 h     -2.22922670    -1.48989070     0.02973936
 h     -3.38829766    -0.00562150     0.08703562
 h     -0.25771101     1.54666380     1.74885205
          17

 c      1.29493735    -0.48174218    -0.03978801
 c     -0.00259902    -0.91568476     0.18383701
 c     -1.02985050     0.06329831    -0.09425961
 c     -0.92775105     1.20026527     0.94068793
 c     -0.43405711     1.24310749    -0.48944465
 c      1.07219736     0.87373825    -0.55422064
 h     -0.14905766    -2.05249118     0.32801730
 h     -2.00917799     1.72161949     0.91448904
 h     -0.58139159     1.60664304    -1.52111125
 h      1.99562337     1.62878446    -0.71966855
 o      2.28199870    -1.20599083     0.42454809
 h      3.19607152    -1.05729463     0.12824874
 c     -2.39065563    -0.45482476    -0.43396490
 h     -2.52514859    -0.62406724    -1.43839884
 h     -2.22907662    -1.46156936     0.00666960
 h     -3.39916013    -0.02701945     0.04424825
 h     -0.28762219     1.56700330     1.72310976
          17

 c      1.29355096    -0.47722769    -0.03730900
 c     -0.00159005    -0.91753703     0.17546474
 c     -1.02106504     0.06490708    -0.07815368
 c     -0.93449789     1.21252408     0.93941793
 c     -0.42530860     1.23721728    -0.48353910
 c      1.07876791     0.86355849    -0.55072716
 h     -0.15936019    -2.05985218     0.29691387
 h     -2.02590648     1.69098707     0.89635757
 h     -0.55055688     1.55988672    -1.49226348
 h      1.99319497     1.59195567    -0.74730922
 o      2.27676422    -1.19553437     0.41770097
 h      3.14517855    -1.07549667     0.11431455
 c     -2.39425966    -0.46081901    -0.42560923
 h     -2.51393590    -0.59575450    -1.48594803
 h     -2.24053021    -1.43361380    -0.01828700
 h     -3.38724367    -0.05218479    -0.00685095
 h     -0.31172077     1.57938127     1.70326429
          17

 c      1.29096526    -0.47014604    -0.03543910
 c     -0.00079669    -0.92179983     0.16662478
 c     -1.01381479     0.06377508    -0.06048507
 c     -0.94494815     1.22718904     0.93619451
 c     -0.41224286     1.23210655    -0.47893177
 c      1.08712117     0.85342390    -0.54598376
 h     -0.17050353    -2.04996812     0.27053650
 h     -2.02143991     1.65297141     0.88605280
 h     -0.53387724     1.52834501    -1.46894322
 h      1.97163622     1.54343424    -0.77419535
 o      2.27099581    -1.18585070     0.41137308
 h      3.11307020    -1.08634465     0.09130850
 c     -2.39856044    -0.46671642    -0.41670518
 h     -2.50295238    -0.56669382    -1.54147467
 h     -2.26156745    -1.41890898    -0.04042350
 h     -3.35869325    -0.07736900    -0.06093211
 h     -0.32511918     1.58695023     1.69613640
          17

 c      1.28715969    -0.46074764    -0.03414960
 c     -0.00032816    -0.92824256     0.15744210
 c     -1.00843215     0.05989812    -0.04142144
 c     -0.95863388     1.24379991     0.93080789
 c     -0.39503012     1.22754320    -0.47476272
 c      1.09671131     0.84320171    -0.54005740
 h     -0.18200906    -2.02607995     0.24903645
 h     -2.00072779     1.61185184     0.88368989
 h     -0.53314478     1.51490623    -1.46101513
 h      1.93723420     1.48880524    -0.80087478
 o      2.26410867    -1.17714422     0.40596204
 h      3.11257145    -1.08884351     0.05416794
 c     -2.40257132    -0.47193993    -0.40956743
 h     -2.49017158    -0.53660846    -1.58830720
 h     -2.28985507    -1.42920035    -0.05594890
 h     -3.32584625    -0.09642282    -0.11107781
 h     -0.32669977     1.59100814     1.70404370
          17

 c      1.28219803    -0.44946906    -0.03333999
 c     -0.00025742    -0.93621368     0.14804324
 c     -1.00510168     0.05342698    -0.02122591
 c     -0.97406670     1.26189197     0.92358105
 c     -0.37415033     1.22339251    -0.47071374
 c      1.10653510     0.83260090    -0.53297150
 h     -0.19392476    -1.99559980     0.23260452
 h     -1.97507681     1.57386611     0.88867141
 h     -0.54836023     1.51910390    -1.47013500
 h      1.90119031     1.43708717    -0.82954717
 o      2.25692076    -1.16942472     0.40131791
 h      3.13370233    -1.08473170     0.00634565
 c     -2.40475530    -0.47672268    -0.40566660
 h     -2.47473349    -0.50647595    -1.61629882
 h     -2.32414502    -1.46672642    -0.06482058
 h     -3.30592901    -0.10141640    -0.15010436
 h     -0.32026214     1.59038878     1.72339448
          17

 c      1.27625333    -0.43697590    -0.03281841
 c     -0.00060246    -0.94468971     0.13857127
 c     -1.00386383     0.04464642    -0.00023565
 c     -0.98889100     1.28092116     0.91515332
 c     -0.35044133     1.21968310    -0.46714034
 c      1.11532608     0.82133213    -0.52470250
 h     -0.20694809    -1.96962621     0.22137951
 h     -1.96234027     1.54644412     0.89978679
 h     -0.57716356     1.53705659    -1.48844923
 h      1.87764563     1.39908935    -0.86423713
 o      2.25087427    -1.16261710     0.39692223
 h      3.15566221    -1.07649002    -0.04319256
 c     -2.40387502    -0.48208209    -0.40543757
 h     -2.45649841    -0.47773736    -1.62096052
 h     -2.36423090    -1.52165620    -0.07076285
 h     -3.31177982    -0.08652949    -0.17369114
 h     -0.31246067     1.58296710     1.74715561
          17

 c      1.26962395    -0.42419682    -0.03228263
 c     -0.00135290    -0.95256192     0.12920787
 c     -1.00463587     0.03394888     0.02117766
 c     -1.00078834     1.30036039     0.90612487
 c     -0.32507162     1.21653676    -0.46464985
 c      1.12225857     0.80961707    -0.51539405
 h     -0.22208127    -1.95982103     0.21526685
 h     -1.97941906     1.53524161     0.91580441
 h     -0.61512981     1.56314803    -1.50410203
 h      1.87592809     1.38151815    -0.90822196
 o      2.24700354    -1.15663118     0.39228776
 h      3.16292215    -1.06594184    -0.08653711
 c     -2.40013971    -0.48884870    -0.40846319
 h     -2.43569868    -0.45187247    -1.60198929
 h     -2.40957525    -1.57910327    -0.07830767
 h     -3.34012433    -0.05326500    -0.18268121
 h     -0.30964874     1.56740988     1.76846035
          17

 c      1.26272266    -0.41229482    -0.03133134
 c     -0.00257799    -0.95919052     0.12020328
 c     -1.00726083     0.02178527     0.04264951
 c     -1.00890406     1.31995775     0.89687780
 c     -0.29940808     1.21408348    -0.46366582
 c      1.12761399     0.79863543    -0.50571889
 h     -0.23945813    -1.97220052     0.21357441
 h     -2.02756158     1.54062188     0.93569261
 h     -0.65690329     1.59185044    -1.50709773
 h      1.89313324     1.38146763    -0.95944467
 o      2.24573038    -1.15136602     0.38709795
 h      3.14856904    -1.05420778    -0.11907397
 c     -2.39497121    -0.49715423    -0.41385495
 h     -2.41283763    -0.43017227    -1.56291819
 h     -2.45861883    -1.62636488    -0.09062949
 h     -3.37500483    -0.00965347    -0.18112394
 h     -0.31596244     1.54376772     1.78264926
          17

 c      1.25603339    -0.40253258    -0.02952129
 c     -0.00452945    -0.96477464     0.11189053
 c     -1.01156073     0.00860097     0.06385359
 c     -1.01408328     1.33969523     0.88762332
 c     -0.27484393     1.21243543    -0.46428553
 c      1.13245294     0.79016281    -0.49682151
 h     -0.25726418    -2.00297135     0.21472116
 h     -2.09038481     1.55860185     0.95772470
 h     -0.69734892     1.61866218    -1.49160666
 h      1.91809693     1.38958475    -1.01045612
 o      2.24697946    -1.14671799     0.38121931
 h      3.11285440    -1.04188333    -0.13951186
 c     -2.38987631    -0.50671449    -0.42045997
 h     -2.38867365    -0.41342144    -1.51206134
 h     -2.50905208    -1.65533340    -0.10921766
 h     -3.40059361     0.03522026    -0.17318084
 h     -0.33290329     1.51324278     1.78772455
          17

 c      1.25003170    -0.39603917    -0.02646068
 c     -0.00759146    -0.97008817     0.10464587
 c     -1.01736375    -0.00522012     0.08451508
 c     -1.01768289     1.35951707     0.87843419
 c     -0.25265486     1.21168969    -0.46630941
 c      1.13784883     0.78579234    -0.48983850
 h     -0.27228194    -2.04161456     0.21649883
 h     -2.14799173     1.58465313     0.97924303
 h     -0.73229450     1.64036733    -1.45594471
 h      1.94025511     1.39703006    -1.05297032
 o      2.25023863    -1.14261046     0.37474212
 h      3.06272165    -1.02896996    -0.15029716
 c     -2.38589582    -0.51715504    -0.42680835
 h     -2.36404320    -0.40137895    -1.46375799
 h     -2.55836928    -1.66225086    -0.13424340
 h     -3.40709049     0.07442962    -0.16205838
 h     -0.35963214     1.47777521     1.78421792
          17

 c      1.24508841    -0.39354361    -0.02191177
 c     -0.01212371    -0.97593268     0.09881567
 c     -1.02450386    -0.01938712     0.10440535
 c     -1.02075232     1.37922613     0.86920407
 c     -0.23389183     1.21191307    -0.46929065
 c      1.14454902     0.78644594    -0.48553492
 h     -0.28145811    -2.07717170     0.21672876
 h     -2.18647331     1.61548911     0.99743803
 h     -0.75902628     1.65513032    -1.40210591
 h      1.95330725     1.39848811    -1.08098938
 o      2.25455188    -1.13904009     0.36806626
 h      3.01238262    -1.01451292    -0.15875655
 c     -2.38362696    -0.52810521    -0.43124275
 h     -2.33944301    -0.39243760    -1.43635204
 h     -2.60434588    -1.64720052    -0.16484112
 h     -3.39027402     0.10357070    -0.15012239
 h     -0.39338239     1.43963950     1.77501178
          17

 c      1.24139872    -0.39517348    -0.01587020
 c     -0.01834192    -0.98281529     0.09466457
 c     -1.03280891    -0.03370852     0.12332669
 c     -1.02392373     1.39853748     0.85965952
 c     -0.21928427     1.21309361    -0.47255069
 c      1.15295510     0.79221147    -0.48418448
 h     -0.28291826    -2.10189912     0.21374644
 h     -2.19874205     1.64904709     1.00991575
 h     -0.77685281     1.66273658    -1.33562738
 h      1.95495653     1.39204080    -1.09142724
 o      2.25872131    -1.13610689     0.36186269
 h      2.98044868    -0.99645797    -0.17626443
 c     -2.38332977    -0.53906611    -0.43272131
 h     -2.31490068    -0.38459127    -1.44237465
 h     -2.64549626    -1.61426069    -0.19913716
 h     -3.34992507     0.12036303    -0.13908138
 h     -0.43005357     1.40100046     1.76487561
          17

 c      1.23896878    -0.40041269    -0.00859152
 c     -0.02627208    -0.99087857     0.09236020
 c     -1.04209248    -0.04808607     0.14109600
 c     -1.02745945     1.41715299     0.84948265
 c     -0.20913851     1.21507357    -0.47517364
 c      1.16312407     0.80237746    -0.48557286
 h     -0.27618469    -2.11205346     0.20655674
 h     -2.18294108     1.68415716     1.01484114
 h     -0.78785319     1.66501577    -1.26568037
 h      1.94620670     1.37856848    -1.08402259
 o      2.26209264    -1.13392931     0.35657718
 h      2.97757757    -0.97326356    -0.21012160
 c     -2.38486439    -0.54916408    -0.43172187
 h     -2.29082329    -0.37754863    -1.47780835
 h     -2.68170001    -1.57225870    -0.23422896
 h     -3.28915960     0.12462576    -0.12993852
 h     -0.46532932     1.36350753     1.75910122
          17

 c      1.23765877    -0.40824559    -0.00054833
 c     -0.03574478    -0.99991914     0.09197813
 c     -1.05215609    -0.06250338     0.15753486
 c     -1.03119362     1.43477951     0.83851244
 c     -0.20327716     1.21751651    -0.47606146
 c      1.17469765     0.81559191    -0.48903678
 h     -0.26207191    -2.10775539     0.19481811
 h     -2.14165453     1.72045173     1.01098147
 h     -0.79727217     1.66598858    -1.20442313
 h      1.93147691     1.36168751    -1.06159126
 o      2.26519521    -1.13248071     0.35187112
 h      2.99611652    -0.94652791    -0.25453946
 c     -2.38754810    -0.55719244    -0.42988330
 h     -2.26867852    -0.37295805    -1.52622107
 h     -2.71481755    -1.53473454    -0.26657405
 h     -3.21484055     0.11900256    -0.12268495
 h     -0.49621770     1.32824512     1.76115717
          17

 c      1.23724895    -0.41741493     0.00767105
 c     -0.04640644    -1.00940404     0.09351270
 c     -1.06279307    -0.07700408     0.17247698
 c     -1.03440389     1.45106472     0.82688197
 c     -0.20116785     1.22001784    -0.47419036
 c      1.18681248     0.83007394    -0.49351733
 h     -0.24253529    -2.09299355     0.17877279
 h     -2.08244503     1.75866500     0.99789935
 h     -0.81190989     1.67053163    -1.16392427
 h      1.91928313     1.34804642    -1.03050033
 o      2.26911074    -1.13162362     0.34697129
 h      3.01971096    -0.92014690    -0.29633241
 c     -2.39017573    -0.56220342    -0.42893321
 h     -2.25039715    -0.37260404    -1.57102043
 h     -2.74819100    -1.51610089    -0.29312727
 h     -3.13846952     0.11029586    -0.11570911
 h     -0.52204003     1.29618510     1.77075461
          17

 c      1.23749406    -0.42667608     0.01547997
 c     -0.05775121    -1.01849357     0.09689245
 c     -1.07379006    -0.09165475     0.18579136
 c     -1.03575761     1.46549512     0.81494372
 c     -0.20233509     1.22240408    -0.46906585
 c      1.19817550     0.84388962    -0.49772251
 h     -0.22041305    -2.07560349     0.15909779
 h     -2.01889268     1.80132605     0.97630315
 h     -0.83546416     1.68095695    -1.15063507
 h      1.92152470     1.34658602    -0.99978788
 o      2.27466605    -1.13125036     0.34127365
 h      3.03578801    -0.89764546    -0.32482731
 c     -2.39139012    -0.56436202    -0.43014040
 h     -2.23756463    -0.37728461    -1.60120205
 h     -2.78388143    -1.52312852    -0.31264149
 h     -3.07549247     0.10976106    -0.10543608
 h     -0.54399544     1.26866347     1.78412009
          17

 c      1.23816084    -0.43497058     0.02238543
 c     -0.06918872    -1.02617939     0.10200805
 c     -1.08493956    -0.10650318     0.19740204
 c     -1.03355758     1.47737459     0.80307423
 c     -0.20670716     1.22494546    -0.46097330
 c      1.20759739     0.85543540    -0.50058254
 h     -0.19882426    -2.06589801     0.13657686
 h     -1.96903088     1.85309229     0.94799926
 h     -0.86480914     1.69454528    -1.16223325
 h      1.94777026     1.36440727    -0.97651049
 o      2.28224442    -1.13132649     0.33450312
 h      3.03834916    -0.88110532    -0.33470728
 c     -2.39043915    -0.56498384    -0.43419281
 h     -2.23107591    -0.38681416    -1.61125212
 h     -2.82000281    -1.54991585    -0.32563947
 h     -3.03936500     0.12825690    -0.08811677
 h     -0.56384354     1.24734485     1.79615341
          17

 c      1.23905877    -0.44150312     0.02803884
 c     -0.08014462    -1.03166952     0.10874712
 c     -1.09607304    -0.12155279     0.20728797
 c     -1.02661135     1.48608740     0.79162080
 c     -0.21444726     1.22817999    -0.45072705
 c      1.21478653     0.86399067    -0.50177288
 h     -0.18021249    -2.07235441     0.11168272
 h     -1.94636867     1.91830505     0.91450831
 h     -0.89224042     1.70542575    -1.19056537
 h      1.99651835     1.40085043    -0.95995943
 o      2.29183410    -1.13187862     0.32667036
 h      3.02700787    -0.87105540    -0.32553752
 c     -2.38782122    -0.56524105    -0.44102836
 h     -2.23106378    -0.40035588    -1.60000985
 h     -2.85186578    -1.58334118    -0.33318432
 h     -3.03251441     0.16647737    -0.06431108
 h     -0.58282384     1.23380143     1.80255899
          17

 c      1.24006810    -0.44574345     0.03224589
 c     -0.09013570    -1.03487182     0.11699443
 c     -1.10709636    -0.13675758     0.21546720
 c     -1.01526667     1.49163782     0.78097235
 c     -0.22553325     1.23257791    -0.43928524
 c      1.22037469     0.86969731    -0.50159819
 h     -0.16571381    -2.09602674     0.08457531
 h     -1.94856443     1.99540904     0.87557412
 h     -0.91035293     1.70814051    -1.22650828
 h      2.05526838     1.44764910    -0.94313564
 o      2.30302699    -1.13299866     0.31806245
 h      3.00679080    -0.86617860    -0.30172884
 c     -2.38498493    -0.56533085    -0.44980954
 h     -2.23688898    -0.41659049    -1.57044769
 h     -2.87490441    -1.61115144    -0.33609892
 h     -3.04639407     0.21330665    -0.04011940
 h     -0.60118646     1.22909232     1.80096787
          17

 c      1.24115870    -0.44740042     0.03494811
 c     -0.09876402    -1.03647109     0.12658063
 c     -1.11799756    -0.15202193     0.22198161
 c     -1.00119740     1.49479309     0.77146526
 c     -0.23953530     1.23836020    -0.42757632
 c      1.22516730     0.87302664    -0.50043976
 h     -0.15548801    -2.12953421     0.05572887
 h     -1.96045698     2.07571310     0.83043853
 h     -0.91455401     1.69939281    -1.26252136
 h      2.10948995     1.49489771    -0.91916649
 o      2.31495644    -1.13488162     0.30928670
 h      2.98896253    -0.86260845    -0.27322165
 c     -2.38343275    -0.56496503    -0.45920204
 h     -2.24710461    -0.43365386    -1.53053182
 h     -2.88620131    -1.62537414    -0.33491281
 h     -3.07010937     0.25507603    -0.02288659
 h     -0.61815762     1.23351616     1.79130620
          17

 c      1.24239084    -0.44639491     0.03618811
 c     -0.10568144    -1.03748742     0.13724829
 c     -1.12881719    -0.16720287     0.22688921
 c     -0.98633093     1.49663322     0.76323971
 c     -0.25562497     1.24547418    -0.41648188
 c      1.22964416     0.87442010    -0.49848088
 h     -0.14941337    -2.16194310     0.02639433
 h     -1.96671242     2.14868782     0.77980784
 h     -0.90325156     1.67812652    -1.29323087
 h      2.14861202     1.53502307    -0.88436247
 o      2.32641123    -1.13782354     0.30116970
 h      2.98925211    -0.85407661    -0.25370283
 c     -2.38425449    -0.56391338    -0.46756982
 h     -2.25945741    -0.44911898    -1.49408303
 h     -2.88469786    -1.62235764    -0.32997097
 h     -3.09558083     0.28215990    -0.01777715
 h     -0.63212763     1.24653913     1.77584242
          17

 c      1.24390010    -0.44282905     0.03607041
 c     -0.11059741    -1.03880236     0.14867740
 c     -1.13959605    -0.18212496     0.23026088
 c     -0.97227973     1.49816230     0.75625588
 c     -0.27267276     1.25362870    -0.40683354
 c      1.23390894     0.87422436    -0.49572293
 h     -0.14736715    -2.18391234    -0.00161210
 h     -1.95797669     2.20620439     0.72590008
 h     -0.87737860     1.64513747    -1.31549853
 h      2.16680606     1.56338447    -0.83789718
 o      2.33652017    -1.14199180     0.29419251
 h      3.01727960    -0.83590048    -0.25134561
 c     -2.38808053    -0.56205904    -0.47323728
 h     -2.27131935    -0.46052070    -1.47812024
 h     -2.87108364    -1.60221240    -0.32144270
 h     -3.11795509     0.28968656    -0.02725843
 h     -0.64095589     1.26689749     1.75892792
          17

 c      1.24586764    -0.43695764     0.03473713
 c     -0.11331653    -1.04094266     0.16053398
 c     -1.15032074    -0.19660120     0.23218200
 c     -0.96027721     1.50018425     0.75040812
 c     -0.28935059     1.26233784    -0.39935319
 c      1.23778652     0.87271942    -0.49206424
 h     -0.14918014    -2.18984076    -0.02639283
 h     -1.93059723     2.24338191     0.67165223
 h     -0.84003844     1.60275387    -1.32869510
 h      2.16211308     1.57782146    -0.78081800
 o      2.34547242    -1.14711025     0.28796680
 h      3.06555933    -0.81031694    -0.26031465
 c     -2.39506866    -0.55920018    -0.47528480
 h     -2.28089185    -0.46661707    -1.49309575
 h     -2.84782977    -1.56881028    -0.30921612
 h     -3.13485447     0.27645914    -0.05156150
 h     -0.64243200     1.29293711     1.74600637
          17

 c      1.24848064    -0.42917278     0.03236799
 c     -0.11377130    -1.04404312     0.17250820
 c     -1.16088714    -0.21044814     0.23275826
 c     -0.95118353     1.50326569     0.74567052
 c     -0.30422835     1.27097031    -0.39453027
 c      1.24089293     0.87012218    -0.48735199
 h     -0.15456219    -2.17808433    -0.04636922
 h     -1.88511162     2.25819219     0.62013212
 h     -0.79624688     1.55454658    -1.33522446
 h      2.13594440     1.57849007    -0.71540186
 o      2.35406706    -1.15260707     0.28169224
 h      3.11702374    -0.78420701    -0.26810720
 c     -2.40485273    -0.55489659    -0.47431505
 h     -2.28820221    -0.46821910    -1.53373906
 h     -2.81930017    -1.53028935    -0.29275438
 h     -3.14612901     0.24441554    -0.08896155
 h     -0.63493296     1.32316427     1.74157320
          17

 c      1.25189291    -0.42000367     0.02918853
 c     -0.11203022    -1.04785796     0.18433974
 c     -1.17110134    -0.22348427     0.23211707
 c     -0.94540699     1.50768033     0.74222254
 c     -0.31589510     1.27882250    -0.39249540
 c      1.24263084     0.86654076    -0.48140990
 h     -0.16309267    -2.15082897    -0.06059638
 h     -1.82562409     2.25137220     0.57417793
 h     -0.75235729     1.50477883    -1.34071493
 h      2.09340336     1.56835245    -0.64481177
 o      2.36293445    -1.15795273     0.27477629
 h      3.15763590    -0.76364801    -0.26554390
 c     -2.41657720    -0.54860395    -0.47204972
 h     -2.29453211    -0.46741922    -1.58394637
 h     -2.79129727    -1.49872044    -0.27107756
 h     -3.15444682     0.19904498    -0.13575353
 h     -0.61809405     1.35671098     1.74680315
          17

 c      1.25620015    -0.41011664     0.02547134
 c     -0.10828337    -1.05177193     0.19584186
 c     -1.18071054    -0.23551872     0.23040538
 c     -0.94276248     1.51332223     0.74045166
 c     -0.32313674     1.28523753    -0.39302849
 c      1.24214325     0.86190159    -0.47407494
 h     -0.17428598    -2.11416747    -0.06909164
 h     -1.76033870     2.22717951     0.53594043
 h     -0.71467881     1.45737780    -1.35254006
 h      2.04395097     1.55406919    -0.57266383
 o      2.37231777    -1.16277828     0.26695757
 h      3.18000244    -0.75200136    -0.24877987
 c     -2.42904807    -0.54017358    -0.47034184
 h     -2.30122529    -0.46637117    -1.62800470
 h     -2.76908188    -1.48623393    -0.24328216
 h     -3.16649521     0.15017469    -0.18625076
 h     -0.59309970     1.39331628     1.75867770
          17

 c      1.26143166    -0.40031390     0.02153156
 c     -0.10280548    -1.05485142     0.20692172
 c     -1.18944436    -0.24633949     0.22778711
 c     -0.94234634     1.51960408     0.74082045
 c     -0.32515359     1.28973473    -0.39580679
 c      1.23838260     0.85597385    -0.46528189
 h     -0.18772661    -2.07784689    -0.07308771
 h     -1.70264042     2.19473717     0.50601266
 h     -0.68747150     1.41481062    -1.37585291
 h      2.00058181     1.54582304    -0.50204826
 o      2.38211505    -1.16687798     0.25823737
 h      3.18276399    -0.74991882    -0.21818311
 c     -2.44101912    -0.53044343    -0.47054932
 h     -2.30910190    -0.46673855    -1.65567517
 h     -2.75450104    -1.49738150    -0.20995540
 h     -3.19292704     0.11084111    -0.23373842
 h     -0.56237935     1.43288857     1.77150505
          17

 c      1.26755551    -0.39152628     0.01772081
 c     -0.09591119    -1.05605838     0.21756094
 c     -1.19704754    -0.25571570     0.22443990
 c     -0.94263130     1.52549390     0.74370077
 c     -0.32170162     1.29206090    -0.40070437
 c      1.23055022     0.84873348    -0.45516922
 h     -0.20316672    -2.05315549    -0.07474699
 h     -1.67017668     2.16771166     0.48254513
 h     -0.67173329     1.37786468    -1.40967977
 h      1.97454180     1.55310821    -0.43431879
 o      2.39188512    -1.17022918     0.24884000
 h      3.17051702    -0.75512389    -0.17765134
 c     -2.45170594    -0.52099672    -0.47322137
 h     -2.31836908    -0.46963953    -1.66211831
 h     -2.74558916    -1.52553011    -0.17422585
 h     -3.24280386     0.09100014    -0.27323954
 h     -0.52892085     1.47509978     1.77950111
          17

 c      1.27449540    -0.38477503     0.01441243
 c     -0.08793917    -1.05470500     0.22771085
 c     -1.20329215    -0.26341493     0.22054961
 c     -0.94216775     1.53007156     0.74912092
 c     -0.31306848     1.29214735    -0.40778687
 c      1.21873933     0.84097033    -0.44404653
 h     -0.22027087    -2.04792289    -0.07579994
 h     -1.67708566     2.15762167     0.46267209
 h     -0.66583518     1.34646622    -1.44731298
 h      1.96757078     1.57728909    -0.36945765
 o      2.40078578    -1.17305118     0.23920549
 h      3.15481642    -0.76163050    -0.13443740
 c     -2.46138276    -0.51302096    -0.47807835
 h     -2.32869843    -0.47574239    -1.64683149
 h     -2.73922923    -1.55834904    -0.14074617
 h     -3.31399132     0.08993823    -0.30383052
 h     -0.49551727     1.51924139     1.77874961
          17

 c      1.28215395    -0.38105748     0.01196100
 c     -0.07928359    -1.05087893     0.23716177
 c     -1.20798239    -0.26922360     0.21629933
 c     -0.94063528     1.53337510     0.75638653
 c     -0.29995018     1.29006190    -0.41704526
 c      1.20395134     0.83430847    -0.43219956
 h     -0.23794847    -2.06169276    -0.07586054
 h     -1.72229211     2.16369444     0.44702560
 h     -0.66703203     1.32041938    -1.48031728
 h      1.97154452     1.61019057    -0.30807739
 o      2.40767071    -1.17578918     0.22988083
 h      3.15267701    -0.76023074    -0.09734862
 c     -2.47121473    -0.50687468    -0.48431589
 h     -2.33933939    -0.48533775    -1.61334736
 h     -2.73330418    -1.58477133    -0.11383800
 h     -3.39303833     0.09849550    -0.32710134
 h     -0.46414269     1.56428501     1.76805785
          17

 c      1.29042272    -0.38115335     0.01063507
 c     -0.07040830    -1.04537188     0.24555069
 c     -1.21096900    -0.27295598     0.21185223
 c     -0.93884635     1.53625741     0.76411844
 c     -0.28332787     1.28599203    -0.42820099
 c      1.18746663     0.83045090    -0.41978119
 h     -0.25407435    -2.08650263    -0.07241162
 h     -1.79035887     2.17458519     0.44044401
 h     -0.67254238     1.29954574    -1.50197986
 h      1.97590433     1.64085267    -0.25201001
 o      2.41177776    -1.17877290     0.22116140
 h      3.17572618    -0.74421677    -0.07098223
 c     -2.48240089    -0.50253405    -0.49083416
 h     -2.34916407    -0.49839583    -1.56990881
 h     -2.72708264    -1.59772130    -0.09651229
 h     -3.46483262     0.10729651    -0.34458155
 h     -0.43563838     1.60908459     1.74889287
          17

 c      1.29916047    -0.38542553     0.01055092
 c     -0.06178889    -1.03921129     0.25250504
 c     -1.21216350    -0.27445135     0.20733730
 c     -0.93782183     1.53951946     0.77078319
 c     -0.26436567     1.28023083    -0.44070173
 c      1.17042572     0.83049988    -0.40682570
 h     -0.26610944    -2.11218796    -0.06244719
 h     -1.86334396     2.17884959     0.44761412
 h     -0.68004129     1.28356211    -1.50866581
 h      1.97295024     1.66114284    -0.20330273
 o      2.41352895    -1.18177130     0.21284466
 h      3.21760062    -0.71668997    -0.05179230
 c     -2.49568196    -0.49990575    -0.49625165
 h     -2.35661288    -0.51472316    -1.53001046
 h     -2.72088472    -1.59406408    -0.09030077
 h     -3.51870794     0.11052641    -0.35710223
 h     -0.40978371     1.65262526     1.72465591
          17

 c      1.30814847    -0.39371418     0.01164224
 c     -0.05383163    -1.03328246     0.25776087
 c     -1.21153870    -0.27356866     0.20284388
 c     -0.93825361     1.54353367     0.77510159
 c     -0.24432852     1.27315568    -0.45381388
 c      1.15381005     0.83472089    -0.39327213
 h     -0.27192659    -2.13060639    -0.04384750
 h     -1.92773836     2.16974755     0.47058393
 h     -0.68790745     1.27196644    -1.49996810
 h      1.95872608     1.66701561    -0.16339131
 o      2.41410305    -1.18419991     0.20455536
 h      3.26074173    -0.68727995    -0.03330244
 c     -2.51131125    -0.49883395    -0.49912854
 h     -2.35987616    -0.53421250    -1.50946865
 h     -2.71576244    -1.57412863    -0.09526165
 h     -3.54896692     0.10566406    -0.36508414
 h     -0.38572121     1.69415610     1.69947124
          17

 c      1.31705050    -0.40537385     0.01368095
 c     -0.04682211    -1.02819437     0.26119709
 c     -1.20911849    -0.27018587     0.19842426
 c     -0.94044431     1.54832383     0.77622398
 c     -0.22451839     1.26520619    -0.46671092
 c      1.13853486     0.84259889    -0.37899108
 h     -0.27023855    -2.13704027    -0.01575996
 h     -1.97511167     2.14473612     0.50896359
 h     -0.69545182     1.26398774    -1.47855304
 h      1.93244137     1.65800954    -0.13278381
 o      2.41455979    -1.18559926     0.19608114
 h      3.29026398    -0.66441853    -0.01149852
 c     -2.52907636    -0.49903056    -0.49873757
 h     -2.35794909    -0.55677234    -1.51731995
 h     -2.71334347    -1.54178645    -0.10983176
 h     -3.55390761     0.09256873    -0.36873156
 h     -0.36270438     1.73308786     1.67669034
          17

 c      1.32540527    -0.41942799     0.01633696
 c     -0.04090404    -1.02426569     0.26282554
 c     -1.20497191    -0.26421010     0.19409682
 c     -0.94434982     1.55371907     0.77379414
 c     -0.20621489     1.25685771    -0.47853584
 c      1.12545732     0.85301451    -0.36384116
 h     -0.26070350    -2.13020761     0.02154202
 h     -2.00113804     2.10411385     0.56066785
 h     -0.70314300     1.25860750    -1.44987616
 h      1.89624290     1.63691559    -0.11087197
 o      2.41555843    -1.18579304     0.18739916
 h      3.29838766    -0.65269865     0.01471122
 c     -2.54822221    -0.50005917    -0.49573052
 h     -2.35203424    -0.58163002    -1.54823508
 h     -2.71573281    -1.50506028    -0.13059693
 h     -3.53556301     0.07321862    -0.36802231
 h     -0.34088016     1.76869711     1.65771182
          17

 c      1.33265823    -0.43476380     0.01924858
 c     -0.03607316    -1.02152081     0.26277214
 c     -1.19921707    -0.25560156     0.18984563
 c     -0.94959169     1.55943715     0.76792023
 c     -0.19060911     1.24858300    -0.48847692
 c      1.11525114     0.86443161    -0.34774880
 h     -0.24394343    -2.11216178     0.06689464
 h     -2.00524725     2.05032313     0.62238203
 h     -0.71258437     1.25465961    -1.42134796
 h      1.85565946     1.61003376    -0.09565490
 o      2.41739018    -1.18486601     0.17860676
 h      3.28383765    -0.65309931     0.04457317
 c     -2.56741997    -0.50139876    -0.49171950
 h     -2.34531761    -0.60697808    -1.58746182
 h     -2.72523945    -1.47608200    -0.15248038
 h     -3.50055758     0.05221707    -0.36259379
 h     -0.32156470     1.79988946     1.64181249
          17

 c      1.33822456    -0.45029538     0.02208090
 c     -0.03218418    -1.01967065     0.26125402
 c     -1.19202171    -0.24440612     0.18562137
 c     -0.95543019     1.56508706     0.75905338
 c     -0.17875389     1.24080370    -0.49590633
 c      1.10822202     0.87507271    -0.33077906
 h     -0.22154782    -2.08837206     0.11850875
 h     -1.99137630     1.98785538     0.68987911
 h     -0.72578506     1.25098882    -1.40040060
 h      1.81999177     1.58732700    -0.08355078
 o      2.41998183    -1.18315079     0.16986901
 h      3.25157584    -0.66300626     0.07627389
 c     -2.58486263    -0.50273221    -0.48833580
 h     -2.34136366    -0.63053803    -1.62081383
 h     -2.74366506    -1.46771271    -0.17019133
 h     -3.46129228     0.03758805    -0.35152607
 h     -0.30676358     1.82525796     1.62700294
          17

 c      1.34156749    -0.46506479     0.02456309
 c     -0.02898383    -1.01813767     0.25853862
 c     -1.18358406    -0.23078245     0.18134826
 c     -0.96072329     1.57014803     0.74780500
 c     -0.17155645     1.23384717    -0.50056062
 c      1.10429801     0.88321490    -0.31312690
 h     -0.19591651    -2.06729205     0.17442611
 h     -1.96929268     1.92317537     0.75865556
 h     -0.74362152     1.24659814    -1.39176138
 h      1.80039821     1.58033692    -0.07008742
 o      2.42281297    -1.18126046     0.16137564
 h      3.21374874    -0.67542338     0.10755017
 c     -2.59861485    -0.50446773    -0.48664403
 h     -2.34296798    -0.65019376    -1.63913619
 h     -2.77124458    -1.48577663    -0.18088266
 h     -3.43420050     0.03991821    -0.33325171
 h     -0.29827583     1.84339640     1.61120975
          17

 c      1.34228001    -0.47828220     0.02650200
 c     -0.02618809    -1.01625620     0.25488244
 c     -1.17409794    -0.21500929     0.17693487
 c     -0.96405415     1.57404040     0.73473380
 c     -0.16975983     1.22791908    -0.50262791
 c      1.10342052     0.88776564    -0.29496019
 h     -0.16969277    -2.05793809     0.23320258
 h     -1.95392836     1.86355860     0.82524552
 h     -0.76450547     1.24074543    -1.39570285
 h      1.80355592     1.59591527    -0.05226400
 o      2.42495940    -1.18005237     0.15327178
 h      3.18853639    -0.67930093     0.13672516
 c     -2.60750166    -0.50766284    -0.48696126
 h     -2.35179207    -0.66428805    -1.63827664
 h     -2.80611181    -1.52403192    -0.18537638
 h     -3.43047029     0.06660093    -0.30659390
 h     -0.29687528     1.85325698     1.59317851
          17

 c      1.34015904    -0.48932916     0.02777780
 c     -0.02358797    -1.01368905     0.25049642
 c     -1.16372717    -0.19746711     0.17228265
 c     -0.96438094     1.57636421     0.72021542
 c     -0.17382062     1.22308428    -0.50263736
 c      1.10594207     0.88874536    -0.27626508
 h     -0.14488492    -2.06499510     0.29424597
 h     -1.95832810     1.81411612     0.88814281
 h     -0.78464476     1.23302728    -1.40879320
 h      1.82587480     1.63051894    -0.03072499
 o      2.42572005    -1.18023025     0.14558298
 h      3.18974497    -0.66574224     0.16387292
 c     -2.61193946    -0.51300508    -0.48888876
 h     -2.36828934    -0.67178191    -1.61828841
 h     -2.84494934    -1.56887528    -0.18633833
 h     -3.44584270     0.11431633    -0.27304570
 h     -0.30184367     1.85440049     1.57295391
          17

 c      1.33526037    -0.49774629     0.02833316
 c     -0.02111334    -1.01074034     0.24559919
 c     -1.15261040    -0.17860330     0.16729076
 c     -0.96193079     1.57708744     0.70458167
 c     -0.18372312     1.21925296    -0.50124460
 c      1.11234099     0.88702714    -0.25694244
 h     -0.12245387    -2.08516816     0.35704625
 h     -1.98328420     1.77558190     0.94605551
 h     -0.79964022     1.22346984    -1.42621105
 h      1.85658798     1.67302935    -0.00869608
 o      2.42547222    -1.18175690     0.13826967
 h      3.21285432    -0.63729194     0.18993630
 c     -2.61342846    -0.52031610    -0.49147290
 h     -2.39166412    -0.67241227    -1.58341316
 h     -2.88410789    -1.60722499    -0.18606391
 h     -3.46547857     0.17088420    -0.23703795
 h     -0.31096408     1.84708356     1.55198872
          17

 c      1.32791828    -0.50324666     0.02816552
 c     -0.01880619    -1.00817997     0.24049659
 c     -1.14088619    -0.15889325     0.16185838
 c     -0.95814298     1.57640069     0.68835110
 c     -0.19889102     1.21618650    -0.49907823
 c      1.12266320     0.88370121    -0.23700363
 h     -0.10274666    -2.10921243     0.42005322
 h     -2.01755735     1.74612647     0.99555218
 h     -0.80599851     1.21255097    -1.44371473
 h      1.88508991     1.71188554     0.01058833
 o      2.42531148    -1.18401020     0.13135598
 h      3.24043503    -0.60523114     0.21464638
 c     -2.61346490    -0.52894591    -0.49339611
 h     -2.41985503    -0.66682722    -1.54282041
 h     -2.92035000    -1.63023713    -0.18575066
 h     -3.47589012     0.22358059    -0.20357067
 h     -0.32103001     1.83216355     1.53284452
          17

 c      1.31871850    -0.50574393     0.02732046
 c     -0.01676904    -1.00678622     0.23557525
 c     -1.12871058    -0.13881988     0.15588990
 c     -0.95474227     1.57449535     0.67222307
 c     -0.21826579     1.21353519    -0.49669333
 c      1.13637032     0.87971720    -0.21663000
 h     -0.08605984    -2.12721688     0.48059083
 h     -2.04778149     1.72417531     1.03197146
 h     -0.80184443     1.20112793    -1.45860178
 h      1.90449825     1.73882200     0.02508777
 o      2.42610823    -1.18636609     0.12492211
 h      3.25707757    -0.58001208     0.23664188
 c     -2.61309197    -0.53813679    -0.49311257
 h     -2.44982859    -0.65648020    -1.51057223
 h     -2.95116190    -1.63353947    -0.18563817
 h     -3.46948445     0.26348075    -0.17643587
 h     -0.32876430     1.81080626     1.51838869
          17

 c      1.30842420    -0.50536169     0.02588150
 c     -0.01513208    -1.00704050     0.23123010
 c     -1.11626021    -0.11887278     0.14930185
 c     -0.95309838     1.57152978     0.65700364
 c     -0.24047635     1.21089342    -0.49458424
 c      1.15251303     0.87580325    -0.19612599
 h     -0.07280803    -2.13212606     0.53562868
 h     -2.06476073     1.70914329     1.05148802
 h     -0.78701694     1.19031553    -1.47000681
 h      1.91174881     1.74928514     0.03396508
 o      2.42819683    -1.18842452     0.11904013
 h      3.25465379    -0.56758132     0.25454522
 c     -2.61286206    -0.54715566    -0.48923893
 h     -2.47873805    -0.64287114    -1.50117116
 h     -2.97489557    -1.61661235    -0.18522234
 h     -3.44366488     0.28562971    -0.15781418
 h     -0.33187448     1.78408997     1.51058417
          17

 c      1.29787856    -0.50241523     0.02395817
 c     -0.01403035    -1.00904926     0.22779783
 c     -1.10372652    -0.09955563     0.14203200
 c     -0.95407351     1.56767871     0.64360333
 c     -0.26401542     1.20785600    -0.49319505
 c      1.16993920     0.87245335    -0.17585996
 h     -0.06346912    -2.12066329     0.58254007
 h     -2.06419289     1.70107201     1.05197380
 h     -0.76285790     1.18135724    -1.47891289
 h      1.90693810     1.74208632     0.03734560
 o      2.43145074    -1.19000634     0.11373972
 h      3.23166632    -0.56958205     0.26757961
 c     -2.61281638    -0.55533631    -0.48137911
 h     -2.50549213    -0.62649073    -1.51972692
 h     -2.99099107    -1.58261967    -0.18327106
 h     -3.39931969     0.28832712    -0.14835213
 h     -0.32982054     1.75274351     1.50940924
          17

 c      1.28790663    -0.49737667     0.02167449
 c     -0.01357526    -1.01256102     0.22551312
 c     -1.09131153    -0.08138881     0.13404663
 c     -0.95804304     1.56314175     0.63298741
 c     -0.28738956     1.20406888    -0.49290314
 c      1.18740402     0.86988434    -0.15623088
 h     -0.05852296    -2.09322033     0.61961757
 h     -2.04588787     1.70031239     1.03309686
 h     -0.73178313     1.17551093    -1.48789246
 h      1.89309668     1.71950810     0.03619613
 o      2.43535316    -1.19116310     0.10898542
 h      3.19268057    -0.58343898     0.27599561
 c     -2.61250541    -0.56201951    -0.47055402
 h     -2.53071428    -0.60707724    -1.55704642
 h     -3.00038509    -1.53881337    -0.17769250
 h     -3.34024964     0.27307754    -0.14717155
 h     -0.32387151     1.71722777     1.51269919
          17

 c      1.27923144    -0.49083732     0.01915960
 c     -0.01382284    -1.01698459     0.22447197
 c     -1.07922976    -0.06489547     0.12533874
 c     -0.96489572     1.55809026     0.62599213
 c     -0.30925376     1.19927064    -0.49399587
 c      1.20358323     0.86795748    -0.13765718
 h     -0.05842996    -2.05379832     0.64652682
 h     -2.01373449     1.70749902     0.99647776
 h     -0.69661319     1.17397647    -1.50033809
 h      1.87645003     1.68795716     0.03230715
 o      2.43898722    -1.19225032     0.10464146
 h      3.14893632    -0.60144048     0.28167074
 c     -2.61105691    -0.56652912    -0.45859606
 h     -2.55516787    -0.58495258    -1.59711277
 h     -3.00585273    -1.49654316    -0.16551329
 h     -3.27357213     0.24562507    -0.15163052
 h     -0.31647197     1.67806637     1.51709671
          17

 c      1.27241567    -0.48346919     0.01654263
 c     -0.01475146    -1.02140058     0.22459379
 c     -1.06771315    -0.05056974     0.11591948
 c     -0.97395047     1.55258158     0.62307081
 c     -0.32852664     1.19332304    -0.49667885
 c      1.21708280     0.86615925    -0.12056088
 h     -0.06363798    -2.01009410     0.66478710
 h     -1.97680024     1.72382281     0.94608823
 h     -0.65978248     1.17786380    -1.51904254
 h      1.86629162     1.65807965     0.02810439
 o      2.44112741    -1.19392894     0.10045410
 h      3.11723342    -0.61098851     0.28840273
 c     -2.60724212    -0.56850812    -0.44735741
 h     -2.57890063    -0.56144830    -1.62623378
 h     -3.01133041    -1.46859172    -0.14351342
 h     -3.21044199     0.21762367    -0.15691789
 h     -0.31040612     1.63613152     1.51942148
          17

 c      1.26783631    -0.47599367     0.01395437
 c     -0.01625608    -1.02464418     0.22561168
 c     -1.05701752    -0.03882997     0.10580688
 c     -0.98390276     1.54647576     0.62413761
 c     -0.34445452     1.18622374    -0.50112169
 c      1.22663570     0.86387605    -0.10530657
 h     -0.07458110    -1.97282227     0.67793233
 h     -1.95006082     1.75152963     0.88815044
 h     -0.62279836     1.18814884    -1.54461043
 h      1.87240845     1.64164881     0.02584506
 o      2.44083012    -1.19673983     0.09617542
 h      3.11078719    -0.60168414     0.29991858
 c     -2.59979920    -0.56846180    -0.43825719
 h     -2.60134924    -0.53841983    -1.63612784
 h     -3.01931022    -1.46251257    -0.11004681
 h     -3.16470665     0.20581010    -0.15649141
 h     -0.30816418     1.59273112     1.51770901
          17

 c      1.26569289    -0.46915658     0.01153178
 c     -0.01816607    -1.02560123     0.22717011
 c     -1.04743088    -0.02997734     0.09501429
 c     -0.99323999     1.53944877     0.62869925
 c     -0.35659044     1.17810155    -0.50748650
 c      1.23158156     0.86105002    -0.09210228
 h     -0.09158227    -1.95260367     0.69038614
 h     -1.94975961     1.79373942     0.82887139
 h     -0.58629748     1.20553429    -1.57476696
 h      1.89909873     1.64405681     0.02632589
 o      2.43822953    -1.20041464     0.09181852
 h      3.12665978    -0.57652983     0.31578424
 c     -2.58821531    -0.56748397    -0.43188663
 h     -2.62160954    -0.51775516    -1.62349886
 h     -3.02824592    -1.47524652    -0.06690365
 h     -3.14592146     0.22275040    -0.14532492
 h     -0.31150010     1.54952616     1.51172977
          17

 c      1.26603695    -0.46368761     0.00941636
 c     -0.02028978    -1.02371742     0.22906407
 c     -1.03927749    -0.02417591     0.08353862
 c     -1.00139694     1.53127140     0.63618931
 c     -0.36471261     1.16920005    -0.51588302
 c      1.23217484     0.85855773    -0.08098029
 h     -0.11450003    -1.95436124     0.70463796
 h     -1.98033908     1.85156279     0.77076296
 h     -0.55054590     1.23024791    -1.60515078
 h      1.94127585     1.65973821     0.02857135
 o      2.43425934    -1.20405378     0.08764587
 h      3.15001704    -0.54910899     0.33158074
 c     -2.57329600    -0.56599811    -0.42775199
 h     -2.63867202    -0.50111834    -1.58933375
 h     -3.03341203    -1.49604693    -0.01885714
 h     -3.15142582     0.26447467    -0.12413981
 h     -0.32098735     1.50833268     1.50318412
          17

 c      1.26879869    -0.46021077     0.00774260
 c     -0.02247172    -1.01930645     0.23141824
 c     -1.03290552    -0.02145065     0.07135224
 c     -1.00933905     1.52215919     0.64596159
 c     -0.36875537     1.15986010    -0.52625807
 c      1.22924846     0.85770896    -0.07189750
 h     -0.14223288    -1.97396574     0.71911323
 h     -2.02813672     1.92044974     0.71334702
 h     -0.51589483     1.26191738    -1.63094910
 h      1.98823075     1.67728696     0.03100953
 o      2.42980794    -1.20685077     0.08392618
 h      3.16732137    -0.53193673     0.34280210
 c     -2.55658573    -0.56350935    -0.42455812
 h     -2.65175459    -0.48973819    -1.53899320
 h     -3.02987317    -1.51351514     0.02855234
 h     -3.16982803     0.31437454    -0.09816389
 h     -0.33567391     1.47083984     1.49561347
          17

 c      1.27379065    -0.45912931     0.00662521
 c     -0.02460443    -1.01329276     0.23457842
 c     -1.02865030    -0.02168482     0.05840390
 c     -1.01855811     1.51265942     0.65703921
 c     -0.36878246     1.15049126    -0.53829783
 c      1.22368106     0.85952235    -0.06481983
 h     -0.17267880    -2.00129777     0.72947278
 h     -2.07334268     1.99178782     0.65720927
 h     -0.48294244     1.29962297    -1.64833961
 h      2.02969148     1.68681581     0.03249637
 o      2.42540693    -1.20837699     0.08081754
 h      3.17119598    -0.53184503     0.34676793
 c     -2.53941601    -0.55940620    -0.42066549
 h     -2.66078804    -0.48415470    -1.48291397
 h     -3.01430063    -1.51958039     0.07071317
 h     -3.18999040     0.35654992    -0.07269063
 h     -0.35331716     1.43834756     1.49368706
          17

 c      1.28069133    -0.46053883     0.00615207
 c     -0.02658678    -1.00671294     0.23886636
 c     -1.02677834    -0.02461845     0.04462733
 c     -1.03004041     1.50329979     0.66822871
 c     -0.36496950     1.14151699    -0.55141359
 c      1.21615208     0.86440686    -0.05973626
 h     -0.20330584    -2.02590422     0.73153829
 h     -2.10159091     2.05718077     0.60481672
 h     -0.45248394     1.34210899    -1.65527881
 h      2.05853594     1.68276208     0.03248157
 o      2.42126288    -1.20855937     0.07836457
 h      3.15997935    -0.55034292     0.34271900
 c     -2.52255423    -0.55336621    -0.41434089
 h     -2.66686036    -0.48413485    -1.43619600
 h     -2.98529140    -1.51013403     0.10458282
 h     -3.20454868     0.38129559    -0.05117171
 h     -0.37149819     1.41167456     1.50159892
          17

 c      1.28902574    -0.46420483     0.00638327
 c     -0.02828518    -1.00040797     0.24444023
 c     -1.02742559    -0.02985621     0.02995579
 c     -1.04402725     1.49442301     0.67847264
 c     -0.35757929     1.13330610    -0.56480481
 c      1.20711996     0.87216155    -0.05664619
 h     -0.23177605    -2.04026910     0.72295142
 h     -2.10583112     2.11044679     0.55918197
 h     -0.42539165     1.38807996    -1.65172467
 h      2.07098334     1.66364875     0.03082670
 o      2.41728856    -1.20765357     0.07650260
 h      3.13734430    -0.58410381     0.33178159
 c     -2.50630399    -0.54527393    -0.40419740
 h     -2.67190633    -0.48915698    -1.41346805
 h     -2.94318051    -1.48465385     0.12888616
 h     -3.20943600     0.38431085    -0.03536616
 h     -0.38918833     1.39130357     1.52107551
          17

 c      1.29816156    -0.46961024     0.00735376
 c     -0.02952947    -0.99492742     0.25127459
 c     -1.03054034    -0.03688375     0.01434208
 c     -1.06014669     1.48617926     0.68708982
 c     -0.34694126     1.12611784    -0.57755738
 c      1.19684313     0.88208225    -0.05554917
 h     -0.25629267    -2.04056076     0.70340720
 h     -2.08438430     2.14771685     0.52289215
 h     -0.40250117     1.43649819    -1.63944958
 h      2.06635583     1.63139837     0.02765650
 o      2.41305673    -1.20627441     0.07504041
 h      3.11311600    -0.62455768     0.31724512
 c     -2.49075989    -0.53501999    -0.39001041
 h     -2.67702660    -0.49926567    -1.41909216
 h     -2.88994438    -1.44615870     0.14437743
 h     -3.20292922     0.36510631    -0.02577103
 h     -0.40760705     1.37759560     1.55032536
          17

 c      1.30733470    -0.47604982     0.00907860
 c     -0.03013170    -0.99050809     0.25918123
 c     -1.03584363    -0.04508793    -0.00222148
 c     -1.07761155     1.47855182     0.69379596
 c     -0.33344178     1.12007927    -0.58875701
 c      1.18535988     0.89308067    -0.05644177
 h     -0.27576915    -2.02655640     0.67440597
 h     -2.03943130     2.16726499     0.49767848
 h     -0.38452794     1.48677476    -1.62145039
 h      2.04730460     1.59107538     0.02332180
 o      2.40782897    -1.20534366     0.07367642
 h      3.10278814    -0.65881786     0.30426179
 c     -2.47596038    -0.52243086    -0.37305264
 h     -2.68114002    -0.51500509    -1.44350578
 h     -2.82923227    -1.40167635     0.15422896
 h     -3.18544297     0.32646980    -0.02174663
 h     -0.42961860     1.37080456     1.58479544
          17

 c      1.31570762    -0.48273659     0.01155997
 c     -0.02990733    -0.98704990     0.26782937
 c     -1.04281767    -0.05377870    -0.01968737
 c     -1.09535964     1.47134234     0.69860200
 c     -0.31752317     1.11520555    -0.59761812
 c      1.17243607     0.90380426    -0.05931707
 h     -0.28999983    -2.00170715     0.63901545
 h     -1.97682836     2.16994004     0.48405051
 h     -0.37201030     1.53870815    -1.60092350
 h      2.02035262     1.55078664     0.01843165
 o      2.40106638    -1.20564635     0.07218159
 h      3.11926686    -0.67684000     0.29685298
 c     -2.46178228    -0.50741406    -0.35544642
 h     -2.68197120    -0.53643996    -1.47119640
 h     -2.76604206    -1.36228015     0.16404983
 h     -3.16032319     0.27510483    -0.02125622
 h     -0.45829445     1.37088340     1.61901751
          17

 c      1.32244372    -0.48890495     0.01479280
 c     -0.02868316    -0.98409815     0.27677150
 c     -1.05072122    -0.06220848    -0.03794148
 c     -1.11207499     1.46407229     0.70173094
 c     -0.29969339     1.11145687    -0.60361699
 c      1.15760307     0.91282099    -0.06415603
 h     -0.29985869    -1.97326249     0.60158953
 h     -1.90699738     2.16056802     0.48068168
 h     -0.36525085     1.59210172    -1.58002546
 h      1.99541518     1.52063385     0.01383272
 o      2.39325671    -1.20722617     0.07065506
 h      3.15948042    -0.68097596     0.29375847
 c     -2.44780568    -0.49033420    -0.33935222
 h     -2.67771749    -0.56273275    -1.48921505
 h     -2.70521197    -1.34027977     0.18023418
 h     -3.13542357     0.22272430    -0.02031684
 h     -0.49570772     1.37729067     1.64828656
          17

 c      1.32678602    -0.49389945     0.01876309
 c     -0.02630554    -0.98092545     0.28550669
 c     -1.05862729    -0.06959792    -0.05678973
 c     -1.12617710     1.45584738     0.70358069
 c     -0.28054692     1.10881480    -0.60657720
 c      1.14050529     0.91896441    -0.07089337
 h     -0.30726391    -1.95137399     0.56703339
 h     -1.84555425     2.14967888     0.48371854
 h     -0.36422723     1.64621771    -1.55900948
 h      1.98188378     1.50928058     0.01031315
 o      2.38572959    -1.20959887     0.06942172
 h      3.20684617    -0.68214974     0.29003975
 c     -2.43344656    -0.47248957    -0.32640330
 h     -2.66766978    -0.59241386    -1.48981151
 h     -2.64906456    -1.34221166     0.20592593
 h     -3.12338641     0.18492246    -0.01304367
 h     -0.54233275     1.38891433     1.66968316
          17

 c      1.32814188    -0.49725227     0.02344565
 c     -0.02269249    -0.97685109     0.29360943
 c     -1.06547477    -0.07517836    -0.07595057
 c     -1.13613294     1.44550105     0.70460805
 c     -0.26079796     1.10733262    -0.60666872
 c      1.12149676     0.92174603    -0.07935855
 h     -0.31432253    -1.94545755     0.53932377
 h     -1.80976077     2.15183434     0.48737415
 h     -0.36849099     1.69949878    -1.53630962
 h      1.98197466     1.51925518     0.00802652
 o      2.37973706    -1.21235059     0.06874871
 h      3.24512392    -0.68957440     0.28160426
 c     -2.41852646    -0.45584822    -0.31728039
 h     -2.65211302    -0.62380568    -1.46994054
 h     -2.59698351    -1.36368137     0.23822244
 h     -3.13547323     0.17349419     0.00556651
 h     -0.59683052     1.40410727     1.68268182
          17

 c      1.32616618    -0.49872294     0.02880506
 c     -0.01794476    -0.97172375     0.30085886
 c     -1.07013826    -0.07825666    -0.09506139
 c     -1.14136090     1.43245076     0.70498020
 c     -0.24130252     1.10714061    -0.60432747
 c      1.10185336     0.92142914    -0.08924448
 h     -0.32167936    -1.95858424     0.52004645
 h     -1.80780759     2.17537172     0.48749985
 h     -0.37713684     1.74979451    -1.50947569
 h      1.98863812     1.54587169     0.00621884
 o      2.37601303    -1.21529811     0.06875552
 h      3.26463106    -0.70749890     0.26665244
 c     -2.40402199    -0.44183581    -0.31156870
 h     -2.63218157    -0.65543419    -1.43056249
 h     -2.54765205    -1.39311897     0.27062641
 h     -3.17035782     0.18663782     0.03483542
 h     -0.65609066     1.42085014     1.68952073
          17

 c      1.32082389    -0.49830067     0.03479844
 c     -0.01239841    -0.96610805     0.30723611
 c     -1.07154731    -0.07828462    -0.11370525
 c     -1.14275140     1.41745614     0.70432619
 c     -0.22305007     1.10841645    -0.60014244
 c      1.08332626     0.91867651    -0.10013911
 h     -0.32768212    -1.98524535     0.50845961
 h     -1.83218625     2.21304525     0.48459461
 h     -0.38890479     1.79493711    -1.47633968
 h      1.99103560     1.58101995     0.00364865
 o      2.37473632    -1.21841051     0.06944227
 h      3.26227320    -0.73606090     0.24523658
 c     -2.39180550    -0.43089945    -0.30810011
 h     -2.60995416    -0.68647168    -1.37665138
 h     -2.50074153    -1.41893677     0.29722124
 h     -3.21442184     0.21196814     0.06856507
 h     -0.71579590     1.43710263     1.69492766
          17

 c      1.31241185    -0.49618373     0.04137717
 c     -0.00652839    -0.96094421     0.31280361
 c     -1.06886949    -0.07490919    -0.13145926
 c     -1.14184317     1.40197270     0.70206244
 c     -0.20711647     1.11133932    -0.59474706
 c      1.06762019     0.91419298    -0.11158153
 h     -0.32947131    -2.01525116     0.50291409
 h     -1.86817904     2.24918891     0.48144300
 h     -0.40240246     1.83335070    -1.43587619
 h      1.98043733     1.61707905    -0.00083373
 o      2.37553442    -1.22176473     0.07071970
 h      3.24134720    -0.77197593     0.21879174
 c     -2.38351818    -0.42300453    -0.30543251
 h     -2.58866657    -0.71731666    -1.31768624
 h     -2.45695614    -1.43306639     0.31452707
 h     -3.25295933     0.23713644     0.09981824
 h     -0.77173442     1.45122216     1.70439093
          17

 c      1.30153844    -0.49273422     0.04848428
 c     -0.00081789    -0.95709147     0.31760819
 c     -1.06169595    -0.06800311    -0.14795354
 c     -1.13987876     1.38720534     0.69790233
 c     -0.19456385     1.11603922    -0.58872025
 c      1.05613809     0.90857824    -0.12311536
 h     -0.32459393    -2.03899711     0.50199036
 h     -1.90357110     2.27077964     0.47995878
 h     -0.41638488     1.86452748    -1.38864287
 h      1.95233496     1.64847934    -0.00799514
 o      2.37742691    -1.22558307     0.07242626
 h      3.21278379    -0.80829662     0.18988844
 c     -2.37993677    -0.41790396    -0.30208567
 h     -2.57252767    -0.75008396    -1.26709718
 h     -2.41754901    -1.43127620     0.32151159
 h     -3.27632123     0.25428608     0.12362210
 h     -0.82122842     1.46206578     1.72111979
          17

 c      1.28906388    -0.48840834     0.05604875
 c      0.00430237    -0.95509685     0.32165612
 c     -1.05014451    -0.05767784    -0.16291958
 c     -1.13757560     1.37387749     0.69209346
 c     -0.18627937     1.12254261    -0.58249654
 c      1.04984985     0.90230674    -0.13434986
 h     -0.31179797    -2.05010531     0.50482281
 h     -1.93090916     2.27049308     0.48057667
 h     -0.43002006     1.88935085    -1.33688156
 h      1.90635535     1.67193230    -0.01814599
 o      2.37888510    -1.23024698     0.07437473
 h      3.19496488    -0.83485767     0.16152696
 c     -2.38101053    -0.41518921    -0.29687926
 h     -2.56547697    -0.78778710    -1.23777595
 h     -2.38393890    -1.41267077     0.31922635
 h     -3.27994954     0.25954939     0.13714696
 h     -0.86351548     1.46868560     1.74381736
          17

 c      1.27600772    -0.48367197     0.06397852
 c      0.00846240    -0.95514280     0.32491889
 c     -1.03484476    -0.04428349    -0.17620443
 c     -1.13528104     1.36235502     0.68531778
 c     -0.18278551     1.13072709    -0.57629641
 c      1.04914794     0.89572595    -0.14502813
 h     -0.29114982    -2.04595805     0.51105940
 h     -1.94647498     2.24554073     0.48273979
 h     -0.44307170     1.91021279    -1.28433561
 h      1.84593352     1.68660769    -0.03110163
 o      2.37851917    -1.23603808     0.07647365
 h      3.20386975    -0.84322914     0.13524679
 c     -2.38616324    -0.41447183    -0.28957036
 h     -2.56921322    -0.83127115    -1.23406802
 h     -2.35743904    -1.37956911     0.31067998
 h     -3.26321029     0.25197923     0.13937581
 h     -0.89887487     1.47006877     1.76737613
          17

 c      1.26343776    -0.47893292     0.07215691
 c      0.01136380    -0.95703672     0.32733449
 c     -1.01683167    -0.02840009    -0.18774725
 c     -1.13313771     1.35274246     0.67842082
 c     -0.18409515     1.14031792    -0.57011678
 c      1.05371332     0.88902289    -0.15507875
 h     -0.26398373    -2.02771902     0.52082811
 h     -1.94936286     2.19644957     0.48531799
 h     -0.45589023     1.93070393    -1.23567486
 h      1.77825511     1.69472987    -0.04611452
 o      2.37619792    -1.24269425     0.07879572
 h      3.23630045    -0.83443148     0.11007772
 c     -2.39449516    -0.41554610    -0.28113634
 h     -2.58254982    -0.87691539    -1.24887669
 h     -2.33896031    -1.33793976     0.30095176
 h     -3.22915122     0.23339558     0.13111535
 h     -0.92756304     1.46524923     1.78564251
          17

 c      1.25237125    -0.47452069     0.08044510
 c      0.01281493    -0.96018978     0.32879368
 c     -0.99739576    -0.01082131    -0.19753521
 c     -1.13111780     1.34487636     0.67218943
 c     -0.18969548     1.15097257    -0.56381720
 c      1.06252347     0.88217747    -0.16461887
 h     -0.23285988    -2.00051779     0.53482475
 h     -1.94152805     2.12685306     0.48674419
 h     -0.46908381     1.95455850    -1.19538975
 h      1.71378696     1.70214912    -0.06186739
 o      2.37287923    -1.24952681     0.08144413
 h      3.27303869    -0.81719886     0.08468693
 c     -2.40476396    -0.41831032    -0.27332538
 h     -2.60280770    -0.91853220    -1.26989828
 h     -2.32862305    -1.29763343     0.29715802
 h     -3.18539701     0.20924064     0.11544685
 h     -0.94936451     1.45358666     1.79383422
          17

 c      1.24369954    -0.47070507     0.08869000
 c      0.01276472    -0.96363359     0.32912435
 c     -0.97792684     0.00747262    -0.20556184
 c     -1.12893077     1.33825195     0.66725518
 c     -0.19867783     1.16245495    -0.55728161
 c      1.07414646     0.87504602    -0.17388800
 h     -0.20133413    -1.97327568     0.55444897
 h     -1.92885977     2.04414821     0.48491972
 h     -0.48290555     1.98394256    -1.16640141
 h      1.66385778     1.71704349    -0.07678503
 o      2.36952326    -1.25589900     0.08445005
 h      3.29604809    -0.80011637     0.05900714
 c     -2.41533997    -0.42279330    -0.26805407
 h     -2.62730561    -0.95062830    -1.28640906
 h     -2.32553409    -1.27030843     0.30719970
 h     -3.14508996     0.18968323     0.09819795
 h     -0.96364422     1.43497454     1.78969908
          17

 c      1.23812816    -0.46772322     0.09673202
 c      0.01128289    -0.96622307     0.32811116
 c     -0.95977473     0.02535897    -0.21180715
 c     -1.12590198     1.33199484     0.66407391
 c     -0.20993206     1.17480062    -0.55055577
 c      1.08728747     0.86774116    -0.18312861
 h     -0.17315063    -1.95646394     0.58161588
 h     -1.92241476     1.95981094     0.47709411
 h     -0.49676849     2.01807696    -1.14920759
 h      1.63595896     1.74484772    -0.08977990
 o      2.36664158    -1.26140983     0.08779664
 h      3.29546599    -0.78843871     0.03383001
 c     -2.42446053    -0.42942233    -0.26681728
 h     -2.65388237    -0.96986530    -1.29160611
 h     -2.32838004    -1.26340521     0.33614496
 h     -3.12406923     0.18784992     0.08665745
 h     -0.96956891     1.40992337     1.77384322
          17

 c      1.23613365    -0.46578787     0.10440972
 c      0.00847634    -0.96712269     0.32559955
 c     -0.94413989     0.04164845    -0.21624969
 c     -1.12113549     1.32513222     0.66287683
 c     -0.22229801     1.18833409    -0.54386793
 c      1.10118280     0.86102605    -0.19249162
 h     -0.15089594    -1.95666244     0.61765442
 h     -1.93627256     1.88633144     0.46046069
 h     -0.50933810     2.05340339    -1.14222113
 h      1.63063294     1.78283736    -0.10084944
 o      2.36432937    -1.26587893     0.09146314
 h      3.26901072    -0.78421980     0.01007338
 c     -2.43106499    -0.43878163    -0.26994650
 h     -2.68087240    -0.97517425    -1.28256585
 h     -2.33660139    -1.27455766     0.38233473
 h     -3.13051342     0.21110196     0.08457185
 h     -0.96631105     1.37954322     1.74977893
          17

 c      1.23793187    -0.46506316     0.11156017
 c      0.00443606    -0.96625697     0.32164736
 c     -0.93199504     0.05519741    -0.21890505
 c     -1.11432557     1.31727493     0.66350068
 c     -0.23465109     1.20351384    -0.53755169
 c      1.11550820     0.85613391    -0.20202894
 h     -0.13523259    -1.97158438     0.66161244
 h     -1.97773314     1.82944765     0.43452660
 h     -0.51910306     2.08517211    -1.14291738
 h      1.64350392     1.82138422    -0.11081683
 o      2.36231781    -1.26933648     0.09545795
 h      3.22115415    -0.78644116    -0.01178986
 c     -2.43543403    -0.45078421    -0.27634018
 h     -2.70710654    -0.96769454    -1.26005345
 h     -2.35053655    -1.29374968     0.43793060
 h     -3.15721403     0.25294274     0.08828390
 h     -0.95318929     1.34539436     1.72375460
          17

 c      1.24344835    -0.46561724     0.11801732
 c     -0.00070675    -0.96419902     0.31656181
 c     -0.92403791     0.06504883    -0.21986653
 c     -1.10645709     1.30892578     0.66528749
 c     -0.24597739     1.22070707    -0.53194477
 c      1.13009115     0.85418873    -0.21172678
 h     -0.12557279    -1.99161858     0.70982802
 h     -2.03865106     1.78480701     0.40345774
 h     -0.52492957     2.10920956    -1.14890589
 h      1.66919690     1.84996099    -0.12066103
 o      2.35994179    -1.27207007     0.09985679
 h      3.16373040    -0.79028174    -0.03241378
 c     -2.43853735    -0.46458664    -0.28411813
 h     -2.73222482    -0.95090755    -1.22879213
 h     -2.37051493    -1.31017689     0.49318703
 h     -3.18946061     0.29876198     0.09060002
 h     -0.92981054     1.30918438     1.70369543
          17

 c      1.25229690    -0.46737285     0.12361054
 c     -0.00669985    -0.96166093     0.31077601
 c     -0.92066609     0.07057147    -0.21932615
 c     -1.09919139     1.30088784     0.66744904
 c     -0.25546101     1.24000087    -0.52730262
 c      1.14476243     0.85582084    -0.22152193
 h     -0.12118495    -2.00591158     0.75737234
 h     -2.10199588     1.74498924     0.37443077
 h     -0.52634725     2.12302152    -1.15852822
 h      1.70336882     1.86116701    -0.13113087
 o      2.35620177    -1.27464589     0.10484000
 h      3.11515229    -0.78689444    -0.05427485
 c     -2.44112659    -0.47907274    -0.29131451
 h     -2.75721286    -0.93065779    -1.19773619
 h     -2.39627888    -1.31637387     0.53984849
 h     -3.21538524     0.33567349     0.08595662
 h     -0.89636929     1.27244758     1.69624938
          17

 c      1.26378983    -0.47006970     0.12816431
 c     -0.01316050    -0.95913604     0.30470821
 c     -0.92197095     0.07153915    -0.21756786
 c     -1.09386053     1.29371595     0.66964948
 c     -0.26254321     1.26110323    -0.52373630
 c      1.15932908     0.86108751    -0.23130846
 h     -0.12168234    -2.00660313     0.79972315
 h     -2.15293637     1.70555748     0.35411527
 h     -0.52361790     2.12619727    -1.17110419
 h      1.74308560     1.85165571    -0.14265888
 o      2.35034864    -1.27762519     0.11062840
 h      3.09133597    -0.76817645    -0.08074151
 c     -2.44349550    -0.49316418    -0.29621189
 h     -2.78444755    -0.91408710    -1.17850543
 h     -2.42700335    -1.30876458     0.57232915
 h     -3.22845706     0.35585357     0.07167299
 h     -0.85415521     1.23652161     1.70286039
          17

 c      1.27699790    -0.47325601     0.13149898
 c     -0.01962588    -0.95681520     0.29869030
 c     -0.92775646     0.06811765    -0.21493265
 c     -1.09110631     1.28762828     0.67219159
 c     -0.26692447     1.28335158    -0.52117657
 c      1.17356414     0.86953375    -0.24095346
 h     -0.12701437    -1.98987265     0.83363764
 h     -2.18266197     1.66545266     0.34708487
 h     -0.51767773     2.12034335    -1.18699899
 h      1.78680123     1.82190582    -0.15537394
 o      2.34277290    -1.28098448     0.11724144
 h      3.09155898    -0.73627560    -0.11224304
 c     -2.44570530    -0.50606052    -0.29776723
 h     -2.81599743    -0.90663418    -1.17981550
 h     -2.46149381    -1.28698897     0.58786112
 h     -3.22617538     0.35594669     0.04728796
 h     -0.80591506     1.20286367     1.71856031
          17

 c      1.29085115    -0.47632604     0.13343352
 c     -0.02561907    -0.95461900     0.29294170
 c     -0.93758464     0.06077447    -0.21176668
 c     -1.09096417     1.28259161     0.67570736
 c     -0.26852631     1.30582389    -0.51937049
 c      1.18717842     0.88028282    -0.25032055
 h     -0.13734300    -1.95565651     0.85747548
 h     -2.18772717     1.62563131     0.35587053
 h     -0.50996815     2.10859830    -1.20748896
 h      1.83450423     1.77594648    -0.16912815
 o      2.33479199    -1.28414557     0.12440995
 h      3.10138966    -0.70314005    -0.14480627
 c     -2.44791675    -0.51743505    -0.29611619
 h     -2.85068361    -0.90909566    -1.20098325
 h     -2.49837481    -1.25344741     0.58666725
 h     -3.20882981     0.33619837     0.01386778
 h     -0.75552775     1.17320947     1.73502801
          17

 c      1.30424133    -0.47859947     0.13379513
 c     -0.03070360    -0.95222784     0.28754608
 c     -0.95084052     0.05015542    -0.20837318
 c     -1.09301440     1.27840679     0.68075680
 c     -0.26744780     1.32752713    -0.51793502
 c      1.19979308     0.89215658    -0.25928997
 h     -0.15296095    -1.90737041     0.87145647
 h     -2.16916256     1.58818211     0.38130028
 h     -0.50210607     2.09460531    -1.23420700
 h      1.88791525     1.72082023    -0.18356031
 o      2.32770297    -1.28657026     0.13178731
 h      3.10709603    -0.68075202    -0.17331869
 c     -2.45041923    -0.52735065    -0.29253435
 h     -2.88360222    -0.91842690    -1.23257312
 h     -2.53633945    -1.21335571     0.57250390
 h     -3.17931406     0.30047943    -0.02633252
 h     -0.70712783     1.14932412     1.74464031
          17

 c      1.31610929    -0.47941672     0.13243542
 c     -0.03452028    -0.94909051     0.28241809
 c     -0.96680364     0.03697049    -0.20498438
 c     -1.09641992     1.27475365     0.68764302
 c     -0.26394131     1.34761395    -0.51647914
 c      1.21098442     0.90389585    -0.26776224
 h     -0.17428377    -1.85183033     0.87801050
 h     -2.13285513     1.55609032     0.42249880
 h     -0.49541209     2.08105350    -1.26804510
 h      1.94991775     1.66478035    -0.19827097
 o      2.32237831    -1.28803317     0.13911444
 h      3.10146104    -0.67629328    -0.19409433
 c     -2.45328564    -0.53605724    -0.28889882
 h     -2.90886534    -0.93094354    -1.26316940
 h     -2.57457325    -1.17482942     0.55320479
 h     -3.14395553     0.25730251    -0.06997973
 h     -0.66427678     1.13262518     1.74264301
          17

 c      1.32552312    -0.47822959     0.12924858
 c     -0.03680338    -0.94447829     0.27729572
 c     -0.98471483     0.02192371    -0.20175381
 c     -1.09984326     1.27120132     0.69642230
 c     -0.25840176     1.36554020    -0.51475129
 c      1.22048774     0.91450104    -0.27564228
 h     -0.20187239    -1.79862002     0.88181906
 h     -2.09100425     1.53335342     0.47662205
 h     -0.49048956     2.06853180    -1.30794382
 h      2.02215690     1.61386920    -0.21312905
 o      2.31926182    -1.28858476     0.14626003
 h      3.08321291    -0.69214658    -0.20549344
 c     -2.45605605    -0.54401432    -0.28715885
 h     -2.92201935    -0.94419286    -1.28426292
 h     -2.61321194    -1.14761465     0.53964372
 h     -3.11337367     0.22070148    -0.11298534
 h     -0.62939335     1.12391098     1.72761976
          17

 c      1.33175957    -0.47466981     0.12418583
 c     -0.03739838    -0.93770681     0.27185184
 c     -1.00383031     0.00569386    -0.19876194
 c     -1.10147964     1.26724080     0.70692069
 c     -0.25134146     1.38108575    -0.51271680
 c      1.22846877     0.92347911    -0.28282636
 h     -0.23622807    -1.75750599     0.88845136
 h     -2.06203758     1.52483855     0.53924785
 h     -0.48713233     2.05559223    -1.35052285
 h      2.10181287     1.56932674    -0.22846150
 o      2.31837415    -1.28848218     0.15323685
 h      3.05619447    -0.72639154    -0.20818380
 c     -2.45792047    -0.55196893    -0.28872360
 h     -2.92068000    -0.95715068    -1.29137815
 h     -2.65309266    -1.13898341     0.54088133
 h     -3.10008037     0.20702377    -0.15183822
 h     -0.60325410     1.12318427     1.70144217
          17

 c      1.33439216    -0.46857800     0.11726026
 c     -0.03632717    -0.92853022     0.26597025
 c     -1.02345386    -0.01105854    -0.19602679
 c     -1.09976530     1.26246856     0.71858464
 c     -0.24332770     1.39425670    -0.51051659
 c      1.23554380     0.93074689    -0.28922025
 h     -0.27692392    -1.73384199     0.90104049
 h     -2.06276351     1.53447170     0.60668166
 h     -0.48461396     2.03992167    -1.39096881
 h      2.18119499     1.52878150    -0.24483393
 o      2.31923849    -1.28817630     0.16024523
 h      3.02976195    -0.77254351    -0.20583137
 c     -2.45859743    -0.56051399    -0.29378353
 h     -2.90432713    -0.96994804    -1.28373408
 h     -2.69426618    -1.14899869     0.55767640
 h     -3.10998270     0.22426829    -0.18564317
 h     -0.58439031     1.12951674     1.66933977
          17

 c      1.33336965    -0.46000099     0.10854066
 c     -0.03387985    -0.91737846     0.25996631
 c     -1.04294872    -0.02769059    -0.19351002
 c     -1.09469277     1.25692329     0.73035118
 c     -0.23489658     1.40515866    -0.50835918
 c      1.24247989     0.93635147    -0.29477402
 h     -0.32142930    -1.72573479     0.91757984
 h     -2.09360554     1.56154575     0.67814207
 h     -0.48212269     2.01964220    -1.42452071
 h      2.25095806     1.48951073    -0.26265403
 o      2.32086105    -1.28826925     0.16769937
 h      3.01848101    -0.82006028    -0.20548187
 c     -2.45892698    -0.56945564    -0.30131939
 h     -2.87416990    -0.98374905    -1.26398238
 h     -2.73487289    -1.17085135     0.58213533
 h     -3.13659334     0.26449616    -0.21605206
 h     -0.56865489     1.14106215     1.63979271
          17

 c      1.32904830    -0.44916596     0.09813758
 c     -0.03061384    -0.90513720     0.25446468
 c     -1.06174001    -0.04359895    -0.19112116
 c     -1.08789536     1.25114009     0.74099640
 c     -0.22648554     1.41390652    -0.50641225
 c      1.24987978     0.94031229    -0.29949931
 h     -0.36512629    -1.72642813     0.93224662
 h     -2.13747690     1.59988332     0.75364977
 h     -0.47911431     1.99403062    -1.44769867
 h      2.30345391     1.45031940    -0.28199535
 o      2.32214764    -1.28920150     0.17603559
 h      3.03539164    -0.85956445    -0.21444293
 c     -2.46021001    -0.57802598    -0.30979415
 h     -2.83325317    -1.00088851    -1.23834299
 h     -2.77192621    -1.19578063     0.60382300
 h     -3.16759663     0.31149288    -0.24502677
 h     -0.55003697     1.15550647     1.62276191
          17

 c      1.32213545    -0.43644931     0.08619518
 c     -0.02723056    -0.89273404     0.25008409
 c     -1.07931089    -0.05824964    -0.18872604
 c     -1.08117882     1.24577263     0.74976245
 c     -0.21840791     1.42057544    -0.50472365
 c      1.25803621     0.94261919    -0.30346630
 h     -0.40273540    -1.72884737     0.93900909
 h     -2.17468542     1.64159991     0.83131362
 h     -0.47551588     1.96368388    -1.45901559
 h      2.33421231     1.41168787    -0.30265708
 o      2.32276779    -1.29077758     0.18525591
 h      3.07897498    -0.89090361    -0.23301591
 c     -2.46338125    -0.58540422    -0.31767295
 h     -2.78624445    -1.02502572    -1.21639194
 h     -2.80271191    -1.21683512     0.61474723
 h     -3.19301176     0.35117475    -0.27376185
 h     -0.52370194     1.17094963     1.62497238
          17

 c      1.31354578    -0.42235101     0.07289962
 c     -0.02443506    -0.88089572     0.24723549
 c     -1.09519729    -0.07119964    -0.18616235
 c     -1.07545041     1.24130011     0.75673185
 c     -0.21085602     1.42517837    -0.50317396
 c      1.26691185     0.94327688    -0.30679337
 h     -0.42972611    -1.72818418     0.93390255
 h     -2.19222629     1.68023309     0.90769207
 h     -0.47181567     1.93040621    -1.45930229
 h      2.34220508     1.37536066    -0.32430867
 o      2.32325551    -1.29232443     0.19486437
 h      3.13285952    -0.92112408    -0.25360722
 c     -2.46888324    -0.59094428    -0.32373695
 h     -2.73794868    -1.06029256    -1.20835211
 h     -2.82550484    -1.22981041     0.61067190
 h     -3.20718832     0.37463788    -0.30287049
 h     -0.48955080     1.18641054     1.64511253
          17

 c      1.30423729    -0.40747788     0.05849530
 c     -0.02283585    -0.87009407     0.24607764
 c     -1.10899236    -0.08209941    -0.18325620
 c     -1.07067590     1.23801518     0.76265535
 c     -0.20391859     1.42766205    -0.50145903
 c      1.27614675     0.94233221    -0.30963541
 h     -0.44298784    -1.72239984     0.91549542
 h     -2.18408237     1.71143537     0.97900846
 h     -0.46906916     1.89696152    -1.45172357
 h      2.32997898     1.34407342    -0.34664515
 o      2.32423472    -1.29324516     0.20430178
 h      3.17935215    -0.95600016    -0.26780662
 c     -2.47692418    -0.59436532    -0.32754599
 h     -2.69087997    -1.10837353    -1.21889615
 h     -2.83973214    -1.23294111     0.59077844
 h     -3.20789581     0.37735416    -0.33266114
 h     -0.45229543     1.20137661     1.67466983
          17

 c      1.29508869    -0.39252810     0.04329240
 c     -0.02287094    -0.86055485     0.24653601
 c     -1.12036960    -0.09068519    -0.17983936
 c     -1.06631573     1.23610386     0.76843467
 c     -0.19761083     1.42792904    -0.49912248
 c      1.28504981     0.93987660    -0.31216862
 h     -0.44104994    -1.71208557     0.88467500
 h     -2.14918793     1.73267236     1.04182885
 h     -0.46877130     1.86662205    -1.44126233
 h      2.30401003     1.32149721    -0.36956089
 o      2.32598319    -1.29320772     0.21320334
 h      3.20708284    -0.99729575    -0.27055412
 c     -2.48756753    -0.59592699    -0.32973674
 h     -2.64476349    -1.16566885    -1.24302146
 h     -2.84605134    -1.22663965     0.55732920
 h     -3.19552665     0.35830675    -0.36327545
 h     -0.41811616     1.21516858     1.70336598
          17

 c      1.28683216    -0.37827416     0.02766112
 c     -0.02474076    -0.85225343     0.24832162
 c     -1.12912518    -0.09677262    -0.17576555
 c     -1.06165999     1.23566634     0.77474275
 c     -0.19192488     1.42589588    -0.49567635
 c      1.29262917     0.93604741    -0.31456987
 h     -0.42423275    -1.70050105     0.84445801
 h     -2.09021617     1.74303870     1.09344629
 h     -0.47246955     1.84238243    -1.43326187
 h      2.27455504     1.31209913    -0.39334381
 o      2.32841845    -1.29209058     0.22141823
 h      3.21146712    -1.04382031    -0.26040817
 c     -2.50049521    -0.59630921    -0.33168115
 h     -2.59881604    -1.22452727    -1.26990608
 h     -2.84654073    -1.21367310     0.51576194
 h     -3.17314067     0.32015506    -0.39486717
 h     -0.39176964     1.22680695     1.72327990
          17

 c      1.28002943    -0.36554211     0.01201630
 c     -0.02836030    -0.84489686     0.25094965
 c     -1.13521734    -0.10025022    -0.17091808
 c     -1.05590634     1.23666888     0.78188865
 c     -0.18690160     1.42157372    -0.49080131
 c      1.29782479     0.93108341    -0.31700470
 h     -0.39473938    -1.69375686     0.79978778
 h     -2.01362880     1.74357123     1.13237702
 h     -0.48109079     1.82597035    -1.43112004
 h      2.25306242     1.32025577    -0.41870995
 o      2.33113027    -1.28991901     0.22899814
 h      3.19417436    -1.09254514    -0.23926848
 c     -2.51476071    -0.59636273    -0.33490261
 h     -2.55348617    -1.27702831    -1.28953066
 h     -2.84483189    -1.19945821     0.47481125
 h     -3.14727305     0.27045028    -0.42798366
 h     -0.37558025     1.23516497     1.73002016
          17

 c      1.27507896    -0.35517802    -0.00320544
 c     -0.03338676    -0.83797951     0.25381614
 c     -1.13878143    -0.10106906    -0.16520591
 c     -1.04808777     1.23885412     0.78976650
 c     -0.18269187     1.41512130    -0.48450737
 c      1.30002976     0.92547997    -0.31965717
 h     -0.35618127    -1.70014836     0.75661846
 h     -1.93061328     1.73808942     1.15921980
 h     -0.49433370     1.81723005    -1.43448743
 h      2.24612934     1.34805950    -0.44627176
 o      2.33332330    -1.28682778     0.23623076
 h      3.16394923    -1.13922985    -0.21281758
 c     -2.52878310    -0.59708018    -0.34066597
 h     -2.51033013    -1.31737762    -1.29568940
 h     -2.84557016    -1.19126407     0.44522877
 h     -3.12866546     0.22280946    -0.46419211
 h     -0.36937711     1.23911251     1.72257745
          17

 c      1.27223902    -0.34798526    -0.01757728
 c     -0.03936886    -0.83106786     0.25640522
 c     -1.14011665    -0.09922788    -0.15855829
 c     -1.03704596     1.24166963     0.79780506
 c     -0.17955568     1.40682519    -0.47711939
 c      1.29949972     0.92012909    -0.32279178
 h     -0.31196694    -1.72685581     0.71950337
 h     -1.85744539     1.73392647     1.17755124
 h     -0.51065146     1.81439832    -1.43954979
 h      2.25070403     1.39306110    -0.47555789
 o      2.33377774    -1.28300740     0.24366326
 h      3.13719850    -1.17931399    -0.19081459
 c     -2.54077660    -0.59960491    -0.34959638
 h     -2.47124788    -1.34242931    -1.28595954
 h     -2.85256484    -1.19480513     0.43539607
 h     -3.13002365     0.19393560    -0.50633843
 h     -0.37052039     1.23759344     1.70314962
          17

 c      1.27164802    -0.34461214    -0.03072311
 c     -0.04592187    -0.82428106     0.25853479
 c     -1.13965071    -0.09476447    -0.15093022
 c     -1.02178206     1.24441059     0.80505443
 c     -0.17778916     1.39702858    -0.46911417
 c      1.29711498     0.91619072    -0.32674897
 h     -0.26356059    -1.77438560     0.68882522
 h     -1.81150730     1.74023237     1.19300367
 h     -0.52787654     1.81502535    -1.44110625
 h      2.25682938     1.44870197    -0.50475092
 o      2.33125928    -1.27858868     0.25188960
 h      3.13159036    -1.20988395    -0.18363453
 c     -2.54970800    -0.60467167    -0.36143525
 h     -2.43787675    -1.35163409    -1.26107289
 h     -2.86660617    -1.20981157     0.44589446
 h     -3.15780171     0.19230455    -0.55671146
 h     -0.37388207     1.22967874     1.67721781
          17

 c      1.27332627    -0.34540533    -0.04235800
 c     -0.05271348    -0.81847727     0.26035219
 c     -1.13789026    -0.08776293    -0.14232003
 c     -1.00231613     1.24675190     0.81062993
 c     -0.17762686     1.38606270    -0.46095744
 c      1.29380095     0.91471802    -0.33184700
 h     -0.21100771    -1.83441303     0.66101197
 h     -1.80085844     1.76172663     1.20855836
 h     -0.54400103     1.81686345    -1.43471344
 h      2.25432471     1.50716946    -0.53150881
 o      2.32553883    -1.27356188     0.26101039
 h      3.15010237    -1.23116629    -0.19361310
 c     -2.55591993    -0.61188906    -0.37529493
 h     -2.41119117    -1.34725588    -1.22481745
 h     -2.88538838    -1.22987277     0.46925703
 h     -3.20560666     0.20966019    -0.61386399
 h     -0.37232500     1.21463714     1.65326996
          17

 c      1.27716626    -0.35029385    -0.05231252
 c     -0.05931852    -0.81485864     0.26206802
 c     -1.13536279    -0.07837070    -0.13278463
 c     -0.98007105     1.24914503     0.81421444
 c     -0.17917307     1.37420331    -0.45301947
 c      1.29018959     0.91632509    -0.33828455
 h     -0.15504404    -1.89431477     0.63175355
 h     -1.81782591     1.79397355     1.22095743
 h     -0.55771369     1.81839321    -1.41789347
 h      2.23661803     1.56183381    -0.55385119
 o      2.31761959    -1.26788926     0.27049722
 h      3.17753338    -1.24480708    -0.21286993
 c     -2.56053646    -0.62002833    -0.39000966
 h     -2.39112354    -1.33501311    -1.18452160
 h     -2.90544329    -1.24679838     0.49511263
 h     -3.25992195     0.22954948    -0.67305151
 h     -0.35873771     1.19207036     1.64069403
          17

 c      1.28292725    -0.35876321    -0.06053443
 c     -0.06518675    -0.81445576     0.26374635
 c     -1.13255241    -0.06681345    -0.12243842
 c     -0.95691950     1.25243496     0.81616886
 c     -0.18237808     1.36164559    -0.44554681
 c      1.28656801     0.92105019    -0.34610016
 h     -0.09796996    -1.94296198     0.59843257
 h     -1.84639959     1.82756995     1.22425693
 h     -0.56865563     1.81906934    -1.39055214
 h      2.20128827     1.60825455    -0.57056077
 o      2.30876164    -1.26162088     0.27969867
 h      3.19587143    -1.25188150    -0.23137624
 c     -2.56464320    -0.62763559    -0.40424432
 h     -2.37614040    -1.32445392    -1.15114807
 h     -2.92379279    -1.25426151     0.51468711
 h     -3.30879328     0.23871951    -0.72930238
 h     -0.32990447     1.16224546     1.64498138
          17

 c      1.29023321    -0.36992411    -0.06707359
 c     -0.06973509    -0.81787993     0.26526730
 c     -1.12983832    -0.05340535    -0.11143902
 c     -0.93411244     1.25727361     0.81746166
 c     -0.18704245     1.34848724    -0.43865858
 c      1.28292078     0.92838591    -0.35517732
 h     -0.04313122    -1.97330586     0.56049671
 h     -1.87201820     1.85438227     1.21446866
 h     -0.57749502     1.81943594    -1.35498092
 h      2.14956842     1.64447104    -0.58129116
 o      2.29986196    -1.25488421     0.28817881
 h      3.19402891    -1.25291224    -0.24234746
 c     -2.56900451    -0.63337916    -0.41672729
 h     -2.36342958    -1.32669178    -1.13645477
 h     -2.93852070    -1.24878594     0.52232969
 h     -3.34460037     0.23000400    -0.77900322
 h     -0.28923052     1.12668940     1.66378568
          17

 c      1.29857409    -0.38264369    -0.07205796
 c     -0.07245820    -0.82528121     0.26636897
 c     -1.12745001    -0.03855681    -0.09996535
 c     -0.91214142     1.26390983     0.81939608
 c     -0.19283886     1.33472184    -0.43236234
 c      1.27895828     0.93738691    -0.36526750
 h      0.00585169    -1.98257706     0.51892291
 h     -1.88494572     1.86963895     1.19054721
 h     -0.58584409     1.82111872    -1.31551357
 h      2.08603766     1.67131874    -0.58663876
 o      2.29141462    -1.24785074     0.29575691
 h      3.16849185    -1.24836123    -0.24284034
 c     -2.57396763    -0.63653696    -0.42684597
 h     -2.35073381    -1.34767856    -1.14586389
 h     -2.94879514    -1.22943608     0.51552325
 h     -3.36346560     0.20105657    -0.81997448
 h     -0.24475680     1.08844072     1.68886767
          17

 c      1.30731363    -0.39569877    -0.07566692
 c     -0.07300227    -0.83635594     0.26669597
 c     -1.12545169    -0.02277032    -0.08819775
 c     -0.89111781     1.27226100     0.82318523
 c     -0.19936435     1.32026000    -0.42661413
 c      1.27413282     0.94678975    -0.37601692
 h      0.04563858    -1.97203110     0.47569329
 h     -1.87991658     1.87157712     1.15365900
 h     -0.59588259     1.82650703    -1.27755017
 h      2.01844242     1.69288297    -0.58820340
 o      2.28357006    -1.24071960     0.30249648
 h      3.12246495    -1.23888321    -0.23353856
 c     -2.57936083    -0.63735818    -0.43504834
 h     -2.33840341    -1.38306834    -1.17378179
 h     -2.95484690    -1.19746941     0.49478725
 h     -3.36446492     0.15310465    -0.85131414
 h     -0.20477493     1.05141114     1.71140452
          17

 c      1.31570812    -0.40791396    -0.07810542
 c     -0.07120506    -0.85033167     0.26583908
 c     -1.12376217    -0.00662213    -0.07630794
 c     -0.87103190     1.28203179     0.82967771
 c     -0.20623525     1.30500499    -0.42144089
 c      1.26773322     0.95516742    -0.38701149
 h      0.07361498    -1.94717996     0.43346545
 h     -1.85542930     1.86089871     1.10654850
 h     -0.60954144     1.83785806    -1.24572825
 h      1.95659661     1.71622116    -0.58836237
 o      2.27610627    -1.23370870     0.30874650
 h      3.06637142    -1.22538992    -0.21940634
 c     -2.58453742    -0.63671062    -0.44244940
 h     -2.32868307    -1.42223512    -1.20832004
 h     -2.95808961    -1.15632873     0.46395103
 h     -3.34963408     0.09067620    -0.87367350
 h     -0.17521729     1.01942861     1.72529222
          17

 c      1.32293877    -0.41826948    -0.07958186
 c     -0.06711653    -0.86593668     0.26337616
 c     -1.12220332     0.00927274    -0.06445853
 c     -0.85175703     1.29276373     0.83926578
 c     -0.21320188     1.28897110    -0.41707266
 c      1.25917024     0.96125002    -0.39787369
 h      0.08839812    -1.91841312     0.39528905
 h     -1.81393692     1.84077472     1.05330611
 h     -0.62746794     1.85597348    -1.22189382
 h      1.90904221     1.74854543    -0.58933211
 o      2.26841699    -1.22705232     0.31517685
 h      3.01791988    -1.20891730    -0.21028217
 c     -2.58845530    -0.63553530    -0.45019217
 h     -2.32360413    -1.45533819    -1.23847427
 h     -2.96130865    -1.11167802     0.43056012
 h     -3.32484930     0.02211575    -0.89012925
 h     -0.15918736     0.99559229     1.72782588
          17

 c      1.32816741    -0.42597451    -0.08029453
 c     -0.06099067    -0.88147677     0.25893233
 c     -1.12056185     0.02430701    -0.05280769
 c     -0.83291894     1.30382062     0.85186456
 c     -0.22021190     1.27236918    -0.41395882
 c      1.24835289     0.96440449    -0.40838804
 h      0.09019696    -1.90047479     0.36411341
 h     -1.76299289     1.81732865     0.99920285
 h     -0.64851086     1.87935444    -1.20441785
 h      1.87861191     1.79191599    -0.59181702
 o      2.25993104    -1.22100389     0.32252229
 h      2.99501936    -1.19032857    -0.21682888
 c     -2.58970073    -0.63469116    -0.45906318
 h     -2.32398528    -1.47630209    -1.25695302
 h     -2.96843000    -1.07056472     0.40508007
 h     -3.30072048    -0.04020026    -0.90717763
 h     -0.15718494     0.98191550     1.71948597
          17

 c      1.33062943    -0.43051004    -0.08042758
 c     -0.05319821    -0.89528420     0.25226578
 c     -1.11864349     0.03792675    -0.04151362
 c     -0.81383545     1.31440717     0.86693459
 c     -0.22737165     1.25559073    -0.41262443
 c      1.23575858     0.96483808    -0.41853106
 h      0.08027577    -1.90759033     0.34196291
 h     -1.71591719     1.79971462     0.94994504
 h     -0.67021284     1.90463598    -1.18950512
 h      1.86153399     1.84066633    -0.59472345
 o      2.25102071    -1.21579981     0.33090850
 h      3.00046698    -1.17046403    -0.23984698
 c     -2.58681390    -0.63494266    -0.46925049
 h     -2.32939197    -1.48274974    -1.26005106
 h     -2.98300697    -1.03875915     0.39676710
 h     -3.29031029    -0.08276615    -0.93365871
 h     -0.16709730     0.97897503     1.70394423
          17

 c      1.32975915    -0.43165642    -0.08014058
 c     -0.04407544    -0.90655227     0.24333879
 c     -1.11630156     0.04965974    -0.03073171
 c     -0.79388683     1.32381490     0.88357396
 c     -0.23484424     1.23911834    -0.41348545
 c      1.22210787     0.96325436    -0.42837303
 h      0.05950030    -1.94401713     0.32921883
 h     -1.68785410     1.79765404     0.90998286
 h     -0.68985376     1.92790736    -1.17325311
 h      1.85116245     1.88497488    -0.59632035
 o      2.24302430    -1.21157688     0.33969743
 h      3.02027575    -1.15069017    -0.26803161
 c     -2.57923461    -0.63662619    -0.48035630
 h     -2.33827594    -1.47546110    -1.24714046
 h     -3.00564908    -1.01757655     0.40733674
 h     -3.30044891    -0.09860625    -0.97485380
 h     -0.18378696     0.98541035     1.68849974
          17

 c      1.32530097    -0.42950497    -0.07954367
 c     -0.03390697    -0.91572110     0.23230905
 c     -1.11344277     0.05911938    -0.02060178
 c     -0.77341044     1.33192595     0.90061844
 c     -0.24276079     1.22343508    -0.41674167
 c      1.20803782     0.96038582    -0.43797791
 h      0.02813018    -1.99979786     0.32474198
 h     -1.68518719     1.81568524     0.88140867
 h     -0.70529854     1.94593943    -1.15304834
 h      1.84172051     1.91587800    -0.59534795
 o      2.23723994    -1.20833524     0.34811763
 h      3.03845254    -1.13263087    -0.28843938
 c     -2.56796756    -0.63925889    -0.49173399
 h     -2.34807269    -1.45837732    -1.22072805
 h     -3.03304618    -1.00383647     0.42932804
 h     -3.32478720    -0.09191338    -1.02685699
 h     -0.19903562     0.99760326     1.68410074
          17

 c      1.31735953    -0.42443821    -0.07867515
 c     -0.02307687    -0.92387192     0.21945870
 c     -1.11002743     0.06599802    -0.01123348
 c     -0.75397241     1.33935460     0.91680338
 c     -0.25117901     1.20896202    -0.42235280
 c      1.19397635     0.95676967    -0.44736735
 h     -0.01267415    -2.05809102     0.32663293
 h     -1.69976964     1.85015542     0.86520520
 h     -0.71542073     1.95689354    -1.12807708
 h      1.82966049     1.92763298    -0.59132923
 o      2.23437638    -1.20594683     0.35564680
 h      3.04522040    -1.11759892    -0.29296714
 c     -2.55489545    -0.64169634    -0.50260260
 h     -2.35534774    -1.43911995    -1.18693901
 h     -3.05991834    -0.99293116     0.45140607
 h     -3.34976281    -0.07254670    -1.08006885
 h     -0.20393625     1.01083191     1.70236284
          17

 c      1.30638128    -0.41707214    -0.07750058
 c     -0.01214949    -0.93197651     0.20513238
 c     -1.10606623     0.07006360    -0.00270175
 c     -0.73721137     1.34680949     0.93133658
 c     -0.26007119     1.19601216    -0.43006006
 c      1.18013515     0.95271320    -0.45652044
 h     -0.06017795    -2.10413582     0.33285558
 h     -1.71687743     1.89325077     0.86237802
 h     -0.72027444     1.96065849    -1.09935154
 h      1.81366321     1.91804466    -0.58446258
 o      2.23455402    -1.20418058     0.36202994
 h      3.03722950    -1.10636737    -0.27872283
 c     -2.54175580    -0.64251003    -0.51199307
 h     -2.35623778    -1.42883257    -1.15516866
 h     -3.08148404    -0.98126712     0.46400568
 h     -3.36369390    -0.04928561    -1.12584264
 h     -0.19455182     1.02271778     1.74793232
          17

 c      1.29308409    -0.40817559    -0.07593478
 c     -0.00182152    -0.94062195     0.18970538
 c     -1.10160869     0.07116547     0.00494410
 c     -0.72380817     1.35451723     0.94441810
 c     -0.26932233     1.18474859    -0.43942995
 c      1.16652168     0.94829991    -0.46537880
 h     -0.11067844    -2.12856084     0.34153012
 h     -1.72437056     1.93777369     0.87346782
 h     -0.72115004     1.95900848    -1.06951610
 h      1.79449123     1.88838350    -0.57547639
 o      2.23739779    -1.20274904     0.36725906
 h      3.01675465    -1.09903639    -0.24745865
 c     -2.52970251    -0.64042517    -0.51903227
 h     -2.34764307    -1.43840416    -1.13446935
 h     -3.09461846    -0.96683021     0.46147042
 h     -3.35958121    -0.02793467    -1.15888997
 h     -0.17500152     1.03538268     1.81327162
          17

 c      1.27836190    -0.39859066    -0.07387351
 c      0.00716606    -0.95003426     0.17356837
 c     -1.09672648     0.06925123     0.01166627
 c     -0.71362899     1.36231508     0.95688467
 c     -0.27874627     1.17516457    -0.44990537
 c      1.15293414     0.94337049    -0.47385040
 h     -0.16029575    -2.12713448     0.35105096
 h     -1.71523102     1.97871289     0.89807034
 h     -0.72045194     1.95549612    -1.04241582
 h      1.77512621     1.84358260    -0.56553443
 o      2.24205050    -1.20137485     0.37162476
 h      2.99226451    -1.09473351    -0.20597921
 c     -2.51921036    -0.63497646    -0.52351749
 h     -2.32897148    -1.47060204    -1.12718502
 h     -3.09807203    -0.94892035     0.44205481
 h     -3.33432518    -0.01178796    -1.17686811
 h     -0.15328286     1.05293169     1.88376959
          17

 c      1.26318560    -0.38917108    -0.07122289
 c      0.01411393    -0.96014047     0.15711041
 c     -1.09150208     0.06438429     0.01742553
 c     -0.70623226     1.36994557     0.96954059
 c     -0.28813919     1.16712802    -0.46087869
 c      1.13895769     0.93750957    -0.48182082
 h     -0.20553373    -2.10003844     0.36019535
 h     -1.68686660     2.01315141     0.93487333
 h     -0.72117506     1.95467118    -1.02221290
 h      1.76096815     1.79233874    -0.55610924
 o      2.24718917    -1.19985677     0.37575109
 h      2.97884555    -1.09127293    -0.16626124
 c     -2.51011317    -0.62676508    -0.52607304
 h     -2.30262033    -1.51681058    -1.12743202
 h     -3.09252935    -0.92792013     0.40759857
 h     -3.28776817    -0.00213213    -1.17973875
 h     -0.13603326     1.07819482     1.94586920
          17

 c      1.24850471    -0.38074359    -0.06791896
 c      0.01845585    -0.97056426     0.14068742
 c     -1.08602979     0.05675019     0.02217255
 c     -0.70108410     1.37715697     0.98286554
 c     -0.29737515     1.16051874    -0.47180486
 c      1.12404922     0.93017312    -0.48918578
 h     -0.24378471    -2.05188132     0.36836392
 h     -1.64035584     2.04010934     0.98185366
 h     -0.72585977     1.96030663    -1.01199445
 h      1.75903801     1.74555004    -0.54867667
 o      2.25143505    -1.19806915     0.38030912
 h      2.99228482    -1.08576241    -0.14054403
 c     -2.50172069    -0.61692003    -0.52766619
 h     -2.27246066    -1.56344676    -1.12679791
 h     -3.08086311    -0.90531321     0.36353168
 h     -3.22253567     0.00182910    -1.16981848
 h     -0.12685494     1.11183097     1.99047473
          17

 c      1.23515333    -0.37408477    -0.06393231
 c      0.01986403    -0.98055305     0.12457070
 c     -1.08042464     0.04665037     0.02584741
 c     -0.69755202     1.38365958     0.99700342
 c     -0.30650654     1.15539991    -0.48230742
 c      1.10783705     0.92108901    -0.49590316
 h     -0.27404632    -1.99247579     0.37606169
 h     -1.58034420     2.06079467     1.03649662
 h     -0.73546515     1.97330228    -1.01248610
 h      1.77469678     1.71150721    -0.54423572
 o      2.25432035    -1.19584694     0.38535153
 h      3.03429870    -1.07687661    -0.13057315
 c     -2.49288346    -0.60655178    -0.52912182
 h     -2.24219965    -1.59904586    -1.11926876
 h     -3.06841010    -0.88372964     0.31884213
 h     -3.14458609     0.00371836    -1.15257378
 h     -0.12663825     1.15272118     2.01295196
          17

 c      1.22377589    -0.36990224    -0.05925965
 c      0.01835368    -0.98894987     0.10888894
 c     -1.07482936     0.03449315     0.02838750
 c     -0.69488036     1.38905764     1.01178731
 c     -0.31578927     1.15207111    -0.49219815
 c      1.09052457     0.91069089    -0.50202045
 h     -0.29773224    -1.93714219     0.38552403
 h     -1.51506166     2.07908181     1.09611839
 h     -0.74904818     1.99097982    -1.02188654
 h      1.80708638     1.69058939    -0.54305180
 o      2.25652570    -1.19293914     0.39024576
 h      3.08918981    -1.06574797    -0.12661256
 c     -2.48208054    -0.59667645    -0.53083638
 h     -2.21469459    -1.61652110    -1.10218501
 h     -3.06228868    -0.86641854     0.28445109
 h     -3.06356640     0.01091965    -1.13746108
 h     -0.13397077     1.19840294     2.01260348
          17

 c      1.21480679    -0.36878834    -0.05391983
 c      0.01426476    -0.99449576     0.09364328
 c     -1.06940922     0.02077939     0.02973754
 c     -0.69231870     1.39287225     1.02669913
 c     -0.32559878     1.15094277    -0.50139664
 c      1.07294333     0.90001539    -0.50764233
 h     -0.31832860    -1.90323433     0.40053713
 h     -1.45505157     2.10118851     1.15832334
 h     -0.76452124     2.00846961    -1.03695545
 h      1.84852325     1.67599327    -0.54492126
 o      2.25897602    -1.18911888     0.39433277
 h      3.13828470    -1.05407821    -0.11814805
 c     -2.46788191    -0.58828175    -0.53257082
 h     -2.19180855    -1.61281855    -1.07553608
 h     -3.06844530    -0.85555829     0.26838938
 h     -2.99055661     0.03339485    -1.13632747
 h     -0.14502056     1.24527055     1.99283087
          17

 c      1.20849981    -0.37113589    -0.04796831
 c      0.00797766    -0.99664682     0.07892436
 c     -1.06433565     0.00608088     0.02985821
 c     -0.68950868     1.39477803     1.04081360
 c     -0.33629362     1.15234536    -0.50982902
 c      1.05616595     0.89014849    -0.51287249
 h     -0.33821143    -1.90065330     0.42381967
 h     -1.40923587     2.13287285     1.22114794
 h     -0.77975556     2.02088150    -1.05438593
 h      1.88882112     1.65950034    -0.54956416
 o      2.26224090    -1.18425510     0.39726531
 h      3.16932002    -1.04281147    -0.09945329
 c     -2.44985799    -0.58196389    -0.53364233
 h     -2.17431502    -1.58854455    -1.04134965
 h     -3.08764317    -0.85032281     0.27043131
 h     -2.93159203     0.07706034    -1.15642783
 h     -0.15305025     1.28879220     1.96187967
          17

 c      1.20495617    -0.37706073    -0.04151814
 c     -0.00038496    -0.99618067     0.06519092
 c     -1.05977527    -0.00898419     0.02873075
 c     -0.68686971     1.39494980     1.05291054
 c     -0.34809899     1.15639400    -0.51736742
 c      1.04112017     0.88181594    -0.51777283
 h     -0.35527984    -1.92467139     0.45353085
 h     -1.38033102     2.17481619     1.28234195
 h     -0.79333731     2.02483654    -1.07169520
 h      1.91945783     1.63557825    -0.55678355
 o      2.26647507    -1.17831560     0.39898356
 h      3.17724667    -1.03199131    -0.06928179
 c     -2.42900569    -0.57726833    -0.53353981
 h     -2.16170083    -1.54847849    -1.00360246
 h     -3.11483685    -0.84707774     0.28260444
 h     -2.88356343     0.13657601    -1.19368048
 h     -0.14858760     1.32424827     1.93249994
          17

 c      1.20410839    -0.38638856    -0.03474767
 c     -0.01080072    -0.99470761     0.05319447
 c     -1.05589488    -0.02376785     0.02635571
 c     -0.68537024     1.39407423     1.06195856
 c     -0.36103839     1.16292762    -0.52381191
 c      1.02842100     0.87528349    -0.52234572
 h     -0.36464249    -1.96133808     0.48388285
 h     -1.36469322     2.22121453     1.33873150
 h     -0.80489152     2.01911834    -1.08761148
 h      1.93517993     1.60222076    -0.56647448
 o      2.27145845    -1.17136228     0.39964916
 h      3.16354659    -1.02079786    -0.02983805
 c     -2.40705165    -0.57270752    -0.53204233
 h     -2.15194530    -1.50269894    -0.96846882
 h     -3.14255523    -0.84157556     0.29488179
 h     -2.83928850     0.19874740    -1.23658940
 h     -0.12236008     1.34813778     1.91708742
          17

 c      1.20568406    -0.39869692    -0.02789428
 c     -0.02299637    -0.99381198     0.04366210
 c     -1.05286329    -0.03760359     0.02275447
 c     -0.68567146     1.39296866     1.06782986
 c     -0.37491156     1.17150357    -0.52888707
 c      1.01833502     0.87040502    -0.52653421
 h     -0.36252822    -1.99709348     0.50870229
 h     -1.35634832     2.26334830     1.38689629
 h     -0.81515207     2.00477675    -1.10220958
 h      1.93419518     1.56048833    -0.57861712
 o      2.27655209    -1.16356585     0.39963190
 h      3.13699897    -1.00731135     0.01343702
 c     -2.38564154    -0.56636977    -0.52892217
 h     -2.14173445    -1.46632402    -0.94395609
 h     -3.16421683    -0.83066300     0.29954666
 h     -2.79357253     0.25109913    -1.27441996
 h     -0.07138684     1.35913921     1.91861004
          17

 c      1.20918909    -0.41338032    -0.02123863
 c     -0.03632935    -0.99466614     0.03711357
 c     -1.05082570    -0.04982521     0.01797977
 c     -0.68758092     1.39227745     1.07142252
 c     -0.38931482     1.18143809    -0.53224512
 c      1.01076502     0.86669792    -0.53023378
 h     -0.34778610    -2.02287449     0.52357315
 h     -1.35024416     2.29355162     1.42424039
 h     -0.82584842     1.98486627    -1.11688176
 h      1.91828424     1.51410025    -0.59331399
 o      2.28065939    -1.15523334     0.39949154
 h      3.11449974    -0.98812865     0.05219882
 c     -2.36599007    -0.55670768    -0.52401361
 h     -2.12816390    -1.45354449    -0.93703747
 h     -3.17547641    -0.81265797     0.29231555
 h     -2.74445188     0.28564778    -1.30039944
 h     -0.00213470     1.35764198     1.92797425
          17

 c      1.21392956    -0.42970627    -0.01508888
 c     -0.04987943    -0.99799515     0.03383807
 c     -1.04984948    -0.05980700     0.01213358
 c     -0.69032681     1.39238651     1.07391940
 c     -0.40370770     1.19190784    -0.53349029
 c      1.00522452     0.86341230    -0.53330824
 h     -0.32151173    -2.03417319     0.52619164
 h     -1.34322200     2.30687536     1.44944175
 h     -0.83930057     1.96362827    -1.13396519
 h      1.89314951     1.46924123    -0.61088921
 o      2.28263215    -1.14677357     0.39977674
 h      3.11496689    -0.95906918     0.07853490
 c     -2.34872136    -0.54345573    -0.51763631
 h     -2.11155560    -1.46670190    -0.94873532
 h     -3.17444955    -0.78710662     0.27201499
 h     -2.69227532     0.29876685    -1.31136133
 h      0.07374716     1.34492355     1.93208607
          17

 c      1.21906768    -0.44685688    -0.00976778
 c     -0.06261031    -1.00409626     0.03391100
 c     -1.04986232    -0.06702597     0.00538329
 c     -0.69304337     1.39341865     1.07614175
 c     -0.41753004     1.20212158    -0.53226049
 c      1.00087021     0.85963301    -0.53560467
 h     -0.28638446    -2.03044669     0.51623760
 h     -1.33395751     2.30131132     1.46247025
 h     -0.85757122     1.94491138    -1.15574274
 h      1.86815630     1.43393229    -0.63201506
 o      2.28235538    -1.13849445     0.40062207
 h      3.14248938    -0.91857222     0.09156079
 c     -2.33392125    -0.52773736    -0.51071068
 h     -2.09562828    -1.49420068    -0.97316265
 h     -3.16182807    -0.75456740     0.24022481
 h     -2.63885490     0.29036355    -1.30700647
 h      0.14512376     1.32278266     1.92123095
          17

 c      1.22370658    -0.46397344    -0.00559330
 c     -0.07352772    -1.01279941     0.03718945
 c     -1.05060974    -0.07113254    -0.00202988
 c     -0.69497927     1.39523532     1.07840541
 c     -0.43034489     1.21151069    -0.52836167
 c      0.99676650     0.85450558    -0.53697902
 h     -0.24622675    -2.01521085     0.49543420
 h     -1.32285857     2.27777956     1.46458975
 h     -0.88135815     1.93032709    -1.18294872
 h      1.85344054     1.41576987    -0.65763339
 o      2.28106427    -1.13045060     0.40173007
 h      3.18130039    -0.87001259     0.09774971
 c     -2.32135864    -0.51118187    -0.50436352
 h     -2.08456108    -1.52061876    -1.00203955
 h     -3.14129139    -0.71658769     0.20126340
 h     -2.58707716     0.26367071    -1.28997494
 h      0.20373454     1.29334145     1.89064027
          17

 c      1.22699481    -0.48021990    -0.00284722
 c     -0.08180444    -1.02338222     0.04328886
 c     -1.05165595    -0.07200101    -0.00978882
 c     -0.69549017     1.39741505     1.08059368
 c     -0.44192888     1.21981635    -0.52187056
 c      0.99242135     0.84759371    -0.53736298
 h     -0.20562550    -1.99675353     0.46778585
 h     -1.31225068     2.24037117     1.45850708
 h     -0.90935867     1.91851082    -1.21375523
 h      1.85383688     1.41794892    -0.68825031
 o      2.28029454    -1.12258427     0.40278858
 h      3.21188604    -0.81894215     0.10406561
 c     -2.31057683    -0.49529741    -0.49951242
 h     -2.08102227    -1.53466314    -1.02848134
 h     -3.11994702    -0.67565735     0.16219314
 h     -2.54080010     0.22582974    -1.26683012
 h      0.24430285     1.25886500     1.83947514
          17

 c      1.22823256    -0.49485128    -0.00173858
 c     -0.08688073    -1.03457786     0.05160468
 c     -1.05243732    -0.06974441    -0.01751191
 c     -0.69398919     1.39924517     1.08223443
 c     -0.45224928     1.22701529    -0.51311452
 c      0.98812172     0.83908453    -0.53685035
 h     -0.16922378    -1.98798341     0.43924686
 h     -1.30667632     2.19652610     1.44853765
 h     -0.93869769     1.90618955    -1.24419591
 h      1.86507256     1.43694110    -0.72288262
 o      2.28113996    -1.11487284     0.40366443
 h      3.22189242    -0.77003895     0.11448667
 c     -2.30093891    -0.48143725    -0.49659515
 h     -2.08605033    -1.53051469    -1.04787254
 h     -3.10746798    -0.63468600     0.13171591
 h     -2.50463560     0.18835161    -1.24905325
 h      0.26428928     1.22156151     1.76982408
          17

 c      1.22696693    -0.50726922    -0.00237340
 c     -0.08854594    -1.04496746     0.06149661
 c     -1.05236054    -0.06468344    -0.02478390
 c     -0.69001312     1.39984675     1.08257548
 c     -0.46135536     1.23317433    -0.50255827
 c      0.98462655     0.82959426    -0.53569822
 h     -0.14057084    -2.00211941     0.41549521
 h     -1.31238503     2.15582241     1.44018859
 h     -0.96603970     1.89002155    -1.26964626
 h      1.87737000     1.46480359    -0.75894705
 o      2.28414513    -1.10734883     0.40436043
 h      3.20688986    -0.72616489     0.13029209
 c     -2.29196797    -0.47078516    -0.49546401
 h     -2.09947531    -1.50677349    -1.05753644
 h     -3.11203297    -0.59575396     0.11669707
 h     -2.48291209     0.16459401    -1.25084330
 h      0.26421413     1.18328110     1.68637695
          17

 c      1.22306153    -0.51705931    -0.00473435
 c     -0.08695262    -1.05380315     0.07259979
 c     -1.05091654    -0.05728613    -0.03120399
 c     -0.68355809     1.39857182     1.08073789
 c     -0.46926667     1.23834911    -0.49069672
 c      0.98263737     0.81982304    -0.53423679
 h     -0.12135725    -2.04358524     0.39830614
 h     -1.33446767     2.12579475     1.43833138
 h     -0.98857490     1.86787735    -1.28623445
 h      1.88158509     1.49323254    -0.79324456
 o      2.28933034    -1.10009394     0.40494960
 h      3.16918643    -0.68803183     0.15079493
 c     -2.28394724    -0.46385374    -0.49576752
 h     -2.12020105    -1.46580465    -1.05652848
 h     -3.13457469    -0.55907027     0.11795392
 h     -2.47748535     0.16201316    -1.28021884
 h      0.24883435     1.14502338     1.59668284
          17

 c      1.21672499    -0.52401343    -0.00867447
 c     -0.08253539    -1.06143384     0.08489238
 c     -1.04778406    -0.04812524    -0.03643789
 c     -0.67557162     1.39550853     1.07596161
 c     -0.47590695     1.24254989    -0.47800217
 c      0.98253733     0.81036179    -0.53278241
 h     -0.11181203    -2.10354481     0.38489120
 h     -1.37231066     2.10686958     1.44466241
 h     -1.00454675     1.83928375    -1.29165247
 h      1.87218538     1.51584407    -0.82292542
 o      2.29615343    -1.09328458     0.40555328
 h      3.11801449    -0.65328997     0.17353615
 c     -2.27806576    -0.45993198    -0.49753888
 h     -2.14633446    -1.41408991    -1.04604486
 h     -3.16775591    -0.52355863     0.13006666
 h     -2.48632161     0.17658465    -1.33106525
 h      0.22850040     1.10607926     1.51108731
          17

 c      1.20848542    -0.52812945    -0.01393350
 c     -0.07592894    -1.06876576     0.09842105
 c     -1.04290772    -0.03788345    -0.04025321
 c     -0.66792216     1.39150179     1.06782570
 c     -0.48108159     1.24574398    -0.46490639
 c      0.98436788     0.80164859    -0.53159445
 h     -0.11135724    -2.16655871     0.37128892
 h     -1.41847292     2.09259800     1.45725485
 h     -1.01346999     1.80540997    -1.28554095
 h      1.84744848     1.52869990    -0.84595079
 o      2.30351413    -1.08727827     0.40633640
 h      3.06959103    -0.61527369     0.19444682
 c     -2.27579320    -0.45730613    -0.50097840
 h     -2.17536453    -1.36314161    -1.03035441
 h     -3.20102286    -0.48828767     0.14539975
 h     -2.50497762     0.19808976    -1.38854546
 h      0.21774516     1.06362437     1.44080969
          17

 c      1.19911200    -0.52958053    -0.02018256
 c     -0.06792277    -1.07656620     0.11308233
 c     -1.03652552    -0.02737663    -0.04252553
 c     -0.66236481     1.38750841     1.05643514
 c     -0.48447779     1.24786746    -0.45178454
 c      0.98786746     0.79396584    -0.53085444
 h     -0.11885565    -2.21892712     0.35507898
 h     -1.46284766     2.07502399     1.47259605
 h     -1.01623683     1.76890844    -1.26971163
 h      1.80897329     1.53033348    -0.86129882
 o      2.31017837    -1.08252673     0.40742023
 h      3.04102762    -0.56482840     0.20959084
 c     -2.27818981    -0.45385512    -0.50589299
 h     -2.20468835    -1.32897641    -1.01694528
 h     -3.22561655    -0.45309597     0.15762490
 h     -2.52892914     0.21765441    -1.43913385
 h      0.22722388     1.01512283     1.39378877
          17

 c      1.18950724    -0.52866273    -0.02707987
 c     -0.05939699    -1.08520851     0.12860482
 c     -1.02912466    -0.01754260    -0.04321579
 c     -0.65937798     1.38390894     1.04252898
 c     -0.48567288     1.24883659    -0.43893443
 c      0.99249680     0.78741341    -0.53064154
 h     -0.13278772    -2.25182337     0.33572406
 h     -1.49712646     2.04871954     1.48744649
 h     -1.01511655     1.73362675    -1.24816470
 h      1.76146119     1.52199581    -0.86920823
 o      2.31571243    -1.07905374     0.40868399
 h      3.03630950    -0.49922519     0.21879082
 c     -2.28562703    -0.44777325    -0.51180705
 h     -2.23259532    -1.32587554    -1.01300455
 h     -3.23643292    -0.41839958     0.16290186
 h     -2.55459640     0.22997905    -1.47433130
 h      0.25423603     0.96263048     1.37137658
          17

 c      1.18059618    -0.52574973    -0.03430620
 c     -0.05122516    -1.09468744     0.14461040
 c     -1.02134241    -0.00936915    -0.04233068
 c     -0.65828413     1.38042553     1.02723439
 c     -0.48417102     1.24856901    -0.42659069
 c      0.99745526     0.78185389    -0.53089936
 h     -0.15148941    -2.26120204     0.31399968
 h     -1.51644815     2.01150751     1.49946884
 h     -1.01338093     1.70397681    -1.22647639
 h      1.71269481     1.50814631    -0.87150830
 o      2.32069488    -1.07613760     0.40976259
 h      3.04344238    -0.42766087     0.22596852
 c     -2.29782753    -0.43849621    -0.51860871
 h     -2.25885606    -1.35536640    -1.01886441
 h     -3.23204969    -0.38482545     0.15987717
 h     -2.57940034     0.23265666    -1.49005023
 h      0.28556035     0.91307681     1.37015279
          17

 c      1.17322031    -0.52127405    -0.04156821
 c     -0.04416801    -1.10465639     0.16066884
 c     -1.01386896    -0.00378808    -0.03990020
 c     -0.65813136     1.37650979     1.01172877
 c     -0.47951114     1.24703384    -0.41503536
 c      1.00176643     0.77690404    -0.53143037
 h     -0.17340787    -2.24733828     0.29148388
 h     -1.51930935     1.96383527     1.50733236
 h     -1.01419795     1.68378947    -1.21006685
 h      1.67281566     1.49635384    -0.87164905
 o      2.32587636    -1.07280458     0.41029220
 h      3.04798978    -0.36356098     0.23529339
 c     -2.31404131    -0.42684251    -0.52672574
 h     -2.28405260    -1.40444997    -1.02734330
 h     -3.21448845    -0.35296828     0.14959430
 h     -2.60161406     0.22535353    -1.48552445
 h      0.30768748     0.87413952     1.38541738
          17

 c      1.16804507    -0.51572816    -0.04858277
 c     -0.03878180    -1.11440069     0.17632960
 c     -1.00737690    -0.00157008    -0.03598439
 c     -0.65813910     1.37161868     0.99707340
 c     -0.47143324     1.24431468    -0.40477065
 c      1.00455090     0.77213707    -0.53200104
 h     -0.19741638    -2.21505443     0.27023456
 h     -1.50730656     1.90821611     1.51088985
 h     -1.01899636     1.67494947    -1.20171598
 h      1.65142284     1.49478202    -0.87352435
 o      2.33166125    -1.06831249     0.41004052
 h      3.04144011    -0.31690054     0.24908469
 c     -2.33316851    -0.41417126    -0.53663427
 h     -2.30877210    -1.45601334    -1.03014214
 h     -3.18917903    -0.32323794     0.13564394
 h     -2.62037869     0.20963635    -1.46314448
 h      0.31185546     0.85129510     1.41274178
          17

 c      1.16550580    -0.50966822    -0.05505996
 c     -0.03535429    -1.12278011     0.19114867
 c     -1.00246272    -0.00323840    -0.03069513
 c     -0.65769458     1.36527316     0.98412963
 c     -0.45999569     1.24061853    -0.39658032
 c      1.00545291     0.76752943    -0.53257016
 h     -0.22325395    -2.17438499     0.25248427
 h     -1.48518176     1.84893387     1.51151438
 h     -1.02647624     1.67674490    -1.20016282
 h      1.65274444     1.50686438    -0.87887562
 o      2.33810147    -1.06226226     0.40889675
 h      3.02140556    -0.29242899     0.26796391
 c     -2.35381394    -0.40178791    -0.54843982
 h     -2.33347496    -1.49686124    -1.02207500
 h     -3.16455792    -0.29569058     0.12417680
 h     -2.63601260     0.18949639    -1.42933497
 h      0.29415281     0.84721078     1.44823676
          17

 c      1.16580425    -0.50369020    -0.06070340
 c     -0.03388823    -1.12830528     0.20473404
 c     -0.99959125    -0.00901202    -0.02421602
 c     -0.65628580     1.35707100     0.97347113
 c     -0.44555389     1.23619806    -0.39135748
 c      1.00484000     0.76371253    -0.53341642
 h     -0.25188950    -2.13989584     0.24017048
 h     -1.46070988     1.79162169     1.51226234
 h     -1.03324647     1.68649821    -1.20118325
 h      1.67334052     1.52813853    -0.88574802
 o      2.34497384    -1.05460059     0.40684026
 h      2.99041733    -0.28965522     0.29137113
 c     -2.37445209    -0.39090941    -0.56164876
 h     -2.35856295    -1.51912924    -1.00127299
 h     -3.14986300    -0.26996340     0.12251716
 h     -2.65050928     0.17216020    -1.39574323
 h      0.25476112     0.86189208     1.48864384
          17

 c      1.16894547    -0.49835288    -0.06524001
 c     -0.03419500    -1.12962456     0.21680467
 c     -0.99905168    -0.01878664    -0.01680779
 c     -0.65360930     1.34678008     0.96532680
 c     -0.42865087     1.23125252    -0.38981228
 c      1.00353924     0.76164269    -0.53498157
 h     -0.28492106    -2.12543319     0.23440067
 h     -1.44325156     1.74212118     1.51704687
 h     -1.03544665     1.70084481    -1.20000720
 h      1.70521896     1.54955251    -0.89010565
 o      2.35178081    -1.04567850     0.40392337
 h      2.95586957    -0.30198257     0.31788356
 c     -2.39383065    -0.38266467    -0.57503756
 h     -2.38436653    -1.51930516    -0.96822792
 h     -3.15063039    -0.24561915     0.13537311
 h     -2.66745920     0.16747918    -1.37802363
 h      0.19794512     0.89269124     1.53178740
          17

 c      1.17478680    -0.49406675    -0.06846831
 c     -0.03612566    -1.12634269     0.22721172
 c     -1.00094222    -0.03215288    -0.00879149
 c     -0.64990192     1.33451238     0.95962969
 c     -0.40992078     1.22587878    -0.39225226
 c      1.00246442     0.76207806    -0.53763081
 h     -0.32232520    -2.13505332     0.23538561
 h     -1.44019290     1.70454085     1.52814740
 h     -1.03008639     1.71676760    -1.19316695
 h      1.74027964     1.56277250    -0.88836393
 o      2.35773144    -1.03632766     0.40024872
 h      2.93024807    -0.31562357     0.34565219
 c     -2.41144491    -0.37766542    -0.58706378
 h     -2.41109985    -1.49767184    -0.92513556
 h     -3.16539097    -0.22272320     0.16111270
 h     -2.68983784     0.18295670    -1.38798602
 h      0.13253804     0.93423528     1.57761497
          17

 c      1.18306997    -0.49100132    -0.07029950
 c     -0.03972530    -1.11929026     0.23590219
 c     -1.00519399    -0.04844838    -0.00051695
 c     -0.64617532     1.32078954     0.95613583
 c     -0.39003229     1.22007683    -0.39850144
 c      1.00243492     0.76530070    -0.54153894
 h     -0.36079434    -2.16019698     0.24293055
 h     -1.45333508     1.67980435     1.54352020
 h     -1.01569835     1.73214880    -1.17926376
 h      1.77249273     1.56273281    -0.87854090
 o      2.36197644    -1.02761442     0.39590544
 h      2.92733544    -0.31372177     0.37351263
 c     -2.42765868    -0.37534873    -0.59681100
 h     -2.43888068    -1.45893845    -0.87568874
 h     -3.18755386    -0.20188699     0.19254740
 h     -2.71659469     0.21674806    -1.42344996
 h      0.07115876     0.97919965     1.62914983
          17

 c      1.19342656    -0.48905441    -0.07077368
 c     -0.04510016    -1.10989241     0.24288569
 c     -1.01162907    -0.06683035     0.00766155
 c     -0.64382108     1.30628650     0.95458574
 c     -0.36965006     1.21377618    -0.40793178
 c      1.00413194     0.77107960    -0.54668579
 h     -0.39517458    -2.18710387     0.25672338
 h     -1.47895578     1.66612869     1.55705621
 h     -0.99257154     1.74603552    -1.15909140
 h      1.79832542     1.54787884    -0.86029341
 o      2.36430930    -1.01996694     0.39091990
 h      2.95112511    -0.29046518     0.40184732
 c     -2.44325957    -0.37396188    -0.60415998
 h     -2.46789054    -1.41374358    -0.82500160
 h     -3.20987450    -0.18374069     0.22114027
 h     -2.74306898     0.25858316    -1.47050093
 h      0.02562021     1.02102349     1.69073154
          17

 c      1.20536398    -0.48788630    -0.07004795
 c     -0.05219993    -1.09950351     0.24822810
 c     -1.02003093    -0.08635058     0.01539049
 c     -0.64376402     1.29143613     0.95501766
 c     -0.34939713     1.20685731    -0.41957087
 c      1.00807499     0.77873808    -0.55288637
 h     -0.42088287    -2.20437876     0.27628964
 h     -1.51100409     1.66063072     1.56163716
 h     -0.96278116     1.75879612    -1.13546664
 h      1.81679664     1.51982688    -0.83466698
 o      2.36549189    -1.01276388     0.38535460
 h      2.99082089    -0.25770233     0.43102039
 c     -2.45888795    -0.37120065    -0.60919209
 h     -2.49865866    -1.37883230    -0.77890710
 h     -3.22715309    -0.16847531     0.24023428
 h     -2.76452696     0.29714856    -1.51443365
 h      0.00021861     1.05710928     1.76226524
          17

 c      1.21825799    -0.48700420    -0.06836473
 c     -0.06072500    -1.08917099     0.25205122
 c     -1.03019941    -0.10601921     0.02231368
 c     -0.64613415     1.27636717     0.95789650
 c     -0.32982418     1.19916743    -0.43225487
 c      1.01456138     0.78725137    -0.55981781
 h     -0.43500161    -2.20539594     0.30098298
 h     -1.54380960     1.66046377     1.55181735
 h     -0.92989566     1.77210327    -1.11268430
 h      1.82977185     1.48315217    -0.80387553
 o      2.36661233    -1.00514740     0.37939667
 h      3.03117424    -0.23182867     0.45988147
 c     -2.47481686    -0.36511448    -0.61196775
 h     -2.53213836    -1.37075263    -0.74192988
 h     -3.23679952    -0.15567533     0.24610785
 h     -2.77801307     0.32441638    -1.54537608
 h     -0.00924181     1.08843810     1.83605131
          17

 c      1.23137837    -0.48586874    -0.06601464
 c     -0.07014255    -1.07962792     0.25452501
 c     -1.04197432    -0.12485555     0.02807654
 c     -0.65061996     1.26113043     0.96372885
 c     -0.31141423     1.19055900    -0.44480964
 c      1.02358513     0.79537040    -0.56705833
 h     -0.43632634    -2.18799218     0.33008176
 h     -1.57315123     1.66324657     1.52481309
 h     -0.89805673     1.78839929    -1.09531657
 h      1.84226706     1.44505860    -0.77098489
 o      2.36853573    -0.99665807     0.37330413
 h      3.06119522    -0.22336047     0.48648402
 c     -2.49103525    -0.35522433    -0.61267665
 h     -2.56898143    -1.39298069    -0.71538282
 h     -3.23862903    -0.14432655     0.23798254
 h     -2.78227941     0.33611999    -1.55835384
 h     -0.01015644     1.11648465     1.90107142
          17

 c      1.24394834    -0.48398503    -0.06330201
 c     -0.07974657    -1.07129015     0.25585010
 c     -1.05522961    -0.14194110     0.03234256
 c     -0.65681590     1.24581832     0.97264350
 c     -0.29464283     1.18098290    -0.45625403
 c      1.03484885     0.80182158    -0.57416483
 h     -0.42520375    -2.15401722     0.36295700
 h     -1.59654152     1.66721161     1.48046296
 h     -0.87039804     1.80957331    -1.08643280
 h      1.86156443     1.41400718    -0.73918748
 o      2.37180307    -0.98727768     0.36733198
 h      3.07553373    -0.23594322     0.50910900
 c     -2.50737668    -0.34274071    -0.61164736
 h     -2.60858173    -1.43252958    -0.69821742
 h     -3.23471516    -0.13291002     0.21793910
 h     -2.77730466     0.33114022    -1.55220638
 h     -0.00886955     1.14168400     1.94841363
          17

 c      1.25522136    -0.48097664    -0.06051073
 c     -0.08871939    -1.06419238     0.25622329
 c     -1.06984494    -0.15646938     0.03481798
 c     -0.66432181     1.23054138     0.98429172
 c     -0.28004301     1.17059064    -0.46595879
 c      1.04800673     0.80563349    -0.58078288
 h     -0.40348097    -2.10950301     0.39935387
 h     -1.61335242     1.67136371     1.42084999
 h     -0.84763066     1.83542808    -1.08619855
 h      1.89366959     1.39658701    -0.71069121
 o      2.37663867    -0.97733477     0.36168241
 h      3.07393964    -0.26757799     0.52685977
 c     -2.52350628    -0.32955225    -0.60921511
 h     -2.64931373    -1.47142179    -0.68896937
 h     -3.22942466    -0.11950520     0.19097669
 h     -2.76404606     0.31116277    -1.52926886
 h     -0.00963683     1.16357980     1.97314888
          17

 c      1.26456807    -0.47663031    -0.05787397
 c     -0.09620660    -1.05791757     0.25578717
 c     -1.08566130    -0.16779657     0.03527689
 c     -0.67274405     1.21538005     0.99793058
 c     -0.26817061     1.15974431    -0.47366068
 c      1.06302244     0.80644381    -0.58671392
 h     -0.37437947    -2.06484897     0.43983610
 h     -1.62485226     1.67561058     1.34977123
 h     -0.82802462     1.86325479    -1.09201692
 h      1.93856291     1.39425451    -0.68609366
 o      2.38288148    -0.96748465     0.35645039
 h      3.06176900    -0.31068638     0.54029122
 c     -2.53886233    -0.31743855    -0.60558146
 h     -2.68940556    -1.49612631    -0.68637580
 h     -3.22913323    -0.10188384     0.16464983
 h     -2.74444819     0.28094137    -1.49610838
 h     -0.01483423     1.18129387     1.97412763
          17

 c      1.27155898    -0.47091316    -0.05554807
 c     -0.10143887    -1.05170836     0.25459195
 c     -1.10243419    -0.17547835     0.03358284
 c     -0.68174015     1.20036008     1.01252551
 c     -0.25946431     1.14889931    -0.47934971
 c      1.08019822     0.80451046    -0.59187268
 h     -0.34169342    -2.03293952     0.48608311
 h     -1.63379574     1.68070404     1.27198064
 h     -0.80875428     1.88894749    -1.10001919
 h      1.98943460     1.40332236    -0.66501419
 o      2.38987199    -0.95872620     0.35155653
 h      3.05117408    -0.35166307     0.55225108
 c     -2.55276341    -0.30792711    -0.60057390
 h     -2.72740819    -1.49922933    -0.68924504
 h     -3.24051890    -0.07784202     0.14697673
 h     -2.72139931     0.24866390    -1.46452146
 h     -0.02503353     1.19387994     1.95369485
          17

 c      1.27602466    -0.46395508    -0.05359754
 c     -0.10392566    -1.04496978     0.25265688
 c     -1.11979926    -0.17929169     0.02970560
 c     -0.69116890     1.18547544     1.02681206
 c     -0.25410564     1.13845835    -0.48313648
 c      1.09980388     0.80045121    -0.59621117
 h     -0.30799682    -2.02290242     0.54000295
 h     -1.64316026     1.68771955     1.19228134
 h     -0.78738267     1.90860300    -1.10662592
 h      2.03686550     1.41797941    -0.64709630
 o      2.39662164    -0.95217140     0.34675823
 h      3.05804997    -0.37456807     0.56759050
 c     -2.56476622    -0.30219183    -0.59346508
 h     -2.76227983    -1.47827363    -0.69632423
 h     -3.26704194    -0.04605916     0.14230512
 h     -2.69799525     0.22448212    -1.44980194
 h     -0.03857590     1.20058615     1.91794082
          17

 c      1.27806487    -0.45601730    -0.05199321
 c     -0.10358203    -1.03786157     0.25015880
 c     -1.13725597    -0.17923194     0.02373126
 c     -0.70129672     1.17074506     1.03932593
 c     -0.25196776     1.12868139    -0.48516620
 c      1.12174023     0.79500194    -0.59969778
 h     -0.27340752    -2.03312327     0.60131662
 h     -1.65434341     1.69714168     1.11492921
 h     -0.76267571     1.91962781    -1.10943283
 h      2.07306121     1.43299478    -0.63237113
 o      2.40265788    -0.94830376     0.34191421
 h      3.08873854    -0.37312423     0.58903095
 c     -2.57503813    -0.30057170    -0.58345351
 h     -2.79344916    -1.43509870    -0.70628450
 h     -3.30621736    -0.00705625     0.14844256
 h     -2.67592944     0.21508591    -1.46226720
 h     -0.05091514     1.20111415     1.87698956
          17

 c      1.27800865    -0.44747303    -0.05062074
 c     -0.10063394    -1.03121275     0.24752616
 c     -1.15417310    -0.17549374     0.01585754
 c     -0.71282756     1.15625100     1.04852192
 c     -0.25265350     1.11965975    -0.48557305
 c      1.14546722     0.78889829    -0.60233196
 h     -0.23674423    -2.05245324     0.66625648
 h     -1.66624403     1.70824011     1.04370482
 h     -0.73481417     1.92122896    -1.10752220
 h      2.09353044     1.44480097    -0.62113638
 o      2.40857476    -0.94661906     0.33724107
 h      3.13166102    -0.35652142     0.61323228
 c     -2.58428088    -0.30208926    -0.57060531
 h     -2.82112992    -1.37640344    -0.71790731
 h     -3.35086488     0.03676357     0.15855846
 h     -2.65493033     0.21853018    -1.49774903
 h     -0.05504776     1.19580518     1.84352267
          17

 c      1.27635575    -0.43880993    -0.04929214
 c     -0.09543524    -1.02588636     0.24529296
 c     -1.16982785    -0.16843939     0.00636672
 c     -0.72649814     1.14212562     1.05319851
 c     -0.25558002     1.11132258    -0.48445861
 c      1.17009303     0.78281759    -0.60415329
 h     -0.19738249    -2.06802595     0.72919717
 h     -1.67619136     1.71939956     0.98220407
 h     -0.70529703     1.91456275    -1.10150583
 h      2.09721076     1.45170767    -0.61377367
 o      2.41528160    -0.94631262     0.33310852
 h      3.16943913    -0.33827633     0.63411194
 c     -2.59321814    -0.30468273    -0.55585082
 h     -2.84694483    -1.31484305    -0.73064013
 h     -3.39277067     0.08203573     0.16543920
 h     -2.63443657     0.22710264    -1.54113034
 h     -0.04518190     1.18545807     1.82744024
          17

 c      1.27370943    -0.43061831    -0.04776649
 c     -0.08836602    -1.02236903     0.24391115
 c     -1.18347606    -0.15855488    -0.00441164
 c     -0.74243428     1.12852013     1.05304208
 c     -0.26007405     1.10346205    -0.48188855
 c      1.19448426     0.77731864    -0.60523606
 h     -0.15578954    -2.07056968     0.78492007
 h     -1.68175141     1.72904156     0.93371649
 h     -0.67664538     1.90265063    -1.09339999
 h      2.08629855     1.45401865    -0.61063735
 o      2.42330297    -0.94682040     0.32977328
 h      3.19016773    -0.32740148     0.64712226
 c     -2.60221433    -0.30591606    -0.54020143
 h     -2.87427256    -1.26796981    -0.74525017
 h     -3.42535002     0.12546056     0.16409320
 h     -2.61484221     0.23362375    -1.57735320
 h     -0.02239600     1.17075672     1.82948885
          17

 c      1.27070780    -0.42353530    -0.04578583
 c     -0.07979513    -1.02073282     0.24367022
 c     -1.19442793    -0.14640287    -0.01612630
 c     -0.75998189     1.11556187     1.04860873
 c     -0.26546498     1.09579601    -0.47791206
 c      1.21735169     0.77276044    -0.60567308
 h     -0.11319008    -2.05541279     0.82971675
 h     -1.68193703     1.73631998     0.90080096
 h     -0.65185581     1.88983967    -1.08618673
 h      2.06609755     1.45425112    -0.61199922
 o      2.43269729    -0.94787089     0.32732235
 h      3.18901140    -0.32757264     0.65025648
 c     -2.61133202    -0.30390534    -0.52439398
 h     -2.90666772    -1.25047878    -0.76314252
 h     -3.44456610     0.16447720     0.15228622
 h     -2.59727250     0.23396001    -1.59670873
 h      0.00468653     1.15204091     1.84176500
          17

 c      1.26796414    -0.41816980    -0.04311700
 c     -0.07005152    -1.02072640     0.24468845
 c     -1.20210924    -0.13257628    -0.02841304
 c     -0.77813549     1.10329849     1.04078871
 c     -0.27117556     1.08808776    -0.47263270
 c      1.23734344     0.76924723    -0.60555186
 h     -0.07117468    -2.02189349     0.86171609
 h     -1.67747815     1.74135733     0.88496251
 h     -0.63354919     1.88051252    -1.08282725
 h      2.04438005     1.45706010    -0.61804672
 o      2.44314143    -0.94944040     0.32568735
 h      3.16722460    -0.33797505     0.64393685
 c     -2.62066791    -0.29827756    -0.50911798
 h     -2.94421424    -1.26292343    -0.78349800
 h     -3.44902668     0.19765902     0.13028725
 h     -2.58305636     0.22664410    -1.59472351
 h      0.02530094     1.12963712     1.85424199
          17

 c      1.26602562    -0.41503256    -0.03958908
 c     -0.05940683    -1.02183566     0.24690725
 c     -1.20611282    -0.11767041    -0.04089874
 c     -0.79595109     1.09167605     1.03041590
 c     -0.27679410     1.08030708    -0.46632096
 c      1.25323587     0.76669559    -0.60493016
 h     -0.03143746    -1.97297899     0.88117431
 h     -1.67054780     1.74517128     0.88656310
 h     -0.62306949     1.87725326    -1.08488102
 h      2.02923236     1.46787978    -0.62891644
 o      2.45394383    -0.95178455     0.32463340
 h      3.13227141    -0.35296483     0.63128154
 c     -2.63043443    -0.29009680    -0.49520331
 h     -2.98262180    -1.29212942    -0.80197650
 h     -3.44005768     0.22502322     0.10062641
 h     -2.57342740     0.21202553    -1.57097291
 h      0.03117642     1.10407903     1.85939158
          17

 c      1.26534420    -0.41448866    -0.03511879
 c     -0.04807812    -1.02328572     0.25005552
 c     -1.20624543    -0.10227661    -0.05320842
 c     -0.81270976     1.08056374     1.01817526
 c     -0.28208750     1.07273449    -0.45949281
 c      1.26423638     0.76507709    -0.60382643
 h      0.00445416    -1.91542788     0.89105988
 h     -1.66416716     1.74936189     0.90492623
 h     -0.62009209     1.87963879    -1.09158809
 h      2.02532123     1.48977776    -0.64465881
 o      2.46404909    -0.95549939     0.32374416
 h      3.09806358    -0.36126741     0.61842082
 c     -2.64065178    -0.28091576    -0.48342901
 h     -3.01650296    -1.32241204    -0.81318291
 h     -3.42193514     0.24837928     0.06799330
 h     -2.56936185     0.19186671    -1.52872781
 h      0.01785495     1.07603149     1.85313642
          17

 c      1.26625501    -0.41672121    -0.02972558
 c     -0.03625617    -1.02404816     0.25360749
 c     -1.20255548    -0.08698658    -0.06497587
 c     -0.82798761     1.06982116     1.00461109
 c     -0.28693772     1.06592105    -0.45287384
 c      1.27017743     0.76464724    -0.60223521
 h      0.03534896    -1.85980473     0.89762653
 h     -1.66124604     1.75544723     0.93856894
 h     -0.62303712     1.88471360    -1.10023401
 h      2.03133420     1.52066751    -0.66499670
 o      2.47237782    -0.96131159     0.32256010
 h      3.07990689    -0.34954010     0.61238586
 c     -2.65093757    -0.27221188    -0.47422641
 h     -3.04199499    -1.34258180    -0.81304912
 h     -3.40173020     0.27152048     0.03889332
 h     -2.57137581     0.16948852    -1.47568405
 h     -0.01547891     1.04611574     1.83446698
          17

 c      1.26896936    -0.42169399    -0.02353901
 c     -0.02414097    -1.02301655     0.25685613
 c     -1.19532786    -0.07239456    -0.07586204
 c     -0.84175405     1.05940170     0.99011256
 c     -0.29124469     1.06054313    -0.44726940
 c      1.27137223     0.76587459    -0.60014632
 h      0.06071613    -1.81847711     0.90953161
 h     -1.66337145     1.76387148     0.98540035
 h     -0.62989927     1.88867619    -1.10747631
 h      2.04143214     1.55408686    -0.68905812
 o      2.47865269    -0.96933373     0.32096494
 h      3.08164609    -0.31445754     0.61503842
 c     -2.66064986    -0.26528280    -0.46742356
 h     -3.05718910    -1.34665853    -0.79936808
 h     -3.38747291     0.29936072     0.02021719
 h     -2.57926010     0.15009262    -1.42494847
 h     -0.06608352     1.01472590     1.80531341
          17

 c      1.27359202    -0.42913003    -0.01679331
 c     -0.01193565    -1.01949028     0.25926563
 c     -1.18504916    -0.05909073    -0.08558714
 c     -0.85447158     1.04944866     0.97486400
 c     -0.29485407     1.05725796    -0.44342471
 c      1.26829542     0.76914714    -0.59753679
 h      0.08032088    -1.79995849     0.93358768
 h     -1.66997725     1.77322109     1.04268641
 h     -0.63892577     1.88847294    -1.11063306
 h      2.04890777     1.58262441    -0.71543452
 o      2.48358895    -0.97872575     0.31930412
 h      3.09252923    -0.26819079     0.62114686
 c     -2.66928302    -0.26105017    -0.46215125
 h     -3.06176327    -1.33285943    -0.77152971
 h     -3.38407165     0.33515796     0.01641126
 h     -2.59207744     0.14012011    -1.39345323
 h     -0.12732626     0.98181151     1.77102486
          17

 c      1.28014154    -0.43853445    -0.00980480
 c      0.00020375    -1.01364958     0.26091761
 c     -1.17235506    -0.04764381    -0.09396816
 c     -0.86706608     1.04031590     0.95881883
 c     -0.29753323     1.05660353    -0.44192277
 c      1.26137726     0.77455628    -0.59434855
 h      0.09347768    -1.80325265     0.96936370
 h     -1.67862687     1.78041417     1.10685352
 h     -0.64895835     1.88268643    -1.10842266
 h      2.04870223     1.60064752    -0.74251769
 o      2.48808057    -0.98839697     0.31800977
 h      3.09971832    -0.22713835     0.62421074
 c     -2.67672056    -0.25957404    -0.45733869
 h     -3.05680060    -1.30326774    -0.73032244
 h     -3.39001355     0.37752506     0.02720437
 h     -2.60894405     0.14404282    -1.39383148
 h     -0.18876381     0.94662009     1.74071688
          17

 c      1.28854511    -0.44925836    -0.00293669
 c      0.01216762    -1.00641151     0.26248452
 c     -1.15796731    -0.03857700    -0.10094410
 c     -0.88060189     1.03248781     0.94187092
 c     -0.29898602     1.05892562    -0.44312125
 c      1.25095304     0.78185618    -0.59048216
 h      0.09905870    -1.81933497     1.00935546
 h     -1.68629596     1.78185639     1.17348185
 h     -0.65955813     1.87186630    -1.10124937
 h      2.03816347     1.60527581    -0.76884286
 o      2.49269945    -0.99757015     0.31735099
 h      3.09594090    -0.20280425     0.62033131
 c     -2.68303367    -0.25967765    -0.45262670
 h     -3.04503736    -1.26459100    -0.67797577
 h     -3.39881045     0.42073913     0.04840953
 h     -2.62996569     0.16027750    -1.42426968
 h     -0.23874979     0.90767747     1.72513299
          17

 c      1.29861013    -0.46058274     0.00343907
 c      0.02383869    -0.99885674     0.26477103
 c     -1.14262214    -0.03233402    -0.10657619
 c     -0.89566259     1.02639986     0.92437156
 c     -0.29889203     1.06431779    -0.44712357
 c      1.23727557     0.79052167    -0.58580995
 h      0.09628817    -1.83759321     1.04430034
 h     -1.69071067     1.77473479     1.23772314
 h     -0.67103331     1.85854357    -1.09122176
 h      2.01702838     1.59642446    -0.79335427
 o      2.49768712    -1.00586032     0.31742226
 h      3.07954764    -0.20043789     0.60836632
 c     -2.68814834    -0.25919476    -0.44846050
 h     -3.03122169    -1.22913565    -0.61806570
 h     -3.40323629     0.45790809     0.07466882
 h     -2.65578198     0.18188999    -1.47039249
 h     -0.27052735     0.86374707     1.73004192
          17

 c      1.30999611    -0.47179744     0.00897415
 c      0.03507229    -0.99184857     0.26837386
 c     -1.12699264    -0.02922865    -0.11102512
 c     -0.91195983     1.02221868     0.90752277
 c     -0.29696682     1.07259463    -0.45378327
 c      1.22053231     0.79982522    -0.58019268
 h      0.08517603    -1.85002151     1.06716507
 h     -1.69102828     1.75777609     1.29501337
 h     -0.68435202     1.84686420    -1.08185108
 h      1.98732422     1.57664412    -0.81564130
 o      2.50302519    -1.01324312     0.31817634
 h      3.05340615    -0.21947588     0.58940797
 c     -2.69178415    -0.25575536    -0.44546135
 h     -3.02132176    -1.21269071    -0.55435848
 h     -3.39810283     0.48365661     0.10147666
 h     -2.68652826     0.20110311    -1.51615746
 h     -0.28626656     0.81560690     1.75065834
          17

 c      1.32220479    -0.48226556     0.01337162
 c      0.04572119    -0.98594268     0.27359869
 c     -1.11161877    -0.02938183    -0.11451013
 c     -0.92863937     1.01976322     0.89296717
 c     -0.29305142     1.08334291    -0.46275677
 c      1.20086512     0.80891378    -0.57348964
 h      0.06640553    -1.85207932     1.07414271
 h     -1.68791207     1.73142640     1.34175193
 h     -0.70075259     1.84150184    -1.07714146
 h      1.95324231     1.55083244    -0.83615523
 o      2.50843275    -1.02009819     0.31942655
 h      3.02491860    -0.25280899     0.56673423
 c     -2.69372833    -0.24791286    -0.44415574
 h     -3.01912514    -1.22504119    -0.48868795
 h     -3.38090896     0.49521533     0.12591545
 h     -2.72158303     0.21211105    -1.55010146
 h     -0.29339308     0.76645837     1.77525650
          17

 c      1.33459918    -0.49146918     0.01641339
 c      0.05566731    -0.98140514     0.28047850
 c     -1.09687261    -0.03267272    -0.11726455
 c     -0.94478103     1.01859257     0.88204751
 c     -0.28723286     1.09606936    -0.47361931
 c      1.17843510     0.81691923    -0.56557431
 h      0.04107434    -1.84238030     1.06443469
 h     -1.68342100     1.69777275     1.37578846
 h     -0.72088222     1.84577461    -1.08001431
 h      1.92049178     1.52534788    -0.85623437
 o      2.51334400    -1.02727093     0.32084686
 h      3.00623831    -0.28581278     0.54575397
 c     -2.69411868    -0.23602735    -0.44493921
 h     -3.02298373    -1.26008106    -0.42103749
 h     -3.35163016     0.49260661     0.14679393
 h     -2.75978934     0.21156819    -1.56585010
 h     -0.29878339     0.72048948     1.79274051
          17

 c      1.34646180    -0.49902728     0.01798710
 c      0.06483984    -0.97822133     0.28878099
 c     -1.08297555    -0.03873135    -0.11950521
 c     -0.95959911     1.01810355     0.87544449
 c     -0.27995880     1.11036933    -0.48599404
 c      1.15358737     0.82314514    -0.55638754
 h      0.01045929    -1.82258815     1.04012086
 h     -1.68091526     1.66039146     1.39673250
 h     -0.74379702     1.85992438    -1.09086708
 h      1.89445215     1.50597738    -0.87755352
 o      2.51712097    -1.03577250     0.32209146
 h      3.01058366    -0.30126485     0.53201202
 c     -2.69326645    -0.22181197    -0.44792885
 h     -3.02778012    -1.30065563    -0.35229522
 h     -3.31247676     0.47854471     0.16473660
 h     -2.79971808     0.19828215    -1.56112020
 h     -0.30650593     0.68150873     1.79619834
          17

 c      1.35708228    -0.50469084     0.01810597
 c      0.07322689    -0.97607166     0.29798705
 c     -1.07004991    -0.04697508    -0.12141976
 c     -0.97244845     1.01759751     0.87318036
 c     -0.27206435     1.12598581    -0.49959563
 c      1.12708055     0.82728055    -0.54603550
 h     -0.02426910    -1.79776740     1.00635888
 h     -1.68480762     1.62397409     1.40596388
 h     -0.76670529     1.88104929    -1.10748940
 h      1.87748518     1.49534855    -0.90089777
 o      2.51967719    -1.04583559     0.32307728
 h      3.04189221    -0.29457271     0.52659006
 c     -2.69129676    -0.20726159    -0.45292300
 h     -3.02894022    -1.33058856    -0.28516946
 h     -3.26765411     0.45816913     0.18231916
 h     -2.83995425     0.17293115    -1.53731951
 h     -0.31804197     0.65241656     1.78290479
          17

 c      1.36584609    -0.50833651     0.01691011
 c      0.08089269    -0.97433053     0.30730297
 c     -1.05817610    -0.05667377    -0.12317093
 c     -0.98284959     1.01638316     0.87477481
 c     -0.26466681     1.14273905    -0.51417548
 c      1.10018549     0.82946333    -0.53485264
 h     -0.06246367    -1.77650277     0.97124420
 h     -1.69973625     1.59339299     1.40600645
 h     -0.78582196     1.90474568    -1.12638403
 h      1.86759846     1.49192011    -0.92515402
 o      2.52171731    -1.05656513     0.32403482
 h      3.09052814    -0.27933070     0.52521849
 c     -2.68804405    -0.19412540    -0.45941295
 h     -3.02389861    -1.33991688    -0.22306129
 h     -3.22257218     0.43815305     0.20372251
 h     -2.87953731     0.13802166    -1.50014085
 h     -0.33285828     0.63507007     1.75356656
          17

 c      1.37230006    -0.50996873     0.01464557
 c      0.08797786    -0.97225134     0.31584748
 c     -1.04743709    -0.06702524    -0.12490962
 c     -0.99062803     1.01395458     0.87943780
 c     -0.25897498     1.16043080    -0.52945403
 c      1.07450540     0.83011401    -0.52334271
 h     -0.10423725    -1.76885073     0.94371015
 h     -1.72884153     1.57211453     1.39909831
 h     -0.79764971     1.92700139    -1.14430178
 h      1.85997263     1.49160181    -0.94761569
 o      2.52412469    -1.06683858     0.32521769
 h      3.14263850    -0.27269918     0.52287012
 c     -2.68317755    -0.18375357    -0.46643589
 h     -3.01175596    -1.32447752    -0.16905187
 h     -3.18196956     0.42455201     0.23288901
 h     -2.91867640     0.09782828    -1.46049680
 h     -0.34850779     0.63007660     1.71208990
          17

 c      1.37619654    -0.50970897     0.01162833
 c      0.09459885    -0.96945261     0.32306862
 c     -1.03794205    -0.07722407    -0.12678111
 c     -0.99612038     1.01018382     0.88620647
 c     -0.25607716     1.17878677    -0.54509212
 c      1.05163273     0.82970895    -0.51204452
 h     -0.14955814    -1.78072833     0.92879598
 h     -1.77172527     1.56069699     1.38573569
 h     -0.79992786     1.94531752    -1.15915996
 h      1.84972399     1.49021729    -0.96522513
 o      2.52747412    -1.07592751     0.32673650
 h      3.18777388    -0.28521374     0.51645841
 c     -2.67638124    -0.17691621    -0.47246207
 h     -2.99273515    -1.28455559    -0.12538420
 h     -3.14778251     0.42015550     0.27032354
 h     -2.95935566     0.05750774    -1.43328198
 h     -0.36022587     0.63638004     1.66592928
          17

 c      1.37751554    -0.50776544     0.00820457
 c      0.10066230    -0.96632481     0.32903248
 c     -1.02982404    -0.08651831    -0.12891135
 c     -1.00025400     1.00537820     0.89398133
 c     -0.25674119     1.19741678    -0.56068413
 c      1.03283704     0.82865743    -0.50142689
 h     -0.19634254    -1.80907439     0.92441062
 h     -1.82372292     1.55663481     1.36464622
 h     -0.79210879     1.95913414    -1.17039909
 h      1.83375415     1.48498381    -0.97564094
 o      2.53195378    -1.08352355     0.32856761
 h      3.22022016    -0.32029367     0.50480124
 c     -2.66749325    -0.17359170    -0.47591585
 h     -2.96800388    -1.22447041    -0.09298566
 h     -3.11891144     0.42382530     0.31145061
 h     -3.00420225     0.02077267    -1.43020451
 h     -0.36070814     0.65106393     1.62598395
          17

 c      1.37645399    -0.50440142     0.00471994
 c      0.10582603    -0.96380379     0.33419823
 c     -1.02321640    -0.09425339    -0.13137859
 c     -1.00426224     1.00007570     0.90166136
 c     -0.26125735     1.21576697    -0.57574849
 c      1.01886014     0.82728311    -0.49184702
 h     -0.24013912    -1.84422968     0.92402409
 h     -1.87737619     1.55577037     1.33429247
 h     -0.77550783     1.96994298    -1.17907708
 h      1.81138431     1.47494407    -0.97774931
 o      2.53739342    -1.08965466     0.33059141
 h      3.23876407    -0.37567796     0.48811535
 c     -2.65663714    -0.17291445    -0.47623166
 h     -2.93993863    -1.15335564    -0.07066907
 h     -3.09310031     0.43244692     0.34864415
 h     -3.05288971    -0.01195335    -1.45029139
 h     -0.34205238     0.67060593     1.60365226
          17

 c      1.37338450    -0.49991283     0.00150131
 c      0.10965849    -0.96281400     0.33900457
 c     -1.01822423    -0.09990030    -0.13419686
 c     -1.00900077     0.99464624     0.90858866
 c     -0.26938125     1.23309002    -0.58972333
 c      1.00982816     0.82583640    -0.48354403
 h     -0.27597164    -1.87611576     0.92144618
 h     -1.92498527     1.55410029     1.29434858
 h     -0.75311934     1.98113626    -1.18774578
 h      1.78442020     1.46098995    -0.97185193
 o      2.54323372    -1.09468195     0.33261234
 h      3.24745600    -0.44365469     0.46778854
 c     -2.64416924    -0.17337003    -0.47415387
 h     -2.91262881    -1.08633687    -0.05405007
 h     -3.06869631     0.44312119     0.37458539
 h     -3.10049685    -0.04224274    -1.48090752
 h     -0.30142090     0.69396917     1.60422866
          17

 c      1.36879599    -0.49461314    -0.00115249
 c      0.11179659    -0.96394919     0.34367486
 c     -1.01490412    -0.10306762    -0.13732459
 c     -1.01440652     0.98909490     0.91484207
 c     -0.28043119     1.24850372    -0.60200783
 c      1.00528019     0.82448903    -0.47663589
 h     -0.30000614    -1.89774728     0.91298751
 h     -1.96063188     1.54892223     1.24614610
 h     -0.72883143     1.99717043    -1.19978463
 h      1.75703363     1.44582183    -0.95973871
 o      2.54845669    -1.09931718     0.33437940
 h      3.25704784    -0.51098767     0.44614557
 c     -2.63040439    -0.17320407    -0.47106973
 h     -2.89163351    -1.04279088    -0.03549678
 h     -3.04519589     0.45410060     0.38423532
 h     -3.14032031    -0.07141742    -1.50768821
 h     -0.24554674     0.72386897     1.62306132
          17

 c      1.36322276    -0.48882008    -0.00297761
 c      0.11201765    -0.96741675     0.34820769
 c     -1.01325043    -0.10350425    -0.14068669
 c     -1.01971035     0.98328386     0.92088194
 c     -0.29352889     1.26118821    -0.61209045
 c      1.00430964     0.82331937    -0.47111879
 h     -0.31013142    -1.90581610     0.89746788
 h     -1.98111240     1.53918985     1.19238048
 h     -0.70592250     2.02157356    -1.21782386
 h      1.73526119     1.43367605    -0.94451633
 o      2.55177537    -1.10438995     0.33566556
 h      3.28245763    -0.56283960     0.42531955
 c     -2.61559532    -0.17129792    -0.46817230
 h     -2.88124150    -1.03652246    -0.00827714
 h     -3.02310742     0.46485833     0.37535544
 h     -3.16682229    -0.09988408    -1.52073874
 h     -0.18733056     0.76376090     1.65002256
          17

 c      1.35716507    -0.48284214    -0.00375626
 c      0.11026750    -0.97305774     0.35240737
 c     -1.01318736    -0.10109994    -0.14419699
 c     -1.02398074     0.97717847     0.92706152
 c     -0.30785541     1.27064301    -0.61972323
 c      1.00581905     0.82235048    -0.46691077
 h     -0.30605431    -1.90048672     0.87579291
 h     -1.98617246     1.52545488     1.13661653
 h     -0.68565163     2.05448630    -1.24181313
 h      1.72548215     1.42924920    -0.92973324
 o      2.55247585    -1.11018989     0.33640612
 h      3.33006868    -0.59340758     0.40523125
 c     -2.60017768    -0.16810862    -0.46583077
 h     -2.88076256    -1.06403479     0.02679842
 h     -3.00373362     0.47597368     0.34851431
 h     -3.17651426    -0.12740423    -1.51536945
 h     -0.13917694     0.81491691     1.67576670
          17

 c      1.35102324    -0.47697303    -0.00332668
 c      0.10668691    -0.98033984     0.35589361
 c     -1.01457307    -0.09588545    -0.14777087
 c     -1.02640426     0.97087468     0.93347666
 c     -0.32275331     1.27679534    -0.62499211
 c      1.00885591     0.82168740    -0.46396988
 h     -0.28944227    -1.88555269     0.85081679
 h     -1.97846254     1.50970700     1.08278605
 h     -0.66728292     2.09187547    -1.26843568
 h      1.73167909     1.43554016    -0.91764957
 o      2.55103510    -1.11620836     0.33669510
 h      3.38846899    -0.61003483     0.38376583
 c     -2.58470376    -0.16528365    -0.46373676
 h     -2.88539705    -1.10860295     0.06232861
 h     -2.98905191     0.48913652     0.30702417
 h     -3.16787729    -0.15347895    -1.49118490
 h     -0.10971959     0.87615839     1.69407003
          17

 c      1.34507813    -0.47149187    -0.00158440
 c      0.10163048    -0.98832800     0.35810049
 c     -1.01721129    -0.08802801    -0.15132468
 c     -1.02633890     0.96453190     0.94003109
 c     -0.33766561     1.27987214    -0.62820983
 c      1.01287679     0.82165756    -0.46240273
 h     -0.26408927    -1.86888690     0.82739691
 h     -1.96314381     1.49508966     1.03465973
 h     -0.64945357     2.12732944    -1.29257368
 h      1.75308472     1.45186242    -0.90779307
 o      2.54844062    -1.12174983     0.33662651
 h      3.43926910    -0.62329993     0.35924549
 c     -2.56952292    -0.16454012    -0.46146083
 h     -2.89010578    -1.15321710     0.09097571
 h     -2.98153303     0.50713448     0.25648781
 h     -3.14139422    -0.17769305    -1.45167631
 h     -0.10352965     0.94477034     1.70165496
          17

 c      1.33951481    -0.46664881     0.00151776
 c      0.09561598    -0.99576128     0.35833589
 c     -1.02086409    -0.07781788    -0.15476712
 c     -1.02337741     0.95834798     0.94652518
 c     -0.35204785     1.28019201    -0.62974722
 c      1.01775034     0.82277590    -0.46242912
 h     -0.23539547    -1.86172911     0.81184633
 h     -1.94666816     1.48519970     0.99529546
 h     -0.63142140     2.15465706    -1.30937834
 h      1.78453503     1.47406106    -0.89738409
 o      2.54542219    -1.12637372     0.33622862
 h      3.46897158    -0.63979268     0.33133658
 c     -2.55464228    -0.16709846    -0.45853817
 h     -2.89147740    -1.18632948     0.10858056
 h     -2.98350909     0.53311104     0.20317377
 h     -3.10001567    -0.20004509    -1.40477129
 h     -0.12144904     1.01731339     1.69770118
          17

 c      1.33446058    -0.46262850     0.00596038
 c      0.08912261    -1.00146566     0.35601101
 c     -1.02526311    -0.06564608    -0.15798978
 c     -1.01753539     0.95260592     0.95268099
 c     -0.36533754     1.27803464    -0.62992243
 c      1.02354960     0.82554250    -0.46423283
 h     -0.20817685    -1.87414607     0.80949049
 h     -1.93450269     1.48279671     0.96665307
 h     -0.61346040     2.16953012    -1.31554368
 h      1.81912742     1.49673167    -0.88317964
 o      2.54228090    -1.12991121     0.33548990
 h      3.47138685    -0.66176422     0.30053657
 c     -2.53981274    -0.17352007    -0.45415900
 h     -2.88769362    -1.20156335     0.11383865
 h     -2.99586127     0.56849397     0.15125925
 h     -3.04964482    -0.22125700    -1.36356074
 h     -0.16042209     1.09021119     1.68387697
          17

 c      1.33001425    -0.45950870     0.01164308
 c      0.08233948    -1.00502414     0.35098584
 c     -1.03011534    -0.05197437    -0.16086165
 c     -1.00948019     0.94771393     0.95807922
 c     -0.37697000     1.27359810    -0.62895517
 c      1.03035204     0.83025005    -0.46784255
 h     -0.18388123    -1.90751471     0.82088584
 h     -1.92884600     1.48844959     0.94961083
 h     -0.59671704     2.17006850    -1.30972883
 h      1.85071841     1.51534316    -0.86295920
 o      2.53892477    -1.13239764     0.33439639
 h      3.44692085    -0.68820325     0.26754097
 c     -2.52477976    -0.18364151    -0.44711877
 h     -2.87812956    -1.19643396     0.10743888
 h     -3.01680262     0.61081855     0.10106945
 h     -2.99799903    -0.24281189    -1.34440135
 h     -0.21280836     1.16049551     1.66496177
          17

 c      1.32624828    -0.45724645     0.01838073
 c      0.07518130    -1.00696370     0.34365621
 c     -1.03510230    -0.03730807    -0.16322280
 c     -1.00054215     0.94412542     0.96209573
 c     -0.38640417     1.26699109    -0.62694942
 c      1.03814096     0.83689652    -0.47309723
 h     -0.16078054    -1.95256851     0.84095087
 h     -1.92822773     1.50021095     0.94422540
 h     -0.58295161     2.15699167    -1.29262894
 h      1.87513174     1.52724094    -0.83601936
 o      2.53484751    -1.13405949     0.33296988
 h      3.40291390    -0.71505793     0.23261587
 c     -2.50967846    -0.19668705    -0.43659476
 h     -2.86323997    -1.17196859     0.09177760
 h     -3.04211840     0.65389963     0.05024244
 h     -2.95000633    -0.26625651    -1.35866766
 h     -0.26643315     1.22695643     1.64923680
          17

 c      1.32318488    -0.45569765     0.02591467
 c      0.06754097    -1.00819746     0.33466185
 c     -1.03988399    -0.02218773    -0.16488606
 c     -0.99226800     0.94220633     0.96407287
 c     -0.39314196     1.25822589    -0.62388560
 c      1.04677064     0.84517938    -0.47966375
 h     -0.13681317    -1.99599007     0.86236465
 h     -1.92928121     1.51462747     0.94987026
 h     -0.57432490     2.13371148    -1.26698682
 h      1.89050963     1.53188259    -0.80307527
 o      2.52907282    -1.13533437     0.33132317
 h      3.35467176    -0.73495190     0.19470210
 c     -2.49523182    -0.21149538    -0.42321277
 h     -2.84495495    -1.13358464     0.07136145
 h     -3.06672794     0.69029015    -0.00368424
 h     -2.90355841    -0.29208692    -1.40304713
 h     -0.30796737     1.29065572     1.64633950
          17

 c      1.32076457    -0.45464925     0.03393115
 c      0.05944641    -1.00946219     0.32458976
 c     -1.04413200    -0.00720338    -0.16565846
 c     -0.98563838     0.94231630     0.96383956
 c     -0.39674040     1.24722771    -0.61963593
 c      1.05594651     0.85452992    -0.48707559
 h     -0.11131264    -2.02692904     0.87892821
 h     -1.92889878     1.52816870     0.96524998
 h     -0.57320077     2.10619150    -1.23740871
 h      1.89740817     1.53082443    -0.76597538
 o      2.52041406    -1.13676496     0.32969659
 h      3.32164968    -0.73899174     0.15082922
 c     -2.48226432    -0.22656826    -0.40901968
 h     -2.82755352    -1.09283498     0.05357134
 h     -3.08619160     0.71367236    -0.06175725
 h     -2.85258566    -0.31971111    -1.46194451
 h     -0.33002242     1.35255311     1.66123739
          17

 c      1.31882505    -0.45384535     0.04208023
 c      0.05105765    -1.01113388     0.31386799
 c     -1.04758242     0.00698333    -0.16536288
 c     -0.98067278     0.94503763     0.96206331
 c     -0.39683013     1.23392599    -0.61404169
 c      1.06521599     0.86417110    -0.49478368
 h     -0.08498937    -2.03905256     0.88670007
 h     -1.92536130     1.53817755     0.98850998
 h     -0.58183897     2.08181724    -1.20945152
 h      1.89877103     1.52758303    -0.72731818
 o      2.50843140    -1.13857440     0.32831081
 h      3.31261402    -0.72373120     0.09846703
 c     -2.47108168    -0.24009265    -0.39652923
 h     -2.81792844    -1.06719478     0.04836390
 h     -3.09746435     0.72003879    -0.12346927
 h     -2.79280890    -0.34841200    -1.51837808
 h     -0.33475868     1.40980410     1.68998839
          17

 c      1.31711134    -0.45301133     0.04999604
 c      0.04261316    -1.01324726     0.30276634
 c     -1.05006640     0.01964166    -0.16383129
 c     -0.97680658     0.95108314     0.95990684
 c     -0.39315813     1.21848727    -0.60708147
 c      1.07401273     0.87321642    -0.50222587
 h     -0.05941408    -2.03026936     0.88395049
 h     -1.91850796     1.54323608     1.01748692
 h     -0.60181011     2.06652681    -1.18753801
 h      1.89936124     1.52704748    -0.68987552
 o      2.49402265    -1.14036856     0.32708809
 h      3.31632324    -0.69602783     0.03992331
 c     -2.46154998    -0.25063908    -0.38777560
 h     -2.82235033    -1.07153845     0.06381081
 h     -3.09916115     0.70810362    -0.18716327
 h     -2.72341673    -0.37790376    -1.56017950
 h     -0.32929897     1.45628423     1.72328202
          17

 c      1.31531314    -0.45188684     0.05732055
 c      0.03438641    -1.01553299     0.29140713
 c     -1.05150285     0.03001767    -0.16087278
 c     -0.97338853     0.96096360     0.95846370
 c     -0.38566042     1.20158370    -0.59904984
 c      1.08181098     0.88084021    -0.50891220
 h     -0.03661464    -2.00234222     0.87105808
 h     -1.90954235     1.54321513     1.04998694
 h     -0.63313480     2.06135014    -1.17265340
 h      1.90402151     1.53397875    -0.65583970
 o      2.47856423    -1.14151152     0.32570157
 h      3.31479886    -0.66695784    -0.01853998
 c     -2.45369096    -0.25836649    -0.38361329
 h     -2.84019532    -1.10425875     0.09886469
 h     -3.09181055     0.67960793    -0.25052999
 h     -2.64606325    -0.40830000    -1.58055739
 h     -0.32007050     1.48615234     1.75234188
          17

 c      1.31310330    -0.45025740     0.06372434
 c      0.02665452    -1.01741009     0.27974893
 c     -1.05188167     0.03741606    -0.15624840
 c     -0.96987131     0.97480256     0.95848231
 c     -0.37453093     1.18440497    -0.59055696
 c      1.08836375     0.88649422    -0.51449057
 h     -0.01879615    -1.96109420     0.85075078
 h     -1.90072175     1.53914803     1.08400667
 h     -0.67367413     2.06166597    -1.16207478
 h      1.91499937     1.55081224    -0.62626958
 o      2.46308232    -1.14153391     0.32382367
 h      3.29607028    -0.64512154    -0.07074926
 c     -2.44775424    -0.26493796    -0.38381741
 h     -2.86388258    -1.14888806     0.14393616
 h     -3.07824004     0.63963333    -0.31106787
 h     -2.56372712    -0.44000717    -1.57704370
 h     -0.31090783     1.49589845     1.77147332
          17

 c      1.31016564    -0.44797060     0.06892016
 c      0.01966511    -1.01796939     0.26755901
 c     -1.05124986     0.04130366    -0.14967805
 c     -0.96584260     0.99234008     0.96031851
 c     -0.36023330     1.16832893    -0.58231621
 c      1.09384891     0.89003921    -0.51874815
 h     -0.00804138    -1.91676038     0.82847906
 h     -1.89483788     1.53290184     1.11790097
 h     -0.71943089     2.06015475    -1.15150025
 h      1.93032830     1.57627704    -0.60120990
 o      2.44813097    -1.14021379     0.32124530
 h      3.25588544    -0.63522546    -0.11256506
 c     -2.44370750    -0.27233115    -0.38772448
 h     -2.88515940    -1.18833340     0.18840265
 h     -3.06382883     0.59656914    -0.36664215
 h     -2.48005296    -0.47378837    -1.55084213
 h     -0.30325437     1.48455325     1.77816113
          17

 c      1.30621596    -0.44494040     0.07267289
 c      0.01359837    -1.01610575     0.25446640
 c     -1.04968301     0.04141477    -0.14088078
 c     -0.96107058     1.01301597     0.96395047
 c     -0.34345875     1.15452988    -0.57491253
 c      1.09877478     0.89168458    -0.52156183
 h     -0.00592621    -1.88262108     0.81180222
 h     -1.89435460     1.52659158     1.15043404
 h     -0.76557770     2.05039548    -1.13736362
 h      1.94497047     1.60614507    -0.58032069
 o      2.43388096    -1.13754702     0.31790694
 h      3.19620934    -0.63849555    -0.14240616
 c     -2.44104153    -0.28212816    -0.39450595
 h     -2.89860655    -1.21179654     0.22470273
 h     -3.05565608     0.56066160    -0.41616050
 h     -2.39890284    -0.51098774    -1.50698811
 h     -0.29652396     1.45340296     1.77280905
          17

 c      1.30102389    -0.44114223     0.07480785
 c      0.00853716    -1.01101084     0.24024350
 c     -1.04724755     0.03782701    -0.12963915
 c     -0.95560085     1.03606926     0.96899322
 c     -0.32506929     1.14375580    -0.56868316
 c      1.10374613     0.89181071    -0.52285404
 h     -0.01319496    -1.86943106     0.80703015
 h     -1.90032313     1.52191362     1.18067833
 h     -0.80750268     2.02872867    -1.11789717
 h      1.95350485     1.63527356    -0.56335863
 o      2.42014224    -1.13375321     0.31394600
 h      3.12481424    -0.65256309    -0.16203094
 c     -2.43909096    -0.29518098    -0.40309999
 h     -2.90162757    -1.21436065     0.24848680
 h     -3.05942805     0.53981909    -0.45993209
 h     -2.32374428    -0.55383333    -1.45486317
 h     -0.28806110     1.40575217     1.75887225
          17

 c      1.29443956    -0.43660338     0.07521765
 c      0.00445820    -1.00281541     0.22521541
 c     -1.04398368     0.03097475    -0.11586951
 c     -0.94982761     1.06064705     0.97473857
 c     -0.30603339     1.13627817    -0.56369418
 c      1.10927511     0.89081806    -0.52257848
 h     -0.02963074    -1.87808123     0.81429546
 h     -1.91161390     1.51978259     1.20787949
 h     -0.84155676     1.99462169    -1.09326020
 h      1.95216741     1.65929909    -0.55026894
 o      2.40633040    -1.12932068     0.30978444
 h      3.05571415    -0.67076462    -0.17794750
 c     -2.43751380    -0.31132928    -0.41223662
 h     -2.89369816    -1.19532355     0.25798733
 h     -3.07558727     0.53466954    -0.49917837
 h     -2.25682623    -0.60552859    -1.40756576
 h     -0.27306609     1.34638746     1.74292506
          17

 c      1.28642936    -0.43139092     0.07386197
 c      0.00123319    -0.99261486     0.21029458
 c     -1.03993115     0.02158846    -0.09968238
 c     -0.94437256     1.08595246     0.98033773
 c     -0.28733332     1.13193435    -0.55976084
 c      1.11568180     0.88904802    -0.52072368
 h     -0.05398193    -1.89940526     0.82700596
 h     -1.92506593     1.52047483     1.23143688
 h     -0.86561928     1.95048605    -1.06540093
 h      1.93966607     1.67547664    -0.54108021
 o      2.39161986    -1.12493270     0.30610877
 h      3.00650688    -0.68339700    -0.20103723
 c     -2.43639188    -0.32950989    -0.42085028
 h     -2.87611642    -1.15749454     0.25400163
 h     -3.09887751     0.53841162    -0.53512970
 h     -2.19883510    -0.66937260    -1.37758252
 h     -0.24586780     1.28009660     1.73304440
          17

 c      1.27712088    -0.42559839     0.07075284
 c     -0.00135536    -0.98184696     0.19657098
 c     -1.03518792     0.01058003    -0.08141867
 c     -0.93965155     1.11139108     0.98521866
 c     -0.26984029     1.13020657    -0.55648385
 c      1.12304061     0.88674681    -0.51732181
 h     -0.08405746    -1.92140653     0.83652099
 h     -1.93657412     1.52406692     1.25101597
 h     -0.87962462     1.90138179    -1.03791688
 h      1.91730934     1.68303075    -0.53578507
 o      2.37560918    -1.12101881     0.30340318
 h      2.98745354    -0.68500058    -0.23894038
 c     -2.43578992    -0.34830642    -0.42877431
 h     -2.85244894    -1.10764479     0.24077996
 h     -3.12185697     0.54165026    -0.56864087
 h     -2.15023139    -0.74634701    -1.36943788
 h     -0.20398052     1.20984958     1.73426632
          17

 c      1.26683207    -0.41933919     0.06593283
 c     -0.00356878    -0.97178425     0.18495726
 c     -1.02996078    -0.00107904    -0.06163900
 c     -0.93542195     1.13654559     0.98944350
 c     -0.25419607     1.13033257    -0.55330121
 c      1.13115084     0.88404255    -0.51245538
 h     -0.11715326    -1.93496805     0.83612314
 h     -1.94249646     1.53079533     1.26664946
 h     -0.88588575     1.85440678    -1.01576534
 h      1.88888381     1.68335225    -0.53427883
 o      2.35888604    -1.11734815     0.30137301
 h      2.99217562    -0.68090446    -0.28666262
 c     -2.43526691    -0.36638425    -0.43704419
 h     -2.82926250    -1.05735640     0.22743295
 h     -3.13825219     0.53673964    -0.60027283
 h     -2.11305565    -0.83317159    -1.37720978
 h     -0.15215719     1.13698136     1.74452153
          17

 c      1.25604557    -0.41275902     0.05947109
 c     -0.00565754    -0.96337783     0.17607626
 c     -1.02457380    -0.01244463    -0.04105384
 c     -0.93084964     1.16096926     0.99351536
 c     -0.24078602     1.13148227    -0.54957818
 c      1.13955653     0.88093952    -0.50625730
 h     -0.15053691    -1.93529864     0.82209604
 h     -1.94065140     1.54117233     1.27874557
 h     -0.88854386     1.81717121    -1.00439711
 h      1.86025248     1.67998080    -0.53637508
 o      2.34250891    -1.11340708     0.29925446
 h      3.00581941    -0.68110694    -0.33146111
 c     -2.43389180    -0.38265400    -0.44737698
 h     -2.81545145    -1.02134535     0.22739324
 h     -3.14421577     0.51934006    -0.63047893
 h     -2.09038502    -0.92349001    -1.39013637
 h     -0.10077094     1.06358507     1.75672858
          17

 c      1.24533747    -0.40605906     0.05147797
 c     -0.00782136    -0.95724541     0.17026262
 c     -1.01943771    -0.02264991    -0.02043366
 c     -0.92496254     1.18410242     0.99789518
 c     -0.22988100     1.13301780    -0.54475731
 c      1.14765705     0.87737558    -0.49890362
 h     -0.18179348    -1.92160415     0.79348628
 h     -1.93061899     1.55591598     1.28803691
 h     -0.89142889     1.79507965    -1.00801071
 h      1.83821058     1.67781633    -0.54186503
 o      2.32732010    -1.10887733     0.29642209
 h      3.01618909    -0.69247561    -0.36267039
 c     -2.43081107    -0.39674676    -0.46104340
 h     -2.81755699    -1.00923316     0.25097426
 h     -3.13839081     0.48847536    -0.65983502
 h     -2.08451461    -1.01055696    -1.39876716
 h     -0.06027655     0.99355543     1.76415454
          17

 c      1.23529173    -0.39951964     0.04212203
 c     -0.01018137    -0.95364266     0.16756570
 c     -1.01500334    -0.03094234    -0.00053338
 c     -0.91697261     1.20537578     1.00276251
 c     -0.22186530     1.13472321    -0.53851961
 c      1.15491264     0.87339470    -0.49060888
 h     -0.20912171    -1.89688885     0.75187298
 h     -1.91349861     1.57581613     1.29548307
 h     -0.89523667     1.78880834    -1.02762830
 h      1.82831497     1.68100791    -0.55052711
 o      2.31378718    -1.10371308     0.29257132
 h      3.01659142    -0.71742052    -0.37478531
 c     -2.42581829    -0.40957231    -0.47781790
 h     -2.83415971    -1.01719260     0.29487443
 h     -3.12186291     0.44636788    -0.68927557
 h     -2.09602009    -1.08884677    -1.39717141
 h     -0.03770541     0.93148284     1.76302382
          17

 c      1.22642556    -0.39351342     0.03163553
 c     -0.01275267    -0.95237955     0.16772844
 c     -1.01171670    -0.03672909     0.01795727
 c     -0.90636983     1.22432395     1.00802485
 c     -0.21729731     1.13681224    -0.53083225
 c      1.16105089     0.86936624    -0.48163287
 h     -0.23173361    -1.86835570     0.70143484
 h     -1.89130750     1.60157218     1.30211306
 h     -0.89680300     1.79430801    -1.06056574
 h      1.83256340     1.69028507    -0.56196862
 o      2.30205304    -1.09807477     0.28769339
 h      3.00529127    -0.75495507    -0.36714571
 c     -2.41916606    -0.42283057    -0.49623281
 h     -2.85796702    -1.03306317     0.34485735
 h     -3.09827130     0.39830079    -0.72023925
 h     -2.12372729    -1.15456605    -1.38276778
 h     -0.03618675     0.88147981     1.75245636
          17

 c      1.21914090    -0.38848949     0.02030298
 c     -0.01542396    -0.95275470     0.17019382
 c     -1.00997329    -0.03962732     0.03444295
 c     -0.89295879     1.24065760     1.01339000
 c     -0.21671852     1.13972024    -0.52184708
 c      1.16610899     0.86603855    -0.47228709
 h     -0.25029606    -1.84762087     0.64872598
 h     -1.86612994     1.63358182     1.30879932
 h     -0.89128344     1.80529467    -1.10175014
 h      1.84882028     1.70211420    -0.57538123
 o      2.29194009    -1.09228993     0.28207714
 h      2.98558626    -0.80138913    -0.34395603
 c     -2.41105615    -0.43809901    -0.51457339
 h     -2.88183549    -1.04621195     0.38685910
 h     -3.07354701     0.35201786    -0.75465502
 h     -2.16492577    -1.20596506    -1.35578025
 h     -0.05539793     0.84653592     1.73389267
          17

 c      1.21370950    -0.38491478     0.00843102
 c     -0.01799792    -0.95373768     0.17426194
 c     -1.01007255    -0.03949982     0.04844504
 c     -0.87693472     1.25432695     1.01840380
 c     -0.22041541     1.14388286    -0.51175958
 c      1.17028060     0.86433479    -0.46291351
 h     -0.26672677    -1.84819616     0.60074332
 h     -1.83923972     1.67170291     1.31600471
 h     -0.87479629     1.81583831    -1.14557799
 h      1.87246504     1.71066261    -0.58951361
 o      2.28288258    -1.08683482     0.27636161
 h      2.96695045    -0.85072171    -0.31504665
 c     -2.40157520    -0.45634269    -0.53135174
 h     -2.90119066    -1.05054528     0.41195740
 h     -3.05415366     0.31554477    -0.79452674
 h     -2.21554920    -1.24393412    -1.31910027
 h     -0.09163584     0.82794887     1.71099800
          17

 c      1.21028338    -0.38317379    -0.00369970
 c     -0.02036856    -0.95460248     0.17944074
 c     -1.01218570    -0.03646357     0.05962016
 c     -0.85898337     1.26560245     1.02242788
 c     -0.22830136     1.14961754    -0.50072008
 c      1.17372357     0.86505707    -0.45383353
 h     -0.28235582    -1.87795224     0.56087251
 h     -1.81059909     1.71508341     1.32361424
 h     -0.84572139     1.82169115    -1.18717758
 h      1.89859767     1.71059114    -0.60293629
 o      2.27399724    -1.08223921     0.27145061
 h      2.96400688    -0.89631132    -0.29437103
 c     -2.39100401    -0.47759821    -0.54536355
 h     -2.91371786    -1.04344495     0.41597146
 h     -3.04357901     0.29319583    -0.84081570
 h     -2.27047905    -1.27281969    -1.27843330
 h     -0.13730641     0.82440694     1.69014392
          17

 c      1.20889404    -0.38345842    -0.01588637
 c     -0.02270789    -0.95552953     0.18564743
 c     -1.01634189    -0.03086729     0.06777018
 c     -0.84029426     1.27513586     1.02460461
 c     -0.23991072     1.15708143    -0.48880252
 c      1.17645086     0.86867410    -0.44529420
 h     -0.29579307    -1.93216298     0.52681247
 h     -1.77908449     1.76220544     1.33096747
 h     -0.80485103     1.82066089    -1.22301458
 h      1.92342616     1.69875365    -0.61438138
 o      2.26472691    -1.07885063     0.26796159
 h      2.98659176    -0.93483803    -0.29107505
 c     -2.38002217    -0.50084916    -0.55573001
 h     -2.91872043    -1.02446929     0.39823574
 h     -3.03988847     0.28287715    -0.89229127
 h     -2.32432703    -1.30052588    -1.24183935
 h     -0.18076044     0.83104927     1.68083309
          17

 c      1.20941157    -0.38570624    -0.02802831
 c     -0.02538089    -0.95735052     0.19296438
 c     -1.02242453    -0.02323950     0.07284521
 c     -0.82226550     1.28383326     1.02400989
 c     -0.25445106     1.16625492    -0.47600466
 c      1.17830707     0.87522399    -0.43743348
 h     -0.30367326    -1.99670572     0.49383928
 h     -1.74333147     1.81120377     1.33708183
 h     -0.75506778     1.81263065    -1.25120431
 h      1.94484058     1.67471867    -0.62300601
 o      2.25562789    -1.07674801     0.26566279
 h      3.02765233    -0.96779019    -0.30049744
 c     -2.36948557    -0.52445159    -0.56206946
 h     -2.91699572    -0.99476870     0.36122749
 h     -3.03731080     0.27791068    -0.94575413
 h     -2.37265222    -1.33597057    -1.21723720
 h     -0.20915116     0.84051174     1.69379874
          17

 c      1.21150684    -0.38961478    -0.04010706
 c     -0.02870025    -0.96083278     0.20132850
 c     -1.03017897    -0.01422315     0.07494040
 c     -0.80580411     1.29238154     1.02023756
 c     -0.27088951     1.17694128    -0.46226626
 c      1.17899219     0.88430172    -0.43026786
 h     -0.30310410    -2.05677571     0.45871833
 h     -1.70267292     1.86031486     1.34094788
 h     -0.70081611     1.79941934    -1.27172692
 h      1.96261906     1.64069131    -0.62855926
 o      2.24796711    -1.07597692     0.26387521
 h      3.06968641    -0.99749979    -0.31072961
 c     -2.36002825    -0.54694880    -0.56480553
 h     -2.91138927    -0.95716146     0.31121938
 h     -3.02981117     0.27108275    -0.99746319
 h     -2.41251736    -1.38358973    -1.20810394
 h     -0.21586127     0.84808016     1.73411069
          17

 c      1.21467052    -0.39471677    -0.05213730
 c     -0.03279452    -0.96630466     0.21046095
 c     -1.03924255    -0.00451670     0.07428314
 c     -0.79088931     1.30085007     1.01395478
 c     -0.28807195     1.18880172    -0.44751304
 c      1.17810887     0.89512029    -0.42370137
 h     -0.29286698    -2.10172918     0.42063096
 h     -1.65760567     1.90821077     1.34178193
 h     -0.64732119     1.78435014    -1.28638629
 h      1.97842691     1.60107867    -0.63144573
 o      2.24284834    -1.07667160     0.26209027
 h      3.09812190    -1.02468946    -0.31272972
 c     -2.35184071    -0.56755194    -0.56533158
 h     -2.90789700    -0.91648813     0.25942116
 h     -3.01325117     0.25716834    -1.04438889
 h     -2.44170328    -1.44001449    -1.21146231
 h     -0.20507832     0.85611463     1.79480745
          17

 c      1.21828384    -0.40048304    -0.06411576
 c     -0.03760258    -0.97364212     0.21993174
 c     -1.04919404     0.00517184     0.07121010
 c     -0.77701998     1.30895580     1.00657512
 c     -0.30486709     1.20143991    -0.43174444
 c      1.17524527     0.90665741    -0.41755997
 h     -0.27334889    -2.12576143     0.38048166
 h     -1.60963342     1.95407715     1.33917789
 h     -0.59953968     1.77131626    -1.29806563
 h      1.99531038     1.56149920    -0.63259647
 o      2.24089340    -1.07899118     0.26010197
 h      3.10565537    -1.04895069    -0.30269490
 c     -2.34463649    -0.58599480    -0.56567344
 h     -2.91599919    -0.87902163     0.22130471
 h     -2.98580223     0.23353951    -1.08480545
 h     -2.45809383    -1.49709410    -1.22054678
 h     -0.18636489     0.87073875     1.86099609
          17

 c      1.22171112    -0.40642570    -0.07598083
 c     -0.04290903    -0.98235269     0.22923456
 c     -1.05960006     0.01416385     0.06613628
 c     -0.76381022     1.31651069     0.99954530
 c     -0.32029505     1.21451076    -0.41516963
 c      1.17012175     0.91788326    -0.41165600
 h     -0.24617420    -2.12745093     0.34013818
 h     -1.56084868     1.99751952     1.33314466
 h     -0.56118451     1.76348750    -1.30913387
 h      2.01620495     1.52708159    -0.63302011
 o      2.24222209    -1.08304215     0.25794176
 h      3.09188117    -1.06954410    -0.28122973
 c     -2.33796030    -0.60236897    -0.56755953
 h     -2.94459541    -0.84932900     0.20960839
 h     -2.94773032     0.20005314    -1.11852809
 h     -2.46006082    -1.54688381    -1.22848751
 h     -0.16770903     0.89646387     1.91845795
          17

 c      1.22439059    -0.41217394    -0.08758988
 c     -0.04838372    -0.99161774     0.23784082
 c     -1.07004054     0.02184536     0.05952121
 c     -0.75116046     1.32355508     0.99402203
 c     -0.33359181     1.22778852    -0.39831926
 c      1.16277189     0.92798648    -0.40586656
 h     -0.21393431    -2.10973880     0.30192648
 h     -1.51356772     2.03841946     1.32403685
 h     -0.53435287     1.76235567    -1.31986132
 h      2.04176381     1.50071815    -0.63314322
 o      2.24640614    -1.08883389     0.25585841
 h      3.06350833    -1.08583788    -0.25314601
 c     -2.33186339    -0.61718581    -0.57134699
 h     -2.99362282    -0.82697185     0.22363487
 h     -2.90123651     0.15892309    -1.14706253
 h     -2.44689186    -1.58408021    -1.23008876
 h     -0.15356997     0.93464039     1.95753309
          17

 c      1.22590542    -0.41750324    -0.09872279
 c     -0.05362438    -1.00028043     0.24524473
 c     -1.08012185     0.02770317     0.05183869
 c     -0.73919744     1.33030761     0.99085865
 c     -0.34420527     1.24114560    -0.38202183
 c      1.15361923     0.93646969    -0.40017898
 h     -0.17995147    -2.08049352     0.26821748
 h     -1.47005497     2.07677179     1.31240919
 h     -0.51984087     1.76776928    -1.32813159
 h      2.06915054     1.48257430    -0.63243980
 o      2.25238082    -1.09626370     0.25435537
 h      3.03555106    -1.09754091    -0.22802365
 c     -2.32700404    -0.63117778    -0.57604815
 h     -3.05287258    -0.80841406     0.25014940
 h     -2.85036258     0.11459618    -1.17369546
 h     -2.41881653    -1.60636341    -1.22217456
 h     -0.14556873     0.98412862     1.97313009
          17

 c      1.22602045    -0.42231369    -0.10911208
 c     -0.05821995    -1.00687758     0.25101684
 c     -1.08948606     0.03135792     0.04354818
 c     -0.72819929     1.33710316     0.99061804
 c     -0.35177075     1.25447345    -0.36723525
 c      1.14335393     0.94308425    -0.39467322
 h     -0.14780931    -2.05246956     0.24093314
 h     -1.43232841     2.11253094     1.29886643
 h     -0.51767820     1.77872424    -1.33058701
 h      2.09305421     1.47115246    -0.62970408
 o      2.25866084    -1.10513846     0.25408094
 h      3.02810606    -1.10470273    -0.21822066
 c     -2.32401987    -0.64493355    -0.58027221
 h     -3.11002524    -0.79089192     0.27443991
 h     -2.80045549     0.07313560    -1.20325477
 h     -2.37686346    -1.61426554    -1.20352967
 h     -0.14324625     1.04209488     1.96409334
          17

 c      1.22468259    -0.42657616    -0.11849023
 c     -0.06184533    -1.00994732     0.25485549
 c     -1.09781656     0.03259692     0.03507252
 c     -0.71857131     1.34435798     0.99348566
 c     -0.35610140     1.26761696    -0.35482702
 c      1.13270706     0.94771384    -0.38947080
 h     -0.12048330    -2.03993250     0.22111475
 h     -1.40202946     2.14548865     1.28396882
 h     -0.52747763     1.79416827    -1.32413756
 h      2.10792435     1.46471738    -0.62365582
 o      2.26434366    -1.11523441     0.25527752
 h      3.05099936    -1.10737011    -0.22973416
 c     -2.32320676    -0.65864782    -0.58283806
 h     -3.15617273    -0.77341380     0.28640998
 h     -2.75655588     0.04024422    -1.24077442
 h     -2.32268029    -1.61124997    -1.17490788
 h     -0.14413928     1.10442632     1.93335359
          17

 c      1.22200423    -0.43028991    -0.12662523
 c     -0.06433929    -1.00871747     0.25658638
 c     -1.10484173     0.03139847     0.02678347
 c     -0.71087774     1.35254509     0.99909028
 c     -0.35719339     1.28035378    -0.34539526
 c      1.12227680     0.95029742    -0.38469193
 h     -0.09956076    -2.05064415     0.20910843
 h     -1.38034032     2.17520652     1.26823028
 h     -0.54857164     1.81343528    -1.30698436
 h      2.10975256     1.46212496    -0.61339845
 o      2.26986547    -1.12632719     0.25736744
 h      3.09231170    -1.10555327    -0.25537503
 c     -2.32468238    -0.67190930    -0.58300881
 h     -3.18637768    -0.75618348     0.28068386
 h     -2.72115769     0.01807776    -1.28871983
 h     -2.25823480    -1.60377561    -1.13903276
 h     -0.14316201     1.16597644     1.88898556
          17

 c      1.21824332    -0.43347611    -0.13332800
 c     -0.06568762    -1.00359168     0.25610998
 c     -1.11034054     0.02793521     0.01899360
 c     -0.70587751     1.36213678     1.00638705
 c     -0.35522650     1.29240593    -0.33917433
 c      1.11245173     0.95079671    -0.38043226
 h     -0.08542394    -2.08003157     0.20529262
 h     -1.36792718     2.20101605     1.25220996
 h     -0.58005255     1.83635422    -1.27903558
 h      2.09689467     1.46306643    -0.59859801
 o      2.27616488    -1.13816307     0.25945235
 h      3.13183366    -1.09971268    -0.28274823
 c     -2.32856301    -0.68370886    -0.58062271
 h     -3.19880844    -0.74005354     0.25542069
 h     -2.69340663     0.00357951    -1.34483146
 h     -2.18537656    -1.60026239    -1.09996665
 h     -0.13199126     1.22120431     1.84479749
          17

 c      1.21377071    -0.43618855    -0.13844814
 c     -0.06595448    -0.99578260     0.25338868
 c     -1.11415084     0.02254833     0.01195298
 c     -0.70435516     1.37346537     1.01398509
 c     -0.35055056     1.30346510    -0.33603924
 c      1.10339301     0.94918642    -0.37675379
 h     -0.07798954    -2.11523391     0.21019788
 h     -1.36491788     2.22209919     1.23664093
 h     -0.62078269     1.86316251    -1.24186344
 h      2.07032703     1.46809348    -0.57949917
 o      2.28380020    -1.15045268     0.26084079
 h      3.15521296    -1.09078634    -0.30273736
 c     -2.33486498    -0.69293310    -0.57613954
 h     -3.19446469    -0.72621131     0.21186091
 h     -2.67060741    -0.00958138    -1.40312643
 h     -2.10579542    -1.60759889    -1.06110889
 h     -0.10100709     1.26580261     1.81635599
          17

 c      1.20902877    -0.43851480    -0.14187507
 c     -0.06525115    -0.98659848     0.24848355
 c     -1.11618227     0.01569582     0.00584444
 c     -0.70652049     1.38656433     1.02109217
 c     -0.34366307     1.31323016    -0.33560247
 c      1.09504633     0.94545242    -0.37368468
 h     -0.07701791    -2.14319582     0.22397993
 h     -1.37097691     2.23770063     1.22250415
 h     -0.66935719     1.89422652    -1.19818901
 h      2.03359204     1.47860162    -0.55684569
 o      2.29282628    -1.16289634     0.26113992
 h      3.15617492    -1.07985270    -0.31095183
 c     -2.34316725    -0.69905033    -0.57064729
 h     -3.17808655    -0.71593983     0.15493428
 h     -2.65014401    -0.02767313    -1.45683785
 h     -2.02224276    -1.62652869    -1.02281627
 h     -0.04641633     1.29852328     1.81039329
          17

 c      1.20449485    -0.44056982    -0.14354236
 c     -0.06373183    -0.97706851     0.24157192
 c     -1.11643326     0.00789167     0.00077905
 c     -0.71152597     1.40117475     1.02802628
 c     -0.33520092     1.32146517    -0.33735551
 c      1.08719846     0.93960408    -0.37122856
 h     -0.08208409    -2.15485276     0.24613042
 h     -1.38546861     2.24741241     1.21096950
 h     -0.72391728     1.92951102    -1.15088104
 h      1.99224656     1.49666325    -0.53168066
 o      2.30289803    -1.17521458     0.26021888
 h      3.13515679    -1.06777931    -0.30706453
 c     -2.35225164    -0.70232476    -0.56576654
 h     -3.16005050    -0.71035895     0.09448187
 h     -2.63031861    -0.05494739    -1.50058724
 h     -1.94005369    -1.65105517    -0.98256075
 h      0.02400446     1.32092167     1.81943941
          17

 c      1.20065199    -0.44249187    -0.14342915
 c     -0.06158341    -0.96788960     0.23293410
 c     -1.11500173    -0.00034045    -0.00320181
 c     -0.71789215     1.41688979     1.03551067
 c     -0.32595516     1.32806798    -0.34079057
 c      1.07961933     0.93172945    -0.36938745
 h     -0.09257018    -2.14564966     0.27557099
 h     -1.40758934     2.25132191     1.20322056
 h     -0.78177113     1.96791664    -1.10188743
 h      1.95231254     1.52434083    -0.50497384
 o      2.31329574    -1.18718489     0.25822248
 h      3.09912758    -1.05475083    -0.29495639
 c     -2.36010974    -0.70345870    -0.56330826
 h     -3.15678754    -0.71018031     0.04478437
 h     -2.61035105    -0.09325337    -1.53122043
 h     -1.86658943    -1.67296684    -0.93759321
 h      0.09583052     1.33549121     1.83055806
          17

 c      1.19796182    -0.44443948    -0.14155743
 c     -0.05900876    -0.95945756     0.22292724
 c     -1.11207527    -0.00848934    -0.00612020
 c     -0.72421417     1.43326082     1.04394330
 c     -0.31687115     1.33310441    -0.34545725
 c      1.07227770     0.92211113    -0.36819065
 h     -0.10772729    -2.11511918     0.31089617
 h     -1.43638125     2.24988640     1.20025572
 h     -0.83911573     2.00695603    -1.05190857
 h      1.91780859     1.56223748    -0.47720122
 o      2.32289779    -1.19869556     0.25562450
 h      3.06221176    -1.03950893    -0.28350733
 c     -2.36479091    -0.70319813    -0.56450371
 h     -3.18324057    -0.71561601     0.01774662
 h     -2.59014918    -0.14224906    -1.54811350
 h     -1.80900310    -1.68617766    -0.88688795
 h      0.15602089     1.34454129     1.83431872
          17

 c      1.19683575    -0.44658584    -0.13798784
 c     -0.05620794    -0.95186504     0.21194932
 c     -1.10790088    -0.01605371    -0.00805490
 c     -0.72946868     1.44985327     1.05329247
 c     -0.30898006     1.33676702    -0.35094582
 c      1.06547987     0.91134104    -0.36770028
 h     -0.12679118    -2.06683449     0.35068972
 h     -1.47060238     2.24359645     1.20274419
 h     -0.89133493     2.04320641    -1.00108664
 h      1.88899485     1.60800705    -0.44826482
 o      2.33041053    -1.20977326     0.25311028
 h      3.04223771    -1.01904669    -0.28465973
 c     -2.36579371    -0.70220197    -0.56909106
 h     -3.23843744    -0.72632354     0.01265103
 h     -2.57015839    -0.19960676    -1.55355928
 h     -1.77250045    -1.68809849    -0.83129929
 h      0.19597058     1.34995730     1.82647579
          17

 c      1.19761036    -0.44910123    -0.13281813
 c     -0.05335497    -0.94486667     0.20038699
 c     -1.10276024    -0.02253592    -0.00914151
 c     -0.73304448     1.46628590     1.06324896
 c     -0.30326039     1.33927961    -0.35684352
 c      1.05977736     0.90030119    -0.36797788
 h     -0.14917075    -2.00871140     0.39399720
 h     -1.50854538     2.23264375     1.21096813
 h     -0.93389374     2.07331739    -0.95000166
 h      1.86307922     1.65632054    -0.41790510
 o      2.33518793    -1.22043223     0.25100229
 h      3.04786054    -0.99116312    -0.30420239
 c     -2.36413534    -0.70107215    -0.57549186
 h     -3.30542195    -0.74111398     0.01812132
 h     -2.55135357    -0.26123721    -1.55317952
 h     -1.75973508    -1.67933216    -0.77287845
 h      0.21125479     1.35320602     1.80660564
          17

 c      1.20053541    -0.45212898    -0.12618310
 c     -0.05056731    -0.93792015     0.18855449
 c     -1.09696478    -0.02744237    -0.00957599
 c     -0.73472856     1.48225129     1.07334593
 c     -0.30048946     1.34080211    -0.36271710
 c      1.05571905     0.88998613    -0.36904190
 h     -0.17466734    -1.95242110     0.44089877
 h     -1.54794915     2.21681403     1.22483839
 h     -0.96331458     2.09496044    -0.90022122
 h      1.83663630     1.70056959    -0.38619762
 o      2.33776677    -1.23042887     0.24881176
 h      3.06996345    -0.95840694    -0.33459531
 c     -2.36114801    -0.70031022    -0.58178354
 h     -3.36568189    -0.75801892     0.02273672
 h     -2.53514658    -0.32200580    -1.55555922
 h     -1.77070128    -1.66326333    -0.71412097
 h      0.20104560     1.35532057     1.77698641
          17

 c      1.20577029    -0.45575489    -0.11825439
 c     -0.04789752    -0.93049194     0.17668721
 c     -1.09085542    -0.03029464    -0.00961270
 c     -0.73473491     1.49752059     1.08298228
 c     -0.30113937     1.34136969    -0.36812408
 c      1.05365589     0.88128962    -0.37084737
 h     -0.20340464    -1.90972111     0.49246686
 h     -1.58611888     2.19566420     1.24394470
 h     -0.97784137     2.10738686    -0.85431545
 h      1.80755365     1.73489976    -0.35371143
 o      2.33915964    -1.23934397     0.24572164
 h      3.09258516    -0.92666907    -0.36267650
 c     -2.35786703    -0.70011784    -0.58635791
 h     -3.40701803    -0.77476331     0.01960676
 h     -2.52282121    -0.37741835    -1.56954538
 h     -1.80258161    -1.64604525    -0.65735299
 h      0.16840417     1.35674967     1.74242833
          17

 c      1.21337033    -0.45997604    -0.10923797
 c     -0.04539195    -0.92260264     0.16507589
 c     -1.08479340    -0.03065711    -0.00954728
 c     -0.73378914     1.51194564     1.09136890
 c     -0.30533135     1.34086534    -0.37263075
 c      1.05367580     0.87485379    -0.37328717
 h     -0.23497427    -1.88585808     0.54903082
 h     -1.62027735     2.16890366     1.26760118
 h     -0.97777286     2.11169297    -0.81563582
 h      1.77572964     1.75551488    -0.32137130
 o      2.34012591    -1.24682190     0.24114901
 h      3.10429997    -0.90127149    -0.37868148
 c     -2.35510602    -0.70019530    -0.58836637
 h     -3.42348429    -0.78905941     0.00579713
 h     -2.51457242    -0.42561371    -1.59904659
 h     -1.84984948    -1.63644529    -0.60419933
 h      0.12157548     1.35698296     1.71087936
          17

 c      1.22325999    -0.46467674    -0.09937026
 c     -0.04317329    -0.91504796     0.15424043
 c     -1.07914094    -0.02819685    -0.00968782
 c     -0.73315143     1.52547096     1.09748541
 c     -0.31283839     1.33902252    -0.37582117
 c      1.05562203     0.87098700    -0.37620303
 h     -0.26739550    -1.87653213     0.60790649
 h     -1.64809948     2.13679862     1.29488636
 h     -0.96552700     2.11087997    -0.78803482
 h      1.74299699     1.76125095    -0.29020260
 o      2.34104603    -1.25266812     0.23485626
 h      3.10022120    -0.88539139    -0.37808956
 c     -2.35351873    -0.69985499    -0.58794050
 h     -3.41378739    -0.79862215    -0.01891736
 h     -2.50906913    -0.46762995    -1.63982545
 h     -1.90562488    -1.64395640    -0.55520026
 h      0.07483061     1.35405723     1.69377976
          17

 c      1.23519522    -0.46962969    -0.08891001
 c     -0.04141589    -0.90895420     0.14488335
 c     -1.07423405    -0.02276108    -0.01032279
 c     -0.73419751     1.53808911     1.10031261
 c     -0.32314028     1.33547285    -0.37731169
 c      1.05913664     0.86962252    -0.37940395
 h     -0.29739911    -1.87244992     0.66369221
 h     -1.66835459     2.10048368     1.32469944
 h     -0.94525351     2.10952016    -0.77547462
 h      1.71284149     1.75382292    -0.26106348
 o      2.34198948    -1.25686397     0.22690235
 h      3.08103387    -0.87984677    -0.36090817
 c     -2.35334712    -0.69857920    -0.58592205
 h     -3.38078617    -0.80113135    -0.05257272
 h     -2.50412820    -0.50565063    -1.68227894
 h     -1.96457527    -1.67382144    -0.51003840
 h      0.04422198     1.34488139     1.70311658
          17

 c      1.24873430    -0.47451820    -0.07813043
 c     -0.04024480    -0.90521460     0.13767373
 c     -1.07035159    -0.01443577    -0.01169592
 c     -0.73736668     1.54962816     1.09953590
 c     -0.33555350     1.32987941    -0.37680517
 c      1.06371242     0.87031709    -0.38269335
 h     -0.32172862    -1.86534116     0.71067562
 h     -1.68148182     2.06205205     1.35587734
 h     -0.92157637     2.11247301    -0.78130095
 h      1.69001275     1.73779302    -0.23437766
 o      2.34272367    -1.25959472     0.21763156
 h      3.05297159    -0.88267978    -0.33153312
 c     -2.35411481    -0.69655757    -0.58337888
 h     -3.33243459    -0.79439282    -0.09074981
 h     -2.49771879    -0.54136511    -1.71666760
 h     -2.02472701    -1.72224262    -0.46857958
 h      0.03574806     1.32785130     1.74295042
          17

 c      1.26323970    -0.47897330    -0.06731237
 c     -0.03967861    -0.90425500     0.13309380
 c     -1.06768773    -0.00355595    -0.01398450
 c     -0.74170122     1.55957391     1.09597460
 c     -0.34942336     1.32216814    -0.37419974
 c      1.06877253     0.87233647    -0.38589599
 h     -0.33808059    -1.85044826     0.74462932
 h     -1.68956684     2.02422671     1.38733610
 h     -0.89752841     2.12241756    -0.80702423
 h      1.67973403     1.71978642    -0.20998932
 o      2.34266521    -1.26130270     0.20769508
 h      3.02865007    -0.88835973    -0.29909775
 c     -2.35459145    -0.69457837    -0.58135255
 h     -3.28344422    -0.77676866    -0.12595542
 h     -2.48847823    -0.57549502    -1.73616436
 h     -2.08583901    -1.77807942    -0.43156226
 h      0.03988370     1.30543733     1.80422153
          17

 c      1.27792184    -0.48261181    -0.05674140
 c     -0.03963341    -0.90603601     0.13139284
 c     -1.06633369     0.00931768    -0.01728454
 c     -0.74580663     1.56727552     1.09100626
 c     -0.36425036     1.31273628    -0.36970137
 c      1.07380925     0.87488554    -0.38885731
 h     -0.34541449    -1.82658771     0.76345132
 h     -1.69540270     1.98965154     1.41809119
 h     -0.87314076     2.13759244    -0.85107446
 h      1.68607726     1.70622458    -0.18738559
 o      2.34101850    -1.26263900     0.19791101
 h      3.02478548    -0.88862540    -0.27520776
 c     -2.35307609    -0.69350696    -0.58077789
 h     -3.25431828    -0.74733610    -0.14833834
 h     -2.47574405    -0.60797005    -1.73760100
 h     -2.14714597    -1.82914915    -0.40007697
 h      0.04203615     1.28250456     1.87153855
          17

 c      1.29191676    -0.48506726    -0.04670378
 c     -0.03994321    -0.91010496     0.13257614
 c     -1.06627368     0.02343229    -0.02160302
 c     -0.74877671     1.57225360     1.08587933
 c     -0.37962806     1.30243702    -0.36384258
 c      1.07855698     0.87742609    -0.39140078
 h     -0.34403805    -1.79582808     0.76739669
 h     -1.70111554     1.96022614     1.44704248
 h     -0.84626137     2.15210878    -0.90863974
 h      1.70984930     1.70015026    -0.16643810
 o      2.33748316    -1.26408967     0.18873176
 h      3.05073984    -0.87852452    -0.26541739
 c     -2.34834381    -0.69402629    -0.58210281
 h     -3.26086903    -0.70501933    -0.15090232
 h     -2.45942745    -0.63820009    -1.72150290
 h     -2.20696514    -1.86626980    -0.37478733
 h      0.03218344     1.26328985     1.93150600
          17

 c      1.30437156    -0.48601025    -0.03747369
 c     -0.04036504    -0.91562612     0.13638072
 c     -1.06740183     0.03787670    -0.02685472
 c     -0.75037125     1.57430389     1.08152341
 c     -0.39507881     1.29234345    -0.35737611
 c      1.08307689     0.87984347    -0.39328508
 h     -0.33572214    -1.76353223     0.75942058
 h     -1.70728172     1.93687296     1.47268842
 h     -0.81471777     2.15875045    -0.97296048
 h      1.74759768     1.69974124    -0.14809333
 o      2.33289792    -1.26561226     0.17987881
 h      3.09796768    -0.86215287    -0.26346725
 c     -2.34089116    -0.69658650    -0.58470503
 h     -3.29914187    -0.64849714    -0.13648936
 h     -2.43994988    -0.66530930    -1.69231120
 h     -2.26321462    -1.88390409    -0.35564634
 h      0.00620994     1.25031082     1.97524189
          17

 c      1.31452219    -0.48517171    -0.02928624
 c     -0.04057799    -0.92141958     0.14225530
 c     -1.06956947     0.05161777    -0.03286680
 c     -0.75084639     1.57345614     1.07858457
 c     -0.40996658     1.28349905    -0.35111566
 c      1.08766093     0.88231923    -0.39422288
 h     -0.32373701    -1.73839508     0.74540339
 h     -1.71306175     1.91977048     1.49308199
 h     -0.77775608     2.15173040    -1.03709667
 h      1.79289998     1.70009086    -0.13421503
 o      2.32867011    -1.26691070     0.17081335
 h      3.14860899    -0.84790424    -0.25898388
 c     -2.33255981    -0.70122000    -0.58705353
 h     -3.34929559    -0.57861105    -0.11557735
 h     -2.41826736    -0.68835831    -1.65861729
 h     -2.31381920    -1.87968574    -0.34191410
 h     -0.03577440     1.24448630     1.99788604
          17

 c      1.32176224    -0.48237467    -0.02231134
 c     -0.04022686    -0.92613744     0.14945416
 c     -1.07263457     0.06356283    -0.03939211
 c     -0.75075654     1.56990535     1.07742559
 c     -0.42352922     1.27677186    -0.34580289
 c      1.09264498     0.88508370    -0.39394515
 h     -0.31221880    -1.73090398     0.73302729
 h     -1.71708460     1.90878140     1.50612988
 h     -0.73622941     2.12795824    -1.09518477
 h      1.83879588     1.69623769    -0.12678159
 o      2.32594683    -1.26780525     0.16120742
 h      3.18806028    -0.84194733    -0.24523727
 c     -2.32512091    -0.70746293    -0.58745363
 h     -3.39198838    -0.49911901    -0.09839484
 h     -2.39574563    -0.70655907    -1.63215460
 h     -2.35693607    -1.85427554    -0.33215742
 h     -0.09068612     1.24534978     1.99804936
          17

 c      1.32570544    -0.47756351    -0.01664230
 c     -0.03906977    -0.92872499     0.15736438
 c     -1.07647291     0.07266149    -0.04613141
 c     -0.75083830     1.56397642     1.07802200
 c     -0.43496937     1.27277555    -0.34201101
 c      1.09827016     0.88826148    -0.39225150
 h     -0.30427966    -1.74844451     0.72795736
 h     -1.71841503     1.90380167     1.51005507
 h     -0.69220092     2.08721869    -1.14309238
 h      1.87960533     1.68504003    -0.12722144
 o      2.32535959    -1.26828085     0.15098782
 h      3.20842045    -0.84683921    -0.21999542
 c     -2.31969551    -0.71442798    -0.58469860
 h     -3.41533483    -0.41506195    -0.09153904
 h     -2.37364357    -0.71942829    -1.62357749
 h     -2.39121751    -1.81194779    -0.32410893
 h     -0.15270045     1.25094078     1.97825837
          17

 c      1.32622896    -0.47082269    -0.01229934
 c     -0.03714176    -0.92894901     0.16587142
 c     -1.08094667     0.07803445    -0.05276341
 c     -0.75198930     1.55613528     1.07977446
 c     -0.44355159     1.27179597    -0.34006426
 c      1.10462411     0.89183188    -0.38902779
 h     -0.29998883    -1.78952409     0.72963868
 h     -1.71712585     1.90492210     1.50379332
 h     -0.64849628     2.03202563    -1.17884440
 h      1.91173023     1.66567105    -0.13616266
 o      2.32702930    -1.26842332     0.14025490
 h      3.20794476    -0.86212380    -0.18424685
 c     -2.31685449    -0.72082440    -0.57860935
 h     -3.41385642    -0.33140482    -0.09836084
 h     -2.35255006    -0.72685218    -1.63591982
 h     -2.41622986    -1.76170734    -0.31440997
 h     -0.21281918     1.25736385     1.94649533
          17

 c      1.32348180    -0.46238338    -0.00923854
 c     -0.03472555    -0.92739129     0.17530185
 c     -1.08585338     0.07909102    -0.05897932
 c     -0.75524984     1.54700492     1.08138439
 c     -0.44867853     1.27371129    -0.33996539
 c      1.11162068     0.89563863    -0.38424697
 h     -0.29671182    -1.84406925     0.73210614
 h     -1.71436831     1.91242230     1.48723076
 h     -0.60833932     1.96749150    -1.20314122
 h      1.93391716     1.63950522    -0.15343467
 o      2.33054507    -1.26840021     0.12923764
 h      3.19121630    -0.88448466    -0.14141006
 c     -2.31676445    -0.72497404    -0.57014134
 h     -3.38624315    -0.25252641    -0.11997204
 h     -2.33247356    -0.72920712    -1.66232039
 h     -2.43293044    -1.71761417    -0.29855174
 h     -0.25898293     1.25855692     1.91737072
          17

 c      1.31785829    -0.45261097    -0.00736246
 c     -0.03217491    -0.92493199     0.18603261
 c     -1.09088395     0.07559654    -0.06451205
 c     -0.76154564     1.53723787     1.08124025
 c     -0.44993706     1.27795573    -0.34135164
 c      1.11898592     0.89941066    -0.37796773
 h     -0.29128454    -1.89951174     0.72868502
 h     -1.71197332     1.92661819     1.46123700
 h     -0.57498838     1.90100680    -1.21988983
 h      1.94737962     1.60988447    -0.17816040
 o      2.33488559    -1.26849949     0.11827185
 h      3.17060870    -0.90729279    -0.09686500
 c     -2.31925301    -0.72516617    -0.56082154
 h     -3.33420505    -0.18198579    -0.15584418
 h     -2.31339861    -0.72751381    -1.69101031
 h     -2.44357688    -1.69482255    -0.27188198
 h     -0.27953801     1.24802859     1.90775958
          17

 c      1.30994180    -0.44196686    -0.00652989
 c     -0.02979801    -0.92232781     0.19823554
 c     -1.09560796     0.06767045    -0.06915042
 c     -0.77109172     1.52714818     1.07857938
 c     -0.44711595     1.28360744    -0.34355047
 c      1.12625526     0.90279871    -0.37032903
 h     -0.28148218    -1.94564723     0.71503453
 h     -1.71179919     1.94761375     1.42751955
 h     -0.55127813     1.84110449    -1.23594553
 h      1.95574150     1.58173961    -0.20895261
 o      2.33853873    -1.26911189     0.10770301
 h      3.16498348    -0.92138601    -0.05627997
 c     -2.32390031    -0.72056267    -0.55198763
 h     -3.26262470    -0.12198183    -0.20390380
 h     -2.29554381    -0.72332600    -1.71140273
 h     -2.45039299    -1.69964979    -0.23239207
 h     -0.27100561     1.22362533     1.92370176
          17

 c      1.30042642    -0.43095348    -0.00656291
 c     -0.02783423    -0.92008027     0.21184329
 c     -1.09949719     0.05572207    -0.07273354
 c     -0.78317123     1.51652579     1.07408621
 c     -0.44020414     1.28965088    -0.34582428
 c      1.13283151     0.90546400    -0.36152775
 h     -0.26629426    -1.97608142     0.68955732
 h     -1.71502845     1.97500903     1.38830930
 h     -0.53911086     1.79498714    -1.25859963
 h      1.96423202     1.56063990    -0.24431381
 o      2.34033732    -1.27044154     0.09765694
 h      3.18731482    -0.92039716    -0.02187626
 c     -2.33005718    -0.71184757    -0.54438961
 h     -3.18074001    -0.07203909    -0.26028946
 h     -2.27923512    -0.71839937    -1.71679254
 h     -2.45439606    -1.72354824    -0.18296363
 h     -0.24141293     1.19006487     1.95400018
          17

 c      1.29003308    -0.42007291    -0.00724803
 c     -0.02645341    -0.91843882     0.22659701
 c     -1.10198583     0.04035512    -0.07513407
 c     -0.79673837     1.50497549     1.06897189
 c     -0.42937730     1.29529820    -0.34776665
 c      1.13816502     0.90724450    -0.35178014
 h     -0.24575510    -1.98813860     0.65286143
 h     -1.72159349     2.00762009     1.34592280
 h     -0.53909295     1.76575567    -1.29092662
 h      1.97749462     1.55090629    -0.28317055
 o      2.34044878    -1.27216830     0.08797101
 h      3.22984442    -0.90670821     0.00868165
 c     -2.33669437    -0.70080926    -0.53830619
 h     -3.10322611    -0.02698250    -0.31933524
 h     -2.26469085    -0.71446156    -1.70460835
 h     -2.45617069    -1.75016683    -0.12972803
 h     -0.20364457     1.15503617     1.98151723
          17

 c      1.27944779    -0.40981796    -0.00833679
 c     -0.02573983    -0.91740407     0.24209198
 c     -1.10255000     0.02227837    -0.07624639
 c     -0.81099020     1.49227194     1.06408342
 c     -0.41498147     1.30011773    -0.34952082
 c      1.14200813     0.90833174    -0.34130389
 h     -0.22078846    -1.98281123     0.60727632
 h     -1.72998916     2.04330534     1.30238811
 h     -0.55044287     1.75186037    -1.32904449
 h      1.99669903     1.55347742    -0.32505141
 o      2.33988699    -1.27367320     0.07845500
 h      3.27224164    -0.88797929     0.03811429
 c     -2.34250846    -0.68951556    -0.53372151
 h     -3.04763658     0.02328660    -0.37503109
 h     -2.25185291    -0.71319712    -1.67611755
 h     -2.45693628    -1.76515371    -0.07879680
 h     -0.16871889     1.12497451     1.99383184
          17

 c      1.26929096    -0.40067129    -0.00955551
 c     -0.02566674    -0.91669335     0.25781149
 c     -1.10078951     0.00224711    -0.07598757
 c     -0.82547042     1.47843919     1.05974403
 c     -0.39751611     1.30391886    -0.35156962
 c      1.14453055     0.90929620    -0.33034987
 h     -0.19312563    -1.96520199     0.55653426
 h     -1.73767684     2.07905014     1.25934741
 h     -0.57118129     1.74919388    -1.36446745
 h      2.01845625     1.56535634    -0.36954046
 o      2.33949476    -1.27442922     0.06904113
 h      3.29774574    -0.87076169     0.06715327
 c     -2.34668874    -0.67940179    -0.53020995
 h     -3.02489505     0.08680293    -0.42407742
 h     -2.24028673    -0.71632170    -1.63638882
 h     -2.45851467    -1.75981059    -0.03461780
 h     -0.14398843     1.10394348     1.98495610
          17

 c      1.26010426    -0.39307801    -0.01062597
 c     -0.02608743    -0.91571950     0.27317830
 c     -1.09649640    -0.01896093    -0.07430784
 c     -0.83994648     1.46368798     1.05586061
 c     -0.37760800     1.30660095    -0.35435982
 c      1.14618223     0.91090112    -0.31923746
 h     -0.16511936    -1.94486998     0.50526285
 h     -1.74195799     2.11139115     1.21819736
 h     -0.59855991     1.75339603    -1.38853556
 h      2.03675667     1.58129156    -0.41557994
 o      2.33963885    -1.27410994     0.05974611
 h      3.29789777    -0.85864780     0.09519654
 c     -2.34956912    -0.67047589    -0.52689493
 h     -3.03153078     0.15974856    -0.46662487
 h     -2.22920440    -0.72557292    -1.59422704
 h     -2.46285438    -1.73080814     0.00025931
 h     -0.13357666     1.09394231     1.95375424
          17

 c      1.25234933    -0.38738758    -0.01129244
 c     -0.02677155    -0.91374758     0.28766401
 c     -1.08969154    -0.04054711    -0.07120648
 c     -0.85429622     1.44834029     1.05200438
 c     -0.35597829     1.30809156    -0.35808615
 c      1.14746783     0.91384313    -0.30833736
 h     -0.13917485    -1.93414478     0.45781857
 h     -1.74087178     2.13703458     1.18023862
 h     -0.62955978     1.76091227    -1.39511062
 h      2.04590388     1.59608677    -0.46136569
 o      2.34026631    -1.27257099     0.05061267
 h      3.27156521    -0.85255041     0.12129805
 c     -2.35213940    -0.66165344    -0.52278228
 h     -3.05534664     0.22928542    -0.50355973
 h     -2.21765338    -0.74255154    -1.56077224
 h     -2.47180029    -1.67925112     0.02517212
 h     -0.13877222     1.09520267     1.90282413
          17

 c      1.24640817    -0.38379402    -0.01134849
 c     -0.02747138    -0.91039574     0.30093750
 c     -1.08062570    -0.06168496    -0.06674857
 c     -0.86850462     1.43278793     1.04741918
 c     -0.33341285     1.30833925    -0.36265973
 c      1.14880533     0.91856309    -0.29801563
 h     -0.11682199    -1.94233366     0.41674219
 h     -1.73375989     2.15344646     1.14669912
 h     -0.66129277     1.76920468    -1.38131159
 h      2.04235114     1.60605566    -0.50475726
 o      2.34093172    -1.26985414     0.04166576
 h      3.22450475    -0.85065573     0.14491387
 c     -2.35524491    -0.65161708    -0.51726501
 h     -3.08455152     0.28330608    -0.53502055
 h     -2.20496288    -0.76843315    -1.54517663
 h     -2.48719217    -1.61040373     0.04169730
 h     -0.15759061     1.10609239     1.83857925
          17

 c      1.24257728    -0.38229563    -0.01065689
 c     -0.02794635    -0.90618455     0.31291294
 c     -1.06976389    -0.08152563    -0.06107722
 c     -0.88276659     1.41748231     1.04098651
 c     -0.31072796     1.30731001    -0.36774994
 c      1.15047811     0.92515296    -0.28857790
 h     -0.09827627    -1.96914093     0.38242223
 h     -1.72150835     2.15929881     1.11864827
 h     -0.69132328     1.77676690    -1.34748600
 h      2.02528698     1.60954375    -0.54379647
 o      2.34074809    -1.26623840     0.03286157
 h      3.17024419    -0.84765891     0.16675913
 c     -2.35926830    -0.63916127    -0.51063131
 h     -3.11084478     0.31450294    -0.56070608
 h     -2.19144701    -0.80341720    -1.54885951
 h     -2.51114589    -1.53397261     0.05434739
 h     -0.18350065     1.12277589     1.77209433
          17

 c      1.24104561    -0.38269481    -0.00915629
 c     -0.02790515    -0.90245301     0.32363863
 c     -1.05775912    -0.09922559    -0.05441289
 c     -0.89754610     1.40288130     1.03129776
 c     -0.28872052     1.30496311    -0.37283286
 c      1.15261513     0.93333526    -0.28022685
 h     -0.08305738    -2.00520856     0.35449917
 h     -1.70663945     2.15481564     1.09686077
 h     -0.71802899     1.78324307    -1.29712369
 h      1.99670038     1.60705261    -0.57717385
 o      2.33850749    -1.26223496     0.02404303
 h      3.12839416    -0.83496675     0.18955215
 c     -2.36413321    -0.62327031    -0.50412730
 h     -3.12903999     0.32005589    -0.58032977
 h     -2.17870340    -0.84612748    -1.56434721
 h     -2.54625728    -1.46318421     0.07059036
 h     -0.20486547     1.13949754     1.71880771
          17

 c      1.24186709    -0.38462869    -0.00685412
 c     -0.02696428    -0.90072490     0.33318134
 c     -1.04540285    -0.11399997    -0.04703367
 c     -0.91320517     1.38922345     1.01715827
 c     -0.26810054     1.30121508    -0.37723842
 c      1.15517040     0.94249598    -0.27302884
 h     -0.07076812    -2.03886781     0.33304639
 h     -1.69333860     2.14201623     1.08169022
 h     -0.74103985     1.78962094    -1.23667114
 h      1.96129995     1.60125394    -0.60464999
 o      2.33343323    -1.25826071     0.01503219
 h      3.11298544    -0.80612357     0.21655048
 c     -2.36946658    -0.60346503    -0.49927117
 h     -3.13644902     0.30090878    -0.59391475
 h     -2.16898863    -0.89372728    -1.58033722
 h     -2.59496074    -1.40961398     0.09790514
 h     -0.20957856     1.15110730     1.69304802
          17

 c      1.24494742    -0.38762370    -0.00380905
 c     -0.02469243    -0.90220220     0.34158856
 c     -1.03353936    -0.12518208    -0.03924119
 c     -0.92915911     1.37622626     0.99846484
 c     -0.24943729     1.29592169    -0.38024181
 c      1.15792973     0.95177522    -0.26689674
 h     -0.06129889    -2.06130885     0.31860859
 h     -1.68709686     2.12456504     1.07302610
 h     -0.76145704     1.79818836    -1.17465355
 h      1.92604943     1.59671755    -0.62732344
 o      2.32604419    -1.25414191     0.00589404
 h      3.11886085    -0.76491709     0.24730247
 c     -2.37484482    -0.58042475    -0.49689124
 h     -3.13311890     0.26199539    -0.60209474
 h     -2.16434863    -0.94270436    -1.58706796
 h     -2.65726911    -1.37519914     0.13781321
 h     -0.19572908     1.15695539     1.69792831
          17

 c      1.25005102    -0.39116233    -0.00011116
 c     -0.02071077    -0.90757553     0.34887864
 c     -1.02295003    -0.13227378    -0.03131839
 c     -0.94378998     1.36322331     0.97635673
 c     -0.23318234     1.28893066    -0.38124979
 c      1.16061890     0.96023837    -0.26162342
 h     -0.05470215    -2.06804411     0.31184032
 h     -1.69324789     2.10650217     1.07034476
 h     -0.78117286     1.81170845    -1.11947421
 h      1.89858295     1.59874433    -0.64730823
 o      2.31767567    -1.24928314    -0.00303851
 h      3.12912723    -0.72270783     0.27716109
 c     -2.37988193    -0.55609427    -0.49675907
 h     -3.12316288     0.21331540    -0.60646454
 h     -2.16617738    -0.98961800    -1.57841395
 h     -2.72890879    -1.35143007     0.18383424
 h     -0.17436723     1.16060453     1.72353761
          17

 c      1.25681248    -0.39474727     0.00413494
 c     -0.01479583    -0.91697207     0.35502846
 c     -1.01423243    -0.13498314    -0.02348756
 c     -0.95551717     1.34970465     0.95242939
 c     -0.21979373     1.28021632    -0.38004042
 c      1.16313460     0.96713397    -0.25700216
 h     -0.05105261    -2.05882464     0.31325388
 h     -1.71444077     2.08980579     1.07267338
 h     -0.80102087     1.83168939    -1.07648800
 h      1.88425459     1.61098386    -0.66638292
 o      2.30953140    -1.24320037    -0.01140487
 h      3.13002285    -0.68982759     0.30102655
 c     -2.38399320    -0.53303606    -0.49801109
 h     -3.11635115     0.17047952    -0.60982433
 h     -2.17513629    -1.03159455    -1.55182023
 h     -2.80278966    -1.32727539     0.22664393
 h     -0.15959472     1.16578533     1.75617765
          17

 c      1.26474382    -0.39794588     0.00882253
 c     -0.00694193    -0.92991188     0.35996633
 c     -1.00770402    -0.13325032    -0.01588250
 c     -0.96360148     1.33563038     0.92817002
 c     -0.20983321     1.26999092    -0.37687330
 c      1.16573658     0.97212257    -0.25297949
 h     -0.05038208    -2.03766536     0.32309756
 h     -1.74888775     2.07270979     1.07834800
 h     -0.81915796     1.85693938    -1.04658657
 h      1.88356177     1.63313420    -0.68427677
 o      2.30241084    -1.23572186    -0.01895875
 h      3.11521275    -0.67227335     0.31555592
 c     -2.38636553    -0.51357842    -0.49965764
 h     -3.12595962     0.15088144    -0.61573425
 h     -2.19115299    -1.06675562    -1.50783598
 h     -2.87188581    -1.29514482     0.25917344
 h     -0.16105384     1.17432922     1.78515765
          17

 c      1.27324857    -0.40040688     0.01384881
 c      0.00264011    -0.94527260     0.36358200
 c     -1.00336337    -0.12726290    -0.00854539
 c     -0.96816697     1.32133811     0.90486165
 c     -0.20387220     1.25866991    -0.37236059
 c      1.16897711     0.97528255    -0.24969047
 h     -0.05270940    -2.01316739     0.34131158
 h     -1.79113120     2.05069065     1.08490770
 h     -0.83154963     1.88389070    -1.02751675
 h      1.89249146     1.66099580    -0.69836055
 o      2.29677233    -1.22697273    -0.02559528
 h      3.08476984    -0.67186805     0.31957069
 c     -2.38676727    -0.49880914    -0.50085631
 h     -3.15818626     0.16304904    -0.62672862
 h     -2.21337288    -1.09476153    -1.45002619
 h     -2.93076089    -1.25163129     0.27790048
 h     -0.18309643     1.18639260     1.80386997
          17

 c      1.28165289    -0.40186652     0.01911732
 c      0.01358902    -0.96139376     0.36574777
 c     -1.00093936    -0.11744080    -0.00145502
 c     -0.96989075     1.30727836     0.88360471
 c     -0.20226453     1.24672833    -0.36725061
 c      1.17341051     0.97691401    -0.24734861
 h     -0.05814342    -1.99772804     0.36765196
 h     -1.83447983     2.01906773     1.08943129
 h     -0.83397481     1.90825636    -1.01621524
 h      1.90532094     1.68878625    -0.70508210
 o      2.29275766    -1.21735851    -0.03137058
 h      3.04461448    -0.68638066     0.31435133
 c     -2.38625339    -0.48810004    -0.50097364
 h     -3.20377801     0.20051967    -0.64283132
 h     -2.24016515    -1.11747046    -1.38515920
 h     -2.97582967    -1.19626292     0.28225968
 h     -0.22608939     1.20116100     1.80905106
          17

 c      1.28926966    -0.40214688     0.02453694
 c      0.02546830    -0.97654683     0.36633802
 c     -1.00001940    -0.10439400     0.00542088
 c     -0.96974043     1.29382859     0.86529079
 c     -0.20497148     1.23458687    -0.36228439
 c      1.17933619     0.97733878    -0.24611952
 h     -0.06683931    -2.00295343     0.40197963
 h     -1.87314318     1.97494022     1.08907281
 h     -0.82363890     1.92648980    -1.01028545
 h      1.91715053     1.71142847    -0.70156219
 o      2.29011745    -1.20759035    -0.03654846
 h      3.00721839    -0.70889949     0.30436124
 c     -2.38644391    -0.47984201    -0.49947160
 h     -3.24611898     0.24996921    -0.66259806
 h     -2.26937793    -1.13926950    -1.32278609
 h     -3.00536158    -1.13045532     0.27404913
 h     -0.28729612     1.21729899     1.80040850
          17

 c      1.29550200    -0.40114888     0.03002249
 c      0.03778109    -0.98971213     0.36527466
 c     -1.00018637    -0.08887232     0.01207679
 c     -0.96884910     1.28123327     0.85050354
 c     -0.21151640     1.22257511    -0.35813364
 c      1.18669266     0.97679824    -0.24605811
 h     -0.07843316    -2.03167043     0.44416581
 h     -1.90335602     1.91783069     1.08146501
 h     -0.79975594     1.93648880    -1.00848314
 h      1.92501664     1.72566640    -0.68636232
 o      2.28822971    -1.19862182    -0.04159525
 h      2.99043791    -0.72857324     0.29711280
 c     -2.38850743    -0.47232415    -0.49596644
 h     -3.27199340     0.30015334    -0.68471669
 h     -2.29892570    -1.16588704    -1.27275949
 h     -3.01978252    -1.05717717     0.25743575
 h     -0.36098446     1.23319461     1.78116137
          17

 c      1.29996272    -0.39884553     0.03550103
 c      0.04994255    -1.00091917     0.36261937
 c     -1.00110144    -0.07173109     0.01844820
 c     -0.96844723     1.26960247     0.83936233
 c     -0.22104227     1.21094029    -0.35536281
 c      1.19506393     0.97541871    -0.24709270
 h     -0.09134869    -2.07489622     0.49318003
 h     -1.92389693     1.84961007     1.06494280
 h     -0.76350981     1.93781620    -1.01077349
 h      1.92810835     1.73038503    -0.65960707
 o      2.28665753    -1.19121157    -0.04690195
 h      3.00756336    -0.73732678     0.29865480
 c     -2.39280589    -0.46420964    -0.49061517
 h     -3.27420874     0.34402995    -0.70847074
 h     -2.32744906    -1.20076770    -1.24057946
 h     -3.02236891    -0.98111619     0.23944226
 h     -0.43832207     1.24721735     1.75923646
          17

 c      1.30254932    -0.39529174     0.04091870
 c      0.06131609    -1.01075301     0.35861432
 c     -1.00252830    -0.05391514     0.02441606
 c     -0.96970343     1.25891094     0.83145295
 c     -0.23242759     1.19986466    -0.35438622
 c      1.20374027     0.97319694    -0.24902904
 h     -0.10305735    -2.11821644     0.54652554
 h     -1.93643809     1.77419571     1.03868705
 h     -0.71775710     1.93172537    -1.01827832
 h      1.92772500     1.72669736    -0.62284857
 o      2.28596420    -1.18538297    -0.05236458
 h      3.05353277    -0.73817100     0.30686715
 c     -2.39895170    -0.45476712    -0.48439298
 h     -3.25024027     0.37790054    -0.73361813
 h     -2.35443077    -1.24164052    -1.22443482
 h     -3.01979712    -0.90861863     0.23013142
 h     -0.50846240     1.25816201     1.74733083
          17

 c      1.30343452    -0.39065700     0.04623478
 c      0.07131219    -1.01973820     0.35361491
 c     -1.00432221    -0.03644719     0.02981919
 c     -0.97335219     1.24900662     0.82618138
 c     -0.24443342     1.18948805    -0.35543730
 c      1.21181288     0.96999597    -0.25157332
 h     -0.11103052    -2.14924834     0.60083352
 h     -1.94568731     1.69705419     1.00284026
 h     -0.66647123     1.92093007    -1.03305110
 h      1.92709761     1.71788938    -0.57875973
 o      2.28738945    -1.18068299    -0.05752455
 h      3.10979269    -0.74062498     0.31384611
 c     -2.40608926    -0.44385083    -0.47875531
 h     -3.20084622     0.40050662    -0.76025871
 h     -2.37974948    -1.28155815    -1.21743395
 h     -3.02075845    -0.84610339     0.24060650
 h     -0.56241461     1.26573604     1.75799964
          17

 c      1.30299771    -0.38526314     0.05140709
 c      0.07946866    -1.02810196     0.34799633
 c     -1.00639852    -0.02040608     0.03446400
 c     -0.97933261     1.23969816     0.82355306
 c     -0.25586917     1.17995858    -0.35859172
 c      1.21831158     0.96559364    -0.25438683
 h     -0.11340123    -2.16042284     0.65277308
 h     -1.95865923     1.62426300     0.95851357
 h     -0.61383829     1.90879208    -1.05737444
 h      1.93069743     1.70879109    -0.53050206
 o      2.29192624    -1.17672063    -0.06199304
 h      3.15912853    -0.75169369     0.31292244
 c     -2.41340283    -0.43185772    -0.47477816
 h     -3.12960886     0.41285126    -0.78888772
 h     -2.40332892    -1.31289860    -1.21198100
 h     -3.03094282    -0.79649391     0.27712712
 h     -0.59776234     1.27048884     1.79400506
          17

 c      1.30174165    -0.37959945     0.05638294
 c      0.08548850    -1.03578112     0.34209300
 c     -1.00869281    -0.00687785     0.03813963
 c     -0.98699428     1.23091760     0.82441463
 c     -0.26575527     1.17151855    -0.36384991
 c      1.22240935     0.95983977    -0.25717572
 h     -0.10916401    -2.14879775     0.69963976
 h     -1.98206880     1.56100770     0.90751936
 h     -0.56324149     1.89783975    -1.09242554
 h      1.94249623     1.70396947    -0.48071825
 o      2.29998732    -1.17329110    -0.06558385
 h      3.19137288    -0.77376973     0.30097547
 c     -2.42050602    -0.41972680    -0.47245050
 h     -3.04314969     0.41880986    -0.82074034
 h     -2.42504715    -1.33014300    -1.20235217
 h     -3.04847211    -0.75710123     0.33550796
 h     -0.61853896     1.27317659     1.84536068
          17

 c      1.30021486    -0.37430658     0.06110147
 c      0.08925528    -1.04246448     0.33616120
 c     -1.01112790     0.00313498     0.04065032
 c     -0.99578543     1.22281650     0.82976988
 c     -0.27342757     1.16456026    -0.37121606
 c      1.22365456     0.95288140    -0.25976996
 h     -0.09819655    -2.11544257     0.73974342
 h     -2.01818978     1.51015833     0.85200812
 h     -0.51677524     1.88845533    -1.13696758
 h      1.96354597     1.70516038    -0.43072225
 o      2.31145308    -1.17032090    -0.06827974
 h      3.20317427    -0.80575407     0.27794908
 c     -2.42725436    -0.40871181    -0.47078472
 h     -2.95090609     0.42579452    -0.85829638
 h     -2.44474007    -1.33070195    -1.18533427
 h     -3.06639683    -0.72214628     0.40343470
 h     -0.63087454     1.27441365     1.89734381
          17

 c      1.29894909    -0.37011985     0.06549853
 c      0.09083580    -1.04759364     0.33033945
 c     -1.01359013     0.00883833     0.04185929
 c     -1.00567842     1.21569585     0.84009175
 c     -0.27854704     1.15956141    -0.38068812
 c      1.22207526     0.94526133    -0.26211640
 h     -0.08129662    -2.06536949     0.77289080
 h     -2.06258374     1.47215315     0.79460021
 h     -0.47558405     1.87889851    -1.18723221
 h      1.99077846     1.71003568    -0.38071880
 o      2.32571268    -1.16784949    -0.07021101
 h      3.19790378    -0.84381447     0.24645185
 c     -2.43347882    -0.39991495    -0.46845879
 h     -2.86256902     0.44290736    -0.90491884
 h     -2.46225729    -1.31504919    -1.16017305
 h     -3.07833646    -0.68635105     0.46751695
 h     -0.63991646     1.27468753     1.93811943
          17

 c      1.29841747    -0.36777901     0.06950583
 c      0.09046661    -1.05034620     0.32459711
 c     -1.01591147     0.00977524     0.04172290
 c     -1.01702620     1.20982061     0.85509665
 c     -0.28105013     1.15691587    -0.39216577
 c      1.21805329     0.93776257    -0.26419708
 h     -0.06019726    -2.00775128     0.80106203
 h     -2.10648568     1.44621998     0.73882071
 h     -0.44051064     1.86662391    -1.23817656
 h      2.01837294     1.71369643    -0.33081896
 o      2.34160367    -1.16605647    -0.07167051
 h      3.18713203    -0.88145792     0.21188523
 c     -2.43915189    -0.39360653    -0.46442484
 h     -2.78352538     0.47440285    -0.96198240
 h     -2.47758205    -1.28698439    -1.12857291
 h     -3.08090400    -0.64634657     0.51754537
 h     -0.64905778     1.27442156     1.96096809
          17

 c      1.29901026    -0.36791051     0.07304151
 c      0.08850381    -1.04972324     0.31871306
 c     -1.01786860     0.00591144     0.04029460
 c     -1.03020227     1.20527521     0.87382903
 c     -0.28108723     1.15677992    -0.40537240
 c      1.21209613     0.93113578    -0.26596179
 h     -0.03729675    -1.95504080     0.82875540
 h     -2.14122668     1.43150296     0.68892254
 h     -0.41245205     1.84968369    -1.28506558
 h      2.04029262     1.71129596    -0.28172919
 o      2.35746574    -1.16524018    -0.07307443
 h      3.19028077    -0.91039787     0.18169204
 c     -2.44446867    -0.38878895    -0.45824171
 h     -2.71383825     0.51461690    -1.02555932
 h     -2.49101261    -1.25394085    -1.09481651
 h     -3.07344503    -0.60063711     0.54734911
 h     -0.66003039     1.27403841     1.96400787
          17

 c      1.30101758    -0.37090349     0.07599587
 c      0.08531673    -1.04492677     0.31241234
 c     -1.01920563    -0.00235942     0.03769882
 c     -1.04540932     1.20193437     0.89483508
 c     -0.27896442     1.15901349    -0.41984871
 c      1.20467589     0.92589511    -0.26731029
 h     -0.01480974    -1.91876678     0.86142520
 h     -2.16094114     1.42740608     0.64914374
 h     -0.39236611     1.82745586    -1.32453515
 h      2.05208216     1.69978534    -0.23473114
 o      2.37189466    -1.16559358    -0.07470416
 h      3.22324317    -0.92467244     0.16113196
 c     -2.44954378    -0.38366155    -0.44995329
 h     -2.65218946     0.55224547    -1.08776610
 h     -2.50330101    -1.22626347    -1.06529285
 h     -3.05734126    -0.54917094     0.55449059
 h     -0.67296558     1.27404779     1.94989367
          17

 c      1.30461141    -0.37682571     0.07822072
 c      0.08118705    -1.03594593     0.30571570
 c     -1.01967162    -0.01428501     0.03409815
 c     -1.06268367     1.19950769     0.91630638
 c     -0.27508782     1.16320834    -0.43499879
 c      1.19616474     0.92222827    -0.26810356
 h      0.00616097    -1.90284298     0.90131813
 h     -2.16319965     1.43350570     0.62299845
 h     -0.38114006     1.80077251    -1.35506142
 h      2.05157388     1.67848660    -0.19132911
 o      2.38489195    -1.16694243    -0.07641837
 h      3.28070212    -0.92520346     0.14862586
 c     -2.45420167    -0.37655011    -0.43992601
 h     -2.59858640     0.57751557    -1.14085736
 h     -2.51552525    -1.21375343    -1.04608971
 h     -3.03579284    -0.49288820     0.54023582
 h     -0.68620700     1.27515463     1.92599741
          17

 c      1.30983736    -0.38542994     0.07952765
 c      0.07633173    -1.02373596     0.29916346
 c     -1.01906378    -0.02886931     0.02967067
 c     -1.08193676     1.19760403     0.93624426
 c     -0.26991603     1.16876272    -0.45014422
 c      1.18681854     0.91998146    -0.26818808
 h      0.02543476    -1.90145149     0.94468950
 h     -2.14890829     1.44945429     0.61276207
 h     -0.37946909     1.77173746    -1.37707493
 h      2.03908737     1.64911936    -0.15287470
 o      2.39752921    -1.16890518    -0.07784501
 h      3.34158459    -0.91716826     0.13882095
 c     -2.45800352    -0.36663589    -0.42906987
 h     -2.55418158     0.58488091    -1.17939417
 h     -2.52861009    -1.21999491    -1.03888024
 h     -3.01415503    -0.43331767     0.51029386
 h     -0.69620978     1.27832097     1.90397352
          17

 c      1.31661590    -0.39624058     0.07969990
 c      0.07101838    -1.00973924     0.29359672
 c     -1.01727756    -0.04499607     0.02459675
 c     -1.10286316     1.19579331     0.95285853
 c     -0.26392330     1.17497343    -0.46457580
 c      1.17676762     0.91869199    -0.26743096
 h      0.04276537    -1.90440397     0.98422013
 h     -2.12243749     1.47507311     0.61897277
 h     -0.38778293     1.74333939    -1.39277106
 h      2.01751019     1.61566865    -0.12023253
 o      2.41078635    -1.17117468    -0.07869929
 h      3.38722411    -0.90510250     0.12770996
 c     -2.46031779    -0.35414799    -0.41903957
 h     -2.52041138     0.57256447    -1.20043930
 h     -2.54290569    -1.23999859    -1.03918995
 h     -3.00033460    -0.37205749     0.47561741
 h     -0.69856331     1.28457657     1.89621210
          17

 c      1.32474615    -0.40866390     0.07851536
 c      0.06563538    -0.99535202     0.28979785
 c     -1.01435742    -0.06152832     0.01905099
 c     -1.12464947     1.19366224     0.96525557
 c     -0.25758044     1.18113797    -0.47762434
 c      1.16602050     0.91766795    -0.26575914
 h      0.05740671    -1.90300229     1.01314183
 h     -2.09203285     1.51071845     0.63989230
 h     -0.40619249     1.71880645    -1.40541583
 h      1.99211799     1.58399522    -0.09350838
 o      2.42513267    -1.17357939    -0.07884419
 h      3.40771541    -0.89156195     0.11363510
 c     -2.46044238    -0.34001081    -0.41181963
 h     -2.49843833     0.54176852    -1.20346376
 h     -2.55826249    -1.26426438    -1.03942882
 h     -3.00363230    -0.31000829     0.45033588
 h     -0.69092619     1.29438056     1.90852067
          17

 c      1.33391756    -0.42208361     0.07577296
 c      0.06069147    -0.98170910     0.28831380
 c     -1.01052534    -0.07736699     0.01319914
 c     -1.14580062     1.19084473     0.97380080
 c     -0.25135982     1.18666230    -0.48876781
 c      1.15453667     0.91613787    -0.26318001
 h      0.06829668    -1.89216962     1.02726479
 h     -2.06918257     1.55771811     0.67150486
 h     -0.43437216     1.70070890    -1.41796918
 h      1.96948045     1.56070389    -0.07202514
 o      2.44056941    -1.17605491    -0.07824648
 h      3.40105936    -0.87736428     0.09659265
 c     -2.45799425    -0.32542335    -0.40865383
 h     -2.48886113     0.49672093    -1.19090308
 h     -2.57433409    -1.28409249    -1.03288182
 h     -3.02989828    -0.24710927     0.44352922
 h     -0.67554529     1.30696314     1.93574199
          17

 c      1.34373270    -0.43592892     0.07131637
 c      0.05677746    -0.96965690     0.28942928
 c     -1.00616312    -0.09148250     0.00719332
 c     -1.16461603     1.18706960     0.97956622
 c     -0.24575984     1.19114738    -0.49774860
 c      1.14241821     0.91347924    -0.25975407
 h      0.07434075    -1.87038781     1.02526404
 h     -2.06427106     1.61771919     0.70921989
 h     -0.47130458     1.69012667    -1.43143644
 h      1.95490902     1.55095029    -0.05483091
 o      2.45666290    -1.17864323    -0.07694885
 h      3.37255613    -0.86148375     0.07776427
 c     -2.45336370    -0.31163144    -0.40910130
 h     -2.49160685     0.44565921    -1.16956576
 h     -2.59074330    -1.29396764    -1.01548558
 h     -3.07600004    -0.18375102     0.45123057
 h     -0.65791570     1.32046794     1.96633395
          17

 c      1.35373861    -0.44971278     0.06505188
 c      0.05450022    -0.95973872     0.29316730
 c     -1.00174791    -0.10295117     0.00115514
 c     -1.18011881     1.18236474     0.98346595
 c     -0.24132518     1.19440971    -0.50461741
 c      1.13012787     0.90943817    -0.25552945
 h      0.07461017    -1.83941724     1.00861339
 h     -2.07916213     1.68967588     0.75072398
 h     -0.51500555     1.68641923    -1.44406991
 h      1.94954447     1.55612146    -0.04158424
 o      2.47249355    -1.18154339    -0.07506355
 h      3.33563733    -0.84019487     0.05936961
 c     -2.44755138    -0.29986673    -0.41127876
 h     -2.50612238     0.40157936    -1.15190324
 h     -2.60715791    -1.29176617    -0.98583725
 h     -3.13148329    -0.12212423     0.46076257
 h     -0.64343386     1.33267904     1.98957213
          17

 c      1.36345879    -0.46304055     0.05695948
 c      0.05438990    -0.95212477     0.29926040
 c     -0.99776067    -0.11100422    -0.00484138
 c     -1.19241252     1.17724409     0.98594883
 c     -0.23862814     1.19642382    -0.50964572
 c      1.11850215     0.90417592    -0.25050863
 h      0.06847954    -1.80450539     0.98178655
 h     -2.10525785     1.76722931     0.79631138
 h     -0.56254306     1.68777762    -1.45214661
 h      1.94977027     1.57335975    -0.03295631
 o      2.48678326    -1.18514247    -0.07273938
 h      3.31001350    -0.80664538     0.04406442
 c     -2.44157719    -0.29115685    -0.41295178
 h     -2.53182533     0.37894842    -1.15321888
 h     -2.62341619    -1.27850445    -0.94471839
 h     -3.18505159    -0.06543221     0.46066191
 h     -0.63551995     1.34158231     1.99872458
          17

 c      1.37242465    -0.47559961     0.04709921
 c      0.05680155    -0.94652386     0.30711730
 c     -0.99459037    -0.11507344    -0.01076040
 c     -1.20214922     1.17252013     0.98719518
 c     -0.23820174     1.19723113    -0.51315957
 c      1.10850090     0.89811559    -0.24468715
 h      0.05569343    -1.77470407     0.95241875
 h     -2.13031275     1.84071373     0.84629448
 h     -0.61048684     1.69211417    -1.45167639
 h      1.94960790     1.59734013    -0.03010200
 o      2.49869273    -1.18976864    -0.07004321
 h      3.30926593    -0.75496690     0.03295500
 c     -2.43620042    -0.28558653    -0.41280697
 h     -2.56769824     0.38364631    -1.18094848
 h     -2.63973609    -1.25832809    -0.89476510
 h     -3.22827004    -0.01655357     0.44481597
 h     -0.63538991     1.34561945     1.99108402
          17

 c      1.38021865    -0.48715105     0.03561255
 c      0.06185550    -0.94225164     0.31591348
 c     -0.99246435    -0.11482056    -0.01656654
 c     -1.20995901     1.16893230     0.98726537
 c     -0.24045350     1.19686769    -0.51539603
 c      1.10090822     0.89174427    -0.23811499
 h      0.03626453    -1.76148457     0.92996300
 h     -2.14498839     1.90128577     0.89955314
 h     -0.65556104     1.69776776    -1.43987475
 h      1.94364451     1.62253597    -0.03386308
 o      2.50870175    -1.19518685    -0.06687575
 h      3.32684652    -0.68839761     0.02418563
 c     -2.43203621    -0.28185374    -0.41107469
 h     -2.61053809     0.40713606    -1.22710744
 h     -2.65693451    -1.23839279    -0.84019628
 h     -3.25596897     0.02259516     0.41189568
 h     -0.64227951     1.34381601     1.96738177
          17

 c      1.38653057    -0.49753733     0.02271427
 c      0.06943245    -0.93868762     0.32495786
 c     -0.99143909    -0.11014305    -0.02218840
 c     -1.21629835     1.16695667     0.98607956
 c     -0.24559356     1.19532850    -0.51642875
 c      1.09615898     0.88548991    -0.23092946
 h      0.01034227    -1.77318198     0.92117708
 h     -2.14448377     1.94287234     0.95376109
 h     -0.69521033     1.70390092    -1.41592477
 h      1.92863136     1.64461675    -0.04436242
 o      2.51803444    -1.20064107    -0.06309603
 h      3.34468731    -0.61846132     0.01494169
 c     -2.42959638    -0.27809404    -0.40878795
 h     -2.65506199     0.43485940    -1.27674096
 h     -2.67636123    -1.22748228    -0.78596839
 h     -3.26577876     0.05131532     0.36397354
 h     -0.65345953     1.33588983     1.93159797
          17

 c      1.39120043    -0.50668524     0.00867267
 c      0.07915590    -0.93588597     0.33411035
 c     -0.99144224    -0.10116297    -0.02750302
 c     -1.22151125     1.16677651     0.98335361
 c     -0.25359365     1.19256035    -0.51614721
 c      1.09429453     0.87966726    -0.22335655
 h     -0.02130610    -1.80803803     0.92522708
 h     -2.12777266     1.96231427     1.00600364
 h     -0.72797386     1.71069329    -1.38119012
 h      1.90387434     1.66100937    -0.06098500
 o      2.52764417    -1.20534797    -0.05864727
 h      3.34875571    -0.55689604     0.00353662
 c     -2.42916816    -0.27295924    -0.40701841
 h     -2.69603662     0.45525652    -1.31821998
 h     -2.69907371    -1.23232658    -0.73595582
 h     -3.25814756     0.07039836     0.30587071
 h     -0.66409473     1.32229981     1.89097893
          17

 c      1.39422168    -0.51459944    -0.00621067
 c      0.09036545    -0.93455941     0.34369371
 c     -0.99232988    -0.08821630    -0.03233891
 c     -1.22585305     1.16830068     0.97863183
 c     -0.26417577     1.18847118    -0.51427824
 c      1.09498514     0.87445016    -0.21569552
 h     -0.05648436    -1.85477714     0.93496607
 h     -2.09684506     1.95925081     1.05329408
 h     -0.75367480     1.71941817    -1.33906839
 h      1.87114966     1.67113547    -0.08252675
 o      2.53795443    -1.20874193    -0.05356070
 h      3.33295983    -0.51165353    -0.01047155
 c     -2.43074832    -0.26616802    -0.40682635
 h     -2.72949527     0.46164089    -1.34551420
 h     -2.72448052    -1.25326173    -0.69135729
 h     -3.23713248     0.08254008     0.24527400
 h     -0.66762268     1.30404780     1.85516243
          17

 c      1.39571061    -0.52135242    -0.02161431
 c      0.10219499    -0.93547948     0.35404024
 c     -0.99394607    -0.07184947    -0.03649344
 c     -1.22932273     1.17119466     0.97154699
 c     -0.27683581     1.18296421    -0.51045576
 c      1.09758665     0.86984908    -0.20829156
 h     -0.09181550    -1.90008601     0.94259355
 h     -2.05665509     1.93641142     1.09301197
 h     -0.77332100     1.73231602    -1.29441449
 h      1.83444669     1.67654615    -0.10741231
 o      2.54896304    -1.21050151    -0.04792290
 h      3.29755693    -0.48648467    -0.02678803
 c     -2.43397679    -0.25847357    -0.40934488
 h     -2.75282115     0.45102662    -1.35682960
 h     -2.74996382    -1.28377098    -0.65114187
 h     -3.21140580     0.09269230     0.19289575
 h     -0.65778937     1.28202416     1.83281642
          17

 c      1.39585704    -0.52707602    -0.03720249
 c      0.11373294    -0.93905920     0.36523129
 c     -0.99618156    -0.05281654    -0.03975650
 c     -1.23132134     1.17488170     0.96221624
 c     -0.29091486     1.17602154    -0.50435339
 c      1.10124156     0.86571182    -0.20149641
 h     -0.12377768    -1.93398021     0.94300005
 h     -2.01562720     1.90035236     1.12354009
 h     -0.78850824     1.75199935    -1.25231705
 h      1.79935088     1.68073381    -0.13399267
 o      2.56032069    -1.21057303    -0.04185051
 h      3.24806585    -0.48061498    -0.04479663
 c     -2.43814504    -0.25117760    -0.41560172
 h     -2.76459205     0.42301123    -1.35335294
 h     -2.77209820    -1.31450277    -0.61378910
 h     -3.19313577     0.10739861     0.16091550
 h     -0.63225131     1.25635360     1.82650764
          17

 c      1.39487130    -0.53195350    -0.05262653
 c      0.12416284    -0.94529375     0.37708798
 c     -0.99901865    -0.03207450    -0.04192696
 c     -1.23049778     1.17850805     0.95133000
 c     -0.30570834     1.16784602    -0.49586060
 c      1.10504778     0.86180221    -0.19562284
 h     -0.14947472    -1.95095852     0.93407856
 h     -1.98565698     1.86161730     1.14513043
 h     -0.80031279     1.78022465    -1.21634283
 h      1.77165302     1.68802132    -0.16090329
 o      2.57132512    -1.20926983    -0.03546503
 h      3.19551530    -0.48725239    -0.06397234
 c     -2.44264321    -0.24549733    -0.42600078
 h     -2.76467125     0.37945031    -1.33898902
 h     -2.78805632    -1.33733598    -0.57836145
 h     -3.19139655     0.13160644     0.15764221
 h     -0.59449652     1.22677448     1.83093134
          17

 c      1.39294736    -0.53620709    -0.06752588
 c      0.13285379    -0.95382915     0.38923123
 c     -1.00256006    -0.01077830    -0.04282023
 c     -1.22520728     1.18112560     0.93980757
 c     -0.32055304     1.15900667    -0.48521345
 c      1.10827414     0.85797977    -0.19091478
 h     -0.16700649    -1.94959298     0.91614859
 h     -1.97897197     1.83165424     1.16001645
 h     -0.80831946     1.81652914    -1.18720378
 h      1.75527029     1.70129711    -0.18728568
 o      2.58095957    -1.20734913    -0.02885247
 h      3.15588078    -0.49253339    -0.08451648
 c     -2.44755224    -0.24211421    -0.43973587
 h     -2.75471551     0.32491779    -1.32113004
 h     -2.79618408    -1.34715069    -0.54461309
 h     -3.20424869     0.16455077     0.18139198
 h     -0.55169774     1.19371589     1.83696372
          17

 c      1.39025674    -0.54007185    -0.08153417
 c      0.13941723    -0.96400159     0.40111699
 c     -1.00704551     0.00973199    -0.04228203
 c     -1.21448125     1.18229026     0.92856971
 c     -0.33481965     1.15047443    -0.47298279
 c      1.11050881     0.85437136    -0.18755396
 h     -0.17576553    -1.93237007     0.89162444
 h     -2.00042365     1.81557931     1.17025006
 h     -0.81070668     1.85783094    -1.16296118
 h      1.75070822     1.71987960    -0.21263996
 o      2.58829254    -1.20565435    -0.02203756
 h      3.14361424    -0.48150623    -0.10771377
 c     -2.45338674    -0.24125501    -0.45479855
 h     -2.73884270     0.26735067    -1.31188488
 h     -2.79601008    -1.34216858    -0.51272813
 h     -3.22104617     0.20035413     0.22153356
 h     -0.51116271     1.15868175     1.83664388
          17

 c      1.38696975    -0.54375569    -0.09429393
 c      0.14374668    -0.97481570     0.41204210
 c     -1.01283518     0.02798905    -0.04021541
 c     -1.19864389     1.18242681     0.91858105
 c     -0.34783721     1.14348807    -0.45993372
 c      1.11163374     0.85136058    -0.18568883
 h     -0.17686916    -1.90617968     0.86504468
 h     -2.04244752     1.80849976     1.17514942
 h     -0.80533500     1.89942728    -1.14054988
 h      1.75539210     1.73953912    -0.23645349
 o      2.59319249    -1.20420494    -0.01507522
 h      3.16005428    -0.45292692    -0.13436946
 c     -2.46039076    -0.24294700    -0.46866556
 h     -2.72305415     0.21665562    -1.32675710
 h     -2.78818673    -1.32406695    -0.48303169
 h     -3.23128898     0.23245297     0.26504413
 h     -0.47828600     1.12381800     1.82535321
          17

 c      1.38327058    -0.54740105    -0.10547974
 c      0.14602641    -0.98493814     0.42116796
 c     -1.02033266     0.04254206    -0.03660711
 c     -1.17891926     1.18239180     0.91074425
 c     -0.35886324     1.13930376    -0.44685282
 c      1.11168515     0.84939609    -0.18544818
 h     -0.17349647    -1.88259487     0.84294691
 h     -2.09029362     1.80116165     1.17224178
 h     -0.79085587     1.93658691    -1.11735303
 h      1.76541934     1.75464045    -0.25802261
 o      2.59632420    -1.20208266    -0.00816500
 h      3.19334278    -0.42119230    -0.16284347
 c     -2.46847688    -0.24673651    -0.47946273
 h     -2.71169731     0.17883658    -1.37560170
 h     -2.77453212    -1.29828572    -0.45573395
 h     -3.22893439     0.25623896     0.30098854
 h     -0.45597153     1.09135365     1.80201002
          17

 c      1.37934617    -0.55105890    -0.11482460
 c      0.14662744    -0.99293181     0.42766167
 c     -1.02985554     0.05217685    -0.03154861
 c     -1.15674291     1.18291574     0.90566392
 c     -0.36715712     1.13891701    -0.43440619
 c      1.11073650     0.84879039    -0.18693143
 h     -0.17009603    -1.87530122     0.83239563
 h     -2.13009626     1.78647665     1.15974942
 h     -0.76721082     1.96583014    -1.09207475
 h      1.77720493     1.76041729    -0.27656464
 o      2.59844490    -1.19832869    -0.00157842
 h      3.22974090    -0.40195819    -0.19007602
 c     -2.47754388    -0.25131274    -0.48700788
 h     -2.70419837     0.15105580    -1.45178929
 h     -2.75799325    -1.27400344    -0.43071828
 h     -3.21216341     0.26931308     0.32180479
 h     -0.44450118     1.06320018     1.76889468
          17

 c      1.37537219    -0.55467287    -0.12214367
 c      0.14581674    -0.99791998     0.43101575
 c     -1.04149934     0.05614725    -0.02525276
 c     -1.13346896     1.18442538     0.90349429
 c     -0.37211567     1.14282626    -0.42303536
 c      1.10884745     0.84961643    -0.19019300
 h     -0.16947800    -1.89241117     0.83739840
 h     -2.15230185     1.76126871     1.13755925
 h     -0.73561985     1.98568199    -1.06502368
 h      1.78833077     1.75419198    -0.29141915
 o      2.60003791    -1.19243227     0.00445885
 h      3.25972004    -0.40420004    -0.21338473
 c     -2.48744629    -0.25500757    -0.49243566
 h     -2.69731633     0.12583141    -1.53670085
 h     -2.74201635    -1.26216251    -0.40749459
 h     -3.18222478     0.27115223     0.32330989
 h     -0.44130186     1.04061528     1.73170845
          17

 c      1.37150575    -0.55807776    -0.12734743
 c      0.14350337    -1.00016560     0.43129787
 c     -1.05504133     0.05431916    -0.01804742
 c     -1.11034994     1.18708009     0.90389304
 c     -0.37338703     1.15089845    -0.41289351
 c      1.10604938     0.85168659    -0.19523108
 h     -0.17018943    -1.92964024     0.85603741
 h     -2.15180287     1.72556011     1.10702792
 h     -0.69836610     1.99706256    -1.03812875
 h      1.79783228     1.73571890    -0.30220169
 o      2.60130005    -1.18432176     0.00981552
 h      3.27834785    -0.43024570    -0.23120615
 c     -2.49786403    -0.25676301    -0.49710090
 h     -2.68871199     0.09733417    -1.61238721
 h     -2.72908094    -1.27027081    -0.38554633
 h     -3.14289558     0.26311265     0.30471564
 h     -0.44085873     1.02386708     1.69946028
          17

 c      1.36787269    -0.56102316    -0.13043714
 c      0.13936249    -1.00075592     0.42899522
 c     -1.06992502     0.04715444    -0.01032925
 c     -1.08845441     1.19081712     0.90613772
 c     -0.37090578     1.16238654    -0.40383984
 c      1.10233827     0.85457261    -0.20198198
 h     -0.16800653    -1.97385281     0.88219083
 h     -2.12762249     1.68178352     1.07060430
 h     -0.65848526     2.00333813    -1.01476585
 h      1.80627399     1.70711918    -0.30889654
 o      2.60216642    -1.17428564     0.01447661
 h      3.28493935    -0.47695239    -0.24343919
 c     -2.50831239    -0.25674709    -0.50212332
 h     -2.67768444     0.06296430    -1.66701237
 h     -2.71957758    -1.29710813    -0.36501807
 h     -3.10075994     0.24896265     0.26933446
 h     -0.43594662     1.01217089     1.68276790
          17

 c      1.36454921    -0.56321571    -0.13148814
 c      0.13313387    -1.00084775     0.42466960
 c     -1.08533703     0.03554281    -0.00249276
 c     -1.06831060     1.19531194     0.90950634
 c     -0.36485713     1.17611962    -0.39551875
 c      1.09767552     0.85765553    -0.21032172
 h     -0.15923777    -2.01169130     0.90936145
 h     -2.08345092     1.63455009     1.03156325
 h     -0.61927106     2.00965012    -0.99914456
 h      1.81567453     1.67252401    -0.31187632
 o      2.60225975    -1.16295817     0.01858181
 h      3.28382243    -0.53584983    -0.25206094
 c     -2.51808225    -0.25627034    -0.50851424
 h     -2.66455258     0.02247215    -1.69442457
 h     -2.71247757    -1.33350690    -0.34693348
 h     -3.06579840     0.23567262     0.22578951
 h     -0.42134868     1.00449330     1.68928882
          17

 c      1.36154802    -0.56436275    -0.13063427
 c      0.12476442    -1.00127148     0.41876833
 c     -1.10034609     0.02057389     0.00513759
 c     -1.04944224     1.19988427     0.91371987
 c     -0.35562568     1.19084434    -0.38753171
 c      1.09202494     0.86022521    -0.22007926
 h     -0.14216946    -2.03401136     0.93270487
 h     -2.02907535     1.59074854     0.99371739
 h     -0.58352411     2.02098501    -0.99489944
 h      1.82901302     1.63716865    -0.31180424
 o      2.60082506    -1.15128528     0.02247000
 h      3.28536818    -0.59361114    -0.26184570
 c     -2.52622708    -0.25716956    -0.51728246
 h     -2.65008899    -0.02299928    -1.69290541
 h     -2.70682307    -1.36819520    -0.33258220
 h     -3.05041477     0.23295536     0.18727259
 h     -0.39789468     1.00095405     1.71881598
          17

 c      1.35880669    -0.56420625    -0.12805861
 c      0.11440527    -1.00248684     0.41159270
 c     -1.11405172     0.00334761     0.01234756
 c     -1.03036226     1.20355097     0.91899034
 c     -0.34375915     1.20560380    -0.37965132
 c      1.08545817     0.86164419    -0.23106064
 h     -0.11691851    -2.03623555     0.94931568
 h     -1.98079024     1.55908526     0.96080441
 h     -0.55282405     2.03945092    -1.00316518
 h      1.84895498     1.60572593    -0.30939589
 o      2.59696706    -1.14020885     0.02660382
 h      3.30240354    -0.63704862    -0.27918536
 c     -2.53197320    -0.26098110    -0.52888926
 h     -2.63523595    -0.07141733    -1.66514111
 h     -2.70241648    -1.39241605    -0.32287146
 h     -3.06387922     0.24851097     0.16422799
 h     -0.37191400     1.00307952     1.76365940
          17

 c      1.35617142    -0.56254442    -0.12398838
 c      0.10236763    -1.00462795     0.40331077
 c     -1.12570238    -0.01513216     0.01903726
 c     -1.00940634     1.20538178     0.92572606
 c     -0.32992479     1.21993660    -0.37194593
 c      1.07830589     0.86152133    -0.24307301
 h     -0.08494360    -2.01770150     0.95807945
 h     -1.95566072     1.54737746     0.93541854
 h     -0.52738128     2.06288532    -1.02154177
 h      1.87604957     1.58047239    -0.30517263
 o      2.59044534    -1.13005367     0.03123531
 h      3.33801349    -0.66286917    -0.30682480
 c     -2.53533400    -0.26821070    -0.54230029
 h     -2.62103668    -0.11998737    -1.61984651
 h     -2.69972561    -1.40142012    -0.31810998
 h     -3.10489487     0.28086275     0.15439382
 h     -0.35077018     1.01257304     1.81371014
          17

 c      1.35339103    -0.55924518    -0.11868792
 c      0.08908302    -1.00751567     0.39395265
 c     -1.13476435    -0.03399178     0.02519943
 c     -0.98609263     1.20499193     0.93426590
 c     -0.31484236     1.23378218    -0.36471990
 c      1.07123744     0.85977592    -0.25593352
 h     -0.04867502    -1.98146557     0.95977810
 h     -1.95852499     1.55789541     0.91853292
 h     -0.50656151     2.08621660    -1.04501436
 h      1.90770979     1.56066634    -0.29944450
 o      2.58205536    -1.12046867     0.03619107
 h      3.37984592    -0.67856094    -0.34054163
 c     -2.53701021    -0.27840242    -0.55500123
 h     -2.60868379    -0.16520937    -1.57419044
 h     -2.69963398    -1.39440955    -0.31796506
 h     -3.16272569     0.32015546     0.14542984
 h     -0.33947565     1.03022324     1.86054162
          17

 c      1.35015013    -0.55425675    -0.11244648
 c      0.07506280    -1.01063288     0.38337933
 c     -1.14093081    -0.05248444     0.03088689
 c     -0.96155917     1.20266788     0.94470705
 c     -0.29922599     1.24723992    -0.35833951
 c      1.06516880     0.85654790    -0.26945935
 h     -0.01117448    -1.93461366     0.95753044
 h     -1.97741290     1.58610578     0.91044772
 h     -0.48956432     2.10411583    -1.06797347
 h      1.93906180     1.54369318    -0.29252771
 o      2.57291429    -1.11102561     0.04112959
 h      3.41129709    -0.69271586    -0.37337492
 c     -2.53775992    -0.29071965    -0.56402777
 h     -2.59931486    -0.20357223    -1.55235775
 h     -2.70332526    -1.37436531    -0.32133047
 h     -3.22496242     0.35568560     0.12573173
 h     -0.33988423     1.05564852     1.89876318
          17

 c      1.34613021    -0.54761265    -0.10556890
 c      0.06083837    -1.01314894     0.37126892
 c     -1.14409017    -0.06997346     0.03618519
 c     -0.93756682     1.19901927     0.95685035
 c     -0.28374722     1.26038277    -0.35307393
 c      1.06105132     0.85205789    -0.28345861
 h      0.02444014    -1.88805564     0.95708325
 h     -1.99474335     1.62452558     0.91140847
 h     -0.47583125     2.11284388    -1.08582159
 h      1.96492554     1.52681054    -0.28494704
 o      2.56383273    -1.10153053     0.04581003
 h      3.42104413    -0.70992124    -0.40001622
 c     -2.53812229    -0.30412842    -0.56755008
 h     -2.59309443    -0.23332778    -1.57158152
 h     -2.71230477    -1.34814995    -0.32614876
 h     -3.28195263     0.38011297     0.08918347
 h     -0.35115738     1.08751642     1.92605351
          17

 c      1.34107299    -0.53943141    -0.09836990
 c      0.04687757    -1.01417894     0.35724292
 c     -1.14428776    -0.08591918     0.04118703
 c     -0.91559930     1.19466329     0.97023442
 c     -0.26899976     1.27316762    -0.34900936
 c      1.05967105     0.84652165    -0.29773408
 h      0.05584010    -1.85359216     0.96543938
 h     -1.99731270     1.66625228     0.92133585
 h     -0.46520604     2.11090465    -1.09573629
 h      1.98148958     1.50829141    -0.27745643
 o      2.55519403    -1.09199480     0.05015797
 h      3.40454675    -0.73113910    -0.41793024
 c     -2.53846212    -0.31735684    -0.56624673
 h     -2.58853637    -0.25545505    -1.62503126
 h     -2.72841468    -1.32607656    -0.32954151
 h     -3.32723550     0.38963929     0.03449940
 h     -0.37038594     1.12385566     1.94306063
          17

 c      1.33482411    -0.52992007    -0.09116331
 c      0.03355009    -1.01333337     0.34122609
 c     -1.14171805    -0.09986518     0.04596373
 c     -0.89665898     1.19011973     0.98417518
 c     -0.25545295     1.28539824    -0.34602225
 c      1.06151475     0.84013419    -0.31209615
 h      0.08184088    -1.83757463     0.98659999
 h     -1.97824261     1.70603947     0.93962661
 h     -0.45798893     2.09910133    -1.09694190
 h      1.98716367     1.48782262    -0.27093903
 o      2.54697669    -1.08256584     0.05427239
 h      3.36343854    -0.75479145    -0.42751713
 c     -2.53896828    -0.32918697    -0.56241962
 h     -2.58350070    -0.27227424    -1.68972718
 h     -2.75344289    -1.31894156    -0.32871981
 h     -3.35695932     0.38322710    -0.03643039
 h     -0.39313013     1.16238458     1.95330037
          17

 c      1.32735050    -0.51938201    -0.08424091
 c      0.02119646    -1.01106198     0.32375982
 c     -1.13673475    -0.11142254     0.05053770
 c     -0.88131508     1.18579312     0.99784710
 c     -0.24340612     1.29670605    -0.34378248
 c      1.06669639     0.83308659    -0.32637751
 h      0.10160845    -1.83690905     1.01770292
 h     -1.93579281     1.74027969     0.96517142
 h     -0.45497907     2.08042241    -1.09082511
 h      1.98286988     1.46653005    -0.26626034
 o      2.53872227    -1.07350859     0.05847474
 h      3.30596897    -0.77708248    -0.43294233
 c     -2.53965677    -0.33905470    -0.55820802
 h     -2.57633044    -0.28604313    -1.74508377
 h     -2.78791543    -1.33196336    -0.32251794
 h     -3.36975331     0.36230538    -0.11959059
 h     -0.41416075     1.20087155     1.96245318
          17

 c      1.31873043    -0.50822929    -0.07784352
 c      0.01019231    -1.00832764     0.30584306
 c     -1.12984523    -0.12024887     0.05487521
 c     -0.86969047     1.18194805     1.01048334
[truncated: 34,518 more chars]
