# Supplementary material for: Photochemical permutation of meta-substituted phenols
Source: Nat Commun. 2025 Aug 13;16:7502. doi: 10.1038/s41467-025-62549-5 (PMC12350626; doi:10.1038/s41467-025-62549-5)
Supplement: Supplementary file 3 — Source Data [file 41467_2025_62549_MOESM3_ESM.zip › Source data/NAMD_trajectories/trajectory014.xyz]

          17

 c      1.14618993    -0.42254135    -0.06571950
 c     -0.13288178    -1.03060641    -0.05022847
 c     -1.25026086    -0.23285614    -0.00578088
 c     -1.14864204     1.21002115     0.08024610
 c      0.24240793     1.80126943     0.00871255
 c      1.29392393     1.00201718    -0.04928351
 h     -0.14626791    -1.90399926     0.00659841
 h     -1.69366197     1.70149399    -0.70621510
 h      0.25378816     2.86125508    -0.18463279
 h      2.36500844     1.34770254    -0.08498240
 o      2.19139081    -1.17931705     0.07669617
 h      3.13272528    -0.86661940    -0.14191310
 c     -2.50694440    -0.88149361     0.00166260
 h     -2.50816183    -1.96404702     0.11607177
 h     -3.43591852    -0.40663944     0.74459198
 h     -2.94055003    -0.85331033    -1.12383947
 h     -1.73368796     1.57480462     1.11488535
          17

 c      1.14421521    -0.42606847    -0.07159270
 c     -0.12654656    -1.02060598    -0.04926187
 c     -1.25308568    -0.23740845    -0.00919060
 c     -1.14440359     1.21688775     0.08537416
 c      0.24407366     1.80657021     0.00717583
 c      1.29651586     1.00574529    -0.05123916
 h     -0.17036899    -1.99361225     0.02207853
 h     -1.71006630     1.70718760    -0.68362161
 h      0.26372883     2.85940800    -0.19060744
 h      2.34948496     1.35820907    -0.08989599
 o      2.19032579    -1.18136199     0.08014436
 h      3.08651180    -0.88113298    -0.13016840
 c     -2.50681429    -0.88556134    -0.00198310
 h     -2.51379653    -1.97180382     0.10883105
 h     -3.44368489    -0.42921468     0.74897864
 h     -2.93435514    -0.87117613    -1.10294125
 h     -1.73836617     1.58140270     1.12622891
          17

 c      1.14311902    -0.42793167    -0.07751818
 c     -0.11922002    -1.00708128    -0.04839443
 c     -1.25556240    -0.24174164    -0.01217710
 c     -1.14067073     1.22531763     0.09274463
 c      0.24295749     1.81197026     0.00538501
 c      1.30146847     1.00765080    -0.05325719
 h     -0.19774170    -2.13431854     0.04084990
 h     -1.73615631     1.71750441    -0.66717278
 h      0.27698008     2.86499827    -0.19593608
 h      2.32825650     1.36989849    -0.09424484
 o      2.18973981    -1.18471637     0.08364041
 h      3.03786056    -0.89002448    -0.11866876
 c     -2.51059885    -0.88949702    -0.00588439
 h     -2.51480786    -1.98198937     0.10554324
 h     -3.42679679    -0.45937616     0.73359568
 h     -2.92710355    -0.88428354    -1.06905980
 h     -1.73193057     1.58216858     1.11839085
          17

 c      1.14320248    -0.42814190    -0.08347582
 c     -0.11164978    -0.99546234    -0.04727866
 c     -1.25755681    -0.24551651    -0.01467179
 c     -1.13778330     1.23512117     0.10205844
 c      0.23930874     1.81734192     0.00333145
 c      1.30801954     1.00774470    -0.05533408
 h     -0.22329258    -2.26334160     0.05850917
 h     -1.76910063     1.73117779    -0.65507567
 h      0.29303474     2.87761037    -0.20089133
 h      2.30765774     1.38403732    -0.09802079
 o      2.18815558    -1.18978796     0.08751355
 h      3.01056732    -0.88556777    -0.11289879
 c     -2.51795100    -0.89359785    -0.00961610
 h     -2.51063311    -1.99291830     0.10620000
 h     -3.38725736    -0.49518767     0.70029545
 h     -2.92161005    -0.89224156    -1.02957736
 h     -1.71447879     1.57746064     1.09340462
          17

 c      1.14475128    -0.42681299    -0.08944946
 c     -0.10451237    -0.98773566    -0.04579426
 c     -1.25895686    -0.24857515    -0.01662807
 c     -1.13610602     1.24612589     0.11268819
 c      0.23361093     1.82267707     0.00096899
 c      1.31519393     1.00619632    -0.05745934
 h     -0.24359823    -2.35716415     0.07329142
 h     -1.80450476     1.74582145    -0.64425940
 h      0.31109720     2.89436844    -0.20537118
 h      2.29452893     1.40210852    -0.10126177
 o      2.18478611    -1.19677239     0.09193774
 h      3.01773850    -0.86336608    -0.11589240
 c     -2.52797196    -0.89824632    -0.01270784
 h     -2.50109416    -2.00262630     0.11049304
 h     -3.33121146    -0.53304261     0.65441955
 h     -2.92183271    -0.89513753    -0.99542359
 h     -1.68774623     1.56860390     1.05618317
          17

 c      1.14797036    -0.42410873    -0.09542266
 c     -0.09836844    -0.98437892    -0.04392736
 c     -1.25968799    -0.25089506    -0.01802050
 c     -1.13580202     1.25803683     0.12366296
 c      0.22650996     1.82802817    -0.00177054
 c      1.32211726     1.00334740    -0.05962734
 h     -0.25683394    -2.40873625     0.08466842
 h     -1.83786825     1.75907663    -0.63192300
 h      0.33007668     2.91111547    -0.20904356
 h      2.29322762     1.42481154    -0.10396124
 o      2.18050983    -1.20527071     0.09668960
 h      3.04651232    -0.82878049    -0.12433822
 c     -2.53900996    -0.90400418    -0.01510639
 h     -2.48650305    -2.00941359     0.11782827
 h     -3.27221065    -0.56623263     0.60771055
 h     -2.93187279    -0.89345877    -0.97844284
 h     -1.65610801     1.55835966     1.01606171
          17

 c      1.15295814    -0.42023559    -0.10135488
 c     -0.09364802    -0.98534630    -0.04169881
 c     -1.25973644    -0.25251165    -0.01884094
 c     -1.13665946     1.27034582     0.13361429
 c      0.21871140     1.83342809    -0.00495681
 c      1.32830110     0.99972301    -0.06184958
 h     -0.26200529    -2.41633104     0.09246307
 h     -1.86565633     1.76932468    -0.61629446
 h      0.34869380     2.92390084    -0.21154230
 h      2.30323161     1.45100877    -0.10599249
 o      2.17683437    -1.21456371     0.10137141
 h      3.07413195    -0.79235196    -0.13222049
 c     -2.54870536    -0.91168629    -0.01785251
 h     -2.46770234    -2.01228673     0.12740122
 h     -3.23306452    -0.58401615     0.58019132
 h     -2.95365743    -0.88789045    -0.98520343
 h     -1.62732791     1.55123596     0.98794417
          17

 c      1.15969155    -0.41545431    -0.10716024
 c     -0.09061418    -0.99042778    -0.03913602
 c     -1.25914884    -0.25344623    -0.01909795
 c     -1.13822676     1.28242257     0.14106672
 c      0.21088463     1.83883383    -0.00864684
 c      1.33367806     0.99597335    -0.06415415
 h     -0.25851633    -2.37985741     0.09649203
 h     -1.88571996     1.77587755    -0.59666000
 h      0.36566567     2.93007201    -0.21261656
 h      2.31961906     1.47767724    -0.10714574
 o      2.17478876    -1.22402511     0.10567303
 h      3.08514645    -0.76285089    -0.13509620
 c     -2.55515300    -0.92192472    -0.02266619
 h     -2.44595869    -2.01136410     0.13834499
 h     -3.23417555    -0.57665785     0.59039473
 h     -2.98523576    -0.87924259    -1.01226171
 h     -1.61040205     1.55219383     0.98870643
          17

 c      1.16801153    -0.41008139    -0.11271037
 c     -0.08934102    -0.99930035    -0.03626288
 c     -1.25800669    -0.25368052    -0.01882276
 c     -1.14037004     1.29384115     0.14540290
 c      0.20360518     1.84409645    -0.01287861
 c      1.33840514     0.99274825    -0.06657174
 h     -0.24607592    -2.30044007     0.09654224
 h     -1.89735161     1.77891869    -0.57319764
 h      0.37990145     2.92882263    -0.21223173
 h      2.33588304     1.50101140    -0.10723456
 o      2.17479371    -1.23322140     0.10941077
 h      3.07345447    -0.74553893    -0.13073366
 c     -2.55882335    -0.93418342    -0.02996223
 h     -2.42273344    -2.00815693     0.14990120
 h     -3.27031001    -0.54688770     0.63423329
 h     -3.02183493    -0.86857651    -1.04889958
 h     -1.60882165     1.56289275     1.02557490
          17

 c      1.17761575    -0.40447844    -0.11785208
 c     -0.08970732    -1.01131954    -0.03311588
 c     -1.25642581    -0.25317666    -0.01806461
 c     -1.14354864     1.30455105     0.14747708
 c      0.19732041     1.84894747    -0.01766509
 c      1.34265089     0.99057938    -0.06912233
 h     -0.22497884    -2.18271957     0.09266159
 h     -1.90132612     1.77944091    -0.54692245
 h      0.39067041     2.92132641    -0.21062643
 h      2.34656986     1.51771315    -0.10616820
 o      2.17680680    -1.24189950     0.11250275
 h      3.04020377    -0.74241141    -0.11866821
 c     -2.56173987    -0.94696279    -0.03878509
 h     -2.39952095    -2.00523067     0.16152551
 h     -3.31818778    -0.50773739     0.69022136
 h     -3.05820836    -0.85724532    -1.08342531
 h     -1.61705510     1.57980802     1.08886141
          17

 c      1.18806896    -0.39903131    -0.12242672
 c     -0.09136187    -1.02485129    -0.02981971
 c     -1.25456379    -0.25190913    -0.01687504
 c     -1.14828265     1.31460544     0.14885612
 c      0.19231756     1.85300457    -0.02298579
 c      1.34648427     0.98981339    -0.07181113
 h     -0.19705303    -2.04256978     0.08606406
 h     -1.90001749     1.77924155    -0.51973232
 h      0.39771088     2.91053399    -0.20831727
 h      2.34855749     1.52577621    -0.10396090
 o      2.18036055    -1.25001854     0.11497099
 h      2.99338164    -0.75180302    -0.10014680
 c     -2.56543153    -0.95886874    -0.04824445
 h     -2.37778785    -2.00516138     0.17283036
 h     -3.35922209    -0.47091451     0.74022632
 h     -3.09014715    -0.84673389    -1.10696649
 h     -1.62636073     1.59752739     1.16107275
          17

 c      1.19884675    -0.39412094    -0.12628981
 c     -0.09362792    -1.03567158    -0.02678872
 c     -1.25260087    -0.24989980    -0.01530035
 c     -1.15465575     1.32390501     0.15091571
 c      0.18871398     1.85581771    -0.02878614
 c      1.34983718     0.99058825    -0.07463097
 h     -0.16747100    -1.92603491     0.08149805
 h     -1.89733620     1.78082887    -0.49437227
 h      0.40121947     2.90052930    -0.20602426
 h      2.34139126     1.52480246    -0.10071074
 o      2.18449238    -1.25784505     0.11696755
 h      2.94897247    -0.76702364    -0.07842827
 c     -2.57052895    -0.96902375    -0.05785591
 h     -2.35895788    -2.00931373     0.18336277
 h     -3.38405598    -0.44330389     0.77454164
 h     -3.11492893    -0.83843419    -1.11433521
 h     -1.63050186     1.61199394     1.22770713
          17

 c      1.20943776    -0.39006611    -0.12933533
 c     -0.09565215    -1.03634600    -0.02487413
 c     -1.25072841    -0.24723337    -0.01338780
 c     -1.16232678     1.33221278     0.15459677
 c      0.18648837     1.85697466    -0.03499231
 c      1.35249032     0.99283255    -0.07756547
 h     -0.14361812    -1.91734188     0.08902303
 h     -1.89795326     1.78694656    -0.47392766
 h      0.40165354     2.89530573    -0.20450429
 h      2.32729466     1.51610130    -0.09657076
 o      2.18786467    -1.26594368     0.11874222
 h      2.92881036    -0.77674124    -0.05813171
 c     -2.57708761    -0.97702435    -0.06730031
 h     -2.34444613    -2.01712902     0.19239436
 h     -3.38905115    -0.42833798     0.78900625
 h     -3.13130387    -0.83345997    -1.10378457
 h     -1.62650973     1.62100383     1.27984989
          17

 c      1.21949982    -0.38702358    -0.13151990
 c     -0.09729436    -1.02590155    -0.02423535
 c     -1.24920070    -0.24397413    -0.01119841
 c     -1.17081891     1.33931143     0.16044277
 c      0.18554100     1.85624282    -0.04153421
 c      1.35407817     0.99628876    -0.08059189
 h     -0.12466705    -2.02615317     0.11065087
 h     -1.90553196     1.79957253    -0.46059132
 h      0.39938906     2.89719143    -0.20434606
 h      2.31098198     1.50263146    -0.09170358
 o      2.18961787    -1.27467055     0.12042461
 h      2.94657882    -0.77335057    -0.04167282
 c     -2.58485389    -0.98280484    -0.07621049
 h     -2.33562644    -2.02636533     0.19890064
 h     -3.37348353    -0.42751076     0.78242268
 h     -3.13952011    -0.83248557    -1.07689933
 h     -1.61350364     1.62361561     1.31275093
          17

 c      1.22889529    -0.38500324    -0.13286069
 c     -0.09869117    -1.01150828    -0.02397678
 c     -1.24833023    -0.24012958    -0.00881626
 c     -1.17980469     1.34514832     0.16862863
 c      0.18575329     1.85366947    -0.04836289
 c      1.35414085     1.00056830    -0.08368643
 h     -0.10654860    -2.16791509     0.13597250
 h     -1.92081168     1.81878224    -0.45431883
 h      0.39445052     2.90574269    -0.20583251
 h      2.29880228     1.48846769    -0.08622529
 o      2.19026821    -1.28356272     0.12185141
 h      2.99327743    -0.76278089    -0.02652681
 c     -2.59335983    -0.98651692    -0.08406505
 h     -2.33361834    -2.03409991     0.20176358
 h     -3.33846478    -0.44102996     0.75555007
 h     -3.14160769    -0.83555117    -1.03899084
 h     -1.59171292     1.61962385     1.32428158
          17

 c      1.23758979    -0.38398150    -0.13341191
 c     -0.09969686    -0.99763237    -0.02351170
 c     -1.24836639    -0.23574646    -0.00634977
 c     -1.18919217     1.34986366     0.17898825
 c      0.18701162     1.84956540    -0.05545164
 c      1.35228743     1.00526122    -0.08683035
 h     -0.08891365    -2.29049614     0.15828944
 h     -1.94120029     1.84242674    -0.45261580
 h      0.38654181     2.91791655    -0.20896762
 h      2.29657280     1.47748682    -0.08016377
 o      2.19104767    -1.29176043     0.12278476
 h      3.04783088    -0.75762368    -0.00879119
 c     -2.60188712    -0.98847470    -0.09020656
 h     -2.33898374    -2.03787531     0.20007605
 h     -3.28721392    -0.46756151     0.71152950
 h     -3.14176621    -0.84187894    -0.99955505
 h     -1.56209718     1.60933666     1.31436286
          17

 c      1.24557704    -0.38393598    -0.13324888
 c     -0.10014947    -0.98584922    -0.02262242
 c     -1.24942106    -0.23095147    -0.00392562
 c     -1.19899340     1.35369138     0.19104593
 c      0.18918451     1.84438650    -0.06278160
 c      1.34845640     1.01008178    -0.09000895
 h     -0.07248921    -2.37545573     0.17531313
 h     -1.96227307     1.86702733    -0.45170905
 h      0.37534255     2.92939732    -0.21363855
 h      2.30654452     1.47171791    -0.07348121
 o      2.19292275    -1.29864981     0.12311515
 h      3.09306064    -0.76677201     0.01349755
 c     -2.60937852    -0.98918670    -0.09412182
 h     -2.35153891    -2.03654474     0.19340135
 h     -3.22660816    -0.50294843     0.65788909
 h     -3.14596216    -0.84996866    -0.97116870
 h     -1.52646439     1.59368492     1.28558567
          17

 c      1.25283931    -0.38483769    -0.13245468
 c     -0.09997826    -0.97657203    -0.02123858
 c     -1.25146257    -0.22593775    -0.00167392
 c     -1.20911386     1.35680215     0.20395097
 c      0.19207839     1.83859936    -0.07032482
 c      1.34306248     1.01492738    -0.09320149
 h     -0.05797575    -2.41752388     0.18650847
 h     -1.97974250     1.88906864    -0.44798001
 h      0.36081723     2.93616390    -0.21976690
 h      2.32581202     1.47062994    -0.06620880
 o      2.19637656    -1.30397532     0.12285551
 h      3.11947042    -0.79357897     0.04039754
 c     -2.61443321    -0.98944214    -0.09615827
 h     -2.37028929    -2.03076257     0.18192581
 h     -3.16970275    -0.53796368     0.60995892
 h     -3.15931915    -0.85832372    -0.96452513
 h     -1.48791153     1.57460624     1.24513220
          17

 c      1.25933530    -0.38662998    -0.13110489
 c     -0.09918310    -0.96984487    -0.01933688
 c     -1.25436253    -0.22091905     0.00029420
 c     -1.21921375     1.35917155     0.21630485
 c      0.19540224     1.83259086    -0.07803464
 c      1.33688126     1.01979031    -0.09637285
 h     -0.04598182    -2.41562075     0.19183693
 h     -1.99065722     1.90588303    -0.43877644
 h      0.34336619     2.93558796    -0.22738925
 h      2.34784115     1.47203273    -0.05857660
 o      2.20148605    -1.30775423     0.12208595
 h      3.12410738    -0.83719855     0.07089825
 c     -2.61563307    -0.99023483    -0.09814200
 h     -2.39346202    -2.02316854     0.16647741
 h     -3.13545661    -0.55805934     0.59114098
 h     -3.18217287    -0.86638116    -0.98141539
 h     -1.45115511     1.55547677     1.20735328
          17

 c      1.26500832    -0.38920423    -0.12925700
 c     -0.09778124    -0.96564414    -0.01690726
 c     -1.25795932    -0.21607420     0.00190318
 c     -1.22875150     1.36055936     0.22624174
 c      0.19876121     1.82662451    -0.08584568
 c      1.33079603     1.02461932    -0.09947516
 h     -0.03713793    -2.36989264     0.19131955
 h     -1.99380832     1.91603896    -0.42269390
 h      0.32381227     2.92695781    -0.23669673
 h      2.36557215     1.47359243    -0.05100765
 o      2.20792945    -1.31022905     0.12091466
 h      3.11033304    -0.89331987     0.10351387
 c     -2.61258700    -0.99196315    -0.10215534
 h     -2.41871447    -2.01809963     0.14836091
 h     -3.13644312    -0.55326938     0.61736673
 h     -3.20946619    -0.87439778    -1.01367272
 h     -1.42159690     1.54072159     1.19296564
          17

 c      1.26980618    -0.39238389    -0.12694830
 c     -0.09577434    -0.96393771    -0.01394715
 c     -1.26210343    -0.21151740     0.00311323
 c     -1.23724639     1.36069359     0.23243738
 c      0.20168418     1.82082317    -0.09368086
 c      1.32559544     1.02924395    -0.10245573
 h     -0.03217310    -2.28139870     0.18499995
 h     -1.98983154     1.91950166    -0.39975729
 h      0.30327897     2.91158577    -0.24805152
 h      2.37371664     1.47379463    -0.04401052
 o      2.21487540    -1.31187051     0.11944146
 h      3.08941565    -0.95412359     0.13684574
 c     -2.60676824    -0.99357963    -0.10829487
 h     -2.44366790    -2.02027133     0.12899272
 h     -3.16461133    -0.53057992     0.67694265
 h     -3.23431811    -0.88255130    -1.04943033
 h     -1.40218571     1.53336929     1.21731896
          17

 c      1.27369784    -0.39593202    -0.12419736
 c     -0.09315359    -0.96450467    -0.01048639
 c     -1.26666968    -0.20730817     0.00391328
 c     -1.24445192     1.35948184     0.23543184
 c      0.20367614     1.81516607    -0.10145880
 c      1.32185981     1.03338250    -0.10526575
 h     -0.03187022    -2.15415318     0.17327390
 h     -1.98131145     1.91777021    -0.37163711
 h      0.28301148     2.89258370    -0.26197370
 h      2.36970196     1.47222003    -0.03806340
 o      2.22096710    -1.31331374     0.11769923
 h      3.08069998    -1.00934953     0.17049165
 c     -2.60024451    -0.99363103    -0.11534177
 h     -2.46659433    -2.03220701     0.10939636
 h     -3.20248874    -0.50460292     0.74464836
 h     -3.25117559    -0.89049562    -1.07877262
 h     -1.39133084     1.53249451     1.27504517
          17

 c      1.27668387    -0.39956312    -0.12100776
 c     -0.08995497    -0.96632463    -0.00667559
 c     -1.27153082    -0.20347472     0.00431615
 c     -1.25014083     1.35690202     0.23715859
 c      0.20426984     1.80951696    -0.10909559
 c      1.31989200     1.03668211    -0.10786855
 h     -0.03673050    -2.00194269     0.15797451
 h     -1.97267051     1.91384978    -0.34154518
 h      0.26417196     2.87415650    -0.27906891
 h      2.35390332     1.46951516    -0.03353334
 o      2.22499788    -1.31504153     0.11562465
 h      3.10104507    -1.05149330     0.20550952
 c     -2.59440636    -0.99144766    -0.12226715
 h     -2.48662652    -2.05220364     0.08983803
 h     -3.23729527    -0.48546285     0.80184390
 h     -3.25679087    -0.89742973    -1.09554360
 h     -1.38552026     1.53469277     1.34560923
          17

 c      1.27878782    -0.40297380    -0.11737244
 c     -0.08635793    -0.96608314    -0.00302317
 c     -1.27651932    -0.20003261     0.00435112
 c     -1.25394275     1.35283404     0.23948985
 c      0.20307789     1.80370207    -0.11651143
 c      1.31966386     1.03876378    -0.11024717
 h     -0.04603499    -1.86559447     0.14522250
 h     -1.96926178     1.91160928    -0.31338018
 h      0.24765718     2.86030673    -0.29988157
 h      2.32966974     1.46731845    -0.03060638
 o      2.22709791    -1.31705444     0.11319141
 h      3.14639966    -1.08118723     0.24232201
 c     -2.58992350    -0.98717032    -0.12845456
 h     -2.50334713    -2.07489905     0.06999043
 h     -3.26232647    -0.47782120     0.83884979
 h     -3.25011577    -0.90228034    -1.09719014
 h     -1.38217007     1.53691927     1.40978488
          17

 c      1.28005119    -0.40589803    -0.11327703
 c     -0.08270092    -0.95702120    -0.00062389
 c     -1.28142689    -0.19698695     0.00404902
 c     -1.25551438     1.34715572     0.24358407
 c      0.19983962     1.79762396    -0.12365060
 c      1.32080468     1.03926280    -0.11240848
 h     -0.05739288    -1.82663491     0.14816070
 h     -1.97526690     1.91416600    -0.29004294
 h      0.23399379     2.85324122    -0.32468130
 h      2.30305142     1.46813362    -0.02921811
 o      2.22849826    -1.31910418     0.11053282
 h      3.19577797    -1.10333496     0.27876551
 c     -2.58702831    -0.98133303    -0.13347216
 h     -2.51632597    -2.09377680     0.04944869
 h     -3.27450923    -0.48319726     0.85143213
 h     -3.23209489    -0.90383804    -1.08440047
 h     -1.37992105     1.53730427     1.45588385
          17

 c      1.28057763    -0.40812607    -0.10870729
 c     -0.07906098    -0.93704301     0.00011698
 c     -1.28607118    -0.19427827     0.00342653
 c     -1.25481874     1.33996859     0.24988012
 c      0.19445037     1.79134317    -0.13050311
 c      1.32270500     1.03789270    -0.11437834
 h     -0.07114352    -1.91229151     0.17177895
 h     -1.99131187     1.92199556    -0.27182061
 h      0.22333436     2.85235294    -0.35327580
 h      2.28152948     1.47489143    -0.02904582
 o      2.23034033    -1.32103536     0.10784336
 h      3.23001273    -1.12132256     0.31161884
 c     -2.58567499    -0.97452530    -0.13688613
 h     -2.52499755    -2.10349020     0.02811328
 h     -3.27274929    -0.50153009     0.83830949
 h     -3.20569548    -0.90082940    -1.06116136
 h     -1.37805182     1.53483982     1.47844157
          17

 c      1.28057403    -0.40951559    -0.10365523
 c     -0.07540557    -0.91326443     0.00035112
 c     -1.29031395    -0.19179811     0.00248274
 c     -1.25221763     1.33168488     0.25829947
 c      0.18697192     1.78506183    -0.13711198
 c      1.32476513     1.03455271    -0.11618368
 h     -0.08863203    -2.04183260     0.20256862
 h     -2.01396346     1.93246710    -0.25639918
 h      0.21552022     2.85453262    -0.38496550
 h      2.27116431     1.48982859    -0.02970517
 o      2.23321673    -1.32281877     0.10526792
 h      3.23875963    -1.13618991     0.33835409
 c     -2.58556560    -0.96724203    -0.13818625
 h     -2.52875938    -2.10103988     0.00626126
 h     -3.25744509    -0.53168675     0.80041151
 h     -3.17599510    -0.89195800    -1.03498768
 h     -1.37607023     1.52902767     1.47598670
          17

 c      1.28030613    -0.41005670    -0.09811294
 c     -0.07197529    -0.89079114     0.00092467
 c     -1.29398116    -0.18951419     0.00121161
 c     -1.24830995     1.32289295     0.26847137
 c      0.17762885     1.77902202    -0.14356160
 c      1.32667193     1.02943902    -0.11782896
 h     -0.10822269    -2.15793977     0.23059936
 h     -2.03766358     1.94130466    -0.24053327
 h      0.21015708     2.85556083    -0.41868321
 h      2.27332381     1.51296029    -0.03110505
 o      2.23721353    -1.32448194     0.10286574
 h      3.21962541    -1.14752005     0.35774602
 c     -2.58613282    -0.95987339    -0.13691969
 h     -2.52707533    -2.08613125    -0.01558532
 h     -3.23106783    -0.57112814     0.74174291
 h     -3.14952533    -0.87598989    -1.01613188
 h     -1.37359127     1.51973516     1.45003172
          17

 c      1.28006158    -0.40986386    -0.09207293
 c     -0.06909071    -0.87159307     0.00214819
 c     -1.29685418    -0.18748650    -0.00037808
 c     -1.24370348     1.31415619     0.27982478
 c      0.16678379     1.77339833    -0.14995358
 c      1.32848366     1.02306925    -0.11928807
 h     -0.12780032    -2.23955305     0.25221120
 h     -2.05715370     1.94452089    -0.22170583
 h      0.20668132     2.85162493    -0.45325649
 h      2.28395612     1.54148888    -0.03358589
 o      2.24195288    -1.32607999     0.10058583
 h      3.17748460    -1.15389335     0.37031797
 c     -2.58655832    -0.95277106    -0.13320526
 h     -2.51953795    -2.06121864    -0.03686881
 h     -3.20009076    -0.61484754     0.67202248
 h     -3.13179052    -0.85203325    -1.01397504
 h     -1.37041765     1.50729324     1.40550384
          17

 c      1.28011479    -0.40912065    -0.08552998
 c     -0.06704219    -0.85633997     0.00410031
 c     -1.29872080    -0.18581414    -0.00224044
 c     -1.23885408     1.30586175     0.29148491
 c      0.15488990     1.76823427    -0.15638085
 c      1.33045189     1.01615538    -0.12052152
 h     -0.14577690    -2.28056384     0.26637134
 h     -2.06887054     1.93955170    -0.19883143
 h      0.20442602     2.84032545    -0.48768204
 h      2.29620198     1.57086246    -0.03771375
 o      2.24651870    -1.32771641     0.09821122
 h      3.12576029    -1.15269443     0.37928463
 c     -2.58576574    -0.94631953    -0.12850062
 h     -2.50588284    -2.03136990    -0.05722225
 h     -3.17808143    -0.65411847     0.61030176
 h     -3.12387713    -0.82011282    -1.03136864
 h     -1.36679749     1.49281685     1.35246027
          17

 c      1.28068463    -0.40800885    -0.07848549
 c     -0.06605012    -0.84531154     0.00678107
 c     -1.29943976    -0.18456637    -0.00427761
 c     -1.23398314     1.29813650     0.30211365
 c      0.14242790     1.76342320    -0.16290654
 c      1.33279462     1.00941209    -0.12149780
 h     -0.16104352    -2.27965574     0.27283804
 h     -2.07135724     1.92558817    -0.17225046
 h      0.20268833     2.82110648    -0.52136144
 h      2.30366777     1.59647982    -0.04398850
 o      2.24949051    -1.32957988     0.09532003
 h      3.08614990    -1.13982631     0.39126123
 c     -2.58251773    -0.94080284    -0.12552184
 h     -2.48598187    -2.00360189    -0.07664806
 h     -3.18471515    -0.67824956     0.58215898
 h     -3.12192885    -0.78164900    -1.06264885
 h     -1.36375747     1.47855150     1.30776302
          17

 c      1.28188839    -0.40663676    -0.07095575
 c     -0.06624082    -0.83872233     0.01016924
 c     -1.29896405    -0.18372534    -0.00634759
 c     -1.22908041     1.29087154     0.31014791
 c      0.12984748     1.75871687    -0.16955099
 c      1.33558600     1.00341269    -0.12220097
 h     -0.17278030    -2.23687945     0.27151186
 h     -2.06528519     1.90357205    -0.14350279
 h      0.20079077     2.79528171    -0.55427938
 h      2.30223192     1.61487812    -0.05269301
 o      2.24971240    -1.33186418     0.09149660
 h      3.07685622    -1.11145834     0.41302989
 c     -2.57652961    -0.93584913    -0.12609052
 h     -2.45994436    -1.98510986    -0.09553986
 h     -3.22931990    -0.68325702     0.59844261
 h     -3.12028431    -0.73919895    -1.09791457
 h     -1.36293474     1.46739606     1.29191906
          17

 c      1.28371157    -0.40499992    -0.06297756
 c     -0.06763422    -0.83676664     0.01423671
 c     -1.29731409    -0.18317037    -0.00829213
 c     -1.22403576     1.28391887     0.31487408
 c      0.11753486     1.75375794    -0.17629161
 c      1.33873591     0.99852020    -0.12262798
 h     -0.18034784    -2.15313490     0.26232793
 h     -2.05343443     1.87611762    -0.11507568
 h      0.19813166     2.76572523    -0.58706006
 h      2.29052429     1.62424493    -0.06387614
 o      2.24751681    -1.33448791     0.08682184
 h      3.09348167    -1.06885696     0.44381465
 c     -2.56938926    -0.93041690    -0.12958166
 h     -2.42848281    -1.98020424    -0.11448488
 h     -3.29705964    -0.67589124     0.64183574
 h     -3.11438551    -0.69569230    -1.12808089
 h     -1.36504355     1.46064902     1.31610220
          17

 c      1.28601269    -0.40300896    -0.05460549
 c     -0.07013309    -0.83944216     0.01892576
 c     -1.29455112    -0.18270872    -0.00995872
 c     -1.21877678     1.27726313     0.31728372
 c      0.10580698     1.74814532    -0.18307592
 c      1.34198800     0.99486647    -0.12278486
 h     -0.18337441    -2.03192767     0.24559085
 h     -2.04052722     1.84727984    -0.09001219
 h      0.19421127     2.73614789    -0.62080203
 h      2.26993087     1.62462266    -0.07738919
 o      2.24433408    -1.33703966     0.08185926
 h      3.11504025    -1.01910668     0.47542752
 c     -2.56305176    -0.92380753    -0.13458883
 h     -2.39336806    -1.98761591    -0.13397780
 h     -3.36569841    -0.66477672     0.68861646
 h     -3.10166725    -0.65381964    -1.14695085
 h     -1.36839845     1.45628540     1.37165621
          17

 c      1.28854958    -0.40055862    -0.04590883
 c     -0.07348830    -0.84599265     0.02405565
 c     -1.29075925    -0.18211997    -0.01120490
 c     -1.21323075     1.27092757     0.31924893
 c      0.09491783     1.74153623    -0.18984887
 c      1.34491310     0.99235105    -0.12268398
 h     -0.18232336    -1.88545853     0.22314480
 h     -2.03232967     1.82177783    -0.07117447
 h      0.18859872     2.70991670    -0.65663775
 h      2.24451192     1.61802742    -0.09294713
 o      2.24141976    -1.33904782     0.07718121
 h      3.12373197    -0.97034350     0.49968325
 c     -2.55862585    -0.91606874    -0.14019579
 h     -2.35741841    -2.00107098    -0.15425046
 h     -3.42015249    -0.65518348     0.72387067
 h     -3.08143471    -0.61571720    -1.15143646
 h     -1.37013644     1.45086667     1.43915230
          17

 c      1.29100718    -0.39759851    -0.03697135
 c     -0.07717403    -0.85349151     0.02906224
 c     -1.28603187    -0.18120577    -0.01189801
 c     -1.20733690     1.26490476     0.32230630
 c      0.08507296     1.73375910    -0.19659735
 c      1.34692661     0.99066754    -0.12233937
 h     -0.18031086    -1.75079662     0.20149384
 h     -2.03349027     1.80338826    -0.06018320
 h      0.18084728     2.68875851    -0.69511322
 h      2.22061555     1.60832760    -0.11023207
 o      2.23945841    -1.34014459     0.07315683
 h      3.11098616    -0.92881281     0.51171792
 c     -2.55641849    -0.90766890    -0.14591857
 h     -2.32392612    -2.01265854    -0.17526462
 h     -3.45272930    -0.64956792     0.74062641
 h     -3.05460618    -0.58278139    -1.14143291
 h     -1.36811961     1.44196733     1.50184150
          17

 c      1.29303231    -0.39418360    -0.02788931
 c     -0.08018701    -0.85529214     0.03269881
 c     -1.28047545    -0.17984334    -0.01192219
 c     -1.20123181     1.25927469     0.32728057
 c      0.07644826     1.72487672    -0.20339247
 c      1.34740140     0.98940719    -0.12175855
 h     -0.18584959    -1.70786039     0.19533960
 h     -2.04494529     1.79321665    -0.05654098
 h      0.17044588     2.67207868    -0.73572171
 h      2.20542345     1.60031211    -0.12903988
 o      2.23866883    -1.34009290     0.06995754
 h      3.07572296    -0.89833778     0.50988787
 c     -2.55625554    -0.89913844    -0.15139690
 h     -2.29596154    -2.01587013    -0.19679950
 h     -3.46012215    -0.64888473     0.73631110
 h     -3.02358375    -0.55543580    -1.11990021
 h     -1.36134584     1.42861515     1.54948754
          17

 c      1.29431790    -0.39044234    -0.01877390
 c     -0.08181134    -0.84800528     0.03433983
 c     -1.27426118    -0.17799243    -0.01119379
 c     -1.19535092     1.25429712     0.33445015
 c      0.06918997     1.71515796    -0.21039343
 c      1.34593110     0.98826893    -0.12093847
 h     -0.20406532    -1.79750507     0.21208460
 h     -2.06320256     1.78940287    -0.05773671
 h      0.15689262     2.65737742    -0.77694867
 h      2.20399474     1.59760677    -0.14934447
 o      2.23888481    -1.33881014     0.06756798
 h      3.02301831    -0.87998241     0.49557844
 c     -2.55768643    -0.89091424    -0.15621455
 h     -2.27594432    -2.00691068    -0.21857287
 h     -3.44164526    -0.65330271     0.71087247
 h     -2.99216375    -0.53282242    -1.09304090
 h     -1.34955778     1.41082691     1.57683226
          17

 c      1.29466395    -0.38652598    -0.00975343
 c     -0.08258528    -0.83831904     0.03522426
 c     -1.26766250    -0.17568549    -0.00967843
 c     -1.19029237     1.25034435     0.34381531
 c      0.06339966     1.70497754    -0.21780712
 c      1.34258937     0.98726494    -0.11988147
 h     -0.22539825    -1.94143528     0.23710394
 h     -2.08231825     1.78853844    -0.06036366
 h      0.13985551     2.64142199    -0.81680746
 h      2.21631752     1.60051192    -0.17111073
 o      2.23951404    -1.33644674     0.06574290
 h      2.96470364    -0.87086307     0.47387453
 c     -2.56006617    -0.88331321    -0.15991441
 h     -2.26542717    -1.98494360    -0.24035828
 h     -3.39905913    -0.66236240     0.66660527
 h     -2.96508934    -0.51267853    -1.06981259
 h     -1.33287995     1.38920868     1.58171559
          17

 c      1.29392035    -0.38264566    -0.00095905
 c     -0.08294363    -0.83150440     0.03629979
 c     -1.26097537    -0.17307532    -0.00739444
 c     -1.18658558     1.24775070     0.35525463
 c      0.05912077     1.69469939    -0.22582997
 c      1.33790889     0.98671162    -0.11862476
 h     -0.24214827    -2.07727020     0.25935038
 h     -2.09658477     1.78734459    -0.06131593
 h      0.11930490     2.62143199    -0.85352348
 h      2.23724015     1.60588692    -0.19397603
 o      2.23952083    -1.33347178     0.06397375
 h      2.91963924    -0.86283291     0.45404529
 c     -2.56254846    -0.87650591    -0.16230620
 h     -2.26483940    -1.95217574    -0.26208877
 h     -3.33801431    -0.67462566     0.60958877
 h     -2.94670833    -0.49203490    -1.05945065
 h     -1.31167628     1.36476541     1.56428470
          17

 c      1.29198398    -0.37903964     0.00749340
 c     -0.08298192    -0.82948812     0.03791391
 c     -1.25446463    -0.17039894    -0.00441150
 c     -1.18453671     1.24671314     0.36850616
 c      0.05632131     1.68459843    -0.23459387
 c      1.33261583     0.98702772    -0.11724747
 h     -0.25170208    -2.18116148     0.27499448
 h     -2.10214369     1.78361869    -0.05839294
 h      0.09554846     2.59582230    -0.88605996
 h      2.25937856     1.60923282    -0.21716103
 o      2.23786096    -1.33047779     0.06171577
 h      2.90660781    -0.84581843     0.44579481
 c     -2.56397946    -0.87043503    -0.16409786
 h     -2.27326652    -1.91402125    -0.28399622
 h     -3.27126137    -0.68683793     0.55288989
 h     -2.93900393    -0.46903051    -1.06686478
 h     -1.28658109     1.33889372     1.52751290
          17

 c      1.28883858    -0.37590795     0.01552613
 c     -0.08270804    -0.83275993     0.04017746
 c     -1.24834233    -0.16790761    -0.00084065
 c     -1.18416359     1.24724701     0.38298353
 c      0.05487474     1.67482242    -0.24412613
 c      1.32736387     0.98853121    -0.11585142
 h     -0.25360066    -2.24564809     0.28305646
 h     -2.09750132     1.77651751    -0.05041091
 h      0.06917261     2.56450335    -0.91441402
 h      2.27616166     1.60682708    -0.23968865
 o      2.23446166    -1.32750489     0.05895290
 h      2.92830853    -0.81884678     0.45008667
 c     -2.56277102    -0.86477099    -0.16734010
 h     -2.28846274    -1.87889570    -0.30677013
 h     -3.22095722    -0.69328053     0.51902302
 h     -2.94075153    -0.44439794    -1.08955605
 h     -1.25859850     1.31343433     1.47907502
          17

 c      1.28456955    -0.37337254     0.02311063
 c     -0.08214103    -0.84134084     0.04313663
 c     -1.24274914    -0.16580828     0.00318470
 c     -1.18518811     1.24917403     0.39752486
 c      0.05454839     1.66538351    -0.25432847
 c      1.32260803     0.99133718    -0.11453525
 h     -0.24804864    -2.26855172     0.28333369
 h     -2.08358785     1.76658268    -0.03716005
 h      0.04092838     2.52885192    -0.93970335
 h      2.28336978     1.59670233    -0.26067792
 o      2.23031873    -1.32389504     0.05625125
 h      2.96950548    -0.79244891     0.45821544
 c     -2.55763034    -0.85888570    -0.17441089
 h     -2.30743377    -1.85659085    -0.33154811
 h     -3.20836902    -0.68841313     0.52988375
 h     -2.94881232    -0.42080970    -1.11964820
 h     -1.22904508     1.29056155     1.43385105
          17

 c      1.27932325    -0.37146767     0.03025855
 c     -0.08131919    -0.85510577     0.04682658
 c     -1.23772976    -0.16423025     0.00753135
 c     -1.18709075     1.25215350     0.41044657
 c      0.05501548     1.65618115    -0.26498680
 c      1.31858156     0.99533436    -0.11337397
 h     -0.23544076    -2.24928222     0.27575230
 h     -2.06375374     1.75574065    -0.01941646
 h      0.01159966     2.49137215    -0.96400991
 h      2.27954219     1.57878913    -0.27956805
 o      2.22653925    -1.31896829     0.05419459
 h      3.01240014    -0.77781285     0.46088233
 c     -2.54930387    -0.85182110    -0.18559676
 h     -2.32777603    -1.85427239    -0.35931717
 h     -3.23038246    -0.67317760     0.58186673
 h     -2.95993813    -0.40102966    -1.14848915
 h     -1.19897501     1.27221669     1.41303329
          17

 c      1.27324977    -0.37015223     0.03700480
 c     -0.08028887    -0.87381957     0.05127510
 c     -1.23323718    -0.16323231     0.01208908
 c     -1.18920969     1.25574831     0.42053137
 c      0.05589626     1.64706887    -0.27582773
 c      1.31529262     1.00019874    -0.11240400
 h     -0.21632186    -2.18827765     0.26030373
 h     -2.04363730     1.74721941     0.00102151
 h     -0.01809686     2.45497775    -0.98986621
 h      2.26603990     1.55479997    -0.29628528
 o      2.22383790    -1.31238407     0.05310913
 h      3.04504791    -0.78093347     0.45272723
 c     -2.53995800    -0.84290444    -0.19927029
 h     -2.34893508    -1.87157392    -0.38981026
 h     -3.26479696    -0.65374723     0.64958846
 h     -2.97161962    -0.38678714    -1.16951650
 h     -1.16838656     1.25931579     1.43247909
          17

 c      1.26646811    -0.36933904     0.04339614
 c     -0.07908287    -0.89695846     0.05647293
 c     -1.22915568    -0.16283381     0.01678602
 c     -1.19078372     1.25946032     0.42831559
 c      0.05680440     1.63795322    -0.28661116
 c      1.31251370     1.00542952    -0.11161212
 h     -0.19164096    -2.08884115     0.23737086
 h     -2.03025516     1.74500642     0.02165379
 h     -0.04751267     2.42195165    -1.01936008
 h      2.24703461     1.52804027    -0.31138816
 o      2.22253519    -1.30411599     0.05308704
 h      3.06166597    -0.80295451     0.43204117
 c     -2.53125646    -0.83234206    -0.21394930
 h     -2.37177842    -1.90000319    -0.42112349
 h     -3.29321406    -0.63530170     0.71060274
 h     -2.98225254    -0.37855580    -1.17896775
 h     -1.13691113     1.25189804     1.48731561
          17

 c      1.25906699    -0.36892983     0.04948517
 c     -0.07766535    -0.92313274     0.06229015
 c     -1.22531643    -0.16304176     0.02159225
 c     -1.19105328     1.26279956     0.43557543
 c      0.05736302     1.62887584    -0.29721182
 c      1.30981079     1.01041143    -0.11093228
 h     -0.16342726    -1.96369209     0.20870447
 h     -2.02940178     1.75232476     0.04046382
 h     -0.07595238     2.39301930    -1.05319132
 h      2.22902312     1.50292266    -0.32610442
 o      2.22260290    -1.29438234     0.05403976
 h      3.06193197    -0.84122051     0.39994100
 c     -2.52403592    -0.82092619    -0.22881663
 h     -2.39702348    -1.92794078    -0.45061451
 h     -3.30629757    -0.62049860     0.75239017
 h     -2.99116784    -0.37563327    -1.17583742
 h     -1.10534853     1.24993449     1.55699234
          17

 c      1.25113183    -0.36885513     0.05532967
 c     -0.07581868    -0.94860299     0.06828997
 c     -1.22151862    -0.16388060     0.02650914
 c     -1.18958638     1.26547467     0.44382205
 c      0.05720530     1.62002558    -0.30764693
 c      1.30668851     1.01453869    -0.11027081
 h     -0.13605163    -1.85239137     0.17961570
 h     -2.04216367     1.76956592     0.05746194
 h     -0.10254630     2.36714311    -1.09027414
 h      2.21900316     1.48378020    -0.34202168
 o      2.22359668    -1.28363290     0.05570646
 h      3.05189037    -0.88941852     0.36022914
 c     -2.51864126    -0.80952971    -0.24337231
 h     -2.42439556    -1.94565796    -0.47598060
 h     -3.30046642    -0.61039280     0.76923490
 h     -2.99872213    -0.37619817    -1.16180328
 h     -1.07536822     1.25337503     1.62174135
          17

 c      1.24279911    -0.36909288     0.06099434
 c     -0.07314018    -0.96590074     0.07366660
 c     -1.21757452    -0.16540938     0.03154328
 c     -1.18646952     1.26750717     0.45375578
 c      0.05598607     1.61167453    -0.31803941
 c      1.30286671     1.01739224    -0.10957358
 h     -0.11608173    -1.83816085     0.15968855
 h     -2.06387110     1.79359529     0.07490538
 h     -0.12627432     2.34218159    -1.12820134
 h      2.22115242     1.47308086    -0.36025755
 o      2.22453614    -1.27253436     0.05766331
 h      3.04562675    -0.93776602     0.31924272
 c     -2.51513356    -0.79886425    -0.25714093
 h     -2.45275745    -1.94724573    -0.49574680
 h     -3.27514083    -0.60525299     0.75919220
 h     -3.00641066    -0.37733102    -1.14112887
 h     -1.04846691     1.26190983     1.66911768
          17

 c      1.23435793    -0.36959465     0.06654566
 c     -0.06968093    -0.97192830     0.07831888
 c     -1.21339847    -0.16764898     0.03666761
 c     -1.18213127     1.26915085     0.46551244
 c      0.05340015     1.60408560    -0.32854258
 c      1.29851083     1.01886086    -0.10889455
 h     -0.10465509    -1.95383242     0.15003681
 h     -2.08680107     1.81930231     0.09583703
 h     -0.14617582     2.31587850    -1.16423695
 h      2.23418840     1.47028458    -0.38056542
 o      2.22414467    -1.26177777     0.05947989
 h      3.06141021    -0.97621588     0.28340225
 c     -2.51335567    -0.78942039    -0.26960886
 h     -2.48053818    -1.93066465    -0.50935159
 h     -3.23171638    -0.60491386     0.72292221
 h     -3.01671206    -0.37524558    -1.12006112
 h     -1.02556836     1.27498113     1.69288595
          17

 c      1.22627208    -0.37022205     0.07203714
 c     -0.06598887    -0.97363283     0.08296772
 c     -1.20903670    -0.17051742     0.04179737
 c     -1.17705173     1.27072736     0.47897640
 c      0.04921399     1.59743633    -0.33926706
 c      1.29415308     1.01909697    -0.10839836
 h     -0.09726937    -2.11566679     0.14204242
 h     -2.10370964     1.84173559     0.12254417
 h     -0.16161236     2.28663411    -1.19623857
 h      2.25216424     1.47248773    -0.40127280
 o      2.22191222    -1.25167654     0.06105192
 h      3.10531594    -1.00115594     0.25402670
 c     -2.51295059    -0.78142028    -0.28041225
 h     -2.50605767    -1.89757126    -0.51716838
 h     -3.17390109    -0.60872467     0.66426844
 h     -3.03219495    -0.36610601    -1.10504371
 h     -1.00703141     1.29187810     1.69097564
          17

 c      1.21903193    -0.37081545     0.07749686
 c     -0.06247584    -0.97608759     0.08791496
 c     -1.20456821    -0.17390847     0.04681034
 c     -1.17159612     1.27249063     0.49388199
 c      0.04331123     1.59177079    -0.35023091
 c      1.29037040     1.01836819    -0.10829776
 h     -0.09149015    -2.26285173     0.13219846
 h     -2.10975222     1.85730389     0.15593553
 h     -0.17245291     2.25391088    -1.22321652
 h      2.26780576     1.47611766    -0.42009759
 o      2.21871733    -1.24213443     0.06262308
 h      3.16209146    -1.01603060     0.22709245
 c     -2.51334319    -0.77472369    -0.28978088
 h     -2.52773474    -1.85354053    -0.52062536
 h     -3.10932406    -0.61506284     0.59278309
 h     -3.05385397    -0.34745711    -1.09988557
 h     -0.99262589     1.31177778     1.66473307
          17

 c      1.21305240    -0.37122334     0.08292388
 c     -0.05944120    -0.98112178     0.09318984
 c     -1.20005179    -0.17772283     0.05157968
 c     -1.16598271     1.27456580     0.50972540
 c      0.03570924     1.58698475    -0.36133117
 c      1.28753788     1.01693445    -0.10878363
 h     -0.08642804    -2.37279635     0.12032700
 h     -2.10298791     1.86414338     0.19556558
 h     -0.17915021     2.21830757    -1.24558244
 h      2.27533410     1.47826967    -0.43503011
 o      2.21588349    -1.23303886     0.06443938
 h      3.21036847    -1.02487375     0.19874818
 c     -2.51362602    -0.76877758    -0.29903906
 h     -2.54432433    -1.80832096    -0.52235548
 h     -3.05194123    -0.62052869     0.52778401
 h     -3.07983242    -0.31938878    -1.10386003
 h     -0.98130126     1.33381660     1.61972450
          17

 c      1.20863152    -0.37131172     0.08829277
 c     -0.05710615    -0.98921292     0.09875668
 c     -1.19552942    -0.18185650     0.05600781
 c     -1.16031016     1.27690870     0.52555855
 c      0.02654238     1.58284192    -0.37233831
 c      1.28574522     1.01498414    -0.10998569
 h     -0.08175629    -2.43858328     0.10703694
 h     -2.08443762     1.86219614     0.23981443
 h     -0.18270708     2.18138215    -1.26512802
 h      2.27166652     1.47726049    -0.44480485
 o      2.21434182    -1.22441858     0.06660260
 h      3.23571353    -1.02946321     0.16760289
 c     -2.51259785    -0.76272472    -0.31048251
 h     -2.55519184    -1.77458675    -0.52594990
 h     -3.02071552    -0.62008213     0.49738346
 h     -3.10596665    -0.28434473    -1.11262906
 h     -0.97068262     1.35730901     1.56775870
          17

 c      1.20593101    -0.37098057     0.09356072
 c     -0.05559153    -1.00038415     0.10456804
 c     -1.19104744    -0.18618135     0.06005477
 c     -1.15458101     1.27925105     0.53986739
 c      0.01602826     1.57902049    -0.38292807
 c      1.28480185     1.01260832    -0.11195593
 h     -0.07738935    -2.45834550     0.09303571
 h     -2.05820065     1.85330326     0.28603896
 h     -0.18450982     2.14522488    -1.28462978
 h      2.25665870     1.47275220    -0.44907597
 o      2.21450767    -1.21639106     0.06911443
 h      3.23229367    -1.02989088     0.13397697
 c     -2.50975563    -0.75559175    -0.32552862
 h     -2.56041523    -1.76314513    -0.53471482
 h     -3.02582836    -0.61093991     0.51774753
 h     -3.12762582    -0.24582472    -1.12094674
 h     -0.95657863     1.38217943     1.52798792
          17

 c      1.20496800    -0.37018032     0.09867139
 c     -0.05489697    -1.01449196     0.11056956
 c     -1.18667756    -0.19054208     0.06374850
 c     -1.14863167     1.28109433     0.55107724
 c      0.00442683     1.57519246    -0.39276940
 c      1.28426685     1.00978321    -0.11465893
 h     -0.07338699    -2.43181501     0.07903149
 h     -2.03142439     1.84120260     0.33084607
 h     -0.18602668     2.11177018    -1.30695519
 h      2.23308043     1.46577842    -0.44847970
 o      2.21633095    -1.20911137     0.07193423
 h      3.20189581    -1.02522821     0.09895162
 c     -2.50618544    -0.74667605    -0.34299549
 h     -2.56049586    -1.77592892    -0.54985160
 h     -3.05683881    -0.59629913     0.57276905
 h     -3.14117055    -0.20714521    -1.12475733
 h     -0.93385920     1.40904174     1.52071741
          17

 c      1.20560636    -0.36894063     0.10356018
 c     -0.05489450    -1.03125062     0.11669483
 c     -1.18253183    -0.19478474     0.06716929
 c     -1.14194868     1.28190989     0.55885975
 c     -0.00799007     1.57111684    -0.40165337
 c      1.28348761     1.00637378    -0.11797492
 h     -0.06993756    -2.35993032     0.06576259
 h     -2.01309909     1.83081988     0.37084351
 h     -0.18845040     2.08204904    -1.33378425
 h      2.20639479     1.45870553    -0.44461357
 o      2.21924312    -1.20277184     0.07502174
 h      3.15472315    -1.01346945     0.06366076
 c     -2.50340050    -0.73609439    -0.36077832
 h     -2.55598531    -1.80400231    -0.57001876
 h     -3.09616405    -0.58140931     0.63432133
 h     -3.14451509    -0.17080395    -1.12190127
 h     -0.90002877     1.43765575     1.55152783
          17

 c      1.20754294    -0.36741073     0.10816785
 c     -0.05533376    -1.05004230     0.12286745
 c     -1.17875369    -0.19879248     0.07042547
 c     -1.13378101     1.28145938     0.56452477
 c     -0.02094323     1.56670290    -0.40958909
 c      1.28169160     1.00219135    -0.12173680
 h     -0.06738175    -2.24697728     0.05395564
 h     -2.01047222     1.82613207     0.40391473
 h     -0.19247329     2.05582950    -1.36459679
 h      2.18375027     1.45482715    -0.43973189
 o      2.22208288    -1.19764105     0.07839358
 h      3.11068588    -0.99095686     0.02834392
 c     -2.50227112    -0.72461598    -0.37744989
 h     -2.54751843    -1.83363343    -0.59281623
 h     -3.13160665    -0.56973496     0.68299554
 h     -3.13728954    -0.13816106    -1.11217829
 h     -0.85772656     1.46532602     1.60567646
          17

 c      1.21029497    -0.36589817     0.11246564
 c     -0.05586609    -1.06930006     0.12904127
 c     -1.17548958    -0.20250790     0.07364305
 c     -1.12375114     1.27989721     0.56974354
 c     -0.03411963     1.56201160    -0.41679703
 c      1.27818969     0.99713976    -0.12581910
 h     -0.06625916    -2.10786215     0.04383003
 h     -2.02447152     1.82748551     0.43006594
 h     -0.19831972     2.03194167    -1.39667209
 h      2.17148022     1.45718012    -0.43591899
 o      2.22354689    -1.19404051     0.08217837
 h      3.09251887    -0.95294045    -0.00862251
 c     -2.50297685    -0.71312634    -0.39221975
 h     -2.53600733    -1.85299903    -0.61623733
 h     -3.15683323    -0.56285430     0.70917413
 h     -3.12088658    -0.10918284    -1.09730197
 h     -0.81220450     1.48826086     1.66239664
          17

 c      1.21323554    -0.36486889     0.11647704
 c     -0.05610871    -1.08498301     0.13537799
 c     -1.17284573    -0.20595066     0.07695856
 c     -1.11219285     1.27763365     0.57561748
 c     -0.04715093     1.55719764    -0.42361067
 c      1.27264919     0.99139508    -0.13023947
 h     -0.06738997    -1.98636870     0.03294341
 h     -2.04886781     1.83128397     0.45085478
 h     -0.20596534     2.00901288    -1.42616315
 h      2.17179872     1.46681835    -0.43398613
 o      2.22352015    -1.19205770     0.08650877
 h      3.10484278    -0.89831829    -0.04912461
 c     -2.50524463    -0.70235415    -0.40455887
 h     -2.52263257    -1.85472374    -0.63912326
 h     -3.16896480    -0.56129824     0.70896786
 h     -3.09830020    -0.08229354    -1.08072244
 h     -0.76813556     1.50351222     1.70641973
          17

 c      1.21573745    -0.36485067     0.12026550
 c     -0.05572256    -1.08971313     0.14259001
 c     -1.17085432    -0.20918908     0.08049363
 c     -1.09987398     1.27511754     0.58267517
 c     -0.05966397     1.55241637    -0.43035339
 c      1.26523373     0.98543677    -0.13517089
 h     -0.07201832    -1.96637589     0.01207201
 h     -2.07423589     1.83252147     0.46814488
 h     -0.21539220     1.98601433    -1.44954225
 h      2.18144834     1.48194947    -0.43300946
 o      2.22339417    -1.19129311     0.09129746
 h      3.12871722    -0.83357270    -0.09178262
 c     -2.50857523    -0.69280161    -0.41402879
 h     -2.50868411    -1.83584824    -0.66111536
 h     -3.16709212    -0.56511633     0.68157656
 h     -3.07345627    -0.05465490    -1.06701302
 h     -0.72868057     1.50943592     1.72937265
          17

 c      1.21736405    -0.36625304     0.12389699
 c     -0.05453353    -1.08182646     0.15106465
 c     -1.16952837    -0.21220093     0.08432415
 c     -1.08759268     1.27268846     0.59110451
 c     -0.07136394     1.54775803    -0.43724753
 c      1.25647271     0.97987795    -0.14084820
 h     -0.08059223    -2.06679817    -0.02424540
 h     -2.09223167     1.82728591     0.48341626
 h     -0.22675099     1.96243990    -1.46467303
 h      2.19377059     1.49889826    -0.43102320
 o      2.22469282    -1.19111565     0.09628958
 h      3.14269590    -0.76849120    -0.13268973
 c     -2.51243525    -0.68466428    -0.42033487
 h     -2.49538483    -1.79748570    -0.68262667
 h     -3.15189513    -0.57410250     0.62851290
 h     -3.04981441    -0.02329378    -1.06049785
 h     -0.69568923     1.50543483     1.72788922
          17

 c      1.21791900    -0.36930021     0.12741494
 c     -0.05265262    -1.06855100     0.15977015
 c     -1.16890119    -0.21482114     0.08847736
 c     -1.07597809     1.27051433     0.60085988
 c     -0.08205441     1.54323087    -0.44436831
 c      1.24698513     0.97526337    -0.14746612
 h     -0.09095623    -2.20448612    -0.06439474
 h     -2.09750543     1.81368856     0.49768906
 h     -0.24039216     1.93837649    -1.47129657
 h      2.20200855     1.51385223    -0.42614634
 o      2.22829358    -1.19095631     0.10123590
 h      3.13474389    -0.71129331    -0.16809033
 c     -2.51636351    -0.67767210    -0.42354819
 h     -2.48368623    -1.74499839    -0.70502569
 h     -3.12622874    -0.58774234     0.55452647
 h     -3.02877027     0.01308262    -1.06343879
 h     -0.66990584     1.49174090     1.70233639
          17

 c      1.21735639    -0.37409138     0.13083214
 c     -0.05026242    -1.05480764     0.16783956
 c     -1.16896717    -0.21685716     0.09295762
 c     -1.06546225     1.26856020     0.61162191
 c     -0.09161633     1.53876088    -0.45162947
 c      1.23727085     0.97193668    -0.15512477
 h     -0.10088163    -2.32492605    -0.09842896
 h     -2.08801568     1.79180627     0.51164273
 h     -0.25683993     1.91453572    -1.47110537
 h      2.20140640     1.52404702    -0.41725400
 o      2.23446781    -1.19038418     0.10596197
 h      3.10159621    -0.66734841    -0.19550036
 c     -2.51986611    -0.67098449    -0.42441002
 h     -2.47400472    -1.68825261    -0.73099639
 h     -3.09690669    -0.60496290     0.47041447
 h     -3.00915828     0.05288936    -1.07503110
 h     -0.65075501     1.46943832     1.65695237
          17

 c      1.21571344    -0.38061052     0.13413587
 c     -0.04753515    -1.04258620     0.17491140
 c     -1.16967253    -0.21814127     0.09777364
 c     -1.05633765     1.26656423     0.62265175
 c     -0.09999295     1.53421444    -0.45879848
 c      1.22763656     0.96998892    -0.16382114
 h     -0.10910319    -2.40856452    -0.12219110
 h     -2.06500942     1.76348597     0.52572021
 h     -0.27673865     1.89213954    -1.46743507
 h      2.18989784     1.52823095    -0.40413289
 o      2.24303836    -1.18912654     0.11038872
 h      3.04651510    -0.63901795    -0.21407887
 c     -2.52207893    -0.66337721    -0.42459658
 h     -2.46605470    -1.64009668    -0.76458018
 h     -3.07740858    -0.62402993     0.39674408
 h     -2.98839245     0.09231224    -1.09204976
 h     -0.63556133     1.44067766     1.60125046
          17

 c      1.21306716    -0.38872706     0.13729906
 c     -0.04465250    -1.03271168     0.18086439
 c     -1.17094605    -0.21853810     0.10295634
 c     -1.04882843     1.26402697     0.63266633
 c     -0.10718156     1.52944305    -0.46556450
 c      1.21818256     0.96926013    -0.17346131
 h     -0.11497297    -2.44971788    -0.13424868
 h     -2.03319664     1.73227340     0.54016156
 h     -0.30073297     1.87261268    -1.46440212
 h      2.16818663     1.52677471    -0.38740573
 o      2.25342237    -1.18713677     0.11457548
 h      2.97888692    -0.62477392    -0.22535105
 c     -2.52169542    -0.65377786    -0.42642503
 h     -2.45911047    -1.61086223    -0.80971174
 h     -3.08644828    -0.64350191     0.36038838
 h     -2.96415265     0.12718649    -1.11040430
 h     -0.61851507     1.40873040     1.55132818
          17

 c      1.20950576    -0.39822026     0.14029229
 c     -0.04180731    -1.02564627     0.18566428
 c     -1.17272320    -0.21793815     0.10855791
 c     -1.04302688     1.26028959     0.64013282
 c     -0.11323160     1.52434605    -0.47167334
 c      1.20879916     0.96936932    -0.18388011
 h     -0.11814337    -2.44710934    -0.13410029
 h     -2.00080689     1.70328631     0.55501315
 h     -0.32922471     1.85708993    -1.46542404
 h      2.13970079     1.52167619    -0.36837195
 o      2.26461743    -1.18471719     0.11879810
 h      2.91461984    -0.61744645    -0.23446460
 c     -2.51810628    -0.64184166    -0.43106984
 h     -2.45274577    -1.60155050    -0.86710792
 h     -3.13259536    -0.66378962     0.37156105
 h     -2.93538063     0.15460692    -1.12650693
 h     -0.59145992     1.37707062     1.52643989
          17

 c      1.20511293    -0.40883377     0.14308836
 c     -0.03915949    -1.02174419     0.18930867
 c     -1.17495325    -0.21622349     0.11463127
 c     -1.03853759     1.25474845     0.64435209
 c     -0.11825697     1.51893032    -0.47709273
 c      1.19918053     0.96977216    -0.19487327
 h     -0.11842464    -2.40084960    -0.12149609
 h     -1.97823423     1.68248444     0.57026724
 h     -0.36203617     1.84589966    -1.47165416
 h      2.11025805     1.51638500    -0.34870091
 o      2.27541770    -1.18249738     0.12354460
 h      2.87275297    -0.60485760    -0.25004255
 c     -2.51238884    -0.62817492    -0.43750167
 h     -2.44723234    -1.60353665    -0.93265777
 h     -3.20213310    -0.68550269     0.41040490
 h     -2.90242895     0.17361712    -1.13803496
 h     -0.54974638     1.34741029     1.53643517
          17

 c      1.19989359    -0.42046172     0.14565629
 c     -0.03660303    -1.02126106     0.19181755
 c     -1.17766841    -0.21306879     0.12121620
 c     -1.03440075     1.24696976     0.64629244
 c     -0.12246619     1.51335097    -0.48216033
 c      1.18888745     0.96989773    -0.20626939
 h     -0.11576190    -2.31222639    -0.09620011
 h     -1.97355674     1.67478275     0.58627496
 h     -0.39817824     1.83820573    -1.48130592
 h      2.08676232     1.51507225    -0.32973195
 o      2.28518402    -1.18085597     0.12916051
 h      2.86339553    -0.57946746    -0.27826038
 c     -2.50607430    -0.61396533    -0.44432163
 h     -2.44317701    -1.60504820    -0.99944628
 h     -3.27421276    -0.70737978     0.45087752
 h     -2.86683625     0.18520084    -1.14413887
 h     -0.49832213     1.31942480     1.57267884
          17

 c      1.19678386    -0.42933600     0.14720462
 c     -0.03738800    -1.02493397     0.19348782
 c     -1.18075529    -0.21046656     0.12831499
 c     -1.02916073     1.23867264     0.64582448
 c     -0.12687895     1.50830022    -0.48608111
 c      1.17802716     0.96743086    -0.21763028
 h     -0.11037612    -2.18567021    -0.06533639
 h     -1.98815638     1.67979164     0.60484887
 h     -0.43730423     1.83017051    -1.49333827
 h      2.07526721     1.52100266    -0.30837757
 o      2.29433827    -1.17967049     0.13577376
 h      2.87866244    -0.54696625    -0.31764893
 c     -2.50000404    -0.60024878    -0.45037646
 h     -2.44063277    -1.59790414    -1.05968053
 h     -3.33766187    -0.72812128     0.47720184
 h     -2.83102012     0.19250637    -1.14525852
 h     -0.44355487     1.28844635     1.62024779
          17

 c      1.19603498    -0.43486031     0.14744891
 c     -0.04156224    -1.03166579     0.19448033
 c     -1.18393319    -0.20838924     0.13580301
 c     -1.02276952     1.23049743     0.64436352
 c     -0.13223665     1.50379049    -0.48918848
 c      1.16707210     0.96182485    -0.22874429
 h     -0.10369266    -2.03650423    -0.03138052
 h     -2.01368029     1.69391191     0.62727602
 h     -0.47769976     1.81913315    -1.50370631
 h      2.07519766     1.53456368    -0.28345864
 o      2.30373270    -1.17806991     0.14277410
 h      2.90352365    -0.52191832    -0.35799161
 c     -2.49467980    -0.58785654    -0.45541741
 h     -2.43962567    -1.57710652    -1.10843175
 h     -3.38459314    -0.74608176     0.48201338
 h     -2.79771652     0.19903529    -1.14328044
 h     -0.39429113     1.25439913     1.66347835
          17

 c      1.19738632    -0.43720542     0.14642086
 c     -0.04846976    -1.03770489     0.19557562
 c     -1.18710056    -0.20686045     0.14373706
 c     -1.01586613     1.22279834     0.64283127
 c     -0.13866946     1.50007233    -0.49191934
 c      1.15660765     0.95339625    -0.23963285
 h     -0.09932494    -1.91021948    -0.00383041
 h     -2.03833865     1.71176613     0.65403810
 h     -0.51710230     1.80416587    -1.50849773
 h      2.08114757     1.55265213    -0.25475013
 o      2.31389754    -1.17535053     0.14959924
 h      2.92676209    -0.51487214    -0.39054303
 c     -2.49028286    -0.57736556    -0.45935542
 h     -2.43987731    -1.54136842    -1.14285113
 h     -3.41103524    -0.75988822     0.46275271
 h     -2.76940516     0.20895331    -1.14058275
 h     -0.35610418     1.21824338     1.69257945
          17

 c      1.20036442    -0.43706265     0.14478390
 c     -0.05737768    -1.03596824     0.19860216
 c     -1.19030918    -0.20649879     0.15248804
 c     -1.00917608     1.21534834     0.64153203
 c     -0.14513409     1.49757877    -0.49455070
 c      1.14697024     0.94351417    -0.25062006
 h     -0.10329076    -1.89293069    -0.00373420
 h     -2.05232266     1.72825801     0.68436520
 h     -0.55248130     1.78911201    -1.50490586
 h      2.08636657     1.56970907    -0.22634979
 o      2.32474067    -1.17105806     0.15579974
 h      2.94322189    -0.52903988    -0.41034338
 c     -2.48687629    -0.56905469    -0.46208683
 h     -2.44076013    -1.49257009    -1.16209733
 h     -3.41546189    -0.76842888     0.41928779
 h     -2.74762906     0.22592725    -1.13888436
 h     -0.33257573     1.18176898     1.70203161
          17

 c      1.20477451    -0.43450622     0.14270651
 c     -0.06789796    -1.02539773     0.20389975
 c     -1.19355314    -0.20751677     0.16200891
 c     -1.00313855     1.20841621     0.64079612
 c     -0.15150748     1.49621046    -0.49705159
 c      1.13881762     0.93274685    -0.26173069
 h     -0.11654582    -1.99841471    -0.03515208
 h     -2.04991650     1.73970475     0.71720965
 h     -0.58248832     1.77555867    -1.49294317
 h      2.08483494     1.58157705    -0.20017827
 o      2.33613527    -1.16519182     0.16123852
 h      2.95122424    -0.56372709    -0.41570279
 c     -2.48463772    -0.56267769    -0.46362343
 h     -2.44136950    -1.43537062    -1.16797888
 h     -3.39809911    -0.77101509     0.35330114
 h     -2.73270092     0.25081121    -1.13814397
 h     -0.32479639     1.14650025     1.69008090
          17

 c      1.21092213    -0.43097966     0.14091776
 c     -0.07819534    -1.01037721     0.21074104
 c     -1.19745467    -0.21059780     0.17151300
 c     -0.99876609     1.20441487     0.64201606
 c     -0.15718117     1.49323016    -0.49833317
 c      1.13257259     0.92192030    -0.27346225
 h     -0.12607960    -2.15487221    -0.07461301
 h     -2.02975029     1.74211658     0.74900493
 h     -0.60562002     1.76674386    -1.47339362
 h      2.07608535     1.58856501    -0.18140135
 o      2.34749901    -1.15797440     0.16505979
 h      2.94784333    -0.61894010    -0.40759443
 c     -2.48392719    -0.55733978    -0.46408475
 h     -2.44280834    -1.38128968    -1.16823745
 h     -3.36128012    -0.76615128     0.26664877
 h     -2.72246829     0.28125502    -1.13684572
 h     -0.33799618     1.11644800     1.65367687
          17

 c      1.21820964    -0.42453405     0.13744545
 c     -0.09033802    -0.99787244     0.21627848
 c     -1.20002661    -0.21508279     0.18029181
 c     -0.99485270     1.20305411     0.64580653
 c     -0.16468866     1.48888230    -0.49879083
 c      1.12993737     0.90984894    -0.28418355
 h     -0.13717889    -2.29225053    -0.10497969
 h     -1.99314064     1.73710464     0.78015534
 h     -0.62558255     1.75664643    -1.45291101
 h      2.05317949     1.58793217    -0.16482097
 o      2.35856497    -1.15011704     0.16870703
 h      2.94525693    -0.68180265    -0.39265445
 c     -2.48468438    -0.55202717    -0.46414260
 h     -2.44103893    -1.33364205    -1.16770084
 h     -3.31268565    -0.75606982     0.17121346
 h     -2.71691705     0.31304913    -1.13250888
 h     -0.36709809     1.09289073     1.59791300
          17

 c      1.22631326    -0.41577068     0.13232522
 c     -0.10350351    -0.98957257     0.22023010
 c     -1.20171569    -0.22063746     0.18823342
 c     -0.99145679     1.20413011     0.65163679
 c     -0.17375075     1.48297281    -0.49819949
 c      1.13064484     0.89699575    -0.29396863
 h     -0.14890271    -2.39268260    -0.12259539
 h     -1.94558788     1.72702539     0.81013807
 h     -0.64350945     1.74644443    -1.43559761
 h      2.01805766     1.58022128    -0.15121318
 o      2.36828767    -1.14245347     0.17314073
 h      2.95736783    -0.73874471    -0.38536678
 c     -2.48548195    -0.54538706    -0.46489727
 h     -2.43461300    -1.30089144    -1.17459774
 h     -3.27253876    -0.74519738     0.08544297
 h     -2.71460669     0.34272877    -1.12287005
 h     -0.40539900     1.07631643     1.53319376
          17

 c      1.23492002    -0.40545645     0.12566211
 c     -0.11672755    -0.98602976     0.22258572
 c     -1.20307276    -0.22686250     0.19525721
 c     -0.98877616     1.20729581     0.65811238
 c     -0.18398456     1.47529483    -0.49636414
 c      1.13401896     0.88383980    -0.30298620
 h     -0.16098254    -2.45148654    -0.12702119
 h     -1.89685160     1.71653214     0.83916776
 h     -0.66054267     1.73732220    -1.42488416
 h      1.97583557     1.56812075    -0.14101799
 o      2.37578709    -1.13554033     0.17918882
 h      2.99527881    -0.78068208    -0.39792602
 c     -2.48395934    -0.53627866    -0.46802583
 h     -2.42245176    -1.28689835    -1.19393153
 h     -3.27110572    -0.74104527     0.03269636
 h     -2.71433532     0.36785290    -1.10690698
 h     -0.44000568     1.06533944     1.47852939
          17

 c      1.24374914    -0.39450087     0.11762860
 c     -0.12903589    -0.98746797     0.22339735
 c     -1.20464279    -0.23329421     0.20133336
 c     -0.98712265     1.21214164     0.66320477
 c     -0.19500396     1.46569161    -0.49324996
 c      1.13904792     0.87084286    -0.31150519
 h     -0.17333747    -2.46759840    -0.11863133
 h     -1.85989392     1.71216343     0.86834886
 h     -0.67715534     1.72998623    -1.42220038
 h      1.93439276     1.55659707    -0.13404453
 o      2.38129668    -1.12917264     0.18666769
 h      3.05281508    -0.81091701    -0.42633160
 c     -2.47905772    -0.52458013    -0.47439287
 h     -2.40454278    -1.28851870    -1.22419801
 h     -3.32193648    -0.74780285     0.02154844
 h     -2.71526742     0.38765557    -1.08511310
 h     -0.45348750     1.05631962     1.45870216
          17

 c      1.25255094    -0.38393482     0.10847133
 c     -0.13956383    -0.99400222     0.22271175
 c     -1.20683497    -0.23945532     0.20648912
 c     -0.98630821     1.21817958     0.66589720
 c     -0.20647165     1.45410695    -0.48907791
 c      1.14457626     0.85847652    -0.31987627
 h     -0.18591255    -2.44070286    -0.09793520
 h     -1.84594112     1.71973676     0.89908851
 h     -0.69275846     1.72437383    -1.42636255
 h      1.90265053     1.55199616    -0.12949498
 o      2.38587096    -1.12284531     0.19468280
 h      3.11159370    -0.83773367    -0.45539014
 c     -2.47271093    -0.51149869    -0.48318277
 h     -2.38218463    -1.29785416    -1.25884074
 h     -3.40193002    -0.76067570     0.03674728
 h     -2.71705033     0.40321927    -1.05935058
 h     -0.43659372     1.04655050     1.48578254
          17

 c      1.26111486    -0.37486075     0.09850552
 c     -0.14766921    -1.00563534     0.22055856
 c     -1.20985400    -0.24494053     0.21079406
 c     -0.98544161     1.22489377     0.66756843
 c     -0.21808954     1.44059620    -0.48431460
 c      1.14964619     0.84738114    -0.32845662
 h     -0.19859902    -2.37081136    -0.06551048
 h     -1.85707409     1.74010779     0.93137836
 h     -0.70594118     1.71970525    -1.43415088
 h      1.88697277     1.55920514    -0.12664454
 o      2.39044082    -1.11627510     0.20248563
 h      3.15601571    -0.86592501    -0.47252900
 c     -2.46740343    -0.49860794    -0.49330997
 h     -2.35753865    -1.30636458    -1.29032400
 h     -3.48038015    -0.77270827     0.05977745
 h     -2.71993103     0.41707609    -1.03235068
 h     -0.39845941     1.03829923     1.54494502
          17

 c      1.26928138    -0.36835084     0.08808174
 c     -0.15301622    -1.02209090     0.21698795
 c     -1.21367160    -0.24947775     0.21433791
 c     -0.98400327     1.23207277     0.67064464
 c     -0.22956902     1.42529591    -0.47954247
 c      1.15380456     0.83853452    -0.33749787
 h     -0.21119051    -2.25968926    -0.02234818
 h     -1.88469865     1.76809212     0.96264240
 h     -0.71516107     1.71481679    -1.44164260
 h      1.88781525     1.57826557    -0.12583805
 o      2.39551726    -1.10941580     0.20970941
 h      3.17776430    -0.89647817    -0.47159204
 c     -2.46453388    -0.48712483    -0.50410528
 h     -2.33298804    -1.30753880    -1.31305500
 h     -3.53862323    -0.77977096     0.07952938
 h     -2.72463241     0.43242066    -1.00707863
 h     -0.35523661     1.03603799     1.61153531
          17

 c      1.27693449    -0.36529721     0.07752521
 c     -0.15558846    -1.04231634     0.21218116
 c     -1.21802574    -0.25294846     0.21720671
 c     -0.98219344     1.23980782     0.67704207
 c     -0.24062231     1.40838147    -0.47529528
 c      1.15708759     0.83312157    -0.34708449
 h     -0.22349850    -2.11634665     0.02905573
 h     -1.91624657     1.79625407     0.98900011
 h     -0.71939864     1.70853648    -1.44548966
 h      1.90013482     1.60406824    -0.12864610
 o      2.40124790    -1.10235351     0.21630012
 h      3.17474809    -0.92826243    -0.45170255
 c     -2.46461504    -0.47776510    -0.51515183
 h     -2.31072104    -1.29768406    -1.32428674
 h     -3.56826308    -0.78020966     0.09057835
 h     -2.73189105     0.45186818    -0.98595719
 h     -0.31868145     1.04267591     1.66773858
          17

 c      1.28397265    -0.36625593     0.06706197
 c     -0.15554341    -1.06304578     0.20669074
 c     -1.22246904    -0.25537109     0.21945793
 c     -0.98043949     1.24823221     0.68782114
 c     -0.25098581     1.39003265    -0.47192991
 c      1.15974588     0.83209891    -0.35714749
 h     -0.23642324    -1.97408981     0.08207660
 h     -1.94145161     1.81858585     1.00722095
 h     -0.71853072     1.69993792    -1.44373071
 h      1.91692025     1.62948878    -0.13694871
 o      2.40743322    -1.09525045     0.22249498
 h      3.15075916    -0.95895888    -0.41686460
 c     -2.46773736    -0.47072287    -0.52611228
 h     -2.29249407    -1.27591033    -1.32408098
 h     -3.56643149    -0.77373906     0.09042961
 h     -2.74187188     0.47606752    -0.97018165
 h     -0.29504561     1.05912198     1.70413169
          17

 c      1.29027187    -0.37133455     0.05676660
 c     -0.15271523    -1.07631942     0.20161293
 c     -1.22648788    -0.25683870     0.22109824
 c     -0.97902994     1.25739198     0.70331515
 c     -0.26045556     1.37041129    -0.46954501
 c      1.16201739     0.83581388    -0.36749391
 h     -0.25620634    -1.92082101     0.12406571
 h     -1.95422574     1.83160043     1.01556389
 h     -0.71344573     1.68848474    -1.43614763
 h      1.93219273     1.64852363    -0.15203476
 o      2.41341450    -1.08832449     0.22891322
 h      3.11716926    -0.98542945    -0.37736706
 c     -2.47381721    -0.46567183    -0.53663484
 h     -2.27939406    -1.24409930    -1.31523172
 h     -3.53340534    -0.76090852     0.07822512
 h     -2.75385879     0.50312806    -0.95960637
 h     -0.28702033     1.08498264     1.71682177
          17

 c      1.29568346    -0.38011247     0.04656083
 c     -0.14663711    -1.07608030     0.19730296
 c     -1.22970063    -0.25735463     0.22208166
 c     -0.97802378     1.26724917     0.72326597
 c     -0.26891925     1.34964998    -0.46794970
 c      1.16405294     0.84389938    -0.37783798
 h     -0.29184624    -2.02347727     0.15152862
 h     -1.95236035     1.83414130     1.01379609
 h     -0.70598704     1.67408254    -1.42429393
 h      1.94218674     1.65767366    -0.17430090
 o      2.41802422    -1.08181901     0.23660602
 h      3.09369830    -1.00441663    -0.35049700
 c     -2.48261943    -0.46183138    -0.54630762
 h     -2.27154870    -1.20692722    -1.30331247
 h     -3.47247925    -0.74311829     0.05472362
 h     -2.76644582     0.52939898    -0.95327881
 h     -0.29495069     1.11907531     1.70568681
          17

 c      1.30006552    -0.39164833     0.03625371
 c     -0.13833481    -1.07001557     0.19296667
 c     -1.23195767    -0.25672781     0.22233855
 c     -0.97731252     1.27769320     0.74685263
 c     -0.27636627     1.32785357    -0.46669579
 c      1.16590176     0.85539564    -0.38785360
 h     -0.33294082    -2.18947240     0.17461612
 h     -1.93717677     1.82716733     1.00303188
 h     -0.69872316     1.65706537    -1.41117609
 h      1.94555147     1.65620539    -0.20331982
 o      2.42025809    -1.07590767     0.24651473
 h      3.09796205    -1.01444287    -0.35177493
 c     -2.49356071    -0.45809240    -0.55476090
 h     -2.26794907    -1.17132650    -1.29620429
 h     -3.39197233    -0.72319640     0.02361530
 h     -2.77807996     0.55099904    -0.95013875
 h     -0.31674205     1.15957082     1.67446836
          17

 c      1.30325797    -0.40473161     0.02560153
 c     -0.12891784    -1.06428705     0.18840935
 c     -1.23315670    -0.25477245     0.22179050
 c     -0.97676709     1.28850219     0.77258146
 c     -0.28286657     1.30511716    -0.46518236
 c      1.16746114     0.86893952    -0.39723714
 h     -0.36814202    -2.34505197     0.19615144
 h     -1.91376369     1.81380722     0.98554535
 h     -0.69449194     1.63805199    -1.40044443
 h      1.94334879     1.64608701    -0.23794736
 o      2.42052553    -1.07062142     0.25840515
 h      3.12586875    -1.01704265    -0.37789149
 c     -2.50528521    -0.45319491    -0.56207408
 h     -2.26685415    -1.14430433    -1.30183590
 h     -3.30937847    -0.70666216    -0.00545301
 h     -2.78763986     0.56514345    -0.94940282
 h     -0.34638035     1.20386251     1.63260741
          17

 c      1.30510000    -0.41814414     0.01437231
 c     -0.11896579    -1.06090689     0.18370443
 c     -1.23314668    -0.25136366     0.22035469
 c     -0.97645398     1.29930982     0.79816528
 c     -0.28856522     1.28155904    -0.46283169
 c      1.16843762     0.88296313    -0.40575576
 h     -0.39303183    -2.46516033     0.21565259
 h     -1.89117807     1.79936482     0.96441610
 h     -0.69569009     1.61755203    -1.39501694
 h      1.93901871     1.63177702    -0.27652738
 o      2.42027209    -1.06594941     0.27113175
 h      3.15737779    -1.01477281    -0.41093240
 c     -2.51538254    -0.44600331    -0.56932261
 h     -2.26714894    -1.12926358    -1.32414071
 h     -3.25321286    -0.70274841    -0.01438642
 h     -2.79481204     0.57080452    -0.95060503
 h     -0.37176936     1.24875048     1.59769612
          17

 c      1.30547566    -0.43084596     0.00240428
 c     -0.10881864    -1.06029012     0.17894305
 c     -1.23171636    -0.24641348     0.21794596
 c     -0.97668085     1.30959726     0.82090816
 c     -0.29368531     1.25735673    -0.45927534
 c      1.16838148     0.89589602    -0.41325415
 h     -0.40635465    -2.54336497     0.23238675
 h     -1.88082426     1.79029432     0.94269808
 h     -0.70354451     1.59551855    -1.39566467
 h      1.93776493     1.61937471    -0.31731197
 o      2.42070767    -1.06190216     0.28368482
 h      3.17598681    -1.00954551    -0.43523917
 c     -2.52168626    -0.43605602    -0.57795996
 h     -2.26947544    -1.12412474    -1.36056762
 h     -3.24657252    -0.72002036     0.01336905
 h     -2.80021736     0.56895594    -0.95357681
 h     -0.37629642     1.29167268     1.59259156
          17

 c      1.30434429    -0.44207573    -0.01035885
 c     -0.09872855    -1.06240277     0.17420299
 c     -1.22862537    -0.23986742     0.21447061
 c     -0.97739310     1.31882848     0.83926303
 c     -0.29851432     1.23275775    -0.45445214
 c      1.16685722     0.90641500    -0.41962390
 h     -0.40780746    -2.57854889     0.24579694
 h     -1.89119873     1.79132344     0.92236174
 h     -0.71779086     1.57121719    -1.40051641
 h      1.94449084     1.61444660    -0.35903355
 o      2.42244317    -1.05848103     0.29548850
 h      3.17390498    -1.00263533    -0.44239469
 c     -2.52462446    -0.42429057    -0.58778631
 h     -2.27565912    -1.12337331    -1.40400063
 h     -3.27988453    -0.75584812     0.07052046
 h     -2.80530523     0.56267100    -0.95855256
 h     -0.35144874     1.33228190     1.62877071
          17

 c      1.30175182    -0.45137313    -0.02385632
 c     -0.08890875    -1.06712888     0.16955800
 c     -1.22366874    -0.23172006     0.20981601
 c     -0.97777580     1.32682829     0.85394752
 c     -0.30337349     1.20805046    -0.44855693
 c      1.16371505     0.91370514    -0.42477877
 h     -0.39726332    -2.57072188     0.25544909
 h     -1.92166753     1.80238514     0.90407550
 h     -0.73695547     1.54358767    -1.40588751
 h      1.96062415     1.61909810    -0.40120641
 o      2.42559105    -1.05565141     0.30630920
 h      3.15016497    -0.99493016    -0.42994119
 c     -2.52606576    -0.41252663    -0.59730151
 h     -2.28735975    -1.12121315    -1.44642725
 h     -3.32587200    -0.79883244     0.13369710
 h     -2.81206326     0.55658368    -0.96610550
 h     -0.30761611     1.37123217     1.69361530
          17

 c      1.29782689    -0.45855187    -0.03791267
 c     -0.07954683    -1.07436748     0.16508819
 c     -1.21671392    -0.22201506     0.20385683
 c     -0.97717047     1.33392221     0.86661381
 c     -0.30858076     1.18351875    -0.44188977
 c      1.15922852     0.91754530    -0.42867814
 h     -0.37455783    -2.51991947     0.26095572
 h     -1.96247648     1.81893122     0.88808039
 h     -0.75899541     1.51183193    -1.40777213
 h      1.98251174     1.63077287    -0.44372896
 o      2.42982926    -1.05334416     0.31621584
 h      3.10961390    -0.98695637    -0.40083728
 c     -2.52726919    -0.40232002    -0.60533409
 h     -2.30530791    -1.11342222    -1.48135123
 h     -3.36501038    -0.83895271     0.18476751
 h     -2.82246783     0.55528203    -0.97667841
 h     -0.26285108     1.40807069     1.76499999
          17

 c      1.29276395    -0.46365018    -0.05225031
 c     -0.07079831    -1.08400289     0.16088282
 c     -1.20769324    -0.21083783     0.19647290
 c     -0.97557024     1.34061678     0.87847921
 c     -0.31441073     1.15940943    -0.43472204
 c      1.15393615     0.91812936    -0.43137064
 h     -0.33957212    -2.42653070     0.26195836
 h     -2.00111595     1.83523142     0.87490951
 h     -0.78192375     1.47585459    -1.40311400
 h      2.00325198     1.64407666    -0.48619811
 o      2.43435468    -1.05148282     0.32567565
 h      3.06389636    -0.97863962    -0.36496565
 c     -2.52877393    -0.39451265    -0.61133878
 h     -2.32918513    -1.09793597    -1.50471260
 h     -3.38793164    -0.87020353     0.21451283
 h     -2.83769608     0.56113467    -0.98987751
 h     -0.23034665     1.44151927     1.82639298
          17

 c      1.28679794    -0.46687533    -0.06651650
 c     -0.06274731    -1.09570797     0.15702610
 c     -1.19658780    -0.19832320     0.18756430
 c     -0.97329360     1.34731263     0.89015170
 c     -0.32105493     1.13591999    -0.42722647
 c      1.14835729     0.91580931    -0.43300252
 h     -0.29273399    -2.29353956     0.25827088
 h     -2.02765556     1.84690410     0.86536974
 h     -0.80424754     1.43642978    -1.39051226
 h      2.01593578     1.65356599    -0.52766909
 o      2.43791330    -1.05002601     0.33561467
 h      3.03136982    -0.96894474    -0.33989631
 c     -2.53083362    -0.38922926    -0.61514041
 h     -2.35777929    -1.07482075    -1.51506720
 h     -3.39094580    -0.88939829     0.21923691
 h     -2.85754739     0.57300236    -1.00402211
 h     -0.21685469     1.47028314     1.86872254
          17

 c      1.28018261    -0.46855772    -0.08032405
 c     -0.05527786    -1.10829481     0.15353430
 c     -1.18342410    -0.18468071     0.17706391
 c     -0.97067231     1.35422864     0.90185081
 c     -0.32858733     1.11320077    -0.41945390
 c      1.14280460     0.91094188    -0.43379239
 h     -0.23655325    -2.13403686     0.25055905
 h     -2.03633095     1.85155414     0.86026029
 h     -0.82523173     1.39517790    -1.37047701
 h      2.01572614     1.65540560    -0.56688109
 o      2.43941256    -1.04895013     0.34685147
 h      3.02772448    -0.95650467    -0.34150728
 c     -2.53363868    -0.38604806    -0.61670135
 h     -2.38918195    -1.04610050    -1.51362934
 h     -3.37322345    -0.89503701     0.19829586
 h     -2.88054453     0.58698525    -1.01642912
 h     -0.22480351     1.49334702     1.88797203
          17

 c      1.27318539    -0.46912203    -0.09328970
 c     -0.04775905    -1.11786012     0.15014969
 c     -1.16828855    -0.17023167     0.16495177
 c     -0.96794863     1.36141596     0.91356103
 c     -0.33693953     1.09136824    -0.41134211
 c      1.13732320     0.90384105    -0.43399872
 h     -0.17935413    -1.99301058     0.24270468
 h     -2.02535003     1.84858840     0.86015826
 h     -0.84500303     1.35443722    -1.34536122
 h      2.00050487     1.64785033    -0.60260674
 o      2.43891501    -1.04811819     0.35898126
 h      3.05031407    -0.94193737    -0.36589192
 c     -2.53730462    -0.38421660    -0.61599758
 h     -2.42098520    -1.01550943    -1.50429718
 h     -3.33604751    -0.88699324     0.15347184
 h     -2.90458822     0.59846999    -1.02423648
 h     -0.25375092     1.51003532     1.88355959
          17

 c      1.26611079    -0.46904132    -0.10505412
 c     -0.03894577    -1.11585384     0.14602999
 c     -1.15136644    -0.15542785     0.15128010
 c     -0.96528091     1.36876040     0.92504033
 c     -0.34589696     1.07054449    -0.40276664
 c      1.13170094     0.89476419    -0.43388526
 h     -0.13663801    -1.97078144     0.24549650
 h     -1.99671650     1.83906112     0.86525693
 h     -0.86442187     1.31705133    -1.31892361
 h      1.97091361     1.63130721    -0.63398122
 o      2.43733424    -1.04727244     0.37065366
 h      3.08285278    -0.92800371    -0.39368315
 c     -2.54169443    -0.38279379    -0.61308162
 h     -2.45054267    -0.98788404    -1.49324071
 h     -3.28381257    -0.86720846     0.09006575
 h     -2.92765488     0.60389941    -1.02515496
 h     -0.30049682     1.52013023     1.85834678
          17

 c      1.25939155    -0.46869022    -0.11531060
 c     -0.02888809    -1.10040121     0.14089252
 c     -1.13304376    -0.14075480     0.13621985
 c     -0.96279865     1.37593443     0.93567462
 c     -0.35513922     1.05095896    -0.39365286
 c      1.12551433     0.88389069    -0.43368065
 h     -0.10902737    -2.09138722     0.26337607
 h     -1.95663047     1.82578009     0.87517810
 h     -0.88458687     1.28605959    -1.29534314
 h      1.93030704     1.60842832    -0.66084413
 o      2.43546008    -1.04618387     0.38070556
 h      3.11091149    -0.91733682    -0.40812256
 c     -2.54607713    -0.38066502    -0.60843901
 h     -2.47536758    -0.96777938    -1.48729281
 h     -3.22703749    -0.84183914     0.01986069
 h     -2.94823278     0.60161182    -1.01785691
 h     -0.35796088     1.52420065     1.82032953
          17

 c      1.25360932    -0.46830412    -0.12381849
 c     -0.01873126    -1.08079528     0.13580861
 c     -1.11397311    -0.12670377     0.12009062
 c     -0.96068666     1.38233798     0.94424218
 c     -0.36429837     1.03305395    -0.38410964
 c      1.11818356     0.87130680    -0.43354441
 h     -0.08507014    -2.25022212     0.28513098
 h     -1.91599096     1.81343454     0.88879788
 h     -0.90604699     1.26419422    -1.27779862
 h      1.88453575     1.58409924    -0.68398668
 o      2.43367854    -1.04471779     0.38850593
 h      3.12656227    -0.91142571    -0.40061249
 c     -2.54875278    -0.37647147    -0.60348964
 h     -2.49355909    -0.95752681    -1.49101879
 h     -3.18608681    -0.82435893    -0.03574461
 h     -2.96554107     0.59206758    -1.00209953
 h     -0.41355138     1.52408663     1.78539029
          17

 c      1.24936511    -0.46813708    -0.13037316
 c     -0.00900802    -1.06258357     0.13148314
 c     -1.09500671    -0.11391832     0.10334001
 c     -0.95917246     1.38717609     0.94901265
 c     -0.37299103     1.01750337    -0.37452512
 c      1.10906537     0.85707109    -0.43356591
 h     -0.06122927    -2.38806497     0.30389472
 h     -1.88898506     1.80793971     0.90435768
 h     -0.92811200     1.25335766    -1.26727177
 h      1.84091678     1.56466516    -0.70506998
 o      2.43205149    -1.04281892     0.39385952
 h      3.12731040    -0.91065259    -0.36923276
 c     -2.54757144    -0.36899868    -0.60018862
 h     -2.50404793    -0.95610598    -1.50435106
 h     -3.18485806    -0.83224214    -0.05276612
 h     -2.97967483     0.57794886    -0.97877682
 h     -0.45065984     1.52275451     1.77625416
          17

 c      1.24719906    -0.46850283    -0.13479948
 c      0.00001373    -1.04786579     0.12820790
 c     -1.07711833    -0.10322239     0.08649453
 c     -0.95816819     1.38989645     0.94897312
 c     -0.38082961     1.00519007    -0.36558514
 c      1.09768491     0.84140895    -0.43382320
 h     -0.03743396    -2.48628742     0.31755497
 h     -1.88699630     1.81387205     0.92018371
 h     -0.94872693     1.25439044    -1.26236131
 h      1.80568198     1.55566661    -0.72588135
 o      2.43036089    -1.04050568     0.39694620
 h      3.11554888    -0.91434315    -0.31772979
 c     -2.54219788    -0.35871990    -0.59895109
 h     -2.50660413    -0.95989621    -1.52304535
 h     -3.22430134    -0.86810572    -0.02891062
 h     -2.99171233     0.56417527    -0.94988765
 h     -0.45903538     1.52190534     1.80772741
          17

 c      1.24753823    -0.46975133    -0.13695879
 c      0.00812572    -1.03751946     0.12611728
 c     -1.06131748    -0.09555747     0.07008990
 c     -0.95715232     1.39070288     0.94523068
 c     -0.38742236     0.99710881    -0.35817425
 c      1.08401138     0.82495779    -0.43449186
 h     -0.01430512    -2.54016264     0.32568419
 h     -1.91034723     1.83097195     0.93548538
 h     -0.96507226     1.26714068    -1.26021503
 h      1.78091962     1.55872847    -0.74697161
 o      2.42802891    -1.03788707     0.39837578
 h      3.09986069    -0.92054683    -0.25630209
 c     -2.53439196    -0.34792868    -0.59840736
 h     -2.50169819    -0.96436765    -1.54109077
 h     -3.27967507    -0.91558101     0.01544397
 h     -3.00356518     0.55691683    -0.91801592
 h     -0.44453578     1.51960803     1.86967797
          17

 c      1.25065390    -0.47221786    -0.13676293
 c      0.01516577    -1.03202529     0.12528396
 c     -1.04854370    -0.09183964     0.05460068
 c     -0.95590813     1.39036881     0.94009376
 c     -0.39241158     0.99418538    -0.35317953
 c      1.06852302     0.80880693    -0.43589611
 h      0.00740564    -2.54880455     0.32832614
 h     -1.94783799     1.85390950     0.95008720
 h     -0.97447377     1.29073542    -1.25782463
 h      1.76392089     1.57043312    -0.76691500
 o      2.42404327    -1.03517337     0.39919727
 h      3.09619115    -0.92594282    -0.20163799
 c     -2.52578555    -0.33878046    -0.59731023
 h     -2.49031275    -0.96546250    -1.55301948
 h     -3.32795604    -0.95850535     0.06123166
 h     -3.01705277     0.56101471    -0.88525456
 h     -0.42087588     1.51264801     1.93802534
          17

 c      1.25661514    -0.47613674    -0.13419822
 c      0.02104572    -1.03169322     0.12573821
 c     -1.03952070    -0.09273958     0.04037167
 c     -0.95474089     1.38967544     0.93552982
 c     -0.39556595     0.99704414    -0.35127640
 c      1.05199891     0.79421841    -0.43842580
 h      0.02685284    -2.51217530     0.32564698
 h     -1.98496825     1.87588333     0.96370195
 h     -0.97511678     1.32390848    -1.25296983
 h      1.74965309     1.58449810    -0.78309182
 o      2.41741944    -1.03259768     0.40039062
 h      3.12066644    -0.92725470    -0.16867498
 c     -2.51726789    -0.33237648    -0.59509952
 h     -2.47374701    -0.96038646    -1.55532220
 h     -3.35678896    -0.98809464     0.09798219
 h     -3.03237876     0.57721628    -0.85236099
 h     -0.39879865     1.49924742     1.99309363
          17

 c      1.26522486    -0.48153409    -0.12935385
 c      0.02577426    -1.03668013     0.12746094
 c     -1.03461575    -0.09846557     0.02756346
 c     -0.95406948     1.38911974     0.93276068
 c     -0.39688532     1.00579623    -0.35277472
 c      1.03527239     0.78225208    -0.44239880
 h      0.04302267    -2.43062829     0.31790714
 h     -2.01056213     1.89163698     0.97581485
 h     -0.96640886     1.36528858    -1.24467434
 h      1.73366276     1.59489972    -0.79307187
 o      2.40835693    -1.03025754     0.40194375
 h      3.17172555    -0.92402535    -0.15576308
 c     -2.50936050    -0.32886532    -0.59159412
 h     -2.45347105    -0.94793707    -1.54701145
 h     -3.36095931    -1.00073436     0.12088558
 h     -3.04740318     0.60157182    -0.81893384
 h     -0.38419981     1.47919247     2.02383266
          17

 c      1.27595946    -0.48814913    -0.12244147
 c      0.02946380    -1.04687000     0.13036538
 c     -1.03377289    -0.10866040     0.01614190
 c     -0.95415067     1.38888836     0.93239287
 c     -0.39664712     1.01994561    -0.35756046
 c      1.01910909     0.77352727    -0.44796875
 h      0.05464028    -2.30627074     0.30567664
 h     -2.01836352     1.89824100     0.98591416
 h     -0.94907183     1.41364259    -1.23334759
 h      1.71352587     1.59772491    -0.79547526
 o      2.39828413    -1.02815045     0.40309668
 h      3.22993307    -0.91821750    -0.14849519
 c     -2.50244546    -0.32781658    -0.58666594
 h     -2.43100844    -0.92860344    -1.52978488
 h     -3.33898045    -0.99556534     0.12803446
 h     -3.05854408     0.62755474    -0.78436297
 h     -0.37966868     1.45317693     2.02554579
          17

 c      1.28795970    -0.49543296    -0.11379864
 c      0.03230884    -1.06143425     0.13424143
 c     -1.03654681    -0.12247299     0.00592253
 c     -0.95501831     1.38891057     0.93454578
 c     -0.39535711     1.03846510    -0.36513461
 c      1.00416986     0.76815505    -0.45509222
 h      0.06017751    -2.14824819     0.29060203
 h     -2.00651942     1.89488669     0.99367820
 h     -0.92503995     1.46806849    -1.22071897
 h      1.68917069     1.59176908    -0.79022442
 o      2.38873720    -1.02633280     0.40328970
 h      3.27595573    -0.91162517    -0.13488127
 c     -2.49676385    -0.32854520    -0.58008788
 h     -2.40780128    -0.90450364    -1.50799399
 h     -3.29177491    -0.97353665     0.11935906
 h     -3.06233974     0.64886948    -0.74858648
 h     -0.38562861     1.42235359     1.99794500
          17

 c      1.30009568    -0.50263758    -0.10387488
 c      0.03450609    -1.07741298     0.13855552
 c     -1.04220965    -0.13876316    -0.00335279
 c     -0.95650784     1.38890143     0.93885698
 c     -0.39363753     1.06000445    -0.37473308
 c      0.99097409     0.76577935    -0.46353341
 h      0.05834962    -1.98959041     0.27791403
 h     -1.97722268     1.88274323     0.99908965
 h     -0.89711958     1.52805836    -1.20945921
 h      1.66285243     1.57863591    -0.77851082
 o      2.38084575    -1.02495805     0.40241566
 h      3.29855600    -0.90505527    -0.10954531
 c     -2.49231130    -0.33026557    -0.57159898
 h     -2.38506657    -0.87894933    -1.48807591
 h     -3.22308472    -0.93778024     0.09701462
 h     -3.05651227     0.66119984    -0.71224175
 h     -0.40040336     1.38808575     1.94500793
          17

 c      1.31110002    -0.50896632    -0.09319583
 c      0.03611874    -1.08694315     0.14199120
 c     -1.04989202    -0.15631779    -0.01194374
 c     -0.95832106     1.38838925     0.94435750
 c     -0.39212403     1.08314988    -0.38550557
 c      0.97984685     0.76567503    -0.47289489
 h      0.04939804    -1.92027896     0.28203170
 h     -1.93707646     1.86515203     1.00253233
 h     -0.86831608     1.59326801    -1.20230855
 h      1.63899922     1.56260863    -0.76259854
 o      2.37533280    -1.02424514     0.40068980
 h      3.29404157    -0.89852389    -0.07194182
 c     -2.48863021    -0.33208467    -0.56124045
 h     -2.36378208    -0.85531888    -1.47677138
 h     -3.14159656    -0.89545560     0.06741938
 h     -3.04036979     0.66283926    -0.67643452
 h     -0.41918074     1.35163151     1.87661693
          17

 c      1.31976783    -0.51365726    -0.08232014
 c      0.03723276    -1.08334938     0.14327077
 c     -1.05876316    -0.17391849    -0.02007428
 c     -0.96014430     1.38677394     0.94930854
 c     -0.39141866     1.10668915    -0.39671735
 c      0.97092528     0.76690993    -0.48268727
 h      0.03329324    -2.01702530     0.31737454
 h     -1.89749094     1.84783039     1.00486970
 h     -0.84093409     1.66291105    -1.20083685
 h      1.62348289     1.54985138    -0.74533764
 o      2.37249623    -1.02445531     0.39854012
 h      3.26556378    -0.89131496    -0.02503511
 c     -2.48449920    -0.33287931    -0.54992990
 h     -2.34499202    -0.83547109    -1.47817613
 h     -3.06423042    -0.86091796     0.04485679
 h     -3.01488636     0.65479336    -0.64240042
 h     -0.43234828     1.31342259     1.81074606
          17

 c      1.32518361    -0.51598602    -0.07178509
 c      0.03794763    -1.07487669     0.14373768
 c     -1.06816174    -0.19034310    -0.02792168
 c     -0.96174653     1.38349203     0.95148504
 c     -0.39205396     1.12979780    -0.40789560
 c      0.96428275     0.76861622    -0.49244363
 h      0.00973745    -2.18262176     0.36817861
 h     -1.87275292     1.83796385     1.00742080
 h     -0.81597152     1.73505824    -1.20455391
 h      1.62165862     1.54614255    -0.72920531
 o      2.37201165    -1.02589392     0.39657996
 h      3.22488985    -0.88154977     0.02457211
 c     -2.47805627    -0.33140812    -0.53962221
 h     -2.33022810    -0.81894460    -1.49159300
 h     -3.01429433    -0.85515098     0.05097766
 h     -2.98270166     0.64072684    -0.61120869
 h     -0.42644289     1.27218475     1.77053187
          17

 c      1.32679280    -0.51545572    -0.06199437
 c      0.03801899    -1.06819940     0.14470676
 c     -1.07746885    -0.20461434    -0.03559806
 c     -0.96278335     1.37822035     0.94958679
 c     -0.39439895     1.15201225    -0.41885503
 c      0.96007990     0.77030978    -0.50182973
 h     -0.01804371    -2.33850246     0.41894962
 h     -1.87310477     1.84090119     1.01170947
 h     -0.79330839     1.80647020    -1.21110659
 h      1.63556577     1.55355911    -0.71518355
 o      2.37271477    -1.02891452     0.39556678
 h      3.19444948    -0.86530817     0.06665498
 c     -2.46840583    -0.32761047    -0.53168693
 h     -2.32137900    -0.80377901    -1.51235652
 h     -3.00271852    -0.88913244     0.09617868
 h     -2.94802852     0.62676483    -0.58359164
 h     -0.39367308     1.22613623     1.76854708
          17

 c      1.32443593    -0.51186636    -0.05317834
 c      0.03712989    -1.06544491     0.14666820
 c     -1.08602203    -0.21610200    -0.04313912
 c     -0.96265123     1.37091091     0.94437677
 c     -0.39857835     1.17311883    -0.42961266
 c      0.95863738     0.77203633    -0.51067683
 h     -0.04693309    -2.45846127     0.46344465
 h     -1.89684270     1.85608837     1.01892392
 h     -0.77240044     1.87321640    -1.21737176
 h      1.66249470     1.56896563    -0.70259304
 o      2.37315366    -1.03385842     0.39609527
 h      3.19793681    -0.83726054     0.09212985
 c     -2.45674515    -0.32361639    -0.52534961
 h     -2.32009159    -0.78787702    -1.53453115
 h     -3.01577158    -0.94898142     0.16349646
 h     -2.91602387     0.62033767    -0.55980258
 h     -0.34174557     1.17678374     1.79417073
          17

 c      1.31832544    -0.50527120    -0.04541994
 c      0.03498196    -1.06698313     0.14973399
 c     -1.09313987    -0.22449002    -0.05050456
 c     -0.96101249     1.36176061     0.93759173
 c     -0.40445115     1.19302784    -0.44024926
 c      0.96030520     0.77420447    -0.51891692
 h     -0.07484756    -2.53578125     0.49941669
 h     -1.93158603     1.87731680     1.02939299
 h     -0.75293671     1.93161067    -1.22062004
 h      1.69650155     1.58601103    -0.69004277
 o      2.37320913    -1.04073690     0.39804383
 h      3.23484812    -0.79597344     0.10221111
 c     -2.44481711    -0.32189677    -0.51927298
 h     -2.32733577    -0.76978998    -1.55289759
 h     -3.03497329    -1.01351385     0.22925197
 h     -2.89108567     0.62690293    -0.53948242
 h     -0.28641047     1.12888418     1.82671187
          17

 c      1.30898171    -0.49594416    -0.03867506
 c      0.03132380    -1.07264691     0.15387889
 c     -1.09817264    -0.22968378    -0.05759887
 c     -0.95799130     1.35111229     0.93063504
 c     -0.41164485     1.21165888    -0.45080239
 c      0.96525400     0.77730354    -0.52650109
 h     -0.10039095    -2.56916822     0.52589188
 h     -1.96300508     1.89695544     1.04262338
 h     -0.73516522     1.97897764    -1.21923891
 h      1.73123567     1.59838277    -0.67644427
 o      2.37411147    -1.04906181     0.40073454
 h      3.28067616    -0.74677560     0.10609066
 c     -2.43400664    -0.32369140    -0.51278862
 h     -2.34329268    -0.74901222    -1.56387136
 h     -3.04941758    -1.06872841     0.27888665
 h     -2.87486665     0.64613875    -0.52181816
 h     -0.24032580     1.08711796     1.85048015
          17

 c      1.29714418    -0.48436339    -0.03278279
 c      0.02598167    -1.08211216     0.15903264
 c     -1.10055566    -0.23171967    -0.06431125
 c     -0.95387552     1.33930809     0.92432299
 c     -0.41962276     1.22886462    -0.46121406
 c      0.97337772     0.78172110    -0.53336033
 h     -0.12250703    -2.55847455     0.54221651
 h     -1.98065779     1.90903800     1.05774164
 h     -0.71993919     2.01408374    -1.21302439
 h      1.76183538     1.60176435    -0.66139355
 o      2.37686465    -1.05814742     0.40353235
 h      3.31244436    -0.69694573     0.11146077
 c     -2.42545251    -0.32900712    -0.50573102
 h     -2.36743535    -0.72598927    -1.56583042
 h     -3.05423133    -1.10761442     0.30593565
 h     -2.86602272     0.67157534    -0.50593205
 h     -0.21057895     1.05456416     1.85713471
          17

 c      1.28364673    -0.47118120    -0.02749576
 c      0.01888607    -1.09499255     0.16511264
 c     -1.09987616    -0.23070067    -0.07056139
 c     -0.94890286     1.32661943     0.91903748
 c     -0.42776117     1.24438943    -0.47131454
 c      0.98430713     0.78767529    -0.53940150
 h     -0.14027185    -2.50364713     0.54776483
 h     -1.97894981     1.90993991     1.07385946
 h     -0.70862200     2.03732016    -1.20321162
 h      1.78561988     1.59438873    -0.64511767
 o      2.38171782    -1.06734758     0.40601047
 h      3.31806673    -0.65216351     0.12215850
 c     -2.42009349    -0.33720656    -0.49807169
 h     -2.39869580    -0.70194841    -1.55915795
 h     -3.04759266    -1.12712097     0.30828889
 h     -2.86188472     0.69421703    -0.49111564
 h     -0.20011274     1.03277948     1.84343084
          17

 c      1.26929342    -0.45717203    -0.02252577
 c      0.01008755    -1.11079762     0.17202252
 c     -1.09594386    -0.22676718    -0.07633802
 c     -0.94322070     1.31324587     0.91484311
 c     -0.43541860     1.25786187    -0.48082942
 c      0.99745697     0.79518826    -0.54451533
 h     -0.15284114    -2.40520701     0.54201396
 h     -1.95637140     1.89812176     1.09026243
 h     -0.70292435     2.05066405    -1.19230739
 h      1.80226655     1.57704629    -0.62829646
 o      2.38836790    -1.07612276     0.40790313
 h      3.29427258    -0.61591476     0.13936237
 c     -2.41855931    -0.34750125    -0.48974148
 h     -2.43565030    -0.67862415    -1.54609850
 h     -3.02934516    -1.12646736     0.28626412
 h     -2.86016642     0.70639017    -0.47681179
 h     -0.20889348     1.02205128     1.80961571
          17

 c      1.25477029    -0.44317543    -0.01758517
 c     -0.00022403    -1.12870482     0.17959709
 c     -1.08884239    -0.22009859    -0.08171873
 c     -0.93693228     1.29933550     0.91148015
 c     -0.44199212     1.26882979    -0.48941862
 c      1.01205921     0.80406356    -0.54858608
 h     -0.15970852    -2.26691321     0.52524875
 h     -1.91503136     1.87400317     1.10654552
 h     -0.70465578     2.05727091    -1.18362223
 h      1.81392719     1.55302223    -0.61187802
 o      2.39613928    -1.08408980     0.40907727
 h      3.24465673    -0.58916818     0.16242208
 c     -2.42104224    -0.35913603    -0.48064802
 h     -2.47668123    -0.65789497    -1.53030898
 h     -3.00093265    -1.10702053     0.24246196
 h     -2.85969696     0.70353561    -0.46250435
 h     -0.23382861     1.02127612     1.75939945
          17

 c      1.24060460    -0.43004534    -0.01241630
 c     -0.01163841    -1.14681951     0.18738031
 c     -1.07894159    -0.21093845    -0.08686193
 c     -0.93018993     1.28500696     0.90822922
 c     -0.44696588     1.27685533    -0.49676053
 c      1.02719371     0.81388378    -0.55150373
 h     -0.16195440    -2.10452497     0.50125327
 h     -1.86098816     1.84027713     1.12283163
 h     -0.71534501     2.06047625    -1.18035015
 h      1.82515543     1.52780535    -0.59686937
 o      2.40399021    -1.09113096     0.40954525
 h      3.18010672    -0.56896085     0.18887375
 c     -2.42715909    -0.37130740    -0.47089358
 h     -2.52007350    -0.64134504    -1.51591049
 h     -2.96654194    -1.07385550     0.18326294
 h     -2.86049673     0.68451090    -0.44762795
 h     -0.26736211     1.02737001     1.70141761
          17

 c      1.22716704    -0.41860901    -0.00681127
 c     -0.02320577    -1.16017039     0.19391802
 c     -1.06686695    -0.19961921    -0.09197178
 c     -0.92329436     1.27035150     0.90374302
 c     -0.44995792     1.28165411    -0.50267710
 c      1.04187937     0.82409179    -0.55318084
 h     -0.16646763    -1.96976853     0.48581633
 h     -1.80492694     1.80245074     1.14013239
 h     -0.73573120     2.06233548    -1.18431413
 h      1.84193318     1.50792042    -0.58409213
 o      2.41049056    -1.09753919     0.40947309
 h      3.11934720    -0.54628180     0.21441072
 c     -2.43576495    -0.38287768    -0.46118057
 h     -2.56401664    -0.62987049    -1.50613827
 h     -2.93558346    -1.03932874     0.12190776
 h     -2.86368457     0.65148558    -0.43152446
 h     -0.29567033     1.03465719     1.65106676
          17

 c      1.21473878    -0.40957787    -0.00063911
 c     -0.03311258    -1.15976346     0.19609931
 c     -1.05345086    -0.18653563    -0.09725442
 c     -0.91657181     1.25535805     0.89630140
 c     -0.45075528     1.28321856    -0.50724268
 c      1.05530130     0.83419408    -0.55356863
 h     -0.19043249    -1.96293689     0.51490240
 h     -1.76129488     1.76845561     1.16059144
 h     -0.76529744     2.06250839    -1.19503642
 h      1.86903338     1.49842259    -0.57398139
 o      2.41423775    -1.10388454     0.40906039
 h      3.08221089    -0.50842269     0.23486337
 c     -2.44488644    -0.39215766    -0.45307241
 h     -2.60657434    -0.62354481    -1.50224029
 h     -2.92428858    -1.02581636     0.07994349
 h     -2.87141034     0.60987451    -0.41344121
 h     -0.30103338     1.03614067     1.62754393
          17

 c      1.20366684    -0.40334710     0.00610598
 c     -0.04100882    -1.14602251     0.19386484
 c     -1.03971169    -0.17197536    -0.10289450
 c     -0.90980674     1.23977273     0.88512570
 c     -0.44931273     1.28184113    -0.51081319
 c      1.06709823     0.84398782    -0.55265692
 h     -0.23428097    -2.07699792     0.58938774
 h     -1.74267131     1.74531727     1.18659738
 h     -0.80211058     2.05844509    -1.20987068
 h      1.90677467     1.50031024    -0.56662249
 o      2.41487681    -1.11020543     0.40827433
 h      3.07307637    -0.45217358     0.25046998
 c     -2.45260823    -0.39788410    -0.44806834
 h     -2.64576920    -0.62182884    -1.50336096
 h     -2.94648176    -1.05400577     0.07548511
 h     -2.88674927     0.56802675    -0.39253552
 h     -0.27430995     1.02860407     1.63959531
          17

 c      1.19439678    -0.39996558     0.01331444
 c     -0.04819590    -1.12744066     0.19052915
 c     -1.02673570    -0.15611042    -0.10903796
 c     -0.90220661     1.22332986     0.87150190
 c     -0.44569895     1.27801272    -0.51394227
 c      1.07742569     0.85356923    -0.55045751
 h     -0.27948615    -2.21387103     0.67090814
 h     -1.75084519     1.73380468     1.21806272
 h     -0.84319256     2.04672363    -1.22514846
 h      1.95024612     1.51032083    -0.56190298
 o      2.41320666    -1.11559258     0.40686248
 h      3.07862405    -0.39048319     0.26553379
 c     -2.45877201    -0.40120592    -0.44585080
 h     -2.67977496    -0.62391008    -1.50729647
 h     -2.99501673    -1.11765121     0.10287461
 h     -2.91314694     0.53545245    -0.36786957
 h     -0.22441737     1.01552833     1.67528871
          17

 c      1.18736149    -0.39928698     0.02081712
 c     -0.05519727    -1.10831331     0.18785574
 c     -1.01552301    -0.13913412    -0.11577947
 c     -0.89338325     1.20620244     0.85785298
 c     -0.44003011     1.27227013    -0.51724412
 c      1.08671708     0.86312128    -0.54699041
 h     -0.31696861    -2.32700174     0.73959567
 h     -1.77553510     1.72781652     1.25079257
 h     -0.88517209     2.02453529    -1.23746772
 h      1.99191654     1.52329934    -0.55961159
 o      2.41014336    -1.11895962     0.40463555
 h      3.08388636    -0.33994194     0.28369247
 c     -2.46451168    -0.40456294    -0.44501212
 h     -2.70712166    -0.62891546    -1.51126788
 h     -3.04934103    -1.19223709     0.14245707
 h     -2.95263358     0.51820696    -0.33862459
 h     -0.16801847     1.00250589     1.71453808
          17

 c      1.18291184    -0.40103817     0.02841080
 c     -0.06198120    -1.09020764     0.18644558
 c     -1.00691822    -0.12130006    -0.12316174
 c     -0.88359344     1.18888915     0.84637608
 c     -0.43243188     1.26509206    -0.52126897
 c      1.09540252     0.87271209    -0.54227808
 h     -0.34434702    -2.40256012     0.78929325
 h     -1.80283735     1.71960932     1.27872669
 h     -0.92486497     1.99061230    -1.24451716
 h      2.02485495     1.53469198    -0.55948908
 o      2.40621805    -1.11961952     0.40156043
 h      3.08020919    -0.31143515     0.30629817
 c     -2.47091132    -0.40932088    -0.44450721
 h     -2.72685876    -0.63601017    -1.51267118
 h     -3.09362315    -1.25858317     0.17944124
 h     -3.00349128     0.51453191    -0.30481172
 h     -0.11807276     0.99325324     1.74232101
          17

 c      1.18127439    -0.40485472     0.03587436
 c     -0.06836244    -1.07378409     0.18649561
 c     -1.00155950    -0.10293771    -0.13117743
 c     -0.87330394     1.17189445     0.83855727
 c     -0.42302276     1.25684863    -0.52641051
 c      1.10375296     0.88221981    -0.53634694
 h     -0.36137893    -2.43719854     0.81851784
 h     -1.82201224     1.70378050     1.29686410
 h     -0.95971487     1.94555885    -1.24544876
 h      2.04447411     1.54169264    -0.56125131
 o      2.40162133    -1.11733174     0.39771241
 h      3.06470488    -0.30930696     0.33312053
 c     -2.47875614    -0.41553390    -0.44373782
 h     -2.73866661    -0.64446141    -1.50983691
 h     -3.11963355    -1.30691272     0.20630418
 h     -3.06020462     0.51627849    -0.26782508
 h     -0.08193442     0.98932161     1.75064149
          17

 c      1.18252232    -0.41030889     0.04298189
 c     -0.07416415    -1.05940568     0.18807987
 c     -0.99984082    -0.08446898    -0.13976874
 c     -0.86291676     1.15560369     0.83518696
 c     -0.41190391     1.24778151    -0.53284423
 c      1.11183204     0.89134299    -0.52923274
 h     -0.36830822    -2.43032409     0.82706224
 h     -1.82691692     1.67790064     1.30232909
 h     -0.98813449     1.89184014    -1.24099781
 h      2.04901119     1.54342811    -0.56461489
 o      2.39628898    -1.11225704     0.39322644
 h      3.03905363    -0.33206486     0.36311389
 c     -2.48855731    -0.42268838    -0.44227916
 h     -2.74291483    -0.65369656    -1.50251317
 h     -3.12381572    -1.33321084     0.21977966
 h     -3.11598152     0.51427570    -0.23009090
 h     -0.06292267     0.99085459     1.73653652
          17

 c      1.18655754    -0.41693187     0.04951391
 c     -0.07927017    -1.04730080     0.19123145
 c     -1.00189475    -0.06641031    -0.14882170
 c     -0.85272351     1.14027649     0.83643615
 c     -0.39915157     1.23800557    -0.54050369
 c      1.11948589     0.89963285    -0.52098624
 h     -0.36539055    -2.38183772     0.81495425
 h     -1.81537072     1.64195115     1.29433184
 h     -1.00974581     1.83356178    -1.23343118
 h      2.03958604     1.54088601    -0.56934397
 o      2.38988112    -1.10500716     0.38826189
 h      3.00995861    -0.37163628     0.39499310
 c     -2.50052559    -0.43022783    -0.43975958
 h     -2.74063834    -0.66334544    -1.49198084
 h     -3.10515702    -1.33655994     0.21884744
 h     -3.16511763     0.50201828    -0.19427884
 h     -0.06135784     0.99707683     1.70073449
          17

 c      1.19310609    -0.42422192     0.05526542
 c     -0.08362882    -1.03757939     0.19594989
 c     -1.00759570    -0.04935243    -0.15815957
 c     -0.84296547     1.12604925     0.84183422
 c     -0.38482575     1.22754074    -0.54910875
 c      1.12634500     0.90652050    -0.51167427
 h     -0.35286023    -2.29187306     0.78232879
 h     -1.78881260     1.59797285     1.27408201
 h     -1.02536676     1.77595242    -1.22620266
 h      2.02016433     1.53684278    -0.57532270
 o      2.38171557    -1.09672233     0.38295089
 h      2.99030467    -0.41226827     0.42808428
 c     -2.51455227    -0.43768726    -0.43588196
 h     -2.73339089    -0.67322793    -1.48075454
 h     -3.06448119    -1.31839468     0.20417813
 h     -3.20396854     0.47651244    -0.16271498
 h     -0.07418811     1.00641538     1.64784397
          17

 c      1.20172390    -0.43164284     0.06005326
 c     -0.08721886    -1.03013847     0.20214970
 c     -1.01658167    -0.03391174    -0.16754324
 c     -0.83395139     1.11291088     0.85013876
 c     -0.36902052     1.21637917    -0.55826416
 c      1.13186503     0.91136143    -0.50137829
 h     -0.33124232    -2.16211939     0.73005459
 h     -1.75286117     1.55019840     1.24499403
 h     -1.03645520     1.72443608    -1.22309626
 h      1.99710065     1.53557405    -0.58263836
 o      2.37101166    -1.08875617     0.37733717
 h      2.99545687    -0.43576680     0.46333754
 c     -2.53017719    -0.44459605    -0.43057015
 h     -2.72297678    -0.68325709    -1.47178829
 h     -3.00484694    -1.28348368     0.17881654
 h     -3.23112622     0.43793770    -0.13705582
 h     -0.09315688     1.01644833     1.58788445
          17

 c      1.21179699    -0.43861399     0.06371811
 c     -0.08995147    -1.02427865     0.20946848
 c     -1.02829233    -0.02067011    -0.17668933
 c     -0.82615351     1.10066352     0.85927198
 c     -0.35195946     1.20457170    -0.56760855
 c      1.13548348     0.91354542    -0.49019908
 h     -0.30245132    -2.00076428     0.66205411
 h     -1.71825145     1.50527148     1.21287831
 h     -1.04395030     1.68344236    -1.22691635
 h      1.97741527     1.54173885    -0.59155946
 o      2.35782094    -1.08167366     0.37146357
 h      3.02889333    -0.43769831     0.50199500
 c     -2.54650395    -0.45023394    -0.42425429
 h     -2.71114712    -0.69328939    -1.46728650
 h     -2.93274746    -1.24280496     0.15018879
 h     -3.24752085     0.38931412    -0.11802036
 h     -0.10292392     1.02410031     1.53739058
          17

 c      1.22252957    -0.44452728     0.06612281
 c     -0.09137124    -1.01742731     0.21666184
 c     -1.04202325    -0.01011098    -0.18531285
 c     -0.81996222     1.08891376     0.86690936
 c     -0.33408251     1.19227813    -0.57694896
 c      1.13690991     0.91270141    -0.47828542
 h     -0.27324437    -1.83812939     0.59255002
 h     -1.69963598     1.47137241     1.18503328
 h     -1.04712009     1.65554191    -1.23838876
 h      1.96564275     1.55815931    -0.60224057
 o      2.34346786    -1.07499554     0.36559028
 h      3.07571382    -0.43149935     0.54215432
 c     -2.56216076    -0.45336823    -0.41817237
 h     -2.69941796    -0.70303810    -1.46764822
 h     -2.85852179    -1.21686651     0.13237139
 h     -3.25669478     0.33636442    -0.10503625
 h     -0.08540127     1.02682321     1.51423693
          17

 c      1.23297428    -0.44878505     0.06714525
 c     -0.09006392    -1.00264282     0.22046819
 c     -1.05699759    -0.00255358    -0.19319274
 c     -0.81497150     1.07724931     0.87201608
 c     -0.31604140     1.17975129    -0.58629545
 c      1.13636730     0.90888312    -0.46588004
 h     -0.26217694    -1.75709813     0.55971572
 h     -1.70831371     1.45477525     1.16715829
 h     -1.04338886     1.64139515    -1.25606178
 h      1.96127983     1.58375150    -0.61420328
 o      2.32965319    -1.06820847     0.36014700
 h      3.11693253    -0.43211357     0.57949947
 c     -2.57571390    -0.45273383    -0.41403256
 h     -2.68906687    -0.71214594    -1.47133500
 h     -2.79137729    -1.22982389     0.14171580
 h     -3.26495380     0.28711247    -0.09590551
 h     -0.03565946     1.02436917     1.52341250
          17

 c      1.24219739    -0.45076323     0.06665158
 c     -0.08489167    -0.97443402     0.21830765
 c     -1.07247419     0.00197298    -0.20023291
 c     -0.81020051     1.06563235     0.87546709
 c     -0.29860991     1.16730579    -0.59577610
 c      1.13454479     0.90254918    -0.45333643
 h     -0.28532048    -1.82633733     0.59432858
 h     -1.74225670     1.45565114     1.16012256
 h     -1.02928457     1.64035323    -1.27717813
 h      1.95951855     1.61373563    -0.62611472
 o      2.31776106    -1.06128679     0.35555287
 h      3.13989992    -0.44731602     0.61011352
 c     -2.58644836    -0.44891663    -0.41247394
 h     -2.68118615    -0.72032647    -1.47584627
 h     -2.73112694    -1.28540053     0.17975314
 h     -3.28032249     0.25019077    -0.08705109
 h      0.03082586     1.01852930     1.55295563
          17

 c      1.24950292    -0.44977647     0.06448119
 c     -0.07792020    -0.94105978     0.21368702
 c     -1.08785146     0.00379336    -0.20646295
 c     -0.80523824     1.05449928     0.87877059
 c     -0.28257694     1.15529937    -0.60551253
 c      1.13232012     0.89436620    -0.44107790
 h     -0.32210244    -1.95598258     0.65630583
 h     -1.78708539     1.46854505     1.16085112
 h     -1.00171502     1.65115628    -1.29877101
 h      1.95444055     1.64195889    -0.63615837
 o      2.30873859    -1.05459750     0.35213260
 h      3.13904706    -0.47868227     0.63164845
 c     -2.59423312    -0.44448920    -0.41255454
 h     -2.67668055    -0.72742783    -1.47885738
 h     -2.67320292    -1.36093478     0.22971925
 h     -3.30887078     0.23091613    -0.07516729
 h      0.09309353     1.01120532     1.58734465
          17

 c      1.25444583    -0.44533918     0.06054224
 c     -0.07096272    -0.90923299     0.20935193
 c     -1.10263657     0.00337214    -0.21195084
 c     -0.80031496     1.04442689     0.88301567
 c     -0.26862811     1.14404896    -0.61555085
 c      1.13046016     0.88504093    -0.42953220
 h     -0.35540037    -2.07539858     0.71504422
 h     -1.82668592     1.48672293     1.16569040
 h     -0.95893330     1.67238805    -1.31839960
 h      1.94168953     1.66311314    -0.64260776
 o      2.30303964    -1.04870703     0.35006383
 h      3.11502876    -0.52340339     0.64366276
 c     -2.59919479    -0.44156168    -0.41300792
 h     -2.67622503    -0.73346088    -1.47881551
 h     -2.61695785    -1.43204414     0.27442269
 h     -3.35004752     0.22752236    -0.05965460
 h      0.13645571     1.00353950     1.61609424
          17

 c      1.25688825    -0.43734566     0.05488537
 c     -0.06487815    -0.88156629     0.20627557
 c     -1.11641125     0.00120745    -0.21676655
 c     -0.79581974     1.03586587     0.88870602
 c     -0.25726650     1.13377687    -0.62583567
 c      1.12946946     0.87524928    -0.41908768
 h     -0.37923221    -2.16127656     0.76076947
 h     -1.84980448     1.50490093     1.17212909
 h     -0.90093632     1.70272362    -1.33448932
 h      1.91948572     1.67384957    -0.64424302
 o      2.30044888    -1.04430453     0.34929320
 h      3.07587407    -0.57435643     0.64845184
 c     -2.60181519    -0.44087523    -0.41285430
 h     -2.68024594    -0.73861607    -1.47516824
 h     -2.56467527    -1.48436988     0.30413840
 h     -3.39652736     0.23246107    -0.04302335
 h      0.15348127     0.99607193     1.63385430
          17

 c      1.25705289    -0.42613116     0.04773521
 c     -0.06012783    -0.85906488     0.20477582
 c     -1.12880652    -0.00217875    -0.22099026
 c     -0.79208620     1.02908182     0.89589924
 c     -0.24878046     1.12460213    -0.63620626
 c      1.12954009     0.86562329    -0.41007905
 h     -0.39198242    -2.20777261     0.79119218
 h     -1.85064326     1.51965134     1.17884288
 h     -0.82941984     1.74105311    -1.34639479
 h      1.88869495     1.67317315    -0.64055695
 o      2.29985857    -1.04222261     0.34942115
 h      3.03962786    -0.61926508     0.65257457
 c     -2.60275275    -0.44239560    -0.41141757
 h     -2.68891475    -0.74321922    -1.46831370
 h     -2.51916443    -1.51148240     0.31478745
 h     -3.43882222     0.23729395    -0.02882827
 h      0.14203272     0.98899585     1.63872189
          17

 c      1.25548190    -0.41245192     0.03949126
 c     -0.05702547    -0.84220167     0.20497932
 c     -1.13948504    -0.00624017    -0.22472623
 c     -0.78941160     1.02417915     0.90430564
 c     -0.24325513     1.11656329    -0.64641684
 c      1.13053438     0.85674262    -0.40278417
 h     -0.39332249    -2.21388419     0.80602670
 h     -1.82772075     1.52912008     1.18536001
 h     -0.74739315     1.78645258    -1.35419792
 h      1.85269520     1.66268518    -0.63186256
 o      2.29954417    -1.04326983     0.34975795
 h      3.03034425    -0.64375908     0.66597920
 c     -2.60258122    -0.44589498    -0.40828637
 h     -2.70213653    -0.74763557    -1.45931338
 h     -2.48294834    -1.51140249     0.30540270
 h     -3.46924819     0.23591259    -0.01977114
 h      0.10428605     0.98225525     1.63148516
          17

 c      1.25288948    -0.39740144     0.03069767
 c     -0.05579965    -0.83125039     0.20696054
 c     -1.14813875    -0.01041523    -0.22810698
 c     -0.78816063     1.02111890     0.91326788
 c     -0.24062252     1.10967652    -0.65619584
 c      1.13199263     0.84911022    -0.39741915
 h     -0.38319592    -2.17960909     0.80536576
 h     -1.78334034     1.53298609     1.19189363
 h     -0.65850508     1.83786934    -1.35817876
 h      1.81717802     1.64680718    -0.61934915
 o      2.29865724    -1.04754044     0.34992090
 h      3.05594906    -0.64343961     0.69287891
 c     -2.60168922    -0.45115676    -0.40330257
 h     -2.71952947    -0.75213829    -1.44945672
 h     -2.45816971    -1.48498843     0.27699264
 h     -3.48322211     0.22515185    -0.01707662
 h      0.04735270     0.97549168     1.61616946
          17

 c      1.24999037    -0.38231215     0.02198950
 c     -0.05658133    -0.82636428     0.21076788
 c     -1.15450291    -0.01415265    -0.23128113
 c     -0.78885208     1.01970940     0.92164241
 c     -0.24072084     1.10402843    -0.66532476
 c      1.13321405     0.84314100    -0.39413790
 h     -0.36156772    -2.10509478     0.78931169
 h     -1.72412501     1.53294448     1.19942006
 h     -0.56637325     1.89345623    -1.35808734
 h      1.78940451     1.63239865    -0.60492232
 o      2.29801018    -1.05418564     0.35024921
 h      3.09736188    -0.62836297     0.72562019
 c     -2.60028670    -0.45793255    -0.39661166
 h     -2.74040085    -0.75677606    -1.43981881
 h     -2.44646380    -1.43624540     0.23271492
 h     -3.47925569     0.20444614    -0.02051844
 h     -0.01518884     0.96783033     1.60152970
          17

 c      1.24737701    -0.36866526     0.01402926
 c     -0.05934858    -0.82751549     0.21638882
 c     -1.15838348    -0.01695538    -0.23438706
 c     -0.79200449     1.01956186     0.92779602
 c     -0.24331167     1.09985724    -0.67369630
 c      1.13346858     0.83924304    -0.39305994
 h     -0.32864824    -1.99137537     0.75829338
 h     -1.66208127     1.53363746     1.20997266
 h     -0.47441883     1.94997393    -1.35274603
 h      1.77617720     1.62669513    -0.59055889
 o      2.29868729    -1.06219521     0.35125008
 h      3.13127117    -0.61072124     0.75377999
 c     -2.59843969    -0.46571939    -0.38881228
 h     -2.76374456    -0.76129893    -1.43096719
 h     -2.44837743    -1.37473603     0.17935330
 h     -3.45892912     0.17562185    -0.02850457
 h     -0.06408975     0.95764317     1.60111125
          17

 c      1.24544444    -0.35794339     0.00742877
 c     -0.06383045    -0.83419339     0.22360063
 c     -1.15969622    -0.01844674    -0.23751964
 c     -0.79742964     1.02005484     0.93023345
 c     -0.24804941     1.09754698    -0.68130118
 c      1.13230649     0.83799287    -0.39432317
 h     -0.28584353    -1.84387159     0.71465761
 h     -1.61377510     1.54289361     1.22677224
 h     -0.38623234     2.00301765    -1.34047068
 h      1.78069728     1.63348180    -0.57727221
 o      2.30119073    -1.07082493     0.35319358
 h      3.14408001    -0.59806780     0.77082518
 c     -2.59610716    -0.47337559    -0.38118554
 h     -2.78829895    -0.76520807    -1.42294188
 h     -2.46222479    -1.32000223     0.12982190
 h     -3.42722871     0.14307251    -0.03806107
 h     -0.08375537     0.94298081     1.62618442
          17

 c      1.24436036    -0.35140775     0.00266063
 c     -0.06929079    -0.84440745     0.23147150
 c     -1.15850652    -0.01845292    -0.24069999
 c     -0.80374541     1.02050860     0.92876688
 c     -0.25445482     1.09752453    -0.68816390
 c      1.12975444     0.84015815    -0.39807793
 h     -0.23844741    -1.68398515     0.66840425
 h     -1.59319521     1.56824726     1.25279465
 h     -0.30588800     2.04811025    -1.32001573
 h      1.80068862     1.65052254    -0.56463811
 o      2.30550426    -1.07958459     0.35611568
 h      3.13121843    -0.59374738     0.77424987
 c     -2.59310699    -0.47904163    -0.37565837
 h     -2.81268544    -0.76791982    -1.41551213
 h     -2.48376157    -1.30207377     0.10278385
 h     -3.39280127     0.11394431    -0.04488086
 h     -0.07535994     0.92323254     1.67384513
          17

 c      1.24409542    -0.34985459    -0.00002196
 c     -0.07413322    -0.85229255     0.23701101
 c     -1.15503656    -0.01706084    -0.24385537
 c     -0.80957044     1.02072934     0.92468706
 c     -0.26193688     1.10013350    -0.69427923
 c      1.12622239     0.84635990    -0.40437022
 h     -0.20087551    -1.57738098     0.65320976
 h     -1.60103346     1.60971987     1.28714839
 h     -0.23781344     2.08194160    -1.29133483
 h      1.82985134     1.67124454    -0.55149994
 o      2.31124068    -1.08820024     0.35987362
 h      3.09494289    -0.59777605     0.76479770
 c     -2.58890346    -0.48174992    -0.37364693
 h     -2.83560516    -0.76894870    -1.40860568
 h     -2.50983686    -1.34075618     0.10977230
 h     -3.36655414     0.09709949    -0.04394139
 h     -0.05351871     0.89996906     1.72872975
          17

 c      1.24453297    -0.35340896    -0.00065302
 c     -0.07660357    -0.84996140     0.23559359
 c     -1.14964524    -0.01454452    -0.24684101
 c     -0.81460285     1.02122203     0.91978123
 c     -0.26987221     1.10557388    -0.69957625
 c      1.12227201     0.85664098    -0.41301674
 h     -0.18936825    -1.61362482     0.72219730
 h     -1.62530170     1.65844830     1.32395460
 h     -0.18627244     2.10322970    -1.25584540
 h      1.86098812     1.68867146    -0.53700055
 o      2.31762580    -1.09667501     0.36412825
 h      3.04456300    -0.60615321     0.74680894
 c     -2.58282355    -0.48328460    -0.37469167
 h     -2.85600946    -0.76803386    -1.40257039
 h     -2.54110372    -1.41960716     0.14124406
 h     -3.35651431     0.09914153    -0.03146796
 h     -0.03288294     0.87573848     1.77531095
          17

 c      1.24561298    -0.36142904     0.00041424
 c     -0.07732180    -0.84247543     0.22982916
 c     -1.14284635    -0.01112641    -0.24953258
 c     -0.81916445     1.02272012     0.91548056
 c     -0.27771036     1.11391077    -0.70389624
 c      1.11846653     0.87031850    -0.42358406
 h     -0.19281369    -1.73220835     0.84403363
 h     -1.65221453     1.70344899     1.35600242
 h     -0.15479504     2.11314945    -1.21633155
 h      1.88818684     1.69806321    -0.52104028
 o      2.32342974    -1.10541746     0.36829706
 h      2.99755802    -0.60918663     0.72904358
 c     -2.57499717    -0.48608593    -0.37730416
 h     -2.87315153    -0.76516341    -1.39794451
 h     -2.57746879    -1.50637848     0.17942799
 h     -3.36144398     0.11933805    -0.00770567
 h     -0.02260597     0.85286172     1.80363825
          17

 c      1.24723599    -0.37282604     0.00266062
 c     -0.07696782    -0.83671599     0.22412617
 c     -1.13520237    -0.00695494    -0.25183133
 c     -0.82361837     1.02576117     0.91263367
 c     -0.28501412     1.12497371    -0.70699304
 c      1.11524619     0.88617081    -0.43546653
 h     -0.19974025    -1.85284532     0.96649221
 h     -1.67240531     1.73674862     1.37785952
 h     -0.14580646     2.11552287    -1.17663292
 h      1.90768126     1.69757875    -0.50421284
 o      2.32731416    -1.11510300     0.37171395
 h      2.97423953    -0.59372937     0.72201584
 c     -2.56643747    -0.49119167    -0.38010908
 h     -2.88656341    -0.76046974    -1.39515647
 h     -2.61649279    -1.57834182     0.21205607
 h     -3.37173027     0.14997534     0.02283759
 h     -0.02698901     0.83307964     1.80889373
          17

 c      1.24919863    -0.38640307     0.00554768
 c     -0.07559279    -0.83516964     0.22026232
 c     -1.12720687    -0.00215991    -0.25363171
 c     -0.82823530     1.03059849     0.91158465
 c     -0.29147041     1.13828581    -0.70855609
 c      1.11284235     0.90274232    -0.44800752
 h     -0.20651313    -1.94672195     1.06802017
 h     -1.68108996     1.75413287     1.38644024
 h     -0.16040341     2.11665998    -1.14119967
 h      1.91805750     1.68805153    -0.48752935
 o      2.32895231    -1.12586700     0.37422134
 h      2.98006873    -0.55607724     0.72846641
 c     -2.55831201    -0.49854908    -0.38213225
 h     -2.89601817    -0.75408004    -1.39439536
 h     -2.65498788    -1.62414411     0.23294900
 h     -3.37654851     0.18164209     0.05419272
 h     -0.04688927     0.81757499     1.79001664
          17

 c      1.25123558    -0.40104177     0.00859162
 c     -0.07309958    -0.83840730     0.21871493
 c     -1.11923480     0.00313128    -0.25481082
 c     -0.83326122     1.03725875     0.91223013
 c     -0.29688421     1.15313054    -0.70826341
 c      1.11123771     0.91859247    -0.46060513
 h     -0.21213059    -2.00654834     1.14189073
 h     -1.67680437     1.75440207     1.38061925
 h     -0.19839396     2.12422306    -1.11432885
 h      1.92028192     1.67257216    -0.47211356
 o      2.32933213    -1.13686446     0.37634919
 h      3.00053835    -0.50895445     0.74036869
 c     -2.55146416    -0.50773471    -0.38278675
 h     -2.90146564    -0.74603114    -1.39557189
 h     -2.68997713    -1.63914250     0.23944109
 h     -3.36856758     0.20699604     0.08133495
 h     -0.08012760     0.80688744     1.74933752
          17

 c      1.25307708    -0.41580708     0.01139937
 c     -0.06943781    -0.84637554     0.21953051
 c     -1.11153248     0.00877022    -0.25522436
 c     -0.83902239     1.04560900     0.91396031
 c     -0.30114209     1.16879292    -0.70588467
 c      1.11016822     0.93245302    -0.47277550
 h     -0.21624082    -2.03117173     1.18602741
 h     -1.66081084     1.73896605     1.36101384
 h     -0.25869085     2.14425210    -1.09887464
 h      1.91754350     1.65590398    -0.45892585
 o      2.32961436    -1.14705179     0.37870251
 h      3.01874070    -0.46875437     0.74847475
 c     -2.54633719    -0.51827064    -0.38180384
 h     -2.90296413    -0.73626285    -1.39833473
 h     -2.71892375    -1.62245066     0.23082943
 h     -3.34460351     0.22160337     0.10092466
 h     -0.12073554     0.80047812     1.69342913
          17

 c      1.25448355    -0.42998567     0.01367398
 c     -0.06465706    -0.85879166     0.22262948
 c     -1.10422737     0.01455937    -0.25470970
 c     -0.84598777     1.05539810     0.91553307
 c     -0.30420214     1.18491569    -0.70140725
 c      1.10920283     0.94333275    -0.48417424
 h     -0.21862282    -2.02090351     1.19954074
 h     -1.63756170     1.71221903     1.33024300
 h     -0.33951316     2.17704301    -1.09482597
 h      1.91445860     1.64342878    -0.44856299
 o      2.33050704    -1.15574703     0.38162389
 h      3.02494829    -0.44625175     0.74758493
 c     -2.54303062    -0.52965236    -0.37919924
 h     -2.90064596    -0.72465992    -1.40213227
 h     -2.73981322    -1.57626146     0.20803926
 h     -3.30489277     0.22369836     0.11127427
 h     -0.15765980     0.79591465     1.63440394
          17

 c      1.25526106    -0.44307725     0.01520122
 c     -0.05891049    -0.87525251     0.22790443
 c     -1.09734734     0.02023497    -0.25309949
 c     -0.85457509     1.06621128     0.91517096
 c     -0.30617675     1.20165698    -0.69507792
 c      1.10792912     0.95061563    -0.49458261
 h     -0.21905355    -1.97634360     1.18172574
 h     -1.61594238     1.68244160     1.29348967
 h     -0.43764161     2.21560407    -1.09904086
 h      1.91523685     1.63942351    -0.44124598
 o      2.33229490    -1.16264592     0.38521761
 h      3.01601109    -0.44610054     0.73614579
 c     -2.54131838    -0.54121595    -0.37533419
 h     -2.89472626    -0.71112277    -1.40630377
 h     -2.75150814    -1.50725880     0.17441943
 h     -3.25257304     0.21412425     0.11232745
 h     -0.17581525     0.78866163     1.58846543
          17

 c      1.25526837    -0.45476730     0.01583003
 c     -0.05243172    -0.89522848     0.23522086
 c     -1.09084306     0.02546935    -0.25024366
 c     -0.86442383     1.07724281     0.91135300
 c     -0.30742294     1.21943906    -0.68730396
 c      1.10617407     0.95413835    -0.50387127
 h     -0.21732118    -1.89865969     1.13220463
 h     -1.60949353     1.66165604     1.25836006
 h     -0.54753585     2.24905943    -1.10672751
 h      1.92144080     1.64524748    -0.43704681
 o      2.33493058    -1.16775604     0.38940946
 h      2.99383510    -0.46774808     0.71529264
 c     -2.54057133    -0.55185397    -0.37111047
 h     -2.88553801    -0.69566756    -1.41017650
 h     -2.75479404    -1.43036783     0.13787511
 h     -3.19361625     0.19679157     0.10590654
 h     -0.16463760     0.77514387     1.56710419
          17

 c      1.25442042    -0.46489733     0.01545923
 c     -0.04548032    -0.91791796     0.24428418
 c     -1.08460777     0.02989282    -0.24603108
 c     -0.87396937     1.08728829     0.90388070
 c     -0.30849500     1.23855743    -0.67851066
 c      1.10409001     0.95416649    -0.51196554
 h     -0.21349442    -1.79159246     1.05260641
 h     -1.63096504     1.66084058     1.23195117
 h     -0.66176744     2.26764827    -1.11337428
 h      1.93109911     1.65876119    -0.43615619
 o      2.33800417    -1.17143748     0.39394670
 h      2.96577388    -0.50473108     0.68882633
 c     -2.53963539    -0.55972230    -0.36819429
 h     -2.87357266    -0.67855507    -1.41318346
 h     -2.75402384    -1.37277980     0.11333172
 h     -3.13670638     0.17923701     0.09603212
 h     -0.12885626     0.75784789     1.56776138
          17

 c      1.25269300    -0.47344028     0.01404285
 c     -0.03819891    -0.94172093     0.25413649
 c     -1.07848854     0.03313810    -0.24040296
 c     -0.88176377     1.09558995     0.89386935
 c     -0.30999129     1.25897247    -0.66905292
 c      1.10202672     0.95124399    -0.51883144
 h     -0.20918061    -1.66796279     0.95259513
 h     -1.68091014     1.68107588     1.21574182
 h     -0.77241574     2.26543542    -1.11582271
 h      1.94001606     1.67550176    -0.43890920
 o      2.34064065    -1.17451211     0.39837367
 h      2.94610750    -0.54297858     0.66353958
 c     -2.53705130    -0.56290916    -0.36856233
 h     -2.85951438    -0.66039822    -1.41512372
 h     -2.75598665    -1.36522238     0.11812756
 h     -3.09189046     0.17170714     0.08847322
 h     -0.08442146     0.74420756     1.57895226
          17

 c      1.25013731    -0.48048061     0.01161420
 c     -0.03017465    -0.96278837     0.26168717
 c     -1.07229975     0.03490179    -0.23336331
 c     -0.88765983     1.10235951     0.88287572
 c     -0.31241456     1.28030220    -0.65918659
 c      1.10031147     0.94600662    -0.52447710
 h     -0.21235893    -1.56708456     0.86735057
 h     -1.74552598     1.71267572     1.20532691
 h     -0.87234661     2.24061278    -1.11250096
 h      1.94398241     1.69055689    -0.44558480
 o      2.34168417    -1.17806340     0.40215697
 h      2.95292130    -0.56418152     0.64714175
 c     -2.53205207    -0.56171227    -0.37270283
 h     -2.84425859    -0.64216663    -1.41663289
 h     -2.76185255    -1.41063572     0.15366596
 h     -3.06692164     0.18258442     0.08829542
 h     -0.04654599     0.74111546     1.59042540
          17

 c      1.24693621    -0.48615451     0.00828697
 c     -0.01982672    -0.97435725     0.26070510
 c     -1.06587665     0.03500619    -0.22499197
 c     -0.89226119     1.10823240     0.87217374
 c     -0.31610187     1.30190850    -0.64906168
 c      1.09909555     0.93904906    -0.52895383
 h     -0.24493185    -1.56357037     0.86991450
 h     -1.80776342     1.74389560     1.19535504
 h     -0.95601783     2.19483927    -1.10335312
 h      1.94029129     1.69994160    -0.45620946
 o      2.34066661    -1.18245739     0.40511366
 h      2.99268268    -0.56172847     0.64147524
 c     -2.52504290    -0.55839227    -0.37904952
 h     -2.82883013    -0.62506999    -1.41928060
 h     -2.76555226    -1.48077667     0.20254623
 h     -3.06299502     0.21183378     0.09612903
 h     -0.02484172     0.75249098     1.59626516
          17

 c      1.24358389    -0.49046443     0.00416226
 c     -0.00732920    -0.97650844     0.25134943
 c     -1.05916600     0.03345936    -0.21546753
 c     -0.89617843     1.11377640     0.86254003
 c     -0.32121018     1.32299444    -0.63870319
 c      1.09832750     0.93085053    -0.53235001
 h     -0.30995999    -1.65428022     0.95906867
 h     -1.85533740     1.76650122     1.18243596
 h     -1.02006345     2.13265952    -1.08984840
 h      1.92829572     1.70130915    -0.47048421
 o      2.33840671    -1.18687526     0.40755909
 h      3.05096592    -0.54852254     0.64039367
 c     -2.51688977    -0.55446523    -0.38557667
 h     -2.81415812    -0.61035211    -1.42482463
 h     -2.76187580    -1.54776735     0.24732217
 h     -3.07475615     0.25034722     0.10749634
 h     -0.02382860     0.77959246     1.59405698
          17

 c      1.24088129    -0.49323623    -0.00072317
 c      0.00427851    -0.97541144     0.23992660
 c     -1.05223240     0.03037735    -0.20500886
 c     -0.89985615     1.11941073     0.85432799
 c     -0.32766293     1.34263045    -0.62799156
 c      1.09777304     0.92174826    -0.53477819
 h     -0.37902036    -1.76732516     1.06203267
 h     -1.88155253     1.77611644     1.16513285
 h     -1.06403069     2.06111881    -1.07512578
 h      1.90944799     1.69419885    -0.48784252
 o      2.33607971    -1.19031062     0.40986950
 h      3.10750961    -0.54096644     0.63689804
 c     -2.50835528    -0.55026478    -0.39081394
 h     -2.80078075    -0.59904733    -1.43411215
 h     -2.74898178    -1.59570688     0.27787304
 h     -3.09461338     0.28638083     0.11626583
 h     -0.04410933     0.82172580     1.58392310
          17

 c      1.23965172    -0.49428114    -0.00634481
 c      0.01292546    -0.97418211     0.22955695
 c     -1.04520578     0.02587068    -0.19380299
 c     -0.90368290     1.12546512     0.84754524
 c     -0.33507091     1.35976202    -0.61665703
 c      1.09704654     0.91192736    -0.53636088
 h     -0.43529998    -1.86777734     1.14403717
 h     -1.88396890     1.77119374     1.14329186
 h     -1.09118788     1.98922405    -1.06414461
 h      1.88711692     1.68004247    -0.50756909
 o      2.33446632    -1.19219838     0.41223561
 h      3.14835147    -0.54848946     0.62707102
 c     -2.49995775    -0.54567562    -0.39400593
 h     -2.78861651    -0.59182703    -1.44633522
 h     -2.72705665    -1.61728890     0.28950369
 h     -3.11612942     0.31087736     0.11772704
 h     -0.08262033     0.87657375     1.56842598
          17

 c      1.24053340    -0.49348492    -0.01266219
 c      0.01765400    -0.97387445     0.22122735
 c     -1.03825526     0.02004751    -0.18199899
 c     -0.90811942     1.13221738     0.84182508
 c     -0.34274879     1.37332836    -0.60430807
 c      1.09568314     0.90142416    -0.53721924
 h     -0.47313882    -1.94478593     1.19537022
 h     -1.86377061     1.75244803     1.11765659
 h     -1.10836319     1.92651141    -1.06335230
 h      1.86609387     1.66191992    -0.52895125
 o      2.33389696    -1.19237774     0.41468988
 h      3.16684956    -0.57394645     0.60963725
 c     -2.49200584    -0.54057279    -0.39496842
 h     -2.77697622    -0.58897862    -1.45914433
 h     -2.69719424    -1.60990324     0.28058885
 h     -3.13491660     0.31875412     0.10941816
 h     -0.13202363     0.94033461     1.55325283
          17

 c      1.24386150    -0.49085386    -0.01960313
 c      0.01815060    -0.97482224     0.21522934
 c     -1.03156952     0.01304272    -0.16971723
 c     -0.91365792     1.13981942     0.83638825
 c     -0.34996232     1.38251870    -0.59057504
 c      1.09325641     0.89018706    -0.53746187
 h     -0.49111148    -1.99533476     1.21421121
 h     -1.82652415     1.72317917     1.08985345
 h     -1.12305676     1.88010648    -1.07893477
 h      1.85149680     1.64368099    -0.55144649
 o      2.33432793    -1.19097319     0.41716277
 h      3.16249924    -0.61547749     0.58504160
 c     -2.48463756    -0.53491636    -0.39390852
 h     -2.76480138    -0.59045036    -1.46951951
 h     -2.66100217    -1.57404647     0.25158361
 h     -3.14848858     0.30842562     0.09089824
 h     -0.18070315     1.00829823     1.54760974
          17

 c      1.24962077    -0.48654792    -0.02705063
 c      0.01454706    -0.97711536     0.21165586
 c     -1.02534916     0.00504182    -0.15706318
 c     -0.92035510     1.14806954     0.83026340
 c     -0.35636971     1.38703627    -0.57538596
 c      1.08953701     0.87821814    -0.53718205
 h     -0.48909376    -2.01853656     1.20069031
 h     -1.78420880     1.69036915     1.06266856
 h     -1.13815213     1.85165437    -1.11356079
 h      1.84702741     1.62831232    -0.57476258
 o      2.33529710    -1.18838054     0.41950194
 h      3.14164472    -0.66672627     0.55510175
 c     -2.47780310    -0.52866953    -0.39133630
 h     -2.75096850    -0.59590752    -1.47484268
 h     -2.62067646    -1.51386824     0.20531705
 h     -3.15618745     0.28136408     0.06349016
 h     -0.21647211     1.07647586     1.56144885
          17

 c      1.25746440    -0.48088558    -0.03483860
 c      0.00732087    -0.98075965     0.21054299
 c     -1.01981371    -0.00371179    -0.14415309
 c     -0.92707269     1.15625751     0.82293445
 c     -0.36221130     1.38709974    -0.55915965
 c      1.08462525     0.86572834    -0.53647175
 h     -0.46734150    -2.01393960     1.15522423
 h     -1.75635231     1.66517875     1.04018376
 h     -1.14949769     1.83731723    -1.16421572
 h      1.85331814     1.61631749    -0.59871946
 o      2.33577330    -1.18531617     0.42148480
 h      3.11993658    -0.71611237     0.52279340
 c     -2.47119429    -0.52156359    -0.38812798
 h     -2.73452455    -0.60479022    -1.47372417
 h     -2.57929721    -1.44002874     0.14859627
 h     -3.15954121     0.24213940     0.03024410
 h     -0.23446758     1.14301709     1.59804159
          17

 c      1.26678585    -0.47430727    -0.04276014
 c     -0.00279408    -0.98572431     0.21188569
 c     -1.01520841    -0.01293363    -0.13113753
 c     -0.93177558     1.16362494     0.81486799
 c     -0.36798921     1.38317919    -0.54271031
 c      1.07894959     0.85317947    -0.53544610
 h     -0.42643117    -1.98134294     1.07840871
 h     -1.76320351     1.65862282     1.02622315
 h     -1.14946110     1.83091145    -1.22356948
 h      1.86764708     1.60549491    -0.62296561
 o      2.33429891    -1.18267019     0.42290800
 h      3.12025274    -0.74936541     0.49088854
 c     -2.46417317    -0.51271138    -0.38568463
 h     -2.71482090    -0.61637922    -1.46646791
 h     -2.54094980    -1.37438190     0.09456605
 h     -3.16287334     0.19852298    -0.00410722
 h     -0.24032601     1.20716435     1.64976652
          17

 c      1.27681304    -0.46730616    -0.05058813
 c     -0.01487011    -0.99187761     0.21554779
 c     -1.01179502    -0.02232937    -0.11819830
 c     -0.93349564     1.17035416     0.80739295
 c     -0.37404237     1.37575573    -0.52700323
 c      1.07311824     0.84117927    -0.53425625
 h     -0.36787571    -1.92194738     0.97212981
 h     -1.80868086     1.67163058     1.02057054
 h     -1.13172905     1.82678504    -1.28313211
 h      1.88529134     1.59235637    -0.64683590
 o      2.33016292    -1.18083229     0.42376347
 h      3.15439659    -0.76057347     0.45932422
 c     -2.45587421    -0.50063259    -0.38572272
 h     -2.69156955    -0.62987163    -1.45523636
 h     -2.50964040    -1.34848256     0.06096365
 h     -3.17316194     0.16041378    -0.03381197
 h     -0.24382132     1.26746891     1.70366791
          17

 c      1.28670618    -0.46035611    -0.05809684
 c     -0.02774627    -0.99863046     0.22095267
 c     -1.00982422    -0.03162799    -0.10551320
 c     -0.93319014     1.17767063     0.80213378
 c     -0.38037519     1.36523515    -0.51296020
 c      1.06773930     0.83032623    -0.53307655
 h     -0.29592961    -1.84281916     0.84318333
 h     -1.87628520     1.69377906     1.01852476
 h     -1.09337666     1.82086524    -1.33550497
 h      1.90139166     1.57391793    -0.66946577
 o      2.32438279    -1.17931445     0.42419725
 h      3.20766795    -0.75836102     0.42597095
 c     -2.44565496    -0.48501334    -0.38895213
 h     -2.66484410    -0.64448289    -1.44389514
 h     -2.48692352    -1.37871921     0.05600728
 h     -3.19726555     0.13615068    -0.05402207
 h     -0.25250995     1.32170687     1.74846197
          17

 c      1.29565439    -0.45387369    -0.06506272
 c     -0.03978768    -1.00376347     0.22628925
 c     -1.00949851    -0.04060782    -0.09319203
 c     -0.93247755     1.18688380     0.80037880
 c     -0.38669201     1.35194293    -0.50133325
 c      1.06329730     0.82109856    -0.53207318
 h     -0.22145862    -1.77078467     0.71259098
 h     -1.94516440     1.71344179     1.01509125
 h     -1.03483100     1.81067717    -1.37536479
 h      1.91230508     1.54880442    -0.69008709
 o      2.31859591    -1.17743931     0.42428400
 h      3.25613605    -0.75472680     0.39007550
 c     -2.43357253    -0.46803431    -0.39418189
 h     -2.63499789    -0.65959266    -1.43706739
 h     -2.47206092    -1.44518267     0.06913049
 h     -3.23641578     0.12761799    -0.06333819
 h     -0.27025640     1.36769498     1.77701204
          17

 c      1.30297568    -0.44817872    -0.07126119
 c     -0.04887160    -1.00158556     0.22780916
 c     -1.01094752    -0.04911633    -0.08122762
 c     -0.93264866     1.19883423     0.80280518
 c     -0.39249891     1.33613285    -0.49259308
 c      1.06009994     0.81379157    -0.53137020
 h     -0.16291032    -1.77453425     0.62390654
 h     -2.00071923     1.72349982     1.00732392
 h     -0.95927077     1.79517694    -1.39991170
 h      1.91626868     1.51760820    -0.70831762
 o      2.31396075    -1.17482304     0.42399169
 h      3.28352704    -0.75704054     0.35257570
 c     -2.42045618    -0.45215787    -0.39967186
 h     -2.60247029    -0.67471661    -1.43818324
 h     -2.46407464    -1.51706391     0.08558623
 h     -3.28350083     0.12964185    -0.06443744
 h     -0.29794885     1.40381223     1.78614039
          17

 c      1.30821423    -0.44341670    -0.07649589
 c     -0.05423963    -0.98876329     0.22414342
 c     -1.01427973    -0.05693546    -0.06952617
 c     -0.93455002     1.21387656     0.80944316
 c     -0.39720031     1.31799425    -0.48682133
 c      1.05827080     0.80849130    -0.53102469
 h     -0.12417207    -1.89744942     0.59277111
 h     -2.03510168     1.72101066     0.99413347
 h     -0.87208405     1.77478222    -1.40933043
 h      1.91364678     1.48286959    -0.72438495
 o      2.31103042    -1.17136036     0.42324544
 h      3.28281728    -0.76818176     0.31497473
 c     -2.40754250    -0.43874967    -0.40430551
 h     -2.56762029    -0.68913099    -1.44776617
 h     -2.46208453    -1.57407103     0.09641602
 h     -3.32725422     0.13476299    -0.06187045
 h     -0.33412666     1.42925599     1.77626849
          17

 c      1.31113314    -0.43958976    -0.08061619
 c     -0.05642747    -0.97218975     0.21872627
 c     -1.01965113    -0.06358432    -0.05800224
 c     -0.93874863     1.23195748     0.81966048
 c     -0.40018258     1.29763841    -0.48364234
 c      1.05774789     0.80507754    -0.53101533
 h     -0.09398481    -2.06541458     0.57929439
 h     -2.04525654     1.70576749     0.97564187
 h     -0.78030430     1.75159745    -1.40733235
 h      1.90691577     1.44880018    -0.73919895
 o      2.30987260    -1.16713061     0.42197604
 h      3.25422655    -0.78795965     0.27855666
 c     -2.39601598    -0.42846639    -0.40772366
 h     -2.53073967    -0.70154081    -1.46326015
 h     -2.46517801    -1.60630380     0.09766963
 h     -3.35782104     0.13730118    -0.05973437
 h     -0.37495440     1.44435612     1.75187918
          17

 c      1.31161253    -0.43673203    -0.08347591
 c     -0.05533082    -0.95756474     0.21352071
 c     -1.02712664    -0.06848136    -0.04659185
 c     -0.94566193     1.25265756     0.83213040
 c     -0.40090668     1.27508573    -0.48223572
 c      1.05829236     0.80325674    -0.53124007
 h     -0.06905150    -2.21869640     0.56185306
 h     -2.03201482     1.67958262     0.95281264
 h     -0.69165170     1.72938388    -1.40117328
 h      1.90016157     1.42054366    -0.75419787
 o      2.31006863    -1.16236380     0.42016153
 h      3.20535013    -0.81340710     0.24364405
 c     -2.38677751    -0.42170567    -0.41005996
 h     -2.49223716    -0.71020095    -1.48040027
 h     -2.47244471    -1.60977546     0.08806223
 h     -3.36910096     0.13431225    -0.06081850
 h     -0.41372404     1.45094573     1.72267650
          17

 c      1.30963507    -0.43494180    -0.08493277
 c     -0.05076811    -0.94718434     0.20904112
 c     -1.03652931    -0.07115332    -0.03522585
 c     -0.95549624     1.27520785     0.84492536
 c     -0.39904342     1.25035414    -0.48155516
 c      1.05960408     0.80266244    -0.53153833
 h     -0.04919544    -2.33555830     0.53587333
 h     -2.00087675     1.64634830     0.92730332
 h     -0.61286088     1.71258394    -1.39962702
 h      1.89763943     1.40283280    -0.77095104
 o      2.31059059    -1.15747288     0.41790713
 h      3.15330371    -0.83824200     0.20831527
 c     -2.38038520    -0.41875103    -0.41167059
 h     -2.45283087    -0.71335810    -1.49500814
 h     -2.48305769    -1.58389055     0.06773769
 h     -3.35889643     0.12519663    -0.06660699
 h     -0.44104156     1.45233188     1.70351559
          17

 c      1.30530125    -0.43432634    -0.08487056
 c     -0.04286013    -0.94177880     0.20534102
 c     -1.04738228    -0.07136030    -0.02381774
 c     -0.96778503     1.29859426     0.85611517
 c     -0.39458783     1.22366486    -0.48079590
 c      1.06151361     0.80300209    -0.53174996
 h     -0.03434301    -2.40982849     0.50170658
 h     -1.96428995     1.61249114     0.90130869
 h     -0.54808314     1.70407086    -1.40838235
 h      1.90157149     1.39828873    -0.79047692
 o      2.30993197    -1.15300667     0.41552002
 h      3.12284721    -0.85384531     0.16733201
 c     -2.37702103    -0.41974023    -0.41298860
 h     -2.41359154    -0.70967900    -1.50426438
 h     -2.49636700    -1.53107481     0.03802046
 h     -3.32880453     0.11140208    -0.07738272
 h     -0.44830448     1.45185487     1.70866949
          17

 c      1.29884082    -0.43493895    -0.08322771
 c     -0.03208927    -0.94145968     0.20234351
 c     -1.05894919    -0.06914288    -0.01226850
 c     -0.98072338     1.32179249     0.86484155
 c     -0.38783299     1.19561149    -0.47977675
 c      1.06410561     0.80415923    -0.53178039
 h     -0.02422107    -2.44001992     0.46072287
 h     -1.94290790     1.58664207     0.87703617
 h     -0.49883548     1.70318000    -1.42637945
 h      1.91064366     1.40638056    -0.81261046
 o      2.30722977    -1.14926508     0.41329528
 h      3.12874610    -0.85575419     0.11578221
 c     -2.37640988    -0.42451326    -0.41452682
 h     -2.37584413    -0.69850488    -1.50726277
 h     -2.51212340    -1.45841250     0.00198495
 h     -3.28461727     0.09662443    -0.09215185
 h     -0.43456740     1.45068152     1.74064414
          17

 c      1.29062631    -0.43673458    -0.08002002
 c     -0.01924421    -0.94609455     0.19993701
 c     -1.07035032    -0.06480235    -0.00047481
 c     -0.99168693     1.34403202     0.87162901
 c     -0.37923167     1.16710722    -0.47884174
 c      1.06766036     0.80616837    -0.53162165
 h     -0.01843740    -2.42577651     0.41444445
 h     -1.95766996     1.57633523     0.85578321
 h     -0.46524273     1.70616923    -1.44722591
 h      1.92061837     1.42390612    -0.83596364
 o      2.30334688    -1.14596736     0.41105296
 h      3.15858759    -0.84917354     0.05664782
 c     -2.37770781    -0.43230276    -0.41700532
 h     -2.34099420    -0.67995336    -1.50504336
 h     -2.53110869    -1.38146058    -0.03412547
 h     -3.23675482     0.08724245    -0.10851113
 h     -0.40839451     1.44813034     1.78772916
          17

 c      1.28117472    -0.43955956    -0.07534330
 c     -0.00530937    -0.95546138     0.19801031
 c     -1.08070642    -0.05883738     0.01166909
 c     -0.99938721     1.36502729     0.87748538
 c     -0.36928586     1.13917917    -0.47847877
 c      1.07247717     0.80909572    -0.53131655
 h     -0.01653929    -2.36710066     0.36450267
 h     -2.01071615     1.58308772     0.83798825
 h     -0.44694495     1.70839450    -1.46353314
 h      1.92647004     1.44652669    -0.85850316
 o      2.29985590    -1.14264499     0.40827022
 h      3.18869228    -0.84259900    -0.00131251
 c     -2.37953423    -0.44138848    -0.42144970
 h     -2.31033001    -0.65492373    -1.50028515
 h     -2.55631682    -1.32753199    -0.05961162
 h     -3.19862480     0.09172472    -0.12312213
 h     -0.38132270     1.44381254     1.83435665
          17

 c      1.27112190    -0.44316140    -0.06935788
 c      0.00865654    -0.96924128     0.19645669
 c     -1.08925343    -0.05186134     0.02427384
 c     -1.00461639     1.38484524     0.88309002
 c     -0.35850022     1.11280000    -0.47905505
 c      1.07872329     0.81292867    -0.53090142
 h     -0.01804986    -2.26526501     0.31286063
 h     -2.08212533     1.60312315     0.82444598
 h     -0.44331054     1.70603028    -1.46983454
 h      1.92431428     1.47020949    -0.87826277
 o      2.29787392    -1.13901933     0.40450330
 h      3.20245868    -0.84156317    -0.05042791
 c     -2.38055314    -0.44966502    -0.42874154
 h     -2.28483406    -0.62500993    -1.49680087
 h     -2.59260929    -1.32522039    -0.06326896
 h     -3.18037915     0.11689189    -0.13368582
 h     -0.36215644     1.43828668     1.86910008
          17

 c      1.26117101    -0.44721182    -0.06226377
 c      0.02163386    -0.98672039     0.19514259
 c     -1.09540039    -0.04450921     0.03744606
 c     -1.00877397     1.40353326     0.88867723
 c     -0.34735691     1.08880209    -0.48074160
 c      1.08636245     0.81752434    -0.53036141
 h     -0.02257810    -2.12671364     0.26222204
 h     -2.14844218     1.63202991     0.81625273
 h     -0.45346169     1.69673322    -1.46336668
 h      1.91236324     1.49205927    -0.89384518
 o      2.29791830    -1.13501442     0.39951665
 h      3.19264117    -0.84828659    -0.08631357
 c     -2.38062529    -0.45670369    -0.43847923
 h     -2.26505431    -0.59227371    -1.49882699
 h     -2.64073173    -1.37469126    -0.04528567
 h     -3.18174744     0.16225413    -0.14128957
 h     -0.35585106     1.43263793     1.88585267
          17

 c      1.25202492    -0.45135130    -0.05426950
 c      0.03278130    -1.00575081     0.19385003
 c     -1.09877116    -0.03737192     0.05125570
 c     -1.01286650     1.42099800     0.89418997
 c     -0.33629139     1.06782330    -0.48351683
 c      1.09513887     0.82260190    -0.52960834
 h     -0.03045912    -1.97525906     0.21649527
 h     -2.19391187     1.66665042     0.81406287
 h     -0.47634906     1.67978291    -1.44396665
 h      1.89115515     1.51068437    -0.90469346
 o      2.30004666    -1.13068957     0.39327211
 h      3.15914121    -0.86268731    -0.10779586
 c     -2.38096673    -0.46375698    -0.44905813
 h     -2.25116667    -0.55887379    -1.50964369
 h     -2.69410026    -1.44753454    -0.01792413
 h     -3.19326314     0.21923362    -0.14988728
 h     -0.36421495     1.42807968     1.88276003
          17

 c      1.24432442    -0.45525472    -0.04556121
 c      0.04173709    -1.02042548     0.19233857
 c     -1.09924656    -0.03097222     0.06569439
 c     -1.01746814     1.43706119     0.89935797
 c     -0.32567426     1.05025714    -0.48716689
 c      1.10459072     0.82775598    -0.52847729
 h     -0.04561561    -1.87928020     0.17972821
 h     -2.21055526     1.70485673     0.81788435
 h     -0.51089211     1.65615295    -1.41394924
 h      1.86342373     1.52633440    -0.91121084
 o      2.30388116    -1.12621831     0.38595773
 h      3.10862157    -0.88266964    -0.11743896
 c     -2.38292637    -0.47174173    -0.45904812
 h     -2.24321939    -0.52671916    -1.52972376
 h     -2.74484503    -1.51648341     0.00659576
 h     -3.20402755     0.27645217    -0.16345846
 h     -0.38641486     1.42573137     1.86158370
          17

 c      1.23866957    -0.45863645    -0.03630895
 c      0.04879599    -1.02297598     0.19083106
 c     -1.09697348    -0.02572219     0.08065268
 c     -1.02292982     1.45152689     0.90366376
 c     -0.31580331     1.03624033    -0.49127697
 c      1.11410592     0.83248886    -0.52674497
 h     -0.07801014    -1.92978122     0.15048507
 h     -2.19584464     1.74514388     0.82717213
 h     -0.55619097     1.62853971    -1.37803446
 h      1.83362231     1.54079943    -0.91471697
 o      2.30850581    -1.12191624     0.37810343
 h      3.05616557    -0.90375783    -0.12335289
 c     -2.38723005    -0.48076185    -0.46779510
 h     -2.24128610    -0.49741179    -1.55597430
 h     -2.78763061    -1.56593585     0.02094460
 h     -3.20660001     0.32442596    -0.18424326
 h     -0.41885479     1.42644494     1.82796320
          17

 c      1.23575560    -0.46112270    -0.02673089
 c      0.05308306    -1.01784021     0.18969784
 c     -1.09233892    -0.02185770     0.09593072
 c     -1.02949461     1.46420906     0.90627236
 c     -0.30691090     1.02571895    -0.49527479
 c      1.12303830     0.83628644    -0.52418488
 h     -0.12362339    -2.07534035     0.12655463
 h     -2.15168815     1.78659428     0.84087038
 h     -0.61169996     1.60095956    -1.34275378
 h      1.80687396     1.55679813    -0.91708830
 o      2.31254659    -1.11822691     0.37062597
 h      3.02411812    -0.91963366    -0.13969412
 c     -2.39398933    -0.49049418    -0.47524723
 h     -2.24537696    -0.47244823    -1.58294461
 h     -2.81953629    -1.58873284     0.02159717
 h     -3.19752180     0.35695542    -0.21264308
 h     -0.45477111     1.43061399     1.79203585
          17

 c      1.23620096    -0.46233824    -0.01708250
 c      0.05300828    -1.01255206     0.18898209
 c     -1.08586489    -0.01953178     0.11127345
 c     -1.03716987     1.47489795     0.90612721
 c     -0.29917790     1.01854487    -0.49858138
 c      1.13084329     0.83877264    -0.52065761
 h     -0.16873047    -2.22842726     0.11006933
 h     -2.08529168     1.82940154     0.85731655
 h     -0.67695824     1.57733446    -1.31447993
 h      1.78734514     1.57656185    -0.91988119
 o      2.31511157    -1.11545946     0.36427083
 h      3.02738118    -0.92644094    -0.17754203
 c     -2.40292018    -0.50048585    -0.48163209
 h     -2.25518130    -0.45334228    -1.60500287
 h     -2.83924044    -1.58246922     0.00732037
 h     -3.17646113     0.37097266    -0.24767027
 h     -0.48487356     1.43806589     1.76743169
          17

 c      1.24024071    -0.46205473    -0.00760343
 c      0.04787187    -1.01021301     0.18878931
 c     -1.07813794    -0.01887656     0.12640469
 c     -1.04523156     1.48323585     0.90244466
 c     -0.29282309     1.01463974    -0.50085916
 c      1.13720874     0.83986489    -0.51619181
 h     -0.20611592    -2.35235138     0.10179422
 h     -2.01128708     1.87616522     0.87417727
 h     -0.75041032     1.55929530    -1.29636668
 h      1.77676213     1.60017959    -0.92336849
 o      2.31688751    -1.11352728     0.35874904
 h      3.05626220    -0.92699997    -0.23102545
 c     -2.41348260    -0.51028464    -0.48726143
 h     -2.26988189    -0.44153722    -1.61804277
 h     -2.84670282    -1.54807440    -0.02144083
 h     -3.14562289     0.36641993    -0.28729749
 h     -0.50109721     1.44826912     1.76554361
          17

 c      1.24759805    -0.46023036     0.00151254
 c      0.03783787    -1.01158787     0.18924566
 c     -1.06978510    -0.01998001     0.14104904
 c     -1.05179775     1.48857560     0.89537734
 c     -0.28822341     1.01409831    -0.50214206
 c      1.14209621     0.83980360    -0.51099117
 h     -0.23338409    -2.43597914     0.10127666
 h     -1.95133774     1.93319059     0.88890534
 h     -0.82799062     1.54510892    -1.28684777
 h      1.77415520     1.62501614    -0.92623669
 o      2.31934164    -1.11219922     0.35316004
 h      3.08911240    -0.92671581    -0.28418068
 c     -2.42488271    -0.51944289    -0.49249863
 h     -2.28811038    -0.43822905    -1.62031512
 h     -2.84358899    -1.49057112    -0.06222508
 h     -3.10969448     0.34665683    -0.32864406
 h     -0.50204635     1.46079558     1.78716218
          17

 c      1.25753959    -0.45699003     0.01012821
 c      0.02364379    -1.01661992     0.19043150
 c     -1.06144994    -0.02286114     0.15493824
 c     -1.05474888     1.49025034     0.88596459
 c     -0.28589218     1.01708631    -0.50268463
 c      1.14565258     0.83902684    -0.50535811
 h     -0.25004382    -2.47631747     0.10776742
 h     -1.92304760     2.00746218     0.89983921
 h     -0.90331360     1.53106904    -1.28148998
 h      1.77697558     1.64678257    -0.92620931
 o      2.32358373    -1.11136396     0.34681733
 h      3.11015557    -0.92908429    -0.32442025
 c     -2.43595411    -0.52735511    -0.49784028
 h     -2.30798047    -0.44420012    -1.61270173
 h     -2.83463111    -1.42205571    -0.10924747
 h     -3.07598085     0.31919812    -0.36819459
 h     -0.49330273     1.47533116     1.82192196
          17

 c      1.26904587    -0.45256726     0.01815367
 c      0.00634962    -1.02500031     0.19237727
 c     -1.05375988    -0.02747592     0.16780815
 c     -1.05355953     1.48844131     0.87544225
 c     -0.28631172     1.02365969    -0.50271064
 c      1.14807624     0.83798676    -0.49959314
 h     -0.25629518    -2.47261274     0.12054855
 h     -1.92368755     2.09703703     0.90638917
 h     -0.96952498     1.51375098    -1.27599446
 h      1.78253571     1.66128796    -0.92102172
 o      2.33017337    -1.11103101     0.33941766
 h      3.11227783    -0.93540870    -0.34550535
 c     -2.44503925    -0.53292788    -0.50400199
 h     -2.32717767    -0.45968016    -1.59875268
 h     -2.82956242    -1.36554898    -0.15181936
 h     -3.05375014     0.29550771    -0.40233879
 h     -0.48227928     1.49125535     1.85629838
          17

 c      1.28101357    -0.44724199     0.02553150
 c     -0.01286581    -1.03635975     0.19508215
 c     -1.04729453    -0.03373309     0.17940117
 c     -1.04920220     1.48435754     0.86480327
 c     -0.28977907     1.03367112    -0.50227434
 c      1.14951988     0.83701630    -0.49392380
 h     -0.25268806    -2.42481945     0.13895379
 h     -1.93536537     2.18910946     0.90805448
 h     -1.02109382     1.49123263    -1.26787355
 h      1.78893675     1.66573373    -0.90911804
 o      2.33922959    -1.11127027     0.33096035
 h      3.09497126    -0.94554127    -0.34643213
 c     -2.45035008    -0.53467761    -0.51164973
 h     -2.34314280    -0.48425602    -1.58447294
 h     -2.84150823    -1.35009910    -0.17674197
 h     -3.05131732     0.28724920    -0.42834392
 h     -0.47444225     1.50753229     1.87971937
          17

 c      1.29242131    -0.44130589     0.03223148
 c     -0.03283788    -1.05025526     0.19853739
 c     -1.04255457    -0.04149570     0.18947763
 c     -1.04276645     1.47941458     0.85467888
 c     -0.29633069     1.04677293    -0.50124201
 c      1.15004066     0.83627234    -0.48847276
 h     -0.24022741    -2.33417700     0.16225663
 h     -1.94211972     2.26934790     0.90430093
 h     -1.05473978     1.46324340    -1.25677136
 h      1.79544618     1.65929937    -0.88995107
 o      2.35044166    -1.11218261     0.32173978
 h      3.06381380    -0.95813781    -0.33140883
 c     -2.45132956    -0.53230039    -0.52047672
 h     -2.35342571    -0.51694705    -1.57731744
 h     -2.87529530    -1.38476817    -0.17940363
 h     -3.07128077     0.29901402    -0.44523954
 h     -0.47260807     1.52292074     1.88596283
          17

 c      1.30243533    -0.43506147     0.03825322
 c     -0.05245903    -1.06588904     0.20274933
 c     -1.03993723    -0.05058930     0.19782961
 c     -1.03494633     1.47469902     0.84534213
 c     -0.30571212     1.06245498    -0.49932338
 c      1.14957826     0.83572881    -0.48325302
 h     -0.22094553    -2.20662829     0.18949904
 h     -1.93552711     2.32772760     0.89491666
 h     -1.06982266     1.43093313    -1.24433858
 h      1.80259161     1.64327489    -0.86402972
 o      2.36295683    -1.11390366     0.31245389
 h      3.03192899    -0.97040966    -0.31158850
 c     -2.44935441    -0.52733926    -0.52906825
 h     -2.35628674    -0.55652334    -1.58333129
 h     -2.92069915    -1.44681095    -0.16820067
 h     -3.10835366     0.32478661    -0.45388890
 h     -0.47734203     1.53620052     1.87272830
          17

 c      1.31046344    -0.42883764     0.04362236
 c     -0.07060725    -1.08120969     0.20774889
 c     -1.03972718    -0.06083167     0.20429539
 c     -1.02617749     1.47092060     0.83673591
 c     -0.31736472     1.08008462    -0.49610650
 c      1.14795215     0.83520230    -0.47818260
 h     -0.19933636    -2.06334308     0.21944872
 h     -1.91279851     2.35871368     0.88007055
 h     -1.06858279     1.39659049    -1.23415906
 h      1.81208451     1.62087567    -0.83278750
 o      2.37541326    -1.11659567     0.30420827
 h      3.01925622    -0.97821961    -0.30497441
 c     -2.44640262    -0.52133786    -0.53622132
 h     -2.35125787    -0.60161567    -1.60312425
 h     -2.96423494    -1.50832252    -0.15352805
 h     -3.15264370     0.35293251    -0.45633953
 h     -0.48724358     1.54633541     1.84131604
          17

 c      1.31617167    -0.42299432     0.04837040
 c     -0.08596895    -1.09096412     0.21349870
 c     -1.04210220    -0.07205546     0.20876861
 c     -1.01683898     1.46849122     0.82846716
 c     -0.33044145     1.09895831    -0.49109600
 c      1.14489433     0.83442093    -0.47312239
 h     -0.18460900    -1.96382097     0.25176912
 h     -1.87456884     2.36008922     0.86022110
 h     -1.05606280     1.36321691    -1.23160164
 h      1.82641224     1.59656248    -0.79819967
 o      2.38675286    -1.12030608     0.29780878
 h      3.03965247    -0.97856645    -0.32484258
 c     -2.44395629    -0.51510273    -0.54162485
 h     -2.33913640    -0.65026706    -1.63071547
 h     -2.99716886    -1.55210481    -0.14166336
 h     -3.19448646     0.37302642    -0.45501377
 h     -0.49885401     1.55262528     1.79690577
          17

 c      1.31947528    -0.41787544     0.05251475
 c     -0.09730734    -1.08785557     0.21962245
 c     -1.04720048    -0.08404699     0.21120475
 c     -1.00734448     1.46754774     0.81979057
 c     -0.34392593     1.11839714    -0.48382562
 c      1.14015648     0.83314870    -0.46793821
 h     -0.18686416    -1.99342456     0.29033273
 h     -1.82413189     2.33250891     0.83605357
 h     -1.03883380     1.33371288    -1.24278303
 h      1.84779329     1.57463481    -0.76211362
 o      2.39726466    -1.12478514     0.29278726
 h      3.08450455    -0.97289353    -0.36398528
 c     -2.44285401    -0.50908063    -0.54557102
 h     -2.32150072    -0.69963842    -1.65683375
 h     -3.01520593    -1.57018235    -0.13544116
 h     -3.22684993     0.37864295    -0.45214574
 h     -0.50646006     1.55486620     1.74893945
          17

 c      1.32051195    -0.41371462     0.05606352
 c     -0.10463131    -1.07476856     0.22604316
 c     -1.05526371    -0.09637159     0.21163612
 c     -0.99804127     1.46787468     0.80974501
 c     -0.35690231     1.13787015    -0.47413400
 c      1.13368928     0.83133147    -0.46255955
 h     -0.20178822    -2.12093574     0.33563364
 h     -1.76812477     2.28034608     0.80845106
 h     -1.02189782     1.30980660    -1.27170232
 h      1.87661175     1.55747685    -0.72560088
 o      2.40793958    -1.12963070     0.28798668
 h      3.13320874    -0.96507472    -0.40404786
 c     -2.44344478    -0.50365189    -0.54849527
 h     -2.30022294    -0.74639101    -1.67311187
 h     -3.01671350    -1.55987019    -0.13576918
 h     -3.24565465     0.36727071    -0.44955236
 h     -0.50276926     1.55338062     1.70979375
          17

 c      1.31954354    -0.41068805     0.05904724
 c     -0.10832836    -1.05934281     0.23330490
 c     -1.06658618    -0.10845298     0.21016537
 c     -0.98881962     1.46876896     0.79767288
 c     -0.36879347     1.15700480    -0.46250589
 c      1.12574529     0.82916773    -0.45698899
 h     -0.22068018    -2.26155829     0.38055822
 h     -1.71847022     2.21386852     0.77846352
 h     -1.00574555     1.29159212    -1.31669282
 h      1.91039391     1.54467652    -0.68877540
 o      2.41942871    -1.13449139     0.28253567
 h      3.16998936    -0.95808442    -0.43124584
 c     -2.44571274    -0.49919125    -0.55073767
 h     -2.27713878    -0.78733037    -1.67424914
 h     -3.00178566    -1.52182671    -0.14234808
 h     -3.24961013     0.33973529    -0.44860484
 h     -0.48189395     1.54864430     1.68942234
          17

 c      1.31687473    -0.40898605     0.06152714
 c     -0.10854274    -1.04542166     0.24174454
 c     -1.08131378    -0.11980583     0.20693830
 c     -0.97865152     1.46899314     0.78390024
 c     -0.37930054     1.17547542    -0.45015557
 c      1.11682175     0.82703127    -0.45125570
 h     -0.23923256    -2.37497896     0.42008368
 h     -1.69383501     2.15057491     0.74718362
 h     -0.98696330     1.27833773    -1.36998322
 h      1.94433442     1.53382332    -0.65125928
 o      2.43187044    -1.13910156     0.27602146
 h      3.18702912    -0.95336500    -0.43921840
 c     -2.44928286    -0.49600672    -0.55251799
 h     -2.25385537    -0.81990124    -1.65841488
 h     -2.97231995    -1.46018053    -0.15358811
 h     -3.24039823     0.30011005    -0.45023045
 h     -0.44365497     1.54083899     1.68837317
          17

 c      1.31281912    -0.40878968     0.06357544
 c     -0.10546698    -1.03436047     0.25143589
 c     -1.09928869    -0.13016053     0.20212724
 c     -0.96608075     1.46738494     0.76979470
 c     -0.38812077     1.19290585    -0.43875065
 c      1.10750919     0.82530958    -0.44535994
 h     -0.25547034    -2.44828925     0.45206746
 h     -1.71320959     2.10787316     0.71573048
 h     -0.96162960     1.26957032    -1.42125415
 h      1.97298571     1.52218794    -0.61284581
 o      2.44502350    -1.14327302     0.26838546
 h      3.18273064    -0.95110532    -0.42732846
 c     -2.45329722    -0.49416710    -0.55403458
 h     -2.23161566    -0.84253911    -1.62709847
 h     -2.93311670    -1.38463566    -0.16568270
 h     -3.22328399     0.25609240    -0.45486864
 h     -0.39431897     1.53012399     1.69770694
          17

 c      1.30768046    -0.41022918     0.06525573
 c     -0.09952114    -1.02652562     0.26232362
 c     -1.11997369    -0.13948380     0.19592855
 c     -0.95109351     1.46422478     0.75708525
 c     -0.39477338     1.20886509    -0.43005467
 c      1.09835002     0.82427251    -0.43924975
 h     -0.26819389    -2.47804648     0.47571708
 h     -1.77739086     2.08625584     0.68618555
 h     -0.92773254     1.26536671    -1.46154232
 h      1.99189293     1.50800767    -0.57383568
 o      2.45830830    -1.14691113     0.25989966
 h      3.16128709    -0.95015802    -0.40022117
 c     -2.45627344    -0.49317797    -0.55562252
 h     -2.21111512    -0.85503088    -1.58502358
 h     -2.89366841    -1.31387082    -0.17088157
 h     -3.20731064     0.21884373    -0.46246014
 h     -0.34264477     1.51711304     1.70606123
          17

 c      1.30174338    -0.41335926     0.06661357
 c     -0.09137496    -1.02190891     0.27429045
 c     -1.14246357    -0.14789883     0.18857258
 c     -0.93566773     1.46108223     0.74725200
 c     -0.39865129     1.22293204    -0.42564404
 c      1.08975687     0.82401164    -0.43282653
 h     -0.27640599    -2.46360399     0.49078334
 h     -1.86516118     2.07059038     0.66203165
 h     -0.88556326     1.26610117    -1.48517364
 h      1.99854497     1.49101033    -0.53501233
 o      2.47071870    -1.15006621     0.25125500
 h      3.13420353    -0.94734232    -0.36918883
 c     -2.45639258    -0.49180883    -0.55776462
 h     -2.19225823    -0.85892836    -1.54010782
 h     -2.86764358    -1.27440041    -0.15720931
 h     -3.20286242     0.20006014    -0.47272080
 h     -0.29607662     1.50276131     1.70513092
          17

 c      1.29526958    -0.41814699     0.06767199
 c     -0.08188433    -1.02036576     0.28717984
 c     -1.16556322    -0.15555133     0.18034302
 c     -0.92212900     1.45927620     0.74131538
 c     -0.39919072     1.23477796    -0.42662346
 c      1.08197450     0.82442978    -0.42596242
 h     -0.27911034    -2.40523353     0.49728994
 h     -1.95224606     2.04767433     0.64645984
 h     -0.83726969     1.27216208    -1.49029566
 h      1.99276886     1.47247046    -0.49744103
 o      2.48084226    -1.15297462     0.24354830
 h      3.12010764    -0.93693129    -0.35191662
 c     -2.45283860    -0.48906402    -0.56043604
 h     -2.17401374    -0.85773796    -1.50286926
 h     -2.86371503    -1.28253693    -0.11639540
 h     -3.21540592     0.20549711    -0.48574810
 h     -0.25947149     1.48808346     1.69092883
          17

 c      1.28849452    -0.42446470     0.06842492
 c     -0.07198806    -1.02166164     0.30079600
 c     -1.18790473    -0.16251026     0.17158973
 c     -0.91209094     1.45933682     0.73966505
 c     -0.39602078     1.24422428    -0.43331072
 c      1.07506214     0.82525506    -0.41852394
 h     -0.27531748    -2.30445717     0.49559708
 h     -2.02221845     2.01202359     0.64134642
 h     -0.78648627     1.28380820    -1.47922762
 h      1.97682463     1.45507530    -0.46221748
 o      2.48760300    -1.15588299     0.23760866
 h      3.13318179    -0.91365570    -0.36168874
 c     -2.44694544    -0.48547381    -0.56236271
 h     -2.15492112    -0.85611567    -1.48384524
 h     -2.87618507    -1.32560751    -0.05525355
 h     -3.24086844     0.23077185    -0.50219266
 h     -0.23512691     1.47402588     1.66336647
          17

 c      1.28162603    -0.43209572     0.06883486
 c     -0.06257651    -1.02527977     0.31487347
 c     -1.20808613    -0.16873944     0.16271730
 c     -0.90642992     1.46121546     0.74188833
 c     -0.38902535     1.25124956    -0.44499658
 c      1.06890456     0.82607716    -0.41039889
 h     -0.26444591    -2.16689905     0.48687887
 h     -2.06606719     1.96332986     0.64750977
 h     -0.73819204     1.30116919    -1.45916338
 h      1.95514803     1.44259196    -0.43021256
 o      2.49131603    -1.15865310     0.23304056
 h      3.16657201    -0.87911034    -0.39212799
 c     -2.44104133    -0.48220188    -0.56205527
 h     -2.13472743    -0.85751006    -1.48826563
 h     -2.89339051    -1.37837821     0.01064309
 h     -3.26896940     0.26515144    -0.52254550
 h     -0.22283361     1.46139319     1.62588224
          17

 c      1.27485015    -0.44076621     0.06884679
 c     -0.05427208    -1.02969058     0.32896924
 c     -1.22479279    -0.17411237     0.15414402
 c     -0.90555494     1.46454545     0.74678890
 c     -0.37832932     1.25594309    -0.45996340
 c      1.06329196     0.82642276    -0.40152166
 h     -0.24796449    -2.01111649     0.47450594
 h     -2.07962820     1.90389216     0.66514366
 h     -0.69837303     1.32439574    -1.44235186
 h      1.93336286     1.43909591    -0.40186571
 o      2.49313242    -1.16082624     0.22873514
 h      3.20101585    -0.84056989    -0.42537898
 c     -2.43693492    -0.48009906    -0.55913510
 h     -2.11576650    -0.86201743    -1.51220841
 h     -2.90724663    -1.42264644     0.06860788
 h     -3.28973750     0.29808708    -0.54649780
 h     -0.21970664     1.45074027     1.58524524
          17

 c      1.26834110    -0.45019009     0.06841088
 c     -0.04697621    -1.03060437     0.34221291
 c     -1.23689147    -0.17845006     0.14624186
 c     -0.90958961     1.46880498     0.75267592
 c     -0.36430734     1.25844109    -0.47598805
 c      1.05809246     0.82588613    -0.39188805
 h     -0.23415214    -1.88917766     0.46706404
 h     -2.06240385     1.83751525     0.69398317
 h     -0.67261782     1.35380633    -1.44278352
 h      1.91627092     1.44757961    -0.37711335
 o      2.49396297    -1.16198898     0.22383667
 h      3.22157092    -0.80488674    -0.44757868
 c     -2.43560994    -0.47972833    -0.55426447
 h     -2.10207379    -0.86707821    -1.54527502
 h     -2.91399789    -1.44915076     0.11130276
 h     -3.29670182     0.32230938    -0.57296719
 h     -0.22040653     1.44223723     1.55067070
          17

 c      1.26229916    -0.46008004     0.06749207
 c     -0.03967943    -1.02099995     0.35334964
 c     -1.24351425    -0.18154546     0.13927764
 c     -0.91824149     1.47337951     0.75788677
 c     -0.34770965     1.25892318    -0.49135202
 c      1.05345020     0.82428369    -0.38155180
 h     -0.24047135    -1.88655733     0.47799022
 h     -2.01845888     1.76939533     0.73321474
 h     -0.66332169     1.38945497    -1.46750228
 h      1.90560637     1.46839763    -0.35554113
 o      2.49424318    -1.16190295     0.21793743
 h      3.22108717    -0.77627876    -0.45201259
 c     -2.43746829    -0.48147171    -0.54843275
 h     -2.09731205    -0.86982790    -1.57643877
 h     -2.91249340    -1.45406144     0.13509242
 h     -3.28707691     0.33401971    -0.60043504
 h     -0.21901280     1.43565882     1.53096702
          17

 c      1.25705373    -0.47007838     0.06604629
 c     -0.03290117    -1.00201772     0.36237302
 c     -1.24413826    -0.18312446     0.13336997
 c     -0.93026278     1.47753081     0.76134834
 c     -0.32975764     1.25769493    -0.50557447
 c      1.04985627     0.82174009    -0.37060944
 h     -0.26566993    -1.99419276     0.50674641
 h     -1.95985394     1.70648672     0.78139240
 h     -0.66780000     1.42998452    -1.51028839
 h      1.89938712     1.49871444    -0.33667195
 o      2.49404058    -1.16050150     0.21097343
 h      3.19841757    -0.75641946    -0.43744624
 c     -2.44249741    -0.48556916    -0.54247466
 h     -2.10363038    -0.86854189    -1.59754063
 h     -2.90311869    -1.43661934     0.13859897
 h     -3.26122141     0.33243378    -0.62725472
 h     -0.21273295     1.43068668     1.53011779
          17

 c      1.25304849    -0.47979068     0.06401977
 c     -0.02862221    -0.98127852     0.37030044
 c     -1.23861626    -0.18290005     0.12847086
 c     -0.94289779     1.48036773     0.76274610
 c     -0.31195974     1.25520532    -0.51903858
 c      1.04800171     0.81861626    -0.35918105
 h     -0.29089284    -2.12756244     0.54152385
 h     -1.91119532     1.65737167     0.83712197
 h     -0.67996534     1.47226598    -1.55690523
 h      1.89350152     1.53353025    -0.32009272
 o      2.49309928    -1.15790100     0.20317961
 h      3.15775745    -0.74421536    -0.40744503
 c     -2.45026913    -0.49212673    -0.53693015
 h     -2.12153163    -0.86290786    -1.60400109
 h     -2.88753930    -1.39856459     0.12234236
 h     -3.22242514     0.31972048    -0.65194011
 h     -0.20410493     1.42728175     1.54519478
          17

 c      1.25068195    -0.48889872     0.06138812
 c     -0.02789606    -0.96306488     0.37774556
 c     -1.22718097    -0.18066193     0.12437813
 c     -0.95256669     1.48107012     0.76213109
 c     -0.29577415     1.25193163    -0.53221534
 c      1.04853952     0.81534644    -0.34739586
 h     -0.30668164    -2.24096957     0.57557241
 h     -1.90390455     1.62947214     0.90086030
 h     -0.69349430     1.51249459    -1.59421262
 h      1.88400329     1.56743389    -0.30541787
 o      2.49077250    -1.15447759     0.19514810
 h      3.10988862    -0.73448090    -0.37136628
 c     -2.45986576    -0.50105173    -0.53210706
 h     -2.15004158    -0.85388264    -1.59458467
 h     -2.86917430    -1.34519856     0.08958683
 h     -3.17695836     0.30136287    -0.67351080
 h     -0.19876306     1.42564110     1.56904370
          17

 c      1.25018115    -0.49718131     0.05818128
 c     -0.03090300    -0.94902171     0.38496878
 c     -1.21043374    -0.17627601     0.12077368
 c     -0.95771297     1.47936504     0.75971013
 c     -0.28235147     1.24825052    -0.54532824
 c      1.05190838     0.81231317    -0.33539247
 h     -0.31092266    -2.31873495     0.60627246
 h     -1.94680630     1.62393831     0.97323139
 h     -0.70357311     1.54738661    -1.61401748
 h      1.86860098     1.59599540    -0.29226483
 o      2.48602697    -1.15094414     0.18783108
 h      3.07242088    -0.71678864    -0.34440038
 c     -2.46984094    -0.51182181    -0.52828146
 h     -2.18685407    -0.84357658    -1.57139415
 h     -2.85447745    -1.28808574     0.04853078
 h     -3.13350567     0.28608625    -0.69179254
 h     -0.20158582     1.42583506     1.59436208
          17

 c      1.25153084    -0.50448708     0.05448594
 c     -0.03728179    -0.93978666     0.39208216
 c     -1.18930644    -0.16966603     0.11727402
 c     -0.95995313     1.47553540     0.75617037
 c     -0.27240743     1.24437366    -0.55834182
 c      1.05823213     0.80979049    -0.32332370
 h     -0.30410264    -2.35614859     0.63259957
 h     -2.01470912     1.63593646     1.04893270
 h     -0.70725976     1.57469429    -1.61290488
 h      1.84714889     1.61649738    -0.28024726
 o      2.47803989    -1.14803603     0.18201852
 h      3.06068022    -0.68071724    -0.33916721
 c     -2.47837556    -0.52308745    -0.52592019
 h     -2.22841242    -0.83522177    -1.54031185
 h     -2.85418342    -1.24746798     0.01451157
 h     -3.10067707     0.28357780    -0.70723434
 h     -0.21493205     1.42763654     1.61572485
          17

 c      1.25446815    -0.51069914     0.05043214
 c     -0.04627795    -0.93566413     0.39914248
 c     -1.16500448    -0.16079493     0.11347351
 c     -0.96152811     1.46998807     0.75242262
 c     -0.26620763     1.24033887    -0.57097304
 c      1.06727393     0.80792917    -0.31136064
 h     -0.28749166    -2.35186485     0.65406215
 h     -2.07839680     1.65964068     1.11887265
 h     -0.70344747     1.59333955    -1.59142313
 h      1.82163665     1.62827737    -0.26895388
 o      2.46720746    -1.14573203     0.17746843
 h      3.07189420    -0.62853074    -0.35175967
 c     -2.48392677    -0.53285958    -0.52538443
 h     -2.27019999    -0.83298696    -1.51125315
 h     -2.88015272    -1.24509784     0.00508021
 h     -3.08288469     0.29934481    -0.71986344
 h     -0.23879369     1.43060209     1.62990203
          17

 c      1.25852524    -0.51571100     0.04617573
 c     -0.05683856    -0.93684658     0.40618925
 c     -1.13890871    -0.14963190     0.10896633
 c     -0.96386129     1.46306605     0.74911743
 c     -0.26359744     1.23600171    -0.58264827
 c      1.07845136     0.80675081    -0.29969444
 h     -0.26268400    -2.30561581     0.67037344
 h     -2.12089001     1.69037145     1.17548549
 h     -0.69296635     1.60365233    -1.55398138
 h      1.79593477     1.63284602    -0.25793255
 o      2.45483241    -1.14333533     0.17324193
 h      3.09003202    -0.57397907    -0.36700338
 c     -2.48634949    -0.54013790    -0.52580143
 h     -2.30774055    -0.84118799    -1.49626700
 h     -2.93383726    -1.28220108     0.02334404
 h     -3.07832971     0.33088767    -0.72835274
 h     -0.27125307     1.43414821     1.63584372
          17

 c      1.26309103    -0.51942101     0.04188711
 c     -0.06773528    -0.94340963     0.41324518
 c     -1.11242971    -0.13613872     0.10336271
 c     -0.96770502     1.45505855     0.74652954
 c     -0.26404104     1.23101084    -0.59242975
 c      1.09092484     0.80615359    -0.28853369
 h     -0.23167630    -2.21828618     0.68147358
 h     -2.13513914     1.72454038     1.21390926
 h     -0.67892452     1.60789608    -1.50943754
 h      1.77521212     1.63365898    -0.24670923
 o      2.44212374    -1.14024161     0.16859664
 h      3.10146557    -0.52993266    -0.37270671
 c     -2.48691800    -0.54549003    -0.52533190
 h     -2.33836262    -0.86241937    -1.50325972
 h     -3.00263982    -1.33686593     0.05529531
 h     -3.08128138     0.36956239    -0.73058865
 h     -0.30876342     1.43758499     1.63471225
          17

 c      1.26747065    -0.52175101     0.03773958
 c     -0.07770244    -0.95504681     0.42026200
 c     -1.08684298    -0.12030643     0.09631758
 c     -0.97348100     1.44623033     0.74463588
 c     -0.26669892     1.22479708    -0.59903179
 c      1.10375453     0.80597917    -0.27809184
 h     -0.19727777    -2.09446364     0.68808303
 h     -2.11955458     1.75931756     1.23125880
 h     -0.66672029     1.61069722    -1.47101299
 h      1.76473901     1.63509791    -0.23484224
 o      2.42991170    -1.13621339     0.16319754
 h      3.09937400    -0.50378020    -0.36310735
 c     -2.48699787    -0.54975474    -0.52300779
 h     -2.36212056    -0.89546654    -1.52930403
 h     -3.07156964    -1.38674223     0.08625045
 h     -3.08563466     0.40539805    -0.72497058
 h     -0.34648596     1.44016710     1.62974694
          17

 c      1.27094549    -0.52268463     0.03389778
 c     -0.08554452    -0.97028027     0.42692478
 c     -1.06314306    -0.10225012     0.08757905
 c     -0.98140288     1.43682593     0.74324487
 c     -0.27064634     1.21670546    -0.60117864
 c      1.11610563     0.80616404    -0.26856420
 h     -0.16387374    -1.95062555     0.69377684
 h     -2.07584253     1.79251361     1.22602356
 h     -0.66223909     1.61788247    -1.45245153
 h      1.76810513     1.64045654    -0.22202070
 o      2.41871844    -1.13132630     0.15701029
 h      3.08243900    -0.49802444    -0.33725545
 c     -2.48740382    -0.55348804    -0.51912455
 h     -2.38056592    -0.93557107    -1.56250431
 h     -3.13016719    -1.41882518     0.10800694
 h     -3.08692597     0.43044533    -0.71106285
 h     -0.37902417     1.44116865     1.62550470
          17

 c      1.27283722    -0.52231625     0.03050908
 c     -0.09017317    -0.98475831     0.43210544
 c     -1.04198005    -0.08230818     0.07703303
 c     -0.99137462     1.42703811     0.74215356
 c     -0.27526218     1.20636258    -0.59837855
 c      1.12741627     0.80689377    -0.26010140
 h     -0.13810115    -1.83424289     0.71127572
 h     -2.00895444     1.82285470     1.19813615
 h     -0.66769966     1.63258276    -1.45940297
 h      1.78571674     1.64991891    -0.20817762
 o      2.40877359    -1.12592773     0.15023229
 h      3.05416042    -0.51064150    -0.29797480
 c     -2.48850668    -0.55702537    -0.51445419
 h     -2.39515084    -0.97687502    -1.58987079
 h     -3.17228802    -1.42734554     0.11734001
 h     -3.08278453     0.43988146    -0.68954768
 h     -0.40175490     1.43994526     1.62612081
          17

 c      1.27258005    -0.52086022     0.02768862
 c     -0.09077637    -0.99123090     0.43341653
 c     -1.02375009    -0.06103168     0.06470828
 c     -1.00272059     1.41691198     0.74125298
 c     -0.28042237     1.19397272    -0.59136009
 c      1.13742827     0.80861057    -0.25279371
 h     -0.12624080    -1.82468145     0.76811962
 h     -1.92879117     1.85102113     1.14988427
 h     -0.67939806     1.65225452    -1.48470565
 h      1.81473032     1.66029486    -0.19355957
 o      2.39989547    -1.12069912     0.14330859
 h      3.02398426    -0.53384108    -0.25209824
 c     -2.49040389    -0.56058172    -0.50966306
 h     -2.40672325    -1.01435423    -1.60224449
 h     -3.19455648    -1.41069854     0.11383566
 h     -3.07278249     0.43210912    -0.66197775
 h     -0.41238127     1.43595993     1.63316002
          17

 c      1.26982650    -0.51854940     0.02548278
 c     -0.08728029    -0.98963820     0.43047950
 c     -1.00881216    -0.03900867     0.05073966
 c     -1.01388689     1.40614753     0.74045408
 c     -0.28621506     1.18019132    -0.58155755
 c      1.14609505     0.81184349    -0.24667409
 h     -0.12735814    -1.91676580     0.86885616
 h     -1.85291101     1.88191211     1.08734543
 h     -0.69080143     1.67096026    -1.51460116
 h      1.85042001     1.66680247    -0.17870480
 o      2.39137771    -1.11671794     0.13692034
 h      3.00824300    -0.55306399    -0.21015717
 c     -2.49296529    -0.56432401    -0.50517951
 h     -2.41567806    -1.04444026    -1.59506581
 h     -3.19558841    -1.37007488     0.09896769
 h     -3.05828580     0.40883658    -0.63058198
 h     -0.41175268     1.42883236     1.64469259
          17

 c      1.26452869    -0.51556579     0.02387603
 c     -0.08007842    -0.98628596     0.42598683
 c     -0.99754118    -0.01689803     0.03538654
 c     -1.02259107     1.39395701     0.73962090
 c     -0.29256249     1.16584859    -0.57041338
 c      1.15343200     0.81699423    -0.24172777
 h     -0.13678492    -2.03139861     0.98204954
 h     -1.80523552     1.92645148     1.01968523
 h     -0.69653426     1.68325764    -1.53689819
 h      1.88785010     1.66523969    -0.16430506
 o      2.38239669    -1.11503901     0.13164460
 h      3.02299332    -0.55369945    -0.18091779
 c     -2.49576973    -0.56837353    -0.50126622
 h     -2.42215694    -1.06507142    -1.56777241
 h     -3.17631194    -1.30969163     0.07635319
 h     -3.04247560     0.37541607    -0.59813892
 h     -0.40338830     1.41843531     1.65646790
          17

 c      1.25695282    -0.51205321     0.02283012
 c     -0.06974996    -0.98442153     0.42182692
 c     -0.99022899     0.00435755     0.01906796
 c     -1.02728398     1.37969887     0.73899844
 c     -0.29906649     1.15180378    -0.55913890
 c      1.15939226     0.82421171    -0.23791094
 h     -0.15065668    -2.12542177     1.08528262
 h     -1.80038911     1.99435223     0.95226066
 h     -0.69368892     1.68587783    -1.54391461
 h      1.92302342     1.65327202    -0.15103440
 o      2.37310169    -1.11572332     0.12740210
 h      3.06658399    -0.53651077    -0.16269855
 c     -2.49795898    -0.57265538    -0.49816532
 h     -2.42613290    -1.07583166    -1.52350280
 h     -3.14159991    -1.23841731     0.05317644
 h     -3.03023847     0.34089070    -0.56777583
 h     -0.39208998     1.40502307     1.66403466
          17

 c      1.24764201    -0.50810691     0.02229663
 c     -0.05705275    -0.98479587     0.41877602
 c     -0.98706327     0.02349844     0.00232753
 c     -1.02870574     1.36417841     0.73945449
 c     -0.30503357     1.13891130    -0.54873687
 c      1.16383226     0.83335206    -0.23516792
 h     -0.16612183    -2.18467227     1.16878887
 h     -1.82710230     2.07887424     0.88246904
 h     -0.68149181     1.67780732    -1.53223216
 h      1.95342459     1.63082004    -0.13944398
 o      2.36462693    -1.11792577     0.12367539
 h      3.11989350    -0.51607059    -0.14698203
 c     -2.49810649    -0.57653609    -0.49627194
 h     -2.42741364    -1.07845130    -1.46945417
 h     -3.10278412    -1.17179419     0.04240606
 h     -3.02712440     0.31617790    -0.54253392
 h     -0.38236701     1.38926153     1.66436273
          17

 c      1.23733912    -0.50378210     0.02222281
 c     -0.04287578    -0.98727814     0.41712164
 c     -0.98815385     0.03909719    -0.01423396
 c     -1.02876318     1.34923847     0.74169202
 c     -0.30959207     1.12798376    -0.53998141
 c      1.16652336     0.84399592    -0.23343581
 h     -0.18101545    -2.20560190     1.22840823
 h     -1.86230265     2.16123798     0.80784543
 h     -0.66080158     1.66013528    -1.50218422
 h      1.97823767     1.59994311    -0.12990834
 o      2.35800479    -1.12083509     0.12007610
 h      3.16404951    -0.50546225    -0.12755032
 c     -2.49453696    -0.57858538    -0.49605555
 h     -2.42563309    -1.07752877    -1.41730069
 h     -3.07635863    -1.12933207     0.06193940
 h     -3.03683570     0.30913927    -0.52479418
 h     -0.37731925     1.37210546     1.65662576
          17

 c      1.22690077    -0.49911473     0.02255368
 c     -0.02816939    -0.99153523     0.41699445
 c     -0.99352668     0.04981542    -0.03003619
 c     -1.02897744     1.33642198     0.74578240
 c     -0.31182866     1.11966871    -0.53327620
 c      1.16717513     0.85550830    -0.23264546
 h     -0.19356834    -2.18796827     1.26197260
 h     -1.88933205     2.22564739     0.73033265
 h     -0.63396251     1.63628458    -1.45813946
 h      1.99835216     1.56441950    -0.12259305
 o      2.35371872    -1.12398707     0.11645245
 h      3.18794936    -0.51113579    -0.10219830
 c     -2.48667473    -0.57738382    -0.49715559
 h     -2.42042676    -1.08040608    -1.38164475
 h     -3.07040029    -1.12018230     0.12214867
 h     -3.05874449     0.31957319    -0.51595779
 h     -0.37813639     1.35464158     1.64244103
          17

 c      1.21721085    -0.49414148     0.02323354
 c     -0.01387967    -0.99725024     0.41849130
 c     -1.00305810     0.05467662    -0.04459331
 c     -1.03027688     1.32657264     0.75128105
 c     -0.31090947     1.11423260    -0.52844996
 c      1.16548486     0.86713657    -0.23272371
 h     -0.20220879    -2.13263633     1.26800644
 h     -1.90001884     2.26339898     0.65416854
 h     -0.60494739     1.61262766    -1.40947746
 h      2.01597104     1.52896335    -0.11746683
 o      2.35177073    -1.12718937     0.11280284
 h      3.18760033    -0.53423001    -0.07127101
 c     -2.47589855    -0.57264081    -0.49779254
 h     -2.41201249    -1.09400714    -1.37343566
 h     -3.07378142    -1.13367947     0.21234968
 h     -3.08813891     0.33978509    -0.51648519
 h     -0.38402244     1.33796517     1.62575896
          17

 c      1.20909016    -0.48892241     0.02421173
 c     -0.00088549    -1.00412961     0.42168230
 c     -1.01638657     0.05326586    -0.05755789
 c     -1.03323369     1.31998606     0.75741265
 c     -0.30621133     1.11138953    -0.52467553
 c      1.16124168     0.87814277    -0.23359059
 h     -0.20550234    -2.04148506     1.24563128
 h     -1.89141102     2.27091763     0.58396901
 h     -0.57915612     1.59854012    -1.37056712
 h      2.03354271     1.49803746    -0.11441337
 o      2.35174848    -1.13047700     0.10921814
 h      3.16543632    -0.57153549    -0.03664351
 c     -2.46411929    -0.56494054    -0.49639202
 h     -2.40174030    -1.11926052    -1.39119010
 h     -3.07006310    -1.15310183     0.31127288
 h     -3.11878969     0.35975205    -0.52598772
 h     -0.39255993     1.32306869     1.61222162
          17

 c      1.20320450    -0.48356842     0.02545465
 c      0.01008562    -1.01173562     0.42649283
 c     -1.03284806     0.04579864    -0.06872638
 c     -1.03817280     1.31658998     0.76327829
 c     -0.29752902     1.11046419    -0.52089464
 c      1.15447329     0.88793556    -0.23514837
 h     -0.20241345    -1.91909665     1.19582708
 h     -1.86354394     2.24786112     0.52402695
 h     -0.56159655     1.60344302    -1.35558926
 h      2.05219506     1.47461948    -0.11343405
 o      2.35274563    -1.13417761     0.10586064
 h      3.13192960    -0.61473093    -0.00131367
 c     -2.45262085    -0.55522377    -0.49275098
 h     -2.39161832    -1.15012417    -1.42176879
 h     -3.04963063    -1.16708424     0.40161161
 h     -3.14521571     0.37138484    -0.54334375
 h     -0.40082487     1.31074190     1.60758708
          17

 c      1.19998560    -0.47826073     0.02695818
 c      0.01862137    -1.01900859     0.43230450
 c     -1.05146593     0.03305186    -0.07801201
 c     -1.04508682     1.31601646     0.76813201
 c     -0.28533532     1.11097069    -0.51678245
 c      1.14555344     0.89613581    -0.23727160
 h     -0.19359537    -1.77801042     1.12599244
 h     -1.81892022     2.19669020     0.47797964
 h     -0.55352136     1.63030560    -1.36777836
 h      2.07062551     1.45964207    -0.11479316
 o      2.35327518    -1.13897819     0.10292210
 h      3.10730282    -0.64964839     0.03131173
 c     -2.44210462    -0.54447423    -0.48745616
 h     -2.38331017    -1.17855459    -1.44998824
 h     -3.00953090    -1.16990344     0.47280289
 h     -3.16362954     0.36995671    -0.56692019
 h     -0.40722158     1.30154723     1.61532654
          17

 c      1.19959059    -0.47324489     0.02875169
 c      0.02500634    -1.02318795     0.43689163
 c     -1.07099688     0.01621019    -0.08539985
 c     -1.05344271     1.31752040     0.77163958
 c     -0.27078577     1.11294018    -0.51310774
 c      1.13518175     0.90255044    -0.23981231
 h     -0.18563760    -1.65115863     1.06250825
 h     -1.76360037     2.12396094     0.44804154
 h     -0.55152017     1.67306073    -1.39613028
 h      2.08541283     1.45245046    -0.11894956
 o      2.35183502    -1.14557665     0.10049454
 h      3.11293259    -0.66224948     0.05951078
 c     -2.43297706    -0.53357378    -0.48117053
 h     -2.37772126    -1.19851138    -1.46492389
 h     -2.95062983    -1.15921911     0.51905210
 h     -3.17214066     0.35401842    -0.59483359
 h     -0.41289721     1.29592128     1.63482122
          17

 c      1.20196301    -0.46875941     0.03086626
 c      0.03062151    -1.01928168     0.43544752
 c     -1.09001612    -0.00330060    -0.09091133
 c     -1.06196796     1.31972288     0.77402102
 c     -0.25537496     1.11661099    -0.51097726
 c      1.12425691     0.90709653    -0.24261756
 h     -0.19669206    -1.59846576     1.06269453
 h     -1.71006116     2.04354950     0.43302510
 h     -0.55054655     1.72193455    -1.42504896
 h      2.09245200     1.45174901    -0.12632616
 o      2.34835571    -1.15381817     0.09848954
 h      3.14871141    -0.65281826     0.08457423
 c     -2.42548912    -0.52331961    -0.47440301
 h     -2.37510752    -1.20685984    -1.46072706
 h     -2.87598593    -1.13472013     0.53767963
 h     -3.17084814     0.32508079    -0.62519897
 h     -0.42137462     1.29429741     1.66179519
          17

 c      1.20704879    -0.46487609     0.03324587
 c      0.03586286    -1.00624758     0.42639623
 c     -1.10703452    -0.02394022    -0.09460208
 c     -1.06855006     1.32039298     0.77609835
 c     -0.24062125     1.12213078    -0.51115719
 c      1.11373979     0.90972845    -0.24554583
 h     -0.23412641    -1.63524335     1.14679632
 h     -1.67998801     1.97941962     0.42543053
 h     -0.54659541     1.76876760    -1.44274350
 h      2.08849973     1.45639576    -0.13710691
 o      2.34419942    -1.16276409     0.09681056
 h      3.19305899    -0.63506096     0.10812999
 c     -2.41973516    -0.51445605    -0.46753212
 h     -2.37528729    -1.20307693    -1.43566593
 h     -2.79041735    -1.09784906     0.52880225
 h     -3.16203959     0.28742430    -0.65639303
 h     -0.43670383     1.29709073     1.69059738
          17

 c      1.21488197    -0.46146224     0.03573060
 c      0.03855321    -0.98922931     0.41483195
 c     -1.12061692    -0.04418843    -0.09656304
 c     -1.07102907     1.31727968     0.77889519
 c     -0.22789884     1.12952681    -0.51395009
 c      1.10453236     0.91040525    -0.24847744
 h     -0.27633535    -1.70597781     1.25700684
 h     -1.69655402     1.95603225     0.41401777
 h     -0.53733696     1.80840316    -1.44283934
 h      2.07215887     1.46580756    -0.15117659
 o      2.34072352    -1.17156994     0.09546446
 h      3.22536932    -0.62190447     0.13036655
 c     -2.41558454    -0.50758943    -0.46090964
 h     -2.37774956    -1.18911423    -1.39155676
 h     -2.70074608    -1.05244665     0.49653079
 h     -3.15025730     0.24775814    -0.68733617
 h     -0.46156737     1.30448052     1.71657276
          17

 c      1.22535575    -0.45837602     0.03817643
 c      0.03714193    -0.97180184     0.40438093
 c     -1.12949122    -0.06268916    -0.09691397
 c     -1.06933832     1.31031002     0.78233325
 c     -0.21831047     1.13871984    -0.51929032
 c      1.09735008     0.90909724    -0.25132287
 h     -0.30785376    -1.77367690     1.35244095
 h     -1.76007142     1.97252480     0.39839142
 h     -0.52190895     1.83828866    -1.42334828
 h      2.04427415     1.48009855    -0.16816725
 o      2.33871269    -1.17977290     0.09451284
 h      3.23464048    -0.62046288     0.15069377
 c     -2.41264906    -0.50289729    -0.45503784
 h     -2.38165385    -1.16979071    -1.33406457
 h     -2.61610821    -1.00619244     0.45184570
 h     -3.14151239     0.21400265    -0.71759076
 h     -0.49618549     1.31615521     1.73750617
          17

 c      1.23807307    -0.45557024     0.04051011
 c      0.03127078    -0.95547172     0.39637644
 c     -1.13269266    -0.07830100    -0.09583433
 c     -1.06557552     1.30137713     0.78513552
 c     -0.21258200     1.14949572    -0.52679531
 c      1.09261823     0.90579629    -0.25402930
 h     -0.32375638    -1.82443569     1.41824179
 h     -1.84699072     2.00527765     0.39018425
 h     -0.50080294     1.85821235    -1.38587645
 h      2.00784896     1.50008835    -0.18753187
 o      2.33846065    -1.18721249     0.09402410
 h      3.21799693    -0.63311360     0.16845968
 c     -2.41043495    -0.49970606    -0.45076290
 h     -2.38585507    -1.15347676    -1.27345072
 h     -2.54713794    -0.97167494     0.41540670
 h     -3.14099444     0.19268298    -0.74686394
 h     -0.53845400     1.33133769     1.75379194
          17

 c      1.25234283    -0.45309637     0.04272054
 c      0.02131930    -0.94085715     0.39117880
 c     -1.12971621    -0.09012246    -0.09358721
 c     -1.06187517     1.29218169     0.78613067
 c     -0.21097578     1.16140294    -0.53573407
 c      1.09043005     0.90054118    -0.25658443
 h     -0.32359426    -1.85344440     1.45014708
 h     -1.93411546     2.03347079     0.39846207
 h     -0.47605515     1.87081608    -1.33574678
 h      1.96742007     1.52708772    -0.20864010
 o      2.33984649    -1.19397735     0.09404644
 h      3.17939834    -0.65831062     0.18337416
 c     -2.40872221    -0.49654321    -0.44893491
 h     -2.38911695    -1.15168928    -1.22382983
 h     -2.50250362    -0.96252377     0.41170836
 h     -3.15028323     0.18619421    -0.77402681
 h     -0.58502422     1.34904106     1.76753931
          17

 c      1.26726483    -0.45106935     0.04482884
 c      0.00811990    -0.92825370     0.38883260
 c     -1.12063910    -0.09753125    -0.09051467
 c     -1.05957965     1.28366178     0.78471985
 c     -0.21325547     1.17361210    -0.54497263
 c      1.09061395     0.89348039    -0.25901968
 h     -0.30844183    -1.85882209     1.44724207
 h     -2.00737870     2.04594421     0.42579729
 h     -0.45144026     1.88269617    -1.28260399
 h      1.92769836     1.56220652    -0.23088319
 o      2.34225339    -1.20045896     0.09457404
 h      3.13088344    -0.68973076     0.19604505
 c     -2.40778544    -0.49236133    -0.44920165
 h     -2.39057018    -1.17464757    -1.19731352
 h     -2.48516300    -0.98197350     0.44814627
 h     -3.16665028     0.19240316    -0.79681164
 h     -0.63248807     1.36824685     1.78115316
          17

 c      1.28185621    -0.44962027     0.04685917
 c     -0.00720313    -0.91785799     0.38930842
 c     -1.10616723    -0.10019841    -0.08702430
 c     -1.05937940     1.27629716     0.78081828
 c     -0.21878367     1.18490281    -0.55307287
 c      1.09290023     0.88496913    -0.26141034
 h     -0.27999211    -1.83968066     1.40967822
 h     -2.05947163     2.03782044     0.47076067
 h     -0.43188413     1.90437533    -1.23941664
 h      1.89178123     1.60513269    -0.25372890
 o      2.34448261    -1.20742397     0.09550210
 h      3.09386118    -0.71519350     0.20867761
 c     -2.40807524    -0.48766430    -0.45011411
 h     -2.39008149    -1.22300091    -1.19473395
 h     -2.49333350    -1.01922897     0.50740952
 h     -3.18487354     0.20659712    -0.81265008
 h     -0.67821103     1.38787169     1.79580435
          17

 c      1.29517836    -0.44885551     0.04882607
 c     -0.02334233    -0.90983656     0.39255111
 c     -1.08755486    -0.09804425    -0.08357791
 c     -1.06155661     1.27037294     0.77477377
 c     -0.22680228     1.19410385    -0.55881545
 c      1.09706573     0.87564311    -0.26387401
 h     -0.24050218    -1.79596970     1.33853550
 h     -2.08696916     2.00750566     0.52996829
 h     -0.42121091     1.94536672    -1.21668978
 h      1.86014312     1.65308169    -0.27667170
 o      2.34528879    -1.21570762     0.09665929
 h      3.09046481    -0.72173008     0.22449226
 c     -2.40985598    -0.48398366    -0.45069770
 h     -2.38816194    -1.28581649    -1.20542818
 h     -2.52312148    -1.06013059     0.56677922
 h     -3.19951525     0.22363178    -0.81962678
 h     -0.72050797     1.40660701     1.81053590
          17

 c      1.30645136    -0.44882707     0.05073387
 c     -0.03888731    -0.90422497     0.39834917
 c     -1.06641292    -0.09117670    -0.08067207
 c     -1.06613568     1.26607277     0.76726662
 c     -0.23673273     1.20089947    -0.56188953
 c      1.10294307     0.86637878    -0.26656242
 h     -0.19324985    -1.72999820     1.23750086
 h     -2.08919744     1.95550867     0.59889963
 h     -0.41966604     2.00516316    -1.21475017
 h      1.83131405     1.70096741    -0.29911323
 o      2.34474023    -1.22534642     0.09802941
 h      3.12164155    -0.70954262     0.24410065
 c     -2.41312245    -0.48278807    -0.45067703
 h     -2.38560519    -1.34845983    -1.21678080
 h     -2.56977129    -1.09433574     0.61084590
 h     -3.20643279     0.23927236    -0.81693901
 h     -0.75818350     1.42284678     1.82264907
          17

 c      1.31512852    -0.44953903     0.05258280
 c     -0.05237078    -0.90046928     0.40587739
 c     -1.04446867    -0.07986715    -0.07878050
 c     -1.07290240     1.26343473     0.75916760
 c     -0.24816986     1.20596993    -0.56283312
 c      1.11032453     0.85814126    -0.26964444
 h     -0.14342362    -1.65158199     1.11795331
 h     -2.06876111     1.88461868     0.67206825
 h     -0.42464842     2.07203863    -1.22475826
 h      1.80356324     1.74286894    -0.32034978
 o      2.34421272    -1.23554189     0.09982942
 h      3.16676908    -0.69233920     0.26419478
 c     -2.41764835    -0.48499719    -0.44996950
 h     -2.38320211    -1.39936767    -1.22031873
 h     -2.62830154    -1.11567231     0.63159944
 h     -3.20345704     0.25081176    -0.80498180
 h     -0.78987900     1.43484987     1.82904151
          17

 c      1.32092159    -0.45097094     0.05437138
 c     -0.06234515    -0.89628623     0.41272740
 c     -1.02333838    -0.06458384    -0.07826767
 c     -1.08124217     1.26221127     0.75137899
 c     -0.26069129     1.21029829    -0.56236216
 c      1.11888571     0.85180122    -0.27327893
 h     -0.09857500    -1.59073479     1.00973574
 h     -2.03384780     1.80109873     0.74322270
 h     -0.43338627     2.13160019    -1.23672870
 h      1.77620502     1.77373917    -0.33970214
 o      2.34499795    -1.24551238     0.10229372
 h      3.20534733    -0.68320658     0.28098766
 c     -2.42306762    -0.49102473    -0.44844953
 h     -2.38160239    -1.43152811    -1.21208546
 h     -2.69381470    -1.12082615     0.62576677
 h     -3.19052623     0.25727545    -0.78527876
 h     -0.81366329     1.44105399     1.82760050
          17

 c      1.32379242    -0.45306573     0.05608933
 c     -0.06776663    -0.88708625     0.41484686
 c     -1.00440051    -0.04601913    -0.07932821
 c     -1.08983274     1.26172194     0.74464524
 c     -0.27379198     1.21466828    -0.56098906
 c      1.12818456     0.84798770    -0.27758460
 h     -0.06467651    -1.60416864     0.96140212
 h     -2.00181798     1.71600754     0.80650119
 h     -0.44418074     2.17316276    -1.24405225
 h      1.75004995     1.79054914    -0.35668201
 o      2.34774622    -1.25481529     0.10555377
 h      3.22573982    -0.68911352     0.29218545
 c     -2.42894490    -0.50092448    -0.44594278
 h     -2.38125293    -1.44181733    -1.19144290
 h     -2.76163302    -1.10852033     0.59326239
 h     -3.16950444     0.25943267    -0.76035850
 h     -0.82701630     1.44039403     1.81802091
          17

 c      1.32393189    -0.45566851     0.05769376
 c     -0.06835556    -0.87203182     0.41183724
 c     -0.98883675    -0.02499352    -0.08202967
 c     -1.09667715     1.26101345     0.73932752
 c     -0.28693683     1.21962329    -0.55901614
 c      1.13771249     0.84698343    -0.28261581
 h     -0.04102078    -1.70474507     0.97795625
 h     -1.99843606     1.64308704     0.85896354
 h     -0.45629210     2.19082969    -1.24368105
 h      1.72732354     1.79287481    -0.37111327
 o      2.35255839    -1.26328221     0.10964370
 h      3.22385626    -0.71198719     0.29697784
 c     -2.43481949    -0.51442476    -0.44229983
 h     -2.38234275    -1.43057693    -1.16042978
 h     -2.82756316    -1.07947519     0.53712426
 h     -3.14368015     0.25959932    -0.73355023
 h     -0.82720063     1.43254013     1.80184457
          17

 c      1.32170188    -0.45854974     0.05911696
 c     -0.06391617    -0.85628513     0.40746106
 c     -0.97762438    -0.00241320    -0.08635623
 c     -1.10050460     1.25965378     0.73545623
 c     -0.29959468     1.22553035    -0.55664071
 c      1.14692393     0.84867165    -0.28835371
 h     -0.02772926    -1.83468780     1.01515026
 h     -2.04081624     1.58948547     0.90105766
 h     -0.46958183     2.18275131    -1.23522345
 h      1.71142991     1.78312798    -0.38320603
 o      2.35908352    -1.27095790     0.11451326
 h      3.20182927    -0.74972922     0.29585373
 c     -2.44022141    -0.53077801    -0.43750902
 h     -2.38468716    -1.40214860    -1.12406679
 h     -2.88871990    -1.03708931     0.46477606
 h     -3.11681046     0.26098940    -0.70863008
 h     -0.81196931     1.41797882     1.78178133
          17

 c      1.31758995    -0.46150599     0.06030038
 c     -0.05449901    -0.84355373     0.40396061
 c     -0.97136394     0.02059812    -0.09214288
 c     -1.10234903     1.25818310     0.73323130
 c     -0.31122428     1.23255088    -0.55400994
 c      1.15522847     0.85255926    -0.29471212
 h     -0.02522435    -1.95125832     1.04584551
 h     -2.11813223     1.55070901     0.93217141
 h     -0.48435617     2.15078649    -1.22050010
 h      1.70662202     1.76636975    -0.39357699
 o      2.36645268    -1.27813136     0.12000595
 h      3.16925721    -0.79563826     0.29088599
 c     -2.44462837    -0.54847342    -0.43182183
 h     -2.38755442    -1.36611798    -1.09130514
 h     -2.94537437    -0.98841646     0.38997144
 h     -3.09180325     0.26646872    -0.68931838
 h     -0.78040126     1.39786310     1.76070108
          17

 c      1.31221859    -0.46437599     0.06119021
 c     -0.04066818    -0.83516048     0.40195658
 c     -0.97020492     0.04270046    -0.09903911
 c     -1.10440245     1.25735565     0.73310844
 c     -0.32127528     1.24054524    -0.55114888
 c      1.16202773     0.85791094    -0.30155590
 h     -0.03238567    -2.03678092     1.06082432
 h     -2.20438818     1.51960302     0.95004072
 h     -0.50146262     2.10104984    -1.20393676
 h      1.71723917     1.74913244    -0.40313178
 o      2.37316659    -1.28540662     0.12583006
 h      3.14526589    -0.83746054     0.28614587
 c     -2.44736831    -0.56518748    -0.42575745
 h     -2.38964326    -1.33719401    -1.07499108
 h     -3.00303474    -0.94366613     0.33241102
 h     -3.06968167     0.27718839    -0.67875188
 h     -0.73343127     1.37368622     1.74077042
          17

 c      1.30633480    -0.46701358     0.06172621
 c     -0.02341622    -0.83128181     0.40142261
 c     -0.97389863     0.06249581    -0.10654189
 c     -1.10830553     1.25758750     0.73550678
 c     -0.32919876     1.24895613    -0.54781300
 c      1.16683619     0.86403038    -0.30874331
 h     -0.04733287    -2.08483943     1.05774985
 h     -2.27819859     1.49263948     0.95385658
 h     -0.52259466     2.04473152    -1.19346158
 h      1.74617467     1.73670736    -0.41273168
 o      2.37751730    -1.29347276     0.13164852
 h      3.15225908    -0.86149521     0.28626216
 c     -2.44780289    -0.57868271    -0.41978979
 h     -2.38968921    -1.32909428    -1.08695056
 h     -3.06961926    -0.91130469     0.30895856
 h     -3.04962493     0.29203714    -0.67905162
 h     -0.67383516     1.34694888     1.72281783
          17

 c      1.30076263    -0.46925614     0.06183773
 c     -0.00401501    -0.83167774     0.40214574
 c     -0.98189945     0.07872116    -0.11407143
 c     -1.11478324     1.25899209     0.74071764
 c     -0.33447667     1.25689580    -0.54346510
 c      1.16945098     0.87057459    -0.31617911
 h     -0.06797951    -2.09311815     1.03648805
 h     -2.32701026     1.46927275     0.94483037
 h     -0.55037512     1.99646074    -1.19998528
 h      1.79293954     1.73000937    -0.42273893
 o      2.37902139    -1.30234488     0.13736955
 h      3.19380420    -0.86519292     0.29183655
 c     -2.44603567    -0.58830499    -0.41405261
 h     -2.38766471    -1.34346179    -1.12807458
 h     -3.14492894    -0.89201563     0.32027689
 h     -3.02996285     0.30815987    -0.69101258
 h     -0.60598021     1.31898067     1.70597376
          17

 c      1.29633065    -0.47091322     0.06144257
 c      0.01612436    -0.83600070     0.40389126
 c     -0.99346671     0.09038848    -0.12103933
 c     -1.12385644     1.26149566     0.74889987
 c     -0.33677606     1.26375398    -0.53770494
 c      1.17004298     0.87762334    -0.32383401
 h     -0.09217626    -2.06105636     0.99775282
 h     -2.34477752     1.45030541     0.92538992
 h     -0.58690424     1.96666049    -1.23182059
 h      1.85286699     1.72500970    -0.43285460
 o      2.37880610    -1.31124530     0.14319347
 h      3.24898745    -0.85921902     0.29877273
 c     -2.44305534    -0.59496045    -0.40866945
 h     -2.38494568    -1.36888495    -1.18603624
 h     -3.21765875    -0.88082837     0.35267144
 h     -3.00922143     0.32187911    -0.71404289
 h     -0.53553425     1.29100125     1.68802890
          17

 c      1.29379178    -0.47178186     0.06045012
 c      0.03558456    -0.84384776     0.40641717
 c     -1.00773847     0.09686517    -0.12689513
 c     -1.13505162     1.26488131     0.76001403
 c     -0.33623123     1.26986560    -0.53096045
 c      1.16907501     0.88543870    -0.33171318
 h     -0.11774158    -1.98997684     0.94316445
 h     -2.33009477     1.43710368     0.89863799
 h     -0.63070970     1.95328248    -1.28626230
 h      1.91845205     1.71551256    -0.44241942
 o      2.37820481    -1.31937926     0.14932089
 h      3.29475364    -0.85487844     0.30297629
 c     -2.43998507    -0.59977654    -0.40401826
 h     -2.38308541    -1.39175398    -1.24472225
 h     -3.27471996    -0.87290189     0.39103657
 h     -2.98669944     0.32957668    -0.74643932
 h     -0.46892436     1.26429250     1.66663306
          17

 c      1.29373051    -0.47167828     0.05878020
 c      0.05310053    -0.85454132     0.40935499
 c     -1.02376883     0.09792944    -0.13116639
 c     -1.14747921     1.26879732     0.77373411
 c     -0.33349814     1.27614700    -0.52440211
 c      1.16712286     0.89418044    -0.33981153
 h     -0.14278437    -1.88575202     0.87649143
 h     -2.28626751     1.43146453     0.86821503
 h     -0.67626420     1.94564699    -1.35039340
 h      1.98169305     1.69641812    -0.45085351
 o      2.37801366    -1.32627293     0.15582821
 h      3.31753881    -0.85846744     0.30235943
 c     -2.43760006    -0.60342911    -0.40056664
 h     -2.38299654    -1.40319628    -1.29173339
 h     -3.30741911    -0.86534142     0.42489251
 h     -2.96263110     0.32851270    -0.78588805
 h     -0.41245161     1.24025707     1.64058320
          17

 c      1.29646272    -0.47048333     0.05639786
 c      0.06782868    -0.86645342     0.41189659
 c     -1.04055638     0.09378433    -0.13349106
 c     -1.15973682     1.27275792     0.78942047
 c     -0.32947829     1.28325047    -0.51918079
 c      1.16472596     0.90377452    -0.34808931
 h     -0.16743643    -1.76634413     0.80693283
 h     -2.22354464     1.43589990     0.83823756
 h     -0.71708171     1.93413049    -1.41003135
 h      2.03586540     1.66529567    -0.45790722
 o      2.37852940    -1.33171524     0.16269414
 h      3.31250272    -0.87207079     0.29641947
 c     -2.43630674    -0.60620796    -0.39870012
 h     -2.38493947    -1.39941071    -1.31965452
 h     -3.31168769    -0.85671601     0.44807540
 h     -2.93809024     0.31740223    -0.82994980
 h     -0.37129880     1.22029953     1.61046936
          17

 c      1.30197350    -0.46819428     0.05334607
 c      0.07988590    -0.87583462     0.41231444
 c     -1.05709724     0.08500866    -0.13362781
 c     -1.16971035     1.27612219     0.80619491
 c     -0.32505468     1.29128063    -0.51600156
 c      1.16230197     0.91391076    -0.35646875
 h     -0.19936520    -1.67511172     0.75445944
 h     -2.16244736     1.45427200     0.81274730
 h     -0.74815258     1.91382324    -1.45508083
 h      2.07641057     1.62253108    -0.46371580
 o      2.37964504    -1.33569307     0.16983162
 h      3.28188783    -0.89455791     0.28573219
 c     -2.43623756    -0.60821037    -0.39866242
 h     -2.38871882    -1.38027616    -1.32508689
 h     -3.28686855    -0.84648671     0.45739657
 h     -2.91476468     0.29664962    -0.87640325
 h     -0.34868349     1.20567443     1.57873645
          17

 c      1.30998679    -0.46491800     0.04972593
 c      0.09052147    -0.87782678     0.40849795
 c     -1.07246133     0.07247305    -0.13145299
 c     -1.17488978     1.27810648     0.82310720
 c     -0.32096241     1.29994438    -0.51513691
 c      1.16010250     0.92408740    -0.36484120
 h     -0.25656445    -1.66897850     0.74372722
 h     -2.13099003     1.49203969     0.79424864
 h     -0.76645575     1.88366254    -1.47996704
 h      2.10134122     1.57096482    -0.46875372
 o      2.38078220    -1.33841916     0.17709745
 h      3.23599019    -0.92119516     0.27184074
 c     -2.43729457    -0.60942697    -0.40054658
 h     -2.39380196    -1.34860536    -1.30804111
 h     -3.23519469    -0.83479894     0.45214408
 h     -2.89467999     0.26828872    -0.92342953
 h     -0.34501694     1.19734283     1.54961277
          17

 c      1.32017110    -0.46075480     0.04560765
 c      0.09940505    -0.87332681     0.40089766
 c     -1.08585482     0.05723711    -0.12694450
 c     -1.17421655     1.27809713     0.83921461
 c     -0.31772865     1.30875699    -0.51654399
 c      1.15818451     0.93366154    -0.37308124
 h     -0.33752128    -1.73815149     0.77005652
 h     -2.14387002     1.55304262     0.78306849
 h     -0.77075701     1.84507875    -1.48279247
 h      2.11156780     1.51550763    -0.47377962
 o      2.38075144    -1.34040772     0.18430519
 h      3.19529708    -0.94263675     0.25713926
 c     -2.43911561    -0.60968868    -0.40431337
 h     -2.39934035    -1.31039413    -1.27237039
 h     -3.16230705    -0.82259388     0.43477771
 h     -2.87992656     0.23563917    -0.96963697
 h     -0.35688288     1.19575575     1.52917169
          17

 c      1.33215418    -0.45576072     0.04101720
 c      0.10422434    -0.86711728     0.39165754
 c     -1.09663445     0.04038708    -0.12015085
 c     -1.16959397     1.27620289     0.85342080
 c     -0.31562428     1.31713488    -0.51988364
 c      1.15637795     0.94190955    -0.38105402
 h     -0.41671553    -1.82772671     0.80941410
 h     -2.18504334     1.63335735     0.77964366
 h     -0.76163747     1.80136191    -1.46516112
 h      2.11111138     1.46262740    -0.47980877
 o      2.37811333    -1.34231941     0.19130145
 h      3.18476992    -0.94761882     0.24368359
 c     -2.44099956    -0.60849515    -0.40985168
 h     -2.40409531    -1.27572987    -1.22702208
 h     -3.07843613    -0.81195259     0.41281640
 h     -2.87239862     0.20265471    -1.01390791
 h     -0.37660939     1.20064540     1.52513103
          17

 c      1.34535252    -0.45001076     0.03600417
 c      0.10353237    -0.86203913     0.38211525
 c     -1.10430642     0.02291667    -0.11118808
 c     -1.16406956     1.27313916     0.86457329
 c     -0.31461838     1.32438607    -0.52440528
 c      1.15430843     0.94811628    -0.38861768
 h     -0.47641385    -1.90514208     0.84690516
 h     -2.22687518     1.72258221     0.78519179
 h     -0.74206440     1.75770375    -1.43315229
 h      2.10660377     1.41941758    -0.48804833
 o      2.37261083    -1.34429403     0.19808762
 h      3.21117478    -0.93378939     0.23123365
 c     -2.44192624    -0.60488699    -0.41710776
 h     -2.40640437    -1.25891081    -1.18628330
 h     -2.99847343    -0.80633869     0.40044685
 h     -2.87350880     0.17300571    -1.05510093
 h     -0.39471057     1.21124005     1.54494160
          17

 c      1.35891925    -0.44362164     0.03066824
 c      0.09709268    -0.85914656     0.37283005
 c     -1.10853066     0.00570365    -0.10026294
 c     -1.15963199     1.26967254     0.87198819
 c     -0.31433313     1.32967715    -0.52879682
 c      1.15157547     0.95170880    -0.39564192
 h     -0.50966900    -1.95796682     0.87613722
 h     -2.25023931     1.81002600     0.80009259
 h     -0.71820604     1.72145705    -1.39891819
 h      2.10512309     1.39203686    -0.49967037
 o      2.36567691    -1.34571251     0.20475725
 h      3.25486575    -0.91152983     0.21823488
 c     -2.44098320    -0.59781630    -0.42619427
 h     -2.40453673    -1.27404924    -1.16428883
 h     -2.93689462    -0.80954843     0.41403871
 h     -2.88391012     0.14918643    -1.09180143
 h     -0.40592076     1.22688819     1.59127658
          17

 c      1.37183230    -0.43675280     0.02514542
 c      0.08538637    -0.85874800     0.36402404
 c     -1.10913096    -0.01047769    -0.08768122
 c     -1.15670884     1.26640382     0.87584492
 c     -0.31410998     1.33210020    -0.53128169
 c      1.14806493     0.95239931    -0.40204179
 h     -0.51473919    -1.98205623     0.89433912
 h     -2.24632714     1.88740031     0.82339924
 h     -0.69890802     1.70123789    -1.37983100
 h      2.11051678     1.38391986    -0.51540046
 o      2.35897991    -1.34587788     0.21134884
 h      3.29243902    -0.89281402     0.20410870
 c     -2.43812020    -0.58724824    -0.43717479
 h     -2.39754057    -1.32472674    -1.16336195
 h     -2.89816446    -0.82245298     0.45768387
 h     -2.90330272     0.13208530    -1.12237819
 h     -0.41330020     1.24718030     1.65833297
          17

 c      1.38303517    -0.42959528     0.01958164
 c      0.06927701    -0.86090649     0.35581758
 c     -1.10613559    -0.02494782    -0.07383640
 c     -1.15476392     1.26382665     0.87701261
 c     -0.31341792     1.33101880    -0.53043205
 c      1.14416020     0.95024266    -0.40780187
 h     -0.49203060    -1.97626505     0.90007748
 h     -2.21291110     1.94884721     0.85323267
 h     -0.69116357     1.70281918    -1.38935593
 h      2.12088552     1.39489163    -0.53514130
 o      2.35357332    -1.34439428     0.21783814
 h      3.30985789    -0.88483897     0.18930476
 c     -2.43414042    -0.57468627    -0.44972851
 h     -2.38572277    -1.39937656    -1.17176277
 h     -2.87604660    -0.84131650     0.51688647
 h     -2.93037316     0.12114131    -1.14525052
 h     -0.42478558     1.27129662     1.73403992
          17

 c      1.39156551    -0.42236231     0.01411294
 c      0.04986000    -0.86560312     0.34831924
 c     -1.09983862    -0.03711789    -0.05919471
 c     -1.15301712     1.26237715     0.87656808
 c     -0.31236304     1.32649392    -0.52627954
 c      1.14062242     0.94557067    -0.41297303
 h     -0.44318200    -1.94103232     0.89260304
 h     -2.15182581     1.99058470     0.88714435
 h     -0.69427701     1.72415118    -1.42430114
 h      2.12983385     1.42180833    -0.55794822
 o      2.34991652    -1.34113253     0.22417648
 h      3.30191966    -0.89037508     0.17462874
 c     -2.42990672    -0.56220571    -0.46325876
 h     -2.37023030    -1.48006709    -1.17541033
 h     -2.86265943    -0.86066736     0.57168598
 h     -2.96292600     0.11485816    -1.15911134
 h     -0.44712291     1.29761629     1.80568031
          17

 c      1.39664638    -0.41528821     0.00885643
 c      0.02844039    -0.87268963     0.34160680
 c     -1.09083023    -0.04647532    -0.04428323
 c     -1.15072204     1.26237968     0.87546717
 c     -0.31153627     1.31915259    -0.52007179
 c      1.13825991     0.93887760    -0.41765173
 h     -0.37141678    -1.87924626     0.87226548
 h     -2.06832946     2.01113601     0.92233334
 h     -0.70160141     1.75685612    -1.46775222
 h      2.13000397     1.45997539    -0.58234706
 o      2.34798957    -1.33615876     0.23031762
 h      3.27031605    -0.90880805     0.16077635
 c     -2.42593361    -0.55148041    -0.47713447
 h     -2.35246858    -1.55161395    -1.16581947
 h     -2.85322222    -0.87617368     0.60773197
 h     -2.99823005     0.11144384    -1.16313482
 h     -0.48321591     1.32392389     1.86345972
          17

 c      1.39773872    -0.40863994     0.00391051
 c      0.00660867    -0.88157913     0.33556167
 c     -1.07996854    -0.05256928    -0.02966747
 c     -1.14708809     1.26388910     0.87442030
 c     -0.31147166     1.30969313    -0.51311595
 c      1.13765507     0.93073651    -0.42195891
 h     -0.28289622    -1.79986902     0.84246232
 h     -1.97189566     2.01258622     0.95590136
 h     -0.70668329     1.79193686    -1.50262643
 h      2.11583298     1.50436404    -0.60672346
 o      2.34724886    -1.32973949     0.23624600
 h      3.22424314    -0.93600025     0.14785607
 c     -2.42242289    -0.54357360    -0.49077411
 h     -2.33379666    -1.60398741    -1.14013509
 h     -2.84566880    -0.88522010     0.61755056
 h     -3.03346063     0.10934386    -1.15717873
 h     -0.53231501     1.34780673     1.90139813
          17

 c      1.39457175    -0.40272689    -0.00064351
 c     -0.01368557    -0.89057129     0.32946886
 c     -1.06829295    -0.05502416    -0.01590690
 c     -1.14110418     1.26645817     0.87382858
 c     -0.31240656     1.29863245    -0.50623882
 c      1.13904251     0.92175337    -0.42602311
 h     -0.18820830    -1.72555649     0.81421208
 h     -1.87765063     2.00288129     0.98539815
 h     -0.70583298     1.82271522    -1.51799483
 h      2.08463979     1.55036479    -0.62961464
 o      2.34648248    -1.32239089     0.24202541
 h      3.18258609    -0.96352255     0.13460402
 c     -2.41938228    -0.53906674    -0.50365319
 h     -2.31541274    -1.63150695    -1.09908850
 h     -2.83943118    -0.88652823     0.59862569
 h     -3.06608713     0.10752977    -1.14191420
 h     -0.59080696     1.36692271     1.91727758
          17

 c      1.38717006    -0.39788203    -0.00474993
 c     -0.03048783    -0.89651448     0.32171259
 c     -1.05690569    -0.05358375    -0.00350003
 c     -1.13156051     1.26902031     0.87369806
 c     -0.31430151     1.28630394    -0.49982683
 c      1.14229016     0.91253083    -0.42996606
 h     -0.09909552    -1.69630097     0.80956339
 h     -1.80579386     1.99700488     1.00961750
 h     -0.69779055     1.84501151    -1.50868837
 h      2.03673813     1.59428313    -0.64990596
 o      2.34405179    -1.31475896     0.24782852
 h      3.16998635    -0.98073424     0.11795779
 c     -2.41670316    -0.53816633    -0.51532819
 h     -2.29827868    -1.63198159    -1.04568035
 h     -2.83481112    -0.87985487     0.55219827
 h     -3.09412085     0.10555651    -1.11885095
 h     -0.65273548     1.37915430     1.91279192
          17

 c      1.37586635    -0.39439141    -0.00840150
 c     -0.04280868    -0.89770055     0.31133711
 c     -1.04688493    -0.04813487     0.00714645
 c     -1.11768975     1.27044803     0.87363087
 c     -0.31691458     1.27293065    -0.49396759
 c      1.14693978     0.90361180    -0.43388581
 h     -0.01783485    -1.73550065     0.84297146
 h     -1.77366996     2.01029676     1.02824692
 h     -0.68299326     1.85671190    -1.47376406
 h      1.97521759     1.63379115    -0.66698030
 o      2.33921257    -1.30708960     0.25378464
 h      3.19598201    -0.98358466     0.09560800
 c     -2.41418373    -0.54067627    -0.52551136
 h     -2.28296027    -1.60691498    -0.98485312
 h     -2.83303885    -0.86606546     0.48359860
 h     -3.11620248     0.10348111    -1.09028052
 h     -0.71029758     1.38284296     1.89407211
          17

 c      1.36123940    -0.39245668    -0.01163439
 c     -0.05020994    -0.89689774     0.30003332
 c     -1.03922633    -0.03871658     0.01572137
 c     -1.10014919     1.27076720     0.87305185
 c     -0.31985119     1.25866617    -0.48851313
 c      1.15228024     0.89540449    -0.43783750
 h      0.05735812    -1.81419196     0.89735395
 h     -1.78307237     2.04390260     1.03929078
 h     -0.66326583     1.85774002    -1.41594483
 h      1.90552386     1.66832938    -0.68083466
 o      2.33294506    -1.29900173     0.25975872
 h      3.24231791    -0.97849864     0.06961024
 c     -2.41150248    -0.54580716    -0.53420149
 h     -2.26925370    -1.56315492    -0.92384620
 h     -2.83701467    -0.84760066     0.40397584
 h     -3.13156716     0.10171666    -1.05917389
 h     -0.75495872     1.37721234     1.87178843
          17

 c      1.34399767    -0.39225078    -0.01447907
 c     -0.05209062    -0.89745696     0.28993323
 c     -1.03470171    -0.02563746     0.02203828
 c     -1.08080302     1.27122070     0.87143403
 c     -0.32257597     1.24354133    -0.48305258
 c      1.15744641     0.88813530    -0.44182305
 h      0.12275438    -1.89525514     0.94934926
 h     -1.82064636     2.08378413     1.03881963
 h     -0.64194119     1.85076971    -1.34220529
 h      1.83461145     1.69916454    -0.69207658
 o      2.32668745    -1.29003813     0.26547575
 h      3.28356561    -0.97346904     0.04435220
 c     -2.40817840    -0.55189526    -0.54178610
 h     -2.25553678    -1.51559941    -0.87256608
 h     -2.85241294    -0.82891777     0.33174163
 h     -3.13996633     0.10088711    -1.02904911
 h     -0.77955653     1.36267413     1.85900789
          17

 c      1.32491363    -0.39394672    -0.01694117
 c     -0.04823190    -0.90097809     0.28214368
 c     -1.03372147    -0.00959115     0.02606602
 c     -1.06149931     1.27313509     0.86855162
 c     -0.32441021     1.22735199    -0.47686378
 c      1.16156944     0.88188630    -0.44580541
 h      0.17410318    -1.95905869     0.98629186
 h     -1.86975561     2.11433316     1.02422056
 h     -0.62408514     1.84250383    -1.26467474
 h      1.76946793     1.72864709    -0.70166215
 o      2.32134420    -1.27998438     0.27071889
 h      3.30313644    -0.97273786     0.02332544
 c     -2.40367735    -0.55651327    -0.54878346
 h     -2.23843606    -1.48706202    -0.84224068
 h     -2.88679057    -0.81531264     0.28796965
 h     -3.14160774     0.10175984    -1.00375943
 h     -0.78077439     1.34044685     1.86512064
          17

 c      1.30480759    -0.39768622    -0.01901938
 c     -0.03903620    -0.90777738     0.27704169
 c     -1.03630726     0.00835392     0.02792158
 c     -1.04341403     1.27734285     0.86492376
 c     -0.32458586     1.20966533    -0.46906903
 c      1.16394802     0.87672120    -0.44974824
 h      0.20907023    -1.99773469     1.00310463
 h     -1.91711727     2.12562340     0.99555333
 h     -0.61587163     1.84365696    -1.19909034
 h      1.71537658     1.75851046    -0.71035776
 o      2.31724694    -1.26883151     0.27537706
 h      3.29402235    -0.97729283     0.00833336
 c     -2.39784178    -0.55783833    -0.55506493
 h     -2.21476088    -1.49619583    -0.84025792
 h     -2.94284889    -0.80902249     0.28166879
 h     -3.13712463     0.10527560    -0.98709414
 h     -0.76016351     1.31188156     1.88926240
          17

 c      1.28454885    -0.40352923    -0.02073143
 c     -0.02540565    -0.91755720     0.27468804
 c     -1.04217304     0.02687009     0.02784899
 c     -1.02711785     1.28416697     0.86179080
 c     -0.32248305     1.19029108    -0.45930230
 c      1.16414696     0.87280605    -0.45365180
 h      0.22674442    -2.00858457     0.99811728
 h     -1.95344575     2.11317702     0.95480908
 h     -0.62163849     1.86351488    -1.15699848
 h      1.67494532     1.78819224    -0.71824422
 o      2.31428629    -1.25670721     0.27944468
 h      3.25677010    -0.98594904    -0.00052917
 c     -2.39111488    -0.55636519    -0.55970302
 h     -2.18557910    -1.53885076    -0.86475398
 h     -3.01227336    -0.80755641     0.30206971
 h     -3.12740092     0.11238733    -0.98213402
 h     -0.72267842     1.27860563     1.92110806
          17

 c      1.26506148    -0.41140352    -0.02213666
 c     -0.00856589    -0.92978903     0.27502371
 c     -1.05085858     0.04451898     0.02620638
 c     -1.01284056     1.29350242     0.86052095
 c     -0.31794780     1.17004602    -0.44841876
 c      1.16197636     0.87039597    -0.45754782
 h      0.22703291    -1.99144300     0.97134849
 h     -1.97270126     2.07636116     0.90507606
 h     -0.64012039     1.90084610    -1.13696214
 h      1.64847425     1.81466325    -0.72468948
 o      2.31189027    -1.24386609     0.28305545
 h      3.19988903    -0.99550357    -0.00543853
 c     -2.38414673    -0.55415579    -0.56185455
 h     -2.15606336    -1.59277404    -0.90707230
 h     -3.08123198    -0.80720438     0.33106853
 h     -3.11302925     0.12338835    -0.99055442
 h     -0.67430607     1.24295992     1.94801809
          17

 c      1.24731458    -0.42106203    -0.02335205
 c      0.01005728    -0.94384337     0.27789287
 c     -1.06182806     0.05991676     0.02344822
 c     -1.00060969     1.30489409     0.86208752
 c     -0.31126501     1.15067261    -0.43810198
 c      1.15741016     0.86969698    -0.46146066
 h      0.21055615    -1.94871987     0.92453959
 h     -1.97183470     2.01758253     0.85015608
 h     -0.66517828     1.94420384    -1.12806707
 h      1.63502399     1.83381938    -0.72876617
 o      2.30888510    -1.23071947     0.28656651
 h      3.14218262    -1.00030309    -0.01217774
 c     -2.37752393    -0.55294547    -0.56124105
 h     -2.13134002    -1.63683307    -0.95792961
 h     -3.13827950    -0.80560968     0.35485432
 h     -3.09372933     0.13725229    -1.01229026
 h     -0.62060687     1.20783982     1.96045560
          17

 c      1.23226978    -0.43206258    -0.02455640
 c      0.02889959    -0.95883556     0.28290304
 c     -1.07448546     0.07190805     0.02008350
 c     -0.99021316     1.31757420     0.86687790
 c     -0.30288668     1.13396348    -0.42989540
 c      1.15052438     0.87072800    -0.46537181
 h      0.17907260    -1.88797822     0.86279183
 h     -1.95153775     1.94239664     0.79433398
 h     -0.68995518     1.98098511    -1.11983451
 h      1.63330042     1.84214758    -0.72972165
 o      2.30372206    -1.21778410     0.29055607
 h      3.10943131    -0.99326314    -0.03001900
 c     -2.37176846    -0.55353633    -0.55805329
 h     -2.11445638    -1.65838943    -1.01008680
 h     -3.17643671    -0.80175900     0.36557252
 h     -3.06833231     0.15165866    -1.04568026
 h     -0.56625682     1.17623197     1.95342197
          17

 c      1.22077470    -0.44378876    -0.02597623
 c      0.04629709    -0.97309802     0.28909455
 c     -1.08813147     0.07970240     0.01661358
 c     -0.98104273     1.33046242     0.87473272
 c     -0.29332990     1.12118961    -0.42475704
 c      1.14148003     0.87326135    -0.46920774
 h      0.13616763    -1.82805835     0.79818052
 h     -1.91811449     1.86007383     0.74181951
 h     -0.70928914     2.00281779    -1.10625343
 h      1.64210598     1.83773747    -0.72724563
 o      2.29583715    -1.20535111     0.29537456
 h      3.11327120    -0.97150713    -0.06441907
 c     -2.36734622    -0.55603468    -0.55276460
 h     -2.10658432    -1.65187813    -1.05833753
 h     -3.19228215    -0.79543448     0.35948743
 h     -3.03538387     0.16364670    -1.08788867
 h     -0.51494790     1.15082212     1.92613851
          17

 c      1.21343880    -0.45552483    -0.02784714
 c      0.06065653    -0.98363988     0.29469151
 c     -1.10191979     0.08293406     0.01346725
 c     -0.97196909     1.34223293     0.88509712
 c     -0.28323213     1.11299862    -0.42307224
 c      1.13053988     0.87683289    -0.47284594
 h      0.08636855    -1.80480257     0.75224411
 h     -1.88521816     1.78339290     0.69560170
 h     -0.72001695     2.00594239    -1.08518775
 h      1.66051309     1.82059032    -0.72153644
 o      2.28657815    -1.19324939     0.30065635
 h      3.13677026    -0.94034137    -0.10914434
 c     -2.36461708    -0.56014902    -0.54601327
 h     -2.10760088    -1.61652284    -1.09903610
 h     -3.18508651    -0.78693287     0.33562839
 h     -2.99391933     0.17045060    -1.13539588
 h     -0.46913330     1.13363694     1.88172519
          17

 c      1.21056877    -0.46654470    -0.03037364
 c      0.07089010    -0.98790023     0.29826485
 c     -1.11486497     0.08164541     0.01095799
 c     -0.96167719     1.35166257     0.89715012
 c     -0.27339005     1.10949926    -0.42478919
 c      1.11810373     0.88079585    -0.47613156
 h      0.03062484    -1.84978724     0.74193734
 h     -1.87056610     1.72512709     0.65658039
 h     -0.72071878     1.99033387    -1.05720501
 h      1.68788118     1.79243006    -0.71323278
 o      2.27785200    -1.18118687     0.30573263
 h      3.15567630    -0.90763426    -0.15288953
 c     -2.36374009    -0.56532624    -0.53855448
 h     -2.11634683    -1.55543775    -1.13005659
 h     -3.15692902    -0.77709297     0.29568509
 h     -2.94402439     0.17017208    -1.18444613
 h     -0.42931636     1.12558665     1.82732232
          17

 c      1.21216047    -0.47615670    -0.03372413
 c      0.07624597    -0.98757814     0.30072340
 c     -1.12591804     0.07620625     0.00928663
 c     -0.94977632     1.35821078     0.90970000
 c     -0.26470058     1.11035795    -0.42953079
 c      1.10474439     0.88441075    -0.47890401
 h     -0.03152312    -1.94473711     0.75618594
 h     -1.88359570     1.69155571     0.62548636
 h     -0.71176086     1.95942826    -1.02519183
 h      1.72367870     1.75608534    -0.70322455
 o      2.27104142    -1.16903347     0.31012062
 h      3.15514746    -0.87901871    -0.18713806
 c     -2.36452608    -0.57072448    -0.53126688
 h     -2.13052166    -1.47606318    -1.15150056
 h     -3.11406768    -0.76761031     0.24523310
 h     -2.88708269     0.16220829    -1.23142902
 h     -0.39300552     1.12595321     1.77415956
          17

 c      1.21778683    -0.48378813    -0.03800309
 c      0.07586435    -0.98632936     0.30375580
 c     -1.13408919     0.06718756     0.00858848
 c     -0.93747277     1.36210978     0.92108528
 c     -0.25799361     1.11480914    -0.43662792
 c      1.09122472     0.88696817    -0.48103112
 h     -0.09520860    -2.04764074     0.77418760
 h     -1.91714876     1.68093989     0.60615409
 h     -0.69591618     1.92077975    -0.99473852
 h      1.76702230     1.71448161    -0.69236609
 o      2.26695566    -1.15682719     0.31359924
 h      3.13010234    -0.85752480    -0.20743840
 c     -2.36624377    -0.57509477    -0.52518192
 h     -2.14636722    -1.39118035    -1.16719022
 h     -3.06931031    -0.76157672     0.19596557
 h     -2.82576639     0.14748893    -1.27322574
 h     -0.35461313     1.13242056     1.73576919
          17

 c      1.22645003    -0.48908219    -0.04319173
 c      0.06929572    -0.98639050     0.30817343
 c     -1.13856656     0.05524246     0.00897075
 c     -0.92658107     1.36381234     0.92978022
 c     -0.25382818     1.12162713    -0.44510050
 c      1.07849109     0.88790211    -0.48243714
 h     -0.15434521    -2.13131712     0.78443835
 h     -1.95572493     1.68829769     0.60398207
 h     -0.67917192     1.88680324    -0.97460798
 h      1.81600476     1.66963709    -0.68120359
 o      2.26596236    -1.14472715     0.31617129
 h      3.08280452    -0.84409166    -0.21292573
 c     -2.36759288    -0.57681351    -0.52137018
 h     -2.15870985    -1.31833432    -1.18575105
 h     -3.04227266    -0.76359603     0.16582409
 h     -2.76382028     0.12854431    -1.30755714
 h     -0.30865871     1.14266555     1.72224739
          17

 c      1.23661075    -0.49192560    -0.04912030
 c      0.05679709    -0.98853951     0.31403803
 c     -1.13878809     0.04102330     0.01051687
 c     -0.91818233     1.36353070     0.93523909
 c     -0.25243532     1.12933437    -0.45378964
 c      1.06761424     0.88684180    -0.48311241
 h     -0.20481690    -2.18364361     0.78300071
 h     -1.98589294     1.70894037     0.62248995
 h     -0.66976982     1.87241288    -0.97515930
 h      1.86728543     1.62235839    -0.66989174
 o      2.26796392    -1.13301313     0.31809470
 h      3.02283245    -0.83733048    -0.20698019
 c     -2.36743557    -0.57454679    -0.52034454
 h     -2.16257375    -1.27390995    -1.21730840
 h     -3.04937887    -0.77752977     0.16897780
 h     -2.70564555     0.10934095    -1.33336816
 h     -0.25538661     1.15661305     1.73365134
          17

 c      1.24643650    -0.49240673    -0.05549586
 c      0.03917391    -0.99279787     0.32105271
 c     -1.13446872     0.02513215     0.01326861
 c     -0.91229314     1.36124953     0.93793088
 c     -0.25403389     1.13696075    -0.46186412
 c      1.05965335     0.88358504    -0.48310063
 h     -0.24437702    -2.20015353     0.76933745
 h     -1.99926333     1.73905498     0.66240092
 h     -0.67308614     1.88596359    -1.00227400
 h      1.91644525     1.57281853    -0.65832577
 o      2.27225860    -1.12213163     0.31999337
 h      2.96857431    -0.83253366    -0.19914079
 c     -2.36594954    -0.56839186    -0.52150495
 h     -2.15629121    -1.26326802    -1.26409740
 h     -3.08768040    -0.80216022     0.20003192
 h     -2.65565726     0.09469362    -1.35106951
 h     -0.20194413     1.17623505     1.76067332
          17

 c      1.25415661    -0.49076431    -0.06195622
 c      0.01751720    -0.99886297     0.32878312
 c     -1.12562575     0.00810164     0.01720383
 c     -0.90834183     1.35697715     0.93872857
 c     -0.25915340     1.14470942    -0.46930817
 c      1.05544583     0.87804747    -0.48247605
 h     -0.27204647    -2.18018095     0.74440878
 h     -1.99178418     1.77537413     0.72223599
 h     -0.68673136     1.92124001    -1.05159065
 h      1.95905193     1.52146732    -0.64638592
 o      2.27770319    -1.11264310     0.32278673
 h      2.94355508    -0.82228022    -0.20403556
 c     -2.36423221    -0.55990195    -0.52394676
 h     -2.14240855    -1.27888256    -1.31642402
 h     -3.13919466    -0.83150966     0.23933884
 h     -2.61751342     0.08910751    -1.36218035
 h     -0.15757682     1.20325006     1.79149659
          17

 c      1.25840158    -0.48735370    -0.06812289
 c     -0.00698113    -1.00624440     0.33673650
 c     -1.11260963    -0.00959043     0.02221065
 c     -0.90560680     1.35088152     0.93845665
 c     -0.26831136     1.15346325    -0.47664170
 c      1.05538616     0.87024023    -0.48132819
 h     -0.28794666    -2.12627515     0.71030814
 h     -1.96290111     1.81500729     0.79893467
 h     -0.70362282     1.96314618    -1.11188464
 h      1.99183565     1.46960168    -0.63412746
 o      2.28375700    -1.10479066     0.32691328
 h      2.95854079    -0.80314912    -0.22894992
 c     -2.36317203    -0.55090353    -0.52725588
 h     -2.12516394    -1.30858986    -1.36065695
 h     -3.18705778    -0.85925865     0.26967558
 h     -2.59348907     0.09547158    -1.36830693
 h     -0.12931782     1.23777030     1.81663929
          17

 c      1.25841986    -0.48264753    -0.07362433
 c     -0.03306263    -1.01412125     0.34433514
 c     -1.09611752    -0.02747407     0.02807023
 c     -0.90334815     1.34326481     0.93776264
 c     -0.28152206     1.16391331    -0.48432933
 c      1.05929777     0.86028125    -0.47975891
 h     -0.29382527    -2.04652933     0.67092580
 h     -1.91533936     1.85563057     0.88828551
 h     -0.71772597     1.99793510    -1.17219536
 h      2.01349826     1.41944452    -0.62185709
 o      2.29113707    -1.09816170     0.33168418
 h      3.00011222    -0.78096339    -0.26351909
 c     -2.36316735    -0.54271454    -0.53138367
 h     -2.10831864    -1.34198392    -1.38676332
 h     -3.22104787    -0.88094906     0.28144113
 h     -2.58424578     0.11432308    -1.37007306
 h     -0.12072058     1.27832192     1.83004905
          17

 c      1.25410295    -0.47725771    -0.07808303
 c     -0.05927487    -1.02086756     0.35079563
 c     -1.07717930    -0.04502801     0.03445775
 c     -0.90082776     1.33448179     0.93709208
 c     -0.29821547     1.17625183    -0.49254430
 c      1.06645809     0.84841884    -0.47788692
 h     -0.29451398    -1.96058274     0.63360073
 h     -1.85494823     1.89588547     0.98547757
 h     -0.72595253     2.01692926    -1.22484660
 h      2.02504325     1.37392777    -0.61012225
 o      2.30076176    -1.09211577     0.33603801
 h      3.04747823    -0.76393159    -0.29186362
 c     -2.36428120    -0.53605654    -0.53640619
 h     -2.09465119    -1.37167526    -1.38968899
 h     -3.23620309    -0.89395762     0.27080075
 h     -2.58897882     0.14391532    -1.36668910
 h     -0.13193906     1.32225177     1.82881219
          17

 c      1.24586396    -0.47192693    -0.08110842
 c     -0.08381432    -1.02355545     0.35503638
 c     -1.05711694    -0.06162774     0.04095788
 c     -0.89742952     1.32490005     0.93662815
 c     -0.31742793     1.19024597    -0.50119153
 c      1.07575242     0.83504666    -0.47585631
 h     -0.29934298    -1.90589619     0.61043924
 h     -1.78953941     1.93540665     1.08583044
 h     -0.72765415     2.01597745    -1.26539589
 h      2.02961418     1.33633232    -0.59962512
 o      2.31296737    -1.08616578     0.33923663
 h      3.08611463    -0.75691248    -0.30367689
 c     -2.36637982    -0.53120322    -0.54241936
 h     -2.08609397    -1.39271774    -1.36824150
 h     -3.23104375    -0.89705890     0.23762758
 h     -2.60575536     0.18087051    -1.35638202
 h     -0.15971389     1.36607315     1.81306086
          17

 c      1.23447929    -0.46746149    -0.08232818
 c     -0.10487594    -1.01952107     0.35620376
 c     -1.03749960    -0.07648738     0.04708564
 c     -0.89293703     1.31495311     0.93621314
 c     -0.33802084     1.20537161    -0.50996371
 c      1.08590408     0.82070915    -0.47384723
 h     -0.31741027    -1.91999009     0.61245589
 h     -1.72634273     1.97375959     1.18511179
 h     -0.72391431     1.99444568    -1.29214547
 h      2.03167182     1.30975266    -0.59106860
 o      2.32754659    -1.08002369     0.34093002
 h      3.10870916    -0.76133208    -0.29498152
 c     -2.36917195    -0.52809802    -0.54950643
 h     -2.08382205    -1.40221645    -1.32419804
 h     -3.20709172    -0.89033148     0.18487070
 h     -2.63189154     0.22103876    -1.33732525
 h     -0.19694503     1.40588666     1.78646864
          17

 c      1.22094964    -0.46463152    -0.08143942
 c     -0.12156314    -1.01051069     0.35483368
 c     -1.02010805    -0.08859687     0.05230989
 c     -0.88775702     1.30520184     0.93533619
 c     -0.35882550     1.22088821    -0.51834416
 c      1.09573957     0.80610442    -0.47208433
 h     -0.34612052    -1.99219973     0.63616633
 h     -1.66981050     2.00893105     1.27907522
 h     -0.71726236     1.95492635    -1.30626860
 h      2.03535344     1.29630523    -0.58494344
 o      2.34392363    -1.07358116     0.34109265
 h      3.11362628    -0.77609408    -0.26672513
 c     -2.37214849    -0.52635150    -0.55776059
 h     -2.08807889    -1.39966478    -1.26225903
 h     -3.16984376    -0.87560904     0.11932825
 h     -2.66430112     0.26026854    -1.30854485
 h     -0.23250573     1.43812561     1.75676394
          17

 c      1.20636444    -0.46412213    -0.07822914
 c     -0.13349865    -1.00122561     0.35236880
 c     -1.00680877    -0.09678151     0.05610607
 c     -0.88277094     1.29626039     0.93329656
 c     -0.37870051     1.23583372    -0.52555881
 c      1.10441144     0.79207871    -0.47083175
 h     -0.37595371    -2.07997221     0.66885905
 h     -1.62179085     2.03722341     1.36303870
 h     -0.71172414     1.90352853    -1.31265815
 h      2.04255504     1.29626321    -0.58133025
 o      2.36117609    -1.06692110     0.34004433
 h      3.10530096    -0.79764621    -0.22487435
 c     -2.37444953    -0.52510209    -0.56734921
 h     -2.09767554    -1.38814451    -1.19063861
 h     -3.13085950    -0.85738611     0.05329403
 h     -2.69982734     0.29499714    -1.27050369
 h     -0.25300019     1.46043827     1.73437624
          17

 c      1.19179788    -0.46648795    -0.07258234
 c     -0.14018490    -0.99534212     0.35000579
 c     -0.99925619    -0.09996121     0.05805002
 c     -0.87878331     1.28868111     0.92964119
 c     -0.39655893     1.24905024    -0.53055117
 c      1.11148701     0.77955964    -0.47036244
 h     -0.40043514    -2.15269235     0.70090975
 h     -1.58299479     2.05466618     1.43244641
 h     -0.71270753     1.84963010    -1.32062898
 h      2.05199376     1.30766427    -0.57984022
 o      2.37791183    -1.06035240     0.33854024
 h      3.09657531    -0.81946376    -0.18176844
 c     -2.37487353    -0.52289162    -0.57846603
 h     -2.10939764    -1.37597449    -1.12142299
 h     -3.10816187    -0.84295762     0.00443248
 h     -2.73558343     0.32271095    -1.22534141
 h     -0.24786625     1.47160183     1.72712111
          17

 c      1.17824638    -0.47206432    -0.06450463
 c     -0.14129577    -0.99477345     0.34844430
 c     -0.99850507    -0.09749902     0.05792196
 c     -0.87598128     1.28295803     0.92466576
 c     -0.41147103     1.25944029    -0.53222129
 c      1.11685753     0.76940370    -0.47090334
 h     -0.41659100    -2.19615550     0.72720290
 h     -1.55371867     2.05828722     1.48378099
 h     -0.72565951     1.80293470    -1.34160355
 h      2.06007058     1.32682301    -0.57977136
 o      2.39235231    -1.05435018     0.33766983
 h      3.10769199    -0.83304716    -0.15449138
 c     -2.37257798    -0.51806122    -0.59084701
 h     -2.11844192    -1.37618731    -1.06848965
 h     -3.11733765    -0.83858805    -0.01216399
 h     -2.76931999     0.34235912    -1.17677659
 h     -0.21499705     1.47017744     1.73392204
          17

 c      1.16658211    -0.48087077    -0.05414993
 c     -0.13708646    -1.00003308     0.34796455
 c     -1.00472521    -0.08945580     0.05576878
 c     -0.87391253     1.27950465     0.91936961
 c     -0.42289859     1.26646994    -0.53012015
 c      1.12054613     0.76221065    -0.47257560
 h     -0.42313087    -2.20514644     0.74520481
 h     -1.53386007     2.04655211     1.51497945
 h     -0.75295839     1.76762673    -1.38132726
 h      2.06274575     1.34946574    -0.58036974
 o      2.40337809    -1.04920289     0.33809136
 h      3.15015985    -0.83365541    -0.15270638
 c     -2.36813694    -0.50994547    -0.60325555
 h     -2.12141648    -1.39906137    -1.04130623
 h     -3.15578609    -0.84310482     0.00330466
 h     -2.79981537     0.35464781    -1.12960532
 h     -0.16088826     1.45424604     1.74543166
          17

 c      1.15751663    -0.49257176    -0.04182790
 c     -0.12847614    -1.01060545     0.34853357
 c     -1.01719830    -0.07658951     0.05188252
 c     -0.87186792     1.27850007     0.91490151
 c     -0.43084899     1.27036159    -0.52499525
 c      1.12254021     0.75819735    -0.47535506
 h     -0.41948978    -2.17897676     0.75377504
 h     -1.52302051     2.01956294     1.52557270
 h     -0.79173868     1.74011259    -1.43354890
 h      2.05711979     1.37183552    -0.58104365
 o      2.41159260    -1.04474121     0.33938069
 h      3.21025246    -0.82461164    -0.16842010
 c     -2.36302101    -0.49960710    -0.61418213
 h     -2.11968276    -1.44149770    -1.03968681
 h     -3.20533266    -0.84955949     0.03765530
 h     -2.82711051     0.36184165    -1.08877348
 h     -0.09586724     1.42287686     1.75064400
          17

 c      1.15159386    -0.50652779    -0.02797756
 c     -0.11680448    -1.02526929     0.34990449
 c     -1.03458141    -0.06010517     0.04670567
 c     -0.86916952     1.27976514     0.91211099
 c     -0.43569766     1.27165777    -0.51837441
 c      1.12270741     0.75718101    -0.47906864
 h     -0.40572564    -2.12058744     0.75300677
 h     -1.52099641     1.97943493     1.51694497
 h     -0.83572508     1.71402364    -1.48461990
 h      2.04219980     1.39138737    -0.58148211
 o      2.41834338    -1.04065651     0.34073876
 h      3.26435020    -0.81193404    -0.18748602
 c     -2.35837332    -0.48903904    -0.62271628
 h     -2.11794388    -1.48873376    -1.05678653
 h     -3.24827908    -0.85190150     0.07716818
 h     -2.85222117     0.36677149    -1.05833834
 h     -0.03003734     1.37706660     1.74166248
          17

 c      1.14920353    -0.52190379    -0.01311959
 c     -0.10343679    -1.04224115     0.35164534
 c     -1.05524715    -0.04133598     0.04072398
 c     -0.86521821     1.28274305     0.91137478
 c     -0.43789975     1.27079242    -0.51178812
 c      1.12078396     0.75864619    -0.48342573
 h     -0.38324118    -2.03865932     0.74512754
 h     -1.52859262     1.93074108     1.49277009
 h     -0.87850985     1.68510930    -1.52198693
 h      2.01906011     1.40711470    -0.58169035
 o      2.42460168    -1.03677045     0.34165885
 h      3.29614880    -0.79967098    -0.20045975
 c     -2.35484826    -0.47993646    -0.62853882
 h     -2.12044267    -1.52532703    -1.08504709
 h     -3.27386421    -0.84714014     0.11271614
 h     -2.87624699     0.37139676    -1.04073966
 h      0.02825438     1.31949525     1.71469078
          17

 c      1.15058268    -0.53779203     0.00219488
 c     -0.08934637    -1.05896582     0.35300942
 c     -1.07755037    -0.02151004     0.03439172
 c     -0.85944921     1.28656892     0.91258926
 c     -0.43784847     1.26800604    -0.50639890
 c      1.11640977     0.76185564    -0.48807150
 h     -0.35660343    -1.95283960     0.73689852
 h     -1.54827794     1.88040830     1.45909519
 h     -0.91516162     1.65210821    -1.53781537
 h      1.99061091     1.41958866    -0.58195612
 o      2.43081587    -1.03303754     0.34196338
 h      3.29853171    -0.78964970    -0.20330435
 c     -2.35292132    -0.47320105    -0.63168620
 h     -2.12939197    -1.54101908    -1.11861952
 h     -3.27703979    -0.83449987     0.13913164
 h     -2.89940070     0.37580166    -1.03658971
 h      0.07266101     1.25389971     1.66943144
          17

 c      1.15581564    -0.55330742     0.01742536
 c     -0.07482279    -1.07189194     0.35273256
 c     -1.09998523    -0.00164569     0.02809023
 c     -0.85140170     1.29027406     0.91530487
 c     -0.43585225     1.26341090    -0.50296067
 c      1.10920469     0.76597192    -0.49264611
 h     -0.33546743    -1.89766746     0.74240983
 h     -1.58341808     1.83595657     1.42293240
 h     -0.94245693     1.61588690    -1.52890137
 h      1.96096864     1.43066729    -0.58274805
 o      2.43702879    -1.02950638     0.34171301
 h      3.27148045    -0.78203317    -0.19597355
 c     -2.35305994    -0.46902948    -0.63240488
 h     -2.14521137    -1.53092282    -1.15338369
 h     -3.25638997    -0.81448225     0.15381199
 h     -2.92066454     0.37832083    -1.04495732
 h      0.09897410     1.18458602     1.60854024
          17

 c      1.16486813    -0.56762577     0.03206071
 c     -0.05990483    -1.07807457     0.34959010
 c     -1.12125775     0.01746661     0.02210344
 c     -0.84106569     1.29313986     0.91900146
 c     -0.43213614     1.25704868    -0.50185097
 c      1.09889194     0.77018955    -0.49683828
 h     -0.32965069    -1.90401206     0.77661311
 h     -1.63472726     1.80198496     1.38904909
 h     -0.95884411     1.57870600    -1.49600587
 h      1.93428962     1.44271309    -0.58455931
 o      2.44288577    -1.02633020     0.34121010
 h      3.22194696    -0.77517384    -0.18246452
 c     -2.35569201    -0.46713221    -0.63106985
 h     -2.16705876    -1.49446298    -1.18664511
 h     -3.21322310    -0.78849188     0.15611204
 h     -2.93823412     0.37658383    -1.06388545
 h      0.10576763     1.11590580     1.53750056
          17

 c      1.17762685    -0.57998114     0.04562963
 c     -0.04557523    -1.07841442     0.34405419
 c     -1.14030581     0.03523499     0.01660799
 c     -0.82930585     1.29495627     0.92326298
 c     -0.42681825     1.24890844    -0.50305319
 c      1.08545058     0.77387175    -0.50042183
 h     -0.33610961    -1.96051737     0.83549959
 h     -1.69632670     1.77805398     1.35794321
 h     -0.96476065     1.54400038    -1.44395430
 h      1.91323631     1.45738238    -0.58774279
 o      2.44754150    -1.02383015     0.34109606
 h      3.16558164    -0.76466729    -0.17236995
 c     -2.36104520    -0.46685577    -0.62815512
 h     -2.19314258    -1.43499028    -1.21723785
 h     -3.15196685    -0.75896422     0.14778046
 h     -2.95032132     0.36868608    -1.09084998
 h      0.09558700     1.05132793     1.46457231
          17

 c      1.19380098    -0.58971118     0.05774140
 c     -0.03338150    -1.07606613     0.33786415
 c     -1.15629680     0.05120147     0.01168198
 c     -0.81783148     1.29591753     0.92762561
 c     -0.41984468     1.23890698    -0.50607286
 c      1.06921772     0.77664689    -0.50326465
 h     -0.34346074    -2.03110731     0.90043601
 h     -1.75689805     1.76072294     1.32776037
 h     -0.96348329     1.51652596    -1.38252108
 h      1.89786099     1.47458733    -0.59241215
 o      2.44984100    -1.02250624     0.34231087
 h      3.12439821    -0.74324599    -0.18023447
 c     -2.36892132    -0.46716948    -0.62427620
 h     -2.22084928    -1.36011839    -1.24614824
 h     -3.08164405    -0.72987758     0.13458297
 h     -2.95586428     0.35395271    -1.12303364
 h      0.07595322     0.99246479     1.40055341
          17

 c      1.21273515    -0.59632144     0.06811982
 c     -0.02434036    -1.07333420     0.33240950
 c     -1.16863258     0.06498711     0.00731801
 c     -0.80861478     1.29639641     0.93149875
 c     -0.41093360     1.22687218    -0.50991353
 c      1.05087217     0.77840280    -0.50531582
 h     -0.34378879    -2.09005747     0.95651507
 h     -1.80492582     1.74682452     1.29721435
 h     -0.96186085     1.50242835    -1.32657732
 h      1.88574141     1.49242360    -0.59846161
 o      2.44940930    -1.02269835     0.34538745
 h      3.11018251    -0.70631063    -0.21424480
 c     -2.37851463    -0.46664632    -0.62028305
 h     -2.24693147    -1.28171709    -1.27728182
 h     -3.01715553    -0.70722738     0.12842549
 h     -2.95497774     0.33326384    -1.15747272
 h      0.05789100     0.93832366     1.35667321
          17

 c      1.23332061    -0.59949563     0.07659324
 c     -0.01875982    -1.07132724     0.32841772
 c     -1.17694394     0.07627113     0.00344188
 c     -0.80308409     1.29669172     0.93438950
 c     -0.39974905     1.21262966    -0.51344794
 c      1.03132776     0.77918282    -0.50658134
 h     -0.33394184    -2.12517408     0.99593540
 h     -1.83250080     1.73484432     1.26648319
 h     -0.96831312     1.50810301    -1.29161339
 h      1.87325529     1.50808728    -0.60569574
 o      2.44747297    -1.02413135     0.34970145
 h      3.11168469    -0.65929337    -0.26414332
 c     -2.38863010    -0.46377352    -0.61714249
 h     -2.26810159    -1.21336487    -1.31674647
 h     -2.97582222    -0.69793935     0.14532261
 h     -2.94913134     0.30911156    -1.19125019
 h      0.05003485     0.88694976     1.34097273
          17

 c      1.25407822    -0.59907579     0.08306577
 c     -0.01642958    -1.07045585     0.32619518
 c     -1.18107718     0.08478380    -0.00005781
 c     -0.80151224     1.29673435     0.93618909
 c     -0.38649806     1.19628480    -0.51628397
 c      1.01163224     0.77905731    -0.50709762
 h     -0.31348265    -2.13175649     1.01527624
 h     -1.83633435     1.72486902     1.23675636
 h     -0.98590477     1.53677998    -1.28343986
 h      1.85705983     1.51902277    -0.61397361
 o      2.44576215    -1.02620587     0.35413974
 h      3.11123285    -0.61294231    -0.31182408
 c     -2.39858038    -0.45779680    -0.61521517
 h     -2.28209714    -1.16434669    -1.36850889
 h     -2.96571866    -0.70569737     0.19251237
 h     -2.94103925     0.28543177    -1.22188899
 h      0.05213251     0.83911362     1.35534186
          17

 c      1.27334739    -0.59503985     0.08750255
 c     -0.01681438    -1.07075569     0.32581853
 c     -1.18108717     0.09029985    -0.00329064
 c     -0.80311198     1.29600974     0.93715964
 c     -0.37234369     1.17846760    -0.51913629
 c      0.99291032     0.77803424    -0.50691143
 h     -0.28340763    -2.10893718     1.01353003
 h     -1.81765452     1.71834073     1.20974424
 h     -1.00772252     1.58551231    -1.29368401
 h      1.83508248     1.52370595    -0.62329870
 o      2.44553934    -1.02844904     0.35789479
 h      3.09884944    -0.57587513    -0.34411984
 c     -2.40866641    -0.44929297    -0.61381697
 h     -2.28842808    -1.13519265    -1.42908196
 h     -2.97953601    -0.72783423     0.25794687
 h     -2.93415672     0.26695126    -1.24773316
 h      0.05588776     0.79947446     1.39586939
          17

 c      1.28950504    -0.58749188     0.08993410
 c     -0.01919109    -1.07197429     0.32719199
 c     -1.17723670     0.09262954    -0.00633159
 c     -0.80658672     1.29376687     0.93767652
 c     -0.35895752     1.16017613    -0.52309571
 c      0.97631371     0.77602603    -0.50606725
 h     -0.24578475    -2.05883576     0.99167951
 h     -1.78220516     1.71807484     1.18751913
 h     -1.02229218     1.64685101    -1.30838770
 h      1.80696392     1.52200201    -0.63384852
 o      2.44751254    -1.03059361     0.36056206
 h      3.07230470    -0.55296568    -0.35460930
 c     -2.41943828    -0.43959639    -0.61208544
 h     -2.28804037    -1.12021701    -1.48838301
 h     -3.00443624    -0.75816283     0.32116623
 h     -2.93175887     0.25792655    -1.26781474
 h      0.05152740     0.77391540     1.45557794
          17

 c      1.30117495    -0.57667505     0.09047238
 c     -0.02272219    -1.07345474     0.32996253
 c     -1.16997851     0.09161730    -0.00920324
 c     -0.81050748     1.28922361     0.93802204
 c     -0.34788864     1.14244283    -0.52892132
 c      0.96293647     0.77286145    -0.50459711
 h     -0.20397895    -1.98808912     0.95379416
 h     -1.74008686     1.72839278     1.17243720
 h     -1.02057200     1.71262325    -1.31659257
 h      1.77417264     1.51526550    -0.64597101
 o      2.45191518    -1.03252231     0.36203600
 h      3.03455179    -0.54582647    -0.34223573
 c     -2.43113039    -0.42992173    -0.60964930
 h     -2.28253305    -1.11283725    -1.53553419
 h     -3.03070541    -0.79078490     0.36643864
 h     -2.93594608     0.26083554    -1.28120097
 h      0.03233515     0.76681795     1.52675211
          17

 c      1.30740109    -0.56300176     0.08932797
 c     -0.02648047    -1.07380291     0.33327254
 c     -1.15991735     0.08715277    -0.01187133
 c     -0.81357844     1.28169417     0.93834539
 c     -0.34028742     1.12614844    -0.53692411
 c      0.95368114     0.76833250    -0.50251142
 h     -0.16312265    -1.91195442     0.90991593
 h     -1.70342702     1.75451056     1.16657633
 h     -0.99792603     1.77591381    -1.31217640
 h      1.73990101     1.50624772    -0.66018009
 o      2.45848724    -1.03426056     0.36249443
 h      2.99292861    -0.55254726    -0.31124306
 c     -2.44369991    -0.42101470    -0.60655352
 h     -2.27370089    -1.10812260    -1.56272589
 h     -3.05273830    -0.82132080     0.38523726
 h     -2.94711282     0.27578076    -1.28640772
 h     -0.00433250     0.78012566     1.60220825
          17

 c      1.30776544    -0.54707044     0.08681130
 c     -0.02951745    -1.07057084     0.33550746
 c     -1.14776667     0.07919261    -0.01425665
 c     -0.81512957     1.27082908     0.93877303
 c     -0.33680534     1.11195870    -0.54709512
 c      0.94910628     0.76228081    -0.49980376
 h     -0.12977660    -1.85834546     0.87898933
 h     -1.68010185     1.79980192     1.17026078
 h     -0.95338613     1.83146917    -1.29277099
 h      1.70856794     1.49864082    -0.67712642
 o      2.46639673    -1.03606293     0.36250304
 h      2.95978211    -0.56619160    -0.27276477
 c     -2.45697579    -0.41320019    -0.60303649
 h     -2.26337055    -1.10293139    -1.56587597
 h     -3.06771194    -0.84679700     0.37434803
 h     -2.96410820     0.30082161    -1.28141848
 h     -0.05744873     0.81333665     1.67597634
          17

 c      1.30244994    -0.52963221     0.08329622
 c     -0.03116895    -1.06127068     0.33496136
 c     -1.13430656     0.06779360    -0.01626791
 c     -0.81555468     1.25695425     0.93952196
 c     -0.33751436     1.10028797    -0.55919651
 c      0.94934008     0.75472723    -0.49648765
 h     -0.10866990    -1.85642047     0.88105908
 h     -1.66810009     1.86188551     1.18068905
 h     -0.88882182     1.87584183    -1.25879787
 h      1.68465024     1.49601076    -0.69741771
 o      2.47430750    -1.03846068     0.36302380
 h      2.95139680    -0.57440297    -0.24449122
 c     -2.47071399    -0.40651853    -0.59938724
 h     -2.25330098    -1.09552723    -1.54419520
 h     -3.07472371    -0.86546558     0.33437314
 h     -2.98482996     0.33284200    -1.26427729
 h     -0.12289653     0.86361936     1.74388720
          17

 c      1.29223674    -0.51152695     0.07916202
 c     -0.03137827    -1.04624951     0.33180048
 c     -1.12034859     0.05316508    -0.01783825
 c     -0.81602945     1.24107938     0.94081348
 c     -0.34185800     1.09124267    -0.57276160
 c      0.95411165     0.74603613    -0.49267123
 h     -0.09900616    -1.90335283     0.91425156
 h     -1.65838644     1.93230107     1.19263934
 h     -0.80869813     1.90803131    -1.21327149
 h      1.67100878     1.50019718    -0.72122561
 o      2.48100542    -1.04181706     0.36475113
 h      2.97869435    -0.56726618    -0.23941799
 c     -2.48457262    -0.40078944    -0.59589170
 h     -2.24499690    -1.08550431    -1.50004221
 h     -3.07480982    -0.87705551     0.26961931
 h     -3.00684996     0.36841852    -1.23378950
 h     -0.19423382     0.92622457     1.80425286
          17

 c      1.27840414    -0.49365868     0.07477407
 c     -0.03043337    -1.02838562     0.32782980
 c     -1.10670577     0.03570438    -0.01894224
 c     -0.81777609     1.22448062     0.94270020
 c     -0.34870474     1.08451999    -0.58704774
 c      0.96285832     0.73702164    -0.48863367
 h     -0.09730780    -1.96822574     0.95769214
 h     -1.64243581     2.00051537     1.20064416
 h     -0.72006482     1.93081013    -1.16205174
 h      1.66775571     1.51009352    -0.74781326
 o      2.48625351    -1.04561681     0.36719426
 h      3.03500100    -0.54932274    -0.25084816
 c     -2.49803995    -0.39554906    -0.59285202
 h     -2.23932652    -1.07417386    -1.43939371
 h     -3.07181938    -0.88369654     0.18918904
 h     -3.02786719     0.40443388    -1.18999500
 h     -0.26409901     0.99553266     1.85783100
          17

 c      1.26251306    -0.47701100     0.07051043
 c     -0.02863489    -1.01032633     0.32460251
 c     -1.09416644     0.01599290    -0.01958904
 c     -0.82157599     1.20828365     0.94509381
 c     -0.35656099     1.07933501    -0.60107005
 c      0.97482462     0.72889483    -0.48484747
 h     -0.10077322    -2.02444068     0.99386936
 h     -1.61609384     2.05764267     1.20042525
 h     -0.63171460     1.95180511    -1.11345955
 h      1.67265878     1.52193045    -0.77543510
 o      2.49051402    -1.04885982     0.36924142
 h      3.10230477    -0.53361797    -0.26146765
 c     -2.51036128    -0.38990014    -0.59061350
 h     -2.23592214    -1.06521889    -1.37249605
 h     -3.07364814    -0.89128792     0.10804444
 h     -3.04600177     0.43846835    -1.13436265
 h     -0.32620139     1.06630099     1.90623012
          17

 c      1.24618844    -0.46261602     0.06677207
 c     -0.02624085    -0.99377982     0.32297898
 c     -1.08346441    -0.00523492    -0.01980767
 c     -0.82765972     1.19328867     0.94794776
 c     -0.36396786     1.07465785    -0.61385598
 c      0.98914368     0.72304422    -0.48191950
 h     -0.10749544    -2.05779549     1.01386049
 h     -1.57942701     2.09778368     1.18919625
 h     -0.55158082     1.98117241    -1.07560050
 h      1.68265147     1.53094869    -0.80177289
 o      2.49420785    -1.05081469     0.37010823
 h      3.16451804    -0.52978591    -0.25869458
 c     -2.52064607    -0.38256654    -0.58938529
 h     -2.23281056    -1.06466924    -1.31316748
 h     -3.09119247    -0.90903424     0.04410125
 h     -3.06000770     0.46912454    -1.06976091
 h     -0.37676121     1.13437279     1.94959118
          17

 c      1.23095435    -0.45144327     0.06394625
 c     -0.02347323    -0.97986063     0.32339446
 c     -1.07523282    -0.02714074    -0.01963245
 c     -0.83582279     1.17999865     0.95135498
 c     -0.36986611     1.06990696    -0.62485964
 c      1.00491483     0.72075122    -0.48047239
 h     -0.11607689    -2.06215058     1.01416408
 h     -1.53542322     2.11804434     1.16552067
 h     -0.48402716     2.02389663    -1.05191393
 h      1.69521215     1.53319167    -0.82460957
 o      2.49750355    -1.05116694     0.36949369
 h      3.21145655    -0.54169735    -0.23731390
 c     -2.52840743    -0.37269797    -0.58875384
 h     -2.22751500    -1.07814485    -1.27440783
 h     -3.13083092    -0.94288778     0.00784521
 h     -3.06946764     0.49638153    -1.00018582
 h     -0.41440882     1.19632603     1.98563411
          17

 c      1.21812422    -0.44422451     0.06232761
 c     -0.02051266    -0.96935561     0.32606341
 c     -1.06995348    -0.04882974    -0.01910139
 c     -0.84560016     1.16867245     0.95544590
 c     -0.37360228     1.06541022    -0.63407814
 c      1.02126971     0.72291545    -0.48100519
 h     -0.12542241    -2.03585766     0.99420574
 h     -1.48901070     2.11840857     1.12918753
 h     -0.43049324     2.07445809    -1.04001435
 h      1.70907991     1.52661090    -0.84239397
 o      2.50034872    -1.04992271     0.36744739
 h      3.23823958    -0.56891528    -0.19743091
 c     -2.53398642    -0.36098956    -0.58769024
 h     -2.21992023    -1.10529862    -1.26164909
 h     -3.18662437    -0.98786629    -0.00477872
 h     -3.07487536     0.52170095    -0.93009801
 h     -0.43913282     1.24897039     2.01095708
          17

 c      1.20873433    -0.44127905     0.06203728
 c     -0.01748463    -0.96274527     0.33101750
 c     -1.06791424    -0.06939467    -0.01826441
 c     -0.85638345     1.15928543     0.96022869
 c     -0.37473085     1.06198722    -0.64174674
 c      1.03739748     0.72983840    -0.48376615
 h     -0.13471529    -1.98083625     0.95565273
 h     -1.44660158     2.10204720     1.08115138
 h     -0.39185812     2.12147728    -1.03526394
 h      1.72449237     1.51152853    -0.85460670
 o      2.50244715    -1.04735187     0.36429521
 h      3.24524397    -0.60744790    -0.14335237
 c     -2.53805098    -0.34944485    -0.58539281
 h     -2.21354790    -1.13778248    -1.27116152
 h     -3.24523584    -1.03209656    -0.00462665
 h     -3.07734987     0.54733521    -0.86345184
 h     -0.45142761     1.28945903     2.02288144
          17

 c      1.20351431    -0.44243191     0.06298598
 c     -0.01443067    -0.95998858     0.33799190
 c     -1.06917919    -0.08796553    -0.01718277
 c     -0.86747816     1.15144070     0.96551863
 c     -0.37293752     1.06032113    -0.64806606
 c      1.05253452     0.74112120    -0.48867798
 h     -0.14366451    -1.90431777     0.90339892
 h     -1.41580632     2.07584465     1.02336383
 h     -0.36910329     2.15486630    -1.03392900
 h      1.74319259     1.49067028    -0.86193767
 o      2.50311454    -1.04400220     0.36064915
 h      3.24001333    -0.64934201    -0.08383521
 c     -2.54107599    -0.34010861    -0.58165539
 h     -2.21327401    -1.16415706    -1.29517660
 h     -3.29493474    -1.06529539    -0.00044002
 h     -3.07787242     0.57484898    -0.80293967
 h     -0.45198947     1.31572210     2.02038961
          17

 c      1.20288201    -0.44707675     0.06490668
 c     -0.01123930    -0.96004303     0.34615843
 c     -1.07356781    -0.10376510    -0.01591296
 c     -0.87818975     1.14439160     0.97097507
 c     -0.36805305     1.06071781    -0.65314151
 c      1.06595903     0.75574651    -0.49535520
 h     -0.15335158    -1.82379753     0.84835380
 h     -1.40448906     2.04967888     0.95825164
 h     -0.36290142     2.16866384    -1.03390504
 h      1.76812458     1.46862037    -0.86616788
 o      2.50115006    -1.04068318     0.35737107
 h      3.23917858    -0.68280684    -0.03160421
 c     -2.54337351    -0.33426729    -0.57663229
 h     -2.22278310    -1.17516793    -1.32654832
 h     -3.32842240    -1.08152693     0.00290702
 h     -3.07650834     0.60379542    -0.74988939
 h     -0.44169457     1.32686443     2.00420716
          17

 c      1.20694357    -0.45434670     0.06743788
 c     -0.00752642    -0.96039859     0.35389100
 c     -1.08066193    -0.11615852    -0.01448512
 c     -0.88805070     1.13738721     0.97616838
 c     -0.36006512     1.06312665    -0.65701045
 c      1.07705750     0.77236442    -0.50322847
 h     -0.16777777    -1.77219964     0.80996847
 h     -1.41815990     2.03215726     0.88814704
 h     -0.37331436     2.16102404    -1.03444915
 h      1.80235247     1.45030339    -0.86950700
 o      2.49533117    -1.03814200     0.35518413
 h      3.26092569    -0.69735882     0.00278012
 c     -2.54523001    -0.33235934    -0.57059754
 h     -2.24380814    -1.16538496    -1.36015004
 h     -3.34202835    -1.07843669     0.00330252
 h     -3.07229550     0.63157797    -0.70472361
 h     -0.42153291     1.32336890     1.97659623
          17

 c      1.21551104    -0.46327465     0.07019574
 c     -0.00276755    -0.95835530     0.35955305
 c     -1.08985849    -0.12467889    -0.01289655
 c     -0.89712221     1.13021418     0.98053498
 c     -0.34912347     1.06720404    -0.65965267
 c      1.08550064     0.78968177    -0.51173557
 h     -0.19265650    -1.78311594     0.80701469
 h     -1.45656838     2.02430288     0.81593430
 h     -0.39974757     2.13387118    -1.03598429
 h      1.84699025     1.43870984    -0.87339722
 o      2.48573918    -1.03649758     0.35407788
 h      3.30465131    -0.69297619     0.02043548
 c     -2.54691155    -0.33417904    -0.56383978
 h     -2.27638813    -1.13282405    -1.39275060
 h     -3.33474926    -1.05631734     0.00047429
 h     -3.06385926     0.65453744    -0.66748849
 h     -0.39236497     1.30705680     1.94115978
          17

 c      1.22814187    -0.47288368     0.07280385
 c      0.00291626    -0.95457880     0.36343780
 c     -1.10044119    -0.12903959    -0.01111871
 c     -0.90603140     1.12327968     0.98327745
 c     -0.33554049     1.07233781    -0.66096782
 c      1.09142148     0.80674310    -0.52047170
 h     -0.22654665    -1.84935515     0.83500592
 h     -1.51325453     2.01892096     0.74654748
 h     -0.44109236     2.09299811    -1.04018230
 h      1.89936162     1.43348709    -0.87763012
 o      2.47383106    -1.03536415     0.35353518
 h      3.35031514    -0.67826186     0.03065705
 c     -2.54856633    -0.33906034    -0.55664741
 h     -2.31926905    -1.07837109    -1.42281536
 h     -3.30818258    -1.01799852    -0.00416382
 h     -3.05019717     0.66938314    -0.63809696
 h     -0.35471219     1.28074417     1.90236226
          17

 c      1.24411841    -0.48227082     0.07492261
 c      0.00872988    -0.95215333     0.36711274
 c     -1.11161421    -0.12917835    -0.00909841
 c     -0.91562336     1.11713519     0.98350588
 c     -0.31975700     1.07767326    -0.66075885
 c      1.09539991     0.82295369    -0.52920505
 h     -0.26035160    -1.93376794     0.87400932
 h     -1.57902439     2.00684125     0.68659290
 h     -0.49613148     2.04776213    -1.05002356
 h      1.95331017     1.43177886    -0.88068344
 o      2.46118699    -1.03441520     0.35315320
 h      3.37832759    -0.66139568     0.04107303
 c     -2.55006984    -0.34593147    -0.54935182
 h     -2.37022477    -1.00548731    -1.45061114
 h     -3.26749491    -0.96960913    -0.00688330
 h     -3.03119446     0.67425034    -0.61629132
 h     -0.30912044     1.24758245     1.86421151
          17

 c      1.26238364    -0.49067901     0.07628257
 c      0.01402671    -0.95325650     0.37164531
 c     -1.12252593    -0.12528394    -0.00676598
 c     -0.92654394     1.11209900     0.98058314
 c     -0.30229643     1.08234369    -0.65880478
 c      1.09825667     0.83793368    -0.53779547
 h     -0.28632956    -2.00790019     0.90944088
 h     -1.64548078     1.98202176     0.64233366
 h     -0.56388079     2.00818481    -1.06898055
 h      2.00151391     1.43032350    -0.88087775
 o      2.44896629    -1.03356333     0.35279019
 h      3.37808696    -0.64713632     0.05528917
 c     -2.55084984    -0.35331704    -0.54241829
 h     -2.42645636    -0.91983836    -1.47833157
 h     -3.22285397    -0.92157629    -0.00051955
 h     -3.00783787     0.66927950    -0.60147698
 h     -0.25734804     1.21037979     1.82839490
          17

 c      1.28154613    -0.49750347     0.07668813
 c      0.01854283    -0.95868400     0.37740931
 c     -1.13231511    -0.11776817    -0.00406249
 c     -0.93901113     1.10819646     0.97433403
 c     -0.28383437     1.08599263    -0.65507662
 c      1.10084491     0.85137497    -0.54611735
 h     -0.30045674    -2.05772678     0.93439583
 h     -1.70647050     1.94252242     0.61828291
 h     -0.64257398     1.97880272    -1.09860025
 h      2.03779578     1.42694726    -0.87726526
 o      2.43794926    -1.03292165     0.35249185
 h      3.34723667    -0.63737204     0.07406653
 c     -2.54991912    -0.35957628    -0.53648782
 h     -2.48522838    -0.82821344    -1.50935982
 h     -3.18840556    -0.88728479     0.02516473
 h     -2.98222492     0.65687264    -0.59254574
 h     -0.20350182     1.17139208     1.79351191
          17

 c      1.29997070    -0.50227180     0.07600542
 c      0.02227567    -0.96840789     0.38439138
 c     -1.14016258    -0.10721289    -0.00096237
 c     -0.95281826     1.10521628     0.96498455
 c     -0.26538041     1.08907148    -0.64993086
 c      1.10392477     0.86296696    -0.55402500
 h     -0.30111569    -2.07760327     0.94622390
 h     -1.75830529     1.88968233     0.61681452
 h     -0.72724664     1.95528040    -1.13628763
 h      2.05835872     1.42100981    -0.86991588
 o      2.42856217    -1.03278556     0.35244453
 h      3.29098401    -0.63130757     0.09605086
 c     -2.54654345    -0.36368165    -0.53205949
 h     -2.54445510    -0.73675581    -1.54589082
 h     -3.17398519    -0.87572413     0.07717499
 h     -2.95736701     0.64164493    -0.58777910
 h     -0.15375229     1.13258935     1.75639714
          17

 c      1.31593479    -0.50463397     0.07415324
 c      0.02535855    -0.98195218     0.39238356
 c     -1.14534515    -0.09431804     0.00251140
 c     -0.96746053     1.10276325     0.95298007
 c     -0.24825469     1.09244563    -0.64400585
 c      1.10807598     0.87237019    -0.56134462
 h     -0.28803474    -2.06632255     0.94444821
 h     -1.79986210     1.82736606     0.63820062
 h     -0.80949672     1.92900254    -1.17637234
 h      2.06223704     1.41332754    -0.85986330
 o      2.42072365    -1.03368701     0.35298028
 h      3.22377300    -0.62429985     0.11757058
 c     -2.54106349    -0.36589399    -0.52894939
 h     -2.60259396    -0.64982935    -1.58622047
 h     -3.17586791    -0.88394936     0.15004491
 h     -2.93672819     0.62964762    -0.58492160
 h     -0.11469895     1.09591535     1.71428282
          17

 c      1.32783008    -0.50437345     0.07110452
 c      0.02799964    -0.99849140     0.40103218
 c     -1.14730089    -0.07986676     0.00626940
 c     -0.98223636     1.10029753     0.93885710
 c     -0.23378496     1.09683012    -0.63794625
 c      1.11359389     0.87920993    -0.56787314
 h     -0.26204806    -2.02625796     0.93033684
 h     -1.83301894     1.76163636     0.68074400
 h     -0.88028906     1.89340816    -1.21309955
 h      2.05152017     1.40603622    -0.84897212
 o      2.41374124    -1.03644015     0.35455907
 h      3.16958245    -0.60662287     0.13269022
 c     -2.53456387    -0.36718577    -0.52651312
 h     -2.65797004    -0.57043073    -1.62463504
 h     -3.18189225    -0.90152546     0.22845674
 h     -2.92338665     0.62634994    -0.58141067
 h     -0.09164565     1.06327595     1.66617688
          17

 c      1.33439120    -0.50142680     0.06689149
 c      0.03049028    -1.01670921     0.40976072
 c     -1.14568742    -0.06470245     0.01013026
 c     -0.99629846     1.09720255     0.92318564
 c     -0.22302107     1.10257647    -0.63223787
 c      1.12038044     0.88307832    -0.57337833
 h     -0.22562641    -1.96524233     0.90792588
 h     -1.86304164     1.70023453     0.74120334
 h     -0.93250179     1.84610624    -1.24243145
 h      2.03144856     1.40248359    -0.83977510
 o      2.40701461    -1.04178106     0.35752762
 h      3.14894056    -0.56865415     0.13678864
 c     -2.52808382    -0.36822471    -0.52426279
 h     -2.70845248    -0.50113606    -1.65411927
 h     -3.18178123    -0.91907759     0.29756647
 h     -2.91898923     0.63404011    -0.57468542
 h     -0.08748457     1.03636417     1.61322712
          17

 c      1.33492427    -0.49590696     0.06161663
 c      0.03327957    -1.03442473     0.41755446
 c     -1.14041203    -0.04970940     0.01379520
 c     -1.00882343     1.09296948     0.90649673
 c     -0.21660485     1.10970986    -0.62718187
 c      1.12791998     0.88356604    -0.57761504
 h     -0.18404893    -1.90123116     0.88664500
 h     -1.89717691     1.65070951     0.81596722
 h     -0.96184022     1.78813616    -1.26241454
 h      2.00975460     1.40684884    -0.83512681
 o      2.40125896    -1.04950957     0.36173167
 h      3.15736883    -0.51400551     0.13243671
 c     -2.52236439    -0.36902666    -0.52198874
 h     -2.75177753    -0.44440247    -1.66908992
 h     -3.17012715    -0.93099599     0.34758457
 h     -2.92319242     0.65062118    -0.56252792
 h     -0.10198300     1.01647195     1.55865492
          17

 c      1.32945948    -0.48813992     0.05547824
 c      0.03699260    -1.04837356     0.42278541
 c     -1.13163548    -0.03579574     0.01683837
 c     -1.01948824     1.08752828     0.88919054
 c     -0.21473205     1.11800510    -0.62290943
 c      1.13546703     0.88037825    -0.58038471
 h     -0.14564082    -1.86534672     0.88349429
 h     -1.93964910     1.61685626     0.90237182
 h     -0.96701012     1.72295335    -1.27319314
 h      1.99414343     1.42285870    -0.83742735
 o      2.39785455    -1.05854651     0.36665177
 h      3.17391338    -0.45801845     0.12684570
 c     -2.51787060    -0.36914941    -0.51959425
 h     -2.78604414    -0.40234679    -1.66656977
 h     -3.14519743    -0.93472995     0.37337441
 h     -2.93404773     0.67086724    -0.54338127
 h     -0.13111244     1.00431720     1.50769118
          17

 c      1.31873594    -0.47865620     0.04876934
 c      0.04198053    -1.05576281     0.42397878
 c     -1.11974868    -0.02386608     0.01871603
 c     -1.02893407     1.08147344     0.87159090
 c     -0.21713750     1.12702563    -0.61935169
 c      1.14242958     0.87354325    -0.58163435
 h     -0.11647865    -1.88429941     0.91422704
 h     -1.98658443     1.59643851     0.99800792
 h     -0.95011850     1.65597631    -1.27739121
 h      1.98820233     1.45146247    -0.84747689
 o      2.39752613    -1.06774387     0.37178068
 h      3.18212426    -0.41475620     0.12574204
 c     -2.51480954    -0.36800069    -0.51696898
 h     -2.81002596    -0.37650051    -1.64635123
 h     -3.10763927    -0.92988588     0.37330869
 h     -2.94890128     0.68884487    -0.51654594
 h     -0.16676809     0.99993477     1.46739744
          17

 c      1.30402379    -0.46811577     0.04183401
 c      0.04773931    -1.05719659     0.42152640
 c     -1.10531908    -0.01477641     0.01880965
 c     -1.03850169     1.07587365     0.85416487
 c     -0.22306558     1.13613360    -0.61614306
 c      1.14861526     0.86357525    -0.58152440
 h     -0.09364223    -1.94657409     0.97333587
 h     -2.02792574     1.58341680     1.09852002
 h     -0.91752152     1.59451819    -1.28104986
 h      1.98927327     1.48916465    -0.86382971
 o      2.40018898    -1.07622664     0.37673421
 h      3.17450507    -0.39235211     0.13201647
 c     -2.51310718    -0.36501731    -0.51396557
 h     -2.82336705    -0.36768518    -1.61109100
 h     -3.06003409    -0.91802781     0.34901736
 h     -2.96517076     0.69971332    -0.48219535
 h     -0.19841287     1.00279307     1.44547438
          17

 c      1.28687783    -0.45724317     0.03502512
 c      0.05341624    -1.05533348     0.41712600
 c     -1.08900374    -0.00927982     0.01651075
 c     -1.04930942     1.07185415     0.83770852
 c     -0.23131166     1.14453567    -0.61253910
 c      1.15409577     0.85140889    -0.58039114
 h     -0.07116751    -2.01834887     1.04067187
 h     -2.05395056     1.57189408     1.19746843
 h     -0.87993392     1.54713536    -1.29423852
 h      1.99086445     1.52903478    -0.88340046
 o      2.40525450    -1.08342508     0.38124674
 h      3.15011901    -0.39362324     0.14642218
 c     -2.51235231    -0.35967333    -0.51046255
 h     -2.82680264    -0.37596375    -1.56672291
 h     -3.00720511    -0.90330548     0.30633330
 h     -2.98077488     0.70047667    -0.44126371
 h     -0.21808975     1.01225160     1.44701117
          17

 c      1.26891350    -0.44679256     0.02867986
 c      0.05835255    -1.05218112     0.41218809
 c     -1.07146328    -0.00794378     0.01134008
 c     -1.06153404     1.07029575     0.82341822
 c     -0.24059429     1.15151836    -0.60764386
 c      1.15892831     0.83817325    -0.57864401
 h     -0.04609415    -2.07504512     1.10010764
 h     -2.05907219     1.55803245     1.28791312
 h     -0.84858305     1.52079142    -1.32816863
 h      1.98673694     1.56345865    -0.90275841
 o      2.41181641    -1.08912105     0.38518197
 h      3.11346707    -0.41623320     0.16791535
 c     -2.51173711    -0.35137360    -0.50649562
 h     -2.82233815    -0.40069665    -1.52276411
 h     -2.95675784    -0.89369876     0.25691174
 h     -2.99435044     0.69012841    -0.39528903
 h     -0.22574622     1.02790062     1.47071995
          17

 c      1.25165839    -0.43750479     0.02309693
 c      0.06208256    -1.04876758     0.40754206
 c     -1.05331233    -0.01103542     0.00305869
 c     -1.07447486     1.07171826     0.81266993
 c     -0.25027598     1.15683682    -0.60113949
 c      1.16302751     0.82498682    -0.57667523
 h     -0.01798712    -2.10487216     1.14285037
 h     -2.04213406     1.54011180     1.36381036
 h     -0.82721299     1.51642744    -1.38658109
 h      1.97316172     1.58630367    -0.91906903
 o      2.41863789    -1.09358937     0.38857223
 h      3.07562697    -0.45099737     0.19333596
 c     -2.51016299    -0.33941872    -0.50233183
 h     -2.81291508    -0.44077365    -1.49094968
 h     -2.91812194    -0.90113001     0.21751252
 h     -3.00543642     0.66964353    -0.34622956
 h     -0.22838635     1.04919847     1.50900124
          17

 c      1.23646731    -0.43005311     0.01851925
 c      0.06426464    -1.04557693     0.40365375
 c     -1.03511820    -0.01842936    -0.00826003
 c     -1.08708981     1.07623636     0.80655741
 c     -0.26055983     1.16078695    -0.59375530
 c      1.16616434     0.81283563    -0.57480653
 h      0.01240295    -2.10342516     1.16469022
 h     -2.00560063     1.51811765     1.42077753
 h     -0.80996816     1.52834915    -1.46035788
 h      1.94927011     1.59384968    -0.93047913
 o      2.42411186    -1.09770382     0.39163113
 h      3.05508872    -0.48047083     0.21732655
 c     -2.50678711    -0.32347576    -0.49817778
 h     -2.80095865    -0.49468025    -1.48020192
 h     -2.89738868    -0.93586004     0.20120717
 h     -3.01469242     0.64203411    -0.29618354
 h     -0.23421133     1.07501525     1.55202428
          17

 c      1.22447725    -0.42497975     0.01512285
 c      0.06467531    -1.04282150     0.40077719
 c     -1.01742483    -0.02960218    -0.02223329
 c     -1.09833682     1.08354771     0.80554621
 c     -0.27186089     1.16383202    -0.58672800
 c      1.16798032     0.80248388    -0.57325491
 h      0.04373832    -2.07018259     1.16397723
 h     -1.95514114     1.49353185     1.45670374
 h     -0.78879321     1.54873684    -1.53402570
 h      1.91678722     1.58512375    -0.93626054
 o      2.42678690    -1.10242950     0.39457629
 h      3.06925846    -0.48711654     0.23515337
 c     -2.50166131    -0.30453313    -0.49378299
 h     -2.78656044    -0.55949430    -1.49002184
 h     -2.89143328    -0.99612040     0.20563066
 h     -3.02406249     0.61230655    -0.24696038
 h     -0.24843762     1.10373378     1.59140802
          17

 c      1.21656954    -0.42263614     0.01300865
 c      0.06323718    -1.04049264     0.39897567
 c     -1.00077625    -0.04373121    -0.03825503
 c     -1.10718944     1.09298880     0.80936546
 c     -0.28432542     1.16629545    -0.58108748
 c      1.16798345     0.79436749    -0.57209378
 h      0.07425482    -2.00762231     1.14117754
 h     -1.89992777     1.46943314     1.47269849
 h     -0.75910138     1.57128771    -1.59423778
 h      1.87989684     1.56223422    -0.93699174
 o      2.42656927    -1.10761898     0.39731201
 h      3.11528455    -0.47237216     0.24768662
 c     -2.49546231    -0.28493572    -0.48885495
 h     -2.76772435    -0.62946779    -1.51018810
 h     -2.89110436    -1.06818440     0.21727786
 h     -3.03648886     0.58654639    -0.19968470
 h     -0.27242422     1.13356651     1.62157657
          17

 c      1.21332623    -0.42315109     0.01219674
 c      0.06004774    -1.03822896     0.39801676
 c     -0.98571803    -0.05984979    -0.05562728
 c     -1.11255119     1.10364958     0.81702974
 c     -0.29779924     1.16830235    -0.57742607
 c      1.16554973     0.78848735    -0.57120869
 h      0.10184368    -1.92259986     1.10007260
 h     -1.85307988     1.45062498     1.47419681
 h     -0.72015304     1.59194236    -1.63254460
 h      1.84524675     1.53072650    -0.93481088
 o      2.42458165    -1.11216358     0.39954298
 h      3.17223931    -0.45392675     0.25944391
 c     -2.48879073    -0.26723914    -0.48350175
 h     -2.74258870    -0.69675150    -1.52787351
 h     -2.88847843    -1.13680867     0.22419010
 h     -3.05465412     0.56953156    -0.15496851
 h     -0.30423254     1.16280563     1.63985316
          17

 c      1.21500356    -0.42643516     0.01262740
 c      0.05536271    -1.03499339     0.39710537
 c     -0.97277003    -0.07698950    -0.07367965
 c     -1.11333843     1.11454923     0.82701227
 c     -0.31193010     1.16982150    -0.57595089
 c      1.15998442     0.78440565    -0.57029250
 h      0.12446961    -1.83014911     1.05105532
 h     -1.83026421     1.44289165     1.47037670
 h     -0.67374130     1.60849335    -1.64491415
 h      1.82135270     1.49909955    -0.93334610
 o      2.42192787    -1.11514883     0.40108019
 h      3.22057309    -0.44694774     0.27354387
 c     -2.48201565    -0.25327649    -0.47799348
 h     -2.71081188    -0.75377211    -1.53366324
 h     -2.87921755    -1.19123247     0.22020161
 h     -3.07908383     0.56212555    -0.11387084
 h     -0.33934791     1.19002024     1.64637205
          17

 c      1.22155100    -0.43220181     0.01416442
 c      0.04946970    -1.02875044     0.39456675
 c     -0.96238771    -0.09426550    -0.09185013
 c     -1.10898023     1.12494206     0.83778990
 c     -0.32624247     1.17070563    -0.57656008
 c      1.15075118     0.78149938    -0.56896317
 h      0.14143678    -1.75755686     1.01518321
 h     -1.84343638     1.45013393     1.46866243
 h     -0.62321873     1.62026298    -1.63103055
 h      1.81598524     1.47582239    -0.93639519
 o      2.41925132    -1.11618795     0.40188561
 h      3.24896470    -0.45854959     0.29088777
 c     -2.47543556    -0.24397163    -0.47245471
 h     -2.67347440    -0.79482793    -1.52298634
 h     -2.86172649    -1.22538709     0.20351022
 h     -3.10727028     0.56095748    -0.07866669
 h     -0.37136943     1.21424134     1.64409308
          17

 c      1.23265922    -0.43999393     0.01660129
 c      0.04258733    -1.01732312     0.38845454
 c     -0.95494904    -0.11087966    -0.10972608
 c     -1.10008817     1.13461648     0.84852482
 c     -0.34017677     1.17070234    -0.57884651
 c      1.13787061     0.77942647    -0.56700495
 h      0.15414645    -1.73479190     1.01736051
 h     -1.89220586     1.47090229     1.46724012
 h     -0.57305459     1.62822414    -1.59445789
 h      1.83155263     1.46419432    -0.94528606
 o      2.41681126    -1.11529989     0.40201880
 h      3.25307716    -0.48971515     0.31100603
 c     -2.46932732    -0.23959119    -0.46681091
 h     -2.63255561    -0.81650181    -1.49546176
 h     -2.83609753    -1.23670296     0.17492714
 h     -3.13475338     0.56068681    -0.05243817
 h     -0.39293713     1.23513520     1.63864157
          17

 c      1.24779952    -0.44920188     0.01966850
 c      0.03518812    -1.00114864     0.37890677
 c     -0.95077955    -0.12605859    -0.12706530
 c     -1.08834225     1.14382178     0.85902022
 c     -0.35313270     1.16942638    -0.58201314
 c      1.12213688     0.77832740    -0.56450124
 h      0.16206222    -1.76250671     1.05872011
 h     -1.96347181     1.49904518     1.45669564
 h     -0.52855840     1.63560799    -1.54364535
 h      1.86268840     1.46028576    -0.95745797
 o      2.41454481    -1.11282742     0.40160518
 h      3.23470465    -0.53669340     0.33262370
 c     -2.46386623    -0.23999852    -0.46086304
 h     -2.59057085    -0.81772845    -1.45441546
 h     -2.80363326    -1.22555646     0.13714473
 h     -3.15697521     0.55654528    -0.03800155
 h     -0.39743560     1.25302029     1.63707162
          17

 c      1.26619765    -0.45910722     0.02305777
 c      0.02816547    -0.98319740     0.36825348
 c     -0.95015692    -0.13903348    -0.14377350
 c     -1.07554612     1.15292930     0.86923486
 c     -0.36453769     1.16631934    -0.58481887
 c      1.10485786     0.77851065    -0.56169265
 h      0.16091154    -1.81264323     1.11511370
 h     -2.03980952     1.52773725     1.42854974
 h     -0.49525474     1.64857571    -1.49247081
 h      1.89932418     1.45686141    -0.96824599
 o      2.41197742    -1.10946996     0.40082337
 h      3.20346380    -0.59055377     0.35392259
 c     -2.45903405    -0.24468497    -0.45434340
 h     -2.55036727    -0.80012504    -1.40723868
 h     -2.76690366    -1.19587300     0.09490276
 h     -3.17057445     0.54566315    -0.03709652
 h     -0.38169515     1.26848787     1.64476224
          17

 c      1.28678889    -0.46893792     0.02644536
 c      0.02239799    -0.96618966     0.35864185
 c     -0.95324731    -0.14912193    -0.15982550
 c     -1.06286120     1.16224456     0.87920181
 c     -0.37396004     1.16075323    -0.58588382
 c      1.08742408     0.78008010    -0.55877124
 h      0.14750422    -1.86004203     1.16453394
 h     -2.10621925     1.55201032     1.37939082
 h     -0.47752220     1.67511458    -1.45666331
 h      1.93148831     1.44812055    -0.97350104
 o      2.40809445    -1.10631905     0.39988249
 h      3.17918748    -0.63670868     0.37297906
 c     -2.45455768    -0.25260053    -0.44694870
 h     -2.51487530    -0.76849132    -1.36609593
 h     -2.73016089    -1.15694069     0.05571197
 h     -3.17398399     0.52744192    -0.05002302
 h     -0.34821888     1.28176098     1.66207956
          17

 c      1.30822816    -0.47788903     0.02949029
 c      0.01851221    -0.95175855     0.35129011
 c     -0.96001337    -0.15583955    -0.17517049
 c     -1.05069035     1.17197914     0.88908212
 c     -0.38122621     1.15248055    -0.58454145
 c      1.07104967     0.78283920    -0.55580731
 h      0.12121064    -1.89115639     1.19526347
 h     -2.15214108     1.56904864     1.31016840
 h     -0.47710465     1.71981718    -1.44385286
 h      1.95187082     1.43143650    -0.97075071
 o      2.40181985    -1.10450904     0.39896836
 h      3.18478568    -0.66073195     0.38878426
 c     -2.44990499    -0.26205825    -0.43847795
 h     -2.48661650    -0.73019220    -1.34672104
 h     -2.69958318    -1.12516529     0.03015067
 h     -3.16773769     0.50365965    -0.07547791
 h     -0.30443795     1.29247908     1.68438204
          17

 c      1.32895223    -0.48513028     0.03182754
 c      0.01683103    -0.94073476     0.34674309
 c     -0.97013939    -0.15897189    -0.18965601
 c     -1.03896701     1.18223967     0.89901652
 c     -0.38642809     1.14208567    -0.58137762
 c      1.05667773     0.78637413    -0.55277460
 h      0.08295438    -1.89998976     1.20233893
 h     -2.17122160     1.57772846     1.22452195
 h     -0.49293893     1.77850184    -1.44720268
 h      1.95639541     1.40711613    -0.95922846
 o      2.39353162    -1.10437990     0.39822853
 h      3.22257621    -0.66201658     0.40167958
 c     -2.44443810    -0.27135926    -0.42917401
 h     -2.46711041    -0.69152026    -1.36147148
 h     -2.68180011    -1.12032557     0.02894147
 h     -3.15472449     0.47860826    -0.11047644
 h     -0.25941585     1.30011618     1.70528361
          17

 c      1.34730320    -0.48984935     0.03308559
 c      0.01734926    -0.93342453     0.34512108
 c     -0.98300069    -0.15858025    -0.20300163
 c     -1.02743107     1.19300904     0.90894154
 c     -0.38982801     1.13076163    -0.57760807
 c      1.04493820     0.79015227    -0.54958448
 h      0.03444120    -1.88457065     1.18436462
 h     -2.16086446     1.57825527     1.12767930
 h     -0.52219632     1.84057359    -1.45258541
 h      1.94426743     1.37782938    -0.93968509
 o      2.38525295    -1.10551999     0.39785487
 h      3.27083758    -0.65297034     0.41197125
 c     -2.43778383    -0.28033498    -0.41988319
 h     -2.45678022    -0.65347248    -1.40905840
 h     -2.67974106    -1.15111356     0.05495000
 h     -3.14008262     0.45883608    -0.15065925
 h     -0.22094258     1.30445948     1.71963403
          17

 c      1.36172552    -0.49135869     0.03294468
 c      0.01975300    -0.92971874     0.34621544
 c     -0.99769303    -0.15495946    -0.21482908
 c     -1.01571510     1.20412661     0.91852189
 c     -0.39176131     1.11974524    -0.57425021
 c      1.03609201     0.79356829    -0.54609033
 h     -0.02211173    -1.84582230     1.14246611
 h     -2.12244239     1.57213604     1.02586622
 h     -0.56132404     1.89531312    -1.44819634
 h      1.91828011     1.34833715    -0.91436017
 o      2.37905600    -1.10757512     0.39808323
 h      3.30744457    -0.64516561     0.41937613
 c     -2.43012143    -0.29079166    -0.41161416
 h     -2.45527961    -0.61346286    -1.47440021
 h     -2.69043611    -1.20599650     0.09914487
 h     -3.12965900     0.45120432    -0.19150784
 h     -0.19429851     1.30578749     1.72466710
          17

 c      1.37100080    -0.48923924     0.03122188
 c      0.02350010    -0.92904488     0.34944766
 c     -1.01310801    -0.14857414    -0.22472460
 c     -1.00328424     1.21526289     0.92719090
 c     -0.39256789     1.11001506    -0.57187660
 c      1.02996011     0.79595393    -0.54207636
 h     -0.08414947    -1.78855755     1.08110505
 h     -2.06235655     1.56247259     0.92571435
 h     -0.60669665     1.93506789    -1.42746822
 h      1.88530265     1.32541291    -0.88700940
 o      2.37624878    -1.11044564     0.39910573
 h      3.32033467    -0.64468635     0.42354185
 c     -2.42218167    -0.30474088    -0.40510286
 h     -2.46160263    -0.57012873    -1.53936293
 h     -2.70831706    -1.26525228     0.14799524
 h     -3.12655040     0.45891470    -0.23001349
 h     -0.18201947     1.30482579     1.72008640
          17

 c      1.37444733    -0.48346972     0.02795154
 c      0.02798609    -0.93015308     0.35369434
 c     -1.02803745    -0.13997859    -0.23230125
 c     -0.98936197     1.22589958     0.93426328
 c     -0.39254739     1.10224028    -0.57070448
 c      1.02595100     0.79662744    -0.53728465
 h     -0.14959489    -1.72456805     1.01058378
 h     -1.99319792     1.55431995     0.83315504
 h     -0.65493422     1.95553785    -1.38819447
 h      1.85567762     1.31719594    -0.86243916
 o      2.37731747    -1.11411604     0.40099798
 h      3.30619408    -0.65339288     0.42434796
 c     -2.41515354    -0.32297454    -0.40074026
 h     -2.47420106    -0.52478355    -1.59047337
 h     -2.72854885    -1.31367675     0.19079188
 h     -3.12859713     0.47875251    -0.26505952
 h     -0.18379665     1.30262976     1.70800373
          17

 c      1.37201719    -0.47448966     0.02342339
 c      0.03282843    -0.93092074     0.35715721
 c     -1.04131738    -0.12973528    -0.23724654
 c     -0.97309806     1.23539059     0.93907860
 c     -0.39193138     1.09679099    -0.57071233
 c      1.02339240     0.79510891    -0.53155667
 h     -0.21919253    -1.67561244     0.94907839
 h     -1.93219279     1.55419849     0.75182520
 h     -0.70306968     1.95543988    -1.33139858
 h      1.83919413     1.33065368    -0.84472914
 o      2.38194834    -1.11855278     0.40368584
 h      3.26901942    -0.66978564     0.42197561
 c     -2.41039234    -0.34512303    -0.39869012
 h     -2.49130749    -0.48043286    -1.62005749
 h     -2.74780836    -1.34290428     0.22098165
 h     -3.13011994     0.50288865    -0.29621871
 h     -0.19615354     1.30044086     1.69308522
          17

 c      1.36427252    -0.46315265     0.01814544
 c      0.03799695    -0.92910717     0.35803906
 c     -1.05200113    -0.11835793    -0.23934658
 c     -0.95422483     1.24318736     0.94101582
 c     -0.39085933     1.09372566    -0.57168222
 c      1.02210301     0.79150281    -0.52505502
 h     -0.29759968    -1.66538457     0.91522325
 h     -1.89340881     1.56767258     0.68293984
 h     -0.74882168     1.93666646    -1.26098558
 h      1.83832992     1.36729102    -0.83461854
 o      2.38897248    -1.12377837     0.40695853
 h      3.22150499    -0.68817746     0.41690343
 c     -2.40899549    -0.37025674    -0.39900426
 h     -2.51125416    -0.44072221    -1.62492762
 h     -2.76407408    -1.34968229     0.23516093
 h     -3.12568447     0.52299561    -0.32272136
 h     -0.21229844     1.29949172     1.68261109
          17

 c      1.35227434    -0.45057561     0.01273917
 c      0.04304620    -0.92444969     0.35615920
 c     -1.05950230    -0.10630533    -0.23847233
 c     -0.93366112     1.24910936     0.93932744
 c     -0.38933011     1.09274180    -0.57317340
 c      1.02255274     0.78669732    -0.51832087
 h     -0.38453822    -1.69555090     0.90947630
 h     -1.87860239     1.59625377     0.62831695
 h     -0.79125921     1.90511494    -1.18400871
 h      1.84629967     1.42124574    -0.82895196
 o      2.39640406    -1.13003007     0.41053319
 h      3.18624672    -0.69755112     0.40968929
 c     -2.41151432    -0.39727547    -0.40166297
 h     -2.53267609    -0.40938205    -1.60532172
 h     -2.77649992    -1.33452865     0.23233579
 h     -3.11226714     0.53292814    -0.34333255
 h     -0.22362597     1.30075277     1.68521105
          17

 c      1.33739913    -0.43797009     0.00783316
 c      0.04654636    -0.91869874     0.35277868
 c     -1.06364694    -0.09404258    -0.23453735
 c     -0.91298269     1.25336597     0.93331307
 c     -0.38711270     1.09313712    -0.57451105
 c      1.02536231     0.78211269    -0.51207605
 h     -0.46831638    -1.74527757     0.91614400
 h     -1.87852081     1.63720759     0.59217854
 h     -0.83185155     1.87140720    -1.11063759
 h      1.85285533     1.48247229    -0.82307803
 o      2.40224461    -1.13757549     0.41415118
 h      3.18520933    -0.68623523     0.40042179
 c     -2.41785258    -0.42498260    -0.40657200
 h     -2.55464335    -0.38993333    -1.56482752
 h     -2.78565494    -1.30169538     0.21408830
 h     -3.08952645     0.52947795    -0.35660138
 h     -0.22426479     1.30463438     1.70668218
          17

 c      1.32111590    -0.42651963     0.00399829
 c      0.04694311    -0.91359225     0.34903617
 c     -1.06463996    -0.08210503    -0.22747998
 c     -0.89329806     1.25636191     0.92292163
 c     -0.38374238     1.09398307    -0.57496211
 c      1.03082038     0.77928333    -0.50700298
 h     -0.53559909    -1.79443615     0.92148698
 h     -1.88156139     1.68594473     0.57895549
 h     -0.87455677     1.84897105    -1.05207288
 h      1.85017894     1.54117792    -0.81320923
 o      2.40607497    -1.14597432     0.41761613
 h      3.21622499    -0.65496601     0.38885073
 c     -2.42725991    -0.45199975    -0.41354612
 h     -2.57681924    -0.38531889    -1.51133656
 h     -2.79419798    -1.26026181     0.18568309
 h     -3.05936059     0.51233387    -0.36109347
 h     -0.21558695     1.31076747     1.74499753
          17

 c      1.30479355    -0.41728158     0.00170868
 c      0.04320264    -0.91013275     0.34551855
 c     -1.06297650    -0.07109969    -0.21729433
 c     -0.87493881     1.25853968     0.90894162
 c     -0.37883058     1.09472971    -0.57417051
 c      1.03880712     0.77954330    -0.50362791
 h     -0.57805877    -1.83162665     0.91858132
 h     -1.87893563     1.73785888     0.59096245
 h     -0.92237366     1.84692193    -1.01553250
 h      1.83460681     1.59009330    -0.79719241
 o      2.40889857    -1.15409422     0.42074248
 h      3.25616676    -0.61704845     0.37544600
 c     -2.43837765    -0.47673313    -0.42226387
 h     -2.59970756    -0.39728037    -1.45852606
 h     -2.80760047    -1.22503078     0.15732600
 h     -3.02543502     0.48396683    -0.35557941
 h     -0.20473907     1.31808809     1.79063723
          17

 c      1.28956097    -0.41108424     0.00130767
 c      0.03486521    -0.90878534     0.34246562
 c     -1.05932178    -0.06163501    -0.20408028
 c     -0.85786841     1.26032081     0.89260290
 c     -0.37253032     1.09575278    -0.57244374
 c      1.04892425     0.78380167    -0.50225568
 h     -0.59196167    -1.85164245     0.90482686
 h     -1.86532519     1.78889139     0.62787375
 h     -0.97221083     1.86329817    -1.00076986
 h      1.80616501     1.62505377    -0.77440709
 o      2.41166075    -1.16090825     0.42335337
 h      3.28438859    -0.58547892     0.36133835
 c     -2.44947360    -0.49773344    -0.43211084
 h     -2.62479141    -0.42578063    -1.42549083
 h     -2.83298252    -1.21301232     0.14220437
 h     -2.99275279     0.44950723    -0.33925849
 h     -0.19919839     1.32517245     1.83200475
          17

 c      1.27622193    -0.40841279     0.00297000
 c      0.02197702    -0.90969707     0.33994028
 c     -1.05439239    -0.05421026    -0.18808644
 c     -0.84202065     1.26209599     0.87517596
 c     -0.36549424     1.09802879    -0.57048022
 c      1.06059964     0.79235341    -0.50291782
 h     -0.57661873    -1.85280560     0.87987151
 h     -1.83827645     1.83561616     0.68699109
 h     -1.01566383     1.88815542    -1.00277598
 h      1.76799502     1.64524651    -0.74555202
 o      2.41476122    -1.16579926     0.42531140
 h      3.29020926    -0.56781404     0.34767201
 c     -2.45912893    -0.51460040    -0.44204015
 h     -2.65369570    -0.46944663    -1.42930026
 h     -2.87353082    -1.23212285     0.14757535
 h     -2.96706106     0.41614274    -0.31202601
 h     -0.20344821     1.33054936     1.85979895
          17

 c      1.26523555    -0.40933863     0.00668077
 c      0.00507508    -0.91275592     0.33787157
 c     -1.04887946    -0.04911713    -0.16971925
 c     -0.82736702     1.26420493     0.85780304
 c     -0.35842933     1.10242553    -0.56895754
 c      1.07309543     0.80473485    -0.50534508
 h     -0.53387483    -1.83631174     0.84503875
 h     -1.79784779     1.87551579     0.76368463
 h     -1.04440424     1.91122109    -1.01608839
 h      1.72628400     1.65385866    -0.71252889
 o      2.41816682    -1.16850478     0.42653029
 h      3.27083615    -0.56680817     0.33526976
 c     -2.46699705    -0.52834775    -0.45115974
 h     -2.68583037    -0.52673218    -1.47111319
 h     -2.92363562    -1.27411246     0.16785992
 h     -2.95368442     0.39103873    -0.27473112
 h     -0.21854498     1.33285129     1.86838988
          17

 c      1.25675493    -0.41354236     0.01224914
 c     -0.01476480    -0.91747999     0.33599540
 c     -1.04343473    -0.04639256    -0.14951362
 c     -0.81387933     1.26689570     0.84143129
 c     -0.35183569     1.10937221    -0.56836390
 c      1.08548185     0.81969130    -0.50899992
 h     -0.46881380    -1.80774179     0.80401180
 h     -1.74652037     1.90749068     0.85201684
 h     -1.05326677     1.92548511    -1.03650855
 h      1.69020524     1.65882028    -0.67820420
 o      2.42149186    -1.16907177     0.42698139
 h      3.22985838    -0.58093989     0.32440597
 c     -2.47370839    -0.54042043    -0.45947984
 h     -2.71736733    -0.59524128    -1.53380903
 h     -2.97287283    -1.32355838     0.19116846
 h     -2.95564702     0.37760321    -0.22953889
 h     -0.24261946     1.33082692     1.85585774
          17

 c      1.25070303    -0.42042501     0.01935466
 c     -0.03587598    -0.92273753     0.33372226
 c     -1.03869642    -0.04583292    -0.12809423
 c     -0.80153247     1.27030621     0.82673002
 c     -0.34597659     1.11886122    -0.56898615
 c      1.09674039     0.83541937    -0.51320882
 h     -0.39101101    -1.78070180     0.76448111
 h     -1.68891653     1.93204059     0.94547311
 h     -1.04047823     1.92734431    -1.06122222
 h      1.67031246     1.67156014    -0.64554914
 o      2.42392454    -1.16791729     0.42671637
 h      3.17828202    -0.60329299     0.31435119
 c     -2.48022017    -0.55172992    -0.46744628
 h     -2.74357773    -0.67062466    -1.59583664
 h     -3.01222157    -1.36808151     0.20783782
 h     -2.97239510     0.37302594    -0.18035685
 h     -0.27118069     1.32329064     1.82412840
          17

 c      1.24686150    -0.42924175     0.02760020
 c     -0.05619928    -0.92663245     0.33012340
 c     -1.03531951    -0.04704204    -0.10613636
 c     -0.79039335     1.27448350     0.81395125
 c     -0.34090154     1.13053633    -0.57091925
 c      1.10614555     0.85026760    -0.51737344
 h     -0.31324461    -1.77868100     0.73851071
 h     -1.63088655     1.95096906     1.03778279
 h     -1.00717008     1.91609162    -1.08875605
 h      1.67385955     1.70081055    -0.61611289
 o      2.42414076    -1.16591767     0.42590700
 h      3.13590094    -0.62008737     0.30269943
 c     -2.48736906    -0.56253707    -0.47526690
 h     -2.76102505    -0.74749171    -1.64157418
 h     -3.03604521    -1.40061871     0.21250820
 h     -3.00052402     0.37012237    -0.13256604
 h     -0.29710556     1.30904502     1.77960423
          17

 c      1.24495890    -0.43918424     0.03654389
 c     -0.07406284    -0.92774520     0.32458214
 c     -1.03399385    -0.04946927    -0.08433150
 c     -0.78074686     1.27944868     0.80282414
 c     -0.33644333     1.14376481    -0.57405050
 c      1.11367875     0.86352711    -0.52109424
 h     -0.24346569    -1.82111684     0.73515915
 h     -1.57790351     1.96655254     1.12359734
 h     -0.95719744     1.89383212    -1.11925935
 h      1.69991871     1.74484286    -0.58939626
 o      2.42078309    -1.16409237     0.42481212
 h      3.12381163    -0.61581444     0.28593089
 c     -2.49570415    -0.57278121    -0.48282160
 h     -2.76792750    -0.82072215    -1.66262720
 h     -3.04160644    -1.41818616     0.20318381
 h     -3.03566931     0.36146650    -0.09182895
 h     -0.31092118     1.28677199     1.73344666
          17

 c      1.24472446    -0.44941499     0.04571706
 c     -0.08863993    -0.92725592     0.31773395
 c     -1.03542924    -0.05243599    -0.06336585
 c     -0.77307872     1.28530258     0.79275732
 c     -0.33219895     1.15768143    -0.57802295
 c      1.11993099     0.87540072    -0.52409319
 h     -0.18032847    -1.89865952     0.74946419
 h     -1.53353474     1.98037701     1.19865223
 h     -0.89717398     1.86571724    -1.15509065
 h      1.74051261     1.79245187    -0.56418924
 o      2.41377687    -1.16260858     0.42354097
 h      3.14368005    -0.58925732     0.26325283
 c     -2.50545253    -0.58233740    -0.48983924
 h     -2.76377833    -0.88604182    -1.65601929
 h     -3.02838281    -1.42075113     0.18035925
 h     -3.07394128     0.34204381    -0.06291879
 h     -0.30273246     1.25493395     1.69883057
          17

 c      1.24587591    -0.45912433     0.05465728
 c     -0.09927369    -0.92797162     0.31089101
 c     -1.04026269    -0.05523540    -0.04387950
 c     -0.76775643     1.29226400     0.78352119
 c     -0.32758076     1.17127092    -0.58224078
 c      1.12563705     0.88631236    -0.52610346
 h     -0.12205208    -1.98349403     0.76858039
 h     -1.49882240     1.99270541     1.25976165
 h     -0.83571726     1.83937403    -1.20101266
 h      1.78604866     1.83106742    -0.53989686
 o      2.40444037    -1.16065670     0.42194298
 h      3.17602649    -0.55548178     0.23834430
 c     -2.51651550    -0.59105240    -0.49605167
 h     -2.74902642    -0.94020977    -1.62289051
 h     -2.99788101    -1.41109835     0.14695759
 h     -3.11253972     0.30984468    -0.04913307
 h     -0.26678543     1.21215589     1.68294304
          17

 c      1.24808696    -0.46759916     0.06294250
 c     -0.10527647    -0.93206087     0.30501200
 c     -1.04889440    -0.05730474    -0.02639151
 c     -0.76463074     1.30052278     0.77583377
 c     -0.32206519     1.18364690    -0.58606992
 c      1.13137588     0.89645561    -0.52685164
 h     -0.07016935    -2.05380798     0.78289990
 h     -1.47275971     2.00267848     1.30484341
 h     -0.78050973     1.82169713    -1.26213241
 h      1.82887648     1.85196276    -0.51664925
 o      2.39417280    -1.15744792     0.41983118
 h      3.20102025    -0.52975706     0.21569762
 c     -2.52843947    -0.59861554    -0.50126475
 h     -2.72499250    -0.98135967    -1.56854327
 h     -2.95391797    -1.39566351     0.10901769
 h     -3.14998049     0.26557836    -0.05210595
 h     -0.20580543     1.15885494     1.68019175
          17

 c      1.25097643    -0.47425229     0.07020266
 c     -0.10625061    -0.94049433     0.30050825
 c     -1.06134061    -0.05835717    -0.01123495
 c     -0.76303850     1.31003039     0.77095751
 c     -0.31553659     1.19447161    -0.58927701
 c      1.13750985     0.90573367    -0.52608331
 h     -0.02721678    -2.09856493     0.78769961
 h     -1.45341679     2.00909264     1.33301769
 h     -0.73441713     1.81389250    -1.33884449
 h      1.86405401     1.85094681    -0.49492740
 o      2.38389231    -1.15264096     0.41712398
 h      3.20743698    -0.52054916     0.19826718
 c     -2.54039136    -0.60437863    -0.50532286
 h     -2.69389319    -1.00984290    -1.50364819
 h     -2.90268952    -1.38548232     0.07636130
 h     -3.18632816     0.21233242    -0.07169715
 h     -0.12977851     1.09871545     1.67687166
          17

 c      1.25411192    -0.47862267     0.07611889
 c     -0.10225911    -0.95331718     0.29740942
 c     -1.07718136    -0.05839537     0.00145480
 c     -0.76213051     1.32045295     0.76984307
 c     -0.30832026     1.20401503    -0.59226524
 c      1.14419339     0.91383415    -0.52358866
 h      0.00470464    -2.11373991     0.78124983
 h     -1.43908198     2.01131211     1.34478792
 h     -0.69529276     1.81066566    -1.42390025
 h      1.88915267     1.82758571    -0.47527340
 o      2.37410792    -1.14626929     0.41384886
 h      3.19155098    -0.53052852     0.18734639
 c     -2.55129824    -0.60740705    -0.50788025
 h     -2.65858550    -1.02944068    -1.44524786
 h     -2.85100048    -1.39417488     0.06074551
 h     -3.22355918     0.15532168    -0.10585461
 h     -0.05071893     1.03788783     1.66092167
          17

 c      1.25702243    -0.48037045     0.08042452
 c     -0.09379107    -0.96994536     0.29551865
 c     -1.09562452    -0.05761852     0.01169943
 c     -0.76109739     1.33124988     0.77273637
 c     -0.30088143     1.21274231    -0.59574893
 c      1.15135653     0.92028037    -0.51922103
 h      0.02422146    -2.09954100     0.76353300
 h     -1.42907948     2.00996215     1.34219821
 h     -0.65958862     1.80489497    -1.50598986
 h      1.90424398     1.78471378    -0.45812002
 o      2.36499707    -1.13865551     0.41013203
 h      3.15582553    -0.55778807     0.18266656
 c     -2.56026072    -0.60719074    -0.50810203
 h     -2.62144574    -1.04713942    -1.41330807
 h     -2.80224230    -1.42926917     0.06892239
 h     -3.26578751     0.10135195    -0.15070995
 h      0.02107142     0.98302972     1.62619899
          17

 c      1.25922643    -0.47927913     0.08291288
 c     -0.08164046    -0.98930908     0.29448175
 c     -1.11564769    -0.05629477     0.01962231
 c     -0.75922036     1.34176510     0.77922999
 c     -0.29359771     1.22096655    -0.60030340
 c      1.15865309     0.92442394    -0.51291192
 h      0.03078176    -2.06013689     0.73609050
 h     -1.42411530     2.00718818     1.32881107
 h     -0.62498927     1.79161226    -1.57494308
 h      1.91236974     1.72851494    -0.44364210
 o      2.35631849    -1.13043333     0.40622380
 h      3.11002246    -0.59530638     0.18189952
 c     -2.56684811    -0.60458727    -0.50509124
 h     -2.58292968    -1.06826804    -1.41877959
 h     -2.75526330    -1.48414123     0.09667473
 h     -3.31831318     0.05709406    -0.20157636
 h      0.07810764     0.93992008     1.57185960
          17

 c      1.26028134    -0.47526744     0.08344928
 c     -0.06679052    -1.00978047     0.29375386
 c     -1.13615539    -0.05466704     0.02540448
 c     -0.75589074     1.35131816     0.78845342
 c     -0.28671901     1.22878399    -0.60618483
 c      1.16541523     0.92543444    -0.50468558
 h      0.02494837    -2.00589369     0.70292472
 h     -1.42602190     2.00629084     1.30923537
 h     -0.59080409     1.76879069    -1.62402788
 h      1.92010709     1.66852931    -0.43160418
 o      2.34725547    -1.12259877     0.40254488
 h      3.07320085    -0.62995043     0.17982217
 c     -2.57098377    -0.60156028    -0.49888345
 h     -2.54235812    -1.09069884    -1.45397195
 h     -2.70844339    -1.54334891     0.13301688
 h     -3.38410093     0.02566596    -0.25502810
 h      0.11566840     0.91288448     1.50081892
          17

 c      1.25984711    -0.46839815     0.08198365
 c     -0.05033120    -1.02891800     0.29248527
 c     -1.15610050    -0.05290991     0.02925068
 c     -0.75073542     1.35935290     0.79927181
 c     -0.28039496     1.23613255    -0.61334794
 c      1.17074574     0.92243787    -0.49466127
 h      0.00870578    -1.95733053     0.67211557
 h     -1.43663400     2.01050532     1.28797675
 h     -0.55757148     1.73673141    -1.65013589
 h      1.93662704     1.61590941    -0.42137998
 o      2.33675350    -1.11621229     0.39959434
 h      3.06776729    -0.64717935     0.16975463
 c     -2.57291532    -0.59987826    -0.49031409
 h     -2.50009067    -1.10738667    -1.50040504
 h     -2.66227256    -1.59285474     0.16766382
 h     -3.45943138     0.00420987    -0.31005756
 h      0.13197415     0.90441007     1.41895384
          17

 c      1.25774654    -0.45888227     0.07855843
 c     -0.03333656    -1.04362133     0.28956968
 c     -1.17455562    -0.05111207     0.03136776
 c     -0.74387173     1.36566715     0.81046512
 c     -0.27469733     1.24284357    -0.62148490
 c      1.17392978     0.91493555    -0.48302644
 h     -0.01532740    -1.94388818     0.65530499
 h     -1.45594682     2.02119039     1.26797365
 h     -0.52675200     1.69749481    -1.65368445
 h      1.96903767     1.57853643    -0.41241494
 o      2.32485849    -1.11151567     0.39753880
 h      3.09778042    -0.64519574     0.15015343
 c     -2.57322757    -0.60044139    -0.48031008
 h     -2.45772903    -1.11241351    -1.54142823
 h     -2.61874465    -1.62394153     0.19383250
 h     -3.53426854    -0.01390720    -0.36656809
 h      0.12912526     0.91438975     1.33484252
          17

 c      1.25401514    -0.44708195     0.07331199
 c     -0.01669529    -1.05198420     0.28438096
 c     -1.19074175    -0.04926228     0.03195834
 c     -0.73619419     1.37060012     0.82079308
 c     -0.26962094     1.24865080    -0.62999997
 c      1.17497449     0.90323164    -0.47000334
 h     -0.04592110    -1.98250231     0.65898115
 h     -1.48086377     2.03674454     1.24997340
 h     -0.50062976     1.65472868    -1.63910001
 h      2.01622659     1.55626274    -0.40482325
 o      2.31306259    -1.10783156     0.39606741
 h      3.14312475    -0.63647083     0.12689867
 c     -2.57259068    -0.60350549    -0.46964945
 h     -2.41720783    -1.10307446    -1.56650412
 h     -2.58028049    -1.63264909     0.20789511
 h     -3.59727977    -0.03482216    -0.42349855
 h      0.11502795     0.93907340     1.25987110
          17

 c      1.24893631    -0.43352967     0.06648700
 c     -0.00126573    -1.05514283     0.27749419
 c     -1.20402203    -0.04725579     0.03122907
 c     -0.72945298     1.37500525     0.82898971
 c     -0.26506626     1.25317364    -0.63793234
 c      1.17461090     0.88835820    -0.45587358
 h     -0.08179204    -2.05606704     0.67593119
 h     -1.50593445     2.05341042     1.23331243
 h     -0.48227951     1.61364386    -1.61571622
 h      2.06886701     1.54238442    -0.39924020
 o      2.30290700    -1.10445905     0.39479313
 h      3.18135930    -0.63314476     0.10673908
 c     -2.57150756    -0.60900166    -0.45897894
 h     -2.38022997    -1.07932278    -1.57039488
 h     -2.54917666    -1.61862408     0.20860926
 h     -3.63985054    -0.06209396    -0.47858650
 h      0.10492559     0.97066180     1.20751383
          17

 c      1.24301204    -0.41898520     0.05844454
 c      0.01189882    -1.05551707     0.26995065
 c     -1.21387315    -0.04494209     0.02940776
 c     -0.72565112     1.37984624     0.83398634
 c     -0.26083931     1.25594434    -0.64396817
 c      1.17375242     0.87167168    -0.44104429
 h     -0.11904490    -2.13402250     0.69377372
 h     -1.52562615     2.06726094     1.21712562
 h     -0.47525607     1.58038299    -1.59734678
 h      2.11554150     1.52917439    -0.39614826
 o      2.29525835    -1.10102157     0.39347108
 h      3.19912856    -0.64122681     0.09368179
 c     -2.57024277    -0.61661917    -0.44885208
 h     -2.34803579    -1.04298844    -1.55183635
 h     -2.52735924    -1.58487120     0.19693265
 h     -3.65721402    -0.09675421    -0.52900592
 h      0.11652010     1.00032402     1.18924557
          17

 c      1.23686429    -0.40450135     0.04966615
 c      0.02173895    -1.05484992     0.26247423
 c     -1.21986544    -0.04218328     0.02675326
 c     -0.72561113     1.38546583     0.83537350
 c     -0.25674151     1.25657803    -0.64684586
 c      1.17307398     0.85461978    -0.42607838
 h     -0.15297960    -2.19497156     0.70397700
 h     -1.53642620     2.07580674     1.20098221
 h     -0.48239607     1.55986169    -1.59708700
 h      2.14748858     1.51124849    -0.39556552
 o      2.29036856    -1.09738411     0.39199013
 h      3.19150869    -0.66198248     0.08915105
 c     -2.56885651    -0.62570499    -0.43975800
 h     -2.32117690    -0.99745739    -1.51318135
 h     -2.51614429    -1.53867138     0.17663670
 h     -3.64829681    -0.13785998    -0.57196509
 h      0.15511903     1.02560828     1.20820543
          17

 c      1.23111146    -0.39144167     0.04073858
 c      0.02740411    -1.05401814     0.25541586
 c     -1.22167392    -0.03889895     0.02354871
 c     -0.72831418     1.39140218     0.83351890
 c     -0.25275703     1.25502100    -0.64613658
 c      1.17291174     0.83870080    -0.41166250
 h     -0.17992875    -2.22831735     0.70237058
 h     -1.53770500     2.07855433     1.18495781
 h     -0.50374265     1.55295144    -1.61796215
 h      2.15983219     1.48610980    -0.39715525
 o      2.28799489    -1.09358600     0.39035618
 h      3.16057148    -0.69330862     0.09237887
 c     -2.56724929    -0.63509940    -0.43211683
 h     -2.29907474    -0.94771591    -1.46113210
 h     -2.51588793    -1.49312178     0.15542745
 h     -3.61573287    -0.18273791    -0.60515342
 h      0.20691051     1.05217644     1.25768625
          17

 c      1.22625832    -0.38139979     0.03231581
 c      0.02833832    -1.05334720     0.24890213
 c     -1.21911261    -0.03508933     0.02008484
 c     -0.73199046     1.39698581     0.82914190
 c     -0.24914916     1.25157873    -0.64249875
 c      1.17329744     0.82541177    -0.39852850
 h     -0.19757505    -2.23001534     0.68740804
 h     -1.53146894     2.07681116     1.16954040
 h     -0.53565865     1.55634914    -1.65019339
 h      2.15139530     1.45382469    -0.40044301
 o      2.28735287    -1.08987207     0.38873453
 h      3.11659943    -0.72962062     0.09987788
 c     -2.56514917    -0.64319518    -0.42611950
 h     -2.27935048    -0.90033439    -1.40789398
 h     -2.52579529    -1.46643599     0.14468157
 h     -3.56660761    -0.22678298    -0.62725546
 h      0.25202809     1.08661070     1.32637354
          17

 c      1.22262275    -0.37597672     0.02503651
 c      0.02430873    -1.05280658     0.24293107
 c     -1.21216380    -0.03083829     0.01664061
 c     -0.73514674     1.40173130     0.82293024
 c     -0.24633287     1.24668697    -0.63703643
 c      1.17397802     0.81604892    -0.38735108
 h     -0.20482021    -2.19996481     0.65913434
 h     -1.52162465     2.07319344     1.15550816
 h     -0.57253465     1.56537655    -1.67920373
 h      2.12474879     1.41695239    -0.40498992
 o      2.28700054    -1.08675007     0.38752353
 h      3.08033582    -0.76136465     0.10444836
 c     -2.56197177    -0.64874321    -0.42126739
 h     -2.25760907    -0.86257556    -1.37024367
 h     -2.54450259    -1.47337043     0.15374392
 h     -3.51357114    -0.26311208    -0.63866204
 h      0.27611444     1.13193016     1.40327586
          17

 c      1.22030739    -0.37642384     0.01939663
 c      0.01541967    -1.05202439     0.23738890
 c     -1.20097911    -0.02630513     0.01346038
 c     -0.73680435     1.40538734     0.81546658
 c     -0.24469106     1.24072456    -0.63067239
 c      1.17437079     0.81135709    -0.37863086
 h     -0.20186950    -2.14186011     0.61908522
 h     -1.51289779     2.07082875     1.14363264
 h     -0.60904570     1.57620680    -1.69335998
 h      2.08692359     1.38091080    -0.41053924
 o      2.28528771    -1.08481078     0.38724437
 h      3.07627313    -0.77839629     0.09718010
 c     -2.55667258    -0.65206845    -0.41618720
 h     -2.22946815    -0.84001710    -1.36228587
 h     -2.57079187    -1.51240590     0.18098607
 h     -3.47394051    -0.28319865    -0.64187990
 h      0.27190026     1.18773020     1.47926149
          17

 c      1.21920231    -0.38327736     0.01562600
 c      0.00213943    -1.05011159     0.23199482
 c     -1.18585374    -0.02170949     0.01072998
 c     -0.73649150     1.40793805     0.80728832
 c     -0.24448002     1.23396546    -0.62398063
 c      1.17351431     0.81119936    -0.37259471
 h     -0.19077543    -2.06558139     0.57104033
 h     -1.50933664     2.07214568     1.13411920
 h     -0.64124147     1.58640672    -1.68612867
 h      2.04994313     1.35415137    -0.41718710
 o      2.28191268    -1.08416278     0.38801691
 h      3.10841573    -0.77946098     0.07605252
 c     -2.54811020    -0.65483582    -0.40974959
 h     -2.19485599    -0.83423261    -1.38463898
 h     -2.60293382    -1.56750901     0.21509368
 h     -3.46210943    -0.28028124    -0.64012381
 h      0.23742492     1.25150067     1.54724826
          17

 c      1.21902286    -0.39618504     0.01364637
 c     -0.01466155    -1.04531630     0.22619831
 c     -1.16719987    -0.01730916     0.00856536
 c     -0.73425780     1.40963519     0.79894889
 c     -0.24580660     1.22659128    -0.61724015
 c      1.17028497     0.81457279    -0.36916945
 h     -0.17626991    -1.99187941     0.52233525
 h     -1.51290120     2.07768992     1.12600720
 h     -0.66675761     1.59477903    -1.65549720
 h      2.02820010     1.34628036    -0.42542910
 o      2.27829078    -1.08439193     0.38939047
 h      3.15460418    -0.77291414     0.04870802
 c     -2.53601810    -0.65850839    -0.40212900
 h     -2.15913431    -0.84322904    -1.42426053
 h     -2.63818615    -1.62127666     0.24451440
 h     -3.47773994    -0.25427450    -0.63415531
 h      0.17460779     1.31955821     1.60217497
          17

 c      1.21938820    -0.41402159     0.01312886
 c     -0.03379369    -1.03504245     0.21922569
 c     -1.14554928    -0.01335375     0.00701615
 c     -0.73066360     1.41098297     0.79100945
 c     -0.24862708     1.21869971    -0.61048685
 c      1.16412314     0.82018762    -0.36807645
 h     -0.16524287    -1.95308372     0.48339429
 h     -1.52309544     2.08585055     1.11699805
 h     -0.68486269     1.60128480    -1.60333812
 h      2.02992688     1.36258055    -0.43567714
 o      2.27598921    -1.08514600     0.39087098
 h      3.19105795    -0.76700024     0.02390475
 c     -2.52128866    -0.66359393    -0.39434074
 h     -2.12926937    -0.86360989    -1.46498795
 h     -2.67334100    -1.66169035     0.26208443
 h     -3.50577677    -0.21201625    -0.62182857
 h      0.08864430     1.38755272     1.64120542
          17

 c      1.21991022    -0.43516107     0.01359258
 c     -0.05416398    -1.01776533     0.21070564
 c     -1.12160101    -0.01001269     0.00607502
 c     -0.72668518     1.41260425     0.78389723
 c     -0.25272966     1.21030003    -0.60349897
 c      1.15566717     0.82712842    -0.36899423
 h     -0.16219065    -1.97157889     0.46048676
 h     -1.53793881     2.09377042     1.10393281
 h     -0.69673291     1.60729003    -1.53549112
 h      2.04986043     1.39941357    -0.44743820
 o      2.27595004    -1.08633913     0.39219623
 h      3.20427122    -0.76609737     0.00691548
 c     -2.50517652    -0.66994330    -0.38737759
 h     -2.11052136    -0.89198712    -1.49469909
 h     -2.70530966    -1.68213762     0.26470769
 h     -3.52855287    -0.16249913    -0.60092173
 h     -0.01206941     1.45108041     1.66472556
          17

 c      1.22024800    -0.45777617     0.01449535
 c     -0.07501512    -0.99549329     0.20126325
 c     -1.09629146    -0.00728763     0.00568007
 c     -0.72354262     1.41505894     0.77772175
 c     -0.25769536     1.20129110    -0.59575676
 c      1.14635982     0.83487771    -0.37163479
 h     -0.16607494    -2.03154228     0.44886640
 h     -1.55539290     2.09867793     1.08357620
 h     -0.70591449     1.61607088    -1.46210089
 h      2.07399084     1.44710597    -0.45936667
 o      2.27853819    -1.08807140     0.39331124
 h      3.18983626    -0.77155651    -0.00029056
 c     -2.48867065    -0.67715144    -0.38188303
 h     -2.10571159    -0.92538319    -1.50636187
 h     -2.73143836    -1.68003199     0.25214639
 h     -3.53362139    -0.11324632    -0.57083220
 h     -0.11638269     1.50643503     1.67751031
          17

 c      1.22010218    -0.48012616     0.01531999
 c     -0.09546215    -0.97205854     0.19188650
 c     -1.07084253    -0.00496411     0.00571025
 c     -0.72244479     1.41870491     0.77222271
 c     -0.26290878     1.19147036    -0.58654397
 c      1.13762666     0.84299814    -0.37572632
 h     -0.17479608    -2.09915577     0.44025228
 h     -1.57428401     2.09879317     1.05325776
 h     -0.71811373     1.63281699    -1.39633647
 h      2.08910167     1.49595572    -0.47006035
 o      2.28362430    -1.09055223     0.39432422
 h      3.15072412    -0.78243989     0.00139836
 c     -2.47238381    -0.68469284    -0.37819816
 h     -2.11561356    -0.96122531    -1.49705787
 h     -2.74976932    -1.65615554     0.22645164
 h     -3.51449840    -0.06945363    -0.53247317
 h     -0.21226382     1.55134842     1.68861636
          17

 c      1.21921924    -0.50076102     0.01564173
 c     -0.11423646    -0.95074438     0.18333085
 c     -1.04674845    -0.00261552     0.00598330
 c     -0.72425947     1.42367112     0.76705277
 c     -0.26776918     1.18071681    -0.57541178
 c      1.13049593     0.85100233    -0.38099662
 h     -0.18775226    -2.15014711     0.42968959
 h     -1.59442460     2.09355332     1.01125278
 h     -0.73858952     1.66242528    -1.34897592
 h      2.08690952     1.53904770    -0.47855377
 o      2.29049212    -1.09409931     0.39553915
 h      3.09838278    -0.79510022     0.00744657
 c     -2.45661299    -0.69187216    -0.37647455
 h     -2.13933663    -0.99734354    -1.46739969
 h     -2.75948289    -1.61503715     0.19217680
 h     -3.46926584    -0.03422510    -0.48775387
 h     -0.29048894     1.58517664     1.70779997
          17

 c      1.21743906    -0.51859572     0.01516081
 c     -0.12983756    -0.93397327     0.17610950
 c     -1.02567093     0.00033234     0.00626828
 c     -0.72929846     1.42997501     0.76230601
 c     -0.27205215     1.16935803    -0.56277657
 c      1.12557212     0.85837942    -0.38717649
 h     -0.20511679    -2.17253516     0.41536461
 h     -1.61620717     2.08336991     0.95702942
 h     -0.76769431     1.70502642    -1.32142081
 h      2.06395729     1.57238854    -0.48438115
 o      2.29772315    -1.09918514     0.39753275
 h      3.05436686    -0.80225945     0.00829173
 c     -2.44135636    -0.69770070    -0.37672952
 h     -2.17441766    -1.03220902    -1.42195280
 h     -2.76165883    -1.56603526     0.15710274
 h     -3.39965183    -0.00870768    -0.43922221
 h     -0.34773173     1.60787762     1.73913034
          17

 c      1.21475268    -0.53289108     0.01370069
 c     -0.14082597    -0.92353667     0.17057788
 c     -1.00921828     0.00444670     0.00631956
 c     -0.73742993     1.43763502     0.75870714
 c     -0.27596378     1.15828270    -0.54986257
 c      1.12305489     0.86462374    -0.39400797
 h     -0.22708930    -2.16186283     0.39711572
 h     -1.64012416     2.06926843     0.89143800
 h     -0.79997535     1.75438533    -1.30607156
 h      2.02080717     1.59454762    -0.48751553
 o      2.30373841    -1.10629667     0.40096361
 h      3.04184588    -0.79542975    -0.00753061
 c     -2.42626725    -0.70086782    -0.37878253
 h     -2.21684269    -1.06555833    -1.37035523
 h     -2.75991857    -1.52342225     0.13238299
 h     -3.31103962     0.00830974    -0.38981582
 h     -0.38593740     1.61905225     1.77824810
          17

 c      1.21134020    -0.54319956     0.01118584
 c     -0.14615886    -0.92055325     0.16694169
 c     -0.99863053     0.01005219     0.00592682
 c     -0.74836343     1.44664193     0.75722207
 c     -0.27979056     1.14858994    -0.53802880
 c      1.12269657     0.86920759    -0.40124732
 h     -0.25361077    -2.11829392     0.37567854
 h     -1.66645165     2.05260791     0.81677040
 h     -0.82815404     1.80165699    -1.29350003
 h      1.96186938     1.60679261    -0.48834714
 o      2.30829547    -1.11538430     0.40581905
 h      3.06213636    -0.77405254    -0.04116473
 c     -2.41067572    -0.70016921    -0.38203490
 h     -2.26169504    -1.09915079    -1.32735066
 h     -2.75914994    -1.50151637     0.12955740
 h     -3.21303485     0.02134108    -0.34245858
 h     -0.40934431     1.61837946     1.81616142
          17

 c      1.20757967    -0.54933263     0.00763107
 c     -0.14545635    -0.92514646     0.16521110
 c     -0.99446961     0.01700315     0.00496519
 c     -0.76183394     1.45688258     0.75858340
 c     -0.28362671     1.14121130    -0.52828706
 c      1.12375059     0.87149895    -0.40865672
 h     -0.28437877    -2.04676684     0.35262345
 h     -1.69502750     2.03482714     0.73655163
 h     -0.84657696     1.83943942    -1.27729946
 h      1.89570177     1.61379972    -0.48769824
 o      2.31253459    -1.12574277     0.41124799
 h      3.09405925    -0.74748547    -0.08069877
 c     -2.39383460    -0.69550685    -0.38537648
 h     -2.30507697    -1.13606967    -1.30785614
 h     -2.76115076    -1.50430113     0.15363112
 h     -3.11929640     0.03883893    -0.29926931
 h     -0.42236814     1.60643318     1.84427365
          17

 c      1.20400608    -0.55135752     0.00314641
 c     -0.13903139    -0.93599161     0.16513846
 c     -0.99647173     0.02461795     0.00342145
 c     -0.77766364     1.46811833     0.76306382
 c     -0.28736274     1.13675559    -0.52119670
 c      1.12505318     0.87071320    -0.41599788
 h     -0.31940266    -1.96050536     0.33085219
 h     -1.72498056     2.01716143     0.65515402
 h     -0.85205368     1.86322627    -1.25476139
 h      1.83436622     1.62392641    -0.48673366
 o      2.31749442    -1.13657926     0.41632208
 h      3.11755337    -0.72580250    -0.11337753
 c     -2.37529923    -0.68833861    -0.38781693
 h     -2.34584059    -1.17684867    -1.31683506
 h     -2.76222721    -1.52181924     0.19956598
 h     -3.04401425     0.07078981    -0.26086153
 h     -0.42884346     1.58487937     1.85693477
          17

 c      1.20122395    -0.54959607    -0.00206471
 c     -0.12756884    -0.94995239     0.16617797
 c     -1.00365962     0.03186350     0.00137645
 c     -0.79576732     1.48000160     0.77042496
 c     -0.29079270     1.13548247    -0.51689967
 c      1.12542594     0.86613713    -0.42305923
 h     -0.36086515    -1.88665701     0.31534432
 h     -1.75459948     2.00052181     0.57748609
 h     -0.84358232     1.87142555    -1.22617895
 h      1.78944083     1.64633526    -0.48652699
 o      2.32358410    -1.14729674     0.42040767
 h      3.12239072    -0.71527329    -0.13152598
 c     -2.35535323    -0.68056871    -0.38914953
 h     -2.38436186    -1.21644837    -1.34551158
 h     -2.75661358    -1.53916074     0.25707394
 h     -2.99467499     0.12122422    -0.22722489
 h     -0.43178394     1.55620741     1.85217228
          17

 c      1.19982324    -0.54460216    -0.00772453
 c     -0.11167610    -0.96283524     0.16762678
 c     -1.01464657     0.03770835    -0.00104986
 c     -0.81612047     1.49209769     0.77993394
 c     -0.29370121     1.13729136    -0.51515314
 c      1.12430535     0.85772616    -0.42971278
 h     -0.41497530    -1.86128144     0.31217457
 h     -1.78168356     1.98563367     0.50869224
 h     -0.82219647     1.86535431    -1.19442920
 h      1.76540907     1.68387884    -0.48741559
 o      2.33073866    -1.15749263     0.42315041
 h      3.10615886    -0.71859847    -0.13213424
 c     -2.33513381    -0.67318087    -0.38959111
 h     -2.42023028    -1.24710307    -1.37947888
 h     -2.74013502    -1.54474953     0.31629449
 h     -2.96879582     0.18290955    -0.19968014
 h     -0.43316456     1.52333513     1.83190508
          17

 c      1.20036220    -0.53708195    -0.01351891
 c     -0.09231138    -0.97266290     0.16915566
 c     -1.02794094     0.04143319    -0.00375286
 c     -0.83870749     1.50391707     0.79043346
 c     -0.29586848     1.14169242    -0.51533497
 c      1.12193990     0.84644396    -0.43592976
 h     -0.48430618    -1.89487949     0.32307230
 h     -1.80429293     1.97326058     0.45363533
 h     -0.79123892     1.84968781    -1.16511427
 h      1.75784972     1.72911201    -0.48893478
 o      2.33855426    -1.16695260     0.42444981
 h      3.07246945    -0.73532840    -0.11621418
 c     -2.31610600    -0.66617596    -0.38928530
 h     -2.45192173    -1.26256135    -1.40677647
 h     -2.71105452    -1.53212734     0.36981910
 h     -2.95911593     0.24250465    -0.18078227
 h     -0.43362882     1.48917141     1.80196690
          17

 c      1.20336997    -0.52779853    -0.01913581
 c     -0.07160133    -0.98096093     0.17103426
 c     -1.04209906     0.04272500    -0.00666263
 c     -0.86346851     1.51496342     0.80051422
 c     -0.29702753     1.14778547    -0.51646783
 c      1.11893802     0.83381990    -0.44173457
 h     -0.55712764    -1.95920305     0.34320293
 h     -1.82149133     1.96438145     0.41622886
 h     -0.75658100     1.83284464    -1.14670150
 h      1.75886713     1.76946116    -0.49043775
 o      2.34625430    -1.17571757     0.42452883
 h      3.03170088    -0.76107160    -0.08970838
 c     -2.29954056    -0.65920163    -0.38826023
 h     -2.47758385    -1.25952785    -1.42004990
 h     -2.66967219    -1.49896574     0.41270014
 h     -2.95911613     0.28837824    -0.17269402
 h     -0.43236804     1.45612980     1.77126739
          17

 c      1.20926795    -0.51753856    -0.02428051
 c     -0.05191715    -0.98962773     0.17363425
 c     -1.05575911     0.04160925    -0.00973720
 c     -0.89021100     1.52478170     0.80885563
 c     -0.29692298     1.15441819    -0.51739721
 c      1.11583370     0.82134105    -0.44716237
 h     -0.61751173    -2.02385758     0.36685635
 h     -1.83382981     1.96026668     0.39884646
 h     -0.72532739     1.82525515    -1.14893141
 h      1.76210747     1.79409348    -0.49155034
 o      2.35259698    -1.18417657     0.42403461
 h      3.00250406    -0.78621397    -0.06494110
 c     -2.28636820    -0.65190572    -0.38653054
 h     -2.49564070    -1.23739634    -1.41592042
 h     -2.61791982    -1.44613383     0.44225268
 h     -2.96446381     0.31343456    -0.17634771
 h     -0.42782094     1.42579724     1.74893194
          17

 c      1.21826968    -0.50710469    -0.02868146
 c     -0.03495222    -0.99949533     0.17715488
 c     -1.06766610     0.03837069    -0.01295550
 c     -0.91845051     1.53295420     0.81466916
 c     -0.29559933     1.16072359    -0.51727975
 c      1.11297502     0.81018416    -0.45224366
 h     -0.65507046    -2.07240589     0.39035372
 h     -1.84359163     1.96244681     0.40193864
 h     -0.70185539     1.83340998    -1.17758922
 h      1.76402188     1.79652461    -0.49222581
 o      2.35623316    -1.19288301     0.42379078
 h      3.00600729    -0.79907142    -0.05650662
 c     -2.27719447    -0.64395086    -0.38416356
 h     -2.50511088    -1.19787686    -1.39433211
 h     -2.55922185    -1.37750289     0.45835351
 h     -2.97255375     0.31466414    -0.19145306
 h     -0.41953673     1.39924200     1.73987651
          17

 c      1.23032949    -0.49728986    -0.03209979
 c     -0.02165813    -1.01063163     0.18163876
 c     -1.07670977     0.03348347    -0.01631316
 c     -0.94729067     1.53904689     0.81792098
 c     -0.29363086     1.16664707    -0.51607628
 c      1.11055214     0.80116563    -0.45699747
 h     -0.66486678    -2.09816031     0.41164242
 h     -1.85474910     1.97261812     0.42395588
 h     -0.68464776     1.85419222    -1.22907546
 h      1.76345674     1.77452671    -0.49265919
 o      2.35693287    -1.20181922     0.42388391
 h      3.04616734    -0.79780624    -0.06661348
 c     -2.27229562    -0.63489365    -0.38130522
 h     -2.50588966    -1.14509756    -1.35879348
 h     -2.49850381    -1.30030500     0.46437295
 h     -2.98205550     0.29236001    -0.21667354
 h     -0.40981909     1.37779250     1.74243072
          17

 c      1.24512806    -0.48883415    -0.03433654
 c     -0.01240944    -1.02272367     0.18702500
 c     -1.08197442     0.02754304    -0.01982480
 c     -0.97554307     1.54260910     0.81910636
 c     -0.29188317     1.17274300    -0.51441078
 c      1.10861303     0.79471185    -0.46142012
 h     -0.64526882    -2.09929606     0.42959067
 h     -1.87218774     1.99237101     0.46181791
 h     -0.66866924     1.87764668    -1.29226342
 h      1.76133991     1.72980553    -0.49322683
 o      2.35589353    -1.21023456     0.42347667
 h      3.10473985    -0.79302366    -0.08215408
 c     -2.27156423    -0.62409384    -0.37814497
 h     -2.49911897    -1.08611355    -1.31750139
 h     -2.44188696    -1.22522229     0.46817413
 h     -2.99302165     0.25004605    -0.24969695
 h     -0.40316512     1.36323511     1.75053690
          17

 c      1.26208090    -0.48236589    -0.03524051
 c     -0.00711666    -1.03522882     0.19317635
 c     -1.08280479     0.02118904    -0.02352493
 c     -1.00208821     1.54329026     0.81881161
 c     -0.29110594     1.17959056    -0.51302313
 c      1.10703055     0.79077809    -0.46546857
 h     -0.59696686    -2.07694179     0.44373318
 h     -1.89963399     2.02238722     0.51211328
 h     -0.64965846     1.89399892    -1.35506634
 h      1.76097589     1.66832587    -0.49448077
 o      2.35450112    -1.21740662     0.42174167
 h      3.16089479    -0.79552575    -0.08971960
 c     -2.27448091    -0.61086879    -0.37472396
 h     -2.48734424    -1.03104659    -1.28414499
 h     -2.39540770    -1.16440916     0.48079219
 h     -3.00760963     0.19503620    -0.28728117
 h     -0.40414461     1.35719748     1.75772654
          17

 c      1.28037831    -0.47833845    -0.03472363
 c     -0.00524698    -1.04732413     0.19987037
 c     -1.07887981     0.01501217    -0.02745497
 c     -1.02626571     1.54101675     0.81741297
 c     -0.29175224     1.18750869    -0.51244824
 c      1.10544205     0.78877160    -0.46904790
 h     -0.52341641    -2.03584279     0.45454373
 h     -1.93689288     2.06112644     0.57235225
 h     -0.62573013     1.89704162    -1.40834907
 h      1.76867691     1.60074278    -0.49715807
 o      2.35368279    -1.22298202     0.41827461
 h      3.20152215    -0.81079123    -0.08230434
 c     -2.28022177    -0.59505522    -0.37065033
 h     -2.47347102    -0.99096897    -1.27457592
 h     -2.36311295    -1.12640165     0.50994458
 h     -3.03094255     0.13858647    -0.32560701
 h     -0.41571893     1.36049109     1.75952835
          17

 c      1.29905320    -0.47698885    -0.03277726
 c     -0.00575659    -1.05764632     0.20673390
 c     -1.07026394     0.00946380    -0.03163779
 c     -1.04803318     1.53609269     0.81503707
 c     -0.29397589     1.19655345    -0.51297516
 c      1.10329528     0.78769548    -0.47201606
 h     -0.43243197    -1.98762836     0.46444618
 h     -1.97887536     2.10411198     0.64093341
 h     -0.59703331     1.88411818    -1.44653403
 h      1.79314310     1.54061183    -0.50213291
 o      2.35393729    -1.22691503     0.41301710
 h      3.22076698    -0.83996519    -0.05811028
 c     -2.28795580    -0.57753007    -0.36534401
 h     -2.45821505    -0.97255939    -1.29617620
 h     -2.34647641    -1.11198646     0.55298211
 h     -3.07015354     0.09328636    -0.36126943
 h     -0.43859279     1.37285517     1.75411839
          17

 c      1.31706842    -0.47832550    -0.02948090
 c     -0.00708125    -1.06395045     0.21312902
 c     -1.05740883     0.00479755    -0.03605662
 c     -1.06780488     1.52912471     0.81167512
 c     -0.29768221     1.20657335    -0.51468242
 c      1.10025374     0.78673903    -0.47421585
 h     -0.33712504    -1.95519614     0.47943848
 h     -2.01784733     2.14488437     0.71587918
 h     -0.56512136     1.85534330    -1.46724106
 h      1.84066960     1.49777512    -0.51020069
 o      2.35541696    -1.22939215     0.40616067
 h      3.21867307    -0.88113425    -0.01900009
 c     -2.29726715    -0.55979721    -0.35879654
 h     -2.43935156    -0.97446841    -1.34001611
 h     -2.34538754    -1.11591360     0.59886789
 h     -3.12905321     0.06673611    -0.39231356
 h     -0.47115320     1.39302191     1.74228217
          17

 c      1.33342082    -0.48212043    -0.02500555
 c     -0.00767377    -1.06368486     0.21826426
 c     -1.04111045     0.00107659    -0.04065276
 c     -1.08616608     1.52082471     0.80726093
 c     -0.30258597     1.21723148    -0.51743348
 c      1.09680292     0.78588668    -0.47552301
 h     -0.25030472    -1.96659938     0.50806446
 h     -2.04683613     2.17701443     0.79396773
 h     -0.53257205     1.81320994    -1.47130805
 h      1.90802227     1.47168174    -0.52169551
 o      2.35785674    -1.23082479     0.39813395
 h      3.20211470    -0.92949358     0.02971422
 c     -2.30837593    -0.54301836    -0.35160952
 h     -2.41462142    -0.99022057    -1.38816593
 h     -2.35887525    -1.13121220     0.63566270
 h     -3.20222783     0.05747157    -0.41796422
 h     -0.50964802     1.41896013     1.72723156
          17

 c      1.34724733    -0.48789000    -0.01961570
 c     -0.00697414    -1.05656376     0.22197626
 c     -1.02244752    -0.00174085    -0.04533941
 c     -1.10365585     1.51183061     0.80168353
 c     -0.30825803     1.22800310    -0.52080173
 c      1.09421724     0.78570147    -0.47586947
 h     -0.17353320    -2.02557056     0.55235876
 h     -2.06166770     2.19565039     0.87092731
 h     -0.50281403     1.76261857    -1.46350443
 h      1.98272905     1.45425427    -0.53628763
 o      2.36038883    -1.23185916     0.38961172
 h      3.18740037    -0.97718380     0.07910343
 c     -2.32180469    -0.52775287    -0.34449051
 h     -2.38393363    -1.01281089    -1.42480095
 h     -2.38527427    -1.15164041     0.65480807
 h     -3.27719025     0.05874013    -0.43768114
 h     -0.54874933     1.44827062     1.71397796
          17

 c      1.35788634    -0.49493135    -0.01364833
 c     -0.00502156    -1.04523556     0.22507934
 c     -1.00269151    -0.00370858    -0.05001641
 c     -1.12061097     1.50261088     0.79485922
 c     -0.31416680     1.23819159    -0.52398000
 c      1.09387593     0.78668219    -0.47522704
 h     -0.10193897    -2.10386875     0.60358624
 h     -2.06145545     2.19809986     0.94207787
 h     -0.47988850     1.71075582    -1.45337989
 h      2.05076350     1.43763997    -0.55318990
 o      2.36169795    -1.23323345     0.38133754
 h      3.19749877    -1.01545855     0.11937310
 c     -2.33784700    -0.51426279    -0.33798330
 h     -2.34915732    -1.03666815    -1.44007609
 h     -2.42237605    -1.17231813     0.65173278
 h     -3.34144145     0.06419733    -0.45101139
 h     -0.58283444     1.47865802     1.70760631
          17

 c      1.36488167    -0.50242837    -0.00746893
 c     -0.00160224    -1.03257564     0.22853736
 c     -0.98317552    -0.00486410    -0.05456860
 c     -1.13702142     1.49343254     0.78690770
 c     -0.31975330     1.24705470    -0.52588077
 c      1.09676238     0.78900621    -0.47358984
 h     -0.03447330    -2.17238555     0.65165052
 h     -2.04840965     2.18392195     1.00300148
 h     -0.46770553     1.66558948    -1.45398141
 h      2.10186735     1.41755104    -0.57147519
 o      2.36126835    -1.23538147     0.37363898
 h      3.24230606    -1.04087451     0.14748381
 c     -2.35636738    -0.50272178    -0.33245968
 h     -2.31321207    -1.05781216    -1.42943768
 h     -2.46765359    -1.18979785     0.62533966
 h     -3.38639675     0.07002531    -0.45787822
 h     -0.60781353     1.50821087     1.71052947
          17

 c      1.36797566    -0.50955769    -0.00142761
 c      0.00366327    -1.02042583     0.23298810
 c     -0.96515943    -0.00524550    -0.05885026
 c     -1.15245321     1.48436970     0.77826960
 c     -0.32455688     1.25410850    -0.52569077
 c      1.10335313     0.79260052    -0.47097404
 h      0.02675228    -2.21490330     0.69039201
 h     -2.02753608     2.15492201     1.05019107
 h     -0.46863138     1.63225096    -1.47537213
 h      2.13043585     1.39286640    -0.59027093
 o      2.36027763    -1.23832530     0.36633113
 h      3.30466996    -1.05677471     0.16851185
 c     -2.37687300    -0.49323987    -0.32819166
 h     -2.27940698    -1.07362754    -1.39236854
 h     -2.51851625    -1.20222318     0.57769647
 h     -3.40781931     0.07473215    -0.45873988
 h     -0.62230703     1.53526448     1.72066471
          17

 c      1.36713728    -0.51558116     0.00418101
 c      0.01106480    -1.00980992     0.23878650
 c     -0.94972369    -0.00492177    -0.06267129
 c     -1.16611032     1.47532125     0.76958362
 c     -0.32831592     1.25936475    -0.52357384
 c      1.11365685     0.79725003    -0.46741953
 h      0.07904844    -2.22473679     0.71691548
 h     -2.00629765     2.11507776     1.08169552
 h     -0.48234083     1.61020250    -1.51639608
 h      2.13493056     1.36466120    -0.60888676
 o      2.36036367    -1.24201908     0.35919627
 h      3.35962546    -1.06718468     0.18765995
 c     -2.39862017    -0.48580073    -0.32539859
 h     -2.25098156    -1.08286624    -1.33194499
 h     -2.57261697    -1.20978570     0.51417657
 h     -3.40534971     0.07867166    -0.45464671
 h     -0.62722640     1.55816533     1.73246510
          17

 c      1.36261665    -0.51991296     0.00914457
 c      0.02069271    -1.00126603     0.24611766
 c     -0.93769750    -0.00401983    -0.06579801
 c     -1.17700267     1.46603142     0.76141744
 c     -0.33094930     1.26316492    -0.52060711
 c      1.12723267     0.80263328    -0.46297699
 h      0.12003528    -2.20027272     0.73017869
 h     -1.99387008     2.07006950     1.09757139
 h     -0.50616920     1.59512146    -1.56537319
 h      2.11775393     1.33581702    -0.62700573
 o      2.36254628    -1.24647477     0.35216734
 h      3.39077560    -1.07402973     0.20698271
 c     -2.42065603    -0.48016946    -0.32420726
 h     -2.23056216    -1.08610775    -1.25534497
 h     -2.62827773    -1.21531201     0.44362045
 h     -3.38245365     0.08399839    -0.44731772
 h     -0.62450200     1.57538117     1.73971135
          17

 c      1.35498856    -0.52214305     0.01333764
 c      0.03239846    -0.99497894     0.25504471
 c     -0.92961950    -0.00274018    -0.06796860
 c     -1.18418222     1.45618398     0.75411170
 c     -0.33246537     1.26584703    -0.51805945
 c      1.14314405     0.80828831    -0.45767071
 h      0.14776345    -2.14310047     0.73038797
 h     -1.99920893     2.02577837     1.09953562
 h     -0.53647029     1.58272942    -1.60851693
 h      2.08602045     1.31122022    -0.64504876
 o      2.36712172    -1.25169801     0.34525253
 h      3.39143627    -1.07767923     0.22644032
 c     -2.44182776    -0.47584839    -0.32447397
 h     -2.21933058    -1.08669729    -1.17483773
 h     -2.68493684    -1.22410299     0.37740012
 h     -3.34676915     0.09502592    -0.43921092
 h     -0.61618472     1.58582363     1.73764005
          17

 c      1.34515847    -0.52202662     0.01671076
 c      0.04577141    -0.99072190     0.26548077
 c     -0.92572748    -0.00135717    -0.06891627
 c     -1.18706826     1.44560877     0.74785035
 c     -0.33289945     1.26759666    -0.51689954
 c      1.15992277     0.81357260    -0.45144641
 h      0.16082120    -2.05863313     0.71933228
 h     -2.02748753     1.98565455     1.08934873
 h     -0.56969085     1.57046809    -1.63570429
 h      2.05229411     1.29798447    -0.66470109
 o      2.37377030    -1.25765043     0.33847152
 h      3.36288724    -1.07748407     0.24498112
 c     -2.46090762    -0.47222809    -0.32553952
 h     -2.21616145    -1.09139541    -1.10741570
 h     -2.74301647    -1.24148002     0.32612977
 h     -3.30956256     0.11827799    -0.43336497
 h     -0.60414517     1.58906078     1.72371449
          17

 c      1.33431513    -0.51946516     0.01927399
 c      0.06011705    -0.98757794     0.27706069
 c     -0.92598200    -0.00019724    -0.06839637
 c     -1.18574308     1.43444644     0.74279894
 c     -0.33229973     1.26845293    -0.51770231
 c      1.17582198     0.81777099    -0.44416873
 h      0.15878137    -1.95955656     0.70193942
 h     -2.07671873     1.94883301     1.06709249
 h     -0.60283055     1.55738480    -1.64154781
 h      2.03196160     1.30408748    -0.68891737
 o      2.38153103    -1.26428477     0.33184210
 h      3.31523133    -1.07149554     0.26097850
 c     -2.47696630    -0.46899055    -0.32633103
 h     -2.21818918    -1.10811012    -1.06967519
 h     -2.80264603    -1.26831381     0.29519893
 h     -3.28186689     0.16047461    -0.43269325
 h     -0.58994574     1.58535844     1.69775373
          17

 c      1.32381697    -0.51450538     0.02108444
 c      0.07445550    -0.98344758     0.28890090
 c     -0.93012769     0.00040714    -0.06621680
 c     -1.18095456     1.42306061     0.73906331
 c     -0.33073391     1.26834603    -0.52068644
 c      1.18962255     0.82051686    -0.43580104
 h      0.14291915    -1.87193195     0.68917609
 h     -2.13797066     1.91129838     1.03149352
 h     -0.63359457     1.54367405    -1.62480752
 h      2.03409434     1.33361070    -0.71986581
 o      2.38870565    -1.27164483     0.32538219
 h      3.26978425    -1.05541344     0.27252287
 c     -2.48978304    -0.46642570    -0.32611711
 h     -2.22398985    -1.13917425    -1.06848135
 h     -2.86228277    -1.29904412     0.28341638
 h     -3.26756060     0.22345396    -0.43884210
 h     -0.57454552     1.57566909     1.66207230
          17

 c      1.31502739    -0.50734573     0.02223716
 c      0.08766246    -0.97518663     0.29960525
 c     -0.93777994     0.00018090    -0.06227020
 c     -1.17382257     1.41179091     0.73649769
 c     -0.32828302     1.26712527    -0.52571875
 c      1.20131353     0.82222188    -0.42668671
 h      0.11559856    -1.83393498     0.69803395
 h     -2.19917255     1.86891517     0.98185528
 h     -0.66058549     1.53043263    -1.58809295
 h      2.05373803     1.38204022    -0.75565582
 o      2.39330944    -1.27991077     0.31907968
 h      3.25308674    -1.02261699     0.27828593
 c     -2.49984191    -0.46519951    -0.32507685
 h     -2.23568014    -1.17747616    -1.09750118
 h     -2.91886249    -1.32473324     0.28578487
 h     -3.26081680     0.30049206    -0.45156184
 h     -0.55785767     1.56158936     1.62162968
          17

 c      1.30917345    -0.49830409     0.02284560
 c      0.09878271    -0.96147450     0.30853270
 c     -0.94850524    -0.00102776    -0.05655819
 c     -1.16551178     1.40079276     0.73460853
 c     -0.32499992     1.26457528    -0.53226043
 c      1.21163468     0.82388567    -0.41752120
 h      0.07739744    -1.86245158     0.73663206
 h     -2.24905487     1.81944635     0.91934923
 h     -0.68373513     1.51968126    -1.53829454
 h      2.07751685     1.43869281    -0.79061379
 o      2.39471514    -1.28906443     0.31283432
 h      3.27188529    -0.97021499     0.27876492
 c     -2.50791164    -0.46582705    -0.32396145
 h     -2.25664697    -1.21160394    -1.14395172
 h     -2.96898078    -1.33727110     0.29673732
 h     -3.25186842     0.37936846    -0.46920915
 h     -0.53854853     1.54522511     1.58359255
          17

 c      1.30725975    -0.48776607     0.02302250
 c      0.10687913    -0.94493905     0.31686501
 c     -0.96184712    -0.00324496    -0.04918999
 c     -1.15698754     1.39003865     0.73269596
 c     -0.32083629     1.26041757    -0.53932411
 c      1.22124097     0.82655569    -0.40905267
 h      0.02959959    -1.92815979     0.79157157
 h     -2.27925107     1.76294351     0.84699813
 h     -0.70491136     1.51447426    -1.48701083
 h      2.09360698     1.49289480    -0.81864833
 o      2.39422705    -1.29850345     0.30649550
 h      3.30423433    -0.90534612     0.27574206
 c     -2.51465977    -0.46844998    -0.32355612
 h     -2.28883030    -1.23220463    -1.19571082
 h     -3.00984972    -1.33143363     0.31172563
 h     -3.23327495     0.44817856    -0.48969613
 h     -0.51478817     1.52879944     1.55551256
          17

 c      1.30993777    -0.47619205     0.02289508
 c      0.11091029    -0.92882091     0.32610094
 c     -0.97730094    -0.00645224    -0.04035604
 c     -1.14879792     1.37940635     0.73017370
 c     -0.31561831     1.25433035    -0.54564168
 c      1.23040717     0.83102276    -0.40188108
 h     -0.02272136    -1.99420881     0.84533691
 h     -2.28507297     1.70137638     0.76902749
 h     -0.72785204     1.51855944    -1.44861205
 h      2.09531783     1.53712449    -0.83538345
 o      2.39341347    -1.30736077     0.29994677
 h      3.32539783    -0.83969433     0.27077074
 c     -2.52051816    -0.47289791    -0.32446937
 h     -2.33216961    -1.23394034    -1.24370932
 h     -3.03976128    -1.30514957     0.32764821
 h     -3.20169672     0.49837408    -0.51110080
 h     -0.48621129     1.51404553     1.54224888
          17

 c      1.31734781    -0.46412717     0.02263165
 c      0.11017016    -0.91492592     0.33704163
 c     -0.99429471    -0.01065812    -0.03030822
 c     -1.14091332     1.36876615     0.72682545
 c     -0.30922733     1.24608090    -0.55025470
 c      1.23910041     0.83775130    -0.39640365
 h     -0.07387032    -2.03953437     0.88774958
 h     -2.26589085     1.63819667     0.69018290
 h     -0.75574435     1.53472555    -1.43339495
 h      2.08039246     1.56725728    -0.83849710
 o      2.39319180    -1.31489187     0.29311727
 h      3.32190164    -0.78302686     0.26485344
 c     -2.52568924    -0.47878291    -0.32713775
 h     -2.38512520    -1.21497086    -1.28181040
 h     -3.05834507    -1.25924686     0.34296502
 h     -3.15717360     0.52517753    -0.53190392
 h     -0.45569369     1.50177572     1.54375635
          17

 c      1.32905420    -0.45216415     0.02244878
 c      0.10453828    -0.90391345     0.34989084
 c     -1.01219411    -0.01592380    -0.01935065
 c     -1.13274290     1.35801257     0.72279437
 c     -0.30192280     1.23573491    -0.55314552
 c      1.24708750     0.84685956    -0.39280291
 h     -0.11951418    -2.05521421     0.91450379
 h     -2.22562288     1.57795596     0.61505110
 h     -0.78724665     1.56236587    -1.44023545
 h      2.04989450     1.58219703    -0.82756384
 o      2.39391013    -1.32056344     0.28596681
 h      3.29008892    -0.74176526     0.25865088
 c     -2.53016410    -0.48555201    -0.33187249
 h     -2.44522157    -1.17624248    -1.30639736
 h     -3.06685128    -1.19724560     0.35790559
 h     -3.10215606     0.52736174    -0.55104475
 h     -0.42890635     1.49199458     1.55585798
          17

 c      1.34412101    -0.44086457     0.02258898
 c      0.09442097    -0.89583862     0.36450575
 c     -1.03032184    -0.02236060    -0.00783363
 c     -1.12330221     1.34705768     0.71839730
 c     -0.29435864     1.22368691    -0.55507771
 c      1.25395799     0.85806526    -0.39102356
 h     -0.15670492    -2.03850853     0.92434478
 h     -2.17318284     1.52595902     0.54731582
 h     -0.81619928     1.59716955    -1.45849612
 h      2.00799525     1.58405993    -0.80414615
 o      2.39552344    -1.32406271     0.27847824
 h      3.23336311    -0.71895348     0.25263079
 c     -2.53371725    -0.49254450    -0.33885944
 h     -2.50940122    -1.12129449    -1.31647886
 h     -3.06838794    -1.12502078     0.37471967
 h     -3.04097435     0.50745107    -0.56801261
 h     -0.41201765     1.48433361     1.57296684
          17

 c      1.36127208    -0.43067272     0.02327905
 c      0.08057186    -0.89044088     0.38054267
 c     -1.04798907    -0.03010852     0.00385358
 c     -1.11145455     1.33584161     0.71397839
 c     -0.28724250     1.21046504    -0.55690380
 c      1.25906661     0.87059328    -0.39073497
 h     -0.18357614    -1.99023478     0.91779775
 h     -2.12167577     1.48765145     0.48901618
 h     -0.83551958     1.63342877    -1.47622243
 h      1.96260964     1.57912480    -0.77222327
 o      2.39760932    -1.32537510     0.27065854
 h      3.16207297    -0.71317724     0.24710271
 c     -2.53591504    -0.49914882    -0.34803880
 h     -2.57437622    -1.05650606    -1.31448195
 h     -3.06759015    -1.04963994     0.39732259
 h     -2.97966634     0.47267617    -0.58306457
 h     -0.40961776     1.47839077     1.59033021
          17

 c      1.37906535    -0.42185777     0.02468927
 c      0.06393130    -0.88718935     0.39749314
 c     -1.06454384    -0.03929915     0.01529518
 c     -1.09632430     1.32437963     0.70981592
 c     -0.28106768     1.19655446    -0.55916676
 c      1.26150290     0.88313740    -0.39133500
 h     -0.19941236    -1.91500174     0.89728383
 h     -2.08425283     1.46757515     0.44053460
 h     -0.84020886     1.66612888    -1.48498314
 h      1.92565993     1.57853912    -0.73825584
 o      2.39927255    -1.32495892     0.26254404
 h      3.09509455    -0.71597795     0.24218302
 c     -2.53621471    -0.50508740    -0.35881794
 h     -2.63727073    -0.99118929    -1.30730076
 h     -3.06900247    -0.97695186     0.42922751
 h     -2.92565293     0.43598533    -0.59749748
 h     -0.42373322     1.47387276     1.60505867
          17

 c      1.39605849    -0.41450674     0.02691349
 c      0.04556997    -0.88506712     0.41459753
 c     -1.07943385    -0.05000297     0.02606993
 c     -1.07786157     1.31280758     0.70596456
 c     -0.27605506     1.18233713    -0.56207035
 c      1.26036327     0.89417094    -0.39214709
 h     -0.20546567    -1.82429161     0.86861472
 h     -2.06714918     1.46824714     0.40216528
 h     -0.82799458     1.69168561    -1.48043505
 h      1.90972258     1.59528341    -0.70905264
 o      2.39927018    -1.32377583     0.25419796
 h      3.05754771    -0.71159826     0.23784300
 c     -2.53419430    -0.51057512    -0.36985809
 h     -2.69657306    -0.93625652    -1.30571278
 h     -3.07471392    -0.90939535     0.47011820
 h     -2.88626591     0.41428048    -0.61345423
 h     -0.45358332     1.47064641     1.61648941
          17

 c      1.41097884    -0.40856133     0.02997722
 c      0.02676604    -0.88210010     0.43063983
 c     -1.09226671    -0.06217050     0.03577877
 c     -1.05706154     1.30138546     0.70211625
 c     -0.27219228     1.16808654    -0.56555506
 c      1.25546732     0.90280480    -0.39283919
 h     -0.20667312    -1.74229925     0.84378863
 h     -2.06626305     1.48950373     0.37579012
 h     -0.79904437     1.70804864    -1.46164502
 h      1.91935106     1.63481648    -0.68706640
 o      2.39695735    -1.32251247     0.24568226
 h      3.06487092    -0.68954531     0.23426333
 c     -2.52986040    -0.51592221    -0.37955007
 h     -2.75237080    -0.90048762    -1.31921999
 h     -3.08358579    -0.84645020     0.51449392
 h     -2.86549133     0.42023823    -0.63236262
 h     -0.49578833     1.46877710     1.62629921
          17

 c      1.42287669    -0.40384986     0.03385286
 c      0.00900884    -0.87535783     0.44397545
 c     -1.10284658    -0.07559110     0.04406412
 c     -1.03551960     1.29046509     0.69770341
 c     -0.26927498     1.15395992    -0.56933701
 c      1.24773207     0.90931997    -0.39356464
 h     -0.21192225    -1.70611071     0.84096381
 h     -2.07121903     1.52859345     0.36421763
 h     -0.75577960     1.71489510    -1.43079152
 h      1.94647443     1.68919789    -0.66889797
 o      2.39317563    -1.32063650     0.23704454
 h      3.10748120    -0.65958516     0.23187582
 c     -2.52386977    -0.52086597    -0.38707030
 h     -2.80455984    -0.88672449    -1.34837248
 h     -3.09282493    -0.78699395     0.55425470
 h     -2.86144263     0.45273665    -0.65297421
 h     -0.54519158     1.46850309     1.63809587
          17

 c      1.43117363    -0.40008886     0.03845850
 c     -0.00664461    -0.86347807     0.45375621
 c     -1.11118832    -0.08986926     0.05060332
 c     -1.01478563     1.28045360     0.69221983
 c     -0.26692108     1.13995967    -0.57289805
 c      1.23857140     0.91455422    -0.39459607
 h     -0.22599374    -1.73610595     0.87022350
 h     -2.07151344     1.58090736     0.36922399
 h     -0.70293444     1.71423004    -1.39349333
 h      1.97747776     1.74422448    -0.64965660
 o      2.38939202    -1.31712561     0.22835238
 h      3.16384049    -0.63991518     0.23071503
 c     -2.51737461    -0.52458033    -0.39270460
 h     -2.85091445    -0.89220915    -1.38391277
 h     -3.09983888    -0.73083638     0.58217585
 h     -2.86815609     0.49877751    -0.67202679
 h     -0.59642537     1.47000161     1.65578612
          17

 c      1.43558944    -0.39689678     0.04365769
 c     -0.02009583    -0.84906777     0.46106787
 c     -1.11750970    -0.10444724     0.05509020
 c     -0.99598096     1.27179909     0.68555963
 c     -0.26459614     1.12588395    -0.57548241
 c      1.22922983     0.91914316    -0.39603140
 h     -0.24252927    -1.80744364     0.92008094
 h     -2.05975273     1.64100454     0.39052274
 h     -0.64737133     1.71104450    -1.35905076
 h      2.00110176     1.78816992    -0.62638982
 o      2.38671232    -1.31138389     0.21970054
 h      3.21645746    -0.64231287     0.23031808
 c     -2.51157246    -0.52621606    -0.39721506
 h     -2.88773661    -0.91195086    -1.41365942
 h     -3.10309066    -0.67885091     0.59365518
 h     -2.87932391     0.54352829    -0.68661480
 h     -0.64552959     1.47288520     1.68080511
          17

 c      1.43603607    -0.39387305     0.04929062
 c     -0.03135286    -0.83576935     0.46753626
 c     -1.12217319    -0.11869644     0.05724006
 c     -0.97973735     1.26497047     0.67817418
 c     -0.26174117     1.11137784    -0.57625848
 c      1.22059260     0.92331774    -0.39777425
 h     -0.25374350    -1.88373165     0.97344815
 h     -2.03232717     1.70360361     0.42587826
 h     -0.59661163     1.71253812    -1.33862934
 h      2.01053162     1.81418429    -0.59829994
 o      2.38573454    -1.30331127     0.21119044
 h      3.25478227    -0.67072848     0.23005340
 c     -2.50738092    -0.52520588    -0.40129078
 h     -2.91161115    -0.94117925    -1.42818537
 h     -3.10227653    -0.63256390     0.58706387
 h     -2.89015834     0.57624376    -0.69530804
 h     -0.69029507     1.47582666     1.71033505
          17

 c      1.43256419    -0.39067987     0.05520968
 c     -0.04008328    -0.82599446     0.47425125
 c     -1.12558801    -0.13201836     0.05681900
 c     -0.96632236     1.26040413     0.67093063
 c     -0.25803902     1.09626600    -0.57479605
 c      1.21322514     0.92698986    -0.39960553
 h     -0.25616314    -1.94265772     1.01974052
 h     -1.98913789     1.76425265     0.47160751
 h     -0.55572278     1.72398348    -1.33959292
 h      2.00269510     1.81950549    -0.56595790
 o      2.38665106    -1.29313552     0.20291391
 h      3.27387738    -0.72369889     0.22934477
 c     -2.50533865    -0.52127024    -0.40543018
 h     -2.92034692    -0.97613921    -1.42228056
 h     -3.09836669    -0.59375374     0.56372784
 h     -2.89752843     0.59095522    -0.69803061
 h     -0.72921997     1.47678767     1.73851402
          17

 c      1.42536119    -0.38709902     0.06130255
 c     -0.04581738    -0.82102136     0.48179876
 c     -1.12810203    -0.14390378     0.05368294
 c     -0.95575752     1.25841766     0.66480691
 c     -0.25358944     1.08095266    -0.57151633
 c      1.20740395     0.92984821    -0.40124492
 h     -0.24915908    -1.97404420     1.05399945
 h     -1.93326370     1.81982282     0.52305984
 h     -0.52528551     1.74378051    -1.35995997
 h      1.97761134     1.80469263    -0.53073606
 o      2.38925877    -1.28132258     0.19494279
 h      3.27423644    -0.79555905     0.22779584
 c     -2.50559656    -0.51435184    -0.41000978
 h     -2.91318303    -1.01420425    -1.39456149
 h     -3.09371669    -0.56416628     0.52801866
 h     -2.89967239     0.58561074    -0.69574445
 h     -0.76046699     1.47365142     1.75938966
          17

 c      1.41476973    -0.38306530     0.06750251
 c     -0.04818297    -0.82143654     0.49045373
 c     -1.12991331    -0.15395899     0.04781165
 c     -0.94784591     1.25911423     0.66062354
 c     -0.24876644     1.06632340    -0.56748919
 c      1.20306977     0.93137128    -0.40238890
 h     -0.23320533    -1.97407092     1.07420647
 h     -1.87066169     1.86912040     0.57517649
 h     -0.50307376     1.76432474    -1.39031378
 h      1.93860273     1.77383615    -0.49452665
 o      2.39282141    -1.26856247     0.18731673
 h      3.26379596    -0.87647614     0.22536008
 c     -2.50791026    -0.50458739    -0.41532623
 h     -2.89082497    -1.05401944    -1.34708589
 h     -3.09210752    -0.54530276     0.48734321
 h     -2.89611402     0.56164698    -0.69038038
 h     -0.78164649     1.46471678     1.76916372
          17

 c      1.40129977    -0.37868373     0.07379005
 c     -0.04703074    -0.82734529     0.50026653
 c     -1.13102099    -0.16191009     0.03932882
 c     -0.94218799     1.26232954     0.65887938
 c     -0.24399056     1.05327355    -0.56383681
 c      1.19972111     0.93075978    -0.40274037
 h     -0.20916129    -1.94240733     1.07997068
 h     -1.80936145     1.91328796     0.62323430
 h     -0.48675329     1.77729201    -1.42027501
 h      1.89325651     1.73566861    -0.45951095
 o      2.39593839    -1.25569450     0.18002871
 h      3.25997224    -0.95354802     0.22257079
 c     -2.51165318    -0.49233386    -0.42149995
 h     -2.85549948    -1.09593037    -1.28534581
 h     -3.09816994    -0.53823496     0.45111364
 h     -2.88794957     0.52442670    -0.68504764
 h     -0.79012911     1.44888609     1.76699982
          17

 c      1.38559964    -0.37422326     0.08018958
 c     -0.04246334    -0.83837251     0.51105304
 c     -1.13122387    -0.16760113     0.02850507
 c     -0.93827993     1.26768449     0.65968254
 c     -0.23964412     1.04240923    -0.56137901
 c      1.19638215     0.92691338    -0.40205601
 h     -0.17819675    -1.88205689     1.07254237
 h     -1.75766185     1.95522315     0.66354566
 h     -0.47491894     1.77701751    -1.44232702
 h      1.85374384     1.70408222    -0.42765785
 o      2.39705032    -1.24335592     0.17303895
 h      3.28211417    -1.01657537     0.22035530
 c     -2.51594214    -0.47824674    -0.42822135
 h     -2.81075898    -1.14245425    -1.21790461
 h     -3.11549789    -0.54338677     0.42762554
 h     -2.87842877     0.48426119    -0.68434814
 h     -0.78346647     1.42567788     1.75493186
          17

 c      1.36837334    -0.37009589     0.08676756
 c     -0.03477910    -0.85345927     0.52227975
 c     -1.13016593    -0.17098535     0.01574081
 c     -0.93570129     1.27475330     0.66276473
 c     -0.23608228     1.03399812    -0.56057833
 c      1.19195441     0.91881641    -0.40022246
 h     -0.14211520    -1.80189034     1.05629975
 h     -1.72147745     1.99772605     0.69390964
 h     -0.46701549     1.76103731    -1.45241791
 h      1.83288816     1.69384001    -0.39991746
 o      2.39582547    -1.23160963     0.16634724
 h      3.33056254    -1.06444132     0.21894520
 c     -2.51993694    -0.46337178    -0.43459177
 h     -2.76049976    -1.19754958    -1.15412500
 h     -3.14398391    -0.56012367     0.41986127
 h     -2.87317679     0.45620094    -0.69431823
 h     -0.75975800     1.39520051     1.73731251
          17

 c      1.35030433    -0.36684575     0.09363542
 c     -0.02435105    -0.87042468     0.53279474
 c     -1.12742035    -0.17210551     0.00153030
 c     -0.93427254     1.28326101     0.66759194
 c     -0.23364802     1.02800456    -0.56158310
 c      1.18602811     0.90647954    -0.39728188
 h     -0.10389081    -1.72225840     1.04227112
 h     -1.70223082     2.04130982     0.71369891
 h     -0.46311581     1.72971445    -1.44963415
 h      1.83492829     1.70967044    -0.37609559
 o      2.39333109    -1.22024239     0.16001741
 h      3.38473572    -1.10066870     0.21752330
 c     -2.52322473    -0.44901661    -0.43950165
 h     -2.70737470    -1.26308816    -1.09974777
 h     -3.17896894    -0.58621632     0.42416414
 h     -2.87825665     0.45428123    -0.72089773
 h     -0.71794807     1.35810702     1.71969530
          17

 c      1.33204615    -0.36512650     0.10094231
 c     -0.01154974    -0.88577670     0.54061724
 c     -1.12259991    -0.17106498    -0.01359103
 c     -0.93402615     1.29315597     0.67358494
 c     -0.23264379     1.02411745    -0.56424516
 c      1.17919783     0.89134505    -0.39334999
 h     -0.06747404    -1.67806665     1.05117031
 h     -1.69700454     2.08344244     0.72365240
 h     -0.46388153     1.68608768    -1.43623846
 h      1.85199200     1.74136756    -0.35597298
 o      2.39073815    -1.20916414     0.15411496
 h      3.42360418    -1.12698165     0.21522800
 c     -2.52605719    -0.43614603    -0.44236549
 h     -2.65240585    -1.33478360    -1.05445658
 h     -3.21344353    -0.61785104     0.43326881
 h     -2.89559116     0.48023541    -0.76637285
 h     -0.65817345     1.31550593     1.70671224
          17

 c      1.31425887    -0.36560704     0.10883240
 c      0.00309637    -0.89677165     0.54404440
 c     -1.11547403    -0.16798133    -0.02910959
 c     -0.93499933     1.30449902     0.68039109
 c     -0.23325956     1.02177102    -0.56808783
 c      1.17238563     0.87545216    -0.38856380
 h     -0.03509704    -1.69577859     1.10105230
 h     -1.70059584     2.11979351     0.72559150
 h     -0.47069497     1.63601775    -1.41820622
 h      1.87204761     1.77300570    -0.33990521
 o      2.38868835    -1.19841605     0.14867618
 h      3.43533151    -1.14307926     0.21170252
 c     -2.52913710    -0.42498149    -0.44337414
 h     -2.59639704    -1.40308913    -1.01461335
 h     -3.24094239    -0.65045853     0.44016329
 h     -2.92101233     0.52060293    -0.82715501
 h     -0.58239114     1.26898590     1.69926599
          17

 c      1.29764611    -0.36883241     0.11738212
 c      0.01877031    -0.90455932     0.54385466
 c     -1.10603787    -0.16295223    -0.04457368
 c     -0.93700243     1.31726799     0.68802021
 c     -0.23550963     1.02021042    -0.57230154
 c      1.16623067     0.86057389    -0.38309763
 h     -0.00571135    -1.75749454     1.18175298
 h     -1.70777289     2.14620074     0.72204180
 h     -0.48573393     1.58782605    -1.40529167
 h      1.88604500     1.79207200    -0.32841442
 o      2.38731914    -1.18808682     0.14371409
 h      3.41668046    -1.14798696     0.20707321
 c     -2.53307454    -0.41539806    -0.44312263
 h     -2.54102035    -1.45798881    -0.97715056
 h     -3.25706078    -0.67968342     0.44006745
 h     -2.94786674     0.55747723    -0.89606719
 h     -0.49512672     1.22097288     1.69330879
          17

 c      1.28294748    -0.37513515     0.12656738
 c      0.03460152    -0.91194814     0.54219337
 c     -1.09448693    -0.15609272    -0.05957777
 c     -0.93952748     1.33122015     0.69669957
 c     -0.23925436     1.01870316    -0.57597963
 c      1.16097716     0.84794352    -0.37716147
 h      0.02178376    -1.82745400     1.26787301
 h     -1.71467646     2.16009508     0.71578707
 h     -0.51132140     1.54985902    -1.40821102
 h      1.88923157     1.79155619    -0.32182018
 o      2.38631380    -1.17826963     0.13922147
 h      3.37222492    -1.14073536     0.20190489
 c     -2.53806086    -0.40732585    -0.44223114
 h     -2.48865744    -1.49237293    -0.94097998
 h     -3.25977090    -0.70198869     0.43084494
 h     -2.97067546     0.57753678    -0.96582276
 h     -0.40339363     1.17501417     1.68207350
          17

 c      1.27089252    -0.38457688     0.13624826
 c      0.04974835    -0.92073545     0.54065050
 c     -1.08115835    -0.14759255    -0.07372700
 c     -0.94183475     1.34588156     0.70660153
 c     -0.24436287     1.01692356    -0.57869480
 c      1.15656119     0.83823967    -0.37096820
 h      0.04743591    -1.88305377     1.34113452
 h     -1.71938827     2.16112148     0.70950158
 h     -0.54791751     1.52594902    -1.43189589
 h      1.88029350     1.76910339    -0.32015995
 o      2.38478837    -1.16906240     0.13516059
 h      3.31626903    -1.12041600     0.19733641
 c     -2.54385823    -0.40077342    -0.44124070
 h     -2.44182261    -1.50280892    -0.90666804
 h     -3.24937016    -0.71496349     0.41294075
 h     -2.98607534     0.57356907    -1.03062249
 h     -0.31530142     1.13535681     1.65976942
          17

 c      1.26212618    -0.39689513     0.14616038
 c      0.06338592    -0.93169846     0.54008928
 c     -1.06648870    -0.13773993    -0.08662073
 c     -0.94310361     1.36061478     0.71768289
 c     -0.25087620     1.01513879    -0.58088920
 c      1.15267437     0.83157463    -0.36469676
 h      0.07081787    -1.91450727     1.39219005
 h     -1.72202900     2.15120252     0.70551623
 h     -0.59232196     1.51335993    -1.47101021
 h      1.86085183     1.72646605    -0.32321073
 o      2.38123729    -1.16062317     0.13145254
 h      3.27401293    -1.08562751     0.19522749
 c     -2.54989070    -0.39570859    -0.44066246
 h     -2.40271631    -1.48925335    -0.87583110
 h     -3.22851752    -0.71756346     0.38945250
 h     -2.99247182     0.54303059    -1.08635940
 h     -0.23829334     1.10609585     1.62375483
          17

 c      1.25709288    -0.41148566     0.15593585
 c      0.07475507    -0.94507817     0.54095326
 c     -1.05098606    -0.12691708    -0.09785724
 c     -0.94255722     1.37470046     0.72966489
 c     -0.25893168     1.01393200    -0.58353416
 c      1.14873643     0.82744502    -0.35847418
 h      0.09129292    -1.91865189     1.41681372
 h     -1.72454542     2.13419591     0.70567891
 h     -0.63872844     1.50616294    -1.51405121
 h      1.83591101     1.67004246    -0.33052021
 o      2.37438855    -1.15323330     0.12802248
 h      3.26860788    -1.03406376     0.19739348
 c     -2.55532660    -0.39195439    -0.44103023
 h     -2.37289924    -1.45490667    -0.85077832
 h     -3.20230577    -0.71033615     0.36630178
 h     -2.98965521     0.48683295    -1.13058416
 h     -0.17792453     1.09047710     1.57484585
          17

 c      1.25589482    -0.42745239     0.16515838
 c      0.08324714    -0.96080631     0.54343817
 c     -1.03520835    -0.11558662    -0.10704868
 c     -0.93958407     1.38744725     0.74207450
 c     -0.26855529     1.01385726    -0.58755017
 c      1.14382328     0.82470381    -0.35238022
 h      0.10801862    -1.89569336     1.41361517
 h     -1.73001332     2.11498363     0.71129477
 h     -0.68134872     1.49931608    -1.55021617
 h      1.81481782     1.61180093    -0.34151686
 o      2.36491430    -1.14715391     0.12492148
 h      3.29476561    -0.96531256     0.20357502
 c     -2.55917914    -0.38915295    -0.44283277
 h     -2.35293414    -1.40658680    -0.83438794
 h     -3.17772121    -0.69532359     0.35170467
 h     -2.97877333     0.40910780    -1.16287253
 h     -0.13713730     1.09041964     1.51682717
          17

 c      1.25819562    -0.44374537     0.17343418
 c      0.08849204    -0.97850982     0.54749276
 c     -1.01974630    -0.10427115    -0.11383899
 c     -0.93392230     1.39835126     0.75427220
 c     -0.27955563     1.01531493    -0.59353999
 c      1.13676918     0.82179618    -0.34645373
 h      0.11990012    -1.84864253     1.38375539
 h     -1.74118564     2.09787522     0.72318060
 h     -0.71594627     1.49003620    -1.57252583
 h      1.81032101     1.56745725    -0.35585475
 o      2.35504648    -1.14241355     0.12232184
 h      3.32495778    -0.88405321     0.21142147
 c     -2.56050524    -0.38685950    -0.44619815
 h     -2.34197743    -1.35525474    -0.82999802
 h     -3.16145088    -0.67506001     0.35351467
 h     -2.96270593     0.31777240    -1.18590041
 h     -0.11553481     1.10613395     1.45602392
          17

 c      1.26320849    -0.45934825     0.18045523
 c      0.09041519    -0.99733831     0.55264994
 c     -1.00521091    -0.09352137    -0.11792268
 c     -0.92590322     1.40725296     0.76544071
 c     -0.29154301     1.01854641    -0.60176527
 c      1.12679601     0.81759042    -0.34070919
 h      0.12561847    -1.78503203     1.33276139
 h     -1.75866200     2.08494325     0.74179346
 h     -0.74012798     1.47758097    -1.57799418
 h      1.83153339     1.54767392    -0.37371143
 o      2.34685088    -1.13890624     0.12038971
 h      3.33615320    -0.79768940     0.21847769
 c     -2.55866436    -0.38479669    -0.45040274
 h     -2.33770256    -1.31513292    -0.84082612
 h     -3.15634215    -0.65084592     0.37445211
 h     -2.94656751     0.22492444    -1.20692207
 h     -0.10833904     1.13583027     1.40121586
          17

 c      1.26977018    -0.47342460     0.18603079
 c      0.08921409    -1.01559934     0.55763640
 c     -0.99221626    -0.08387240    -0.11906153
 c     -0.91658079     1.41437125     0.77460433
 c     -0.30399077     1.02362537    -0.61215303
 c      1.11431568     0.81222053    -0.33521733
 h      0.12391036    -1.72123180     1.27512800
 h     -1.78000982     2.07551434     0.76726300
 h     -0.75330281     1.46288528    -1.56726157
 h      1.87469057     1.54876589    -0.39511442
 o      2.34170191    -1.13652862     0.11923266
 h      3.31731009    -0.71329259     0.22302544
 c     -2.55340596    -0.38311064    -0.45383743
 h     -2.33735781    -1.29889534    -0.86816686
 h     -3.15980574    -0.62215233     0.40939193
 h     -2.93706904     0.14454005    -1.23718841
 h     -0.10573521     1.17580159     1.36315992
          17

 c      1.27650954    -0.48538310     0.19007700
 c      0.08524170    -1.03047312     0.55999646
 c     -0.98133521    -0.07578940    -0.11709623
 c     -0.90743639     1.42011049     0.78083710
 c     -0.31627090     1.03041903    -0.62424271
 c      1.10070254     0.80669104    -0.33018007
 h      0.11411906    -1.68623467     1.23891627
 h     -1.80076192     2.06724911     0.79923040
 h     -0.75684537     1.44851469    -1.54475247
 h      1.92565607     1.55744462    -0.41897613
 o      2.34040145    -1.13520011     0.11890778
 h      3.26651012    -0.63648526     0.22401774
 c     -2.54480762    -0.38231624    -0.45507377
 h     -2.33976302    -1.31013450    -0.90877081
 h     -3.16618127    -0.58799479     0.44826765
 h     -2.93885294     0.08576784    -1.28494003
 h     -0.09535469     1.22173120     1.35198331
          17

 c      1.28208032    -0.49488392     0.19257625
 c      0.07891302    -1.03932363     0.55731764
 c     -0.97303586    -0.06959718    -0.11196458
 c     -0.89952999     1.42472351     0.78372604
 c     -0.32766190     1.03854857    -0.63710624
 c      1.08739538     0.80193521    -0.32588321
 h      0.09593833    -1.70701564     1.25153769
 h     -1.81644275     2.05774928     0.83666679
 h     -0.75442970     1.43879223    -1.51919021
 h      1.97009189     1.56165360    -0.44342104
 o      2.34324566    -1.13486056     0.11943434
 h      3.18877030    -0.57073153     0.22100289
 c     -2.53332015    -0.38294058    -0.45411140
 h     -2.34580310    -1.34149293    -0.95452050
 h     -3.17006505    -0.54832822     0.48113131
 h     -2.95028574     0.04823991    -1.34626271
 h     -0.07029016     1.27127075     1.37169215
          17

 c      1.28537130    -0.50182324     0.19352827
 c      0.07067419    -1.04268041     0.55030823
 c     -0.96763945    -0.06541201    -0.10373805
 c     -0.89281121     1.42818455     0.78369724
 c     -0.33739693     1.04741574    -0.64940132
 c      1.07544522     0.79845417    -0.32260848
 h      0.06858659    -1.77424690     1.30368995
 h     -1.82409033     2.04553061     0.87790169
 h     -0.75172856     1.43937387    -1.50283674
 h      1.99844296     1.55455508    -0.46661922
 o      2.34995632    -1.13553295     0.12079423
 h      3.09608016    -0.51572002     0.21425724
 c     -2.51966562    -0.38533833    -0.45214264
 h     -2.35677329    -1.38097816    -0.99573620
 h     -3.16790433    -0.50424497     0.50095889
 h     -2.96491834     0.02627861    -1.40760964
 h     -0.03567857     1.32473907     1.41640785
          17

 c      1.28560163    -0.50635260     0.19293791
 c      0.06082803    -1.04309334     0.54165279
 c     -0.96530864    -0.06313763    -0.09264128
 c     -0.88646579     1.43039448     0.78173670
 c     -0.34486550     1.05638812    -0.65980693
 c      1.06549774     0.79637843    -0.32058556
 h      0.03263407    -1.85598711     1.36310159
 h     -1.82270322     2.03020788     0.92086958
 h     -0.75406102     1.45505359    -1.50664115
 h      2.00593397     1.53373376    -0.48720020
 o      2.35965435    -1.13744099     0.12292864
 h      3.00702026    -0.46512201     0.20486233
 c     -2.50455673    -0.38970432    -0.45049338
 h     -2.37304663    -1.41817571    -1.02450556
 h     -3.15820656    -0.45755665     0.50414441
 h     -2.97603988     0.01468198    -1.45559250
 h     -0.00399913     1.38254975     1.47387781
          17

 c      1.28235422    -0.50886863     0.19082905
 c      0.04952525    -1.04246488     0.53327294
 c     -0.96606038    -0.06251223    -0.07903833
 c     -0.87966262     1.43135936     0.77888143
 c     -0.34992753     1.06512123    -0.66773606
 c      1.05786084     0.79557736    -0.31997712
 h     -0.00967813    -1.92884686     1.40702693
 h     -1.81303445     2.01229313     0.96342124
 h     -0.76251946     1.48616075    -1.53238175
 h      1.99161491     1.49990154    -0.50436912
 o      2.37123908    -1.14089873     0.12577372
 h      2.94022491    -0.40863528     0.19400339
 c     -2.48854060    -0.39608422    -0.45011093
 h     -2.39396491    -1.44626296    -1.03575819
 h     -3.14137671    -0.41035396     0.49023080
 h     -2.97883611     0.01030787    -1.48169293
 h      0.01372529     1.44326292     1.53170722
          17

 c      1.27561864    -0.50992358     0.18725640
 c      0.03687793    -1.04175863     0.52608382
 c     -0.96978028    -0.06315945    -0.06340240
 c     -0.87188399     1.43118088     0.77594741
 c     -0.35296219     1.07367092    -0.67352404
 c      1.05249128     0.79569606    -0.32086857
 h     -0.05576212    -1.98116551     1.42511629
 h     -1.79721385     1.99293554     1.00356456
 h     -0.77316224     1.52756970    -1.57093504
 h      1.95824440     1.45649669    -0.51804677
 o      2.38410245    -1.14564868     0.12933147
 h      2.90267126    -0.34358192     0.18168754
 c     -2.47197447    -0.40438644    -0.45157584
 h     -2.41819850    -1.46176382    -1.02700515
 h     -3.11962902    -0.36464319     0.46169506
 h     -2.97040932     0.01156676    -1.48217398
 h      0.01154491     1.50394994     1.58058311
          17

 c      1.26580224    -0.51010380     0.18230704
 c      0.02301097    -1.04142642     0.52046405
 c     -0.97623076    -0.06463285    -0.04627589
 c     -0.86293348     1.42999743     0.77348139
 c     -0.35455082     1.08225282    -0.67785828
 c      1.04888506     0.79611727    -0.32324248
 h     -0.10329719    -2.00783677     1.41373493
 h     -1.77828850     1.97363171     1.03957039
 h     -0.78047025     1.57187482    -1.60926788
 h      1.91327794     1.41014096    -0.52924049
 o      2.39816537    -1.15055629     0.13364536
 h      2.88904056    -0.28109430     0.16709979
 c     -2.45503839    -0.41439862    -0.45520206
 h     -2.44407479    -1.46411701    -0.99796494
 h     -3.09688882    -0.32197530     0.42372533
 h     -2.94936796     0.01784885    -1.45709838
 h     -0.01178863     1.56117227     1.61468542
          17

 c      1.25363048    -0.50994249     0.17609896
 c      0.00807574    -1.04167043     0.51653084
 c     -0.98506251    -0.06645988    -0.02822591
 c     -0.85289840     1.42796218     0.77179003
 c     -0.35519478     1.09099047    -0.68124472
 c      1.04597825     0.79591867    -0.32694255
 h     -0.15029390    -2.00706541     1.37251447
 h     -1.75965362     1.95589579     1.06992215
 h     -0.78038313     1.61266773    -1.63687721
 h      1.87000005     1.37111463    -0.54054961
 o      2.41332233    -1.15430140     0.13871112
 h      2.89145341    -0.23606585     0.15004265
 c     -2.43775897    -0.42578286    -0.46099963
 h     -2.46984317    -1.45584229    -0.95054596
 h     -3.07826754    -0.28310926     0.38341196
 h     -2.91573379     0.02937351    -1.41008874
 h     -0.05387865     1.61154533     1.63128753
          17

 c      1.23997103    -0.50989019     0.16878281
 c     -0.00773936    -1.04250161     0.51420509
 c     -0.99583592    -0.06818222    -0.00979558
 c     -0.84215760     1.42522484     0.77094382
 c     -0.35523830     1.09984272    -0.68386552
 c      1.04237491     0.79404349    -0.33170031
 h     -0.19509683    -1.97951500     1.30338614
 h     -1.74442660     1.94092661     1.09314368
 h     -0.77101185     1.64569366    -1.64759300
 h      1.84510287     1.35133302    -0.55587445
 o      2.42923971    -1.15594618     0.14446128
 h      2.90431495    -0.21850564     0.13116494
 c     -2.42006394    -0.43803426    -0.46844601
 h     -2.49403099    -1.44330329    -0.88908085
 h     -3.06858890    -0.24799544     0.34771273
 h     -2.87130328     0.04752172    -1.34894839
 h     -0.10924019     1.65224995     1.63079017
          17

 c      1.22568341    -0.51033506     0.16054875
 c     -0.02417383    -1.04362456     0.51312344
 c     -1.00804812    -0.06938688     0.00854580
 c     -0.83141405     1.42189411     0.77073520
 c     -0.35489340     1.10862868    -0.68562986
 c      1.03724403     0.78991302    -0.33735589
 h     -0.23668069    -1.92953683     1.21146335
 h     -1.73490818     1.92938692     1.10763214
 h     -0.75231971     1.66883414    -1.63916565
 h      1.84847557     1.35725213    -0.57776849
 o      2.44543412    -1.15503301     0.15079374
 h      2.92441450    -0.23201401     0.11147924
 c     -2.40186713    -0.45045427    -0.47625123
 h     -2.51600301    -1.43701655    -0.82009766
 h     -3.07021209    -0.21637409     0.32068520
 h     -2.82012407     0.07547682    -1.28616989
 h     -0.16942828     1.68166318     1.61732767
          17

 c      1.21154292    -0.51162575     0.15162912
 c     -0.04079297    -1.04410166     0.51239963
 c     -1.02115308    -0.06972043     0.02644460
 c     -0.82167899     1.41798380     0.77062317
 c     -0.35426335     1.11705561    -0.68622665
 c      1.03111169     0.78395661    -0.34411176
 h     -0.27580105    -1.86915378     1.10777912
 h     -1.73224978     1.92136152     1.11167632
 h     -0.72581736     1.68200331    -1.61281050
 h      1.87405788     1.38376804    -0.60435145
 o      2.46133310    -1.15157254     0.15760235
 h      2.95058056    -0.27395370     0.09189008
 c     -2.38319577    -0.46230406    -0.48261822
 h     -2.53633820    -1.44870362    -0.75048755
 h     -3.08180320    -0.18858378     0.30216049
 h     -2.76779899     0.11786009    -1.23664544
 h     -0.22344768     1.70005729     1.59939041
          17

 c      1.19823897    -0.51405318     0.14228251
 c     -0.05678543    -1.04186690     0.51037793
 c     -1.03456533    -0.06888598     0.04367933
 c     -0.81410035     1.41340322     0.76981607
 c     -0.35332601     1.12471335    -0.68512393
 c      1.02530285     0.77722373    -0.35240070
 h     -0.31752263    -1.82406182     1.01223723
 h     -1.73631670     1.91646830     1.10372843
 h     -0.69453137     1.68737610    -1.57335390
 h      1.90634411     1.41873646    -0.63068025
 o      2.47623856    -1.14609291     0.16481459
 h      2.98431441    -0.33470225     0.07267027
 c     -2.36446698    -0.47312721    -0.48622542
 h     -2.55594393    -1.48346456    -0.68459416
 h     -3.09926291    -0.16570756     0.28903469
 h     -2.71829181     0.17670751    -1.21037898
 h     -0.25974779     1.70972156     1.58862711
          17

 c      1.18643017    -0.51777901     0.13274809
 c     -0.07097591    -1.03424462     0.50524184
 c     -1.04767498    -0.06661997     0.06013664
 c     -0.80957346     1.40809963     0.76770338
 c     -0.35190942     1.13105196    -0.68155267
 c      1.02097410     0.77068445    -0.36257089
 h     -0.37149024    -1.82820221     0.94669136
 h     -1.74571474     1.91404049     1.08281660
 h     -0.66300537     1.68977586    -1.52956949
 h      1.93166144     1.45092443    -0.65222377
 o      2.48924863    -1.13964635     0.17244482
 h      3.03088659    -0.39761465     0.05274633
 c     -2.34671094    -0.48279162    -0.48695992
 h     -2.57420595    -1.53439288    -0.62374536
 h     -3.11773582    -0.14906232     0.27748778
 h     -2.67122174     0.24583324    -1.20634615
 h     -0.27067461     1.71327610     1.59442845
          17

 c      1.17680939    -0.52274281     0.12317589
 c     -0.08289985    -1.02110168     0.49699756
 c     -1.05991067    -0.06266528     0.07575850
 c     -0.80836246     1.40228645     0.76442003
 c     -0.34973754     1.13543028    -0.67461667
 c      1.01879831     0.76494593    -0.37475032
 h     -0.43977779    -1.88734947     0.91199759
 h     -1.75805636     1.91332918     1.04891247
 h     -0.63665705     1.69619620    -1.49305206
 h      1.94193891     1.47298961    -0.66628661
 o      2.49942290    -1.13336995     0.18060329
 h      3.09685682    -0.44600425     0.02972262
 c     -2.33125400    -0.49123671    -0.48548727
 h     -2.58870950    -1.58761872    -0.56856340
 h     -3.13311404    -0.13967278     0.26435697
 h     -2.62408205     0.31222455    -1.21624755
 h     -0.25667045     1.71089327     1.61699657
          17

 c      1.17006578    -0.52865533     0.11359047
 c     -0.09338055    -1.00557415     0.48727634
 c     -1.07080892    -0.05679890     0.09050481
 c     -0.81013157     1.39643956     0.76083625
 c     -0.34660253     1.13736573    -0.66371037
 c      1.01904518     0.76025438    -0.38885529
 h     -0.51006212    -1.97023142     0.89060627
 h     -1.77053844     1.91373243     1.00313172
 h     -0.61981347     1.71276058    -1.47338055
 h      1.93391501     1.48117864    -0.67187407
 o      2.50645017    -1.12759235     0.18933891
 h      3.18010111    -0.47705675     0.00247978
 c     -2.31920202    -0.49837911    -0.48252655
 h     -2.59664621    -1.63052340    -0.52030559
 h     -3.14273534    -0.13795737     0.24766378
 h     -2.57561448     0.36292377    -1.23183063
 h     -0.22537645     1.70011020     1.64740793
          17

 c      1.16674080    -0.53510348     0.10391963
 c     -0.10330221    -0.99073745     0.47736845
 c     -1.08004539    -0.04890102     0.10434221
 c     -0.81428483     1.39105691     0.75799653
 c     -0.34256683     1.13691171    -0.64906350
 c      1.02168607     0.75654111    -0.40462578
 h     -0.56943251    -2.04650350     0.86941990
 h     -1.78069510     1.91501371     0.94770845
 h     -0.61345010     1.73999556    -1.47156840
 h      1.90807727     1.47468195    -0.66935313
 o      2.51094154    -1.12181035     0.19849774
 h      3.26577914    -0.50162230    -0.02660756
 c     -2.31121318    -0.50414841    -0.47860405
 h     -2.59590776    -1.65521189    -0.48064287
 h     -3.14565509    -0.14355312     0.22679317
 h     -2.52647340     0.38896953    -1.24784407
 h     -0.18689353     1.67837487     1.67435694
          17

 c      1.16713269    -0.54165235     0.09404176
 c     -0.11301324    -0.97840750     0.46787933
 c     -1.08744241    -0.03899013     0.11723691
 c     -0.82021532     1.38649151     0.75669374
 c     -0.33795700     1.13470899    -0.63174774
 c      1.02639897     0.75342658    -0.42164908
 h     -0.61082138    -2.09988724     0.84328990
 h     -1.78701265     1.91742049     0.88575680
 h     -0.61525686     1.77192838    -1.47961232
 h      1.86865146     1.45573981    -0.66038473
 o      2.51377642    -1.11552646     0.20784634
 h      3.33669643    -0.53035893    -0.05374139
 c     -2.30747964    -0.50850520    -0.47409934
 h     -2.58538055    -1.65848058    -0.45117115
 h     -3.14282064    -0.15519303     0.20257396
 h     -2.47845066     0.38561721    -1.26180946
 h     -0.15021103     1.64481713     1.68929599
          17

 c      1.17129045    -0.54790407     0.08382494
 c     -0.12245527    -0.96950980     0.45902824
 c     -1.09296222    -0.02722544     0.12914808
 c     -0.82738572     1.38293415     0.75736975
 c     -0.33316371     1.13160676    -0.61310841
 c      1.03247256     0.75017517    -0.43937263
 h     -0.63134381    -2.12340580     0.81111132
 h     -1.78913693     1.92165389     0.82090193
 h     -0.62182733     1.80029838    -1.48677050
 h      1.82453848     1.43058924    -0.64806728
 o      2.51557233    -1.10859486     0.21721771
 h      3.38122948    -0.56794501    -0.07612093
 c     -2.30775037    -0.51142890    -0.46931950
 h     -2.56492632    -1.64119603    -0.43311311
 h     -3.13722266    -0.17062986     0.17729069
 h     -2.43373109     0.35156109    -1.27329896
 h     -0.12200833     1.60038358     1.68770874
          17

 c      1.17905087    -0.55353001     0.07315340
 c     -0.13135919    -0.96445821     0.45083652
 c     -1.09668952    -0.01389767     0.14002494
 c     -0.83535435     1.38045755     0.76015450
[truncated: 34,518 more chars]
