# Supplementary material for: Photochemical permutation of meta-substituted phenols
Source: Nat Commun. 2025 Aug 13;16:7502. doi: 10.1038/s41467-025-62549-5 (PMC12350626; doi:10.1038/s41467-025-62549-5)
Supplement: Supplementary file 3 — Source Data [file 41467_2025_62549_MOESM3_ESM.zip › Source data/NAMD_trajectories/trajectory015.xyz]

          17

 c      1.19861528    -0.39276434     0.12200495
 c     -0.02446431    -1.01492508     0.08821409
 c     -1.28398744    -0.28282397    -0.08787704
 c     -1.18971963     1.29183402    -0.01550556
 c      0.26782846     1.77916593     0.03403379
 c      1.34526522     1.02762204    -0.04223708
 h     -0.04238184    -2.29472846    -0.04878554
 h     -1.80648570     1.80022844    -0.81513319
 h      0.34952949     2.82195986    -0.03298277
 h      2.35642899     1.54160575    -0.22599296
 o      2.16478538    -1.20875065    -0.05271069
 h      3.00256612    -0.83694926    -0.00560005
 c     -2.63073694    -0.92792758    -0.02084065
 h     -2.49045015    -2.00942275    -0.08128781
 h     -3.13607120    -0.71086128     0.88479349
 h     -3.27258437    -0.51147118    -0.70360798
 h     -1.70979788     1.74790819     0.93827853
          17

 c      1.19658527    -0.39645231     0.11622487
 c     -0.02060758    -1.01168978     0.08915749
 c     -1.28650940    -0.28664073    -0.09101076
 c     -1.18543404     1.29783185    -0.01118058
 c      0.26913396     1.78439417     0.03196032
 c      1.34772147     1.03149865    -0.04417294
 h     -0.06271057    -2.29973081    -0.03524410
 h     -1.81485250     1.80200509    -0.78929101
 h      0.35886621     2.82573069    -0.03899129
 h      2.33983431     1.54722008    -0.22946907
 o      2.16305862    -1.21102358    -0.04899220
 h      2.97896606    -0.84603766     0.00498883
 c     -2.62716925    -0.93265346    -0.02399941
 h     -2.49986321    -2.01606967    -0.09129869
 h     -3.15824613    -0.72709514     0.90683987
 h     -3.27653292    -0.52765407    -0.70205486
 h     -1.71742120     1.75320219     0.95403489
          17

 c      1.19525717    -0.39811558     0.11018774
 c     -0.02052064    -1.01128510     0.08919421
 c     -1.28824338    -0.28928995    -0.09303460
 c     -1.18140117     1.30352532    -0.00577120
 c      0.26693988     1.78981804     0.02919058
 c      1.35231906     1.03380006    -0.04594754
 h     -0.08035634    -2.26763898    -0.01718900
 h     -1.81792619     1.80125605    -0.76392273
 h      0.37033951     2.84669445    -0.04294416
 h      2.31511916     1.54438580    -0.23039985
 o      2.16066040    -1.21556917    -0.04541452
 h      2.99530820    -0.83746567     0.01740216
 c     -2.62109074    -0.93825616    -0.02592716
 h     -2.51227743    -2.02429149    -0.10331208
 h     -3.18028643    -0.74117571     0.93681956
 h     -3.29851892    -0.53343412    -0.72393486
 h     -1.71897241     1.74882055     0.95848914
          17

 c      1.19467740    -0.39760996     0.10388216
 c     -0.02432045    -1.01352492     0.08838191
 c     -1.28908939    -0.29063218    -0.09392136
 c     -1.17765183     1.30866813     0.00088032
 c      0.26161165     1.79577386     0.02571804
 c      1.35819952     1.03435342    -0.04746777
 h     -0.09431604    -2.20173732     0.00481050
 h     -1.81721694     1.79966747    -0.74182306
 h      0.38298621     2.87838183    -0.04475430
 h      2.28918331     1.53605607    -0.22976981
 o      2.15851648    -1.22199206    -0.04193048
 h      3.03718582    -0.81771914     0.03090225
 c     -2.61373884    -0.94425599    -0.02667224
 h     -2.52663165    -2.03368762    -0.11695125
 h     -3.19696631    -0.75445112     0.96519985
 h     -3.33040322    -0.53321400    -0.75982533
 h     -1.71395738     1.73511197     0.95241466
          17

 c      1.19484810    -0.39494802     0.09729493
 c     -0.03185607    -1.01759849     0.08681128
 c     -1.28898211    -0.29060006    -0.09366801
 c     -1.17414500     1.31296757     0.00875372
 c      0.25380383     1.80271235     0.02154238
 c      1.36413699     1.03303104    -0.04860293
 h     -0.10425744    -2.11179397     0.02979177
 h     -1.81456554     1.79888447    -0.72575550
 h      0.39530572     2.91147062    -0.04432535
 h      2.27119042     1.52665349    -0.22901091
 o      2.15813046    -1.22955209    -0.03841781
 h      3.07950753    -0.79816998     0.04365404
 c     -2.60645486    -0.95014692    -0.02669876
 h     -2.54179077    -2.04347567    -0.13179058
 h     -3.20464580    -0.76756179     0.98481472
 h     -3.36138015    -0.53256496    -0.79763904
 h     -1.70318774     1.71344585     0.93867949
          17

 c      1.19572982    -0.39034942     0.09041373
 c     -0.04267857    -1.02155515     0.08460825
 c     -1.28789638    -0.28920279    -0.09228894
 c     -1.17080302     1.31612515     0.01755476
 c      0.24434333     1.81091784     0.01669600
 c      1.36890735     1.02983873    -0.04924239
 h     -0.11106177    -2.02014725     0.05633532
 h     -1.81145459     1.79998579    -0.71757022
 h      0.40564973     2.93777854    -0.04176770
 h      2.26931226     1.52041190    -0.22945040
 o      2.16040623    -1.23764476    -0.03476586
 h      3.10511555    -0.78689418     0.05416047
 c     -2.60021675    -0.95563148    -0.02647219
 h     -2.55659095    -2.05250812    -0.14739613
 h     -3.20149726    -0.78055686     0.99146563
 h     -3.38320070    -0.53529139    -0.82813126
 h     -1.68896986     1.68625474     0.92241771
          17

 c      1.19726591    -0.38423873     0.08322783
 c     -0.05606245    -1.02195687     0.08187760
 c     -1.28585919    -0.28652047    -0.08981578
 c     -1.16754281     1.31788094     0.02666399
 c      0.23409606     1.82040581     0.01125392
 c      1.37178911     1.02508197    -0.04937869
 h     -0.11722394    -1.96616357     0.08330949
 h     -1.80844182     1.80308611    -0.71743440
 h      0.41256614     2.95215985    -0.03746114
 h      2.28600509     1.51880675    -0.23139703
 o      2.16554523    -1.24585294    -0.03089828
 h      3.10666966    -0.78770937     0.06161111
 c     -2.59556274    -0.96060820    -0.02636204
 h     -2.56984137    -2.05955069    -0.16334113
 h     -3.18733199    -0.79307509     0.98374690
 h     -3.39119625    -0.54312184    -0.84589645
 h     -1.67510765     1.65689972     0.91084639
          17

 c      1.19942755    -0.37717852     0.07572787
 c     -0.07122303    -1.01585319     0.07857354
 c     -1.28297819    -0.28267416    -0.08630626
 c     -1.16432795     1.31807721     0.03525804
 c      0.22385247     1.83092759     0.00532874
 c      1.37279911     1.01941533    -0.04913905
 h     -0.12502044    -1.98368250     0.11158529
 h     -1.80510667     1.80734279    -0.72363492
 h      0.41503364     2.95292024    -0.03200999
 h      2.31615772     1.51952382    -0.23376652
 o      2.17321629    -1.25390930    -0.02677420
 h      3.08439150    -0.80102394     0.06582989
 c     -2.59264968    -0.96508416    -0.02670449
 h     -2.58034362    -2.06366786    -0.17921315
 h     -3.16353522    -0.80444586     0.96302661
 h     -3.38360402    -0.55626436    -0.84861672
 h     -1.66606217     1.62895361     0.91166704
          17

 c      1.20223466    -0.36978350     0.06790712
 c     -0.08757456    -1.00459195     0.07465194
 c     -1.27948969    -0.27776982    -0.08185760
 c     -1.16127486     1.31674312     0.04265870
 c      0.21424817     1.84198524    -0.00094211
 c      1.37245520     1.01366471    -0.04872362
 h     -0.13357782    -2.05683837     0.14238914
 h     -1.80053006     1.81136147    -0.73309367
 h      0.41264541     2.94182761    -0.02616698
 h      2.35037392     1.51828484    -0.23474890
 o      2.18259605    -1.26172981    -0.02240055
 h      3.04590937    -0.82370706     0.06737311
 c     -2.59128413    -0.96911616    -0.02788360
 h     -2.58695132    -2.06454517    -0.19461885
 h     -3.13320802    -0.81371289     0.93381449
 h     -3.36102493    -0.57379072    -0.83647244
 h     -1.66489021     1.60486168     0.92951933
          17

 c      1.20570222    -0.36268321     0.05976317
 c     -0.10449611    -0.99189662     0.07033150
 c     -1.27577882    -0.27187138    -0.07660820
 c     -1.15873351     1.31412740     0.04868684
 c      0.20572429     1.85283162    -0.00741183
 c      1.37138226     1.00859560    -0.04831918
 h     -0.14115284    -2.14292311     0.17419151
 h     -1.79394170     1.81370665    -0.74228233
 h      0.40575887     2.92408419    -0.02074435
 h      2.37959021     1.51133640    -0.23271732
 o      2.19228536    -1.26951026    -0.01785481
 h      3.00806243    -0.84796084     0.06780135
 c     -2.59090471    -0.97280472    -0.03035208
 h     -2.58865123    -2.06263617    -0.20918142
 h     -3.10122704    -0.81964812     0.90408442
 h     -3.32653719    -0.59361936    -0.81225234
 h     -1.67129875     1.58500505     0.96277402
          17

 c      1.20978724    -0.35648467     0.05129597
 c     -0.12114350    -0.98047561     0.06594296
 c     -1.27234890    -0.26500480    -0.07072789
 c     -1.15719951     1.31061008     0.05367559
 c      0.19852944     1.86250804    -0.01394020
 c      1.37006916     1.00478499    -0.04805277
 h     -0.14730279    -2.21207778     0.20442477
 h     -1.78518304     1.81328669    -0.74809058
 h      0.39550061     2.90779398    -0.01650949
 h      2.39756738     1.49668035    -0.22666157
 o      2.20047936    -1.27770407    -0.01327686
 h      2.99459001    -0.86214198     0.06949515
 c     -2.59058743    -0.97632218    -0.03448022
 h     -2.58465685    -2.05910952    -0.22253756
 h     -3.07346768    -0.82093769     0.88418674
 h     -3.28638777    -0.61217528    -0.78210111
 h     -1.68197377     1.56823385     1.00428580
          17

 c      1.21438906    -0.35170626     0.04250446
 c     -0.13655827    -0.97173773     0.06178315
 c     -1.26975447    -0.25717128    -0.06440221
 c     -1.15711111     1.30656418     0.05819052
 c      0.19277390     1.87002280    -0.02040748
 c      1.36877420     1.00258772    -0.04798237
 h     -0.15242258    -2.25021724     0.23111890
 h     -1.77489500     1.80956739    -0.74840328
 h      0.38338108     2.90179020    -0.01408542
 h      2.40148399     1.47424834    -0.21622724
 o      2.20607425    -1.28650817    -0.00875522
 h      3.01883279    -0.85944314     0.07383193
 c     -2.58919910    -0.97991543    -0.04016678
 h     -2.57450578    -2.05559975    -0.23435186
 h     -3.05448865    -0.81678443     0.88269715
 h     -3.25043742    -0.62414873    -0.75601670
 h     -1.69271783     1.55314363     1.04529728
          17

 c      1.21937758    -0.34872152     0.03338641
 c     -0.14983673    -0.96634471     0.05808725
 c     -1.26850429    -0.24838182    -0.05781035
 c     -1.15870955     1.30227214     0.06278262
 c      0.18852653     1.87470480    -0.02671891
 c      1.36748812     1.00212835    -0.04810275
 h     -0.15713819    -2.25202144     0.25303022
 h     -1.76452211     1.80267833    -0.74240605
 h      0.37046848     2.91147940    -0.01391938
 h      2.39195939     1.44575724    -0.20165459
 o      2.20967214    -1.29534684    -0.00422223
 h      3.06786644    -0.84634538     0.07955108
 c     -2.58578879    -0.98379290    -0.04656686
 h     -2.55814317    -2.05378523    -0.24435694
 h     -3.04492649    -0.80772695     0.90088200
 h     -3.23004013    -0.62356253    -0.74552754
 h     -1.70016863     1.53884228     1.07864059
          17

 c      1.22460978    -0.34774371     0.02394582
 c     -0.16026822    -0.96452072     0.05502387
 c     -1.26895517    -0.23870932    -0.05110205
 c     -1.16201179     1.29790778     0.06789366
 c      0.18588211     1.87650808    -0.03279603
 c      1.36591885     1.00329185    -0.04835713
 h     -0.16206337    -2.21676072     0.26939433
 h     -1.75618865     1.79345248    -0.73067169
 h      0.35675673     2.93533916    -0.01634746
 h      2.37313602     1.41455579    -0.18373447
 o      2.21260080    -1.30335749     0.00044263
 h      3.11800683    -0.83471323     0.08445791
 c     -2.58012602    -0.98786242    -0.05260879
 h     -2.53596893    -2.05486716    -0.25239261
 h     -3.04157849    -0.79576623     0.93176246
 h     -3.23148548    -0.60734628    -0.75651523
 h     -1.70233429     1.52507528     1.09984344
          17

 c      1.22992774    -0.34883882     0.01420305
 c     -0.16742226    -0.96608410     0.05267843
 c     -1.27122921    -0.22834068    -0.04438686
 c     -1.16684436     1.29355609     0.07383839
 c      0.18493311     1.87594823    -0.03856760
 c      1.36351524     1.00573728    -0.04865616
 h     -0.16773287    -2.14744945     0.27988383
 h     -1.75243600     1.78335088    -0.71500075
 h      0.34147828     2.96576561    -0.02164850
 h      2.35252483     1.38531542    -0.16368986
 o      2.21581055    -1.30993912     0.00530573
 h      3.15226848    -0.83276283     0.08717276
 c     -2.57291925    -0.99156927    -0.05785260
 h     -2.50882886    -2.05908629    -0.25840020
 h     -3.04003808    -0.78353133     0.96490979
 h     -3.25076897    -0.57859562    -0.78369221
 h     -1.69849873     1.51211458     1.10708215
          17

 c      1.23515709    -0.35195253     0.00419631
 c     -0.17118180    -0.97022737     0.05100552
 c     -1.27517823    -0.21760990    -0.03774255
 c     -1.17289656     1.28925482     0.08077722
 c      0.18568708     1.87374850    -0.04397138
 c      1.35961399     1.00898150    -0.04891123
 h     -0.17458193    -2.05308828     0.28516778
 h     -1.75575642     1.77416075    -0.69790395
 h      0.32397289     2.99329955    -0.03001052
 h      2.33940156     1.36310398    -0.14281034
 o      2.21972171    -1.31481050     0.01037301
 h      3.16274553    -0.84395693     0.08725428
 c     -2.56531775    -0.99414898    -0.06249797
 h     -2.47795080    -2.06547272    -0.26237479
 h     -3.03683376    -0.77339690     0.99121954
 h     -3.27747127    -0.54470876    -0.81524706
 h     -1.68905459     1.50065748     1.10099457
          17

 c      1.24011275    -0.35694927    -0.00602589
 c     -0.17171109    -0.97501741     0.04970708
 c     -1.28040619    -0.20698911    -0.03123288
 c     -1.17977860     1.28504593     0.08864006
 c      0.18801016     1.87053463    -0.04896022
 c      1.35379293     1.01256709    -0.04907921
 h     -0.18296195    -1.95450639     0.28856273
 h     -1.76791478     1.76744170    -0.68170822
 h      0.30423484     3.01024173    -0.04148436
 h      2.34067314     1.35162545    -0.12188766
 o      2.22434201    -1.31793725     0.01560877
 h      3.14867938    -0.86811489     0.08491665
 c     -2.55829212    -0.99500736    -0.06688562
 h     -2.44483579    -2.07201009    -0.26433040
 h     -3.03002050    -0.76711155     1.00470767
 h     -3.30171565    -0.51312194    -0.84060993
 h     -1.67548169     1.49179967     1.08476662
          17

 c      1.24461165    -0.36364905    -0.01641360
 c     -0.16933577    -0.97699169     0.04805838
 c     -1.28635514    -0.19702252    -0.02492274
 c     -1.18707534     1.28101872     0.09703073
 c      0.19161506     1.86670971    -0.05350440
 c      1.34625535     1.01621396    -0.04918103
 h     -0.19340350    -1.88963489     0.29837552
 h     -1.78926813     1.76392716    -0.66759336
 h      0.28295904     3.01215575    -0.05599319
 h      2.35631715     1.35163769    -0.10094792
 o      2.22927240    -1.31951583     0.02094448
 h      3.11624644    -0.90165875     0.08090499
 c     -2.55242925    -0.99386006    -0.07125555
 h     -2.41112001    -2.07618113    -0.26432563
 h     -3.01900592    -0.76576721     1.00250780
 h     -3.31699361    -0.48919423    -0.85336955
 h     -1.66041087     1.48705299     1.06436700
          17

 c      1.24849093    -0.37183797    -0.02692061
 c     -0.16438060    -0.97286721     0.04520194
 c     -1.29243369    -0.18820898    -0.01888560
 c     -1.19439652     1.27732254     0.10522374
 c      0.19607969     1.86243238    -0.05759129
 c      1.33783693     1.01981912    -0.04926571
 h     -0.20695282    -1.89437630     0.32462697
 h     -1.81848575     1.76326010    -0.65514317
 h      0.26135496     2.99815522    -0.07338815
 h      2.37925753     1.36112315    -0.07963741
 o      2.23358021    -1.32001648     0.02627964
 h      3.08042827    -0.93696030     0.07648496
 c     -2.54798137    -0.99068530    -0.07575880
 h     -2.37843240    -2.07565816    -0.26254582
 h     -3.00431289    -0.76984211     0.98457519
 h     -3.31998964    -0.47606034    -0.85085426
 h     -1.64741104     1.48827489     1.04816586
          17

 c      1.25163792    -0.38123985    -0.03750403
 c     -0.15722034    -0.96346089     0.04129334
 c     -1.29812315    -0.18089594    -0.01319901
 c     -1.20145085     1.27415997     0.11238705
 c      0.20088642     1.85761899    -0.06122457
 c      1.32961828     1.02333208    -0.04936140
 h     -0.22347596    -1.95725128     0.36548569
 h     -1.85289694     1.76424993    -0.64272184
 h      0.24090075     2.97089670    -0.09352601
 h      2.39983033     1.37687526    -0.05777544
 o      2.23584196    -1.32014305     0.03149862
 h      3.06422207    -0.96311518     0.07316059
 c     -2.54493247    -0.98564623    -0.08053472
 h     -2.34826651    -2.06888933    -0.25938763
 h     -2.98751987    -0.77919569     0.95371623
 h     -3.30995307    -0.47493752    -0.83327345
 h     -1.63992506     1.49723107     1.04467943
          17

 c      1.25399623    -0.39150583    -0.04811995
 c     -0.14840019    -0.95220795     0.03734953
 c     -1.30298650    -0.17527013    -0.00792926
 c     -1.20815550     1.27178886     0.11800721
 c      0.20548026     1.85194911    -0.06442156
 c      1.32253955     1.02665507    -0.04946045
 h     -0.24031759    -2.03683005     0.40900714
 h     -1.88924864     1.76542080    -0.62833517
 h      0.22308250     2.93648618    -0.11636587
 h      2.41003049     1.39585736    -0.03553789
 o      2.23507576    -1.32041732     0.03653449
 h      3.08390356    -0.97278848     0.07166510
 c     -2.54299649    -0.97905450    -0.08575987
 h     -2.32184888    -2.05550917    -0.25550727
 h     -2.97132857    -0.79302734     0.91592915
 h     -3.28863982    -0.48513903    -0.80351001
 h     -1.63937268     1.51462063     1.05834878
          17

 c      1.25554431    -0.40222633    -0.05871902
 c     -0.13850171    -0.94160399     0.03419024
 c     -1.30664290    -0.17139438    -0.00311986
 c     -1.21467775     1.27052593     0.12218772
 c      0.20932525     1.84492594    -0.06720550
 c      1.31722863     1.02961229    -0.04953225
 h     -0.25442603    -2.10319534     0.44566229
 h     -1.92444052     1.76551469    -0.61040314
 h      0.20912972     2.90366300    -0.14207690
 h      2.40524498     1.41577237    -0.01335617
 o      2.23195755    -1.32072197     0.04141189
 h      3.12994707    -0.96967038     0.07132163
 c     -2.54155769    -0.97137615    -0.09160244
 h     -2.30000408    -2.03655172    -0.25181684
 h     -2.95947823    -0.80995303     0.88035677
 h     -3.26097390    -0.50364390    -0.76763149
 h     -1.64402873     1.53919874     1.08669155
          17

 c      1.25627129    -0.41295642    -0.06924452
 c     -0.12804264    -0.93282379     0.03223638
 c     -1.30877397    -0.16922006     0.00121321
 c     -1.22130869     1.27069051     0.12552091
 c      0.21193565     1.83608339    -0.06960105
 c      1.31398174     1.03195610    -0.04954222
 h     -0.26365947    -2.14226299     0.47068380
 h     -1.95600964     1.76380410    -0.58817510
 h      0.19984226     2.88118416    -0.17104071
 h      2.38443701     1.43521583     0.00825467
 o      2.22812610    -1.32064911     0.04618410
 h      3.17814683    -0.96279184     0.07108341
 c     -2.53965098    -0.96322723    -0.09801375
 h     -2.28305641    -2.01444644    -0.24943519
 h     -2.95593577    -0.82844330     0.85734819
 h     -3.23589894    -0.52460121    -0.73546363
 h     -1.65010109     1.56802012     1.12216026
          17

 c      1.25616790    -0.42325129    -0.07963139
 c     -0.11746037    -0.92633619     0.03167018
 c     -1.30914616    -0.16858630     0.00508215
 c     -1.22827378     1.27250042     0.12873295
 c      0.21287941     1.82532873    -0.07165561
 c      1.31277877     1.03337517    -0.04946887
 h     -0.26672590    -2.14871230     0.48210556
 h     -1.98240174     1.76023188    -0.56186840
 h      0.19563240     2.87357566    -0.20352175
 h      2.35002941     1.45379133     0.02887227
 o      2.22492135    -1.31996589     0.05088132
 h      3.20946896    -0.95870280     0.07036382
 c     -2.53620088    -0.95524675    -0.10446382
 h     -2.27080884    -1.99274260    -0.24958213
 h     -2.96301581    -0.84754139     0.85372516
 h     -3.22524389    -0.54025582    -0.71908444
 h     -1.65376041     1.59758671     1.15645632
          17

 c      1.25523858    -0.43269554    -0.08980688
 c     -0.10711466    -0.92230182     0.03255140
 c     -1.30761916    -0.16922543     0.00852489
 c     -1.23562925     1.27600021     0.13244955
 c      0.21178089     1.81315065    -0.07348301
 c      1.31328146     1.03349763    -0.04931963
 h     -0.26289043    -2.12152570     0.47932641
 h     -2.00312757     1.75543800    -0.53267520
 h      0.19669166     2.87843075    -0.23908438
 h      2.30784288     1.47230812     0.04835942
 o      2.22308405    -1.31866201     0.05551268
 h      3.21451367    -0.96031185     0.06898576
 c     -2.53069635    -0.94776935    -0.11010462
 h     -2.26265303    -1.97544510    -0.25340406
 h     -2.97964469    -0.86710712     0.86836046
 h     -3.23733660    -0.54514708    -0.72659176
 h     -1.65230566     1.62482595     1.18333082
          17

 c      1.25352370    -0.44092771    -0.09969270
 c     -0.09728714    -0.92068196     0.03484778
 c     -1.30413281    -0.17078493     0.01159912
 c     -1.24325532     1.28105400     0.13713852
 c      0.20835838     1.80044139    -0.07527987
 c      1.31485475     1.03191285    -0.04914341
 h     -0.25187721    -2.06274690     0.46271423
 h     -2.01881586     1.75068709    -0.50267680
 h      0.20299812     2.88819716    -0.27635885
 h      2.26650799     1.49285292     0.06703482
 o      2.22284675    -1.31686951     0.06007683
 h      3.19175711    -0.96785315     0.06697695
 c     -2.52379941    -0.94060327    -0.11442906
 h     -2.25788754    -1.96582545    -0.26175402
 h     -3.00177456    -0.88720038     0.89313015
 h     -3.26921984    -0.54048493    -0.75537066
 h     -1.64432287     1.64748060     1.19923783
          17

 c      1.25111802    -0.44766868    -0.10920711
 c     -0.08816764    -0.92109835     0.03838623
 c     -1.29869136    -0.17286926     0.01437316
 c     -1.25089825     1.28738283     0.14311742
 c      0.20248554     1.78811213    -0.07728981
 c      1.31672434     1.02825920    -0.04902476
 h     -0.23411213    -1.97894328     0.43418545
 h     -2.03105718     1.74765428    -0.47458886
 h      0.21416526     2.89441881    -0.31344410
 h      2.23516983     1.51812426     0.08562199
 o      2.22394157    -1.31483273     0.06456666
 h      3.14717911    -0.97913402     0.06444335
 c     -2.51696481    -0.93336758    -0.11749291
 h     -2.25616454    -1.96494388    -0.27498282
 h     -3.02447383    -0.90745478     0.91792674
 h     -3.30875820    -0.53214237    -0.79460217
 h     -1.62946971     1.66414192     1.20306251
          17

 c      1.24817330    -0.45275304    -0.11826539
 c     -0.07979942    -0.92240870     0.04270544
 c     -1.29136295    -0.17509158     0.01691580
 c     -1.25823529     1.29462102     0.15053625
 c      0.19423841     1.77682256    -0.07975031
 c      1.31830601     1.02241013    -0.04903992
 h     -0.21145750    -1.88591123     0.39898208
 h     -2.04189520     1.74801476    -0.45123940
 h      0.22936803     2.89076685    -0.34852374
 h      2.21928419     1.54951939     0.10473082
 o      2.22546384    -1.31294736     0.06897400
 h      3.09630039    -0.98877653     0.06144145
 c     -2.51154886    -0.92597530    -0.11959074
 h     -2.25769898    -1.97087242    -0.29282066
 h     -3.04361210    -0.92702923     0.93454431
 h     -3.34330124    -0.52558274    -0.83306697
 h     -1.60830681     1.67423577     1.19588445
          17

 c      1.24489660    -0.45613626    -0.12678105
 c     -0.07200994    -0.92211308     0.04685371
 c     -1.28228998    -0.17712356     0.01929006
 c     -1.26495119     1.30237294     0.15930802
 c      0.18390402     1.76689574    -0.08285426
 c      1.31945721     1.01464984    -0.04919554
 h     -0.18819383    -1.81543687     0.36810603
 h     -2.05296425     1.75288535    -0.43480339
 h      0.24741825     2.87407637    -0.38030263
 h      2.21759569     1.58511743     0.12412245
 o      2.22589080    -1.31177926     0.07330219
 h      3.06392868    -0.98802381     0.05774615
 c     -2.50838804    -0.91871163    -0.12102773
 h     -2.26301748    -1.97941167    -0.31442976
 h     -3.05645059    -0.94486131     0.93790876
 h     -3.36423424    -0.52379101    -0.86301653
 h     -1.58227730     1.67810906     1.18109001
          17

 c      1.24156240    -0.45785459    -0.13467154
 c     -0.06454192    -0.91697045     0.04964508
 c     -1.27170602    -0.17872459     0.02155118
 c     -1.27080507     1.31025505     0.16902478
 c      0.17195044     1.75833074    -0.08672705
 c      1.32036347     1.00564366    -0.04941576
 h     -0.16976005    -1.80799127     0.35530748
 h     -2.06463482     1.76235285    -0.42606560
 h      0.26693047     2.84439008    -0.40824789
 h      2.22368706     1.61986452     0.14255987
 o      2.22405193    -1.31176702     0.07757113
 h      3.06900091    -0.96989336     0.05278994
 c     -2.50781712    -0.91203383    -0.12208784
 h     -2.27250163    -1.98577373    -0.33862044
 h     -3.06165863    -0.95991976     0.92598462
 h     -3.36712726    -0.52758823    -0.88025848
 h     -1.55372823     1.67718454     1.16464808
          17

 c      1.23854802    -0.45795748    -0.14186813
 c     -0.05757748    -0.90669414     0.05096062
 c     -1.25995521    -0.17973640     0.02374497
 c     -1.27566347     1.31792365     0.17895761
 c      0.15895902     1.75084225    -0.09140971
 c      1.32122791     0.99621466    -0.04958829
 h     -0.15689130    -1.86927121     0.36167812
 h     -2.07574410     1.77540113    -0.42412108
 h      0.28654589     2.80480552    -0.43275666
 h      2.23016024     1.64782431     0.15838594
 o      2.22051309    -1.31270651     0.08177374
 h      3.10285276    -0.93779432     0.04639510
 c     -2.50977396    -0.90636827    -0.12306009
 h     -2.28607378    -1.98612434    -0.36412634
 h     -3.05929560    -0.97139286     0.89959388
 h     -3.35085171    -0.53627989    -0.88342407
 h     -1.52569840     1.67389788     1.15478251
          17

 c      1.23631994    -0.45650867    -0.14831434
 c     -0.05171668    -0.89469344     0.05185533
 c     -1.24749284    -0.18007023     0.02590315
 c     -1.27950458     1.32511703     0.18826248
 c      0.14553407     1.74391470    -0.09684818
 c      1.32208399     0.98712550    -0.04961562
 h     -0.14563160    -1.96138597     0.37443976
 h     -2.08412342     1.79029010    -0.42669340
 h      0.30519013     2.76114026    -0.45525547
 h      2.23152100     1.66422782     0.17015993
 o      2.21686342    -1.31395137     0.08584720
 h      3.14051355    -0.90225410     0.03922156
 c     -2.51382818    -0.90200670    -0.12425529
 h     -2.30308875    -1.97847836    -0.38983302
 h     -3.05097716    -0.97884203     0.86261266
 h     -3.31723537    -0.54791315    -0.87374789
 h     -1.50117051     1.67091964     1.15977650
          17

 c      1.23533829    -0.45363548    -0.15395153
 c     -0.04741832    -0.88417056     0.05320384
 c     -1.23484732    -0.17971084     0.02803992
 c     -1.28241668     1.33173261     0.19639089
 c      0.13221843     1.73690793    -0.10290419
 c      1.32278249     0.97895097    -0.04943892
 h     -0.13316980    -2.04853505     0.38301990
 h     -2.08753086     1.80512880    -0.43086718
 h      0.32225607     2.72091080    -0.47806125
 h      2.22502209     1.66636232     0.17696753
 o      2.21432579    -1.31493180     0.08970585
 h      3.16266709    -0.87231447     0.03220861
 c     -2.51912691    -0.89909220    -0.12597884
 h     -2.32235965    -1.96305491    -0.41494686
 h     -3.04014806    -0.98233923     0.82236082
 h     -3.27150372    -0.55909949    -0.85561853
 h     -1.48197476     1.66963595     1.18374934
          17

 c      1.23595561    -0.44953794    -0.15870879
 c     -0.04485523    -0.87685406     0.05537618
 c     -1.22257593    -0.17870325     0.03015560
 c     -1.28456203     1.33785960     0.20340225
 c      0.11945655     1.72926482    -0.10941316
 c      1.32303958     0.97202418    -0.04904405
 h     -0.11879415    -2.11175955     0.38280795
 h     -2.08446064     1.81836416    -0.43386906
 h      0.33745699     2.69099887    -0.50367147
 h      2.21061594     1.65379043     0.17852519
 o      2.21346899    -1.31529473     0.09326819
 h      3.16029185    -0.85315439     0.02614109
 c     -2.52436062    -0.89766161    -0.12841173
 h     -2.34227771    -1.94227780    -0.43912222
 h     -3.03193985    -0.98250280     0.78915364
 h     -3.22292571    -0.56464796    -0.83745627
 h     -1.46829516     1.66918626     1.22364932
          17

 c      1.23834444    -0.44446407    -0.16249978
 c     -0.04396118    -0.87351312     0.05844683
 c     -1.21122302    -0.17712386     0.03224671
 c     -1.28608757     1.34367581     0.20986192
 c      0.10762068     1.72076787    -0.11628612
 c      1.32246833     0.96641277    -0.04846576
 h     -0.10286786    -2.14295468     0.37255640
 h     -2.07460253     1.82907887    -0.43365300
 h      0.35023673     2.67462097    -0.53352887
 h      2.19088683     1.62846347     0.17524848
 o      2.21436023    -1.31487249     0.09646632
 h      3.13241442    -0.84664148     0.02152865
 c     -2.52799767    -0.89768776    -0.13141504
 h     -2.36102930    -1.92040926    -0.46253373
 h     -3.03164338    -0.98020218     0.77321947
 h     -3.18364220    -0.55788618    -0.83094605
 h     -1.45926675     1.66725532     1.27099084
          17

 c      1.24245953    -0.43868453    -0.16522434
 c     -0.04447551    -0.87443482     0.06234568
 c     -1.20127796    -0.17505447     0.03431835
 c     -1.28704474     1.34929318     0.21649479
 c      0.09705687     1.71165101    -0.12358378
 c      1.32058377     0.96191701    -0.04779274
 h     -0.08623221    -2.13936114     0.35249600
 h     -2.05899440     1.83712867    -0.42923720
 h      0.35922524     2.66990115    -0.56713990
 h      2.17107005     1.59479996     0.16830579
 o      2.21662965    -1.31368829     0.09925791
 h      3.08527014    -0.85135722     0.01846363
 c     -2.52901763    -0.89900055    -0.13454326
 h     -2.37693561    -1.90261524    -0.48580381
 h     -3.04172358    -0.97591974     0.77897307
 h     -3.16289233    -0.53330972    -0.84528249
 h     -1.45384102     1.66163160     1.31629561
          17

 c      1.24803822    -0.43247742    -0.16677512
 c     -0.04599475    -0.87959918     0.06691084
 c     -1.19313658    -0.17257688     0.03639175
 c     -1.28736781     1.35467948     0.22394165
 c      0.08808321     1.70245706    -0.13149074
 c      1.31684103     0.95812877    -0.04715804
 h     -0.07002616    -2.10148824     0.32367055
 h     -2.03994207     1.84315337    -0.42081923
 h      0.36241869     2.67140885    -0.60240054
 h      2.15851011     1.55919933     0.15947904
 o      2.21938529    -1.31203820     0.10165164
 h      3.03378900    -0.86142591     0.01627200
 c     -2.52763624    -0.90109467    -0.13748995
 h     -2.38888364    -1.89330789    -0.50964235
 h     -3.05998414    -0.96943354     0.80172439
 h     -3.15995230    -0.49094849    -0.87895544
 h     -1.45119083     1.65106816     1.35215297
          17

 c      1.25463931    -0.42612262    -0.16704933
 c     -0.04804880    -0.88859647     0.07188461
 c     -1.18707244    -0.16979097     0.03850167
 c     -1.28690273     1.35966718     0.23268178
 c      0.08094274     1.69378757    -0.14022239
 c      1.31081351     0.95461997    -0.04668939
 h     -0.05566222    -2.03390470     0.28802068
 h     -2.02067587     1.84842336    -0.40963991
 h      0.35792386     2.67301416    -0.63672286
 h      2.16034067     1.52811972     0.15053295
 o      2.22123432    -1.31053371     0.10373074
 h      3.00129264    -0.86604530     0.01320571
 c     -2.52500471    -0.90320333    -0.14035522
 h     -2.39665770    -1.89419595    -0.53420051
 h     -3.08113100    -0.96027303     0.83097772
 h     -3.16573921    -0.43703927    -0.92046571
 h     -1.45073422     1.63534826     1.37408640
          17

 c      1.26172102    -0.41989835    -0.16596211
 c     -0.05019751    -0.90026172     0.07687057
 c     -1.18321557    -0.16684421     0.04068767
 c     -1.28547066     1.36400939     0.24300776
 c      0.07575873     1.68613115    -0.14994391
 c      1.30251865     0.95122364    -0.04642741
 h     -0.04475593    -1.94927257     0.24898818
 h     -2.00464993     1.85443709    -0.39749639
 h      0.34458504     2.66991548    -0.66800475
 h      2.17933260     1.50502165     0.14219213
 o      2.22108387    -1.30971075     0.10559084
 h      3.00664501    -0.85599174     0.00750477
 c     -2.52230281    -0.90467017    -0.14343309
 h     -2.40091348    -1.90333745    -0.55855526
 h     -3.09969716    -0.94828789     0.85613425
 h     -3.17052894    -0.38000953    -0.95700650
 h     -1.45205852     1.61507397     1.38044654
          17

 c      1.26873781    -0.41408152    -0.16345495
 c     -0.05212622    -0.91203909     0.08128670
 c     -1.18154397    -0.16394928     0.04298744
 c     -1.28294929     1.36745194     0.25496408
 c      0.07251394     1.67979990    -0.16072816
 c      1.29260817     0.94816736    -0.04629216
 h     -0.03876221    -1.87568672     0.21218841
 h     -1.99453681     1.86227530    -0.38591111
 h      0.32222521     2.65943921    -0.69510830
 h      2.21130296     1.48890385     0.13368767
 o      2.21937627    -1.30932617     0.10718526
 h      3.04434183    -0.83498600    -0.00010659
 c     -2.52028029    -0.90514573    -0.14701482
 h     -2.40279645    -1.91608718    -0.58083834
 h     -3.11173103    -0.93378788     0.86961464
 h     -3.16802888    -0.32708268    -0.97977603
 h     -1.45488606     1.59149577     1.37234351
          17

 c      1.27521715    -0.40894704    -0.15949441
 c     -0.05369951    -0.92003337     0.08449766
 c     -1.18191178    -0.16136503     0.04543184
 c     -1.27933361     1.36979687     0.26824770
 c      0.07104322     1.67491678    -0.17253547
 c      1.28216354     0.94590269    -0.04614677
 h     -0.03832893    -1.85634072     0.18396071
 h     -1.99132031     1.87198837    -0.37529846
 h      0.29163484     2.64121125    -0.71805402
 h      2.24730036     1.47615474     0.12347694
 o      2.21759021    -1.30860675     0.10835140
 h      3.09209289    -0.81559227    -0.00687928
 c     -2.51926544    -0.90450928    -0.15134318
 h     -2.40350253    -1.92712109    -0.59892255
 h     -3.11514889    -0.91741659     0.86739820
 h     -3.15539478    -0.28332215    -0.98438244
 h     -1.45912553     1.56643382     1.35395303
          17

 c      1.28079717    -0.40473798    -0.15407107
 c     -0.05488901    -0.92226747     0.08630715
 c     -1.18411799    -0.15932824     0.04803670
 c     -1.27473092     1.37093308     0.28214758
 c      0.07103049     1.67141279    -0.18519994
 c      1.27231513     0.94483792    -0.04588374
 h     -0.04350914    -1.91185060     0.16570916
 h     -1.99406145     1.88244706    -0.36468696
 h      0.25443699     2.61714530    -0.73814424
 h      2.27806644     1.46335634     0.11026870
 o      2.21697436    -1.30695511     0.10896078
 h      3.13081304    -0.80773877    -0.01049114
 c     -2.51928190    -0.90272826    -0.15661092
 h     -2.40401087    -1.93213762    -0.61114319
 h     -3.10963240    -0.90000332     0.84873581
 h     -3.13228757    -0.25174622    -0.96984216
 h     -1.46500457     1.54218229     1.33286140
          17

 c      1.28521959    -0.40162595    -0.14719991
 c     -0.05568199    -0.92128908     0.08701627
 c     -1.18794485    -0.15800270     0.05079657
 c     -1.26929742     1.37083037     0.29564575
 c      0.07202935     1.66903355    -0.19842747
 c      1.26399528     0.94519542    -0.04546383
 h     -0.05432447    -2.01000625     0.15339137
 h     -2.00050701     1.89178636    -0.35221257
 h      0.21283052     2.59122726    -0.75798096
 h      2.29688891     1.44866278     0.09348291
 o      2.21820246    -1.30412278     0.10896545
 h      3.15019350    -0.81584089    -0.00982400
 c     -2.52010866    -0.89978994    -0.16296101
 h     -2.40499208    -1.92873562    -0.61674424
 h     -3.09660782    -0.88245065     0.81605381
 h     -3.10034661    -0.23337365    -0.93800843
 h     -1.47312173     1.52119216     1.31926048
          17

 c      1.28829168    -0.39970423    -0.13891421
 c     -0.05616047    -0.92045519     0.08689960
 c     -1.19311909    -0.15750791     0.05369173
 c     -1.26319306     1.36952566     0.30778439
 c      0.07352618     1.66739702    -0.21183312
 c      1.25784696     0.94699131    -0.04491485
 h     -0.06994037    -2.10934036     0.14372311
 h     -2.00808640     1.89809885    -0.33598390
 h      0.16916134     2.56862777    -0.78105888
 h      2.30040440     1.43191281     0.07321366
 o      2.22147493    -1.30012836     0.10838382
 h      3.14717908    -0.84007251    -0.00475955
 c     -2.52126159    -0.89572701    -0.17047209
 h     -2.40679463    -1.91672535    -0.61607064
 h     -3.07937601    -0.86561816     0.77519324
 h     -3.06328556    -0.22671987    -0.89379451
 h     -1.48401520     1.50539662     1.32240464
          17

 c      1.28986555    -0.39898353    -0.12925909
 c     -0.05650897    -0.92164530     0.08609302
 c     -1.19928217    -0.15794659     0.05670049
 c     -1.25661363     1.36711870     0.31817830
 c      0.07502454     1.66614663    -0.22504684
 c      1.25419746     0.95005834    -0.04431766
 h     -0.08882191    -2.18580137     0.13538751
 h     -2.01473351     1.89999161    -0.31478084
 h      0.12542891     2.55372438    -0.81059882
 h      2.28861976     1.41439151     0.05004634
 o      2.22656338    -1.29520665     0.10729032
 h      3.12525460    -0.87715669     0.00396390
 c     -2.52194868    -0.89071388    -0.17908971
 h     -2.40946105    -1.89818694    -0.61061442
 h     -3.06304754    -0.85019137     0.73533817
 h     -3.02737252    -0.22672035    -0.84588475
 h     -1.49713086     1.49550485     1.34524757
          17

 c      1.28984365    -0.39939042    -0.11828554
 c     -0.05695338    -0.92560292     0.08467383
 c     -1.20601068    -0.15939620     0.05980717
 c     -1.24982195     1.36374305     0.32720762
 c      0.07610191     1.66514511    -0.23785727
 c      1.25302963     0.95407105    -0.04379139
 h     -0.10937307    -2.22877763     0.12795781
 h     -2.01932512     1.89686609    -0.28836345
 h      0.08307888     2.54770035    -0.84790131
 h      2.26500252     1.39868255     0.02486921
 o      2.23270044    -1.28982466     0.10581939
 h      3.09606008    -0.92006460     0.01466211
 c     -2.52114614    -0.88513899    -0.18848770
 h     -2.41277031    -1.87730318    -0.60291221
 h     -3.05346664    -0.83660389     0.70712757
 h     -3.00138138    -0.22411442    -0.80656611
 h     -1.51018320     1.49093635     1.38248104
          17

 c      1.28820198    -0.40077256    -0.10604554
 c     -0.05771263    -0.93251776     0.08270413
 c     -1.21286524    -0.16188766     0.06300358
 c     -1.24308102     1.35950798     0.33568870
 c      0.07641242     1.66454291    -0.25028388
 c      1.25394829     0.95856977    -0.04347576
 h     -0.13019133    -2.23442872     0.12127817
 h     -2.02181666     1.88897263    -0.25746634
 h      0.04327016     2.54769000    -0.89145762
 h      2.23659167     1.38855530    -0.00135068
 o      2.23849847    -1.28466507     0.10415930
 h      3.08048478    -0.95827910     0.02478504
 c     -2.51801433    -0.87940372    -0.19802576
 h     -2.41633728    -1.85967419    -0.59615460
 h     -3.05457903    -0.82513637     0.69792727
 h     -2.99396497    -0.20844475    -0.78782110
 h     -1.51984950     1.49041789     1.42440515
          17

 c      1.28501103    -0.40290520    -0.09259181
 c     -0.05897334    -0.94229130     0.08024268
 c     -1.21943611    -0.16538951     0.06628473
 c     -1.23655235     1.35445969     0.34443408
 c      0.07567462     1.66464473    -0.26250841
 c      1.25622638     0.96302105    -0.04350530
 h     -0.15009190    -2.20266349     0.11525444
 h     -2.02318096     1.87731800    -0.22361945
 h      0.00722316     2.54838894    -0.93767501
 h      2.21309736     1.38845821    -0.02789022
 o      2.24257198    -1.28032715     0.10247374
 h      3.09877202    -0.98271461     0.03218540
 c     -2.51255913    -0.87336737    -0.20706702
 h     -2.41981420    -1.85066766    -0.59335371
 h     -3.06589887    -0.81613434     0.70721929
 h     -3.00797354    -0.17616974    -0.79369341
 h     -1.52299355     1.49257746     1.46193526
          17

 c      1.28042849    -0.40550157    -0.07798430
 c     -0.06087751    -0.95452755     0.07734664
 c     -1.22536420    -0.16980276     0.06964288
 c     -1.23026189     1.34858703     0.35403272
 c      0.07368409     1.66570809    -0.27473742
 c      1.25907255     0.96696427    -0.04398099
 h     -0.16815751    -2.13721161     0.10981543
 h     -2.02513967     1.86342390    -0.18884108
 h     -0.02378100     2.54454594    -0.98246965
 h      2.20344754     1.40199487    -0.05457635
 o      2.24494144    -1.27685784     0.10078648
 h      3.14857367    -0.99342559     0.03700077
 c     -2.50578637    -0.86622702    -0.21534522
 h     -2.42315440    -1.85285534    -0.59620426
 h     -3.08294864    -0.81001170     0.72731046
 h     -3.03789175    -0.13477240    -0.81774472
 h     -1.51734148     1.49620866     1.48893832
          17

 c      1.27467300    -0.40824644    -0.06229981
 c     -0.06349492    -0.96825338     0.07406913
 c     -1.23033409    -0.17496693     0.07306468
 c     -1.22414353     1.34186265     0.36480442
 c      0.07033638     1.66781761    -0.28709896
 c      1.26207334     0.97021738    -0.04496913
 h     -0.18407781    -2.04881161     0.10497846
 h     -2.02961164     1.84890599    -0.15517961
 h     -0.04866079     2.53257294    -1.02255716
 h      2.21053558     1.42960462    -0.08167513
 o      2.24694670    -1.27392158     0.09903331
 h      3.20666240    -0.99686676     0.04083376
 c     -2.49908954    -0.85725130    -0.22291943
 h     -2.42670210    -1.86411868    -0.60435467
 h     -3.10007683    -0.80700236     0.74832729
 h     -3.07429570    -0.09624422    -0.84939341
 h     -1.50157482     1.50032541     1.50243415
          17

 c      1.26800825    -0.41086057    -0.04563637
 c     -0.06673203    -0.98133464     0.07044768
 c     -1.23405770    -0.18067478     0.07653243
 c     -1.21811725     1.33429820     0.37679489
 c      0.06564214     1.67084675    -0.29959484
 c      1.26538065     0.97297303    -0.04654058
 h     -0.19917886    -1.96202108     0.10103762
 h     -2.03793822     1.83494933    -0.12417164
 h     -0.06679417     2.51107269    -1.05612667
 h      2.22922027     1.46749919    -0.10928308
 o      2.24985217    -1.27125418     0.09717773
 h      3.25102166    -0.99822251     0.04485277
 c     -2.49367429    -0.84632509    -0.22999054
 h     -2.43094469    -1.87842701    -0.61579884
 h     -3.11270898    -0.80698732     0.76222257
 h     -3.10881706    -0.06996086    -0.87984180
 h     -1.47522885     1.50417641     1.50225187
          17

 c      1.26074572    -0.41314318    -0.02811667
 c     -0.07020820    -0.99017954     0.06649099
 c     -1.23628044    -0.18668838     0.08002420
 c     -1.21214978     1.32598356     0.38975681
 c      0.05972616     1.67446338    -0.31208326
 c      1.26941970     0.97566205    -0.04879814
 h     -0.21781271    -1.91882821     0.09877854
 h     -2.05020091     1.82190447    -0.09642367
 h     -0.07817999     2.48083026    -1.08315343
 h      2.25014160     1.50927416    -0.13688938
 o      2.25428783    -1.26874710     0.09522872
 h      3.26948904    -0.99964781     0.04946491
 c     -2.49039207    -0.83384542    -0.23680087
 h     -2.43617750    -1.88865340    -0.62802030
 h     -3.11808436    -0.80952501     0.76407990
 h     -3.13572467    -0.06089858    -0.90351814
 h     -1.43863019     1.50731439     1.49094531
          17

 c      1.25326757    -0.41495425    -0.00989131
 c     -0.07350827    -0.99215437     0.06223729
 c     -1.23682017    -0.19274435     0.08350948
 c     -1.20626477     1.31708536     0.40312958
 c      0.05280937     1.67815322    -0.32427168
 c      1.27450514     0.97873101    -0.05185896
 h     -0.24436957    -1.95055347     0.09882356
 h     -2.06506014     1.80926585    -0.07153131
 h     -0.08350371     2.44461848    -1.10556323
 h      2.26474984     1.54848823    -0.16351852
 o      2.26031247    -1.26638093     0.09322150
 h      3.25859014    -1.00117744     0.05462288
 c     -2.48975964    -0.82040925    -0.24358755
 h     -2.44236494    -1.88908844    -0.63896384
 h     -3.11522979    -0.81398803     0.75202821
 h     -3.15172300    -0.07043276    -0.91756761
 h     -1.39287075     1.50974309     1.47400560
          17

 c      1.24604622    -0.41616341     0.00886169
 c     -0.07687432    -0.98921818     0.05787858
 c     -1.23561577    -0.19856373     0.08694478
 c     -1.20051340     1.30780459     0.41607613
 c      0.04517432     1.68127332    -0.33573321
 c      1.28068319     0.98249683    -0.05581897
 h     -0.27516519    -2.03524917     0.10011216
 h     -2.08023285     1.79603767    -0.04833773
 h     -0.08407806     2.40672227    -1.12711400
 h      2.26770440     1.58023537    -0.18810515
 o      2.26747706    -1.26420029     0.09120663
 h      3.22253074    -1.00117380     0.06002786
 c     -2.49196840    -0.80660861    -0.25056017
 h     -2.44918168    -1.87664982    -0.64748288
 h     -3.10486124    -0.81970654     0.72701079
 h     -3.15564194    -0.09714960    -0.92136985
 h     -1.33962180     1.51204780     1.45969538
          17

 c      1.23958693    -0.41665052     0.02794416
 c     -0.08086618    -0.98516571     0.05367612
 c     -1.23275065    -0.20389242     0.09027087
 c     -1.19495454     1.29833144     0.42768283
 c      0.03712580     1.68316650    -0.34599093
 c      1.28773372     0.98708599    -0.06072682
 h     -0.30224458    -2.12987452     0.10078953
 h     -2.09329732     1.78123199    -0.02534526
 h     -0.08158206     2.37180814    -1.15250041
 h      2.25716415     1.60162488    -0.20978808
 o      2.27474321    -1.26235333     0.08924802
 h      3.17472112    -0.99582098     0.06520099
 c     -2.49682508    -0.79296679    -0.25787866
 h     -2.45608108    -1.85124971    -0.65344933
 h     -3.08943279    -0.82608866     0.69285197
 h     -3.14863815    -0.13694501    -0.91666166
 h     -1.28057038     1.51520422     1.45709689
          17

 c      1.23433176    -0.41632025     0.04714167
 c     -0.08573184    -0.98250319     0.04983478
 c     -1.22846328    -0.20852307     0.09340845
 c     -1.18965258     1.28885736     0.43737419
 c      0.02894514     1.68334038    -0.35469863
 c      1.29520492     0.99240787    -0.06656612
 h     -0.32043360    -2.20662124     0.09962020
 h     -2.10241684     1.76427281    -0.00110869
 h     -0.07761479     2.34306231    -1.18534032
 h      2.23454545     1.61189138    -0.22810976
 o      2.28047477    -1.26115338     0.08741803
 h      3.13836716    -0.97843239     0.06960828
 c     -2.50365185    -0.77995429    -0.26559246
 h     -2.46232508    -1.81590222    -0.65776186
 h     -3.07317959    -0.83274885     0.65636468
 h     -3.13495053    -0.18256695    -0.90826501
 h     -1.21679326     1.51975303     1.47163919
          17

 c      1.23057470    -0.41509316     0.06622534
 c     -0.09135105    -0.98244420     0.04649606
 c     -1.22314407    -0.21228291     0.09625718
 c     -1.18462457     1.27962086     0.44527672
 c      0.02086065     1.68161892    -0.36183616
 c      1.30242214     0.99814103    -0.07324196
 h     -0.32768552    -2.25269853     0.09602946
 h     -2.10681518     1.74523842     0.02545238
 h     -0.07332694     2.32062493    -1.22590549
 h      2.20444121     1.61257095    -0.24321123
 o      2.28322719    -1.26093933     0.08577462
 h      3.13454487    -0.94215896     0.07305287
 c     -2.51126950    -0.76800203    -0.27352182
 h     -2.46699573    -1.77664978    -0.66230521
 h     -3.06160991    -0.83961323     0.62654959
 h     -3.12251432    -0.22351810    -0.90470710
 h     -1.14899052     1.52482676     1.50113398
          17

 c      1.22841627    -0.41290340     0.08495853
 c     -0.09735514    -0.98550111     0.04376180
 c     -1.21730127    -0.21501610     0.09870637
 c     -1.17973713     1.27088295     0.45212823
 c      0.01305454     1.67813746    -0.36774892
 c      1.30849126     1.00374512    -0.08057485
 h     -0.32366939    -2.26324617     0.08980019
 h     -2.10699285     1.72494278     0.05486115
 h     -0.06942511     2.30177306    -1.27056453
 h      2.17449499     1.60764073    -0.25601193
 o      2.28320985    -1.26158896     0.08434365
 h      3.15940719    -0.88810347     0.07593456
 c     -2.51831647    -0.75738843    -0.28119539
 h     -2.46906210    -1.74174115    -0.66968081
 h     -3.05974415    -0.84681912     0.61162730
 h     -3.12111044    -0.24846766    -0.91634041
 h     -1.07850118     1.52821252     1.53697960
          17

 c      1.22777693    -0.40972526     0.10310551
 c     -0.10322835    -0.99178955     0.04170953
 c     -1.21148849    -0.21658180     0.10065644
 c     -1.17467159     1.26283812     0.45884730
 c      0.00568742     1.67319191    -0.37298859
 c      1.31240381     1.00854194    -0.08831732
 h     -0.30895266    -2.23763164     0.08089174
 h     -2.10466735     1.70486309     0.08705997
 h     -0.06643838     2.28267953    -1.31352111
 h      2.15415187     1.60285151    -0.26812827
 o      2.28194144    -1.26244443     0.08314722
 h      3.18946792    -0.82634892     0.07873728
 c     -2.52402308    -0.74799026    -0.28811664
 h     -2.46761691    -1.71918346    -0.68239268
 h     -3.06953103    -0.85426167     0.61455009
 h     -3.13601306    -0.25125159    -0.94867665
 h     -1.00772709     1.52741934     1.56915742
          17

 c      1.22844492    -0.40560828     0.12043821
 c     -0.10838803    -1.00104638     0.04039943
 c     -1.20621624    -0.21687723     0.10203663
 c     -1.16899935     1.25556303     0.46619442
 c     -0.00108994     1.66708016    -0.37810444
 c      1.31335295     1.01194141    -0.09621944
 h     -0.28484013    -2.17906250     0.06938667
 h     -2.10234461     1.68687725     0.12158678
 h     -0.06491599     2.26014715    -1.34919402
 h      2.15105938     1.60326701    -0.28117690
 o      2.28076583    -1.26278520     0.08222543
 h      3.20466726    -0.76798685     0.08163054
 c     -2.52874125    -0.73931575    -0.29420833
 h     -2.46230009    -1.71291302    -0.70149032
 h     -3.08872527    -0.86116491     0.63100941
 h     -3.16286251    -0.23479237    -0.99664545
 h     -0.93962431     1.52058533     1.58999232
          17

 c      1.23012076    -0.40068923     0.13674157
 c     -0.11223933    -1.01237418     0.03987685
 c     -1.20188613    -0.21587847     0.10280474
 c     -1.16231297     1.24903838     0.47465199
 c     -0.00714240     1.66001975    -0.38351254
 c      1.31114008     1.01373519    -0.10412680
 h     -0.25370656    -2.09735367     0.05550439
 h     -2.10245092     1.67279901     0.15792110
 h     -0.06546201     2.23242507    -1.37376228
 h      2.16643944     1.60990688    -0.29566106
 o      2.28039493    -1.26207880     0.08162996
 h      3.19533467    -0.72086291     0.08454711
 c     -2.53346945    -0.73101113    -0.29981336
 h     -2.45364113    -1.72039121    -0.72559456
 h     -3.11246365    -0.86623397     0.65225654
 h     -3.19156179    -0.20729192    -1.04843833
 h     -0.87700522     1.50676108     1.59525647
          17

 c      1.23245152    -0.39518060     0.15182039
 c     -0.11419250    -1.02368273     0.04018018
 c     -1.19876068    -0.21368075     0.10293286
 c     -1.15436088     1.24320468     0.48441276
 c     -0.01236113     1.65212470    -0.38944308
 c      1.30626663     1.01416210    -0.11201697
 h     -0.21957541    -2.01532694     0.03952853
 h     -2.10622673     1.66383630     0.19584952
 h     -0.06869658     2.19934349    -1.38580474
 h      2.19410923     1.61900885    -0.31058949
 o      2.28104064    -1.25999876     0.08141463
 h      3.16001531    -0.68925715     0.08731686
 c     -2.53908169    -0.72314110    -0.30538873
 h     -2.44298227    -1.73426172    -0.75140255
 h     -3.13571118    -0.86818636     0.66946701
 h     -3.21301527    -0.17662686    -1.09294570
 h     -0.82204825     1.48586350     1.58402058
          17

 c      1.23506118    -0.38933727     0.16550568
 c     -0.11371880    -1.03134475     0.04138408
 c     -1.19697268    -0.21050943     0.10239407
 c     -1.14514127     1.23800448     0.49538512
 c     -0.01667573     1.64340461    -0.39591878
 c      1.29960531     1.01366151    -0.11993415
 h     -0.18770148    -1.97302768     0.02124622
 h     -2.11296249     1.66024341     0.23561756
 h     -0.07522594     2.16221089    -1.38653724
 h      2.22441507     1.62484960    -0.32427979
 o      2.28251671    -1.25643808     0.08162996
 h      3.10386893    -0.67374896     0.08973968
 c     -2.54602137    -0.71599787    -0.31131720
 h     -2.43205553    -1.74628110    -0.77519985
 h     -3.15471046    -0.86614128     0.67623561
 h     -3.22168673    -0.14823305    -1.12289786
 h     -0.77592713     1.45860665     1.55850025
          17

 c      1.23758503    -0.38340007     0.17766227
 c     -0.11062512    -1.03235773     0.04364210
 c     -1.19657954    -0.20666729     0.10115802
 c     -1.13492385     1.23338702     0.50718794
 c     -0.02006958     1.63377190    -0.40274153
 c      1.29203370     1.01260593    -0.12790835
 h     -0.16095383    -2.00297245    -0.00071124
 h     -2.12012484     1.66138724     0.27776261
 h     -0.08564453     2.12363742    -1.37988547
 h      2.24861406     1.62275784    -0.33532679
 o      2.28419665    -1.25160920     0.08231855
 h      3.03938012    -0.66978403     0.09164044
 c     -2.55433266    -0.70984115    -0.31785915
 h     -2.42255965    -1.75015724    -0.79407688
 h     -3.16738105    -0.85975017     0.66915017
 h     -3.21527524    -0.12521403    -1.13474084
 h     -0.73837803     1.42648562     1.52427821
          17

 c      1.23970233    -0.37755086     0.18819332
 c     -0.10517738    -1.02812541     0.04699213
 c     -1.19761755    -0.20244551     0.09919288
 c     -1.12420576     1.22928916     0.51915539
 c     -0.02259105     1.62306964    -0.40951368
 c      1.28426303     1.01119165    -0.13592144
 h     -0.13778353    -2.08639231    -0.02667238
 h     -2.12431955     1.66616636     0.32276646
 h     -0.10055396     2.08715298    -1.37209399
 h      2.26086680     1.61030236    -0.34302391
 o      2.28496701    -1.24617027     0.08351088
 h      2.98704502    -0.66584746     0.09292555
 c     -2.56374991    -0.70478490    -0.32515367
 h     -2.41589843    -1.74253700    -0.80643088
 h     -3.17332679    -0.84920317     0.64768436
 h     -3.19399172    -0.10874115    -1.12798396
 h     -0.70722384     1.39167974     1.49050075
          17

 c      1.24114971    -0.37192669     0.19703663
 c     -0.09773336    -1.02217691     0.05122306
 c     -1.20008046    -0.19810203     0.09647214
 c     -1.11360374     1.22562371     0.53044994
 c     -0.02435037     1.61114899    -0.41576185
 c      1.27678279     1.00944054    -0.14391032
 h     -0.11651213    -2.18014046    -0.05424524
 h     -2.12247180     1.67349141     0.37075907
 h     -0.12052593     2.05632356    -1.37010915
 h      2.25857485     1.58728381    -0.34739750
 o      2.28367209    -1.24097627     0.08522865
 h      2.96808604    -0.64762499     0.09354613
 c     -2.57373301    -0.70080079    -0.33321516
 h     -2.41303288    -1.72309654    -0.81208401
 h     -3.17385923    -0.83520833     0.61417789
 h     -3.16031860    -0.09801387    -1.10510290
 h     -0.67845020     1.35657993     1.46861322
          17

 c      1.24175093    -0.36664852     0.20415822
 c     -0.08864186    -1.01686318     0.05606673
 c     -1.20386761    -0.19388958     0.09298911
 c     -1.10363643     1.22230950     0.54042730
 c     -0.02551619     1.59799630    -0.42118579
 c      1.26982222     1.00723077    -0.15177698
 h     -0.09678613    -2.25514211    -0.08047529
 h     -2.11272358     1.68263139     0.42137403
 h     -0.14587749     2.03335200    -1.37852521
 h      2.24237816     1.55550665    -0.34917379
 o      2.28024159    -1.23613669     0.08749881
 h      2.98611111    -0.61318738     0.09331490
 c     -2.58345574    -0.69777808    -0.34189911
 h     -2.41436885    -1.69451639    -0.81234966
 h     -3.17209202    -0.81895009     0.57396375
 h     -3.11921926    -0.08966177    -1.07205961
 h     -0.64793056     1.32286829     1.46793923
          17

 c      1.24144350    -0.36182418     0.20954906
 c     -0.07831471    -1.01321161     0.06130509
 c     -1.20876630    -0.19006623     0.08877561
 c     -1.09443767     1.21930101     0.54911159
 c     -0.02633200     1.58382742    -0.42588213
 c      1.26331401     1.00431179    -0.15939107
 h     -0.07872850    -2.29787517    -0.10312688
 h     -2.09488427     1.69338909     0.47375725
 h     -0.17624755     2.01798577    -1.39687576
 h      2.21635611     1.51867627    -0.34978955
 o      2.27582890    -1.23078444     0.09034856
 h      3.02454934    -0.57673888     0.09202139
 c     -2.59183291    -0.69559705    -0.35084609
 h     -2.41967048    -1.66244904    -0.81010182
 h     -3.17277498    -0.80193748     0.53503677
 h     -3.07813324    -0.07706963    -1.03863577
 h     -0.61447196     1.29088613     1.48986186
          17

 c      1.24025923    -0.35754057     0.21322549
 c     -0.06723529    -1.01154200     0.06676258
 c     -1.21446737    -0.18688125     0.08391754
 c     -1.08567274     1.21654382     0.55724781
 c     -0.02713120     1.56905206    -0.43031698
 c      1.25689252     1.00031759    -0.16659103
 h     -0.06250951    -2.30323522    -0.12067072
 h     -2.07042188     1.70611745     0.52671856
 h     -0.21032165     2.00779490    -1.41991429
 h      2.18810703     1.48219553    -0.35136529
 o      2.27169684    -1.22401849     0.09378586
 h      3.06439949    -0.55352606     0.08973010
 c     -2.59776123    -0.69411546    -0.35951222
 h     -2.42810587    -1.63493420    -0.80957745
 h     -3.18115655    -0.78561564     0.50610473
 h     -3.04525119    -0.05149894    -1.01636648
 h     -0.58089337     1.26014324     1.52693367
          17

 c      1.23828483    -0.35385931     0.21523283
 c     -0.05592759    -1.01182849     0.07228418
 c     -1.22059717    -0.18454990     0.07855930
 c     -1.07677186     1.21391091     0.56583752
 c     -0.02831589     1.55413771    -0.43507256
 c      1.25001364     0.99484635    -0.17320786
 h     -0.04827047    -2.27051420    -0.13208189
 h     -2.04198381     1.72156322     0.57898261
 h     -0.24604979     1.99955312    -1.44059154
 h      2.16741419     1.45220822    -0.35639937
 o      2.26866287    -1.21539585     0.09779916
 h      3.09335766    -0.55188102     0.08674943
 c     -2.60065135    -0.69294865    -0.36743830
 h     -2.43864594    -1.62024485    -0.81537994
 h     -3.20052226    -0.77082229     0.49262494
 h     -3.02525535    -0.00740221    -1.01236011
 h     -0.55175170     1.23026991     1.56808748
          17

 c      1.23563904    -0.35081958     0.21564881
 c     -0.04492013    -1.01378050     0.07773738
 c     -1.22675564    -0.18322934     0.07288958
 c     -1.06722509     1.21121143     0.57569588
 c     -0.03030870     1.53948506    -0.44060363
 c      1.24230613     0.98765598    -0.17913631
 h     -0.03613316    -2.20266797    -0.13686727
 h     -2.01250343     1.74050615     0.62940940
 h     -0.28119275     1.99050776    -1.45297656
 h      2.16206650     1.43335033    -0.36691124
 o      2.26712119    -1.20488982     0.10236615
 h      3.10567334    -0.57380635     0.08347216
 c     -2.60079682    -0.69133141    -0.37455431
 h     -2.45083225    -1.62289017    -0.83047969
 h     -3.22988436    -0.75754822     0.49347100
 h     -3.01639879     0.05164655    -1.02423786
 h     -0.53072242     1.20135470     1.60375869
          17

 c      1.23246906    -0.34844726     0.21458430
 c     -0.03471416    -1.01666809     0.08305883
 c     -1.23255249    -0.18299999     0.06711421
 c     -1.05675598     1.20825801     0.58730368
 c     -0.03350376     1.52536439    -0.44712344
 c      1.23399385     0.97887612    -0.18442689
 h     -0.02620458    -2.10852589    -0.13557256
 h     -1.98415614     1.76324176     0.67704771
 h     -0.31383784     1.97898319    -1.45369361
 h      2.17270349     1.42633715    -0.38334960
 o      2.26710494    -1.19279880     0.10746268
 h      3.10116099    -0.61639136     0.08024296
 c     -2.59907647    -0.68852489    -0.38112341
 h     -2.46524564    -1.64037709    -0.85442417
 h     -3.26425872    -0.74527657     0.50188342
 h     -3.01314815     0.11480469    -1.04339043
 h     -0.51957682     1.17378176     1.62778485
          17

 c      1.22894295    -0.34678286     0.21218091
 c     -0.02573789    -1.01884709     0.08837720
 c     -1.23764243    -0.18384934     0.06143940
 c     -1.04538363     1.20492622     0.60082892
 c     -0.03821152     1.51190520    -0.45458222
 c      1.22590711     0.96902157    -0.18931262
 h     -0.01854561    -2.00844581    -0.13115799
 h     -1.95766096     1.78914265     0.72102327
 h     -0.34276144     1.96454756    -1.44228214
 h      2.19228821     1.42794052    -0.40432973
 o      2.26822024    -1.17974027     0.11307581
 h      3.08615244    -0.67188716     0.07718129
 c     -2.59641841    -0.68425971    -0.38751459
 h     -2.48298616    -1.66437039    -0.88363301
 h     -3.29722365    -0.73346309     0.50957347
 h     -3.01036427     0.17078578    -1.06140780
 h     -0.51818472     1.14799250     1.63744000
          17

 c      1.22525801    -0.34589646     0.20860581
 c     -0.01831583    -1.01730667     0.09417851
 c     -1.24174367    -0.18565440     0.05606242
 c     -1.03340470     1.20118217     0.61616727
 c     -0.04461225     1.49908710    -0.46267322
 c      1.21903766     0.95879760    -0.19414107
 h     -0.01311605    -1.93975596    -0.13089291
 h     -1.93234101     1.81658863     0.76042256
 h     -0.36770634     1.94804939    -1.42120379
 h      2.21089660     1.43335443    -0.42746457
 o      2.26951248    -1.16665462     0.11922488
 h      3.07550399    -0.72764053     0.07388765
 c     -2.59354767    -0.67867619    -0.39407402
 h     -2.50473337    -1.68508379    -0.91343610
 h     -3.32324499    -0.72174951     0.50997721
 h     -3.00487045     0.21171245    -1.07286219
 h     -0.52466885     1.12430509     1.63326028
          17

 c      1.22162660    -0.34590889     0.20405366
 c     -0.01260904    -1.00913738     0.10106718
 c     -1.24467758    -0.18813672     0.05117459
 c     -1.02134198     1.19705644     0.63293449
 c     -0.05271410     1.48675745    -0.47086340
 c      1.21410506     0.94892417    -0.19930199
 h     -0.00981011    -1.93964311    -0.14341022
 h     -1.90682005     1.84336393     0.79434276
 h     -0.38957739     1.93161655    -1.39563892
 h      2.22036396     1.43837796    -0.45034143
 o      2.26972099    -1.15455307     0.12597185
 h      3.08873910    -0.77021281     0.06931429
 c     -2.59094928    -0.67206584    -0.40108384
 h     -2.53031968    -1.69476459    -0.93986773
 h     -3.33866842    -0.70996064     0.49938000
 h     -2.99524733     0.23351780    -1.07521634
 h     -0.53540323     1.10274846     1.61925669
          17

 c      1.21819002    -0.34705168     0.19876308
 c     -0.00849894    -0.99535812     0.10878798
 c     -1.24643181    -0.19076596     0.04696640
 c     -1.00989735     1.19257306     0.65045900
 c     -0.06234948     1.47468909    -0.47851317
 c      1.21136743     0.94007694    -0.20520696
 h     -0.00845779    -2.00005392    -0.16680607
 h     -1.87983234     1.86730184     0.82210696
 h     -0.41034844     1.91840317    -1.37256967
 h      2.21610870     1.44032073    -0.47102276
 o      2.26846517    -1.14390980     0.13335926
 h      3.13202048    -0.79527962     0.06275963
 c     -2.58886787    -0.66472350    -0.40876235
 h     -2.55885139    -1.68893615    -0.96043974
 h     -3.34188190    -0.69803971     0.47692878
 h     -2.98139010     0.23540646    -1.06820511
 h     -0.54503868     1.08289932     1.60318828
          17

 c      1.21470141    -0.34997991     0.19307278
 c     -0.00516420    -0.97976360     0.11637074
 c     -1.24728946    -0.19248059     0.04363833
 c     -0.99992704     1.18755805     0.66797656
 c     -0.07326985     1.46271227    -0.48524980
 c      1.21053053     0.93290703    -0.21234105
 h     -0.00859450    -2.08055757    -0.18960398
 h     -1.85067436     1.88691607     0.84355619
 h     -0.43225881     1.91171132    -1.35827328
 h      2.19736597     1.43823877    -0.48804934
 o      2.26696278    -1.13457986     0.14132933
 h      3.18832743    -0.80909904     0.05511243
 c     -2.58725347    -0.65693031    -0.41730473
 h     -2.58903276    -1.66645768    -0.97435654
 h     -3.33322943    -0.68593343     0.44457056
 h     -2.96438484     0.21974084    -1.05360280
 h     -0.54723307     1.06391828     1.59552177
          17

 c      1.18768029    -0.37991723     0.19318037
 c      0.04232753    -0.96177958     0.12391371
 c     -1.26186153    -0.15819687     0.04211143
 c     -0.99999201     1.16836940     0.69676924
 c     -0.09291450     1.45369754    -0.50818697
 c      1.20370550     0.92832887    -0.22770442
 h     -0.00983584    -2.16421278    -0.16900822
 h     -1.80786907     1.90822106     0.86873620
 h     -0.45141937     1.90764905    -1.32647320
 h      2.17834588     1.44470724    -0.47201728
 o      2.27518807    -1.12880059     0.14985196
 h      3.21968957    -0.82858637     0.04593852
 c     -2.58226035    -0.64968414    -0.43214877
 h     -2.62526840    -1.62751477    -0.98913279
 h     -3.30104322    -0.66511100     0.41669401
 h     -2.94984566     0.19547966    -1.03172512
 h     -0.53662294     1.05430249     1.61379529
          17

 c      1.16531690    -0.40983725     0.19333781
 c      0.08307559    -0.94944105     0.13089483
 c     -1.27493651    -0.12587485     0.04196214
 c     -1.00179153     1.14933499     0.72183949
 c     -0.11000855     1.44437134    -0.52750222
 c      1.19690972     0.92787449    -0.24456533
 h     -0.00948396    -2.21800347    -0.14000202
 h     -1.76492906     1.92747172     0.89008358
 h     -0.47980472     1.92746172    -1.32235367
 h      2.15015346     1.44695737    -0.45679295
 o      2.28380686    -1.12369543     0.15875526
 h      3.23814223    -0.84198102     0.03687888
 c     -2.57688305    -0.64232621    -0.44681782
 h     -2.65813462    -1.58137423    -0.99910128
 h     -3.26833099    -0.64554695     0.38857632
 h     -2.93863160     0.17080524    -1.01344304
 h     -0.51088412     1.03814596     1.65549409
          17

 c      1.15388072    -0.43565879     0.19266841
 c      0.11244179    -0.94054717     0.13633401
 c     -1.28237735    -0.09570027     0.04125355
 c     -1.00835873     1.13007080     0.74722711
 c     -0.12618222     1.43446376    -0.54608594
 c      1.19105940     0.93251063    -0.26056541
 h     -0.01882555    -2.27837785    -0.08958391
 h     -1.72647265     1.94329384     0.90624113
 h     -0.52283673     1.96530843    -1.34404812
 h      2.11892443     1.44646906    -0.44456305
 o      2.29338129    -1.11990333     0.16732928
 h      3.25823009    -0.86909433     0.03198654
 c     -2.57128400    -0.63493112    -0.46096170
 h     -2.66826677    -1.54288304    -1.00094806
 h     -3.23851591    -0.62980077     0.36851186
 h     -2.93846096     0.15848732    -1.00672124
 h     -0.47418330     1.02628905     1.70764411
          17

 c      1.15443433    -0.45631449     0.19208581
 c      0.12764283    -0.94145783     0.14086352
 c     -1.28667155    -0.06621944     0.04102568
 c     -1.01582011     1.11078907     0.77306038
 c     -0.14009459     1.42284371    -0.56266660
 c      1.18217881     0.93916014    -0.27764555
 h     -0.02386364    -2.29884769    -0.02728224
 h     -1.69259338     1.95683641     0.91812896
 h     -0.56966533     2.02091277    -1.37652870
 h      2.09229478     1.44843703    -0.43794363
 o      2.30439953    -1.11719367     0.17614224
 h      3.25791894    -0.88951950     0.02927413
 c     -2.56433569    -0.62697570    -0.47447245
 h     -2.67254747    -1.51431749    -1.00858822
 h     -3.21530392    -0.61640750     0.36035341
 h     -2.95181659     0.16437319    -1.01790972
 h     -0.43408529     1.01465002     1.75462559
          17

 c      1.16928048    -0.46990426     0.19127077
 c      0.12604270    -0.95313154     0.14466878
 c     -1.28746062    -0.03826191     0.04075407
 c     -1.02332120     1.09219048     0.80017683
 c     -0.15254232     1.41029283    -0.57849558
 c      1.16966964     0.94676944    -0.29535124
 h     -0.02416373    -2.27830004     0.04453011
 h     -1.66471973     1.96831552     0.92693641
 h     -0.61223527     2.08169075    -1.40299456
 h      2.07691916     1.45713416    -0.43832464
 o      2.31657707    -1.11575112     0.18528213
 h      3.24193697    -0.90125262     0.02784556
 c     -2.55610773    -0.61759474    -0.48712923
 h     -2.67052958    -1.50262612    -1.02568455
 h     -3.20054423    -0.60609233     0.36542586
 h     -2.97791171     0.18700964    -1.04567867
 h     -0.39693394     1.00351162     1.78744683
          17

 c      1.19657292    -0.47650580     0.18977800
 c      0.10917910    -0.97451385     0.14815739
 c     -1.28461871    -0.01263309     0.03983657
 c     -1.03024658     1.07504197     0.82915614
 c     -0.16422866     1.39748643    -0.59438692
 c      1.15360745     0.95461778    -0.31335673
 h     -0.02052337    -2.21821217     0.12312067
 h     -1.64343238     1.97732086     0.93377914
 h     -0.64466313     2.13733804    -1.41241656
 h      2.07403248     1.47420834    -0.44620958
 o      2.32931804    -1.11580074     0.19491536
 h      3.22165187    -0.90154984     0.02558942
 c     -2.54730517    -0.60590630    -0.49912155
 h     -2.66148940    -1.50766074    -1.05175446
 h     -3.19259488    -0.59951021     0.38018742
 h     -3.01170444     0.21724031    -1.08303910
 h     -0.36706127     0.99276099     1.80153236
          17

 c      1.23132136    -0.47749705     0.18711793
 c      0.08169028    -1.00280875     0.15184675
 c     -1.27816272     0.00996135     0.03766186
 c     -1.03622965     1.06007549     0.86030527
 c     -0.17573694     1.38484945    -0.61067881
 c      1.13484302     0.96231689    -0.33144763
 h     -0.01534151    -2.12571568     0.20547592
 h     -1.62871474     1.98293515     0.93974566
 h     -0.66387302     2.18110975    -1.39973312
 h      2.07839740     1.49791930    -0.46117959
 o      2.34196266    -1.11761483     0.20526617
 h      3.21182477    -0.88735549     0.01944652
 c     -2.53892708    -0.59155957    -0.51083932
 h     -2.64438023    -1.52225064    -1.08216234
 h     -3.18770413    -0.59719573     0.39798318
 h     -3.04681671     0.24471606    -1.12186276
 h     -0.34664271     0.98208281     1.79613504
          17

 c      1.26789511    -0.47442194     0.18287443
 c      0.04883235    -1.03379001     0.15612540
 c     -1.26818767     0.02899812     0.03370968
 c     -1.04116396     1.04784322     0.89358082
 c     -0.18757372     1.37257951    -0.62737988
 c      1.11470614     0.96965517    -0.34947157
 h     -0.01314104    -2.02254329     0.28953941
 h     -1.62029617     1.98414208     0.94600351
 h     -0.66894598     2.20926811    -1.36399247
 h      2.08150081     1.52468782    -0.48231542
 o      2.35439489    -1.12139882     0.21650134
 h      3.22093393    -0.85718687     0.00718579
 c     -2.53185802    -0.57472040    -0.52264595
 h     -2.61843380    -1.53664591    -1.11080336
 h     -3.18198783    -0.59942097     0.41187559
 h     -3.07784235     0.26203275    -1.15582730
 h     -0.33546846     0.97108361     1.77402926
          17

 c      1.30174381    -0.46840943     0.17675348
 c      0.01483484    -1.06141187     0.16073878
 c     -1.25483194     0.04421528     0.02764528
 c     -1.04525419     1.03860500     0.92846195
 c     -0.20016708     1.36065186    -0.64425767
 c      1.09460067     0.97643464    -0.36730339
 h     -0.01989627    -1.95712341     0.37962148
 h     -1.61792948     1.98027738     0.95390650
 h     -0.66072371     2.22078370    -1.30722810
 h      2.07553229     1.55108301    -0.50855291
 o      2.36744532    -1.12709184     0.22858168
 h      3.24329592    -0.81365596    -0.01027576
 c     -2.52665344    -0.55579520    -0.53477216
 h     -2.58366594    -1.54257427    -1.13262424
 h     -3.17266012    -0.60611551     0.41657252
 h     -3.10107318     0.26542115    -1.18104123
 h     -0.33023562     0.95932111     1.74179345
          17

 c      1.32991008    -0.46018265     0.16857934
 c     -0.01769550    -1.08013416     0.16446378
 c     -1.23828083     0.05567709     0.01936347
 c     -1.04906380     1.03230564     0.96389107
 c     -0.21381124     1.34875045    -0.66084295
 c      1.07574819     0.98240058    -0.38483364
 h     -0.03885469    -1.97874683     0.49031925
 h     -1.62156366     1.97131876     0.96505388
 h     -0.64198229     2.21800212    -1.23430631
 h      2.05544207     1.57482969    -0.53881184
 o      2.38233082    -1.13431195     0.24128068
 h      3.26517960    -0.76308308    -0.02929662
 c     -2.52348833    -0.53525615    -0.54730215
 h     -2.54093066    -1.53482979    -1.14462558
 h     -3.15843458    -0.61690533     0.40916220
 h     -3.11451454     0.25424022    -1.19582684
 h     -0.32379789     0.94627615     1.70983775
          17

 c      1.35088600    -0.45027802     0.15829725
 c     -0.04756183    -1.09123376     0.16721050
 c     -1.21881417     0.06379535     0.00896098
 c     -1.05337816     1.02862394     0.99849904
 c     -0.22857668     1.33613382    -0.67640856
 c      1.05907474     0.98724340    -0.40196345
 h     -0.06833961    -2.06211655     0.62171528
 h     -1.63141617     1.95797193     0.98121454
 h     -0.61794856     2.20828590    -1.15310950
 h      2.01937924     1.59502256    -0.57204900
 o      2.39983863    -1.14246185     0.25431711
 h      3.27525593    -0.71265160    -0.04589848
 c     -2.52215671    -0.51359760    -0.56017708
 h     -2.49171376    -1.51142306    -1.14594391
 h     -3.13953856    -0.63123809     0.38925445
 h     -3.11796288     0.23065462    -1.20064510
 h     -0.30644364     0.93142816     1.68996566
          17

 c      1.36423334    -0.43927988     0.14597768
 c     -0.07417785    -1.09881366     0.17045336
 c     -1.19685865     0.06923103    -0.00333084
 c     -1.05867652     1.02701015     1.03121661
 c     -0.24426489     1.32156688    -0.69005937
 c      1.04514266     0.99060764    -0.41860108
 h     -0.10573470    -2.15247692     0.75455385
 h     -1.64793214     1.94159483     1.00404494
 h     -0.59612225     2.20492837    -1.07351021
 h      1.96862104     1.61213507    -0.60735352
 o      2.42004252    -1.15083234     0.26742932
 h      3.26838441    -0.66830789    -0.05721112
 c     -2.52206489    -0.49134549    -0.57317413
 h     -2.43783603    -1.47346773    -1.13775093
 h     -3.11761311    -0.64856849     0.35898048
 h     -3.11345414     0.19979015    -1.19845170
 h     -0.27176381     0.91477893     1.68917748
          17

 c      1.37022002    -0.42790830     0.13180520
 c     -0.09720324    -1.10500587     0.17531551
 c     -1.17300535     0.07274366    -0.01719697
 c     -1.06457644     1.02671308     1.06175394
 c     -0.26059970     1.30376340    -0.70109137
 c      1.03411080     0.99208732    -0.43465909
 h     -0.14870556    -2.22045612     0.87336347
 h     -1.67163072     1.92388274     1.03477497
 h     -0.58341621     2.22212547    -1.00323043
 h      1.90749581     1.62812401    -0.64412766
 o      2.44240916    -1.15869976     0.28039629
 h      3.24513163    -0.63384248    -0.06185408
 c     -2.52223681    -0.46905174    -0.58586241
 h     -2.38108698    -1.42516153    -1.12320980
 h     -3.09551090    -0.66858292     0.32282448
 h     -3.10586232     0.16990850    -1.19519869
 h     -0.22315079     0.89766282     1.70514872
          17

 c      1.36952222    -0.41695675     0.11605529
 c     -0.11643691    -1.11043645     0.18227932
 c     -1.14798965     0.07507511    -0.03226101
 c     -1.07002013     1.02690751     1.09035505
 c     -0.27759710     1.28246678    -0.70937664
 c      1.02575718     0.99122474    -0.45004353
 h     -0.19517503    -2.25559729     0.97016137
 h     -1.70274871     1.90615452     1.07407043
 h     -0.58150303     2.26249601    -0.94342178
 h      1.84296648     1.64644051    -0.68229036
 o      2.46599225    -1.16545597     0.29306339
 h      3.21081115    -0.61023479    -0.06016279
 c     -2.52144926    -0.44719598    -0.59761648
 h     -2.32280092    -1.37350741    -1.10728500
 h     -3.07678638    -0.69135600     0.28685072
 h     -3.10246046     0.15118735    -1.19921919
 h     -0.17190236     0.88259621     1.72977006
          17

 c      1.36299905    -0.40719176     0.09906769
 c     -0.13177113    -1.11513342     0.19149087
 c     -1.12265054     0.07685885    -0.04809216
 c     -1.07394712     1.02690669     1.11729291
 c     -0.29552669     1.25881344    -0.71517524
 c      1.01960614     0.98758124    -0.46466288
 h     -0.24326571    -2.25514592     1.04098030
 h     -1.74069976     1.88846339     1.12205839
 h     -0.58692096     2.31297915    -0.89098032
 h      1.78295127     1.67121741    -0.72222099
 o      2.48959817    -1.17074179     0.30538201
 h      3.17471298    -0.59493619    -0.05449453
 c     -2.51865736    -0.42595692    -0.60785253
 h     -2.26362750    -1.32684394    -1.09589348
 h     -3.06463597    -0.71718451     0.25685570
 h     -3.10951238     0.15148253    -1.21754714
 h     -0.12982703     0.87214692     1.75531650
          17

 c      1.35155387    -0.39927823     0.08121979
 c     -0.14317724    -1.11891657     0.20295950
 c     -1.09788943     0.07854240    -0.06420660
 c     -1.07570498     1.02629634     1.14266787
 c     -0.31448304     1.23441341    -0.71870437
 c      1.01518158     0.98093729    -0.47849408
 h     -0.29117951    -2.21914372     1.08355061
 h     -1.78365446     1.86916739     1.17835003
 h     -0.59569045     2.35592120    -0.84370760
 h      1.73311101     1.70494464    -0.76404745
 o      2.51197333    -1.17449594     0.31741671
 h      3.14820436    -0.58205349    -0.04898656
 c     -2.51353314    -0.40510171    -0.61642941
 h     -2.20406713    -1.29158716    -1.09409043
 h     -3.06050313    -0.74591273     0.23585135
 h     -3.12709597     0.17125975    -1.25052594
 h     -0.10488652     0.86812660     1.77693725
          17

 c      1.33607785    -0.39374770     0.06290435
 c     -0.15070806    -1.12150546     0.21662813
 c     -1.07464052     0.08032372    -0.08006538
 c     -1.07511256     1.02492382     1.16643327
 c     -0.33416820     1.21060527    -0.72005370
 c      1.01222808     0.97151409    -0.49167373
 h     -0.33707911    -2.14896137     1.09646543
 h     -1.82858008     1.84535220     1.24198244
 h     -0.60575313     2.37832802    -0.80150952
 h      1.69431496     1.74578315    -0.80656540
 o      2.53210926    -1.17678930     0.32923949
 h      3.14016830    -0.56544499    -0.04757880
 c     -2.50648718    -0.38434687    -0.62373482
 h     -2.14582391    -1.26884160    -1.10413762
 h     -3.06325587    -0.77613009     0.22261107
 h     -3.14848925     0.20392318    -1.29119908
 h     -0.10053503     0.87141390     1.79248246
          17

 c      1.31744920    -0.39100124     0.04451420
 c     -0.15450054    -1.12248431     0.23234185
 c     -1.05384661     0.08211056    -0.09507612
 c     -1.07239817     1.02280174     1.18844703
 c     -0.35393342     1.18837653    -0.71929363
 c      1.01066515     0.95996746    -0.50450738
 h     -0.37908662    -2.04764311     1.07953329
 h     -1.87177919     1.81382765     1.31136530
 h     -0.61677825     2.37337617    -0.76542517
 h      1.66356724     1.78745575    -0.84702717
 o      2.54954714    -1.17749646     0.34074116
 h      3.15192332    -0.54397705    -0.05083582
 c     -2.49815242    -0.36380267    -0.63036258
 h     -2.09256080    -1.25421998    -1.12513679
 h     -3.06970826    -0.80506836     0.21265613
 h     -3.16497219     0.24103124    -1.33027366
 h     -0.11606875     0.88201112     1.80196571
          17

 c      1.29654095    -0.39132583     0.02643516
 c     -0.15473960    -1.12112322     0.24967056
 c     -1.03642403     0.08351712    -0.10860175
 c     -1.06815393     1.02000557     1.20847044
 c     -0.37289177     1.16849563    -0.71656080
 c      1.01037057     0.94713057    -0.51736901
 h     -0.41576586    -1.92210248     1.03585982
 h     -1.90965524     1.77210847     1.38432826
 h     -0.62946992     2.33924187    -0.73685651
 h      1.63710981     1.82204614    -0.88216688
 o      2.56434692    -1.17620287     0.35159258
 h      3.17737979    -0.52276917    -0.05529298
 c     -2.48899590    -0.34394782    -0.63682910
 h     -2.04894062    -1.24102682    -1.15439933
 h     -3.07604144    -0.82938088     0.20070562
 h     -3.16983151     0.27609169    -1.36029407
 h     -0.14656118     0.89908635     1.80750309
          17

 c      1.27420913    -0.39490689     0.00904279
 c     -0.15147928    -1.11596342     0.26744252
 c     -1.02320696     0.08392045    -0.11998406
 c     -1.06331768     1.01659734     1.22612670
 c     -0.39002684     1.15154441    -0.71208142
 c      1.01105266     0.93374889    -0.53058712
 h     -0.44823267    -1.78833520     0.97741377
 h     -1.93942371     1.71902500     1.45828633
 h     -0.64520723     2.27859069    -0.71727878
 h      1.61255319     1.84288341    -0.90935934
 o      2.57676343    -1.17245850     0.36141428
 h      3.20799932    -0.50883153    -0.05622143
 c     -2.47925532    -0.32534725    -0.64349459
 h     -2.01898777    -1.22345222    -1.18899552
 h     -3.07906491    -0.84613532     0.18264666
 h     -3.15938820     0.30540819    -1.37678147
 h     -0.18250883     0.92105697     1.81359600
          17

 c      1.25126944    -0.40182346    -0.00730907
 c     -0.14415893    -1.10429935     0.28300386
 c     -1.01487191     0.08259661    -0.12859992
 c     -1.05904449     1.01255898     1.24091180
 c     -0.40428105     1.13775564    -0.70614435
 c      1.01225843     0.92034586    -0.54438211
 h     -0.48582258    -1.67823595     0.93403950
 h     -1.95968031     1.65493599     1.53052177
 h     -0.66615623     2.19962560    -0.70816113
 h      1.58937176     1.84592374    -0.92717908
 o      2.58698999    -1.16601789     0.36993606
 h      3.23677709    -0.50693534    -0.05025097
 c     -2.46899289    -0.30846210    -0.65057556
 h     -2.00507935    -1.19795554    -1.22655300
 h     -3.07686555    -0.85347613     0.15636196
 h     -3.13268990     0.32778050    -1.37799387
 h     -0.21087876     0.94600662     1.82671976
          17

 c      1.22849532    -0.41200669    -0.02232282
 c     -0.13151061    -1.08332840     0.29306876
 c     -1.01186112     0.07893198    -0.13395186
 c     -1.05624442     1.00772466     1.25241709
 c     -0.41460867     1.12670435    -0.69904116
 c      1.01342967     0.90718309    -0.55884159
 h     -0.54723505    -1.62730108     0.94389595
 h     -1.97079465     1.58161964     1.59856534
 h     -0.69588886     2.11819827    -0.71094935
 h      1.56871384     1.83013692    -0.93554084
 o      2.59506463    -1.15691415     0.37705450
 h      3.25964567    -0.51820537    -0.03632816
 c     -2.45812431    -0.29360569    -0.65815422
 h     -2.00768424    -1.16342334    -1.26551051
 h     -3.06904802    -0.85094952     0.12186231
 h     -3.09120794     0.34431641    -1.36467786
 h     -0.22019529     0.97255884     1.85235588
          17

 c      1.20668200    -0.42515683    -0.03581365
 c     -0.11405202    -1.05408832     0.29818908
 c     -1.01432632     0.07262444    -0.13574492
 c     -1.05494371     1.00178380     1.26071935
 c     -0.42002441     1.11723073    -0.69099162
 c      1.01394924     0.89424892    -0.57390826
 h     -0.63145864    -1.62958706     1.00096589
 h     -1.97495609     1.50187774     1.66059626
 h     -0.73989538     2.05698824    -0.72720614
 h      1.55322359     1.79769002    -0.93575873
 o      2.60084319    -1.14545063     0.38283941
 h      3.27581477    -0.54008191    -0.01583026
 c     -2.44640432    -0.28097449    -0.66616022
 h     -2.02546064    -1.12098940    -1.30525913
 h     -3.05686471    -0.83968262     0.08121927
 h     -3.03887466     0.35868496    -1.34017099
 h     -0.20800857     1.00036480     1.89003469
          17

 c      1.18672928    -0.44071286    -0.04774119
 c     -0.09454228    -1.02016214     0.30171016
 c     -1.02207890     0.06372097    -0.13387676
 c     -1.05424056     0.99441590     1.26645250
 c     -0.41987602     1.10837303    -0.68210924
 c      1.01316940     0.88124614    -0.58937515
 h     -0.71320177    -1.65303778     1.06755734
 h     -1.97558821     1.41888683     1.71568768
 h     -0.80301209     2.03307599    -0.75866939
 h      1.54699459     1.75407663    -0.93057398
 o      2.60398063    -1.13216231     0.38752150
 h      3.28796227    -0.56671521     0.00758243
 c     -2.43342105    -0.27069301    -0.67434954
 h     -2.05549789    -1.07378645    -1.34633282
 h     -3.04328637    -0.82245297     0.03839108
 h     -2.98207424     0.37750975    -1.31045139
 h     -0.18199983     1.02930159     1.93226673
          17

 c      1.16968249    -0.45790388    -0.05820873
 c     -0.07548376    -0.98439968     0.30591841
 c     -1.03455842     0.05258025    -0.12839886
 c     -1.05297615     0.98542645     1.27042552
 c     -0.41447319     1.10079111    -0.67253898
 c      1.01047136     0.86763187    -0.60491387
 h     -0.77302742    -1.67713947     1.12006631
 h     -1.97612049     1.33545292     1.76365798
 h     -0.88231320     2.04053704    -0.80564523
 h      1.55522072     1.70747007    -0.92381722
 o      2.60396923    -1.11771721     0.39143862
 h      3.30159734    -0.59032740     0.02872888
 c     -2.41870867    -0.26281369    -0.68237051
 h     -2.09378798    -1.02641748    -1.39048986
 h     -3.03275587    -0.80338510    -0.00136824
 h     -2.92843083     0.40961803    -1.28283470
 h     -0.15329919     1.05857451     1.96919557
          17

 c      1.15671587    -0.47583351    -0.06745353
 c     -0.05869850    -0.94881136     0.31199586
 c     -1.05082126     0.03986851    -0.11951279
 c     -1.05033571     0.97476761     1.27329824
 c     -0.40519718     1.09618685    -0.66263051
 c      1.00542987     0.85285067    -0.62018749
 h     -0.80214909    -1.69309066     1.14969025
 h     -1.97863862     1.25353560     1.80451470
 h     -0.96593500     2.05735837    -0.86488148
 h      1.58260608     1.66586093    -0.91916991
 o      2.60034810    -1.10270071     0.39489715
 h      3.32184739    -0.60449619     0.04301730
 c     -2.40208287    -0.25719508    -0.69002235
 h     -2.13611332    -0.98366475    -1.44018250
 h     -3.03014019    -0.78681065    -0.03300808
 h     -2.88342528     0.46218613    -1.26208965
 h     -0.13076039     1.08681078     1.99298514
          17

 c      1.14902007    -0.49359402    -0.07581173
 c     -0.04564605    -0.91499412     0.32069395
 c     -1.06956503     0.02651943    -0.10755718
 c     -1.04603953     0.96248289     1.27552170
 c     -0.39383779     1.09571717    -0.65283346
 c      0.99810076     0.83674627    -0.63502601
 h     -0.79740186    -1.69736673     1.15423095
 h     -1.98316594     1.17429263     1.83789796
 h     -1.04056938     2.06478272    -0.93073074
 h      1.63018805     1.63224429    -0.91830734
 o      2.59303163    -1.08737780     0.39800374
 h      3.34841217    -0.60780043     0.04903155
 c     -2.38403525    -0.25336499    -0.69753907
 h     -2.17912831    -0.94841496    -1.49694853
 h     -3.03865904    -0.77531671    -0.05397226
 h     -2.84707999     0.53504552    -1.24655283
 h     -0.11944317     1.11253631     1.99909491
          17

 c      1.14758328    -0.51039119    -0.08364052
 c     -0.03747521    -0.88425926     0.33260084
 c     -1.08922963     0.01361280    -0.09295183
 c     -1.04028331     0.94863574     1.27737002
 c     -0.38208942     1.09959694    -0.64352829
 c      0.98922216     0.81974161    -0.64949590
 h     -0.75805167    -1.68848044     1.13405335
 h     -1.98796730     1.09849038     1.86300612
 h     -1.09637781     2.05326441    -0.99746827
 h      1.69297668     1.60251841    -0.92026686
 o      2.58239053    -1.07169125     0.40064492
 h      3.37433888    -0.60371896     0.04875746
 c     -2.36577207    -0.25069034    -0.70551816
 h     -2.22079953    -0.92010613    -1.55939512
 h     -3.05790821    -0.76831807    -0.06573892
 h     -2.81503264     0.61963122    -1.22959922
 h     -0.12097160     1.13452631     1.98597917
          17

 c      1.15291052    -0.52563057    -0.09120617
 c     -0.03480757    -0.85758678     0.34811374
 c     -1.10817862     0.00221513    -0.07613159
 c     -1.03361272     0.93324986     1.27893124
 c     -0.37137966     1.10743018    -0.63498448
 c      0.98004928     0.80252793    -0.66377945
 h     -0.68485485    -1.66601047     1.09099821
 h     -1.99054364     1.02689295     1.87902392
 h     -1.12737871     2.02000306    -1.06031101
 h      1.76149980     1.56911327    -0.92292356
 o      2.56897200    -1.05547898     0.40262316
 h      3.39040531    -0.59709949     0.04532491
 c     -2.34886860    -0.24870172    -0.71460123
 h     -2.25982833    -0.89526690    -1.62277695
 h     -3.08389723    -0.76266669    -0.07297084
 h     -2.78254969     0.70396591    -1.20473867
 h     -0.13386774     1.15209096     1.95473844
          17

 c      1.16480989    -0.53892187    -0.09858090
 c     -0.03743344    -0.83549727     0.36724533
 c     -1.12492053    -0.00676952    -0.05751585
 c     -1.02683306     0.91626506     1.28005925
 c     -0.36277728     1.11852230    -0.62738393
 c      0.97194819     0.78565488    -0.67802231
 h     -0.58092170    -1.63142632     1.02924558
 h     -1.98866150     0.96039003     1.88569703
 h     -1.13067200     1.96616627    -1.11557376
 h      1.82567125     1.52587445    -0.92473596
 o      2.55321193    -1.03864619     0.40377542
 h      3.38967418    -0.59143460     0.04107927
 c     -2.33485088    -0.24714052    -0.72525890
 h     -2.29488893    -0.86964701    -1.68082726
 h     -3.11110481    -0.75465204    -0.08108927
 h     -2.74691940     0.77754003    -1.16853226
 h     -0.15335581     1.16547495     1.90913767
          17

 c      1.18238031    -0.55000316    -0.10560989
 c     -0.04405981    -0.81773011     0.38928270
 c     -1.13830682    -0.01271652    -0.03752666
 c     -1.02095121     0.89750591     1.28035507
 c     -0.35687383     1.13199303    -0.62083013
 c      0.96605940     0.76938041    -0.69227234
 h     -0.45465068    -1.59212770     0.95861803
 h     -1.98105286     0.89991929     1.88375821
 h     -1.10617251     1.89568585    -1.16081027
 h      1.87755034     1.47012603    -0.92538878
 o      2.53532839    -1.02121863     0.40401600
 h      3.36939851    -0.58810427     0.03693870
 c     -2.32488120    -0.24580014    -0.73770704
 h     -2.32441381    -0.84003343    -1.72806780
 h     -3.13464064    -0.74157836    -0.09437340
 h     -2.70770734     0.83311686    -1.12064028
 h     -0.17110570     1.17637619     1.85557255
          17

 c      1.20421780    -0.55863721    -0.11197506
 c     -0.05227198    -0.80250831     0.41233952
 c     -1.14764541    -0.01536452    -0.01663498
 c     -1.01700935     0.87670054     1.27929025
 c     -0.35362985     1.14672901    -0.61529732
 c      0.96312050     0.75372547    -0.70648631
 h     -0.32320313    -1.57089370     0.90018186
 h     -1.96781046     0.84631705     1.87515787
 h     -1.05737767     1.81546246    -1.19560453
 h      1.91233325     1.40255190    -0.92569018
 o      2.51532522    -1.00334944     0.40335236
 h      3.33147995    -0.58641556     0.03229472
 c     -2.31958412    -0.24439992    -0.75186388
 h     -2.34681333    -0.80495977    -1.76121932
 h     -3.15138266    -0.72232969    -0.11526215
 h     -2.66623731     0.86673763    -1.06293682
 h     -0.17660212     1.18806332     1.80174350
          17

 c      1.22870561    -0.56453526    -0.11732552
 c     -0.05953415    -0.78660782     0.43385832
 c     -1.15271552    -0.01483723     0.00458479
 c     -1.01562914     0.85365028     1.27653929
 c     -0.35221714     1.16128041    -0.61047475
 c      0.96339788     0.73857188    -0.72055563
 h     -0.20482076    -1.60630340     0.88156563
 h     -1.95060535     0.80019715     1.86312934
 h     -0.99319899     1.73638853    -1.22364054
 h      1.92861747     1.32659094    -0.92734546
 o      2.49304011    -0.98532410     0.40190703
 h      3.28252533    -0.58375298     0.02495448
 c     -2.31899570    -0.24256516    -0.76732640
 h     -2.36077190    -0.76470760    -1.77980800
 h     -3.16032681    -0.69736926    -0.14431153
 h     -2.62504470     0.87752484    -0.99876448
 h     -0.16222175     1.20391036     1.75306794
          17

 c      1.25418071    -0.56734866    -0.12140302
 c     -0.06500016    -0.76979953     0.45354713
 c     -1.15374210    -0.01153320     0.02537617
 c     -1.01648595     0.82852558     1.27228800
 c     -0.35102942     1.17389979    -0.60555646
 c      0.96668310     0.72371522    -0.73432907
 h     -0.09951844    -1.70182749     0.90399922
 h     -1.93263528     0.76187657     1.85202697
 h     -0.92895743     1.67328692    -1.25538768
 h      1.92874858     1.24801454    -0.93282731
 o      2.46828230    -0.96754328     0.39992838
 h      3.23273946    -0.57620325     0.01147028
 c     -2.32260010    -0.23989562    -0.78338308
 h     -2.36544355    -0.72109078    -1.78648968
 h     -3.16268331    -0.66862068    -0.18025818
 h     -2.58746433     0.86796176    -0.93246792
 h     -0.12951124     1.22450025     1.70946435
          17

 c      1.27885428    -0.56676089    -0.12406126
 c     -0.06823668    -0.75585194     0.47321857
 c     -1.15131031    -0.00598148     0.04475682
 c     -1.01839731     0.80195723     1.26717061
 c     -0.34830972     1.18304394    -0.59948232
 c      0.97232371     0.70886755    -0.74762333
 h     -0.00369758    -1.81392624     0.94476799
 h     -1.91786334     0.73133642     1.84672792
 h     -0.88061801     1.63940540    -1.30526130
 h      1.91927024     1.17450123    -0.94531277
 o      2.44116543    -0.95042018     0.39771991
 h      3.19179720    -0.56057748    -0.01109892
 c     -2.32942989    -0.23608458    -0.79908847
 h     -2.36051204    -0.67714032    -1.78718001
 h     -3.16191058    -0.63937339    -0.22006741
 h     -2.55729521     0.84453360    -0.86891597
 h     -0.08887753     1.24667854     1.66695724
          17

 c      1.30071326    -0.56255716    -0.12524726
 c     -0.06835584    -0.74758377     0.49406178
 c     -1.14617212     0.00119007     0.06159992
 c     -1.02003003     0.77479883     1.26203562
 c     -0.34333716     1.18823307    -0.59216859
 c      0.97932427     0.69370063    -0.76024044
 h      0.07939691    -1.90894152     0.98857173
 h     -1.90929857     0.70829058     1.85139525
 h     -0.85191899     1.63638405    -1.37690259
 h      1.91033770     1.11456655    -0.96850371
 o      2.41252827    -0.93422198     0.39548550
 h      3.16296201    -0.53725510    -0.04218405
 c     -2.33823283    -0.23104899    -0.81343107
 h     -2.34609167    -0.63642398    -1.79027094
 h     -3.16339501    -0.61404571    -0.25927136
 h     -2.53839193     0.81789010    -0.81270721
 h     -0.05287390     1.26585199     1.62184986
          17

 c      1.31758681    -0.55459655    -0.12503283
 c     -0.06466335    -0.74597313     0.51644072
 c     -1.13906751     0.00926923     0.07475990
 c     -1.02049811     0.74786472     1.25788034
 c     -0.33651965     1.19001291    -0.58507300
 c      0.98665778     0.67802808    -0.77204215
 h      0.14595763    -1.97272287     1.02929092
 h     -1.90705245     0.69229708     1.86795054
 h     -0.83368018     1.65457846    -1.45615123
 h      1.91195415     1.07517585    -1.00585997
 o      2.38398706    -0.91905282     0.39328956
 h      3.14203876    -0.51059158    -0.07679174
 c     -2.34773863    -0.22498435    -0.82560895
 h     -2.32252601    -0.60168877    -1.80377401
 h     -3.17302438    -0.59740554    -0.29316163
 h     -2.53396683     0.80090689    -0.76716502
 h     -0.03096391     1.27844592     1.57270288
          17

 c      1.32733206    -0.54278422    -0.12361482
 c     -0.05690631    -0.75098824     0.54032389
 c     -1.13063164     0.01751028     0.08318950
 c     -1.01951500     0.72180885     1.25584189
 c     -0.32838797     1.18907694    -0.58002510
 c      0.99378808     0.66205978    -0.78308965
 h      0.19365534    -2.00067855     1.06460780
 h     -1.90782166     0.68272589     1.89532861
 h     -0.81581766     1.68310833    -1.52450520
 h      1.92737237     1.05872299    -1.05896028
 o      2.35750706    -0.90500908     0.39120528
 h      3.12243163    -0.48615155    -0.10822209
 c     -2.35700438    -0.21820451    -0.83528542
 h     -2.29041918    -0.57330522    -1.83083057
 h     -3.19432537    -0.59307743    -0.31890747
 h     -2.54565502     0.80338212    -0.73386567
 h     -0.02813770     1.28283626     1.52017017
          17

 c      1.32814604    -0.52712864    -0.12120460
 c     -0.04523541    -0.76211374     0.56548772
 c     -1.12137659     0.02521257     0.08606097
 c     -1.01724221     0.69707667     1.25705285
 c     -0.31915812     1.18584762    -0.57834919
 c      1.00089351     0.64649623    -0.79375685
 h      0.22124260    -1.99177103     1.09340155
 h     -1.90638162     0.67858103     1.93014927
 h     -0.79271581     1.71456639    -1.56922922
 h      1.95024386     1.06203979    -1.12601925
 o      2.33488995    -0.89227648     0.38941069
 h      3.09964378    -0.46816567    -0.13108703
 c     -2.36565342    -0.21082359    -0.84257836
 h     -2.25113454    -0.54902127    -1.86734854
 h     -3.22581877    -0.60209542    -0.33720178
 h     -2.57285626     0.82639550    -0.71339031
 h     -0.04518978     1.27941682     1.46639078
          17

 c      1.31898279    -0.50790342    -0.11780387
 c     -0.03011330    -0.77854165     0.59157708
 c     -1.11171135     0.03181378     0.08290996
 c     -1.01409399     0.67383614     1.26238058
 c     -0.30882289     1.18050063    -0.58081523
 c      1.00845723     0.63238771    -0.80469775
 h      0.22817031    -1.94663656     1.11501793
 h     -1.89776753     0.67839292     1.96820545
 h     -0.76233646     1.74467775    -1.58389384
 h      1.96945104     1.07848097    -1.20223616
 o      2.31737428    -0.88107264     0.38810647
 h      3.07250259    -0.45874272    -0.14254964
 c     -2.37380510    -0.20264024    -0.84781485
 h     -2.20719247    -0.52548545    -1.90449635
 h     -3.26128403    -0.62271716    -0.35169750
 h     -2.61286362     0.86231819    -0.70618089
 h     -0.07898376     1.27063589     1.41455257
          17

 c      1.29990862    -0.48583096    -0.11298800
 c     -0.01224551    -0.79914157     0.61809420
 c     -1.10197618     0.03697288     0.07377631
 c     -1.01063275     0.65188624     1.27218677
 c     -0.29728669     1.17306311    -0.58780445
 c      1.01675801     0.62093525    -0.81670997
 h      0.21476770    -1.86841581     1.12965475
 h     -1.87875650     0.68030208     2.00579861
 h     -0.72472995     1.77125103    -1.56646996
 h      1.97531681     1.10071723    -1.28154696
 o      2.30536393    -0.87153421     0.38737996
 h      3.04290657    -0.45792805    -0.14251438
 c     -2.38178317    -0.19332974    -0.85134937
 h     -2.16197445    -0.49996201    -1.93322072
 h     -3.29271651    -0.65153593    -0.36682930
 h     -2.66168416     0.90012313    -0.71236792
 h     -0.12250001     1.26120535     1.36845174
          17

 c      1.27218188    -0.46214306    -0.10586797
 c      0.00742163    -0.82215814     0.64427522
 c     -1.09248200     0.04061217     0.05926963
 c     -1.00747385     0.63063868     1.28622953
 c     -0.28442116     1.16346624    -0.59938906
 c      1.02570029     0.61333219    -0.83061002
 h      0.18322106    -1.76689611     1.14036064
 h     -1.84846547     0.68223445     2.04058333
 h     -0.68140893     1.79381661    -1.51835264
 h      1.96217379     1.12237474    -1.35815375
 o      2.29835010    -0.86366532     0.38717654
 h      3.01553838    -0.46376827    -0.13369270
 c     -2.38986229    -0.18265485    -0.85352509
 h     -2.11904609    -0.47104855    -1.94711879
 h     -3.31319165    -0.68481074    -0.38602786
 h     -2.71497908     0.93018009    -0.73126018
 h     -0.16573074     1.25789974     1.33170308
          17

 c      1.23798527    -0.43840994    -0.09531375
 c      0.02763672    -0.84448870     0.66869354
 c     -1.08354880     0.04289956     0.04050120
 c     -1.00500888     0.60931946     1.30372788
 c     -0.27005851     1.15152701    -0.61527710
 c      1.03489627     0.61057476    -0.84711437
 h      0.13918454    -1.66774751     1.15843367
 h     -1.80851834     0.68207278     2.07209146
 h     -0.63545747     1.81422933    -1.44476705
 h      1.92835875     1.13866484    -1.42735420
 o      2.29509123    -0.85737463     0.38740115
 h      2.99731270    -0.47247702    -0.12142793
 c     -2.39816101    -0.17053759    -0.85467523
 h     -2.08158022    -0.43861979    -1.94326752
 h     -3.31819384    -0.71932035    -0.41107898
 h     -2.76872261     0.94612232    -0.76121921
 h     -0.19911799     1.26756597     1.30670309
          17

 c      1.19997941    -0.41616639    -0.08036369
 c      0.04698538    -0.86131191     0.68879668
 c     -1.07552965     0.04419487     0.01889452
 c     -1.00298104     0.58740605     1.32348988
 c     -0.25396935     1.13685799    -0.63469052
 c      1.04379770     0.61318951    -0.86666672
 h      0.09056783    -1.61799053     1.20975767
 h     -1.76294125     0.67782298     2.10203272
 h     -0.59197848     1.83825110    -1.35577315
 h      1.87574091     1.14670798    -1.48607206
 o      2.29404416    -0.85250973     0.38799644
 h      2.99502404    -0.47963562    -0.11206945
 c     -2.40663259    -0.15704487    -0.85510233
 h     -2.05195342    -0.40356271    -1.92219652
 h     -3.30585247    -0.75279150    -0.44218224
 h     -2.81958736     0.94498736    -0.79982989
 h     -0.21889435     1.29298984     1.29423460
          17

 c      1.16095300    -0.39647510    -0.06067033
 c      0.06456758    -0.86987043     0.70288915
 c     -1.06880005     0.04498409    -0.00405370
 c     -1.00039968     0.56495463     1.34404834
 c     -0.23592317     1.11884649    -0.65644907
 c      1.05176330     0.62095872    -0.88922060
 h      0.03900706    -1.64303930     1.31262261
 h     -1.71744039     0.66777338     2.13407241
 h     -0.55773981     1.87647910    -1.26497531
 h      1.80966516     1.14601197    -1.53357425
 o      2.29393282    -0.84880231     0.38885992
 h      3.01064369    -0.48279443    -0.10937065
 c     -2.41508488    -0.14235885    -0.85502855
 h     -2.03137433    -0.36756337    -1.88781694
 h     -3.27682636    -0.78417535    -0.47820731
 h     -2.86526477     0.92701461    -0.84412993
 h     -0.22895479     1.33029285     1.29415290
          17

 c      1.12368362    -0.37964971    -0.03678052
 c      0.07952552    -0.87313823     0.71338008
 c     -1.06370276     0.04578583    -0.02695526
 c     -0.99603882     0.54247590     1.36390914
 c     -0.21600327     1.09717862    -0.67963284
 c      1.05805264     0.63280463    -0.91407803
 h     -0.01592253    -1.70495879     1.44062210
 h     -1.67757276     0.65051092     2.17240066
 h     -0.53784903     1.93870556    -1.18180535
 h      1.73925949     1.13918861    -1.57260641
 o      2.29410632    -0.84582986     0.38974566
 h      3.03839088    -0.48309804    -0.11206344
 c     -2.42319998    -0.12676167    -0.85452954
 h     -2.01946375    -0.33293784    -1.84740235
 h     -3.23409914    -0.81390888    -0.51697751
 h     -2.90487190     0.89562059    -0.89086492
 h     -0.23687821     1.37117952     1.30602347
          17

 c      1.09081838    -0.36535281    -0.01002497
 c      0.09036563    -0.87456282     0.72363218
 c     -1.06049113     0.04704491    -0.04860738
 c     -0.98903524     0.52058903     1.38191057
 c     -0.19505114     1.07290881    -0.70421196
 c      1.06188289     0.64693554    -0.93991691
 h     -0.06886919    -1.76426473     1.55980454
 h     -1.64629927     0.62466094     2.21908372
 h     -0.53099757     2.02107482    -1.10429698
 h      1.67707296     1.13226064    -1.61030475
 o      2.29441284    -0.84312524     0.39036039
 h      3.06787487    -0.48370076    -0.11577816
 c     -2.43055291    -0.11064540    -0.85349611
 h     -2.01401470    -0.30235234    -1.81100888
 h     -3.18248460    -0.84401224    -0.55565233
 h     -2.93941052     0.85739901    -0.93685014
 h     -0.24922526     1.40704441     1.32910280
          17

 c      1.06468471    -0.35292504     0.01787996
 c      0.09557359    -0.87590821     0.73580770
 c     -1.05931015     0.04909830    -0.06803875
 c     -0.97914279     0.49981124     1.39747619
 c     -0.17462560     1.04841864    -0.73045202
 c      1.06277132     0.66129679    -0.96516719
 h     -0.11432082    -1.80378044     1.65249841
 h     -1.62274329     0.58871417     2.27195228
 h     -0.53071188     2.10563955    -1.02607022
 h      1.63579576     1.13269115    -1.65629841
 o      2.29486231    -0.84032409     0.39052818
 h      3.08956038    -0.48720355    -0.11650875
 c     -2.43664157    -0.09453612    -0.85170929
 h     -2.01159670    -0.27821844    -1.78917460
 h     -3.12744686    -0.87752685    -0.59136461
 h     -2.97192673     0.82133193    -0.97945568
 h     -0.26964070     1.43135038     1.36213666
          17

 c      1.04706269    -0.34171827     0.04528875
 c      0.09403133    -0.87794971     0.75111013
 c     -1.06019569     0.05219405    -0.08453958
 c     -0.96662476     0.48046456     1.41058081
 c     -0.15656564     1.02614310    -0.75813319
 c      1.06113973     0.67425450    -0.98880234
 h     -0.14886396    -1.81832803     1.71187324
 h     -1.60332493     0.54135235     2.32509230
 h     -0.53074792     2.17404744    -0.94536170
 h      1.62164849     1.14414592    -1.71556423
 o      2.29540209    -0.83722063     0.39025098
 h      3.09777780    -0.49447937    -0.11238154
 c     -2.44095817    -0.07908471    -0.84908908
 h     -2.00946869    -0.26174244    -1.78857300
 h     -3.07326303    -0.91682250    -0.62204251
 h     -3.00656482     0.79615799    -1.01692680
 h     -0.29888516     1.44030071     1.40332967
          17

 c      1.03896863    -0.33133410     0.07097328
 c      0.08521061    -0.88091619     0.77007682
 c     -1.06307861     0.05651049    -0.09765700
 c     -0.95201787     0.46260313     1.42150965
 c     -0.14270064     1.00782955    -0.78654975
 c      1.05854088     0.68498987    -1.01089590
 h     -0.17065495    -1.80720043     1.73571312
 h     -1.58400114     0.48200795     2.37130124
 h     -0.52743463     2.21501063    -0.86505774
 h      1.63103361     1.16322655    -1.78255505
 o      2.29582353    -0.83375686     0.38969570
 h      3.09147445    -0.50459172    -0.10400012
 c     -2.44314809    -0.06495446    -0.84596956
 h     -2.00753148    -0.25222901    -1.80846052
 h     -3.02165579    -0.96142368    -0.64691573
 h     -3.04610836     0.78629427    -1.04801575
 h     -0.33532016     1.43304572     1.45051581
          17

 c      1.04054624    -0.32173088     0.09426039
 c      0.06927597    -0.88456709     0.79264621
 c     -1.06779156     0.06215906    -0.10715784
 c     -0.93596924     0.44595410     1.43062028
 c     -0.13463895     0.99450432    -0.81479552
 c      1.05704385     0.69323704    -1.03219924
 h     -0.17883846    -1.77154726     1.72385137
 h     -1.56183729     0.41113888     2.40431544
 h     -0.51932247     2.22376102    -0.78990072
 h      1.65509334     1.18296115    -1.84539570
 o      2.29572753    -0.83000001     0.38917657
 h      3.07423803    -0.51501022    -0.09440876
 c     -2.44319035    -0.05266027    -0.84310852
 h     -2.00813114    -0.24737197    -1.84165469
 h     -2.97215652    -1.00728657    -0.66627871
 h     -3.08969324     0.78959701    -1.07111990
 h     -0.37526354     1.41198193     1.50145949
          17

 c      1.05112678    -0.31318290     0.11495305
 c      0.04706259    -0.88816647     0.81816091
 c     -1.07407985     0.06917871    -0.11297621
 c     -0.91916721     0.42989734     1.43819733
 c     -0.13346960     0.98660435    -0.84198664
 c      1.05837510     0.69889979    -1.05338702
 h     -0.17352367    -1.71454818     1.67827764
 h     -1.53555429     0.33013737     2.41989491
 h     -0.50641237     2.19986427    -0.72485578
 h      1.68544536     1.19749381    -1.89338681
 o      2.29456123    -0.82611590     0.38913096
 h      3.05363683    -0.52205974    -0.08871539
 c     -2.44139870    -0.04251845    -0.84141172
 h     -2.01411540    -0.24427371    -1.87879674
 h     -2.92370547    -1.04836206    -0.68081840
 h     -3.13312270     0.79940227    -1.08406964
 h     -0.41337650     1.38299446     1.55430561
          17

 c      1.06942363    -0.30611899     0.13311418
 c      0.01995537    -0.89035657     0.84526370
 c     -1.08161876     0.07753059    -0.11516328
 c     -0.90227553     0.41355139     1.44438026
 c     -0.13944755     0.98404349    -0.86739079
 c      1.06337652     0.70193705    -1.07470676
 h     -0.15653088    -1.64441456     1.60618952
 h     -1.50552750     0.24106750     2.41612423
 h     -0.48978462     2.14617318    -0.67450356
 h      1.71631165     1.20355361    -1.92002415
 o      2.29182507    -0.82230219     0.39002072
 h      3.03832347    -0.52217696    -0.09240382
 c     -2.43824028    -0.03469902    -0.84163787
 h     -2.02729329    -0.24032369    -1.91183171
 h     -2.87594473    -1.07897085    -0.69111438
 h     -3.17119301     0.80840519    -1.08479799
 h     -0.44363893     1.35467736     1.60809429
          17

 c      1.09375816    -0.30091520     0.14883275
 c     -0.01023370    -0.88868296     0.87145238
 c     -1.09003394     0.08709686    -0.11385292
 c     -0.88579579     0.39606954     1.44916091
 c     -0.15184131     0.98617506    -0.89050007
 c      1.07185928     0.70238016    -1.09596815
 h     -0.13290836    -1.58226809     1.52760607
 h     -1.47364095     0.14637677     2.39345063
 h     -0.47177198     2.06953422    -0.64253730
 h      1.74449295     1.20009307    -1.92282093
 o      2.28746504    -0.81867257     0.39212733
 h      3.03253364    -0.51409779    -0.10793131
 c     -2.43416068    -0.02926477    -0.84425235
 h     -2.04800481    -0.23358013    -1.93536114
 h     -2.82960920    -1.09542991    -0.69748071
 h     -3.19969105     0.81110658    -1.07200787
 h     -0.46133317     1.33512879     1.66284800
          17

 c      1.12223743    -0.29770783     0.16205760
 c     -0.04152924    -0.87905639     0.89273683
 c     -1.09892246     0.09769029    -0.10925249
 c     -0.86991693     0.37707725     1.45248112
 c     -0.16902507     0.99161624    -0.91110451
 c      1.08278003     0.70032803    -1.11664097
 h     -0.11037737    -1.57073150     1.48131852
 h     -1.44310586     0.04863939     2.35462212
 h     -0.45668645     1.98357510    -0.63060237
 h      1.76907871     1.18782767    -1.90267577
 o      2.28211856    -0.81520493     0.39541571
 h      3.03292995    -0.50010930    -0.13245137
 c     -2.42949740    -0.02616747    -0.84939843
 h     -2.07527568    -0.22282687    -1.94681446
 h     -2.78637297    -1.09674713    -0.69997943
 h     -3.21625435     0.80447800    -1.04538898
 h     -0.46519843     1.32712487     1.71867050
          17

 c      1.15285804    -0.29625775     0.17252225
 c     -0.07264480    -0.85872514     0.90663132
 c     -1.10787012     0.10908103    -0.10166104
 c     -0.85454989     0.35691336     1.45438935
 c     -0.18874507     0.99799590    -0.92942189
 c      1.09457638     0.69588872    -1.13594494
 h     -0.09043794    -1.64093368     1.49024973
 h     -1.41812133    -0.04960058     2.30432936
 h     -0.45173130     1.91257717    -0.63615842
 h      1.79156302     1.16919013    -1.86371813
 o      2.27692581    -0.81185430     0.39965526
 h      3.03207100    -0.48467845    -0.15965986
 c     -2.42445256    -0.02522835    -0.85690213
 h     -2.10707028    -0.20753842    -1.94642195
 h     -2.74855986    -1.08484621    -0.69845328
 h     -3.22059615     0.78788169    -1.00554168
 h     -0.45776532     1.32622409     1.77457307
          17

 c      1.18352408    -0.29594067     0.17979000
 c     -0.10285600    -0.83108957     0.91538472
 c     -1.11647427     0.12103836    -0.09149325
 c     -0.83960366     0.33650154     1.45516204
 c     -0.20856892     1.00228051    -0.94609110
 c      1.10548583     0.68909591    -1.15291643
 h     -0.06908382    -1.75708703     1.52243464
 h     -1.40310306    -0.14582051     2.24815396
 h     -0.46586348     1.88826130    -0.65200882
 h      1.81619587     1.14846816    -1.81320910
 o      2.27318488    -0.80870800     0.40464319
 h      3.02384499    -0.47216614    -0.18336086
 c     -2.41908534    -0.02613300    -0.86626893
 h     -2.14051670    -0.18784829    -1.93737035
 h     -2.71883255    -1.06453250    -0.69253174
 h     -3.21458078     0.76291693    -0.95379117
 h     -0.44357117     1.32401769     1.82845808
          17

 c      1.21204833    -0.29590366     0.18340471
 c     -0.13095917    -0.80098255     0.92119014
 c     -1.12436784     0.13336510    -0.07927000
 c     -0.82529330     0.31703630     1.45538413
 c     -0.22670010     1.00281101    -0.96148833
 c      1.11382448     0.67988718    -1.16654348
 h     -0.04747031    -1.87220339     1.54602800
 h     -1.40145546    -0.23719310     2.19086397
 h     -0.50300833     1.92580546    -0.67412648
 h      1.84940643     1.13125997    -1.76013415
 o      2.27213040    -0.80603868     0.41032256
 h      3.00604031    -0.46556269    -0.19956312
 c     -2.41332072    -0.02847675    -0.87668801
 h     -2.17221880    -0.16446896    -1.92591553
 h     -2.69977836    -1.04288146    -0.68167518
 h     -3.20217057     0.73323184    -0.89190240
 h     -0.42711960     1.31260379     1.87805627
          17

 c      1.23631484    -0.29524831     0.18300128
 c     -0.15549748    -0.77171787     0.92439590
 c     -1.13123667     0.14591699    -0.06560067
 c     -0.81229977     0.29975514     1.45598221
 c     -0.24252719     1.00088622    -0.97512982
 c      1.11836399     0.66825448    -1.17608525
 h     -0.02862126    -1.96235402     1.54937984
 h     -1.41444667    -0.32003626     2.13512099
 h     -0.55666787     2.00519532    -0.70850858
 h      1.89632209     1.12213015    -1.71138616
 o      2.27476818    -0.80424881     0.41679408
 h      2.98056707    -0.46615806    -0.20713783
 c     -2.40700762    -0.03188572    -0.88711196
 h     -2.19887540    -0.13841876    -1.92053485
 h     -2.69327709    -1.02739343    -0.66545632
 h     -3.18876012     0.70381191    -0.82169994
 h     -0.41186923     1.28695183     1.92173920
          17

 c      1.25459597    -0.29322913     0.17837831
 c     -0.17504089    -0.74567851     0.92439309
 c     -1.13683022     0.15860419    -0.05115544
 c     -0.80172249     0.28582513     1.45811567
 c     -0.25607793     0.99884456    -0.98638667
 c      1.11876014     0.65448970    -1.18137288
 h     -0.01474596    -2.01843958     1.53063488
 h     -1.44090178    -0.38983741     2.08163485
 h     -0.61624604     2.09422513    -0.76234277
 h      1.95539311     1.12146945    -1.66816208
 o      2.28165761    -0.80374350     0.42427931
 h      2.95293762    -0.47352758    -0.20800387
 c     -2.40006314    -0.03616667    -0.89648551
 h     -2.21828613    -0.11050233    -1.92890375
 h     -2.69968395    -1.02294356    -0.64423030
 h     -3.17928500     0.67919071    -0.74488186
 h     -0.40002801     1.24544699     1.95891340
          17

 c      1.26589968    -0.28944919     0.16956318
 c     -0.18833197    -0.72481468     0.92028975
 c     -1.14096177     0.17137273    -0.03661438
 c     -0.79485689     0.27619197     1.46291949
 c     -0.26744020     0.99830130    -0.99502011
 c      1.11556883     0.63919759    -1.18268763
 h     -0.00717356    -2.03748085     1.49090581
 h     -1.47782285    -0.44208963     2.03032173
 h     -0.67341847     2.16969609    -0.83755455
 h      2.01747980     1.12531654    -1.62728589
 o      2.29270549    -0.80477780     0.43305112
 h      2.93120859    -0.48575693    -0.20687638
 c     -2.39266244    -0.04134083    -0.90404938
 h     -2.23022444    -0.08091774    -1.95331118
 h     -2.71725932    -1.02944003    -0.61986191
 h     -3.17564113     0.66113750    -0.66356488
 h     -0.39253651     1.18991607     1.99029350
          17

 c      1.27016168    -0.28396201     0.15684696
 c     -0.19446130    -0.71057811     0.91129135
 c     -1.14349653     0.18418354    -0.02260632
 c     -0.79289287     0.27125995     1.47116612
 c     -0.27666219     1.00004591    -1.00109187
 c      1.10974912     0.62304905    -1.18038634
 h     -0.00675410    -2.01869511     1.43185385
 h     -1.52139694    -0.47321761     1.98135825
 h     -0.72287017     2.21877202    -0.93206663
 h      2.07095448     1.12837507    -1.58545860
 o      2.30717060    -0.80732698     0.44329603
 h      2.92348944    -0.50037110    -0.20954957
 c     -2.38530631    -0.04750296    -0.90945730
 h     -2.23630432    -0.04954004    -1.98853391
 h     -2.74240460    -1.04243736    -0.59571928
 h     -3.17568517     0.64788105    -0.58128841
 h     -0.38890196     1.12577896     2.01833347
          17

 c      1.26815510    -0.27722131     0.14076570
 c     -0.19305467    -0.70359988     0.89696737
 c     -1.14433875     0.19700009    -0.00966188
 c     -0.79665046     0.27052838     1.48293649
 c     -0.28380557     1.00437415    -1.00480941
 c      1.10219285     0.60659113    -1.17471236
 h     -0.01412014    -1.96230540     1.35514174
 h     -1.56785511    -0.48108695     1.93567022
 h     -0.76123482     2.23499680    -1.04189857
 h      2.10652049     1.12650226    -1.54141357
 o      2.32398047    -0.81102192     0.45489530
 h      2.93394705    -0.51608914    -0.21914160
 c     -2.37866424    -0.05466729    -0.91261313
 h     -2.23891703    -0.01659166    -2.02470615
 h     -2.77064731    -1.05600429    -0.57575125
 h     -3.17500038     0.63577601    -0.50312926
 h     -0.38692812     1.06197438     2.04768735
          17

 c      1.26117665    -0.26992468     0.12204286
 c     -0.18436894    -0.70342839     0.87736443
 c     -1.14342177     0.20978017     0.00181356
 c     -0.80642179     0.27259634     1.49750508
 c     -0.28897991     1.01130127    -1.00645976
 c      1.09354780     0.59022432    -1.16581737
 h     -0.02964066    -1.87045917     1.26283271
 h     -1.61403692    -0.46527214     1.89495809
 h     -0.78629299     2.21559678    -1.16219083
 h      2.11873900     1.11736503    -1.49577695
 o      2.34212241    -0.81521324     0.46729320
 h      2.96035998    -0.53388457    -0.23310866
 c     -2.37333353    -0.06272468    -0.91346915
 h     -2.24025855     0.01707972    -2.05198700
 h     -2.79770600    -1.06529265    -0.56339592
 h     -3.16952378     0.62157575    -0.43455973
 h     -0.38303937     1.00911654     2.08466383
          17

 c      1.25068608    -0.26285098     0.10153201
 c     -0.16925784    -0.70832894     0.85284186
 c     -1.14070188     0.22246718     0.01154385
 c     -0.82185910     0.27580181     1.51366987
 c     -0.29233518     1.02062489    -1.00638982
 c      1.08420337     0.57425685    -1.15384378
 h     -0.05284325    -1.75181362     1.15890399
 h     -1.65783135    -0.42737606     1.86148102
 h     -0.79669798     2.16052196    -1.28761550
 h      2.10585263     1.10028638    -1.45041217
 o      2.36079450    -0.81917930     0.47965694
 h      2.99606856    -0.55591763    -0.24475239
 c     -2.36968704    -0.07146767    -0.91195741
 h     -2.24195731     0.05020845    -2.06333667
 h     -2.82016725    -1.06769022    -0.56093880
 h     -3.15700362     0.60359581    -0.38012832
 h     -0.37435395     0.97459188     2.13405824
          17

 c      1.23805078    -0.25676364     0.08018487
 c     -0.14908595    -0.71459451     0.82359720
 c     -1.13615382     0.23498130     0.01937024
 c     -0.84188005     0.27905024     1.53036729
 c     -0.29401861     1.03188459    -1.00498420
 c      1.07429092     0.55895386    -1.13899230
 h     -0.08120176    -1.63442734     1.05259502
 h     -1.69872868    -0.37137263     1.83775671
 h     -0.79220166     2.07274013    -1.41277797
 h      2.06962666     1.07615473    -1.40804824
 o      2.37935800    -0.82233289     0.49118235
 h      3.03384513    -0.58374914    -0.24728069
 c     -2.36782836    -0.08061704    -0.90800927
 h     -2.24507325     0.08145603    -2.05524011
 h     -2.83579887    -1.06305457    -0.56930011
 h     -3.13726281     0.58185255    -0.34269177
 h     -0.36171130     0.95791450     2.19470995
          17

 c      1.22444116    -0.25238987     0.05904512
 c     -0.12548325    -0.71537852     0.78926055
 c     -1.12977189     0.24722588     0.02522973
 c     -0.86480612     0.28205797     1.54697453
 c     -0.29410550     1.04427057    -1.00259503
 c      1.06363764     0.54454913    -1.12156178
 h     -0.11070729    -1.58415179     0.96065505
 h     -1.73842854    -0.30359069     1.82622328
 h     -0.77431830     1.95924069    -1.53320332
 h      2.01587118     1.04769935    -1.37224831
 o      2.39726752    -0.82430794     0.50129408
 h      3.06833353    -0.61751577    -0.23654567
 c     -2.36759218    -0.08983802    -0.90158476
 h     -2.25016049     0.10972840    -2.02764716
 h     -2.84370676    -1.05369465    -0.58801708
 h     -3.11204894     0.55787200    -0.32308203
 h     -0.34990338     0.95223544     2.25924762
          17

 c      1.21085492    -0.25040596     0.03921922
 c     -0.09954422    -0.70528915     0.75017278
 c     -1.12159446     0.25913998     0.02911009
 c     -0.88877496     0.28505880     1.56317026
 c     -0.29254772     1.05659345    -0.99940167
 c      1.05171299     0.53121943    -1.10196186
 h     -0.14362697    -1.65389830     0.89093213
 h     -1.78077993    -0.23178954     1.82878439
 h     -0.74704327     1.83152345    -1.64718852
 h      1.95525484     1.01994598    -1.34755082
 o      2.41402401    -0.82495358     0.50971754
 h      3.09691342    -0.65596503    -0.21197007
 c     -2.36855213    -0.09876530    -0.89267871
 h     -2.25726284     0.13449142    -1.98395690
 h     -2.84442564    -1.04427587    -0.61533717
 h     -3.08493330     0.53453876    -0.31988394
 h     -0.34470917     0.94983037     2.31845242
          17

 c      1.19824375    -0.25140543     0.02180436
 c     -0.07229205    -0.68887742     0.70851164
 c     -1.11174647     0.27074237     0.03101650
 c     -0.91218295     0.28841483     1.57874457
 c     -0.28924161     1.06753165    -0.99532881
 c      1.03773027     0.51910653    -1.08073216
 h     -0.18267986    -1.78472784     0.82956589
 h     -1.82987818    -0.16310949     1.84612248
 h     -0.71625283     1.70306196    -1.75697634
 h      1.90235786     0.99981850    -1.33929193
 o      2.42912426    -0.82428888     0.51648963
 h      3.11998842    -0.69683740    -0.17666900
 c     -2.37005143    -0.10707458    -0.88128887
 h     -2.26584097     0.15612118    -1.93111666
 h     -2.83977001    -1.04122327    -0.64855864
 h     -3.06121936     0.51594902    -0.32929279
 h     -0.35031093     0.94545814     2.36497296
          17

 c      1.18762505    -0.25592142     0.00780620
 c     -0.04545862    -0.67159670     0.66613601
 c     -1.10044554     0.28204562     0.03102604
 c     -0.93404253     0.29225749     1.59351016
 c     -0.28428411     1.07619147    -0.99033563
 c      1.02117300     0.50854332    -1.05862830
 h     -0.22265012    -1.91114139     0.76724662
 h     -1.88652735    -0.10180690     1.87694070
 h     -0.68658103     1.58321619    -1.86535274
 h      1.86950963     0.99294535    -1.35205465
 o      2.44201467    -0.82243755     0.52192431
 h      3.14099356    -0.73744671    -0.13702803
 c     -2.37132007    -0.11461442    -0.86734999
 h     -2.27473983     0.17612873    -1.87913633
 h     -2.83204446    -1.05087497    -0.68478106
 h     -3.04734242     0.50684303    -0.34552106
 h     -0.36840607     0.93675034     2.39442756
          17

 c      1.18015243    -0.26440171    -0.00198128
 c     -0.02084305    -0.65592646     0.62436048
 c     -1.08799802     0.29298470     0.02933201
 c     -0.95417256     0.29641819     1.60730088
 c     -0.27817604     1.08240859    -0.98494608
 c      1.00255006     0.50039621    -1.03679108
 h     -0.25830705    -2.00572674     0.70189990
 h     -1.94624203    -0.04885664     1.91778030
 h     -0.65865813     1.47431378    -1.96911205
 h      1.85776162     0.99860610    -1.38655601
 o      2.45212928    -0.81955321     0.52648511
 h      3.16518695    -0.77548764    -0.10089525
 c     -2.37173440    -0.12149834    -0.85071470
 h     -2.28244691     0.19675415    -1.83864801
 h     -2.82259123    -1.07636490    -0.72180248
 h     -3.04899261     0.51089133    -0.36251882
 h     -0.39823003     0.92367101     2.40536359
          17

 c      1.17711381    -0.27709829    -0.00712872
 c     -0.00010335    -0.64295539     0.58432715
 c     -1.07479189     0.30341038     0.02624144
 c     -0.97303659     0.30056885     1.61991113
 c     -0.27164186     1.08642582    -0.98020804
 c      0.98339781     0.49596036    -1.01671660
 h     -0.28660460    -2.06018524     0.63395135
 h     -2.00129168    -0.00365902     1.96383488
 h     -0.63064319     1.37584628    -2.05909901
 h      1.85667661     1.00944791    -1.43810289
 o      2.45908438    -0.81576202     0.53053585
 h      3.19612593    -0.80968520    -0.07387963
 c     -2.37111108    -0.12796203    -0.83132519
 h     -2.28773581     0.21946486    -1.81608447
 h     -2.81073834    -1.11524322    -0.75833624
 h     -3.06812990     0.52801256    -0.37659460
 h     -0.43667037     0.90822019     2.39929260
          17

 c      1.17982035    -0.29392100    -0.00770923
 c      0.01524540    -0.63340239     0.54708924
 c     -1.06128082     0.31311010     0.02214117
 c     -0.99141215     0.30432133     1.63096851
 c     -0.26534592     1.08855535    -0.97715619
 c      0.96552240     0.49633775    -0.99983167
 h     -0.30592971    -2.07273592     0.56458612
 h     -2.04439929     0.03430298     2.01018872
 h     -0.60111993     1.28835502    -2.12616583
 h      1.85337718     1.01682564    -1.49898604
 o      2.46290239    -0.81116715     0.53413134
 h      3.23185892    -0.83955751    -0.05627626
 c     -2.36977135    -0.13404624    -0.80950236
 h     -2.29020276     0.24327981    -1.80990337
 h     -2.79429574    -1.16029278    -0.79334134
 h     -3.10134169     0.55308137    -0.38751940
 h     -0.47824407     0.89453253     2.38100572
          17

 c      1.18937580    -0.31433852    -0.00431875
 c      0.02392130    -0.62791126     0.51353420
 c     -1.04796209     0.32183988     0.01744829
 c     -1.01013177     0.30723906     1.63986962
 c     -0.25980973     1.08911928    -0.97649356
 c      0.95050259     0.50194958    -0.98703757
 h     -0.31542399    -2.04350917     0.49533582
 h     -2.07096312     0.06494041     2.05270943
 h     -0.57004468     1.21366452    -2.16468029
 h      1.83888539     1.01475157    -1.56174179
 o      2.46397667    -0.80589702     0.53707435
 h      3.26538613    -0.86458193    -0.04415701
 c     -2.36829499    -0.13949394    -0.78600495
 h     -2.29019671     0.26487182    -1.81220257
 h     -2.77100994    -1.20279315    -0.82537894
 h     -3.14155569     0.57793716    -0.39692157
 h     -0.51541781     0.88880363     2.35840289
          17

 c      1.20635313    -0.33740406     0.00209747
 c      0.02509813    -0.62703200     0.48425147
 c     -1.03535204     0.32936277     0.01255997
 c     -1.02983654     0.30892631     1.64594349
 c     -0.25544665     1.08846270    -0.97856200
 c      0.93963858     0.51244892    -0.97856115
 h     -0.31474181    -1.97336157     0.42801213
 h     -2.07956101     0.08768208     2.08845362
 h     -0.53851599     1.15404219    -2.17274627
 h      1.80903364     1.00046982    -1.62072759
 o      2.46281180    -0.80012718     0.53913806
 h      3.28887219    -0.88388594    -0.03297737
 c     -2.36721008    -0.14392900    -0.76178952
 h     -2.28839122     0.28034498    -1.81374016
 h     -2.73961802    -1.23542247    -0.85259241
 h     -3.18125691     0.59471802    -0.40615468
 h     -0.54043699     0.89765022     2.34006518
          17

 c      1.23048430    -0.36189358     0.01053265
 c      0.01867867    -0.63106451     0.45944269
 c     -1.02396202     0.33549129     0.00781359
 c     -1.05062906     0.30931454     1.64885760
 c     -0.25257642     1.08692081    -0.98336960
 c      0.93398531     0.52689934    -0.97408403
 h     -0.30429438    -1.86466112     0.36467723
 h     -2.07183275     0.10167990     2.11585792
 h     -0.50851142     1.11171239    -2.15181150
 h      1.76354031     0.97377224    -1.67249204
 o      2.45982895    -0.79407101     0.54021943
 h      3.29714602    -0.89655554    -0.01992440
 c     -2.36682842    -0.14703752    -0.73775020
 h     -2.28545755     0.28679299    -1.80752624
 h     -2.70012503    -1.25359297    -0.87305096
 h     -3.21458739     0.59784722    -0.41542917
 h     -0.54906384     0.92410351     2.33009635
          17

 c      1.26053084    -0.38646182     0.02012908
 c      0.00547316    -0.63972103     0.43897593
 c     -1.01427663     0.34012922     0.00346979
 c     -1.07183184     0.30888761     1.64883729
 c     -0.25136642     1.08475166    -0.99054009
 c      0.93426857     0.54404772    -0.97295472
 h     -0.28636768    -1.72502336     0.30732507
 h     -2.05236516     0.10593027     2.13495627
 h     -0.48290461     1.08866070    -2.10719986
 h      1.70539504     0.93643174    -1.71602008
 o      2.45533152    -0.78797383     0.54039493
 h      3.28912229    -0.90200755    -0.00450336
 c     -2.36721452    -0.14862745    -0.71458639
 h     -2.28193087     0.28288605    -1.78991488
 h     -2.65365998    -1.25575464    -0.88510243
 h     -3.23801447     0.58446711    -0.42389476
 h     -0.54322139     0.96446235     2.32500870
          17

 c      1.29441706    -0.40975090     0.03019916
 c     -0.01272771    -0.65123505     0.42267015
 c     -1.00673192     0.34330133    -0.00027721
 c     -1.09214661     0.30848946     1.64633432
 c     -0.25170870     1.08207605    -0.99914357
 c      0.94069670     0.56257513    -0.97432636
 h     -0.26826547    -1.57815118     0.25609240
 h     -2.02841330     0.09934378     2.14758853
 h     -0.46571858     1.08647274    -2.04999818
 h      1.64079973     0.89190442    -1.75336754
 o      2.44956355    -0.78211928     0.53995081
 h      3.26821702    -0.90020713     0.01151659
 c     -2.36819910    -0.14861967    -0.69275666
 h     -2.27815963     0.26890909    -1.76054959
 h     -2.60222084    -1.24343009    -0.88763672
 h     -3.25043804     0.55428827    -0.42992471
 h     -0.52923753     1.01022337     2.31704664
          17

 c      1.32951684    -0.43047417     0.04010275
 c     -0.03303763    -0.66067317     0.41099001
 c     -1.00169614     0.34516389    -0.00327387
 c     -1.11008625     0.30892391     1.64158870
 c     -0.25310386     1.07885334    -1.00751294
 c      0.95281713     0.58128915    -0.97721027
 h     -0.26796999    -1.48400663     0.20282675
 h     -2.00857144     0.08088516     2.15707657
 h     -0.46229171     1.10624478    -1.99908124
 h      1.57881195     0.84481099    -1.79031022
 o      2.44281261    -0.77684054     0.53941151
 h      3.24219902    -0.89170351     0.02435458
 c     -2.36938566    -0.14703524    -0.67245663
 h     -2.27427745     0.24668419    -1.72220824
 h     -2.54837192    -1.22125817    -0.88027843
 h     -3.25338614     0.50948655    -0.43129211
 h     -0.51407831     1.05253025     2.29940875
          17

 c      1.36290238    -0.44749002     0.04909298
 c     -0.05240784    -0.66220353     0.40539202
 c     -0.99946970     0.34601141    -0.00539949
 c     -1.12445416     0.31070662     1.63459378
 c     -0.25470680     1.07489609    -1.01357514
 c      0.96964528     0.59928861    -0.98062705
 h     -0.30638063    -1.51214812     0.12827481
 h     -1.99954852     0.05007525     2.16661434
 h     -0.47825156     1.14891814    -1.97715982
 h      1.52901861     0.79951446    -1.83507419
 o      2.43558759    -0.77253737     0.53952002
 h      3.22136702    -0.87736349     0.02925751
 c     -2.37015548    -0.14400858    -0.65361092
 h     -2.27022269     0.21944283    -1.68071349
 h     -2.49481196    -1.19673668    -0.86346461
 h     -3.25140311     0.45467772    -0.42525733
 h     -0.50312071     1.08480156     2.26848397
          17

 c      1.39151615    -0.45982086     0.05622915
 c     -0.07074150    -0.65925639     0.40542604
 c     -1.00030777     0.34625247    -0.00659694
 c     -1.13473229     0.31398176     1.62537957
 c     -0.25571169     1.06999132    -1.01634155
 c      0.99013219     0.61608492    -0.98404198
 h     -0.37117872    -1.62196179     0.03720378
 h     -2.00241102     0.00797759     2.17681025
 h     -0.51567883     1.21507525    -1.99346441
 h      1.49697947     0.75823764    -1.89295068
 o      2.42889159    -0.76969803     0.54108903
 h      3.21376656    -0.85772512     0.02312525
 c     -2.36973221    -0.13981809    -0.63592523
 h     -2.26588242     0.19139280    -1.64431981
 h     -2.44378549    -1.17880258    -0.83822638
 h     -3.25198482     0.39638320    -0.40877875
 h     -0.49964311     1.10336777     2.22373884
          17

 c      1.41244740    -0.46668510     0.06047664
 c     -0.08904940    -0.65771525     0.40929946
 c     -1.00437715     0.34625576    -0.00686536
 c     -1.14113762     0.31849939     1.61414576
 c     -0.25577976     1.06422664    -1.01696787
 c      1.01352155     0.63154449    -0.98774137
 h     -0.43898686    -1.74318168    -0.04901025
 h     -2.01201893    -0.04215566     2.18477528
 h     -0.56938657     1.30190161    -2.03171894
 h      1.48177798     0.72094935    -1.96056906
 o      2.42430156    -0.76886284     0.54473409
 h      3.22015783    -0.83247623     0.00736298
 c     -2.36739493    -0.13488323    -0.61906126
 h     -2.26143800     0.16663288    -1.62152066
 h     -2.39657884    -1.17465526    -0.80557744
 h     -3.26344169     0.34104700    -0.37920129
 h     -0.50475733     1.10740404     2.16716728
          17

 c      1.42353945    -0.46759610     0.06098685
 c     -0.10759552    -0.66007229     0.41599089
 c     -1.01167861     0.34627085    -0.00625218
 c     -1.14435114     0.32363107     1.60111869
 c     -0.25492508     1.05810752    -1.01741988
 c      1.03923586     0.64566178    -0.99257020
 h     -0.49806424    -1.84448419    -0.11857589
 h     -2.02045778    -0.09538269     2.18587176
 h     -0.62969551     1.40174357    -2.06635725
 h      1.47884367     0.68721348    -2.02756434
 o      2.42347026    -0.77045992     0.55068308
 h      3.23440597    -0.80097495    -0.01247005
 c     -2.36287061    -0.12967334    -0.60290235
 h     -2.25785142     0.14759707    -1.61708786
 h     -2.35360652    -1.18614494    -0.76594809
 h     -3.28981618     0.29192006    -0.33560292
 h     -0.51714388     1.09910196     2.10304351
          17

 c      1.42403260    -0.46249830     0.05744335
 c     -0.12624046    -0.66686863     0.42500636
 c     -1.02199085     0.34644770    -0.00486303
 c     -1.14524205     0.32842494     1.58635449
 c     -0.25317628     1.05227133    -1.01904284
 c      1.06662185     0.65840016    -0.99932671
 h     -0.54410291    -1.91609962    -0.16714120
 h     -2.02079341    -0.14635583     2.17609124
 h     -0.68755381     1.50529131    -2.07947562
 h      1.48385918     0.65737958    -2.08300745
 o      2.42731142    -0.77460292     0.55871910
 h      3.24839294    -0.76322431    -0.02980658
 c     -2.35661976    -0.12461685    -0.58769247
 h     -2.25705871     0.13419930    -1.62902931
 h     -2.31508259    -1.20886487    -0.71938096
 h     -3.32679571     0.24789678    -0.28000924
 h     -0.53260152     1.08418467     2.03783863
          17

 c      1.41474630    -0.45182838     0.05023415
 c     -0.14476027    -0.67790121     0.43595968
 c     -1.03485758     0.34686490    -0.00286406
 c     -1.14471124     0.33171324     1.56968536
 c     -0.25048232     1.04725585    -1.02237546
 c      1.09488128     0.66966567    -1.00843092
 h     -0.57570994    -1.95553302    -0.19310110
 h     -2.00881511    -0.19045317     2.15329028
 h     -0.73642028     1.60434203    -2.06281770
 h      1.49423044     0.63243891    -2.11931782
 o      2.43557801    -0.78101162     0.56821199
 h      3.25583333    -0.72018205    -0.03952007
 c     -2.34965385    -0.12014081    -0.57390389
 h     -2.26142052     0.12451439    -1.64972972
 h     -2.28155844    -1.23479925    -0.66631756
 h     -3.36394715     0.20597319    -0.21703092
 h     -0.54417442     1.07173278     1.97957699
          17

 c      1.39763090    -0.43642258     0.04030366
 c     -0.16294667    -0.69269096     0.44840736
 c     -1.04961496     0.34755507    -0.00047637
 c     -1.14345580     0.33242889     1.55088232
 c     -0.24677751     1.04345721    -1.02741841
 c      1.12312751     0.67933352    -1.01989766
 h     -0.59250217    -1.96232934    -0.19554464
 h     -1.98337579    -0.22448752     2.11745083
 h     -0.77196980     1.69247259    -2.01444935
 h      1.50897449     0.61354440    -2.13295765
 o      2.44708004    -0.78910105     0.57828510
 h      3.25353335    -0.67345618    -0.03873837
 c     -2.34310591    -0.11671752    -0.56198988
 h     -2.27284107     0.11614291    -1.66998662
 h     -2.25395198    -1.25594775    -0.60813314
 h     -3.39052845     0.16409568    -0.15217466
 h     -0.54461540     1.07112741     1.93559588
          17

 c      1.37503445    -0.41732733     0.02881586
 c     -0.18062427    -0.71065644     0.46181863
 c     -1.06544367     0.34853124     0.00203143
 c     -1.14154447     0.33017209     1.52993441
 c     -0.24204349     1.04115628    -1.03385119
 c      1.15044520     0.68727979    -1.03339361
 h     -0.59443587    -1.93652827    -0.17359423
 h     -1.94645029    -0.24726238     2.07069091
 h     -0.79150967     1.76493683    -1.93619305
 h      1.52840445     0.60167916    -2.12419386
 o      2.46020147    -0.79816176     0.58807773
 h      3.24155243    -0.62477497    -0.02698302
 c     -2.33796087    -0.11481838    -0.55222823
 h     -2.29228771     0.10710400    -1.68226674
 h     -2.23328413    -1.26657270    -0.54709999
 h     -3.39913859     0.12200376    -0.09039512
 h     -0.53140809     1.08584297     1.90917125
          17

 c      1.34913275    -0.39562747     0.01686201
 c     -0.19763241    -0.73115660     0.47561306
 c     -1.08143414     0.34980952     0.00434773
 c     -1.13820043     0.32551543     1.50713242
 c     -0.23630926     1.04053068    -1.04113305
 c      1.17590779     0.69341111    -1.04825451
 h     -0.58173246    -1.87867750    -0.12645040
 h     -1.90331839    -0.26016032     2.01737051
 h     -0.79377069     1.81872057    -1.83258103
 h      1.55408996     0.59744033    -2.09722342
 o      2.47332111    -0.80753113     0.59696110
 h      3.22308126    -0.57536612    -0.00617196
 c     -2.33497651    -0.11483560    -0.54468286
 h     -2.31982619     0.09609332    -1.68199468
 h     -2.22041285    -1.26396020    -0.48605164
 h     -3.38648392     0.08084004    -0.03545228
 h     -0.50923916     1.11032694     1.89835337
          17

 c      1.32168543    -0.37235165     0.00531953
 c     -0.21376284    -0.75338806     0.48927481
 c     -1.09666385     0.35141622     0.00611314
 c     -1.13212271     0.31965654     1.48286801
 c     -0.22958289     1.04160655    -1.04852740
 c      1.19855788     0.69769094    -1.06346050
 h     -0.55545068    -1.79141080    -0.05430389
 h     -1.86242130    -0.26744518     1.96400533
 h     -0.77923099     1.85326998    -1.71082172
 h      1.58908590     0.60087195    -2.06063807
 o      2.48502554    -0.81669896     0.60461074
 h      3.20374578    -0.52538829     0.01979165
 c     -2.33465891    -0.11701922    -0.53922074
 h     -2.35489072     0.08244658    -1.66775116
 h     -2.21578715    -1.24853581    -0.42799007
 h     -3.35308823     0.04262331     0.01034104
 h     -0.48637836     1.13432112     1.89835737
          17

 c      1.29401550    -0.34844401    -0.00517251
 c     -0.22859130    -0.77593688     0.50264038
 c     -1.11028448     0.35336341     0.00690193
 c     -1.12203514     0.31383151     1.45750543
 c     -0.22172544     1.04412241    -1.05510004
 c      1.21739823     0.70014866    -1.07770147
 h     -0.51943017    -1.68485127     0.03865105
 h     -1.83356066    -0.27513795     1.91802070
 h     -0.75100191     1.87221673    -1.58110524
 h      1.63798223     0.61148805    -2.02671088
 o      2.49423312    -0.82532433     0.61091985
 h      3.18959435    -0.47395907     0.04654002
 c     -2.33721515    -0.12142850    -0.53554697
 h     -2.39660245     0.06606933    -1.64128100
 h     -2.21916281    -1.22390451    -0.37567815
 h     -3.30312826     0.00991851     0.04644854
 h     -0.46993066     1.14866521     1.90433052
          17

 c      1.26707354    -0.32477606    -0.01418083
 c     -0.24106793    -0.79549300     0.51656742
 c     -1.12160281     0.35558619     0.00619884
 c     -1.10721598     0.30880914     1.43155052
 c     -0.21232657     1.04735041    -1.05978327
 c      1.23151495     0.70084357    -1.08978766
 h     -0.48515916    -1.59170449     0.13648884
 h     -1.82339522    -0.28734511     1.88466512
 h     -0.71576674     1.88558761    -1.45601127
 h      1.70547536     0.62881850    -2.00661202
 o      2.50031847    -0.83314852     0.61580974
 h      3.18395873    -0.42042205     0.07178071
 c     -2.34248089    -0.12790474    -0.53326377
 h     -2.44410627     0.04741945    -1.60753388
 h     -2.22935991    -1.19670665    -0.33122576
 h     -3.24454006    -0.01435672     0.07470261
 h     -0.46392252     1.14774579     1.91255754
          17

 c      1.24151970    -0.30216762    -0.02141175
 c     -0.24913906    -0.80537416     0.53345888
 c     -1.13013271     0.35787374     0.00339177
 c     -1.08785065     0.30458277     1.40588686
 c     -0.20078689     1.05016493    -1.06165191
 c      1.24043357     0.69980372    -1.09936043
 h     -0.47603263    -1.58485578     0.20520713
 h     -1.83105538    -0.30243712     1.86410687
 h     -0.68260582     1.90904945    -1.34717409
 h      1.79241893     0.65318005    -2.00219659
 o      2.50314404    -0.83986542     0.61909466
 h      3.18552828    -0.36614887     0.09678111
 c     -2.34989342    -0.13610752    -0.53196622
 h     -2.49691993     0.02749253    -1.57425147
 h     -2.24446674    -1.17555325    -0.29576654
 h     -3.18861087    -0.02715084     0.09980806
 h     -0.46933087     1.12966815     1.92072120
          17

 c      1.21782308    -0.28134541    -0.02664524
 c     -0.25188797    -0.80232521     0.55376261
 c     -1.13561663     0.35990443    -0.00221352
 c     -1.06491918     0.30053887     1.38171351
 c     -0.18682717     1.05181627    -1.06034759
 c      1.24442852     0.69703576    -1.10709266
 h     -0.50128795    -1.69840835     0.23409790
 h     -1.84907732    -0.31402772     1.85214667
 h     -0.65722362     1.95465062    -1.26002052
 h      1.89263430     0.68533920    -2.00383879
 o      2.50290580    -0.84509253     0.62053060
 h      3.18968045    -0.31482012     0.12500882
 c     -2.35866540    -0.14564702    -0.53133032
 h     -2.55512649     0.00762825    -1.55005880
 h     -2.26266178    -1.16841271    -0.26954896
 h     -3.14739995    -0.02572351     0.12841869
 h     -0.48454954     1.09605497     1.92806789
          17

 c      1.19635361    -0.26289209    -0.02970873
 c     -0.25105893    -0.79267299     0.57427295
 c     -1.13801260     0.36136438    -0.01129938
 c     -1.03978285     0.29589631     1.36018544
 c     -0.17094439     1.05282548    -1.05611068
 c      1.24436709     0.69260185    -1.11403267
 h     -0.53778278    -1.85639973     0.25567025
 h     -1.86829324    -0.31545321     1.84341178
 h     -0.63690167     2.01975424    -1.19321915
 h      1.99507125     0.72525472    -1.99815345
 o      2.49989707    -0.84846017     0.61994917
 h      3.19142193    -0.27081814     0.15956958
 c     -2.36823753    -0.15625036    -0.53108477
 h     -2.61891227    -0.01100649    -1.54060170
 h     -2.28289682    -1.17933521    -0.25250735
 h     -3.12828973    -0.00852498     0.16525985
 h     -0.50567849     1.05198818     1.93580150
          17

 c      1.17740751    -0.24728351    -0.03048238
 c     -0.24783319    -0.78140429     0.59297876
 c     -1.13742950     0.36198241    -0.02435797
 c     -1.01385313     0.28994269     1.34204487
 c     -0.15409878     1.05461177    -1.04934674
 c      1.24130080     0.68664301    -1.12095746
 h     -0.56895421    -2.00117555     0.28769807
 h     -1.88143105    -0.30267964     1.83356915
 h     -0.61424261     2.09066763    -1.14365610
 h      2.08847403     0.77164306    -1.97530053
 o      2.49433839    -0.84970811     0.61732983
 h      3.18743914    -0.23737554     0.20172737
 c     -2.37869707    -0.16781557    -0.53090716
 h     -2.68736155    -0.02794750    -1.54505196
 h     -2.30494425    -1.20669792    -0.24477264
 h     -3.12981081     0.02366749     0.20862763
 h     -0.52687973     1.00555501     1.94740232
          17

 c      1.16124165    -0.23489987    -0.02891496
 c     -0.24252457    -0.77060233     0.60905352
 c     -1.13407373     0.36154352    -0.04156131
 c     -0.98839189     0.28220536     1.32753364
 c     -0.13718240     1.05852961    -1.04038929
 c      1.23620915     0.67933974    -1.12820605
 h     -0.58879330    -2.11103700     0.33345814
 h     -1.88418108    -0.27477794     1.81993478
 h     -0.58326086     2.15359927    -1.10918971
 h      2.16400381     0.82242956    -1.93062344
 o      2.48630626    -0.84874003     0.61279801
 h      3.17687146    -0.21549973     0.25069645
 c     -2.39068169    -0.18032087    -0.53045436
 h     -2.75764978    -0.04340995    -1.55665460
 h     -2.32906426    -1.24425185    -0.24664612
 h     -3.14393366     0.06737298     0.25090829
 h     -0.54183426     0.96591751     1.96776661
          17

 c      1.14809479    -0.22601944    -0.02503692
 c     -0.23511389    -0.76119693     0.62203911
 c     -1.12821677     0.35988424    -0.06272300
 c     -0.96429337     0.27273942     1.31663677
 c     -0.12084417     1.06546221    -1.02952439
 c      1.22992192     0.67086878    -1.13575412
 h     -0.59553281    -2.17930406     0.39164534
 h     -1.87521340    -0.23344811     1.80144595
 h     -0.54115606     2.19943149    -1.08839687
 h      2.21571727     0.87527477    -1.86350392
 o      2.47571286    -0.84564595     0.60658998
 h      3.16145823    -0.20351995     0.30405562
 c     -2.40491136    -0.19370777    -0.52948730
 h     -2.82563268    -0.05783034    -1.56678344
 h     -2.35553873    -1.28402796    -0.25808796
 h     -3.16167299     0.11737619     0.28335770
 h     -0.54644783     0.93935383     2.00001862
          17

 c      1.13819123    -0.22081839    -0.01897001
 c     -0.22550346    -0.75380159     0.63157669
 c     -1.12017573     0.35687468    -0.08734172
 c     -0.94192255     0.26233626     1.30941496
 c     -0.10551613     1.07584086    -1.01704372
 c      1.22309653     0.66137854    -1.14330636
 h     -0.58870032    -2.20413744     0.45989191
 h     -1.85622789    -0.18248813     1.77865873
 h     -0.48764737     2.22359447    -1.07997572
 h      2.24040414     0.92792952    -1.77609152
 o      2.46232236    -0.84069164     0.59900026
 h      3.14522560    -0.19722845     0.35852166
 c     -2.42184174    -0.20781428    -0.52790977
 h     -2.88717044    -0.07149348    -1.56856181
 h     -2.38436662    -1.31896016    -0.27828395
 h     -3.17636525     0.16814093     0.29965946
 h     -0.54061640     0.92609594     2.04189179
          17

 c      1.13173959    -0.21937630    -0.01093004
 c     -0.21363058    -0.74895312     0.63738224
 c     -1.11030018     0.35240397    -0.11468342
 c     -0.92115956     0.25233017     1.30600135
 c     -0.09144348     1.08971413    -1.00326444
 c      1.21617314     0.65097677    -1.15035062
 h     -0.56811941    -2.18507180     0.53559504
 h     -1.83219904    -0.12729840     1.75385847
 h     -0.42422913     2.22528169    -1.08251003
 h      2.23770050     0.97856232    -1.67259932
 o      2.44584009    -0.83423436     0.59030822
 h      3.13310772    -0.19122985     0.41110304
 c     -2.44156233    -0.22235547    -0.52573086
 h     -2.93911234    -0.08440014    -1.55832579
 h     -2.41522313    -1.34427041    -0.30555452
 h     -3.18419461     0.21475645     0.29683413
 h     -0.52698368     0.92163441     2.08610101
          17

 c      1.12892436    -0.22168351    -0.00122065
 c     -0.19954166    -0.74710297     0.63930445
 c     -1.09896340     0.34637680    -0.14387456
 c     -0.90155735     0.24414018     1.30632058
 c     -0.07867765     1.10672218    -0.98852441
 c      1.20928800     0.63971486    -1.15619138
 h     -0.53366528    -2.12219295     0.61592939
 h     -1.81112782    -0.07406904     1.73087521
 h     -0.35389927     2.20764084    -1.09448384
 h      2.21076996     1.02627172    -1.55897456
 o      2.42610101    -0.82654637     0.58071166
 h      3.12811323    -0.18180367     0.46019531
 c     -2.46381557    -0.23693429    -0.52302181
 h     -2.97974281    -0.09624737    -1.53577975
 h     -2.44756012    -1.35794792    -0.33748891
 h     -3.18376860     0.25340436     0.27498831
 h     -0.50848891     0.92054022     2.12422098
          17

 c      1.12988713    -0.22764758     0.00978190
 c     -0.18343217    -0.74847784     0.63739655
 c     -1.08655815     0.33872135    -0.17399709
 c     -0.88256002     0.23887204     1.30996799
 c     -0.06706791     1.12596790    -0.97315205
 c      1.20219098     0.62755673    -1.16000955
 h     -0.48545782    -2.01691957     0.69761585
 h     -1.80174949    -0.02828135     1.71385371
 h     -0.28113497     2.17906628    -1.11455988
 h      2.16717681     1.07187310    -1.44237998
 o      2.40324729    -0.81766464     0.57033419
 h      3.12879613    -0.16939525     0.50555858
 c     -2.48802951    -0.25107742    -0.51989099
 h     -3.00897510    -0.10641220    -1.50389172
 h     -2.48072195    -1.36085340    -0.37115153
 h     -3.17582266     0.28173387     0.23706377
 h     -0.48711519     0.91888271     2.14975708
          17

 c      1.13468949    -0.23709678     0.02165081
 c     -0.16560045    -0.75276082     0.63194193
 c     -1.07349572     0.32939999    -0.20416831
 c     -0.86386723     0.23709477     1.31636587
 c     -0.05632330     1.14591875    -0.95740462
 c      1.19431475     0.61436367    -1.16100909
 h     -0.42466203    -1.87532017     0.77689797
 h     -1.80864894     0.00695878     1.70498706
 h     -0.21145722     2.15417178    -1.14220386
 h      2.11835482     1.11843679    -1.32977808
 o      2.37772077    -0.80744038     0.55930960
 h      3.12982648    -0.15798935     0.54713401
 c     -2.51332618    -0.26430798    -0.51647987
 h     -3.02845250    -0.11392144    -1.46881882
 h     -2.51405502    -1.35660729    -0.40333888
 h     -3.16330197     0.29946447     0.18890610
 h     -0.46379874     0.91478114     2.15908345
          17

 c      1.14324851    -0.24977814     0.03393241
 c     -0.14623202    -0.75831152     0.62329920
 c     -1.06020538     0.31840830    -0.23358542
 c     -0.84572096     0.23882800     1.32492224
 c     -0.04620600     1.16473318    -0.94143196
 c      1.18518121     0.60002106    -1.15862553
 h     -0.35565359    -1.71741329     0.85122764
 h     -1.82859550     0.03126992     1.70322652
 h     -0.14979467     2.15003307    -1.17805009
 h      2.07535721     1.16990183    -1.22588147
 o      2.35011225    -0.79573924     0.54785546
 h      3.12506941    -0.15218646     0.58412817
 c     -2.53854044    -0.27626972    -0.51298724
 h     -3.04134437    -0.11749335    -1.43934560
 h     -2.54700185    -1.35097132    -0.43095175
 h     -3.15154746     0.30919113     0.13931991
 h     -0.43863228     0.90829506     2.15141351
          17

 c      1.15523251    -0.26533198     0.04615162
 c     -0.12503916    -0.76078719     0.61118941
 c     -1.04713202     0.30575836    -0.26153246
 c     -0.82877907     0.24369682     1.33497538
 c     -0.03674200     1.18127482    -0.92542888
 c      1.17496004     0.58475297    -1.15260493
 h     -0.28939687    -1.59419887     0.92724638
 h     -1.85250661     0.04580754     1.70554907
 h     -0.09847125     2.17465973    -1.22211876
 h      2.04256163     1.22715711    -1.13263094
 o      2.32106340    -0.78261399     0.53629550
 h      3.11026945    -0.15488526     0.61507735
 c     -2.56236658    -0.28685631    -0.50972394
 h     -3.05130211    -0.11584075    -1.42473363
 h     -2.57917803    -1.35023623    -0.45145572
 h     -3.14769286     0.31654498     0.09902724
 h     -0.41092415     0.90137265     2.12875787
          17

 c      1.16993147    -0.28319738     0.05775177
 c     -0.10165846    -0.75476317     0.59399504
 c     -1.03472321     0.29148636    -0.28738542
 c     -0.81377917     0.25111008     1.34568044
 c     -0.02817371     1.19578785    -0.90989971
 c      1.16451504     0.56929208    -1.14286879
 h     -0.23802416    -1.57012105     1.02878660
 h     -1.87044583     0.05207412     1.70907606
 h     -0.05759540     2.21958791    -1.27071230
 h      2.01673323     1.28571776    -1.05108867
 o      2.29130274    -0.76840197     0.52506922
 h      3.08431396    -0.16643710     0.63841129
 c     -2.58374934    -0.29617061    -0.50712918
 h     -3.06048154    -0.10836978    -1.43064962
 h     -2.61039852    -1.35874030    -0.46325613
 h     -3.15799040     0.32788400     0.07719669
 h     -0.37908886     0.89786901     2.09587306
          17

 c      1.18615881    -0.30246553     0.06794253
 c     -0.07728957    -0.74224462     0.57231271
 c     -1.02338696     0.27570778    -0.31065465
 c     -0.80130633     0.26034811     1.35606511
 c     -0.02075681     1.20922393    -0.89559527
 c      1.15489439     0.55465718    -1.12940908
 h     -0.19619828    -1.62361349     1.15492096
 h     -1.87494615     0.05157138     1.71213696
 h     -0.02699369     2.26827420    -1.31710434
 h      1.99233351     1.33821524    -0.98277893
 o      2.26176601    -0.75377961     0.51475755
 h      3.04974073    -0.18459349     0.65305722
 c     -2.60234438    -0.30422955    -0.50564526
 h     -3.06810598    -0.09590709    -1.45575436
 h     -2.64060988    -1.37683817    -0.46580476
 h     -3.18374643     0.34545510     0.07674720
 h     -0.34075866     0.90303654     2.05938172
          17

 c      1.20209498    -0.32187125     0.07560255
 c     -0.05362264    -0.72851143     0.54937883
 c     -1.01344321     0.25861644    -0.33099071
 c     -0.79159422     0.27061641     1.36522827
 c     -0.01468382     1.22232855    -0.88321091
 c      1.14691510     0.54184619    -1.11231437
 h     -0.15510353    -1.69478720     1.27468718
 h     -1.86205760     0.04580305     1.71438547
 h     -0.00678836     2.30685296    -1.35489023
 h      1.96584010     1.37803235    -0.92925651
 o      2.23373530    -0.73977543     0.50611857
 h      3.01294158    -0.20479385     0.65889374
 c     -2.61855723    -0.31077812    -0.50555641
 h     -3.07126535    -0.08067605    -1.49248739
 h     -2.66973812    -1.40076772    -0.45945707
 h     -3.22009499     0.36507033     0.09321634
 h     -0.29383690     0.92156395     2.02518677
          17

 c      1.21518947    -0.33990103     0.07930522
 c     -0.03194143    -0.71620321     0.52750934
 c     -1.00512057     0.24045508    -0.34814943
 c     -0.78432838     0.28133225     1.37258407
 c     -0.01009918     1.23535186    -0.87322529
 c      1.14105796     0.53170469    -1.09181488
 h     -0.11262464    -1.75436167     1.36843689
 h     -1.83152501     0.03606836     1.71664983
 h      0.00292003     2.32725447    -1.37971235
 h      1.93658922     1.40089632    -0.89145304
 o      2.20895085    -0.72769484     0.50011193
 h      2.98322030    -0.22117294     0.65678317
 c     -2.63309448    -0.31548030    -0.50697030
 h     -3.06702860    -0.06547810    -1.53111758
 h     -2.69756394    -1.42443037    -0.44525749
 h     -3.25926419     0.37940540     0.11850494
 h     -0.23869948     0.95450532     1.99520466
          17

 c      1.22251551    -0.35499800     0.07748912
 c     -0.01335361    -0.70626586     0.50792419
 c     -0.99857974     0.22150475    -0.36196425
 c     -0.77855576     0.29237970     1.37790139
 c     -0.00711961     1.24811100    -0.86588716
 c      1.13750164     0.52491859    -1.06829739
 h     -0.06945293    -1.79294479     1.42908281
 h     -1.78698190     0.02306830     1.72089502
 h      0.00227331     2.32633913    -1.38936022
 h      1.90618176     1.40499319    -0.86950869
 o      2.18955970    -0.71885381     0.49785494
 h      2.96922264    -0.22887216     0.64778377
 c     -2.64653566    -0.31815480    -0.50986757
 h     -3.05384121    -0.05283570    -1.56328125
 h     -2.72370894    -1.44171662    -0.42474077
 h     -3.29424354     0.38232112     0.14491124
 h     -0.17963250     0.99790073     1.96674759
          17

 c      1.22179115    -0.36594111     0.06887208
 c      0.00110159    -0.69908753     0.49132107
 c     -0.99393742     0.20207843    -0.37232628
 c     -0.77284269     0.30403287     1.38105621
 c     -0.00584682     1.26007470    -0.86122932
 c      1.13615815     0.52202651    -1.04230591
 h     -0.02690604    -1.80808788     1.45483630
 h     -1.73586505     0.00650786     1.73025971
 h     -0.00831678     2.30496996    -1.38361846
 h      1.87798575     1.39085545    -0.86284392
 o      2.17767826    -0.71414393     0.50040878
 h      2.97373438    -0.22668928     0.63189801
 c     -2.65917847    -0.31881867    -0.51412412
 h     -3.03178948    -0.04453778    -1.58352314
 h     -2.74770735    -1.44814965    -0.39975280
 h     -3.32026603     0.37063285     0.16681330
 h     -0.12349674     1.04484184     1.93537643
          17

 c      1.21269836    -0.37228555     0.05304037
 c      0.01047610    -0.69493631     0.47817485
 c     -0.99128449     0.18251067    -0.37917126
 c     -0.76567496     0.31670612     1.38181740
 c     -0.00637086     1.27036972    -0.85904784
 c      1.13667564     0.52340224    -1.01455031
 h      0.01355436    -1.79927534     1.44554750
 h     -1.68766435    -0.01489238     1.74868641
 h     -0.02823711     2.26820971    -1.36453101
 h      1.85709867     1.36159521    -0.87025712
 o      2.17450493    -0.71369611     0.50835684
 h      2.99188475    -0.21741609     0.60790163
 c     -2.67104396    -0.31762920    -0.51951172
 h     -3.00236118    -0.04148494    -1.58964071
 h     -2.76909064    -1.44164056    -0.37228177
 h     -3.33488470     0.34410529     0.18084706
 h     -0.07698715     1.08863026     1.89782396
          17

 c      1.19739184    -0.37454645     0.03082780
 c      0.01401345    -0.69407947     0.46884092
 c     -0.99069539     0.16314325    -0.38247489
 c     -0.75601103     0.33069964     1.37989736
 c     -0.00875241     1.27772697    -0.85884852
 c      1.13842977     0.52922486    -0.98591879
 h      0.05028948    -1.76644957     1.40146840
 h     -1.64934900    -0.04221149     1.77943837
 h     -0.05689361     2.22640861    -1.33705079
 h      1.85050085     1.32330327    -0.89010468
 o      2.17964849    -0.71690924     0.52145518
 h      3.01476665    -0.20561565     0.57461725
 c     -2.68190679    -0.31483432    -0.52569705
 h     -2.96815995    -0.04362078    -1.58280208
 h     -2.78744894    -1.42271620    -0.34429138
 h     -3.33781640     0.30510970     0.18581479
 h     -0.04475057     1.12458442     1.85295281
          17

 c      1.17954556    -0.37397851     0.00415710
 c      0.01132242    -0.69674473     0.46352977
 c     -0.99223000     0.14430677    -0.38225293
 c     -0.74373650     0.34596124     1.37516938
 c     -0.01298257     1.28053327    -0.85985094
 c      1.14060000     0.53953694    -0.95745758
 h      0.08130467    -1.71013354     1.32333486
 h     -1.62058181    -0.07413416     1.82283602
 h     -0.09417832     2.19521689    -1.30903118
 h      1.86634848     1.28434170    -0.92080279
 o      2.19141505    -0.72279506     0.53871038
 h      3.03407904    -0.19546992     0.53206694
 c     -2.69130518    -0.31075792    -0.53225407
 h     -2.93264017    -0.04986937    -1.56776397
 h     -2.80246588    -1.39450936    -0.31754181
 h     -3.33101031     0.25846261     0.18285046
 h     -0.02871708     1.15055729     1.80147440
          17

 c      1.16277782    -0.37220097    -0.02446811
 c      0.00256639    -0.70291826     0.46213667
 c     -0.99593447     0.12629959    -0.37855749
 c     -0.72960748     0.36198192     1.36777130
 c     -0.01897450     1.27737603    -0.86126267
 c      1.14250879     0.55453561    -0.93028730
 h      0.10408751    -1.63319408     1.21387794
 h     -1.59431191    -0.10608984     1.87541900
 h     -0.14071945     2.18982815    -1.28810909
 h      1.91047110     1.25151290    -0.96152202
 o      2.20766377    -0.73035280     0.55877414
 h      3.04456912    -0.18990562     0.48165967
 c     -2.69855513    -0.30579609    -0.53872102
 h     -2.89969819    -0.05821605    -1.55269565
 h     -2.81392932    -1.36247456    -0.29340978
 h     -3.31882537     0.21125455     0.17575404
 h     -0.02796435     1.16708402     1.74546507
          17

 c      1.14961410    -0.37089271    -0.05246666
 c     -0.01149560    -0.71181812     0.46382495
 c     -1.00183929     0.10936836    -0.37147449
 c     -0.71478195     0.37788491     1.35798976
 c     -0.02672326     1.26809827    -0.86279853
 c      1.14419699     0.57490650    -0.90551395
 h      0.11595356    -1.54633896     1.08230916
 h     -1.56204486    -0.13195608     1.93154043
 h     -0.19655802     2.21305634    -1.27581268
 h      1.98047314     1.22487061    -1.01173995
 o      2.22645114    -0.73878096     0.58030826
 h      3.04453013    -0.19047818     0.42573834
 c     -2.70284330    -0.30036912    -0.54473571
 h     -2.87293511    -0.06624947    -1.54731056
 h     -2.82172163    -1.33347673    -0.27278988
 h     -3.30761676     0.17196467     0.17068358
 h     -0.03868586     1.17759575     1.68799961
          17

 c      1.14130381    -0.37151472    -0.07759076
 c     -0.02985930    -0.72067196     0.46623077
 c     -1.00994736     0.09370764    -0.36113373
 c     -0.70042741     0.39255845     1.34611122
 c     -0.03652648     1.25409042    -0.86477605
 c      1.14661617     0.60156258    -0.88414543
 h      0.11674269    -1.48208311     0.95389773
 h     -1.51792122    -0.14629116     1.98551704
 h     -0.25911578     2.25192107    -1.26673836
 h      2.06418568     1.19845606    -1.06936529
 o      2.24624829    -0.74752735     0.60217330
 h      3.03533381    -0.19749951     0.36694547
 c     -2.70347738    -0.29478914    -0.55019078
 h     -2.85473868    -0.07228022    -1.55846895
 h     -2.82579195    -1.31392482    -0.25622960
 h     -3.30364282     0.14813802     0.17381598
 h     -0.05444925     1.18840038     1.63270241
          17

 c      1.13816246    -0.37499998    -0.09825783
 c     -0.05196956    -0.72388222     0.46549172
 c     -1.02022380     0.07949859    -0.34775176
 c     -0.68749335     0.40482729     1.33240998
 c     -0.04892712     1.23731843    -0.86764477
 c      1.15109857     0.63485508    -0.86686476
 h      0.11415227    -1.50486150     0.87051359
 h     -1.45976435    -0.14542545     2.03285424
 h     -0.32378944     2.28853928    -1.25435922
 h      2.14575385     1.16664146    -1.13021778
 o      2.26592017    -0.75625009     0.62348008
 h      3.02041496    -0.21034391     0.30770934
 c     -2.70022158    -0.28913509    -0.55520347
 h     -2.84578680    -0.07627105    -1.58578631
 h     -2.82612345    -1.30735366    -0.24433797
 h     -3.30955182     0.14333798     0.18710218
 h     -0.06767738     1.20724771     1.58282187
          17

 c      1.13999172    -0.38153358    -0.11370806
 c     -0.07685234    -0.71979644     0.46092782
 c     -1.03263351     0.06700469    -0.33171957
 c     -0.67648713     0.41388149     1.31727029
 c     -0.06444942     1.21946142    -0.87166772
 c      1.15871909     0.67410372    -0.85379954
 h      0.11148579    -1.63279285     0.83639750
 h     -1.38867000    -0.12768502     2.07072043
 h     -0.38608659     2.30940370    -1.23495384
 h      2.21205014     1.12787313    -1.18948978
 o      2.28467426    -0.76474029     0.64356855
 h      3.00387681    -0.22804704     0.25014539
 c     -2.69342099    -0.28331587    -0.55987680
 h     -2.84529157    -0.07954749    -1.62185152
 h     -2.82273116    -1.31291838    -0.23814320
 h     -3.32265764     0.15601772     0.20608351
 h     -0.07299109     1.23942831     1.53986858
          17

 c      1.14629445    -0.39062230    -0.12384449
 c     -0.10221145    -0.71415841     0.45518698
 c     -1.04719298     0.05662082    -0.31362755
 c     -0.66729823     0.41977078     1.30123350
 c     -0.08334553     1.20166088    -0.87690743
 c      1.16996197     0.71773575    -0.84455318
 h      0.09728790    -1.79836260     0.81706779
 h     -1.30835708    -0.09356077     2.09830905
 h     -0.44280339     2.30712940    -1.20773290
 h      2.25484543     1.08428263    -1.24315257
 o      2.30201524    -0.77284068     0.66194135
 h      2.98917128    -0.25005398     0.19638066
 c     -2.68378357    -0.27726929    -0.56416515
 h     -2.85155038    -0.08366975    -1.65666521
 h     -2.81572187    -1.32602487    -0.23895960
 h     -3.33704359     0.18133655     0.22260347
 h     -0.07018060     1.28359457     1.50290274
          17

 c      1.15638604    -0.40135961    -0.12892437
 c     -0.12618832    -0.71132503     0.44951558
 c     -1.06393070     0.04877613    -0.29416359
 c     -0.65928911     0.42337570     1.28482592
 c     -0.10542998     1.18452724    -0.88328140
 c      1.18461789     0.76373144    -0.83843552
 h      0.06600400    -1.95157523     0.79527386
 h     -1.22463731    -0.04582935     2.11739200
 h     -0.49228033     2.27933804    -1.17387067
 h      2.27048749     1.04011959    -1.28853287
 o      2.31767264    -0.78040682     0.67819543
 h      2.97848104    -0.27657313     0.14886927
 c     -2.67207953    -0.27106063    -0.56793959
 h     -2.86240430    -0.08960737    -1.68173481
 h     -2.80538337    -1.34052018    -0.24783332
 h     -3.34681402     0.21369692     0.22903419
 h     -0.06332780     1.33206597     1.46942495
          17

 c      1.16953015    -0.41269689    -0.12933849
 c     -0.14754508    -0.71316515     0.44408448
 c     -1.08280386     0.04383598    -0.27401970
 c     -0.65162727     0.42595222     1.26835333
 c     -0.13004704     1.16820295    -0.89059135
 c      1.20181971     0.81005115    -0.83469349
 h      0.01839739    -2.07221605     0.76725559
 h     -1.14466102     0.01082586     2.13269539
 h     -0.53445729     2.22793672    -1.13584832
 h      2.25931331     1.00053472    -1.32455913
 o      2.33151448    -0.78732022     0.69199841
 h      2.97298915    -0.30824354     0.11027120
 c     -2.65898061    -0.26483712    -0.57108005
 h     -2.87555607    -0.09753356    -1.69182271
 h     -2.79224540    -1.35085046    -0.26502711
 h     -3.34785666     0.24820975     0.22047623
 h     -0.05729384     1.37533582     1.43687453
          17

 c      1.18502831    -0.42366302    -0.12548864
 c     -0.16542699    -0.72040951     0.43877638
 c     -1.10361142     0.04203672    -0.25382402
 c     -0.64360620     0.42865749     1.25188008
 c     -0.15614160     1.15238233    -0.89853038
 c      1.22015235     0.85490187    -0.83260639
 h     -0.04292075    -2.15313611     0.73342588
 h     -1.07531383     0.07110609     2.15087056
 h     -0.57120000     2.15959700    -1.09721089
 h      2.22563963     0.97073715    -1.35214878
 o      2.34346693    -0.79352106     0.70310826
 h      2.97353938    -0.34546967     0.08283823
 c     -2.64502322    -0.25875041    -0.57351099
 h     -2.88881320    -0.10693093    -1.68522004
 h     -2.77708870    -1.35332958    -0.28980253
 h     -3.33823934     0.28119896     0.19510454
 h     -0.05526614     1.40594673     1.40337663
          17

 c      1.20226516    -0.43348546    -0.11774555
 c     -0.17931873    -0.73329733     0.43343539
 c     -1.12591801     0.04343926    -0.23408941
 c     -0.63487569     0.43222103     1.23548587
 c     -0.18238051     1.13627355    -0.90669812
 c      1.23778944     0.89685947    -0.83144074
 h     -0.11511289    -2.19163387     0.69519431
 h     -1.02095186     0.13111430     2.17692659
 h     -0.60693919     2.08689589    -1.06236058
 h      2.17825322     0.95521850    -1.37491268
 o      2.35346118    -0.79902835     0.71140582
 h      2.98111510    -0.38793418     0.06770524
 c     -2.63060285    -0.25291240    -0.57519627
 h     -2.90030858    -0.11674785    -1.66366813
 h     -2.76093704    -1.34665150    -0.32044237
 h     -3.31820435     0.31038041     0.15394747
 h     -0.05815331     1.41990114     1.36777259
          17

 c      1.22072705    -0.44161683    -0.10645991
 c     -0.18906169    -0.75176557     0.42791454
 c     -1.14900847     0.04790472    -0.21518560
 c     -0.62552820     0.43681231     1.21959235
 c     -0.20731388     1.11871077    -0.91467344
 c      1.25267540     0.93491383    -0.83035472
 h     -0.19532988    -2.18639573     0.65419596
 h     -0.98220694     0.18941625     2.21020976
 h     -0.64864194     2.02735671    -1.03580921
 h      2.13011819     0.95689673    -1.39969491
 o      2.36141316    -0.80393620     0.71691165
 h      2.99694967    -0.43449794     0.06451268
 c     -2.61595344    -0.24739319    -0.57612538
 h     -2.90872914    -0.12553587    -1.63231996
 h     -2.74505058    -1.33201543    -0.35439128
 h     -3.29027668     0.33511795     0.10075080
 h     -0.06478088     1.41674686     1.32945862
          17

 c      1.24000051    -0.44770484    -0.09199725
 c     -0.19484569    -0.77546836     0.42207910
 c     -1.17189344     0.05510429    -0.19733809
 c     -0.61600156     0.44210966     1.20496229
 c     -0.22974259     1.09882729    -0.92216395
 c      1.26293748     0.96844918    -0.82845243
 h     -0.28048167    -2.13691646     0.61223321
 h     -0.95705875     0.24602982     2.24440978
 h     -0.70259765     1.99557943    -1.02063207
 h      2.09457653     0.97654925    -1.43509017
 o      2.36723718    -0.80838945     0.71977263
 h      3.02224870    -0.48347774     0.07161634
 c     -2.60111828    -0.24225197    -0.57631481
 h     -2.91348645    -0.13161967    -1.59941809
 h     -2.73091288    -1.31296988    -0.38849805
 h     -3.25944917     0.35680222     0.04183717
 h     -0.07210938     1.39948334     1.28829000
          17

 c      1.25974617    -0.45155157    -0.07477356
 c     -0.19714901    -0.80368928     0.41580424
 c     -1.19337235     0.06457310    -0.18064985
 c     -0.60692163     0.44742848     1.19238425
 c     -0.24925327     1.07701099    -0.92910750
 c      1.26757622     0.99714507    -0.82517790
 h     -0.36695761    -2.04475893     0.57148223
 h     -0.94274174     0.30090050     2.27143561
 h     -0.76834664     1.99179151    -1.01748483
 h      2.07740926     1.01318310    -1.48606883
 o      2.37089585    -0.81254731     0.72021582
 h      3.05751049    -0.53316321     0.08691812
 c     -2.58598771    -0.23757314    -0.57583954
 h     -2.91456970    -0.13338970    -1.57478626
 h     -2.72016905    -1.29473015    -0.41942650
 h     -3.23281410     0.37886603    -0.01472955
 h     -0.07536222     1.37448814     1.24452793
          17

 c      1.27964534    -0.45309250    -0.05527565
 c     -0.19659013    -0.83502125     0.40895254
 c     -1.21214276     0.07580210    -0.16514068
 c     -0.59897613     0.45186456     1.18241507
 c     -0.26624901     1.05479234    -0.93559478
 c      1.26678139     1.02086894    -0.82071782
 h     -0.45096728    -1.91801955     0.53495297
 h     -0.93683244     0.35337721     2.28487865
 h     -0.83781502     2.00278039    -1.02554711
 h      2.07265033     1.06481340    -1.54885421
 o      2.37247732    -0.81655244     0.71848693
 h      3.10158777    -0.58227087     0.10897033
 c     -2.57052015    -0.23344385    -0.57488042
 h     -2.91178484    -0.12973192    -1.56647228
 h     -2.71444133    -1.28262625    -0.44424280
 h     -3.21757943     0.40535176    -0.06149676
 h     -0.06858805     1.35054550     1.19868240
          17

 c      1.29932935    -0.45238966    -0.03406598
 c     -0.19351719    -0.86653024     0.40130508
 c     -1.22694051     0.08833219    -0.15079377
 c     -0.59273243     0.45460867     1.17532055
 c     -0.28138786     1.03382631    -0.94175025
 c      1.26138044     1.03964769    -0.81581791
 h     -0.53192898    -1.78219689     0.50739728
 h     -0.93752680     0.40240303     2.28131510
 h     -0.90112029     2.01350714    -1.04378364
 h      2.06839398     1.12854854    -1.61309264
 o      2.37226107    -0.82052855     0.71481894
 h      3.15106648    -0.62999925     0.13757793
 c     -2.55511141    -0.22984356    -0.57373891
 h     -2.90372517    -0.12041760    -1.57696457
 h     -2.71497167    -1.27988498    -0.46098811
 h     -3.21753249     0.43775222    -0.09478875
 h     -0.04661195     1.33541349     1.15129225
          17

 c      1.31832479    -0.44960680    -0.01177933
 c     -0.18704384    -0.89290410     0.39248785
 c     -1.23669477     0.10181789    -0.13760094
 c     -0.58835648     0.45541772     1.17108177
 c     -0.29516076     1.01531014    -0.94768905
 c      1.25214653     1.05365426    -0.81128784
 h     -0.62294944    -1.69174331     0.49620290
 h     -0.94368157     0.44677250     2.26046869
 h     -0.95086514     2.01377044    -1.07132705
 h      2.05441396     1.20059442    -1.66791855
 o      2.37071896    -0.82460916     0.70946197
 h      3.20066896    -0.67566302     0.17335960
 c     -2.54075131    -0.22659066    -0.57280092
 h     -2.88764711    -0.10619045    -1.60225593
 h     -2.72218145    -1.28596459    -0.46892802
 h     -3.23086398     0.47286129    -0.11579664
 h     -0.00825670     1.33076037     1.10314130
          17

 c      1.33606241    -0.44490862     0.01087133
 c     -0.17545664    -0.91013601     0.38234034
 c     -1.24066460     0.11603234    -0.12560608
 c     -0.58544978     0.45480609     1.16936456
 c     -0.30780000     0.99996656    -0.95351529
 c      1.23955195     1.06315855    -0.80773577
 h     -0.74626524    -1.68855459     0.50700606
 h     -0.95492428     0.48532214     2.22531678
 h     -0.98279812     1.99846183    -1.10747882
 h      2.02483088     1.27673574    -1.70533987
 o      2.36844654    -0.82897033     0.70274448
 h      3.24465495    -0.71833546     0.21669674
 c     -2.52871399    -0.22346336    -0.57247486
 h     -2.86062646    -0.08850376    -1.63453213
 h     -2.73542886    -1.29674459    -0.46839346
 h     -3.25178809     0.50437378    -0.12849581
 h      0.04201566     1.33079404     1.05609021
          17

 c      1.35192478    -0.43833641     0.03310494
 c     -0.16037756    -0.92102120     0.37165645
 c     -1.23850770     0.13075950    -0.11491760
 c     -0.58320159     0.45368263     1.16951563
 c     -0.31930274     0.98816705    -0.95932700
 c      1.22380312     1.06847531    -0.80553923
 h     -0.88483895    -1.73743443     0.53441760
 h     -0.97186569     0.51718755     2.18226664
 h     -0.99521326     1.96619302    -1.15168707
 h      1.97760994     1.35291381    -1.72070256
 o      2.36606994    -0.83383967     0.69510289
 h      3.27844802    -0.75680998     0.26695644
 c     -2.52007295    -0.22031309    -0.57310756
 h     -2.82088025    -0.06914430    -1.66567429
 h     -2.75319460    -1.30642925    -0.46045054
 h     -3.27383370     0.52617990    -0.13703584
 h      0.09621563     1.32673369     1.01344055
          17

 c      1.36524823    -0.42981515     0.05414310
 c     -0.14485096    -0.92908142     0.36147631
 c     -1.23029255     0.14565334    -0.10568648
 c     -0.58068552     0.45281634     1.17066672
 c     -0.32944313     0.97998059    -0.96520530
 c      1.20490888     1.06992297    -0.80486764
 h     -1.00531264    -1.79571142     0.56937417
 h     -0.99619987     0.54208708     2.14054990
 h     -0.98859668     1.91849948    -1.20363412
 h      1.91361022     1.42564366    -1.71226889
 o      2.36415372    -0.83947615     0.68705493
 h      3.29981564    -0.78977009     0.32233828
 c     -2.51538981    -0.21704559    -0.57489859
 h     -2.76834910    -0.04994235    -1.68937602
 h     -2.77353623    -1.30973920    -0.44658965
 h     -3.29193765     0.53432500    -0.14451685
 h      0.14637126     1.31173091     0.97922601
          17

 c      1.37536356    -0.41922278     0.07329704
 c     -0.13058566    -0.93574379     0.35246196
 c     -1.21649155     0.16023740    -0.09810687
 c     -0.57710868     0.45260979     1.17202323
 c     -0.33776015     0.97514819    -0.97118168
 c      1.18271703     1.06777990    -0.80567602
 h     -1.09028412    -1.84522022     0.60606159
 h     -1.03001973     0.56033384     2.10950494
 h     -0.96585411     1.85994627    -1.26357861
 h      1.83611276     1.49242837    -1.68102297
 o      2.36310701    -0.84613233     0.67913415
 h      3.30946752    -0.81600004     0.38015026
 c     -2.51463071    -0.21356065    -0.57785120
 h     -2.70463512    -0.03258184    -1.70190541
 h     -2.79451118    -1.30332934    -0.42847888
 h     -3.30309598     0.52744296    -0.15281746
 h      0.18668398     1.28274420     0.95718114
          17

 c      1.38169727    -0.40646114     0.09004020
 c     -0.11826644    -0.94137542     0.34496261
 c     -1.19792277     0.17398143    -0.09240956
 c     -0.57204391     0.45314355     1.17328664
 c     -0.34354576     0.97303358    -0.97717336
 c      1.15693868     1.06222167    -0.80766577
 h     -1.13403838    -1.88005710     0.64123995
 h     -1.07385958     0.57232099     2.09392456
 h     -0.93278914     1.79857964    -1.33302953
 h      1.75080415     1.55243136    -1.63091468
 o      2.36308788    -0.85400861     0.67180354
 h      3.31111188    -0.83453001     0.43730966
 c     -2.51722905    -0.20974168    -0.58177754
 h     -2.63267587    -0.01844747    -1.70226000
 h     -2.81448359    -1.28629995    -0.40779077
 h     -3.30646991     0.50669241    -0.16271561
 h      0.21424152     1.24046774     0.95003144
          17

 c      1.38389506    -0.39152307     0.10406097
 c     -0.10813641    -0.94601104     0.33915863
 c     -1.17564123     0.18637434    -0.08882106
 c     -0.56563599     0.45426031     1.17487412
 c     -0.34594934     0.97270441    -0.98292482
 c      1.12721227     1.05324189    -0.81026081
 h     -1.13536761    -1.89820242     0.67280529
 h     -1.12476745     0.57791978     2.09136267
 h     -0.89749437     1.74487682    -1.41527492
 h      1.66570349     1.60741993    -1.56902105
 o      2.36395267    -0.86321010     0.66536801
 h      3.31067119    -0.84464790     0.49100309
 c     -2.52220285    -0.20550138    -0.58634931
 h     -2.55632603    -0.00849886    -1.69212167
 h     -2.83230988    -1.26021609    -0.38608101
 h     -3.30352742     0.47578606    -0.17392046
 h      0.22938108     1.18897385     0.95908265
          17

 c      1.38190339    -0.37454652     0.11528568
 c     -0.10026747    -0.94960904     0.33514844
 c     -1.15081877     0.19696970    -0.08749722
 c     -0.55863628     0.45556006     1.17767223
 c     -0.34437328     0.97336689    -0.98814066
 c      1.09329992     1.04063623    -0.81271949
 h     -1.09437605    -1.89859807     0.69904211
 h     -1.17672289     0.57658278     2.09460195
 h     -0.86671415     1.70664387    -1.51375465
 h      1.58999729     1.66208288    -1.50416683
 o      2.36532896    -0.87372228     0.65991468
 h      3.31409611    -0.84577148     0.53936713
 c     -2.52827996    -0.20083987    -0.59118247
 h     -2.47982246    -0.00321672    -1.67553078
 h     -2.84739785    -1.22891322    -0.36464570
 h     -3.29823467     0.44103080    -0.18500337
 h      0.23628211     1.13558348     0.98398467
          17

 c      1.37596308    -0.35584502     0.12386418
 c     -0.09463484    -0.95211175     0.33299211
 c     -1.12463938     0.20540212    -0.08845557
 c     -0.55223614     0.45638947     1.18258311
 c     -0.33900652     0.97492286    -0.99293248
 c      1.05548543     1.02423809    -0.81448631
 h     -1.01172673    -1.88047669     0.71835155
 h     -1.22303544     0.56789316     2.09624410
 h     -0.84107897     1.68260456    -1.62702620
 h      1.53090983     1.72154504    -1.44271481
 o      2.36681561    -0.88541179     0.65531489
 h      3.32417420    -0.83731424     0.58177416
 c     -2.53406038    -0.19585586    -0.59593709
 h     -2.40716102    -0.00267276    -1.65793823
 h     -2.85962801    -1.19793783    -0.34436831
 h     -3.29664024     0.41069467    -0.19358960
 h      0.24315550     1.09026260     1.02290145
          17

 c      1.36652316    -0.33591373     0.13012261
 c     -0.09106156    -0.95339567     0.33270797
 c     -1.09821680     0.21138868    -0.09153845
 c     -0.54768437     0.45604092     1.19018270
 c     -0.33092099     0.97786556    -0.99808783
 c      1.01500528     1.00440233    -0.81553436
 h     -0.88942910    -1.84395462     0.72944727
 h     -1.25847581     0.55181015     2.09142452
 h     -0.81588800     1.66386709    -1.74605311
 h      1.49034361     1.78601495    -1.38446509
 o      2.36815503    -0.89803744     0.65129789
 h      3.33868404    -0.81878037     0.61838854
 c     -2.53828369    -0.19065987    -0.60036354
 h     -2.34173559    -0.00673432    -1.64459959
 h     -2.86910017    -1.17325659    -0.32569730
 h     -3.30470920     0.39278697    -0.19743975
 h      0.25965913     1.06279644     1.07358789
          17

 c      1.35412586    -0.31540375     0.13449770
 c     -0.08900937    -0.95305211     0.33417736
 c     -1.07253973     0.21473279    -0.09642799
 c     -0.54563452     0.45419257     1.20054918
 c     -0.32178035     0.98265779    -1.00474750
 c      0.97414133     0.98220146    -0.81621331
 h     -0.73342516    -1.79260653     0.73254852
 h     -1.28028856     0.52854768     2.07844850
 h     -0.78625983     1.64150459    -1.85841148
 h      1.46505209     1.84854742    -1.32434815
 o      2.36923029    -0.91126215     0.64755016
 h      3.35176654    -0.79008942     0.64942354
 c     -2.54018817    -0.18523395    -0.60424438
 h     -2.28638359    -0.01532969    -1.63887748
 h     -2.87572411    -1.15923809    -0.30890325
 h     -3.32451693     0.39165546    -0.19636702
 h      0.29013345     1.05749277     1.13489591
          17

 c      1.33931201    -0.29505480     0.13746924
 c     -0.08717181    -0.94978760     0.33684088
 c     -1.04845829     0.21531810    -0.10269449
 c     -0.54569934     0.45114725     1.21330524
 c     -0.31364931     0.98941817    -1.01398026
 c      0.93594124     0.95905005    -0.81677441
 h     -0.55854787    -1.74054500     0.73304912
 h     -1.28852199     0.49840080     2.05865411
 h     -0.74990381     1.61063184    -1.95345941
 h      1.44992300     1.89900963    -1.25779788
 o      2.36995109    -0.92467526     0.64378280
 h      3.35702764    -0.75182104     0.67478969
 c     -2.53969429    -0.17941887    -0.60732086
 h     -2.24360274    -0.02855114    -1.64140597
 h     -2.87886186    -1.15684713    -0.29450941
 h     -3.35210107     0.40623708    -0.19320306
 h      0.32884826     1.07038040     1.20652047
          17

 c      1.32257355    -0.27558855     0.13949907
 c     -0.08334404    -0.94055845     0.33918957
 c     -1.02671366     0.21308711    -0.10985363
 c     -0.54675563     0.44754031     1.22779816
 c     -0.30881402     0.99798547    -1.02660654
 c      0.90376401     0.93622547    -0.81711534
 h     -0.39021934    -1.72294069     0.74774511
 h     -1.28613966     0.46165680     2.03620791
 h     -0.70702403     1.57022026    -2.02424498
 h      1.44067067     1.92885778    -1.18355067
 o      2.37016797    -0.93783009     0.63975627
 h      3.34986415    -0.70519950     0.69420627
 c     -2.53719863    -0.17307788    -0.60933085
 h     -2.21559069    -0.04650601    -1.65050778
 h     -2.87740670    -1.16336998    -0.28349583
 h     -3.37960938     0.43172043    -0.19244300
 h      0.36414759     1.09276982     1.28708170
          17

 c      1.30436658    -0.25758177     0.14097131
 c     -0.07631663    -0.92250405     0.33962136
 c     -1.00798439     0.20807255    -0.11744882
 c     -0.54752224     0.44395283     1.24322428
 c     -0.30931209     1.00805221    -1.04312620
 c      0.88064323     0.91464359    -0.81683751
 h     -0.24232995    -1.77465207     0.79511171
 h     -1.27883995     0.41846784     2.01763722
 h     -0.65959075     1.52195168    -2.06759093
 h      1.43478635     1.93313655    -1.10337240
 o      2.36964921    -0.95028863     0.63528186
 h      3.32834673    -0.65187269     0.70746051
 c     -2.53320998    -0.16623233    -0.61010684
 h     -2.20398104    -0.06906625    -1.66329149
 h     -2.87022740    -1.17384467    -0.27700007
 h     -3.39914567     0.46243084    -0.19808962
 h      0.38547931     1.11639600     1.37348294
          17

 c      1.28516063    -0.24139269     0.14214371
 c     -0.06704089    -0.89824947     0.33930158
 c     -0.99291122     0.20051555    -0.12517004
 c     -0.54692767     0.44080602     1.25877403
 c     -0.31620307     1.01917543    -1.06355794
 c      0.86849835     0.89486807    -0.81546384
 h     -0.10383474    -1.86943747     0.86198402
 h     -1.27367613     0.36859073     2.01012652
 h     -0.61095879     1.46960575    -2.08435061
 h      1.43163261     1.91067626    -1.02089509
 o      2.36809347    -0.96166234     0.63021377
 h      3.29318693    -0.59356372     0.71464211
 c     -2.52811616    -0.15906154    -0.60962206
 h     -2.20948846    -0.09570194    -1.67669949
 h     -2.85675828    -1.18307729    -0.27578853
 h     -3.40504552     0.49360268    -0.21247801
 h      0.38638307     1.13560452     1.46167199
          17

 c      1.26543620    -0.22725855     0.14316362
 c     -0.05589605    -0.87230284     0.34043410
 c     -0.98207237     0.19088881    -0.13291674
 c     -0.54440959     0.43835915     1.27391157
 c     -0.32900227     1.03064150    -1.08716280
 c      0.86754399     0.87720695    -0.81266770
 h      0.02868707    -1.96146491     0.92396859
 h     -1.27570500     0.31141672     2.01798916
 h     -0.56587759     1.41906398    -2.08082362
 h      1.43249435     1.86405886    -0.94064343
 o      2.36517157    -0.97163006     0.62444019
 h      3.24723972    -0.53176299     0.71628526
 c     -2.52212223    -0.15183502    -0.60797710
 h     -2.23167261    -0.12546489    -1.68819540
 h     -2.83732461    -1.18710079    -0.27986275
 h     -3.39444609     0.52198302    -0.23610376
 h      0.36444457     1.14730749     1.54742511
          17

 c      1.24569749    -0.21541014     0.14411094
 c     -0.04269870    -0.84728000     0.34423050
 c     -0.97592284     0.17980939    -0.14076600
 c     -0.54016285     0.43662811     1.28861230
 c     -0.34576416     1.04136357    -1.11220583
 c      0.87632388     0.86175975    -0.80840233
 h      0.15060596    -2.02765533     0.96883289
 h     -1.28461067     0.24687170     2.03948124
 h     -0.53036300     1.37837455    -2.07102898
 h      1.44088034     1.80007197    -0.86732523
 o      2.36059646    -0.97992494     0.61788007
 h      3.19448621    -0.46774116     0.71333697
 c     -2.51525892    -0.14485607    -0.60537244
 h     -2.26887623    -0.15707867    -1.69612813
 h     -2.81320397    -1.18387176    -0.28829340
 h     -3.36724082     0.54601843    -0.26781378
 h      0.32065957     1.15069079     1.62703135
          17

 c      1.22652701    -0.20608059     0.14501523
 c     -0.02747783    -0.82440941     0.35116046
 c     -0.97472696     0.16793483    -0.14889052
 c     -0.53508015     0.43528262     1.30325467
 c     -0.36382997     1.05004236    -1.13613596
 c      0.89232125     0.84835300    -0.80290508
 h      0.25730346    -2.06074118     0.99307027
 h     -1.29512803     0.17648303     2.06761773
 h     -0.51036700     1.35642241    -2.07588223
 h      1.46286277     1.73019298    -0.80506258
 o      2.35420077    -0.98629304     0.61048727
 h      3.13864826    -0.40307120     0.70696009
 c     -2.50739100    -0.13843979    -0.60209205
 h     -2.31832691    -0.18910013    -1.69985452
 h     -2.78654155    -1.17350354    -0.29920760
 h     -3.32604306     0.56608243    -0.30501377
 h      0.25907000     1.14725742     1.69789192
          17

 c      1.20863985    -0.19944887     0.14585302
 c     -0.01068362    -0.80434363     0.36138858
 c     -0.97850162     0.15586306    -0.15745352
 c     -0.53042066     0.43362571     1.31822575
 c     -0.38075179     1.05568783    -1.15675421
 c      0.91273382     0.83657233    -0.79664550
 h      0.34552701    -2.05957522     0.99662854
 h     -1.30072687     0.10329256     2.09414149
 h     -0.50891699     1.35855602    -2.11151454
 h      1.50621049     1.66879307    -0.75650361
 o      2.34597962    -0.99044496     0.60225591
 h      3.08217589    -0.34034468     0.69828180
 c     -2.49822739    -0.13291677    -0.59849108
 h     -2.37639033    -0.22011859    -1.69966306
 h     -2.76017761    -1.15819892    -0.30989321
 h     -3.27610892     0.58474948    -0.34394411
 h      0.18654951     1.14107756     1.75915249
          17

 c      1.19290394    -0.19555546     0.14653319
 c      0.00681633    -0.78752594     0.37497256
 c     -0.98697326     0.14405807    -0.16652904
 c     -0.52747288     0.43068526     1.33360960
 c     -0.39479898     1.05810136    -1.17367594
 c      0.93522143     0.82621234    -0.79023897
 h      0.41275695    -2.02500125     0.98062955
 h     -1.29660576     0.03086155     2.11265669
 h     -0.52457632     1.38233631    -2.17351318
 h      1.57625189     1.62633597    -0.72262264
 o      2.33606095    -0.99204884     0.59321720
 h      3.02637068    -0.28330308     0.68825529
 c     -2.48739762    -0.12863011    -0.59496247
 h     -2.43894367    -0.24894375    -1.69650053
 h     -2.73737485    -1.14177631    -0.31705756
 h     -3.22457577     0.60657176    -0.38028099
 h      0.11193528     1.13868088     1.81224094
          17

 c      1.18030640    -0.19422507     0.14687919
 c      0.02382498    -0.77430528     0.39191853
 c     -0.99954690     0.13283150    -0.17608332
 c     -0.52725135     0.42544913     1.34916618
 c     -0.40489333     1.05770473    -1.18796885
 c      0.95849049     0.81782295    -0.78429064
 h      0.45659069    -1.95876327     0.94674572
 h     -1.28061013    -0.03764607     2.11962171
 h     -0.55332676     1.41976304    -2.24172155
 h      1.67009095     1.60203569    -0.70383270
 o      2.32462527    -0.99078607     0.58342634
 h      2.97237941    -0.23599386     0.67767557
 c     -2.47467092    -0.12586893    -0.59186660
 h     -2.50180825    -0.27472006    -1.69151558
 h     -2.72139363    -1.12854367    -0.31729473
 h     -3.17821757     0.63637748    -0.41019673
 h      0.04351410     1.14733157     1.86024432
          17

 c      1.17184846    -0.19503741     0.14661683
 c      0.03898071    -0.76488637     0.41214533
 c     -1.01530101     0.12237048    -0.18599654
 c     -0.53020408     0.41725741     1.36458136
 c     -0.41039271     1.05505487    -1.20076035
 c      0.98225178     0.81248559    -0.77928413
 h      0.47457158    -1.86414207     0.89748276
 h     -1.25306345    -0.09997627     2.11423270
 h     -0.59079095     1.46246508    -2.29667439
 h      1.77657935     1.58615523    -0.70070491
 o      2.31183836    -0.98643681     0.57294903
 h      2.92209806    -0.20147489     0.66724680
 c     -2.46026934    -0.12473889    -0.58945530
 h     -2.56112388    -0.29693938    -1.68552355
 h     -2.71490457    -1.12150501    -0.30775046
 h     -3.14031448     0.67605760    -0.43141093
 h     -0.01450697     1.17113855     1.90524848
          17

 c      1.16836170    -0.19737405     0.14537921
 c      0.05094573    -0.75904767     0.43534588
 c     -1.03302230     0.11278015    -0.19608483
 c     -0.53612607     0.40611358     1.37971739
 c     -0.41095991     1.05059907    -1.21265365
 c      1.00663786     0.81110818    -0.77558933
 h      0.46498407    -1.74880210     0.83743969
 h     -1.21650893    -0.15509109     2.09821824
 h     -0.63303032     1.50404338    -2.32628397
 h      1.88235774     1.56834385    -0.71334423
 o      2.29782675    -0.97895068     0.56185598
 h      2.87850403    -0.18081164     0.65761003
 c     -2.44502649    -0.12512561    -0.58785058
 h     -2.61358448    -0.31538737    -1.67866480
 h     -2.71936405    -1.12064912    -0.28680000
 h     -3.10941811     0.72246084    -0.44340082
 h     -0.06326519     1.20785397     1.94570333
          17

 c      1.17027585    -0.20054516     0.14276118
 c      0.05843455    -0.75540971     0.46068390
 c     -1.05127783     0.10412294    -0.20610701
 c     -0.54437673     0.39261580     1.39454825
 c     -0.40648689     1.04464797    -1.22378607
 c      1.03174604     0.81407781    -0.77348204
 h      0.43013996    -1.63229732     0.77618438
 h     -1.17563960    -0.20352733     2.07584097
 h     -0.67661050     1.54012444    -2.32493548
 h      1.97653694     1.54205404    -0.74093559
 o      2.28268344    -0.96848717     0.55022572
 h      2.84553069    -0.17266938     0.64933052
 c     -2.43024011    -0.12684779    -0.58707539
 h     -2.65657269    -0.33009643    -1.67048355
 h     -2.73462164    -1.12254108    -0.25443879
 h     -3.08137407     0.76882857    -0.44678988
 h     -0.10675089     1.25003817     1.97712532
          17

 c      1.17744236    -0.20395202     0.13841347
 c      0.05986157    -0.75014655     0.48640886
 c     -1.06851359     0.09645618    -0.21578217
 c     -0.55415908     0.37764358     1.40891985
 c     -0.39704432     1.03740291    -1.23397849
 c      1.05749825     0.82128676    -0.77313121
 h      0.38342751    -1.55981580     0.73187927
 h     -1.13709718    -0.24770587     2.05373731
 h     -0.71854187     1.56794874    -2.29152950
 h      2.05187029     1.50466026    -0.78194436
 o      2.26649736    -0.95541292     0.53815433
 h      2.82754981    -0.17371502     0.64286026
 c     -2.41738509    -0.12981353    -0.58708018
 h     -2.68826157    -0.34134827    -1.66038591
 h     -2.75899584    -1.12164500    -0.21219148
 h     -3.05221225     0.80803653    -0.44271402
 h     -0.14871755     1.28894260     1.99496997
          17

 c      1.18910020    -0.20720946     0.13211611
 c      0.05374827    -0.73789169     0.51051808
 c     -1.08318106     0.08986892    -0.22484794
 c     -0.56473320     0.36208931     1.42250629
 c     -0.38284369     1.02896545    -1.24279783
 c      1.08364591     0.83225367    -0.77458916
 h      0.34519017    -1.59078413     0.72281672
 h     -1.10831270    -0.29139045     2.03963672
 h     -0.75636233     1.58626118    -2.22856316
 h      2.10446536     1.45644833    -0.83450218
 o      2.24944287    -0.94022563     0.52577551
 h      2.82830516    -0.18013685     0.63843155
 c     -2.40786404    -0.13402002    -0.58774015
 h     -2.70772336    -0.34972008    -1.64822787
 h     -2.78978531    -1.11238182    -0.16265051
 h     -3.01970070     0.83479989    -0.43252347
 h     -0.19140671     1.31735732     1.99650677
          17

 c      1.20399366    -0.21009718     0.12374966
 c      0.04140257    -0.71938849     0.53298856
 c     -1.09389614     0.08449631    -0.23314686
 c     -0.57564634     0.34664363     1.43506068
 c     -0.36418622     1.01931270    -1.24953958
 c      1.10978106     0.84621990    -0.77780643
 h      0.30910115    -1.70984249     0.74139877
 h     -1.09497088    -0.33731114     2.03942758
 h     -0.78856431     1.59570271    -2.14222232
 h      2.13360303     1.39989306    -0.89674959
 o      2.23194921    -0.92341930     0.51330017
 h      2.84920185    -0.19004236     0.63576363
 c     -2.40280608    -0.13946152    -0.58883117
 h     -2.71503988    -0.35612882    -1.63479985
 h     -2.82393736    -1.09069588    -0.10891632
 h     -2.98363971     0.84637662    -0.41768382
 h     -0.23558879     1.33072563     1.98116886
          17

 c      1.22049384    -0.21238716     0.11325842
 c      0.02531775    -0.69971490     0.55450768
 c     -1.09959488     0.08044713    -0.24061838
 c     -0.58690327     0.33154592     1.44664898
 c     -0.34134522     1.00824865    -1.25322438
 c      1.13527271     0.86223251    -0.78266121
 h      0.25925802    -1.85007414     0.77005032
 h     -1.09860409    -0.38416634     2.05427757
 h     -0.81546667     1.59959183    -2.04262500
 h      2.14212027     1.33928030    -0.96718148
 o      2.21481992    -0.90542094     0.50105487
 h      2.88769548    -0.20494076     0.63366157
 c     -2.40287932    -0.14606709    -0.59001098
 h     -2.71136388    -0.36182292    -1.62205876
 h     -2.85861154    -1.05475478    -0.05410244
 h     -2.94562045     0.84266091    -0.39971388
 h     -0.28083856     1.32752381     1.95034234
          17

 c      1.23673796    -0.21366412     0.10062611
 c      0.00707278    -0.68186474     0.57498366
 c     -1.09966289     0.07770592    -0.24724291
 c     -0.59890644     0.31649982     1.45760111
 c     -0.31446978     0.99540877    -1.25274461
 c      1.15919956     0.87922790    -0.78895951
 h      0.19298958    -1.97075066     0.79971675
 h     -1.11677258    -0.42638570     2.08068507
 h     -0.83987506     1.60411692    -1.94248069
 h      2.13696197     1.28027057    -1.04515864
 o      2.19921248    -0.88667791     0.48948580
 h      2.93737116    -0.22860284     0.63001644
 c     -2.40814856    -0.15369679    -0.59084092
 h     -2.69882880    -0.36828665    -1.61293378
 h     -2.89157382    -1.00508222    -0.00092884
 h     -2.90867427     0.82625237    -0.38009089
 h     -0.32570694     1.30967675     1.90719236
          17

 c      1.25084141    -0.21326745     0.08583843
 c     -0.01227118    -0.66699256     0.59388259
 c     -1.09401009     0.07609960    -0.25302162
 c     -0.61224262     0.30085260     1.46828589
 c     -0.28372022     0.98049197    -1.24728060
 c      1.18044500     0.89616063    -0.79641148
 h      0.11384563    -2.05570547     0.82682861
 h     -1.14529702    -0.45703982     2.11309864
 h     -0.86550973     1.61582646    -1.85254711
 h      2.12831379     1.22870598    -1.13141534
 o      2.18647290    -0.86778750     0.47911738
 h      2.99001639    -0.26435957     0.62237387
 c     -2.41804640    -0.16217577    -0.59088491
 h     -2.68019639    -0.37701001    -1.61047477
 h     -2.92147039    -0.94446594     0.04865452
 h     -2.87686222     0.80249021    -0.36012296
 h     -0.36788642     1.28313588     1.85650343
          17

 c      1.26116788    -0.21043232     0.06889786
 c     -0.03184171    -0.65560793     0.61058535
 c     -1.08305380     0.07532563    -0.25797070
 c     -0.62749287     0.28382854     1.47896911
 c     -0.24968213     0.96369683    -1.23674911
 c      1.19812134     0.91220935    -0.80468428
 h      0.02633114    -2.09938560     0.84978325
 h     -1.18017197    -0.47066326     2.14631147
 h     -0.89252640     1.63653420    -1.77661173
 h      2.12513966     1.18836576    -1.22738509
 o      2.17786351    -0.84950469     0.47047055
 h      3.03810659    -0.31321287     0.60863050
 c     -2.43149618    -0.17132570    -0.58988308
 h     -2.65829816    -0.38912508    -1.61635260
 h     -2.94799919    -0.87769592     0.09382856
 h     -2.85456610     0.77892759    -0.34089073
 h     -0.40457026     1.25774764     1.80403085
          17

 c      1.26664229    -0.20456435     0.04992156
 c     -0.05088711    -0.64810332     0.62454257
 c     -1.06761969     0.07502107    -0.26212311
 c     -0.64509266     0.26484480     1.48986876
 c     -0.21359763     0.94586070    -1.22173233
 c      1.21214003     0.92692720    -0.81363229
 h     -0.06535869    -2.10004700     0.86755639
 h     -1.21839849    -0.46439392     2.17652667
 h     -0.91527824     1.66148537    -1.71236850
 h      2.12899066     1.15934478    -1.33232301
 o      2.17425639    -0.83259340     0.46394915
 h      3.07647723    -0.37348910     0.58746704
 c     -2.44716321    -0.18092685    -0.58789370
 h     -2.63559415    -0.40507578    -1.62946072
 h     -2.97187890    -0.81092677     0.13508853
 h     -2.84528731     0.76345287    -0.32349346
 h     -0.43331521     1.24432080     1.75479292
          17

 c      1.26701510    -0.19550778     0.02927750
 c     -0.06878102    -0.64488138     0.63534890
 c     -1.04880149     0.07484644    -0.26554271
 c     -0.66519206     0.24401872     1.50127979
 c     -0.17710648     0.92810299    -1.20303396
 c      1.22328393     0.94015057    -0.82348007
 h     -0.15732289    -2.05735314     0.87921683
 h     -1.25825407    -0.43810341     2.20164022
 h     -0.92573403     1.68324107    -1.65644720
 h      2.13347225     1.13919953    -1.44098256
 o      2.17587486    -0.81762932     0.45972674
 h      3.10321610    -0.44137943     0.55846039
 c     -2.46375022    -0.19059788    -0.58524630
 h     -2.61413378    -0.42457638    -1.64581391
 h     -2.99441486    -0.75047211     0.17388107
 h     -2.85028092     0.76112123    -0.30966120
 h     -0.45332042     1.24822933     1.71104630
          17

 c      1.26293737    -0.18367602     0.00767480
 c     -0.08505626    -0.64628833     0.64279633
 c     -1.02782111     0.07454658    -0.26832709
 c     -0.68756219     0.22246649     1.51350350
 c     -0.14189729     0.91145747    -1.18142660
 c      1.23271128     0.95180168    -0.83468178
 h     -0.24564602    -1.97211498     0.88378647
 h     -1.29947406    -0.39428074     2.22137200
 h     -0.91759117     1.69575630    -1.60717158
 h      2.13007704     1.12534027    -1.54519803
 o      2.18218011    -0.80488177     0.45769113
 h      3.12018320    -0.51177003     0.52192029
 c     -2.48022738    -0.19972859    -0.58230449
 h     -2.59575922    -0.44690350    -1.65999056
 h     -3.01661074    -0.70128462     0.21146980
 h     -2.86798107     0.77178523    -0.30215394
 h     -0.46603284     1.26507520     1.67230526
          17

 c      1.25577972    -0.16997857    -0.01387597
 c     -0.09945416    -0.65238692     0.64691515
 c     -1.00591281     0.07397602    -0.27059378
 c     -0.71160745     0.20192546     1.52657595
 c     -0.10955323     0.89674418    -1.15763068
 c      1.24152471     0.96179365    -0.84764588
 h     -0.32622851    -1.84790126     0.88038754
 h     -1.34343760    -0.33771779     2.23737424
 h     -0.88774981     1.69572563    -1.56460610
 h      2.11296687     1.11614887    -1.63711319
 o      2.19198913    -0.79431872     0.45749725
 h      3.13285982    -0.57933592     0.47845181
 c     -2.49592163    -0.20759396    -0.57923947
 h     -2.58218948    -0.47128740    -1.66702513
 h     -3.03829076    -0.66594320     0.24761365
 h     -2.89476953     0.79070976    -0.30423364
 h     -0.47431137     1.28409341     1.63747298
          17

 c      1.24728114    -0.15561446    -0.03422066
 c     -0.11190465    -0.66246324     0.64792760
 c     -0.98423882     0.07308881    -0.27244933
 c     -0.73646350     0.18408121     1.54011240
 c     -0.08148297     0.88456534    -1.13233491
 c      1.25062447     0.97002766    -0.86258416
 h     -0.39552681    -1.69611648     0.86907602
 h     -1.39296672    -0.27457166     2.25283997
 h     -0.83629413     1.68255280    -1.52999707
 h      2.08005551     1.11091934    -1.71104421
 o      2.20384370    -0.78567901     0.45870831
 h      3.14821607    -0.63993490     0.42833420
 c     -2.51047080    -0.21354627    -0.57597643
 h     -2.57490541    -0.49719909    -1.66369038
 h     -3.05793888    -0.64474371     0.28018868
 h     -2.92637722     0.81128821    -0.31855581
 h     -0.48109971     1.29475972     1.60636136
          17

 c      1.23920033    -0.14184721    -0.05225815
 c     -0.12218693    -0.67401326     0.64597602
 c     -0.96383588     0.07191199    -0.27395816
 c     -0.76119050     0.17012197     1.55345994
 c     -0.05880005     0.87529681    -1.10616943
 c      1.26066034     0.97639474    -0.87947590
 h     -0.45472369    -1.54794770     0.85350686
 h     -1.45098699    -0.21056306     2.27083059
 h     -0.76647511     1.65839235    -1.50555699
 h      2.03246123     1.10954270    -1.76404074
 o      2.21653165    -0.77856296     0.46092498
 h      3.17008261    -0.69159749     0.37130835
 c     -2.52371262    -0.21712383    -0.57228271
 h     -2.57496363    -0.52451221    -1.64899177
 h     -3.07334427    -0.63653323     0.30606482
 h     -2.95893672     0.82745445    -0.34639414
 h     -0.48860938     1.29046430     1.57974235
          17

 c      1.23309459    -0.12981932    -0.06709898
 c     -0.12904473    -0.68185233     0.64068145
 c     -0.94559679     0.07053457    -0.27514119
 c     -0.78506766     0.16057748     1.56605884
 c     -0.04212765     0.86903149    -1.07963308
 c      1.27194952     0.98074835    -0.89804285
 h     -0.51979528    -1.46569485     0.84503515
 h     -1.51804913    -0.14923505     2.29163373
 h     -0.68512010     1.62871677    -1.49471039
 h      1.97400547     1.11231556    -1.79625328
 o      2.22944411    -0.77255012     0.46380974
 h      3.19558673    -0.73407827     0.30738966
 c     -2.53557823    -0.21806661    -0.56788414
 h     -2.58284358    -0.55359224    -1.62415651
 h     -3.08245413    -0.63952700     0.32242944
 h     -2.98945226     0.83488596    -0.38748063
 h     -0.49799164     1.26926515     1.55886085
          17

 c      1.23024469    -0.12038761    -0.07815709
 c     -0.13101995    -0.68246964     0.63190058
 c     -0.93030193     0.06912004    -0.27602090
 c     -0.80781760     0.15535060     1.57769134
 c     -0.03143808     0.86553628    -1.05302558
 c      1.28436295     0.98285972    -0.91767443
 h     -0.61060332    -1.49228923     0.85301919
 h     -1.59077095    -0.09187055     2.31163515
 h     -0.60259851     1.60266650    -1.50248432
 h      1.91113180     1.11993561    -1.81176456
 o      2.24249747    -0.76731091     0.46704379
 h      3.21689052    -0.76755507     0.23790511
 c     -2.54601356    -0.21630317    -0.56255595
 h     -2.59836966    -0.58531659    -1.59227223
 h     -3.08395772    -0.65176932     0.32777716
 h     -3.01595520     0.83142251    -0.44019879
 h     -0.50921015     1.23380356     1.54499573
          17

 c      1.23163771    -0.11402497    -0.08515566
 c     -0.12997851    -0.67963060     0.62127929
 c     -0.91868122     0.06787570    -0.27665210
 c     -0.82956698     0.15378937     1.58838381
 c     -0.02617740     0.86444095    -1.02652187
 c      1.29726784     0.98238950    -0.93732214
 h     -0.70779113    -1.58447563     0.86625106
 h     -1.66307137    -0.03884409     2.32522656
 h     -0.52999467     1.59045699    -1.53454038
 h      1.85274646     1.13365293    -1.81960731
 o      2.25581511    -0.76264130     0.47031152
 h      3.22594660    -0.79200066     0.16550620
 c     -2.55492227    -0.21195026    -0.55620895
 h     -2.62071361    -0.62093373    -1.55746096
 h     -3.07756467    -0.67132268     0.32240953
 h     -3.03761352     0.81724137    -0.50188936
 h     -0.52091512     1.19125064     1.53913230
          17

 c      1.23792585    -0.11087683    -0.08807021
 c     -0.12839577    -0.67749815     0.61055118
 c     -0.91142175     0.06696263    -0.27708195
 c     -0.85063206     0.15476230     1.59815940
 c     -0.02577070     0.86582014    -1.00056487
 c      1.30967114     0.97890761    -0.95554998
 h     -0.78460744    -1.69230744     0.87257995
 h     -1.72880113     0.00922807     2.32746828
 h     -0.47298304     1.59583417    -1.59248323
 h      1.80858526     1.15530482    -1.83279708
 o      2.26949115    -0.75843020     0.47332718
 h      3.21775879    -0.80732633     0.09338160
 c     -2.56212759    -0.20534278    -0.54898128
 h     -2.64842464    -0.66160261    -1.52348034
 h     -3.06406322    -0.69635808     0.30853075
 h     -3.05483986     0.79495118    -0.56926108
 h     -0.53025850     1.15269173     1.54173957
          17

 c      1.24939425    -0.11086596    -0.08706752
 c     -0.12742721    -0.67788745     0.60073313
 c     -0.90912864     0.06646871    -0.27731842
 c     -0.87132168     0.15696802     1.60692983
 c     -0.02988176     0.87054305    -0.97628243
 c      1.32064923     0.97201644    -0.97107827
 h     -0.82966407    -1.79160711     0.86757137
 h     -1.78356493     0.05127561     2.31543665
 h     -0.42968289     1.61154812    -1.66886674
 h      1.78489603     1.18648273    -1.86187557
 o      2.28350561    -0.75461875     0.47587515
 h      3.19139151    -0.81368954     0.02436052
 c     -2.56737237    -0.19706414    -0.54129032
 h     -2.67944640    -0.70762071    -1.49223029
 h     -3.04519484    -0.72520342     0.28994359
 h     -3.06925371     0.76928062    -0.63895917
 h     -0.53339780     1.13029901     1.55278816
          17

 c      1.26593605    -0.11377531    -0.08244857
 c     -0.12745448    -0.68133832     0.59238982
 c     -0.91224194     0.06643406    -0.27732341
 c     -0.89171962     0.15951521     1.61446771
 c     -0.03809073     0.87970501    -0.95521671
 c      1.32976131     0.96157631    -0.98357631
 h     -0.84048402    -1.87209089     0.85062590
 h     -1.82542786     0.08602614     2.28844077
 h     -0.39599178     1.62588195    -1.75001440
 h      1.78052979     1.22648391    -1.90596798
 o      2.29772078    -0.75117517     0.47785019
 h      3.14993854    -0.81172146    -0.03988930
 c     -2.57038566    -0.18789717    -0.53376717
 h     -2.71116891    -0.75776968    -1.46319527
 h     -3.02328012    -0.75625861     0.27125454
 h     -3.08319758     0.74578302    -0.70814438
 h     -0.52746938     1.13116662     1.57212822
          17

 c      1.28703701    -0.11928393    -0.07460685
 c     -0.12859057    -0.68788332     0.58581731
 c     -0.92093267     0.06689543    -0.27702648
 c     -0.91147338     0.16237578     1.62040292
 c     -0.04968770     0.89394295    -0.93869931
 c      1.33696039     0.94781522    -0.99366751
 h     -0.81770239    -1.92867859     0.82239906
 h     -1.85513029     0.11227756     2.24784688
 h     -0.36977625     1.63034649    -1.82283672
 h      1.78889755     1.27130140    -1.95319184
 o      2.31192105    -0.74808797     0.47929053
 h      3.09999006    -0.80263922    -0.09949345
 c     -2.57101442    -0.17865405    -0.52707456
 h     -2.74063474    -0.80933351    -1.43431427
 h     -3.00061983    -0.78766788     0.25664314
 h     -3.09861866     0.72852720    -0.77462955
 h     -0.51293036     1.15213805     1.59978240
          17

 c      1.31177787    -0.12696282    -0.06400942
 c     -0.13087760    -0.69734788     0.58111109
 c     -0.93502726     0.06792807    -0.27634173
 c     -0.92979001     0.16618321     1.62427189
 c     -0.06379750     0.91325786    -0.92754829
 c      1.34222537     0.93119129    -1.00218714
 h     -0.76287812    -1.95804201     0.78396519
 h     -1.87617281     0.12911554     2.19682683
 h     -0.35091794     1.62134700    -1.87809012
 h      1.80303290     1.31526589    -1.98967534
 o      2.32592181    -0.74537968     0.48037172
 h      3.05010772    -0.78816919    -0.15631339
 c     -2.56934691    -0.16998759    -0.52173657
 h     -2.76492060    -0.85883185    -1.40348614
 h     -2.97893924    -0.81688122     0.24872288
 h     -3.11586581     0.71816451    -0.83635257
 h     -0.49354092     1.18213639     1.63556206
          17

 c      1.33886519    -0.13626044    -0.05119155
 c     -0.13432249    -0.70944298     0.57819403
 c     -0.95399294     0.06967121    -0.27517507
 c     -0.94564896     0.17164733     1.62559662
 c     -0.07955420     0.93710625    -0.92206552
 c      1.34539120     0.91221284    -1.00967910
 h     -0.67808998    -1.95760104     0.73671534
 h     -1.89454407     0.13606784     2.13986415
 h     -0.34020343     1.59892947    -1.91048041
 h      1.81810759     1.35314459    -2.00559692
 o      2.33976079    -0.74313611     0.48130563
 h      3.00789681    -0.77024886    -0.21229568
 c     -2.56572252    -0.16233712    -0.51807427
 h     -2.78154246    -0.90293750    -1.36961475
 h     -2.95921950    -0.84053611     0.24818271
 h     -3.13344070     0.71208373    -0.89082582
 h     -0.47414571     1.20898194     1.67856380
          17

 c      1.36670683    -0.14650563    -0.03675084
 c     -0.13884585    -0.72373429     0.57683279
 c     -0.97698452     0.07232692    -0.27342047
 c     -0.95809125     0.17918082     1.62397969
 c     -0.09618421     0.96451469    -0.92210303
 c      1.34617403     0.89136145    -1.01633254
 h     -0.56645990    -1.92604845     0.68256470
 h     -1.91720792     0.13314057     2.08158871
 h     -0.33865698     1.56567887    -1.91825242
 h      1.83147202     1.38109781    -1.99606025
 o      2.35385287    -0.74152502     0.48217102
 h      2.97725835    -0.75073002    -0.26669535
 c     -2.56062510    -0.15599665    -0.51621731
 h     -2.78872450    -0.93913452    -1.33290536
 h     -2.94193822    -0.85492277     0.25429854
 h     -3.14886858     0.70633593    -0.93529387
 h     -0.45878790     1.22371975     1.72717984
          17

 c      1.39353939    -0.15694109    -0.02132660
 c     -0.14416539    -0.73942979     0.57665164
 c     -1.00292861     0.07613347    -0.27095113
 c     -0.96656431     0.18881000     1.61922441
 c     -0.11300491     0.99415364    -0.92707016
 c      1.34423221     0.86907832    -1.02207477
 h     -0.43339803    -1.86602685     0.62428780
 h     -1.94873319     0.12078524     2.02501939
 h     -0.34741756     1.52649899    -1.90363590
 h      1.84214971     1.39690126    -1.96021416
 o      2.36893011    -0.74077788     0.48285270
 h      2.95844978    -0.73133061    -0.31512786
 c     -2.55455889    -0.15118080    -0.51613596
 h     -2.78550690    -0.96608780    -1.29472525
 h     -2.92743038    -0.85676971     0.26576505
 h     -3.15982898     0.69756324    -0.96740027
 h     -0.44997549     1.22153276     1.77942420
          17

 c      1.41759839    -0.16678581    -0.00554993
 c     -0.14967385    -0.75482702     0.57717385
 c     -1.03061493     0.08132063    -0.26760793
 c     -0.97121845     0.20017312     1.61138157
 c     -0.12937010     1.02438130    -0.93584259
 c      1.33919322     0.84574880    -1.02664712
 h     -0.28797243    -1.79084995     0.56554269
 h     -1.98787982     0.10000938     1.97060766
 h     -0.36804008     1.48900746    -1.87449078
 h      1.85064616     1.40013087    -1.90061487
 o      2.38580511    -0.74114309     0.48315685
 h      2.95037806    -0.71365161    -0.35172804
 c     -2.54797556    -0.14803837    -0.51767055
 h     -2.77175825    -0.98384657    -1.25734170
 h     -2.91612230    -0.84389526     0.28131608
 h     -3.16489945     0.68401072    -0.98580054
 h     -0.44848456     1.20142476     1.83332147
          17

 c      1.43732218    -0.17531634     0.01003859
 c     -0.15461538    -0.76658126     0.57800498
 c     -1.05877149     0.08806626    -0.26319112
 c     -0.97289563     0.21251933     1.60061899
 c     -0.14459761     1.05333126    -0.94667480
 c      1.33063990     0.82165352    -1.02963024
 h     -0.14094203    -1.73365753     0.50916979
 h     -2.02768890     0.07260417     1.91726158
 h     -0.40306112     1.46353639    -1.84588555
 h      1.85920538     1.39263416    -1.82313811
 o      2.40513703    -0.74282672     0.48293868
 h      2.95237850    -0.69906606    -0.37190504
 c     -2.54124730    -0.14664265    -0.52055212
 h     -2.74814258    -0.99394601    -1.22364217
 h     -2.90859205    -0.81552604     0.29999112
 h     -3.16389386     0.66582009    -0.99051771
 h     -0.45320911     1.16594885     1.88740578
          17

 c      1.45157710    -0.18194752     0.02507087
 c     -0.15888686    -0.77102640     0.57912597
 c     -1.08611638     0.09649426    -0.25747527
 c     -0.97280945     0.22477823     1.58702521
 c     -0.15799464     1.07922759    -0.95755583
 c      1.31808782     0.79690105    -1.03046515
 h      0.00449481    -1.73313854     0.45408703
 h     -2.05914384     0.04107474     1.86419527
 h     -0.45575150     1.46045746    -1.83636451
 h      1.87221882     1.37904161    -1.73671396
 o      2.42726682    -0.74592880     0.48213698
 h      2.96468431    -0.68856483    -0.37375667
 c     -2.53465807    -0.14699503    -0.52441875
 h     -2.71603456    -0.99932507    -1.19677159
 h     -2.90553807    -0.77235699     0.32112933
 h     -3.15799181     0.64501696    -0.98310815
 h     -0.46111446     1.12097885     1.94138592
          17

 c      1.45983312    -0.18632892     0.03939100
 c     -0.16273819    -0.76864394     0.58049730
 c     -1.11140354     0.10672345    -0.25025806
 c     -0.97216733     0.23577502     1.57052930
 c     -0.16919171     1.10098640    -0.96739782
 c      1.30105545     0.77144980    -1.02859912
 h      0.14911226    -1.78202881     0.40008542
 h     -2.07486895     0.00816400     1.81186211
 h     -0.52667980     1.48391747    -1.85413359
 h      1.89566302     1.36605033    -1.65125476
 o      2.45211790    -0.75039192     0.48076971
 h      2.98828089    -0.68260136    -0.35844268
 c     -2.52840554    -0.14906190    -0.52884268
 h     -2.67733894    -1.00382106    -1.17956212
 h     -2.90768411    -0.71640647     0.34415733
 h     -3.14969892     0.62529183    -0.96665038
 h     -0.46786914     1.07452668     1.99661084
          17

 c      1.46216716    -0.18848956     0.05305186
 c     -0.16552303    -0.76268856     0.58163718
 c     -1.13346579     0.11887811    -0.24139769
 c     -0.97183738     0.24456945     1.55098892
 c     -0.17854033     1.11849347    -0.97675829
 c      1.27935995     0.74538771    -1.02384472
 h      0.28323584    -1.84262072     0.35240389
 h     -2.07095062    -0.02374887     1.76188056
 h     -0.60944292     1.52884892    -1.88836864
 h      1.93378778     1.35879827    -1.57303458
 o      2.47917713    -0.75598495     0.47894857
 h      3.02468902    -0.68090293    -0.33015659
 c     -2.52263032    -0.15283126    -0.53339808
 h     -2.63422015    -1.01102946    -1.17370992
 h     -2.91560889    -0.65071452     0.36827788
 h     -3.14241300     0.61131139    -0.94537549
 h     -0.46974018     1.03348560     2.05527177
          17

 c      1.45913640    -0.18889507     0.06626263
 c     -0.16639833    -0.75531017     0.58210813
 c     -1.15127548     0.13305598    -0.23083145
 c     -0.97208620     0.25079329     1.52843502
 c     -0.18690394     1.13215957    -0.98684153
 c      1.25351026     0.71931220    -1.01663696
 h      0.39553256    -1.89098879     0.31558900
 h     -2.04742115    -0.05316409     1.71663268
 h     -0.69300505     1.58598845    -1.92077002
 h      1.98434858     1.35640962    -1.50162529
 o      2.50757114    -0.76233992     0.47688705
 h      3.07558433    -0.68236468    -0.29543684
 c     -2.51748816    -0.15833157    -0.53777026
 h     -2.58886996    -1.02282072    -1.17895861
 h     -2.92954681    -0.57893857     0.39216805
 h     -3.13925557     0.60720410    -0.92373667
 h     -0.46609178     0.99973915     2.11776981
          17

 c      1.45161634    -0.18832304     0.07928933
 c     -0.16485096    -0.74737900     0.58170002
 c     -1.16403578     0.14930718    -0.21859504
 c     -0.97251667     0.25469210     1.50327718
 c     -0.19515797     1.14244715    -0.99844495
 c      1.22469234     0.69428039    -1.00777454
 h      0.47942000    -1.91844895     0.29137679
 h     -2.00837503    -0.07990978     1.67889791
 h     -0.76713165     1.64705784    -1.93788206
 h      2.03837508     1.35262972    -1.43298413
 o      2.53625908    -0.76902648     0.47481896
 h      3.14163461    -0.68524626    -0.26088001
 c     -2.51323503    -0.16554756    -0.54183986
 h     -2.54345345    -1.03847750    -1.19286148
 h     -2.94921933    -0.50494517     0.41380917
 h     -3.14139137     0.61451823    -0.90520240
 h     -0.46003190     0.96981621     2.18049331
          17

 c      1.44062311    -0.18764669     0.09235723
 c     -0.16060351    -0.73921886     0.58034098
 c     -1.17127170     0.16761467    -0.20483624
 c     -0.97225836     0.25684108     1.47622820
 c     -0.20395282     1.14972743    -1.01178346
 c      1.19431013     0.67138233    -0.99799178
 h      0.53189585    -1.92304941     0.27994388
 h     -1.96189004    -0.10554394     1.65158524
 h     -0.82464297     1.70609541    -1.93311614
 h      2.08506819     1.34066496    -1.36429915
 o      2.56431751    -0.77562224     0.47282457
 h      3.22039397    -0.68771516    -0.22971323
 c     -2.51023007    -0.17428275    -0.54565785
 h     -2.50016926    -1.05519164    -1.21145360
 h     -2.97375090    -0.43250981     0.43061313
 h     -3.14708551     0.63108887    -0.89164877
 h     -0.45631467     0.93853319     2.23676583
          17

 c      1.42715176    -0.18764301     0.10559586
 c     -0.15346511    -0.73101371     0.57801932
 c     -1.17288829     0.18786901    -0.18981966
 c     -0.97029471     0.25785864     1.44807709
 c     -0.21368985     1.15429086    -1.02666124
 c      1.16360203     0.65144650    -0.98780085
 h      0.55161945    -1.90508871     0.28097724
 h     -1.91868648    -0.13332449     1.63741845
 h     -0.86122580     1.75907381    -1.90470253
 h      2.11591054     1.31634853    -1.29551595
 o      2.59114937    -0.78176027     0.47075653
 h      3.30511759    -0.68836234    -0.20049536
 c     -2.50880618    -0.18410500    -0.54932480
 h     -2.46122556    -1.06947684    -1.23043866
 h     -3.00173839    -0.36520270     0.43990351
 h     -3.15249971     0.65195160    -0.88377805
 h     -0.45887046     0.90235810     2.27964801
          17

 c      1.41207092    -0.18888297     0.11902292
 c     -0.14327195    -0.72294965     0.57475548
 c     -1.16917620     0.20984246    -0.17392237
 c     -0.96590814     0.25821407     1.41957341
 c     -0.22453870     1.15636734    -1.04261326
 c      1.13352386     0.63498462    -0.97752573
 h      0.53793667    -1.86568043     0.29410409
 h     -1.88793677    -0.16683746     1.63826181
 h     -0.87489064     1.80351303    -1.85401196
 h      2.12585848     1.27856851    -1.22863604
 o      2.61645272    -0.78715960     0.46837989
 h      3.38655411    -0.68628117    -0.16959410
 c     -2.50910432    -0.19440802    -0.55288500
 h     -2.42866880    -1.07849070    -1.24622506
 h     -3.03147280    -0.30635097     0.43955725
 h     -3.15347448     0.67146925    -0.88193305
 h     -0.46967571     0.86041909     2.30394555
          17

 c      1.39608977    -0.19170018     0.13254256
 c     -0.12991418    -0.71520905     0.57061092
 c     -1.16076069     0.23317282    -0.15762603
 c     -0.95914308     0.25803229     1.39147943
 c     -0.23642385     1.15610567    -1.05895092
 c      1.10476144     0.62222860    -0.96735704
 h      0.49078866    -1.80695776     0.31888152
 h     -1.87170243    -0.20725821     1.65386253
 h     -0.86593066     1.83865894    -1.78502308
 h      2.11319598     1.22876291    -1.16684086
 o      2.64003913    -0.79163724     0.46555043
 h      3.45620379    -0.68083619    -0.13434905
 c     -2.51099690    -0.20450967    -0.55630024
 h     -2.40414976    -1.08077750    -1.25651623
 h     -3.06126915    -0.25893559     0.42856377
 h     -3.14689229     0.68506599    -0.88659626
 h     -0.48863395     0.81421310     2.30701609
          17

 c      1.37977812    -0.19621744     0.14595063
 c     -0.11345461    -0.70781381     0.56573284
 c     -1.14851211     0.25736533    -0.14150424
 c     -0.95085191     0.25701198     1.36463241
 c     -0.24896368     1.15348993    -1.07474326
 c      1.07773785     0.61316333    -0.95738190
 h      0.41160500    -1.73390956     0.35439038
 h     -1.86394284    -0.25183577     1.68090910
 h     -0.83753634     1.86649253    -1.70460688
 h      2.07952111     1.17060276    -1.11402617
 o      2.66168228    -0.79510093     0.46228190
 h      3.50850733    -0.67141676    -0.09439630
 c     -2.51411949    -0.21373231    -0.55947862
 h     -2.38870773    -1.07653176    -1.26053549
 h     -3.08979132    -0.22540571     0.40737402
 h     -3.13117827     0.69000766    -0.89848592
 h     -0.51378743     0.76713418     2.28915192
          17

 c      1.36359654    -0.20241946     0.15894935
 c     -0.09434998    -0.70019163     0.56043588
 c     -1.13344736     0.28181517    -0.12620085
 c     -0.94223796     0.25458883     1.33984116
 c     -0.26140846     1.14820391    -1.08881310
 c      1.05256364     0.60753278    -0.94759732
 h      0.30558420    -1.65924716     0.39832988
 h     -1.85555490    -0.29555701     1.71377905
 h     -0.79656244     1.89343291    -1.62273298
 h      2.03040983     1.11004890    -1.07460990
 o      2.68104377    -0.79753492     0.45873063
 h      3.54165646    -0.65723122    -0.05157684
 c     -2.51795263    -0.22146621    -0.56231545
 h     -2.38260131    -1.06759912    -1.25903598
 h     -3.11632068    -0.20744565     0.37801649
 h     -3.10627237     0.68556132    -0.91846300
 h     -0.54152975     0.72420448     2.25413176
          17

 c      1.34789638    -0.21026725     0.17117796
 c     -0.07361977    -0.69040791     0.55525300
 c     -1.11664519     0.30585171    -0.11239260
 c     -0.93441445     0.25018486     1.31767659
 c     -0.27276088     1.13962454    -1.09992602
 c      1.02895557     0.60483852    -0.93792098
 h      0.18400705    -1.61197296     0.44619546
 h     -1.83935586    -0.33381905     1.74638973
 h     -0.75242188     1.93060374    -1.55055846
 h      1.97639595     1.05536468    -1.05333754
 o      2.69764857    -0.79899455     0.45515914
 h      3.55775687    -0.63707784    -0.00941014
 c     -2.52189798    -0.22723038    -0.56472778
 h     -2.38521860    -1.05725073    -1.25410658
 h     -3.14095363    -0.20575283     0.34395535
 h     -3.07341650     0.67290244    -0.94739129
 h     -0.56684210     0.69189973     2.20981676
          17

 c      1.33291389    -0.21979338     0.18226357
 c     -0.05214924    -0.67562906     0.55062887
 c     -1.09918712     0.32881639    -0.10074145
 c     -0.92823210     0.24341716     1.29840795
 c     -0.28229480     1.12737178    -1.10730632
 c      1.00629301     0.60440494    -0.92821287
 h      0.05706980    -1.63173292     0.49429877
 h     -1.81165303    -0.36383478     1.77361185
 h     -0.71171127     1.98755879    -1.49488458
 h      1.93215846     1.01591516    -1.05475729
 o      2.71090322    -0.79961505     0.45189163
 h      3.56240497    -0.60913193     0.02761751
 c     -2.52533540    -0.23073870    -0.56668264
 h     -2.39513624    -1.04958060    -1.24864004
 h     -3.16462126    -0.21989270     0.30959299
 h     -3.03486038     0.65484646    -0.98598036
 h     -0.58400306     0.67752862     2.16743371
          17

 c      1.31890234    -0.23102725     0.19185471
 c     -0.02961659    -0.65681097     0.54643255
 c     -1.08212055     0.35016124    -0.09185324
 c     -0.92419827     0.23431492     1.28230788
 c     -0.29006281     1.11222534    -1.11102229
 c      0.98414315     0.60561357    -0.91834396
 h     -0.07872537    -1.71440294     0.54517312
 h     -1.77186249    -0.38477572     1.79187030
 h     -0.67327371     2.06151099    -1.45425261
 h      1.91009778     0.99844805    -1.08201632
 o      2.72020244    -0.79961034     0.44923687
 h      3.56277745    -0.57104906     0.05523465
 c     -2.52768627    -0.23195551    -0.56822085
 h     -2.41038088    -1.04836364    -1.24533541
 h     -3.18871219    -0.24829743     0.27927055
 h     -2.99340209     0.63518640    -1.03454721
 h     -0.58844834     0.68721985     2.13723999
          17

 c      1.30637415    -0.24380886     0.19959986
 c     -0.00626008    -0.63892640     0.54262730
 c     -1.06642554     0.36946027    -0.08619988
 c     -0.92233596     0.22349054     1.27011990
 c     -0.29662232     1.09606019    -1.11166671
 c      0.96310592     0.60822340    -0.90835952
 h     -0.22180778    -1.81001938     0.60024954
 h     -1.72198950    -0.39741049     1.79946495
 h     -0.63190289     2.13780164    -1.42302515
 h      1.91026382     1.00279105    -1.13487022
 o      2.72516505    -0.79921244     0.44736902
 h      3.56360045    -0.52084061     0.07115133
 c     -2.52851637    -0.23109841    -0.56947567
 h     -2.42880519    -1.05561582    -1.24548384
 h     -3.21418009    -0.28839861     0.25583347
 h     -2.95170520     0.61740600    -1.09256247
 h     -0.57920104     0.72251787     2.12164535
          17

 c      1.29617559    -0.25775779     0.20513377
 c      0.01654661    -0.62566622     0.53960574
 c     -1.05299044     0.38633315    -0.08398334
 c     -0.92211010     0.21212125     1.26298147
 c     -0.30248088     1.08088574    -1.10988659
 c      0.94484579     0.61237517    -0.89862148
 h     -0.36052243    -1.88382668     0.65661399
 h     -1.66660500    -0.40398422     1.79704766
 h     -0.58435059     2.20065978    -1.39676862
 h      1.91978068     1.02238348    -1.20822896
 o      2.72586123    -0.79855223     0.44623890
 h      3.56340707    -0.45843983     0.07634405
 c     -2.52765688    -0.22856132    -0.57068238
 h     -2.44834817    -1.07068987    -1.24828367
 h     -3.24049688    -0.33677183     0.23944765
 h     -2.91162272     0.60311288    -1.15798420
 h     -0.55940364     0.77859960     2.11353635
          17

 c      1.28937259    -0.27238017     0.20810649
 c      0.03723415    -0.61863358     0.53786222
 c     -1.04259793     0.40038323    -0.08501123
 c     -0.92254776     0.20173918     1.26169241
 c     -0.30789352     1.06826122    -1.10624857
 c      0.93116900     0.61828091    -0.88972837
 h     -0.48409413    -1.92394050     0.71088310
 h     -1.61305457    -0.40861260     1.78825001
 h     -0.53055805     2.23945876    -1.37339632
 h      1.92323542     1.04902916    -1.29347078
 o      2.72275561    -0.79757887     0.44561290
 h      3.55534671    -0.38662249     0.07438102
 c     -2.52523975    -0.22480654    -0.57217359
 h     -2.46706676    -1.09062542    -1.25126682
 h     -3.26531238    -0.38925315     0.22765755
 h     -2.87401969     0.59132616    -1.22685825
 h     -0.53426475     0.84643499     2.10243262
          17

 c      1.28703748    -0.28718365     0.20823313
 c      0.05440527    -0.61831113     0.53782544
 c     -1.03591024     0.41117069    -0.08866341
 c     -0.92245215     0.19397451     1.26615224
 c     -0.31285294     1.05921762    -1.10125042
 c      0.92332405     0.62601878    -0.88230659
 h     -0.58537762    -1.92916703     0.76055010
 h     -1.57087183    -0.41735509     1.77968347
 h     -0.47251557     2.24907479    -1.35240042
 h      1.91022266     1.07619508    -1.38130166
 o      2.71641671    -0.79608851     0.44519299
 h      3.53167558    -0.31027513     0.06949004
 c     -2.52158735    -0.22029657    -0.57434383
 h     -2.48307879    -1.11146479    -1.25149722
 h     -3.28523835    -0.44120471     0.21675739
 h     -2.83922569     0.57931806    -1.29382971
 h     -0.50884257     0.91632328     2.08053678
          17

 c      1.28998419    -0.30175888     0.20534502
 c      0.06694993    -0.62466651     0.53979682
 c     -1.03344795     0.41822088    -0.09399672
 c     -0.92074770     0.19024110     1.27550184
 c     -0.31709913     1.05430151    -1.09530851
 c      0.92186149     0.63551983    -0.87687657
 h     -0.65964575    -1.90183386     0.80375376
 h     -1.54864894    -0.43596983     1.77861024
 h     -0.41327419     2.22889553    -1.33421367
 h      1.87636113     1.09964359    -1.46365489
 o      2.70728514    -0.79381020     0.44470654
 h      3.48735709    -0.23487383     0.06513377
 c     -2.51703963    -0.21546491    -0.57757997
 h     -2.49457092    -1.12961494    -1.24668772
 h     -3.29713107    -0.48801080     0.20341779
 h     -2.80762996     0.56421237    -1.35342971
 h     -0.48705713     0.98006280     2.04444163
          17

 c      1.29851404    -0.31582587     0.19942958
 c      0.07415684    -0.63740131     0.54390996
 c     -1.03555515     0.42107065    -0.09994836
 c     -0.91695709     0.19127782     1.28873493
 c     -0.32014728     1.05354638    -1.08869565
 c      0.92672337     0.64661055    -0.87380814
 h     -0.70316734    -1.84510979     0.83882804
 h     -1.54881625    -0.46489954     1.78837836
 h     -0.35646658     2.18276366    -1.32006123
 h      1.82195093     1.11705336    -1.53437467
 o      2.69560075    -0.79048282     0.44394190
 h      3.42128974    -0.16522583     0.06349256
 c     -2.51182916    -0.21068893    -0.58218841
 h     -2.49987310    -1.14269921    -1.23577968
 h     -3.29906259    -0.52562272     0.18567739
 h     -2.77997847     0.54416444    -1.40133007
 h     -0.47145176     1.03181167     1.99448113
          17

 c      1.31226021    -0.32924726     0.19064633
 c      0.07578328    -0.65601878     0.55011113
 c     -1.04235331     0.41933774    -0.10554167
 c     -0.91137183     0.19691143     1.30507161
 c     -0.32137476     1.05632826    -1.08144470
 c      0.93735079     0.65902754    -0.87329031
 h     -0.71244444    -1.76245738     0.86403819
 h     -1.56590979    -0.49684832     1.80660977
 h     -0.30596239     2.12038420    -1.31225858
 h      1.75089929     1.12770931    -1.58953611
 o      2.68142397    -0.78591567     0.44276074
 h      3.33630477    -0.10456433     0.06537140
 c     -2.50603079    -0.20625895    -0.58834698
 h     -2.49754042    -1.14991415    -1.21905010
 h     -3.29076884    -0.55097415     0.16325447
 h     -2.75737209     0.51882400    -1.43508983
 h     -0.46310792     1.06853147     1.93382582
          17

 c      1.33018594    -0.34201286     0.17930858
 c      0.07204708    -0.67976773     0.55816630
 c     -1.05370294     0.41279244    -0.11002582
 c     -0.90470512     0.20633487     1.32378169
 c     -0.32018281     1.06118461    -1.07325118
 c      0.95276039     0.67239395    -0.87526146
 h     -0.68453281    -1.65843252     0.87774439
 h     -1.59083226    -0.52096047     1.82853883
 h     -0.26518977     2.05927301    -1.31482573
 h      1.67036871     1.13255289    -1.62808248
 o      2.66469876    -0.78004442     0.44110817
 h      3.23882481    -0.05378012     0.07019905
 c     -2.49955802    -0.20236004    -0.59608266
 h     -2.48642365    -1.15208600    -1.19795496
 h     -3.27376993    -0.56225217     0.13752215
 h     -2.74113864     0.48939594    -1.45449666
 h     -0.46148854     1.09054796     1.86792480
          17

 c      1.35071194    -0.35419898     0.16582110
 c      0.06365994    -0.70738509     0.56764760
 c     -1.06919339     0.40140849    -0.11293553
 c     -0.89770409     0.21845703     1.34393011
 c     -0.31618755     1.06599594    -1.06346972
 c      0.97161981     0.68617901    -0.87929123
 h     -0.61963166    -1.54175641     0.87952177
 h     -1.61546137    -0.52830189     1.85044867
 h     -0.23616420     2.02253545    -1.33358093
 h      1.59065903     1.13450199    -1.65296475
 o      2.64536049    -0.77296991     0.43901918
 h      3.13809803    -0.01097073     0.07619386
 c     -2.49218269    -0.19907898    -0.60526661
 h     -2.46574316    -1.15149483    -1.17480225
 h     -3.25132255    -0.55906560     0.11135342
 h     -2.73269896     0.45856631    -1.46172977
 h     -0.46419404     1.10231432     1.80404943
          17

 c      1.37189194    -0.36590860     0.15058665
 c      0.05232444    -0.73631909     0.57769873
 c     -1.08817428     0.38537856    -0.11406991
 c     -0.89101211     0.23202783     1.36438364
 c     -0.30926164     1.06916378    -1.05142086
 c      0.99239604     0.69969766    -0.88449916
 h     -0.52961649    -1.43457863     0.87418969
 h     -1.63413930    -0.51411658     1.87041102
 h     -0.21977076     2.02507165    -1.37324437
 h      1.52418410     1.13846836    -1.67193199
 o      2.62350574    -0.76493041     0.43659992
 h      3.04448000     0.02782554     0.08106665
 c     -2.48358086    -0.19644606    -0.61562944
 h     -2.43519853    -1.15135146    -1.15223965
 h     -3.22811455    -0.54246139     0.08876552
 h     -2.73342899     0.43025665    -1.46129032
 h     -0.46695020     1.11256074     1.75022938
          17

 c      1.39159121    -0.37718881     0.13390466
 c      0.04206402    -0.76110211     0.58623519
 c     -1.10979350     0.36509514    -0.11341610
 c     -0.88510079     0.24578392     1.38402727
 c     -0.29938833     1.07089857    -1.03694106
 c      1.01366906     0.71225106    -0.88974899
 h     -0.45599369    -1.39194155     0.88236153
 h     -1.64351578    -0.47757067     1.88787138
 h     -0.21759569     2.05879300    -1.43186868
 h      1.48218008     1.14983011    -1.69534096
 o      2.59958358    -0.75617142     0.43397519
 h      2.96694008     0.06602974     0.08338652
 c     -2.47343499    -0.19451190    -0.62681657
 h     -2.39515853    -1.15477577    -1.13255650
 h     -3.20935817    -0.51459907     0.07404994
 h     -2.74442097     0.40888451    -1.45920691
 h     -0.46477753     1.13175209     1.71298265
          17

 c      1.40768342    -0.38790651     0.11589084
 c      0.03730961    -0.77535735     0.59041058
 c     -1.13298402     0.34114171    -0.11105965
 c     -0.88007757     0.25887664     1.40199774
 c     -0.28667144     1.07255545    -1.02047062
 c      1.03452814     0.72344795    -0.89427366
 h     -0.44865590    -1.47926105     0.93560198
 h     -1.64277910    -0.42066366     1.90367531
 h     -0.23134500     2.10130344    -1.50055913
 h      1.46997134     1.17091558    -1.72930073
 o      2.57449113    -0.74681364     0.43124906
 h      2.91122153     0.10367077     0.08367851
 c     -2.46162498    -0.19342516    -0.63849810
 h     -2.34694175    -1.16348283    -1.11701899
 h     -3.19906213    -0.47799652     0.07017383
 h     -2.76595621     0.39785922    -1.46098104
 h     -0.45482683     1.16595496     1.69475735
          17

 c      1.41823888    -0.39763261     0.09643469
 c      0.03481245    -0.78252910     0.59183018
 c     -1.15642889     0.31432420    -0.10712891
 c     -0.87551352     0.27133694     1.41775004
 c     -0.27145394     1.07526823    -1.00265337
 c      1.05469962     0.73341115    -0.89817677
 h     -0.47019416    -1.64793819     1.01463886
 h     -1.63431145    -0.34764629     1.92044686
 h     -0.26088160     2.13300878    -1.56883876
 h      1.48540631     1.19876947    -1.77029631
 o      2.54949798    -0.73687480     0.42854042
 h      2.87961561     0.13717028     0.08411246
 c     -2.44846349    -0.19343724    -0.65048798
 h     -2.29304159    -1.17693175    -1.10561693
 h     -3.19812497    -0.43477307     0.07699747
 h     -2.79668392     0.39781937    -1.46890029
 h     -0.43853482     1.21214852     1.69347158
          17

 c      1.42158503    -0.40577842     0.07529523
 c      0.03085967    -0.78813018     0.59320438
 c     -1.17860646     0.28562949    -0.10173341
 c     -0.87052150     0.28393727     1.43087683
 c     -0.25429857     1.07954387    -0.98407215
 c      1.07426326     0.74255275    -0.90212835
 h     -0.47966329    -1.82671068     1.08804419
 h     -1.62365073    -0.26547092     1.94253440
 h     -0.30409889     2.14242084    -1.62818909
 h      1.52209498     1.22726564    -1.80839781
 o      2.52600980    -0.72637624     0.42604122
 h      2.87167797     0.16150474     0.08726122
 c     -2.43480334    -0.19481380    -0.66277984
 h     -2.23703881    -1.19260337    -1.09739989
 h     -3.20378232    -0.38664817     0.09076671
 h     -2.83307885     0.40608838    -1.48098505
 h     -0.42021515     1.26080319     1.70454729
          17

 c      1.41652681    -0.41176870     0.05224671
 c      0.02432402    -0.79441127     0.59561449
 c     -1.19790876     0.25611323    -0.09489502
 c     -0.86409524     0.29761638     1.44096604
 c     -0.23588364     1.08543078    -0.96522223
 c      1.09333908     0.75124228    -0.90678840
 h     -0.46689130    -1.98391987     1.14358817
 h     -1.61832362    -0.18253942     1.97539741
 h     -0.35770186     2.12443696    -1.67257183
 h      1.57306588     1.25060237    -1.83380275
 o      2.50525826    -0.71539122     0.42400248
 h      2.88502399     0.17221348     0.09510808
 c     -2.42187264    -0.19774438    -0.67547585
 h     -2.18316071    -1.20721211    -1.09119586
 h     -3.21112756    -0.33559577     0.10558742
 h     -2.86995112     0.41801683    -1.49270993
 h     -0.40406237     1.30200508     1.72310287
          17

 c      1.40268625    -0.41516215     0.02723038
 c      0.01508454    -0.80197338     0.59928777
 c     -1.21279768     0.22678204    -0.08653759
 c     -0.85561347     0.31290446     1.44777019
 c     -0.21691646     1.09271392    -0.94654199
 c      1.11196061     0.75966658    -0.91254582
 h     -0.43292507    -2.10828082     1.17856100
 h     -1.62367756    -0.10493295     2.02288075
 h     -0.41782387     2.07816164    -1.69803143
 h      1.63236770     1.26493847    -1.84004005
 o      2.48798874    -0.70402090     0.42264536
 h      2.91600804     0.16640625     0.10863193
 c     -2.41093657    -0.20229913    -0.68868200
 h     -2.13565679    -1.21802255    -1.08623660
 h     -3.21540029    -0.28427957     0.11567127
 h     -2.90180492     0.42898346    -1.49971680
 h     -0.39247146     1.32909484     1.74490406
          17

 c      1.38071366    -0.41572481     0.00048957
 c      0.00330123    -0.81088261     0.60414632
 c     -1.22198170     0.19849043    -0.07654214
 c     -0.84528367     0.32965802     1.45152989
 c     -0.19807108     1.10099880    -0.92840762
 c      1.13005131     0.76783827    -0.91951159
 h     -0.38115891    -2.19549800     1.19314132
 h     -1.63788683    -0.03375051     2.08336904
 h     -0.48047182     2.00589670    -1.70253429
 h      1.69538261     1.26849244    -1.82425861
 o      2.47426383    -0.69238221     0.42206669
 h      2.96030281     0.14333548     0.12766515
 c     -2.40298097    -0.20841236    -0.70242523
 h     -2.09824127    -1.22366538    -1.08243097
 h     -3.21348486    -0.23590608     0.11686958
 h     -2.92408325     0.43568149    -1.49948154
 h     -0.38575525     1.33939782     1.76653665
          17

 c      1.35220139    -0.41342826    -0.02738689
 c     -0.01076586    -0.82105866     0.61000106
 c     -1.22457386     0.17187098    -0.06484035
 c     -0.83403962     0.34724999     1.45298445
 c     -0.17992992     1.10970154    -0.91107210
 c      1.14742103     0.77564189    -0.92756592
 h     -0.31515174    -2.24340034     1.18816313
 h     -1.65276025     0.03294377     2.14960847
 h     -0.54211040     1.91315474    -1.68641852
 h      1.75887812     1.26127502    -1.78680623
 o      2.46348480    -0.68065043     0.42221140
 h      3.01351196     0.10481297     0.15083513
 c     -2.39851157    -0.21587854    -0.71659180
 h     -2.07371158    -1.22440704    -1.08034041
 h     -3.20438182    -0.19379611     0.10723496
 h     -2.93382932     0.43657250    -1.49177036
 h     -0.38239129     1.33390319     1.78547301
          17

 c      1.31931853    -0.40839857    -0.05553577
 c     -0.02677651    -0.83239538     0.61661906
 c     -1.22018850     0.14731022    -0.05149946
 c     -0.82302391     0.36487849     1.45301252
 c     -0.16289561     1.11799913    -0.89455658
 c      1.16374224     0.78286970    -0.93638099
 h     -0.23838050    -2.25032474     1.16452040
 h     -1.65935346     0.09666364     2.21259131
 h     -0.60071635     1.80913738    -1.65344880
 h      1.82128795     1.24496698    -1.73101121
 o      2.45461132    -0.66910421     0.42292035
 h      3.07186385     0.05504956     0.17571561
 c     -2.39747064    -0.22437917    -0.73088548
 h     -2.06372538    -1.22206578    -1.08100754
 h     -3.18915138    -0.16096314     0.08706507
 h     -2.92992793     0.43200289    -1.47858743
 h     -0.37928502     1.31692332     1.80025700
          17

 c      1.28436137    -0.40086726    -0.08295952
 c     -0.04428254    -0.84478754     0.62374458
 c     -1.20895044     0.12496869    -0.03676772
 c     -0.81322093     0.38169517     1.45231651
 c     -0.14707656     1.12484906    -0.87856043
 c      1.17851491     0.78924252    -0.94543429
 h     -0.15452678    -2.21479543     1.12317550
 h     -1.65179082     0.15727388     2.26490841
 h     -0.65731081     1.70642592    -1.61169286
 h      1.88326240     1.22288627    -1.66297276
 o      2.44646978    -0.65808457     0.42399777
 h      3.13248742    -0.00071801     0.19941940
 c     -2.39925472    -0.23355804    -0.74482983
 h     -2.06871485    -1.21967257    -1.08572022
 h     -3.17073562    -0.13975686     0.05880849
 h     -2.91316747     0.42429452    -1.46402892
 h     -0.37202452     1.29565900     1.81069539
          17

 c      1.24940373    -0.39115635    -0.10865865
 c     -0.06267972    -0.85808970     0.63108607
 c     -1.19143129     0.10482447    -0.02106334
 c     -0.80533421     0.39688643     1.45133724
 c     -0.13228270     1.12923515    -0.86258364
 c      1.19108584     0.79445370    -0.95409588
 h     -0.06793295    -2.13624736     1.06558612
 h     -1.62788085     0.21343731     2.30183447
 h     -0.71631955     1.61813337    -1.57186755
 h      1.94781350     1.19955193    -1.59047208
 o      2.43805378    -0.64786506     0.42524824
 h      3.19258263    -0.05847939     0.21948794
 c     -2.40282329    -0.24312962    -0.75783888
 h     -2.08796382    -1.22083038    -1.09573631
 h     -3.15370639    -0.13154447     0.02685629
 h     -2.88605781     0.41767889    -1.45390191
 h     -0.35550214     1.27874194     1.81763506
          17

 c      1.21612161    -0.37968236    -0.13172213
 c     -0.08117292    -0.87192000     0.63825165
 c     -1.16855087     0.08672139    -0.00492659
 c     -0.79969864     0.40989604     1.45034727
 c     -0.11837790     1.13063934    -0.84641945
 c      1.20084939     0.79828253    -0.96186166
 h      0.01603444    -2.01775774     0.99478950
 h     -1.58850116     0.26328939     2.32127522
 h     -0.78181287     1.55251997    -1.54117536
 h      2.01856792     1.17924894    -1.52023211
 o      2.42872388    -0.63855597     0.42649263
 h      3.24810856    -0.11677891     0.23446082
 c     -2.40691296    -0.25295133    -0.76935760
 h     -2.11989247    -1.22870666    -1.11196530
 h     -3.14362699    -0.13648497    -0.00315668
 h     -2.85198871     0.41742161    -1.45447644
 h     -0.32542190     1.27293047     1.82182646
          17

 c      1.18577162    -0.36694420    -0.15138167
 c     -0.09885775    -0.88503860     0.64457610
 c     -1.14147670     0.07042380     0.01102531
 c     -0.79613960     0.42070006     1.44958201
 c     -0.10580790     1.12924235    -0.83054630
 c      1.20763197     0.80074420    -0.96861640
 h      0.09181278    -1.87386201     0.91783429
 h     -1.53711711     0.30487210     2.32375562
 h     -0.85154675     1.51063302    -1.51809002
 h      2.09576427     1.16405011    -1.45491568
 o      2.41821686    -0.63013763     0.42758948
 h      3.29374751    -0.17596672     0.24375725
 c     -2.41036969    -0.26296497    -0.77903721
 h     -2.16247464    -1.24480561    -1.13462935
 h     -3.14557868    -0.15356777    -0.02603138
 h     -2.81355479     0.42748991    -1.46990862
 h     -0.28038335     1.27939861     1.82233101
          17

 c      1.15926761    -0.35347120    -0.16704685
 c     -0.11526185    -0.89395391     0.64883435
 c     -1.11153562     0.05567763     0.02613161
 c     -0.79389299     0.42982107     1.44921027
 c     -0.09556340     1.12561048    -0.81582483
 c      1.21190533     0.80212052    -0.97463380
 h      0.15971215    -1.74756993     0.84964345
 h     -1.47973912     0.33638857     2.31295801
 h     -0.91721358     1.48967681    -1.49546500
 h      2.17367803     1.15328738    -1.39321420
 o      2.40649553    -0.62255931     0.42845561
 h      3.32441671    -0.23658962     0.24721190
 c     -2.41249527    -0.27304104    -0.78683424
 h     -2.21354140    -1.26803186    -1.16299452
 h     -3.16194078    -0.18096637    -0.03941740
 h     -2.77121288     0.44773214    -1.49952369
 h     -0.22287829     1.29324054     1.81623906
          17

 c      1.13728575    -0.33974524    -0.17832615
 c     -0.13134840    -0.89294133     0.64959308
 c     -1.08015604     0.04230083     0.03969036
 c     -0.79170210     0.43804013     1.44912196
 c     -0.08868155     1.12034602    -0.80297711
 c      1.21453525     0.80281954    -0.98030856
 h      0.23775617    -1.71105189     0.80943380
 h     -1.42492068     0.35640413     2.29655887
 h     -0.96976557     1.48664635    -1.46661612
 h      2.24290168     1.14506466    -1.33289440
 o      2.39357257    -0.61580851     0.42907336
 h      3.33693801    -0.29842931     0.24470054
 c     -2.41316925    -0.28293120    -0.79293247
 h     -2.27076489    -1.29469648    -1.19532975
 h     -3.19081092    -0.21639156    -0.04525442
 h     -2.72391760     0.47333320    -1.53762152
 h     -0.15824228     1.30677274     1.80024070
          17

 c      1.12031244    -0.32618513    -0.18499381
 c     -0.14711379    -0.88212274     0.64723382
 c     -1.04888933     0.03035627     0.05089342
 c     -0.78809432     0.44611603     1.44882649
 c     -0.08591709     1.11397387    -0.79240644
 c      1.21634258     0.80321510    -0.98592454
 h      0.33441905    -1.77103185     0.79715780
 h     -1.38260000     0.36406240     2.28570561
 h     -1.00280102     1.49932626    -1.42778354
 h      2.29459801     1.13787324    -1.27309797
 o      2.37940272    -0.60992929     0.42948668
 h      3.33100935    -0.36035845     0.23594282
 c     -2.41267575    -0.29239468    -0.79758548
 h     -2.33144849    -1.31963055    -1.22920401
 h     -3.22664230    -0.25715604    -0.04866616
 h     -2.67098616     0.49726672    -1.57619974
 h     -0.09278507     1.31311492     1.77234026
          17

 c      1.10861839    -0.31324636    -0.18688782
 c     -0.15936600    -0.86773839     0.64339782
 c     -1.01943755     0.02027613     0.05879012
 c     -0.78185055     0.45460496     1.44777922
 c     -0.08764704     1.10692295    -0.78425002
 c      1.21781893     0.80357101    -0.99158052
 h      0.42381456    -1.86484207     0.79955158
 h     -1.36030704     0.35940795     2.29029631
 h     -1.01314140     1.52614461    -1.37790573
 h      2.32298647     1.13118952    -1.21463154
 o      2.36384224    -0.60500436     0.42979155
 h      3.30957916    -0.42061151     0.22035700
 c     -2.41143379    -0.30131737    -0.80103761
 h     -2.39242852    -1.33779891    -1.26201934
 h     -3.26259891    -0.30017174    -0.05527745
 h     -2.61314623     0.51321891    -1.60796848
 h     -0.03230635     1.30778401     1.73249835
          17

 c      1.10229265    -0.30144396    -0.18389122
 c     -0.16525709    -0.85415954     0.63933692
 c     -0.99354712     0.01276152     0.06239044
 c     -0.77250648     0.46373081     1.44599458
 c     -0.09383161     1.09949806    -0.77845528
 c      1.21902650     0.80402579    -0.99720450
 h      0.48658639    -1.95272641     0.80862107
 h     -1.35835531     0.34385500     2.31148100
 h     -1.00063876     1.56608778    -1.31794905
 h      2.32599142     1.12548754    -1.15939845
 o      2.34664351    -0.60111850     0.43013134
 h      3.27855936    -0.47732624     0.19690532
 c     -2.40980787    -0.30970965    -0.80351750
 h     -2.45022177    -1.34560780    -1.29153897
 h     -3.29273564    -0.34213688    -0.06913015
 h     -2.55241430     0.51706303    -1.62784296
 h      0.01880589     1.28890876     1.68246552
          17

 c      1.10130314    -0.29124663    -0.17600775
 c     -0.16311071    -0.84359681     0.63590687
 c     -0.97278722     0.00854088     0.06085103
 c     -0.76042144     0.47333151     1.44414976
 c     -0.10398879     1.09184817    -0.77481582
 c      1.21958639     0.80457812    -1.00258875
 h      0.51629452    -2.01911112     0.82058967
 h     -1.36971702     0.32044025     2.34041620
 h     -0.96823755     1.61896556    -1.25055862
 h      2.30539705     1.12221529    -1.10983908
 o      2.32755194    -0.59831751     0.43068780
 h      3.24506804    -0.52921492     0.16419527
 c     -2.40801825    -0.31763903    -0.80523036
 h     -2.50132280    -1.34159331    -1.31626012
 h     -3.31311385    -0.37982998    -0.09193397
 h     -2.49157351     0.50715970    -1.63325245
 h      0.05816936     1.25723676     1.62542834
          17

 c      1.10548496    -0.28297191    -0.16342615
 c     -0.15214045    -0.83710143     0.63362898
 c     -0.95828099     0.00806146     0.05369922
 c     -0.74641373     0.48287562     1.44299674
 c     -0.11721375     1.08393976    -0.77299553
 c      1.21869070     0.80505549    -1.00743118
 h      0.51211776    -2.05803519     0.83341663
 h     -1.38488375     0.29326640     2.36513022
 h     -0.92198129     1.68588453    -1.17969651
 h      2.26720167     1.12391615    -1.06849246
 o      2.30654333    -0.59659235     0.43164191
 h      3.21390412    -0.57592156     0.12123695
 c     -2.40610315    -0.32517908    -0.80632121
 h     -2.54251804    -1.32661727    -1.33562567
 h     -3.32215931    -0.41036487    -0.12311858
 h     -2.43369696     0.48437558    -1.62415208
 h      0.08604143     1.21630973     1.56567762
          17

 c      1.11446268    -0.27672749    -0.14655966
 c     -0.13237786    -0.83490750     0.63263187
 c     -0.95050146     0.01123197     0.04101583
 c     -0.73146025     0.49153769     1.44288083
 c     -0.13235718     1.07561085    -0.77262279
 c      1.21516437     0.80508808    -1.01139227
 h      0.47503889    -2.06665823     0.84578610
 h     -1.39588420     0.26650431     2.37652525
 h     -0.86940750     1.76897833    -1.10943061
 h      2.22172641     1.13437421    -1.03753270
 o      2.28406096    -0.59592175     0.43311316
 h      3.18452979    -0.61759247     0.06870512
 c     -2.40390072    -0.33240035    -0.80681887
 h     -2.57116991    -1.30379366    -1.35013231
 h     -3.32077008    -0.43139010    -0.16010848
 h     -2.38175578     0.45222362    -1.60317630
 h      0.10592334     1.17243130     1.50803654
          17

 c      1.12754169    -0.27239755    -0.12607202
 c     -0.10464774    -0.83656078     0.63264946
 c     -0.94923942     0.01736651     0.02348212
 c     -0.71656091     0.49833682     1.44368524
 c     -0.14843482     1.06686250    -0.77347534
 c      1.20771688     0.80414360    -1.01416358
 h      0.40690268    -2.04338333     0.85675391
 h     -1.39751287     0.24366676     2.36998028
 h     -0.81536205     1.86848767    -1.04180544
 h      2.18158478     1.15822615    -1.01826645
 o      2.26103718    -0.59635009     0.43514664
 h      3.15189584    -0.65404656     0.00955918
 c     -2.40105088    -0.33939447    -0.80658502
 h     -2.58545901    -1.27817567    -1.36131126
 h     -3.31234098    -0.44127177    -0.19865037
 h     -2.33824929     0.41701683    -1.57589064
 h      0.12420794     1.13373530     1.45697095
          17

 c      1.14360499    -0.26966050    -0.10288568
 c     -0.07046009    -0.84104905     0.63313659
 c     -0.95375649     0.02536761     0.00226268
 c     -0.70252488     0.50238190     1.44495519
 c     -0.16493809     1.05828365    -0.77556571
 c      1.19551245     0.80170498    -1.01551242
 h      0.31099900    -1.98854433     0.86578479
 h     -1.38734393     0.22720946     2.34496253
 h     -0.75907444     1.97822194    -0.97613159
 h      2.15563613     1.19912337    -1.01093747
 o      2.23873552    -0.59803811     0.43778690
 h      3.11031517    -0.68448962    -0.05169786
 c     -2.39704416    -0.34629274    -0.80532460
 h     -2.58452804    -1.25598061    -1.37143381
 h     -3.30242157    -0.43924408    -0.23338758
 h     -2.30484644     0.38733834    -1.55042701
 h      0.14751826     1.10777498     1.41583015
          17

 c      1.16104540    -0.26802422    -0.07816715
 c     -0.03187858    -0.84676693     0.63341182
 c     -0.96302556     0.03403467    -0.02121480
 c     -0.68960548     0.50318824     1.44597277
 c     -0.18164449     1.05105706    -0.77898402
 c      1.17873544     0.79755686    -1.01527659
 h      0.19357256    -1.90818215     0.87342040
 h     -1.36581613     0.21818866     2.30469962
 h     -0.69709539     2.08564209    -0.91118070
 h      2.14252447     1.25680349    -1.01504627
 o      2.21861842    -0.60127099     0.44118273
 h      3.05676803    -0.70789235    -0.11040638
 c     -2.39135159    -0.35320915    -0.80273849
 h     -2.56842751    -1.24307470    -1.38275193
 h     -3.29734469    -0.42541574    -0.25906582
 h     -2.28230110     0.37165766    -1.53522578
 h      0.17826828     1.09825838     1.38667314
          17

 c      1.17778336    -0.26687945    -0.05327242
 c      0.00863956    -0.85104572     0.63266883
 c     -0.97593937     0.04235594    -0.04549772
 c     -0.67727760     0.50082620     1.44571801
 c     -0.19827535     1.04647034    -0.78371853
 c      1.15847706     0.79191258    -1.01335595
 h      0.06459844    -1.82237055     0.88325971
 h     -1.33674471     0.21582643     2.25642696
 h     -0.62782953     2.17735048    -0.84728015
 h      2.13187918     1.32606442    -1.02958171
 o      2.20228440    -0.60643697     0.44564993
 h      2.99221625    -0.72353098    -0.16294427
 c     -2.38363469    -0.36009174    -0.79880512
 h     -2.53787015    -1.24292154    -1.39632327
 h     -3.30145822    -0.40060857    -0.27240430
 h     -2.27102603     0.37410034    -1.53490672
 h      0.21246499     1.10388710     1.37076517
          17

 c      1.19149092    -0.26556915    -0.02962158
 c      0.04882954    -0.84998866     0.62992021
 c     -0.99143166     0.04970276    -0.06930076
 c     -0.66441345     0.49580235     1.44285966
 c     -0.21443010     1.04549529    -0.78962199
 c      1.13608795     0.78525886    -1.00972986
 h     -0.06782273    -1.76916619     0.90403814
 h     -1.30769372     0.21721103     2.21143850
 h     -0.55271701     2.24357523    -0.78637183
 h      2.11173499     1.39897339    -1.05290624
 o      2.19134798    -0.61396556     0.45164767
 h      2.92156422    -0.73139595    -0.20757204
 c     -2.37395456    -0.36664256    -0.79394427
 h     -2.49405772    -1.25510128    -1.41104213
 h     -3.31430377    -0.36631396    -0.27361419
 h     -2.27167698     0.39175205    -1.54761818
 h      0.24228826     1.12038893     1.36884327
          17

 c      1.20015138    -0.26343606    -0.00850689
 c      0.08722220    -0.84163333     0.62475373
 c     -1.00851385     0.05590024    -0.09162130
 c     -0.64976966     0.48881935     1.43602206
 c     -0.22970406     1.04866941    -0.79645170
 c      1.11271992     0.77814606    -1.00447404
 h     -0.20475697    -1.76918217     0.94158581
 h     -1.28821273     0.21805914     2.18259434
 h     -0.47517522     2.27919440    -0.73117304
 h      2.07374939     1.46763524    -1.08279509
 o      2.18715045    -0.62421064     0.45964974
 h      2.85269747    -0.73241088    -0.24489493
 c     -2.36282225    -0.37244878    -0.78886261
 h     -2.43880364    -1.27559017    -1.42374025
 h     -3.33043839    -0.32495508    -0.26611082
 h     -2.28473053     0.41662911    -1.56692006
 h      0.26026887     1.14321327     1.38078945
          17

 c      1.20282588    -0.25988669     0.00912036
 c      0.12168003    -0.82865055     0.61835108
 c     -1.02625635     0.06115497    -0.11175526
 c     -0.63268210     0.48045661     1.42444148
 c     -0.24378565     1.05611962    -0.80390952
 c      1.08922240     0.77108687    -0.99776329
 h     -0.33985933    -1.79447670     0.98684064
 h     -1.28401961     0.21540305     2.17737677
 h     -0.39951041     2.28312259    -0.68446902
 h      2.01424438     1.52562455    -1.11674175
 o      2.19038069    -0.63730362     0.46992462
 h      2.79440385    -0.72830499    -0.27740414
 c     -2.35102118    -0.37716786    -0.78427895
 h     -2.37473777    -1.29862712    -1.43039512
 h     -3.34230513    -0.28000644    -0.25459176
 h     -2.30965013     0.43989141    -1.58570906
 h      0.26174630     1.16894934     1.40532450
          17

 c      1.20014308    -0.25456652     0.02280866
 c      0.14922542    -0.81430249     0.61237337
 c     -1.04375865     0.06590497    -0.12923198
 c     -0.61357011     0.47090270     1.40848817
 c     -0.25649172     1.06756627    -0.81166846
 c      1.06618029     0.76452176    -0.98985709
 h     -0.45718519    -1.81434863     1.02770267
 h     -1.29167211     0.20991366     2.19200426
 h     -0.33033967     2.25792533    -0.64864865
 h      1.93354529     1.56845351    -1.15228161
 o      2.20087268    -0.65304869     0.48230198
 h      2.75341313    -0.72106016    -0.30739042
 c     -2.33936136    -0.38060200    -0.78076171
 h     -2.30526277    -1.31879457    -1.42754766
 h     -3.34347292    -0.23560311    -0.24315179
 h     -2.34465196     0.45457400    -1.59863670
 h      0.24547525     1.19561177     1.44007049
          17

 c      1.19415370    -0.24747987     0.03257855
 c      0.16733834    -0.80047776     0.60807086
 c     -1.06015077     0.07071769    -0.14374599
 c     -0.59366920     0.46004344     1.38934687
 c     -0.26777742     1.08226525    -0.81940712
 c      1.04394772     0.75878532    -0.98107765
 h     -0.54486918    -1.81594359     1.05775693
 h     -1.30140196     0.20446809     2.21490261
 h     -0.27224498     2.21048381    -0.62526516
 h      1.83536962     1.59385111    -1.18725862
 o      2.21773130    -0.67093675     0.49608524
 h      2.73229131    -0.71239732    -0.33423056
 c     -2.32852540    -0.38269042    -0.77868243
 h     -2.23424992    -1.33232705    -1.41318084
 h     -3.33032936    -0.19592410    -0.23435619
 h     -2.38700719     0.45636851    -1.60272574
 h      0.21318716     1.22253219     1.48195431
          17

 c      1.18760686    -0.23896663     0.03876299
 c      0.17436200    -0.78817573     0.60625392
 c     -1.07462492     0.07622258    -0.15511289
 c     -0.57437902     0.44774968     1.36833710
 c     -0.27775383     1.09887454    -0.82687347
 c      1.02265379     0.75404308    -0.97177625
 h     -0.59700676    -1.79649195     1.07466932
 h     -1.30386265     0.20132018     2.23437083
 h     -0.22921997     2.15380095    -0.61436004
 h      1.72665795     1.60233481    -1.22018835
 o      2.23964745    -0.69026539     0.51023062
 h      2.72991856    -0.70373437    -0.35390050
 c     -2.31900227    -0.38348459    -0.77821274
 h     -2.16564016    -1.33763055    -1.38699684
 h     -3.30246869    -0.16469482    -0.22900490
 h     -2.43349408     0.44356036    -1.59730858
 h      0.16854410     1.24991117     1.52762972
          17

 c      1.18305776    -0.22964766     0.04189695
 c      0.16957713    -0.77790149     0.60730512
 c     -1.08648781     0.08303772    -0.16324541
 c     -0.55686805     0.43409003     1.34658781
 c     -0.28673299     1.11535483    -0.83396543
 c      1.00221513     0.75020728    -0.96227647
 h     -0.61113892    -1.75684040     1.07783579
 h     -1.29342419     0.20102656     2.24236988
 h     -0.20367513     2.10846059    -0.61367859
 h      1.61743596     1.59803628    -1.25083823
 o      2.26519858    -0.71028718     0.52368123
 h      2.74359475    -0.69632130    -0.36124899
 c     -2.31104661    -0.38313650    -0.77932774
 h     -2.10305210    -1.33537112    -1.35033149
 h     -3.26262091    -0.14484743    -0.22608142
 h     -2.48084684     0.41690471    -1.58398586
 h      0.11573652     1.27794354     1.57371332
          17

 c      1.18222975    -0.22039490     0.04270098
 c      0.15328622    -0.76974359     0.61110520
 c     -1.09522468     0.09168648    -0.16814338
 c     -0.54196078     0.41944786     1.32502613
 c     -0.29524443     1.12937030    -0.84070795
 c      0.98242683     0.74691500    -0.95280808
 h     -0.58680076    -1.69934151     1.06742332
 h     -1.26827651     0.20268747     2.23479792
 h     -0.19574588     2.09817091    -0.61921052
 h      1.51978414     1.58880311    -1.28080921
 o      2.29304355    -0.73032178     0.53562677
 h      2.77075485    -0.69118397    -0.35261168
 c     -2.30463563    -0.38190388    -0.78181121
 h     -2.04941073    -1.32834127    -1.30585542
 h     -3.21646806    -0.13825803    -0.22269102
 h     -2.52625346     0.37961898    -1.56671252
 h      0.05822293     1.30587544     1.61690265
          17

 c      1.18582831    -0.21227688     0.04206022
 c      0.12686861    -0.76332165     0.61696434
 c     -1.10056252     0.10251620    -0.16989301
 c     -0.53017397     0.40458822     1.30447535
 c     -0.30387426     1.13963193    -0.84697382
 c      0.96320200     0.74373270    -0.94351315
 h     -0.52612311    -1.62871684     1.04473738
 h     -1.22982369     0.20439176     2.21097343
 h     -0.20468111     2.13420157    -0.62886783
 h      1.44492209     1.58357936    -1.31317785
 o      2.32199954    -0.74981198     0.54560670
 h      2.80974672    -0.68891483    -0.32723933
 c     -2.29945599    -0.38015157    -0.78527460
 h     -2.00662399    -1.32102811    -1.25706549
 h     -3.17200272    -0.14560281    -0.21422164
 h     -2.56796064     0.33718442    -1.55168448
 h     -0.00151147     1.33137344     1.65364060
          17

 c      1.19373004    -0.20641702     0.04091936
 c      0.09286149    -0.75753568     0.62352881
 c     -1.10251180     0.11564080    -0.16867038
 c     -0.52179570     0.39059585     1.28566306
 c     -0.31304133     1.14684537    -0.85228014
 c      0.94485763     0.74060816    -0.93460392
 h     -0.43734112    -1.55669433     1.01454344
 h     -1.18244930     0.20350590     2.17361692
 h     -0.23073880     2.20446612    -0.64526866
 h      1.39926877     1.58677005    -1.35023342
 o      2.35103986    -0.76834236     0.55351193
 h      2.86008405    -0.68946277    -0.28767261
 c     -2.29501246    -0.37829132    -0.78920556
 h     -1.97543991    -1.31864842    -1.20756023
 h     -3.13756784    -0.16658402    -0.19540435
 h     -2.60572151     0.29623987    -1.54626375
 h     -0.06127481     1.35123161     1.68028376
          17

 c      1.20534434    -0.20378792     0.04010928
 c      0.05512757    -0.74984901     0.62852258
 c     -1.10136684     0.13091786    -0.16473736
 c     -0.51692377     0.37870752     1.26911404
 c     -0.32301550     1.15273550    -0.85608571
 c      0.92815374     0.73812389    -0.92652766
 h     -0.34074760    -1.51253737     0.99036614
 h     -1.13366219     0.19686074     2.12946647
 h     -0.27391699     2.28528965    -0.67252833
 h      1.38285833     1.59484424    -1.39094448
 o      2.37926557    -0.78564045     0.55952198
 h      2.92237698    -0.69201391    -0.23919717
 c     -2.29092889    -0.37662262    -0.79305207
 h     -1.95565546    -1.32556574    -1.16024946
 h     -3.11829981    -0.20061126    -0.16283507
 h     -2.64040563     0.26208286    -1.55627055
 h     -0.11848168     1.36282109     1.69380643
          17

 c      1.21996646    -0.20500831     0.04017282
 c      0.01795815    -0.73641500     0.62896345
 c     -1.09767488     0.14796411    -0.15842721
 c     -0.51548390     0.37013695     1.25506600
 c     -0.33395427     1.15880250    -0.85812022
 c      0.91402530     0.73720144    -0.91989360
 h     -0.26180087    -1.54341558     0.99440333
 h     -1.09382100     0.18103351     2.08955516
 h     -0.33250000     2.35636933    -0.71273544
 h      1.39131807     1.59947500    -1.43121540
 o      2.40591031    -0.80156110     0.56395101
 h      2.99751959    -0.69511049    -0.18784522
 c     -2.28727852    -0.37521259    -0.79632830
 h     -1.94664709    -1.34350718    -1.11682748
 h     -3.11316129    -0.24718006    -0.11779693
 h     -2.67253153     0.23601185    -1.58266801
 h     -0.17002373     1.36510747     1.69241227
          17

 c      1.23699286    -0.21021474     0.04125918
 c     -0.01696034    -0.71763070     0.62384461
 c     -1.09219919     0.16623655    -0.15016126
 c     -0.51738645     0.36597522     1.24366540
 c     -0.34583153     1.16600990    -0.85843624
 c      0.90329735     0.73863741    -0.91524008
 h     -0.19737204    -1.65090997     1.02756309
 h     -1.07354969     0.15313425     2.06636694
 h     -0.40342108     2.40477331    -0.76567755
 h      1.41862735     1.59282674    -1.46619339
 o      2.43043329    -0.81604606     0.56701695
 h      3.08461531    -0.69715697    -0.13710019
 c     -2.28458462    -0.37401943    -0.79868748
 h     -1.94782998    -1.37059037    -1.07783516
 h     -3.11582069    -0.30517864    -0.06653477
 h     -2.70106633     0.21512859    -1.62062524
 h     -0.21270484     1.35906933     1.67602753
          17

 c      1.25590529    -0.21914239     0.04319435
 c     -0.04911167    -0.69910801     0.61444054
 c     -1.08586940     0.18513215    -0.14047704
 c     -0.52287784     0.36701996     1.23552751
 c     -0.35839180     1.17490659    -0.85733092
 c      0.89653992     0.74286747    -0.91286136
 h     -0.13337698    -1.77923361     1.06625834
 h     -1.07815175     0.11247431     2.06616677
 h     -0.48305475     2.42349721    -0.82977831
 h      1.45875373     1.57019946    -1.49204599
 o      2.45264258    -0.82907115     0.56869710
 h      3.17879645    -0.69707433    -0.08594447
 c     -2.28348376    -0.37313271    -0.79991194
 h     -1.95861111    -1.40195735    -1.04321592
 h     -3.11856650    -0.37201303    -0.01745571
 h     -2.72382225     0.19481542    -1.66202339
 h     -0.24369020     1.34774791     1.64655347
          17

 c      1.27617158    -0.23130358     0.04564914
 c     -0.07714891    -0.68506634     0.60162645
 c     -1.07968764     0.20402789    -0.12999470
 c     -0.53266147     0.37335367     1.23194927
 c     -0.37116640     1.18573480    -0.85525974
 c      0.89402020     0.74995173    -0.91275600
 h     -0.06942505    -1.88866801     1.09490646
 h     -1.10419750     0.06231787     2.08373172
 h     -0.56771062     2.40973253    -0.90279324
 h      1.50637184     1.53029441    -1.50662540
 o      2.47267297    -0.84062202     0.56882091
 h      3.27159265    -0.69452041    -0.03069040
 c     -2.28442487    -0.37284691    -0.79985701
 h     -1.97796497    -1.43161088    -1.01291466
 h     -3.11550178    -0.44366771     0.02199078
 h     -2.73871625     0.17126145    -1.69881650
 h     -0.26064468     1.33631180     1.60788623
          17

 c      1.29722476    -0.24608933     0.04826130
 c     -0.09975426    -0.67723118     0.58585038
 c     -1.07461135     0.22231407    -0.11934495
 c     -0.54749106     0.38408902     1.23424366
 c     -0.38352278     1.19844341    -0.85276470
 c      0.89569688     0.75965101    -0.91465781
 h     -0.01004917    -1.96378180     1.10801456
 h     -1.14300484     0.00931984     2.10730161
 h     -0.65391901     2.36423591    -0.98217720
 h      1.55728881     1.47478371    -1.50966628
 o      2.49079938    -0.85070653     0.56726511
 h      3.35382440    -0.68957946     0.03163263
 c     -2.28757493    -0.37355946    -0.79840997
 h     -2.00409771    -1.45431620    -0.98719543
 h     -3.10361778    -0.51543126     0.04687795
 h     -2.74465782     0.14251117    -1.72500821
 h     -0.26168347     1.33180274     1.56544035
          17

 c      1.31848141    -0.26282121     0.05070737
 c     -0.11611677    -0.67578209     0.56769230
 c     -1.07143638     0.23942756    -0.10909250
 c     -0.56770621     0.39763816     1.24304211
 c     -0.39471802     1.21261942    -0.85039429
 c      0.90122820     0.77150405    -0.91808527
 h      0.04046705    -2.00024189     1.10428738
 h     -1.18594538    -0.03898617     2.12637063
 h     -0.73887300     2.29178393    -1.06551403
 h      1.60892621     1.40787718    -1.50292789
 o      2.50725225    -0.85937342     0.56405386
 h      3.41834876    -0.68235292     0.10155709
 c     -2.29284198    -0.37563433    -0.79547331
 h     -2.03438019    -1.46684675    -0.96667556
 h     -3.08266571    -0.58263701     0.05512022
 h     -2.74186116     0.10847732    -1.73730750
 h     -0.24561535     1.34087821     1.52464023
          17

 c      1.33936407    -0.28078881     0.05274449
 c     -0.12591327    -0.68008205     0.54799189
 c     -1.07070158     0.25486954    -0.09966786
 c     -0.59305946     0.41242713     1.25824216
 c     -0.40392426     1.22740814    -0.84859534
 c      0.90999310     0.78490565    -0.92239756
 h      0.07866772    -1.99755905     1.08373990
 h     -1.22672869    -0.07614245     2.13472890
 h     -0.82126899     2.20187697    -1.15138129
 h      1.66078694     1.33572500    -1.49017556
 o      2.52212302    -0.86672259     0.55935234
 h      3.46138498    -0.67269751     0.17726011
 c     -2.29990740    -0.37930435    -0.79095859
 h     -2.06546845    -1.46856639    -0.95223704
 h     -3.05482932    -0.64122751     0.04741795
 h     -2.73188300     0.07067518    -1.73529000
 h     -0.21311441     1.36498859     1.48885580
          17

 c      1.35932063    -0.29927910     0.05422988
 c     -0.12916700    -0.68915591     0.52771069
 c     -1.07263612     0.26820324    -0.09131360
 c     -0.62272511     0.42750082     1.27921128
 c     -0.41025440     1.24162281    -0.84760454
 c      0.92117548     0.79922074    -0.92688893
 h      0.10156765    -1.95657700     1.04680547
 h     -1.26155980    -0.09757232     2.13023361
 h     -0.90203287     2.10743053    -1.24037184
 h      1.71428572     1.26518071    -1.47652171
 o      2.53532920    -0.87291046     0.55342056
 h      3.48295947    -0.66004757     0.25531067
 c     -2.30822983    -0.38460971    -0.78478506
 h     -2.09351219    -1.46157017    -0.94491713
 h     -3.02457533    -0.68827389     0.02730518
 h     -2.71758403     0.03200181    -1.72154486
 h     -0.16826874     1.39747601     1.45901745
          17

 c      1.37784169    -0.31760042     0.05512415
 c     -0.12613606    -0.70194619     0.50773167
 c     -1.07715689     0.27904804    -0.08404619
 c     -0.65545588     0.44252463     1.30485669
 c     -0.41295107     1.25425447    -0.84750259
 c      0.93396983     0.81393430    -0.93095078
 h      0.10646030    -1.87942504     0.99442304
 h     -1.28891274    -0.10094282     2.11412431
 h     -0.98282087     2.01897785    -1.33432057
 h      1.77110881     1.20193903    -1.46677374
 o      2.54660354    -0.87815560     0.54655828
 h      3.48705042    -0.64321910     0.33155309
 c     -2.31704222    -0.39136428    -0.77689664
 h     -2.11447675    -1.45035206    -0.94577241
 h     -2.99854907    -0.72255892     0.00123379
 h     -2.70293122    -0.00352523    -1.70164200
 h     -0.11836005     1.42707430     1.43536823
          17

 c      1.39447515    -0.33510538     0.05547732
 c     -0.11727570    -0.71726648     0.48864359
 c     -1.08390939     0.28709148    -0.07765555
 c     -0.68982495     0.45749636     1.33364685
 c     -0.41178540     1.26501045    -0.84852851
 c      0.94784723     0.82874622    -0.93423641
 h      0.09131923    -1.77193331     0.92913388
 h     -1.30967743    -0.08669065     2.09090175
 h     -1.06158638     1.93861235    -1.43241606
 h      1.83057440     1.14917093    -1.46349746
 o      2.55552988    -0.88273856     0.53904034
 h      3.48105004    -0.62028296     0.40214365
 c     -2.32541342    -0.39917833    -0.76731533
 h     -2.12468262    -1.44064196    -0.95564641
 h     -2.98493211    -0.74498989    -0.02199517
 h     -2.69234129    -0.03139094    -1.68312472
 h     -0.07163946     1.44374976     1.41880163
          17

 c      1.40882977    -0.35121495     0.05539497
 c     -0.10331879    -0.73318496     0.47040845
 c     -1.09233210     0.29212774    -0.07176937
 c     -0.72436719     0.47261967     1.36367842
 c     -0.40717751     1.27412404    -0.85123786
 c      0.96265947     0.84352101    -0.93668644
 h      0.05645509    -1.65139140     0.85843570
 h     -1.32778487    -0.05882284     2.06865348
 h     -1.13099263     1.86230297    -1.52899510
 h      1.88846429     1.10781999    -1.46644190
 o      2.56170338    -0.88697213     0.53105019
 h      3.47327560    -0.58890998     0.46466109
 c     -2.33247173    -0.40759832    -0.75620924
 h     -2.12160129    -1.43718197    -0.97474919
 h     -2.99131131    -0.75807698    -0.03367900
 h     -2.68936455    -0.04783957    -1.67265730
 h     -0.03525755     1.44155468     1.41085360
          17

 c      1.42055287    -0.36545475     0.05500415
 c     -0.08543527    -0.74550301     0.45173276
 c     -1.10173368     0.29410773    -0.06596680
 c     -0.75762437     0.48829076     1.39282400
 c     -0.39982869     1.28178050    -0.85623781
 c      0.97847534     0.85816404    -0.93839373
 h      0.00734586    -1.56404432     0.80232920
 h     -1.35049027    -0.02515123     2.05869918
 h     -1.18233713     1.78649565    -1.61647029
 h      1.93864529     1.07788733    -1.47368650
 o      2.56502063    -0.89111636     0.52265845
 h      3.46834943    -0.54762345     0.51855458
 c     -2.33777422    -0.41636374    -0.74388923
 h     -2.10469310    -1.44126478    -1.00209081
 h     -3.02092954    -0.76400221    -0.02958076
 h     -2.69523045    -0.05133597    -1.67224466
 h     -0.01426680     1.41868501     1.41318457
          17

 c      1.42927628    -0.37747497     0.05441955
 c     -0.06471092    -0.74800288     0.43022381
 c     -1.11137713     0.29317977    -0.05990825
 c     -0.78837138     0.50489102     1.41914303
 c     -0.39037874     1.28789537    -0.86390520
 c      0.99534719     0.87254304    -0.93945503
 h     -0.05021484    -1.58179989     0.79210472
 h     -1.38589778     0.00534976     2.07201954
 h     -1.20921945     1.71064221    -1.68875930
 h      1.97561690     1.05930285    -1.48310448
 o      2.56586332    -0.89528123     0.51389120
 h      3.46412678    -0.49732506     0.56423248
 c     -2.34153265    -0.42557237    -0.73071781
 h     -2.07578352    -1.44993159    -1.03513357
 h     -3.06997956    -0.76292247    -0.01267182
 h     -2.70846570    -0.04307154    -1.67788325
 h     -0.01115669     1.37685339     1.42710865
          17

 c      1.43463642    -0.38698289     0.05369082
 c     -0.04113771    -0.74181885     0.40649877
 c     -1.12055508     0.28971124    -0.05342417
 c     -0.81621210     0.52227221     1.44157766
 c     -0.37930880     1.29220327    -0.87432929
 c      1.01318162     0.88648608    -0.93991397
 h     -0.12172074    -1.69209795     0.82261672
 h     -1.43654571     0.02864610     2.11202360
 h     -1.20832407     1.63643955    -1.74231511
 h      1.99607978     1.05211266    -1.49318948
 o      2.56494301    -0.89941950     0.50481875
 h      3.45382660    -0.44144859     0.60176599
 c     -2.34442217    -0.43553981    -0.71705804
 h     -2.03862816    -1.45765279    -1.07009467
 h     -3.12915336    -0.75366580     0.00918709
 h     -2.72592783    -0.02608191    -1.68211204
 h     -0.02514139     1.32119741     1.45328727
          17

 c      1.43638114    -0.39369313     0.05279313
 c     -0.01541201    -0.73359196     0.38350454
 c     -1.12862889     0.28419507    -0.04646279
 c     -0.84199031     0.53941619     1.46021190
 c     -0.36692482     1.29437703    -0.88736665
 c      1.03168020     0.89980836    -0.93974562
 h     -0.20356452    -1.81935860     0.86080702
 h     -1.49587892     0.04838250     2.17127909
 h     -1.17898017     1.56667875    -1.77592076
 h      1.99945208     1.05635979    -1.50337772
 o      2.56297796    -0.90340380     0.49556217
 h      3.43070144    -0.38458107     0.63060495
 c     -2.34717862    -0.44651008    -0.70327583
 h     -1.99791964    -1.45897004    -1.10281030
 h     -3.18785678    -0.73561894     0.02789000
 h     -2.74419245    -0.00390012    -1.67767462
 h     -0.05073382     1.26068693     1.49166055
          17

 c      1.43444196    -0.39737135     0.05166864
 c      0.01118040    -0.72699801     0.36283690
 c     -1.13504216     0.27712243    -0.03899208
 c     -0.86744970     0.55477324     1.47570615
 c     -0.35333062     1.29408289    -0.90267228
 c      1.05031226     0.91232618    -0.93883718
 h     -0.28528359    -1.92346131     0.88910053
 h     -1.55323933     0.07115002     2.23717386
 h     -1.12292560     1.50461153    -1.79061460
 h      1.98792710     1.07195604    -1.51419225
 o      2.56048646    -0.90710032     0.48624064
 h      3.39098272    -0.33092123     0.65010298
 c     -2.35033660    -0.45848344    -0.68971022
 h     -1.95828933    -1.45034069    -1.12963731
 h     -3.23734723    -0.70962668     0.03784716
 h     -2.76042131     0.02035228    -1.65965504
 h     -0.07670115     1.20773808     1.54176952
          17

 c      1.42896799    -0.39786727     0.05024785
 c      0.03749043    -0.72334696     0.34500952
 c     -1.13933758     0.26893715    -0.03097616
 c     -0.89441829     0.56699175     1.48866637
 c     -0.33837292     1.29099690    -0.91964364
 c      1.06834565     0.92386035    -0.93698138
 h     -0.35869816    -1.99179629     0.90219733
 h     -1.60008766     0.10152601     2.29852070
 h     -1.04482827     1.45374370    -1.79046755
 h      1.96623191     1.09866139    -1.52730086
 o      2.55772464    -0.91041331     0.47692491
 h      3.33466964    -0.28326512     0.66009355
 c     -2.35416036    -0.47119672    -0.67661401
 h     -1.92364380    -1.43080983    -1.14804521
 h     -3.27184627    -0.67786134     0.03649226
 h     -2.77266863     0.04437617    -1.62603915
 h     -0.08940767     1.17418600     1.60332689
          17

 c      1.42033929    -0.39512624     0.04844806
 c      0.06251698    -0.72305399     0.33012992
 c     -1.14117559     0.26002703    -0.02240298
 c     -0.92374196     0.57569477     1.49950049
 c     -0.32155200     1.28480792    -0.93726022
 c      1.08495885     0.93423699    -0.93390275
 h     -0.41839511    -2.02185158     0.89934404
 h     -1.63206240     0.14088011     2.34783093
 h     -0.95351657     1.41777343    -1.78443769
 h      1.94064763     1.13609244    -1.54519773
 o      2.55468519    -0.91331763     0.46761083
 h      3.26542003    -0.24230257     0.66128756
 c     -2.35865543    -0.48417302    -0.66410465
 h     -1.89679714    -1.40200246    -1.15694653
 h     -3.28867256    -0.64341529     0.02396542
 h     -2.77992861     0.06690492    -1.57763011
 h     -0.08316131     1.16337260     1.67561350
          17

 c      1.40916526    -0.38919323     0.04616580
 c      0.08527977    -0.72625713     0.31819971
 c     -1.14034792     0.25072082    -0.01332299
 c     -0.95477361     0.58163389     1.50861930
 c     -0.30201362     1.27523682    -0.95393721
 c      1.09946750     0.94330649    -0.92935906
 h     -0.46048633    -2.01414835     0.88112991
 h     -1.64856473     0.18805118     2.38112829
 h     -0.86245433     1.40038866    -1.78798447
 h      1.91679217     1.18352855    -1.56998409
 o      2.55113202    -0.91588358     0.45821108
 h      3.18998119    -0.20613826     0.65546817
 c     -2.36358001    -0.49679004    -0.65214310
 h     -1.87922079    -1.36788834    -1.15691357
 h     -3.28835033    -0.60994672     0.00288225
 h     -2.78214114     0.08792453    -1.51787682
 h     -0.06634584     1.16787637     1.75526914
          17

 c      1.39625429    -0.38020736     0.04327294
 c      0.10474085    -0.73302743     0.30922955
 c     -1.13677606     0.24128913    -0.00386268
 c     -0.98608208     0.58600187     1.51647326
 c     -0.27897416     1.26210888    -0.96789858
 c      1.11159529     0.95099307    -0.92330590
 h     -0.48168906    -1.97000988     0.84844257
 h     -1.65199965     0.24018129     2.39751485
 h     -0.78527556     1.40455910    -1.81863433
 h      1.89699201     1.23934208    -1.60139237
 o      2.54670575    -0.91825087     0.44857673
 h      3.11661518    -0.17076382     0.64526005
 c     -2.36843569    -0.50835895    -0.64055510
 h     -1.87085529    -1.33437169    -1.15028126
 h     -3.27498307    -0.58134167    -0.02165181
 h     -2.78017320     0.10887624    -1.45257403
 h     -0.05341722     1.17693784     1.83609640
          17

 c      1.38253531    -0.36838874     0.03962537
 c      0.11982419    -0.74340944     0.30326690
 c     -1.13049680     0.23194360     0.00580143
 c     -1.01625429     0.58985659     1.52332971
 c     -0.25261513     1.24552811    -0.97847044
 c      1.12158423     0.95733897    -0.91598925
 h     -0.47889950    -1.89125444     0.80228635
 h     -1.64741268     0.29324563     2.39926380
 h     -0.72582555     1.43077640    -1.88090929
 h      1.87959139     1.30044192    -1.63566267
 o      2.54111218    -0.92048249     0.43856028
 h      3.05222620    -0.13261547     0.63323045
 c     -2.37247026    -0.51821757    -0.62911649
 h     -1.87019100    -1.30842462    -1.14091796
 h     -3.25644251    -0.56125665    -0.04218363
 h     -2.77560961     0.13250933    -1.38897817
 h     -0.05555158     1.18270768     1.91132502
          17

 c      1.36892459    -0.35402850     0.03509151
 c      0.12958053    -0.75731351     0.30034270
 c     -1.12164892     0.22283606     0.01548556
 c     -1.04411289     0.59399348     1.52908382
 c     -0.22424728     1.22603926    -0.98672512
 c      1.13005000     0.96248563    -0.90785559
 h     -0.44953157    -1.78135616     0.74424867
 h     -1.64231598     0.34246762     2.39214925
 h     -0.67664311     1.47530084    -1.95908247
 h      1.86101691     1.36248521    -1.66664800
 o      2.53427183    -0.92236078     0.42808544
 h      3.00000539    -0.09218880     0.62081156
 c     -2.37479705    -0.52582239    -0.61768319
 h     -1.87500541    -1.29642411    -1.13331191
 h     -3.24293009    -0.55252344    -0.05019897
 h     -2.77013395     0.16182868    -1.33391189
 h     -0.07824301     1.18122376     1.97531470
          17

 c      1.35615672    -0.33750380     0.02959939
 c      0.13358663    -0.77409618     0.30027167
 c     -1.11046861     0.21406637     0.02501819
 c     -1.06871513     0.59895491     1.53327343
 c     -0.19547713     1.20450696    -0.99431420
 c      1.13775315     0.96660120    -0.89936626
 h     -0.39395830    -1.64976740     0.67835943
 h     -1.64583224     0.38303020     2.38470915
 h     -0.62887124     1.53135230    -2.03121560
 h      1.83840991     1.42082900    -1.68811538
 o      2.52628399    -0.92336659     0.41715535
 h      2.95993792    -0.05474122     0.60813379
 c     -2.37474351    -0.53080139    -0.60625291
 h     -1.88378972    -1.30188659    -1.13092440
 h     -3.24238961    -0.55669685    -0.03939418
 h     -2.76463863     0.19809131    -1.29136284
 h     -0.12229181     1.17144308     2.02405869
          17

 c      1.34464598    -0.31932317     0.02318595
 c      0.13283906    -0.79133106     0.30210074
 c     -1.09728517     0.20568437     0.03422842
 c     -1.08949932     0.60497663     1.53538241
 c     -0.16770947     1.18184809    -1.00243282
 c      1.14545157     0.96981384    -0.89085724
 h     -0.32430170    -1.52532190     0.61694295
 h     -1.66608650     0.41129657     2.38461845
 h     -0.57781694     1.59184542    -2.08142729
 h      1.81095239     1.47149254    -1.69545605
 o      2.51728261    -0.92289173     0.40580285
 h      2.93106694    -0.02716765     0.59477903
 c     -2.37225410    -0.53296985    -0.59487878
 h     -1.89692644    -1.32378430    -1.13461896
 h     -3.25498073    -0.57396099    -0.00932790
 h     -2.75880698     0.23920687    -1.26128297
 h     -0.18480366     1.15448015     2.05531985
          17

 c      1.33450610    -0.30014595     0.01601402
 c      0.13116545    -0.80260326     0.30316340
 c     -1.08248227     0.19765724     0.04292466
 c     -1.10659360     0.61189534     1.53528569
 c     -0.14212959     1.15888438    -1.01169343
 c      1.15381892     0.97218121    -0.88248255
 h     -0.28192832    -1.48148144     0.59144930
 h     -1.70648235     0.42592810     2.39316787
 h     -0.52244058     1.65083236    -2.10133158
 h      1.78002415     1.51175714    -1.68639365
 o      2.50734737    -0.92046212     0.39404836
 h      2.91300122    -0.01461784     0.58048734
 c     -2.36788447    -0.53235584    -0.58358002
 h     -1.91642411    -1.35678641    -1.14240451
 h     -3.27281449    -0.60310783     0.03442909
 h     -2.75163812     0.28017309    -1.24058633
 h     -0.25933176     1.13349792     2.06909546
          17

 c      1.32585854    -0.28062977     0.00831093
 c      0.13182013    -0.80241816     0.30122679
 c     -1.06642257     0.18984199     0.05087588
 c     -1.12098473     0.61914020     1.53330988
 c     -0.11973324     1.13633352    -1.02231678
 c      1.16336179     0.97368597    -0.87421301
 h     -0.30157343    -1.57969967     0.62773006
 h     -1.76422688     0.42787384     2.40372253
 h     -0.46381258     1.70373392    -2.08783684
 h      1.74892701     1.54056181    -1.66121249
 o      2.49649714    -0.91585521     0.38188997
 h      2.90624877    -0.01892426     0.56541583
 c     -2.36239586    -0.52921070    -0.57236100
 h     -1.94444866    -1.39327902    -1.15065973
 h     -3.28531033    -0.64155937     0.08381473
 h     -2.74234330     0.31512523    -1.22519203
 h     -0.33542292     1.11413141     2.06868785
          17

 c      1.31911268    -0.26122953     0.00029258
 c      0.13089733    -0.79720516     0.29911244
 c     -1.04943346     0.18203389     0.05780274
 c     -1.13431116     0.62583267     1.52977253
 c     -0.10127064     1.11482426    -1.03426707
 c      1.17431399     0.97422560    -0.86584956
 h     -0.33646227    -1.74166598     0.69231004
 h     -1.83253099     0.41942071     2.40627492
 h     -0.40423979     1.74736509    -2.04154967
 h      1.72259790     1.55889999    -1.62287995
 o      2.48470460    -0.90913875     0.36930889
 h      2.91212941    -0.03830111     0.55012205
 c     -2.35641855    -0.52395568    -0.56123572
 h     -1.98198848    -1.42572025    -1.15574006
 h     -3.28399000    -0.68576046     0.13161756
 h     -2.73088001     0.33928094    -1.21155414
 h     -0.39893652     1.10464168     2.06163430
          17

 c      1.31465650    -0.24237436    -0.00776715
 c      0.12575724    -0.79248396     0.29918508
 c     -1.03187232     0.17401172     0.06340280
 c     -1.14824245     0.63104224     1.52470878
 c     -0.08712900     1.09480708    -1.04723233
 c      1.18653410     0.97358341    -0.85703535
 h     -0.35424527    -1.89974444     0.75683258
 h     -1.90365402     0.40327675     2.39245861
 h     -0.34703109     1.78035458    -1.96649885
 h      1.70730363     1.57012261    -1.57687194
 o      2.47188600    -0.90063197     0.35627592
 h      2.93267241    -0.06777841     0.53539227
 c     -2.35034800    -0.51710415    -0.55020347
 h     -2.02836166    -1.44822178    -1.15500161
 h     -3.26404312    -0.73178256     0.17284337
 h     -2.71805101     0.34998882    -1.19732963
 h     -0.43631180     1.11357959     2.05761180
          17

 c      1.31264602    -0.22456499    -0.01549913
 c      0.11622981    -0.79013645     0.30222764
 c     -1.01418393     0.16560407     0.06736460
 c     -1.16356281     0.63432668     1.51828224
 c     -0.07724030     1.07641753    -1.06052328
 c      1.19951530     0.97145616    -0.84735995
 h     -0.34815323    -2.02860146     0.81083861
 h     -1.97068099     0.38208397     2.35745525
 h     -0.29657755     1.80447376    -1.87091910
 h      1.70967966     1.57952494    -1.53003649
 o      2.45793340    -0.89078694     0.34277550
 h      2.96994992    -0.10107831     0.52183386
 c     -2.34435747    -0.50920342    -0.53921817
 h     -2.08139746    -1.45723969    -1.14724211
 h     -3.22411678    -0.77582590     0.20485787
 h     -2.70543377     0.34708671    -1.18154405
 h     -0.44367729     1.14384342     2.06145796
          17

 c      1.31300346    -0.20836135    -0.02245397
 c      0.10315785    -0.79059337     0.30837397
 c     -0.99690507     0.15673882     0.06938260
 c     -1.17979441     0.63604158     1.51111714
 c     -0.07108834     1.05931259    -1.07300619
 c      1.21256948     0.96762968    -0.83661624
 h     -0.31961668    -2.11990813     0.85089017
 h     -2.02830052     0.35817484     2.29993576
 h     -0.25826838     1.82679525    -1.76789444
 h      1.73457809     1.59220125    -1.48775750
 o      2.44284678    -0.87996393     0.32885876
 h      3.02411985    -0.13432835     0.50913069
 c     -2.33841804    -0.50079204    -0.52817321
 h     -2.13784056    -1.45181208    -1.13287225
 h     -3.16584201    -0.81460749     0.22731207
 h     -2.69530181     0.33296611    -1.16459994
 h     -0.43059449     1.18929882     2.06907864
          17

 c      1.31547646    -0.19434584    -0.02814450
 c      0.08774035    -0.79388030     0.31755837
 c     -0.98063475     0.14746337     0.06918378
 c     -1.19582909     0.63695842     1.50386777
 c     -0.06788309     1.04267299    -1.08333474
 c      1.22513377     0.96226454    -0.82508755
 h     -0.27182769    -2.17060963     0.87563759
 h     -2.07329609     0.33340789     2.22163286
 h     -0.23743963     1.85993476    -1.67259911
 h      1.78238381     1.60967997    -1.45069112
 o      2.42692380    -0.86825919     0.31469557
 h      3.09089370    -0.16890499     0.49545223
 c     -2.33229503    -0.49233764    -0.51691444
 h     -2.19377783    -1.43368526    -1.11399347
 h     -3.09357588    -0.84577808     0.24228102
 h     -2.69052040     0.31238389    -1.14815656
 h     -0.41211491     1.23934057     2.07267185
          17

 c      1.31967995    -0.18307269    -0.03210365
 c      0.07126758    -0.79997020     0.32967640
 c     -0.96598619     0.13794176     0.06654768
 c     -1.21056969     0.63778526     1.49673459
 c     -0.06689299     1.02587266    -1.09067714
 c      1.23696630     0.95601568    -0.81355476
 h     -0.20820922    -2.17914446     0.88428495
 h     -2.10510362     0.30894551     2.12702604
 h     -0.23691345     1.91411205    -1.59377375
 h      1.84811755     1.62856922    -1.41456976
 o      2.41081572    -0.85561875     0.30056404
 h      3.16135786    -0.20967001     0.47789722
 c     -2.32555289    -0.48412189    -0.50530828
 h     -2.24513174    -1.40728922    -1.09435116
 h     -3.01416080    -0.86844053     0.25453528
 h     -2.69423920     0.29161449    -1.13457852
 h     -0.40066543     1.28458346     2.06657189
          17

 c      1.32510657    -0.17499063    -0.03394840
 c      0.05499229    -0.80886717     0.34463291
 c     -0.95351980     0.12842664     0.06130405
 c     -1.22306566     0.63901913     1.48940203
 c     -0.06769798     1.00946404    -1.09515865
 c      1.24807356     0.94982821    -0.80297499
 h     -0.13232433    -2.14445414     0.87624587
 h     -2.12636135     0.28495456     2.02290024
 h     -0.25513604     1.98514815    -1.52863280
 h      1.92345958     1.64284173    -1.37355523
 o      2.39537479    -0.84211218     0.28678554
 h      3.22505467    -0.26065927     0.45371866
 c     -2.31764538    -0.47610388    -0.49337171
 h     -2.28829470    -1.37907663    -1.07885372
 h     -2.93603822    -0.88352315     0.27126429
 h     -2.70914515     0.27652953    -1.12559910
 h     -0.40395135     1.31878779     2.04851372
          17

 c      1.33111527    -0.17034458    -0.03344288
 c      0.04006392    -0.82053062     0.36231974
 c     -0.94366211     0.11921214     0.05332197
 c     -1.23247652     0.64096734     1.48122654
 c     -0.07010991     0.99492485    -1.09726607
 c      1.25850453     0.94462093    -0.79415108
 h     -0.04824847    -2.06643462     0.85140205
 h     -2.14271484     0.26051480     1.91722472
 h     -0.28747211     2.05708189    -1.47000215
 h      1.99968717     1.64703177    -1.32346819
 o      2.38146320    -0.82808183     0.27367249
 h      3.27340400    -0.32274291     0.42119263
 c     -2.30816080    -0.46793047    -0.48136919
 h     -2.32077063    -1.35559968    -1.07223209
 h     -2.86697615    -0.89328008     0.30000234
 h     -2.73633350     0.27021647    -1.12058408
 h     -0.42562540     1.33872223     2.01884633
          17

 c      1.33691694    -0.16908639    -0.03054595
 c      0.02750104    -0.83459295     0.38250585
 c     -0.93662428     0.11057559     0.04251640
 c     -1.23821085     0.64370934     1.47149610
 c     -0.07395544     0.98363073    -1.09724328
 c      1.26820634     0.94106422    -0.78757705
 h      0.03891767    -1.94855396     0.81121657
 h     -2.16062923     0.23432526     1.81707494
 h     -0.32877946     2.11423398    -1.41355288
 h      2.06954222     1.63791711    -1.26287713
 o      2.36984105    -0.81413425     0.26150991
 h      3.30155387    -0.39370974     0.37977882
 c     -2.29714021    -0.45925480    -0.46971713
 h     -2.34142361    -1.34065784    -1.07699543
 h     -2.81101872    -0.89945229     0.34451395
 h     -2.77448867     0.27196106    -1.11587218
 h     -0.46583683     1.34400895     1.97988591
          17

 c      1.34158588    -0.17082829    -0.02542938
 c      0.01812896    -0.84960552     0.40454444
 c     -0.93234215     0.10271200     0.02888974
 c     -1.24030319     0.64691429     1.45960726
 c     -0.07897732     0.97641432    -1.09505661
 c      1.27698287     0.93947145    -0.78341155
 h      0.12322450    -1.80613480     0.76196329
 h     -2.18321490     0.20641333     1.72676800
 h     -0.37476240     2.14664839    -1.35840839
 h      2.12798172     1.61484347    -1.19282524
 o      2.36109360    -0.80106248     0.25055117
 h      3.30922045    -0.46921650     0.32990577
 c     -2.28519035    -0.45013051    -0.45876567
 h     -2.35015425    -1.33353329    -1.09201086
 h     -2.76740372    -0.90167320     0.40163064
 h     -2.82009442     0.27844808    -1.10605221
 h     -0.52081827     1.33774776     1.93596014
          17

 c      1.34413142    -0.17487363    -0.01845115
 c      0.01217614    -0.86135465     0.42675620
 c     -0.93047222     0.09569461     0.01258895
 c     -1.23968880     0.64963714     1.44500055
 c     -0.08484252     0.97363209    -1.09055020
 c      1.28449057     0.93977175    -0.78151013
 h      0.20265902    -1.68631484     0.72193800
 h     -2.20782861     0.17938470     1.64809930
 h     -0.42220369     2.14965609    -1.30558289
 h      2.17250208     1.57957254    -1.11622244
 o      2.35553115    -0.78973649     0.24101368
 h      3.30132558    -0.54382570     0.27257446
 c     -2.27326457    -0.44105060    -0.44872614
 h     -2.34743430    -1.32995859    -1.11303927
 h     -2.73265825    -0.89816931     0.46261804
 h     -2.86848083     0.28580544    -1.08603492
 h     -0.58181150     1.32792812     1.89398850
          17

 c      1.34365088    -0.18031002    -0.01009398
 c      0.00829324    -0.86274045     0.44651565
 c     -0.93048271     0.08954025    -0.00608636
 c     -1.23795607     0.65038144     1.42700933
 c     -0.09119141     0.97530682    -1.08356333
 c      1.29023701     0.94154377    -0.78149074
 h      0.29174489    -1.67101273     0.72088329
 h     -2.22830502     0.15759552     1.58220479
 h     -0.46884471     2.12257491    -1.25691059
 h      2.20342736     1.53604237    -1.03721533
 o      2.35308473    -0.78095643     0.23308662
 h      3.28794575    -0.61227267     0.20868132
 c     -2.26234924    -0.43268456    -0.43975231
 h     -2.33414552    -1.32471915    -1.13471052
 h     -2.70332286    -0.88772660     0.51733974
 h     -2.91494471     0.29098921    -1.05244732
 h     -0.63558814     1.32779070     1.86334265
          17

 c      1.33950278    -0.18616650    -0.00088423
 c      0.00584521    -0.85395605     0.46396025
 c     -0.93183570     0.08441308    -0.02679797
 c     -1.23646059     0.64777996     1.40509533
 c     -0.09767862     0.98117708    -1.07398702
 c      1.29359460     0.94410825    -0.78282571
 h      0.39625715    -1.75862584     0.75704245
 h     -2.23897990     0.14506200     1.53058191
 h     -0.51343110     2.06849113    -1.21463287
 h      2.22396375     1.48989355    -0.96044594
 o      2.35339308    -0.77528313     0.22696006
 h      3.28111418    -0.67105110     0.13811260
 c     -2.25327254    -0.42564695    -0.43200054
 h     -2.31164730    -1.31375902    -1.15237945
 h     -2.67723359    -0.87080003     0.55749963
 h     -2.95553887     0.29229340    -1.00407728
 h     -0.67091289     1.35009087     1.85199647
          17

 c      1.33139490    -0.19170567     0.00872656
 c      0.00685281    -0.84150492     0.48132637
 c     -0.93403915     0.08061100    -0.04923306
 c     -1.23531223     0.64170255     1.37945029
 c     -0.10393771     0.99058903    -1.06175723
 c      1.29387608     0.94669499    -0.78495417
 h      0.49086605    -1.87417673     0.80458446
 h     -2.23706071     0.14401504     1.49494767
 h     -0.55632406     1.99539172    -1.18135394
 h      2.23931515     1.44736853    -0.89010116
 o      2.35620541    -0.77292012     0.22280708
 h      3.28707462    -0.71929367     0.05974591
 c     -2.24662949    -0.42039859    -0.42561889
 h     -2.28182577    -1.29508179    -1.16315011
 h     -2.65352584    -0.84946577     0.57790191
 h     -2.98761611     0.28941251    -0.94181272
 h     -0.68821784     1.39530988     1.85945429
          17

 c      1.31949062    -0.19660755     0.01843144
 c      0.01249011    -0.82888208     0.49975041
 c     -0.93656016     0.07835674    -0.07303149
 c     -1.23348794     0.63337185     1.35104055
 c     -0.10945105     1.00231390    -1.04683118
 c      1.29052816     0.94866363    -0.78738674
 h      0.55920834    -1.97680266     0.85006921
 h     -2.22313762     0.15447873     1.47680629
 h     -0.60088797     1.91793494    -1.16012036
 h      2.25425179     1.41357030    -0.82909778
 o      2.36165749    -0.77375118     0.22065677
 h      3.30077595    -0.75767917    -0.02661356
 c     -2.24273993    -0.41722059    -0.42071542
 h     -2.24707110    -1.26890768    -1.16627082
 h     -2.63225329    -0.82696694     0.57677082
 h     -3.01022896     0.28341666    -0.86840697
 h     -0.69780530     1.45026084     1.87638197
          17

 c      1.30448021    -0.20091383     0.02804859
 c      0.02271038    -0.81720008     0.51953097
 c     -0.93881673     0.07771726    -0.09771610
 c     -1.22972622     0.62436455     1.32098348
 c     -0.11347060     1.01464455    -1.02920165
 c      1.28338254     0.94965832    -0.78973456
 h      0.59690888    -2.05216370     0.88889445
 h     -2.20093960     0.17427918     1.47708684
 h     -0.65442213     1.85622473    -1.15434167
 h      2.27015894     1.39103272    -0.77904228
 o      2.36999209    -0.77746584     0.22030471
 h      3.31030029    -0.78669682    -0.11863948
 c     -2.24160475    -0.41619584    -0.41736149
 h     -2.21019470    -1.23760496    -1.16328543
 h     -2.61411933    -0.80733998     0.55620127
 h     -3.02437204     0.27671503    -0.78813088
 h     -0.70961645     1.49943517     1.89184511
          17

 c      1.28749747    -0.20487780     0.03747544
 c      0.03686103    -0.80673092     0.54063311
 c     -0.94025967     0.07861683    -0.12265767
 c     -1.22298575     0.61594474     1.29013727
 c     -0.11540598     1.02629941    -1.00900284
 c      1.27275892     0.94959659    -0.79166100
 h      0.60428342    -2.09526109     0.91957701
 h     -2.17654352     0.19938929     1.49591435
 h     -0.72382644     1.82523913    -1.16678602
 h      2.28414521     1.37969256    -0.74087518
 o      2.38115274    -0.78364085     0.22138123
 h      3.30476410    -0.80630498    -0.21223073
 c     -2.24288443    -0.41717146    -0.41566931
 h     -2.17424984    -1.20543989    -1.15800658
 h     -2.60041360    -0.79531696     0.52287899
 h     -3.03286372     0.27280150    -0.70617580
 h     -0.72873519     1.53222249     1.89783504
          17

 c      1.26993109    -0.20881137     0.04664488
 c      0.05404437    -0.79754835     0.56290913
 c     -0.94048271     0.08087809    -0.14708660
 c     -1.21260362     0.60891179     1.25907387
 c     -0.11569112     1.03751344    -0.98672772
 c      1.25934771     0.94854137    -0.79283867
 h      0.58290891    -2.10383861     0.94164909
 h     -2.15598566     0.22518935     1.53240775
 h     -0.80565593     1.82205797    -1.19711315
 h      2.29096511     1.37801326    -0.71535009
 o      2.39469860    -0.79178967     0.22347563
 h      3.27795076    -0.81646029    -0.30311968
 c     -2.24597204    -0.41973756    -0.41590435
 h     -2.14225235    -1.17776831    -1.15598212
 h     -2.59295341    -0.79629938     0.48797129
 h     -3.03944425     0.27540141    -0.62770301
 h     -0.75599470     1.54345802     1.88961664
          17

 c      1.25322655    -0.21297789     0.05549203
 c      0.07328091    -0.78973560     0.58619523
 c     -0.93930386     0.08426492    -0.17015866
 c     -1.19852646     0.60355455     1.22823082
 c     -0.11578459     1.04953822    -0.96329458
 c      1.24399941     0.94659141    -0.79295913
 h      0.53462661    -2.07646243     0.95504805
 h     -2.14124433     0.24844026     1.58398919
 h     -0.88592822     1.83171552    -1.24073381
 h      2.28567036     1.38411720    -0.70300194
 o      2.40993158    -0.80140840     0.22622077
 h      3.22844580    -0.81753637    -0.38798697
 c     -2.25022887    -0.42332675    -0.41844530
 h     -2.11694557    -1.15929206    -1.16297303
 h     -2.59333939    -0.81547002     0.46384550
 h     -3.04700494     0.28691097    -0.55682150
 h     -0.78928397     1.53230412     1.86501824
          17

 c      1.23873667    -0.21754219     0.06394190
 c      0.09356403    -0.78338766     0.61034592
 c     -0.93678427     0.08850540    -0.19105583
 c     -1.18142473     0.59964479     1.19808358
 c     -0.11723415     1.06344805    -0.93980536
 c      1.22753852     0.94383712    -0.79177217
 h      0.46159136    -2.01253317     0.96010749
 h     -2.12823918     0.26808871     1.64533813
 h     -0.95033289     1.84113721    -1.29101622
 h      2.26527238     1.39640927    -0.70393740
 o      2.42603744    -0.81201084     0.22933573
 h      3.15879991    -0.81046393    -0.46512309
 c     -2.25531337    -0.42751081    -0.42344551
 h     -2.10081030    -1.15186974    -1.18264397
 h     -2.60106581    -0.85524891     0.45698772
 h     -3.05595491     0.30693076    -0.49610842
 h     -0.82426101     1.50184979     1.82419754
          17

 c      1.22762948    -0.22256651     0.07192426
 c      0.11384297    -0.77842551     0.63520006
 c     -0.93319812     0.09329264    -0.20908348
 c     -1.16242866     0.59648202     1.16911025
 c     -0.12112083     1.07977048    -0.91729724
 c      1.21063197     0.94034724    -0.78911434
 h      0.36696759    -1.91413578     0.95808672
 h     -2.10979328     0.28416476     1.70882328
 h     -0.98974071     1.84338137    -1.34166813
 h      2.22937782     1.41385452    -0.71772577
 o      2.44219365    -0.82314939     0.23263375
 h      3.07438343    -0.79669422    -0.53469451
 c     -2.26131094    -0.43229753    -0.43055396
 h     -2.09617496    -1.15343904    -1.21491331
 h     -2.61232709    -0.91287958     0.46339197
 h     -3.06415975     0.33212687    -0.44689385
 h     -0.85463856     1.45977947     1.77019970
          17

 c      1.22081883    -0.22804488     0.07941515
 c      0.13296509    -0.77406160     0.66042591
 c     -0.92898389     0.09828639    -0.22373940
 c     -1.14273404     0.59291273     1.14155883
 c     -0.12801030     1.09861018    -0.89664100
 c      1.19369617     0.93616156    -0.78491494
 h      0.25612845    -1.79177505     0.95278343
 h     -2.07998327     0.29645000     1.76648712
 h     -0.99993606     1.83603831    -1.38759889
 h      2.18032473     1.43615505    -0.74342252
 o      2.45768022    -0.83442761     0.23596686
 h      2.98171241    -0.77808663    -0.59803020
 c     -2.26850153    -0.43808778    -0.43914069
 h     -2.10501253    -1.15902544    -1.25629813
 h     -2.62172706    -0.98132854     0.47245409
 h     -3.06842021     0.35753240    -0.40979964
 h     -0.87254332     1.41945017     1.70989666
          17

 c      1.21890168    -0.23397117     0.08649329
 c      0.14973975    -0.76766544     0.68517275
 c     -0.92468198     0.10313117    -0.23476473
 c     -1.12333483     0.58748112     1.11536604
 c     -0.13802974     1.11977733    -0.87851510
 c      1.17685163     0.93129084    -0.77918194
 h      0.13653604    -1.67717139     0.95413260
 h     -2.03601851     0.30414532     1.81191562
 h     -0.98024391     1.81948642    -1.42506700
 h      2.12290788     1.46382130    -0.77971172
 o      2.47198924    -0.84550334     0.23909157
 h      2.88656441    -0.75683999    -0.65555781
 c     -2.27705419    -0.44538072    -0.44867954
 h     -2.12843945    -1.16288197    -1.30171901
 h     -2.62489067    -1.05245283     0.47388022
 h     -3.06611655     0.37822340    -0.38502392
 h     -0.86983954     1.39854024     1.65319345
          17

 c      1.22214655    -0.24039297     0.09335923
 c      0.16364335    -0.75445405     0.70793934
 c     -0.92086317     0.10749403    -0.24219106
 c     -1.10478511     0.57917656     1.09062539
 c     -0.15090783     1.14281396    -0.86337616
 c      1.15997544     0.92575130    -0.77197997
 h      0.00967054    -1.62696245     0.97944974
 h     -1.97790719     0.30624434     1.84102854
 h     -0.93302098     1.79630295    -1.45199615
 h      2.06326077     1.49785653    -0.82514838
 o      2.48483190    -0.85607137     0.24156161
 h      2.79347968    -0.73565816    -0.70489482
 c     -2.28690543    -0.45455405    -0.45887745
 h     -2.16634953    -1.16021170    -1.34627389
 h     -2.61951806    -1.11929606     0.46103517
 h     -3.05610827     0.39049012    -0.37234612
 h     -0.84136005     1.41027679     1.60702775
          17

 c      1.23058792    -0.24733151     0.10024276
 c      0.17497417    -0.73335069     0.72832560
 c     -0.91806820     0.11111008    -0.24638112
 c     -1.08698840     0.56844873     1.06821852
 c     -0.16593870     1.16693788    -0.85137329
 c      1.14289175     0.91967326    -0.76343325
 h     -0.13143914    -1.65494756     1.03351484
 h     -1.90761203     0.30188956     1.85215837
 h     -0.86431113     1.77173713    -1.46903547
 h      2.00655628     1.53864488    -0.87830898
 o      2.49604269    -0.86586546     0.24280506
 h      2.70668185    -0.71763628    -0.74158901
 c     -2.29777627    -0.46580402    -0.46962746
 h     -2.21738894    -1.14795189    -1.38628978
 h     -2.60521375    -1.17691084     0.43111573
 h     -3.03896871     0.39242603    -0.37100408
 h     -0.78838402     1.45177504     1.56833513
          17

 c      1.24408002    -0.25468597     0.10731556
 c      0.18259538    -0.70910162     0.74787784
 c     -0.91676826     0.11377847    -0.24800232
 c     -1.06928164     0.55698412     1.04951270
 c     -0.18189965     1.19093977    -0.84216651
 c      1.12561097     0.91344701    -0.75376551
 h     -0.27556243    -1.70783199     1.09898547
 h     -1.82879696     0.29051957     1.84626519
 h     -0.78507115     1.75480242    -1.48164167
 h      1.95462073     1.58428511    -0.93749602
 o      2.50548047    -0.87468184     0.24233114
 h      2.63095955    -0.70578310    -0.76200133
 c     -2.30922233    -0.47915728    -0.48094716
 h     -2.27915945    -1.12494239    -1.41980644
 h     -2.58305317    -1.22254472     0.38450489
 h     -3.01692950     0.38420535    -0.37956993
 h     -0.71797909     1.50660767     1.52764947
          17

 c      1.26215142    -0.26231445     0.11477197
 c      0.18501610    -0.68519717     0.76780478
 c     -0.91735016     0.11533549    -0.24791840
 c     -1.05071327     0.54657261     1.03553611
 c     -0.19718537     1.21320468    -0.83479345
 c      1.10841970     0.90774061    -0.74333101
 h     -0.40438468    -1.74694476     1.16159119
 h     -1.74722665     0.27176214     1.82763045
 h     -0.71018851     1.75808936    -1.50147782
 h      1.90573861     1.62992914    -1.00014463
 o      2.51301606    -0.88240260     0.23988586
 h      2.57145694    -0.70243544    -0.76564454
 c     -2.32067305    -0.49447523    -0.49295282
 h     -2.34851962    -1.09184730    -1.44682480
 h     -2.55525243    -1.25588328     0.32440680
 h     -2.99369658     0.36817978    -0.39587780
 h     -0.63909489     1.55735054     1.47769408
          17

 c      1.28390179    -0.27009226     0.12289566
 c      0.18172591    -0.66287932     0.78843835
 c     -0.92013118     0.11567327    -0.24707052
 c     -1.03023435     0.53853363     1.02659675
 c     -0.21053823     1.23227673    -0.82817414
 c      1.09177965     0.90331493    -0.73258568
 h     -0.50687299    -1.75875259     1.21518867
 h     -1.67102460     0.24506065     1.80451311
 h     -0.65084497     1.79177985    -1.54051827
 h      1.85687751     1.66916116    -1.06271869
 o      2.51857387    -0.88901228     0.23550795
 h      2.53289380    -0.70883563    -0.75598629
 c     -2.33147240    -0.51141136    -0.50586939
 h     -2.42195248    -1.05091712    -1.46938433
 h     -2.52492421    -1.27963655     0.25686589
 h     -2.97397569     0.34858243    -0.41703235
 h     -0.55985854     1.59201488     1.41619759
          17

 c      1.30804738    -0.27787646     0.13201731
 c      0.17306068    -0.64240246     0.80959579
 c     -0.92536855     0.11474402    -0.24634878
 c     -1.00688470     0.53370360     1.02240203
 c     -0.22183359     1.24780160    -0.82230569
 c      1.07619105     0.90078019    -0.72200198
 h     -0.57779146    -1.74055481     1.25761265
 h     -1.60926029     0.20964039     1.78779864
 h     -0.60607872     1.85352357    -1.59727243
 h      1.80603287     1.69617057    -1.12130129
 o      2.52217345    -0.89460544     0.22952961
 h      2.51888808    -0.72496108    -0.74030932
 c     -2.34096387    -0.52932389    -0.52004973
 h     -2.49597825    -1.00545395    -1.49117140
 h     -2.49575265    -1.30007956     0.19060536
 h     -2.96245226     0.33038120    -0.43957961
 h     -0.48678244     1.60415724     1.34468191
          17

 c      1.33306968    -0.28544442     0.14240226
 c      0.15983277    -0.62375373     0.83086330
 c     -0.93324959     0.11255397    -0.24647149
 c     -0.98015612     0.53245007     1.02254987
 c     -0.23164793     1.26046959    -0.81832783
 c      1.06210017     0.90046256    -0.71198613
 h     -0.61457821    -1.69318099     1.28814571
 h     -1.56789299     0.16592358     1.78573502
 h     -0.56809096     1.92960046    -1.65637926
 h      1.75321407     1.70717601    -1.17237269
 o      2.52394991    -0.89937934     0.22252568
 h      2.53148065    -0.74961211    -0.72857837
 c     -2.34865276    -0.54726569    -0.53592105
 h     -2.56746050    -0.95889754    -1.51624624
 h     -2.47123797    -1.32608025     0.13532597
 h     -2.96230658     0.31721124    -0.45987803
 h     -0.42467124     1.59163098     1.26692683
          17

 c      1.35740758    -0.29246999     0.15413236
 c      0.14307746    -0.60692820     0.85175115
 c     -0.94387519     0.10918130    -0.24789454
 c     -0.95034203     0.53454043     1.02700548
 c     -0.24045122     1.27110372    -0.81740560
 c      1.04983361     0.90239466    -0.70282646
 h     -0.61583096    -1.61879178     1.30660113
 h     -1.54601587     0.11801792     1.79827061
 h     -0.53145063     2.00549666    -1.70202855
 h      1.70042832     1.70090470    -1.21342683
 o      2.52414418    -0.90359676     0.21512808
 h      2.57087810    -0.78091679    -0.72999302
 c     -2.35439122    -0.56426980    -0.55376512
 h     -2.63357093    -0.91387492    -1.54709075
 h     -2.45366125    -1.36480929     0.09747057
 h     -2.97405344     0.30950219    -0.47457791
 h     -0.37642459     1.55612019     1.18809578
          17

 c      1.37963108    -0.29854440     0.16703819
 c      0.12393909    -0.59195695     0.87174969
 c     -0.95724192     0.10479546    -0.25075168
 c     -0.91847744     0.53910230     1.03595552
 c     -0.24843541     1.28019178    -0.82017454
 c      1.03954689     0.90635354    -0.69465632
 h     -0.58131558    -1.52119027     1.31335638
 h     -1.53725778     0.07391465     1.81839810
 h     -0.49466734     2.07109639    -1.72462681
 h      1.65137495     1.67865522    -1.24344698
 o      2.52308848    -0.90752901     0.20766717
 h      2.63523352    -0.81711526    -0.74693094
 c     -2.35843592    -0.57982312    -0.57345954
 h     -2.69145846    -0.87186509    -1.58325867
 h     -2.44361840    -1.41626270     0.07614968
 h     -2.99558778     0.30433381    -0.48107282
 h     -0.34243467     1.50380064     1.11434482
          17

 c      1.39854830    -0.30322006     0.18072648
 c      0.10374612    -0.57868475     0.89025517
 c     -0.97322303     0.09965668    -0.25485213
 c     -0.88604507     0.54477669     1.04933331
 c     -0.25561934     1.28789079    -0.82679782
 c      1.03118556     0.91189573    -0.68742723
 h     -0.51396768    -1.40852155     1.31063090
 h     -1.53436485     0.04251558     1.83835942
 h     -0.45852706     2.12051403    -1.72021809
 h      1.61114878     1.64428185    -1.26335304
 o      2.52123758    -0.91144191     0.19993448
 h      2.71997062    -0.85666387    -0.77147444
 c     -2.36131517    -0.59397395    -0.59450980
 h     -2.73812144    -0.83358421    -1.62175674
 h     -2.44056469    -1.47306436     0.06416746
 h     -3.02328496     0.29698531    -0.47781875
 h     -0.31944299     1.44658236     1.05210233
          17

 c      1.41326141    -0.30605723     0.19467858
 c      0.08441599    -0.56610103     0.90623354
 c     -0.99155062     0.09409069    -0.25975632
 c     -0.85478013     0.54992858     1.06670226
 c     -0.26192735     1.29412885    -0.83710945
 c      1.02448582     0.91839461    -0.68089813
 h     -0.42551368    -1.30052178     1.30659699
 h     -1.53196128     0.03075385     1.85336692
 h     -0.42483732     2.15100130    -1.68876672
 h      1.58579900     1.60386678    -1.27623938
 o      2.51917977    -0.91562930     0.19141612
 h      2.81747265    -0.89748265    -0.79004205
 c     -2.36363318    -0.60700302    -0.61630939
 h     -2.77076801    -0.79949909    -1.65867303
 h     -2.44355376    -1.52562277     0.05281332
 h     -3.05326667     0.28275832    -0.46444870
 h     -0.29990136     1.40208102     1.00643791
          17

 c      1.42321698    -0.30666881     0.20834234
 c      0.06902654    -0.55127040     0.91756081
 c     -1.01180768     0.08845658    -0.26489961
 c     -0.82635608     0.55315280     1.08746521
 c     -0.26722070     1.29863940    -0.85065156
 c      1.01906479     0.92514439    -0.67470054
 h     -0.34391119    -1.24011327     1.32328555
 h     -1.52691505     0.04237262     1.86189987
 h     -0.39592138     2.16269682    -1.63346695
 h      1.58122012     1.56436355    -1.28669459
 o      2.51751881    -0.92040170     0.18171322
 h      2.91848015    -0.93670507    -0.79100349
 c     -2.36593514    -0.61913766    -0.63830483
 h     -2.78735690    -0.77004443    -1.69072916
 h     -2.45147643    -1.56639858     0.03525139
 h     -3.08224914     0.25810951    -0.44167663
 h     -0.27501706     1.38805394     0.97943171
          17

 c      1.42825715    -0.30474523     0.22114727
 c      0.06020304    -0.53111456     0.92181511
 c     -1.03343828     0.08313311    -0.26971516
 c     -0.80176923     0.55425049     1.11096664
 c     -0.27131186     1.30088517    -0.86661374
 c      1.01463993     0.93158240    -0.66855653
 h     -0.29418427    -1.27201391     1.38769620
 h     -1.51806549     0.07793124     1.86497831
 h     -0.37449472     2.15969522    -1.56118875
 h      1.60090977     1.53086656    -1.29841293
 o      2.51670030    -0.92601701     0.17074062
 h      3.01417465    -0.97125911    -0.76828045
 c     -2.36863896    -0.63048056    -0.66001437
 h     -2.78697760    -0.74559531    -1.71614188
 h     -2.46316352    -1.59127227     0.00733450
 h     -3.10793867     0.22107176    -0.41106519
 h     -0.24237898     1.41053149     0.97083318
          17

 c      1.42863985    -0.30007454     0.23247359
 c      0.05680325    -0.50886621     0.92028625
 c     -1.05578836     0.07853442    -0.27373742
 c     -0.78111006     0.55461391     1.13638375
 c     -0.27398280     1.29989236    -0.88376269
 c      1.01128438     0.93750060    -0.66254360
 h     -0.25837619    -1.36742792     1.48484151
 h     -1.50629925     0.13526033     1.86579915
 h     -0.36358756     2.15223895    -1.48325246
 h      1.64349828     1.50424193    -1.31122297
 o      2.51688695    -0.93261283     0.15872717
 h      3.09764282    -0.99848933    -0.72130159
 c     -2.37200127    -0.64103088    -0.68100047
 h     -2.77001431    -0.72634822    -1.73497487
 h     -2.47741126    -1.59952309    -0.03260391
 h     -3.12916922     0.17129166    -0.37475165
 h     -0.20890240     1.45967989     0.98053109
          17

 c      1.42495276    -0.29262702     0.24171217
 c      0.05735567    -0.48990783     0.91590339
 c     -1.07817045     0.07509016    -0.27661480
 c     -0.76398870     0.55635819     1.16276352
 c     -0.27502597     1.29422689    -0.90059620
 c      1.00947192     0.94299708    -0.65710016
 h     -0.21623066    -1.47209346     1.58136916
 h     -1.49481847     0.20965604     1.86969526
 h     -0.36622434     2.15716575    -1.41385795
 h      1.70247334     1.48172849    -1.32073401
 o      2.51789303    -0.94016897     0.14616370
 h      3.16484263    -1.01645569    -0.65403481
 c     -2.37609613    -0.65068698    -0.70086480
 h     -2.73815156    -0.71218927    -1.74923838
 h     -2.49297488    -1.59379195    -0.08390753
 h     -3.14592738     0.10994296    -0.33520034
 h     -0.18423017     1.51912636     1.00844755
          17

 c      1.41798867    -0.28259525     0.24833704
 c      0.06153197    -0.47714456     0.91032099
 c     -1.09992505     0.07317789    -0.27805983
 c     -0.74985971     0.56131657     1.18914782
 c     -0.27434301     1.28273738    -0.91601818
 c      1.00987447     0.94823203    -0.65276416
 h     -0.16361852    -1.55798700     1.65940145
 h     -1.48885068     0.29480942     1.88347593
 h     -0.38447972     2.18917209    -1.36249936
 h      1.76868177     1.45980871    -1.32111074
 o      2.51915712    -0.94851198     0.13375705
 h      3.21578638    -1.02406553    -0.57429958
 c     -2.38080712    -0.65920172    -0.71929144
 h     -2.69419882    -0.70259185    -1.76268432
 h     -2.50866208    -1.58043275    -0.14354258
 h     -3.15929539     0.03959073    -0.29497505
 h     -0.17489666     1.57482898     1.05332102
          17

 c      1.40863975    -0.27034046     0.25193190
 c      0.06920846    -0.47155497     0.90431704
 c     -1.12046250     0.07307588    -0.27781961
 c     -0.73819612     0.57053671     1.21476273
 c     -0.27210011     1.26585136    -0.92997628
 c      1.01312355     0.95325802    -0.64992787
 h     -0.10257927    -1.61492131     1.71236752
 h     -1.49304661     0.38490185     1.91265961
 h     -0.41781606     2.24530201    -1.32676317
 h      1.83329656     1.43631186    -1.30790345
 o      2.51974176    -0.95736101     0.12236120
 h      3.25586608    -1.02103243    -0.49286952
 c     -2.38585141    -0.66613466    -0.73612795
 h     -2.64160565    -0.69656751    -1.77991187
 h     -2.52348488    -1.56968206    -0.20626186
 h     -3.17128231    -0.03607995    -0.25651768
 h     -0.18334237     1.61756010     1.11248455
          17

 c      1.39780434    -0.25630710     0.25220731
 c      0.08000647    -0.47308659     0.89842517
 c     -1.13928037     0.07495544    -0.27566975
 c     -0.72877935     0.58416894     1.23927841
 c     -0.26875636     1.24540594    -0.94298770
 c      1.01964579     0.95800116    -0.64875296
 h     -0.03611760    -1.63971390     1.73813183
 h     -1.50718345     0.47599616     1.95751198
 h     -0.46249640     2.30658341    -1.29802458
 h      1.88951961     1.41088770    -1.27917960
 o      2.51847075    -0.96641364     0.11277585
 h      3.29506719    -1.00738552    -0.42052238
 c     -2.39086556    -0.67093951    -0.75143079
 h     -2.58372541    -0.69271902    -1.80448510
 h     -2.53660752    -1.57383821    -0.26605132
 h     -3.18441784    -0.11282174    -0.22198872
 h     -0.20872043     1.64259758     1.18215538
          17

 c      1.38630875    -0.24094796     0.24901374
 c      0.09327048    -0.48112814     0.89318395
 c     -1.15596304     0.07889513    -0.27142163
 c     -0.72182847     0.60164478     1.26283765
 c     -0.26487075     1.22329271    -0.95538593
 c      1.02956037     0.96230276    -0.64919077
 h      0.03296644    -1.63160670     1.73596967
 h     -1.52522916     0.56501631     2.01233067
 h     -0.51325819     2.35372816    -1.27015170
 h      1.93322881     1.38475298    -1.23552414
 o      2.51441546    -0.97544937     0.10538100
 h      3.34138706    -0.98258532    -0.36240029
 c     -2.39555428    -0.67333800    -0.76535654
 h     -2.52329558    -0.68944134    -1.83675669
 h     -2.54675249    -1.60164796    -0.31942713
 h     -3.20103860    -0.18667764    -0.19328941
 h     -0.24751952     1.64945960     1.25776880
          17

 c      1.37485296    -0.22468569     0.24234531
 c      0.10820535    -0.49475792     0.88915251
 c     -1.17017921     0.08489678    -0.26493058
 c     -0.71779029     0.62189074     1.28575459
 c     -0.26089875     1.20081946    -0.96716772
 c      1.04261252     0.96595180    -0.65102747
 h      0.10204687    -1.59095090     1.70571031
 h     -1.53936168     0.64820703     2.06908637
 h     -0.56511552     2.37456390    -1.24105240
 h      1.96332252     1.36040866    -1.17976977
 o      2.50745937    -0.98434764     0.09996459
 h      3.39245089    -0.94561966    -0.31525002
 c     -2.39981017    -0.67374969    -0.77797814
 h     -2.46256704    -0.68520870    -1.87314206
 h     -2.55150320    -1.65210217    -0.36790422
 h     -3.22245054    -0.25479096    -0.17228336
 h     -0.29376118     1.64235983     1.33439473
          17

 c      1.36398397    -0.20792320     0.23233463
 c      0.12404433    -0.51283979     0.88679114
 c     -1.18168423     0.09289023    -0.25609933
 c     -0.71710759     0.64341285     1.30820639
 c     -0.25710896     1.17876992    -0.97811508
 c      1.05813231     0.96869527    -0.65392671
 h      0.16841716    -1.51975632     1.64822899
 h     -1.54400923     0.72111630     2.12109321
 h     -0.61404033     2.36338406    -1.21110887
 h      1.98215951     1.34149853    -1.11673510
 o      2.49820122    -0.99298396     0.09603011
 h      3.43693750    -0.89651478    -0.27211001
 c     -2.40367621    -0.67320393    -0.78928316
 h     -2.40377452    -0.67880316    -1.90762111
 h     -2.54780118    -1.71500972    -0.41612320
 h     -3.24841500    -0.31570413    -0.16098651
 h     -0.33926712     1.63085009     1.40751152
          17

 c      1.35408468    -0.19108752     0.21924973
 c      0.14017643    -0.53388055     0.88618027
 c     -1.19032565     0.10272518    -0.24487740
 c     -0.72009513     0.66446252     1.33010509
 c     -0.25358553     1.15758123    -0.98790416
 c      1.07504522     0.97025097    -0.65749111
 h      0.22924502    -1.42472495     1.56787413
 h     -1.53711307     0.77943539     2.16433839
 h     -0.65701177     2.31895573    -1.18191642
 h      1.99575002     1.33261884    -1.05267187
 o      2.48739917    -1.00115104     0.09315364
 h      3.46289452    -0.83714000    -0.22774504
 c     -2.40719887    -0.67281952    -0.79928696
 h     -2.34932529    -0.66939815    -1.93417253
 h     -2.53331336    -1.77745398    -0.46807784
 h     -3.27730381    -0.36903752    -0.16143368
 h     -0.37491815     1.62844202     1.47401435
          17

 c      1.34536931    -0.17468525     0.20350010
 c      0.15612416    -0.55538477     0.88639977
 c     -1.19604578     0.11415990    -0.23125524
 c     -0.72677691     0.68358502     1.35115322
 c     -0.25025468     1.13742123    -0.99616260
 c      1.09203436     0.97037361    -0.66138879
 h      0.28274193    -1.32563701     1.47917363
 h     -1.51961858     0.81970190     2.19730845
 h     -0.69207796     2.24369863    -1.15573446
 h      2.01232016     1.33859858    -0.99384853
 o      2.47563038    -1.00856269     0.09107856
 h      3.46263574    -0.77071719    -0.17997495
 c     -2.41032642    -0.67343844    -0.80806188
 h     -2.30159851    -0.65651043    -1.94855424
 h     -2.50714858    -1.82878397    -0.52542451
 h     -3.30678794    -0.41491656    -0.17522289
 h     -0.39354167     1.64627213     1.53230864
          17

 c      1.33790273    -0.15934337     0.18563744
 c      0.17114905    -0.57269414     0.88456517
 c     -1.19887230     0.12685650    -0.21525712
 c     -0.73670638     0.70030004     1.37103030
 c     -0.24688938     1.11812940    -1.00249438
 c      1.10795720     0.96901559    -0.66553782
 h      0.33287256    -1.26936973     1.41808649
 h     -1.49458135     0.83970548     2.22052636
 h     -0.71888055     2.14441973    -1.13537634
 h      2.03790498     1.36276358    -0.94435382
 o      2.46321367    -1.01489271     0.08967737
 h      3.43362215    -0.70097666    -0.12892740
 c     -2.41288904    -0.67555625    -0.81569725
 h     -2.26260811    -0.63987058    -1.94906582
 h     -2.46971631    -1.86202951    -0.58773097
 h     -3.33462878    -0.45354737    -0.20302980
 h     -0.39285635     1.68491112     1.58078307
          17

 c      1.33166428    -0.14580090     0.16632765
 c      0.18400727    -0.58084613     0.87728944
 c     -1.19889033     0.14039108    -0.19693370
 c     -0.74899221     0.71510023     1.38947093
 c     -0.24304474     1.09904685    -1.00649018
 c      1.12230095     0.96652161    -0.67020495
 h      0.39124731    -1.30826129     1.42517986
 h     -1.46647839     0.83871520     2.23639023
 h     -0.74000796     2.03435772    -1.12431990
 h      2.07142439     1.40483679    -0.90489302
 o      2.45020503    -1.01983160     0.08890670
 h      3.37837707    -0.63127253    -0.07619220
 c     -2.41462261    -0.67937659    -0.82225470
 h     -2.23369686    -0.61924676    -1.93672719
 h     -2.42231294    -1.87367251    -0.65318285
 h     -3.35927695    -0.48505343    -0.24432735
 h     -0.37552579     1.73430470     1.61683989
          17

 c      1.32663376    -0.13484890     0.14629482
 c      0.19472393    -0.58184951     0.86632770
 c     -1.19620498     0.15427587    -0.17634968
 c     -0.76251015     0.72882426     1.40612019
 c     -0.23794949     1.07892445    -1.00774255
 c      1.13519354     0.96366266    -0.67588831
 h      0.45444574    -1.41433820     1.47947697
 h     -1.44073343     0.81752036     2.24925558
 h     -0.76272724     1.93432783    -1.12682254
 h      2.10491917     1.46049795    -0.87401295
 o      2.43639671    -1.02316333     0.08877130
 h      3.30458627    -0.56352020    -0.02417354
 c     -2.41520778    -0.68486023    -0.82773433
 h     -2.21529390    -0.59423210    -1.91523616
 h     -2.36676575    -1.86336084    -0.71912951
 h     -3.38020312    -0.50950582    -0.29735389
 h     -0.34686482     1.78140550     1.63805829
          17

 c      1.32277400    -0.12730348     0.12631147
 c      0.20415385    -0.58023938     0.85514204
 c     -1.19092672     0.16798953    -0.15355400
 c     -0.77611227     0.74213850     1.42043731
 c     -0.23067317     1.05646593    -1.00591713
 c      1.14698860     0.96143527    -0.68309495
 h      0.50883755    -1.53108455     1.53934373
 h     -1.42288313     0.77806575     2.26484471
 h     -0.79719048     1.86606831    -1.14739064
 h      2.12862800     1.52315435    -0.85013988
 o      2.42137593    -1.02483338     0.08927648
 h      3.22437535    -0.49722993     0.02468293
 c     -2.41431283    -0.69172057    -0.83206155
 h     -2.20677169    -0.56402254    -1.89063105
 h     -2.30512481    -1.83408232    -0.78247885
 h     -3.39792627    -0.52707185    -0.35926776
 h     -0.31278443     1.81579809     1.64348391
          17

 c      1.31997390    -0.12391642     0.10714200
 c      0.21257918    -0.57830796     0.84538565
 c     -1.18317189     0.18102433    -0.12857310
 c     -0.78886739     0.75541233     1.43188416
 c     -0.22100497     1.03170373    -1.00096228
 c      1.15794543     0.96078863    -0.69218867
 h      0.54760448    -1.62931259     1.58432770
 h     -1.41656789     0.72273962     2.28773395
 h     -0.84623290     1.83548589    -1.18849741
 h      2.13519773     1.58614311    -0.83252703
 o      2.40476641    -1.02491676     0.09037388
 h      3.15058355    -0.43025645     0.06884804
 c     -2.41165051    -0.69937381    -0.83511885
 h     -2.20655158    -0.52731600    -1.87010178
 h     -2.23924049    -1.79264999    -0.84016479
 h     -3.41368063    -0.53823360    -0.42650540
 h     -0.27877165     1.83096830     1.63381545
          17

 c      1.31801989    -0.12521933     0.08943344
 c      0.21988760    -0.57688360     0.83757545
 c     -1.17306585     0.19294316    -0.10144554
 c     -0.80031623     0.76873539     1.44027836
 c     -0.20998728     1.00631677    -0.99331279
 c      1.16815632     0.96241523    -0.70331978
 h      0.56900812    -1.69794588     1.60744534
 h     -1.42109336     0.65419465     2.31765664
 h     -0.89913876     1.82837944    -1.24795462
 h      2.12095530     1.64406670    -0.82122125
 o      2.38660310    -1.02340297     0.09194836
 h      3.09064691    -0.36264392     0.10809308
 c     -2.40704676    -0.70691017    -0.83685360
 h     -2.21261608    -0.48264302    -1.85945223
 h     -2.17018574    -1.74954584    -0.88986021
 h     -3.42869200    -0.54401414    -0.49529712
 h     -0.24938265     1.82394487     1.61103238
          17

 c      1.31661103    -0.13138459     0.07362421
 c      0.22587154    -0.57626007     0.83180703
 c     -1.16075342     0.20341243    -0.07226614
 c     -0.81052552     0.78185197     1.44591544
 c     -0.19907931     0.98226822    -0.98375843
 c      1.17754718     0.96662537    -0.71640122
 h      0.57305842    -1.73296809     1.60680139
 h     -1.43131479     0.57621693     2.34854436
 h     -0.94108818     1.82623174    -1.31986538
 h      2.08567727     1.69336882    -0.81675934
 o      2.36743165    -1.02002906     0.09387776
 h      3.04452789    -0.29970773     0.14267813
 c     -2.40048413    -0.71323179    -0.83742734
 h     -2.22319997    -0.42933808    -1.86012101
 h     -2.09799019    -1.71629346    -0.93070306
 h     -3.44330039    -0.54609972    -0.56213795
 h     -0.22774434     1.79508952     1.57803307
          17

 c      1.31539285    -0.14213967     0.05990787
 c      0.23034099    -0.57657042     0.82803320
 c     -1.14641287     0.21218976    -0.04120990
 c     -0.81990317     0.79408248     1.44931493
 c     -0.18936628     0.96094190    -0.97315845
 c      1.18585762     0.97327633    -0.73112022
 h      0.56013955    -1.73286307     1.58227338
 h     -1.44041969     0.49429310     2.37188390
 h     -0.96184194     1.81641658    -1.39747340
 h      2.03225625     1.73273283    -0.81992401
 o      2.34802321    -1.01445152     0.09608632
 h      3.00880561    -0.24964832     0.17252553
 c     -2.39204213    -0.71745022    -0.83728384
 h     -2.23700986    -0.36860726    -1.86827636
 h     -2.02269268    -1.69984341    -0.96323980
 h     -3.45647823    -0.54673286    -0.62400604
 h     -0.21483117     1.74843673     1.53840257
          17

 c      1.31396785    -0.15674923     0.04825745
 c      0.23314304    -0.57789166     0.82613612
 c     -1.13026709     0.21908776    -0.00854559
 c     -0.82902305     0.80433571     1.45091577
 c     -0.18144828     0.94314256    -0.96228836
 c      1.19260680     0.98174419    -0.74698282
 h      0.53065117    -1.69729262     1.53461759
 h     -1.44275975     0.41486559     2.38069089
 h     -0.95662760     1.79231658    -1.47469600
 h      1.96662228     1.76363778    -0.83160428
 o      2.32911847    -1.00653584     0.09854116
 h      2.98072096    -0.21922888     0.19723160
 c     -2.38173529    -0.71925134    -0.83705978
 h     -2.25282522    -0.30363269    -1.87703764
 h     -1.94642594    -1.69844294    -0.98838262
 h     -3.46611685    -0.54836571    -0.67832589
 h     -0.20848180     1.69234754     1.49619647
          17

 c      1.31187783    -0.17406680     0.03849071
 c      0.23414221    -0.58019403     0.82588663
 c     -1.11258830     0.22393907     0.02533981
 c     -0.83855940     0.81124447     1.45098487
 c     -0.17557694     0.92928568    -0.95180337
 c      1.19709957     0.99095551    -0.76338206
 h      0.48518671    -1.62768270     1.46589994
 h     -1.43500975     0.34407745     2.37128677
 h     -0.92449421     1.75115170    -1.54642187
 h      1.89744492     1.79085651    -0.85273069
 o      2.31137012    -0.99649989     0.10123196
 h      2.95940999    -0.21168856     0.21636497
 c     -2.36944036    -0.71880972    -0.83738987
 h     -2.26909131    -0.23861139    -1.87967632
 h     -1.87388983    -1.70392301    -1.00666282
 h     -3.46984119    -0.55325513    -0.72286294
 h     -0.20279480     1.63928449     1.45548184
          17

 c      1.30858758    -0.19264359     0.03034801
 c      0.23315743    -0.58305861     0.82676357
 c     -1.09369775     0.22657576     0.05990211
 c     -0.84911180     0.81357245     1.44969811
 c     -0.17177287     0.91950724    -0.94223195
 c      1.19858118     0.99956511    -0.77967300
 h      0.42532108    -1.53058289     1.38159231
 h     -1.41624132     0.28677222     2.34346333
 h     -0.86720109     1.69266746    -1.60854550
 h      1.83438722     1.82157288    -0.88422002
 o      2.29535741    -0.98493235     0.10415948
 h      2.94588878    -0.22641148     0.22967039
 c     -2.35498514    -0.71643469    -0.83872783
 h     -2.28388390    -0.17758604    -1.87157667
 h     -1.81053901    -1.70726364    -1.01843238
 h     -3.46581368    -0.56320164    -0.75569275
 h     -0.19000005     1.60214851     1.41957254
          17

 c      1.30351527    -0.21088581     0.02356359
 c      0.22982322    -0.58486069     0.82750132
 c     -1.07395737     0.22682909     0.09439534
 c     -0.86072650     0.81089700     1.44719143
 c     -0.16987741     0.91367541    -0.93393988
 c      1.19658684     1.00639214    -0.79525049
 h      0.35528271    -1.42728510     1.29595142
 h     -1.38783273     0.24569248     2.30038896
 h     -0.78909296     1.61894536    -1.65842039
 h      1.78431692     1.86139270    -0.92670931
 o      2.28156804    -0.97275453     0.10732739
 h      2.94299148    -0.25906250     0.23720447
 c     -2.33824819    -0.71235487    -0.84126350
 h     -2.29514270    -0.12365142    -1.85076208
 h     -1.76067266    -1.70202830    -1.02429277
 h     -3.45324124    -0.57946002    -0.77524091
 h     -0.16624674     1.58706352     1.39089709
          17

 c      1.29615509    -0.22724761     0.01791568
 c      0.22352833    -0.58142042     0.82548432
 c     -1.05375536     0.22454857     0.12783152
 c     -0.87253465     0.80397283     1.44349397
 c     -0.16954604     0.91133996    -0.92702509
 c      1.19124520     1.01093158    -0.80963287
 h      0.28251692    -1.36973586     1.23942654
 h     -1.35355780     0.22057726     2.24891041
 h     -0.69767778     1.53500869    -1.69623242
 h      1.74811215     1.90908268    -0.97988684
 o      2.27033784    -0.96110514     0.11073480
 h      2.95507080    -0.30232939     0.23936273
 c     -2.31919449    -0.70668518    -0.84491711
 h     -2.30095965    -0.07854073    -1.81773828
 h     -1.72654619    -1.68516454    -1.02527588
 h     -3.43253975    -0.60275373    -0.78034708
 h     -0.13596889     1.58993867     1.37174221
          17

 c      1.28630171    -0.24040327     0.01321259
 c      0.21411768    -0.56843605     0.81839901
 c     -1.03350462     0.21963994     0.15895023
 c     -0.88303816     0.79439880     1.43848614
 c     -0.17023906     0.91169643    -0.92114744
 c      1.18319627     1.01341685    -0.82251133
 h      0.20895662    -1.41218944     1.24008062
 h     -1.31959551     0.20723368     2.19996036
 h     -0.60407159     1.44947389    -1.72733131
 h      1.72186210     1.95617366    -1.04194904
 o      2.26184328    -0.95107683     0.11438708
 h      2.98610850    -0.34853093     0.23653217
 c     -2.29788639    -0.69945275    -0.84935268
 h     -2.29984673    -0.04236018    -1.77524927
 h     -1.70807422    -1.65690133    -1.02287590
 h     -3.40517756    -0.63331821    -0.77033052
 h     -0.10873262     1.60144714     1.36430377
          17

 c      1.27428496    -0.24934101     0.00920925
 c      0.20195575    -0.54948915     0.80834103
 c     -1.01368004     0.21209802     0.18622020
 c     -0.89070162     0.78409146     1.43203334
 c     -0.17136760     0.91373613    -0.91548028
 c      1.17327393     1.01440715    -0.83371821
 h      0.13018826    -1.51743487     1.27648306
 h     -1.29351439     0.19781590     2.16739627
 h     -0.52133785     1.37313822    -1.76325462
 h      1.70070357     1.99194241    -1.10994662
 o      2.25624051    -0.94335746     0.11833482
 h      3.03549690    -0.39375227     0.22836480
 c     -2.27451895    -0.69060628    -0.85398650
 h     -2.29100567    -0.01335865    -1.72809020
 h     -1.70258575    -1.62078245    -1.01907790
 h     -3.37317831    -0.67091333    -0.74506655
 h     -0.09348580     1.61329615     1.36993996
          17

 c      1.26097039    -0.25346556     0.00564689
 c      0.18682040    -0.53030005     0.79843925
 c     -0.99485211     0.20196207     0.20796322
 c     -0.89445683     0.77472046     1.42440814
 c     -0.17269548     0.91672863    -0.90924499
 c      1.16228910     1.01440272    -0.84315320
 h      0.04989257    -1.62426761     1.31704401
 h     -1.28111791     0.18483896     2.16255482
 h     -0.45930385     1.31341201    -1.81549388
 h      1.68119082     2.00783731    -1.18062762
 o      2.25377783    -0.93808014     0.12267635
 h      3.09531011    -0.43913521     0.21361117
 c     -2.24948120    -0.68000155    -0.85801055
 h     -2.27458967     0.01209667    -1.68269545
 h     -1.70464322    -1.58381943    -1.01638330
 h     -3.33829888    -0.71475660    -0.70509188
 h     -0.09581540     1.62049090     1.38875125
          17

 c      1.24756998    -0.25264099     0.00233577
 c      0.16854514    -0.51388680     0.79042621
 c     -0.97770725     0.18929839     0.22257089
 c     -0.89405750     0.76710249     1.41679325
 c     -0.17461304     0.92062447    -0.90268825
 c      1.15095498     1.01370994    -0.85074567
 h     -0.02605518    -1.70368298     1.34714182
 h     -1.28267303     0.16762685     2.18640726
 h     -0.42053823     1.26952068    -1.88360561
 h      1.66170547     1.99890135    -1.25104607
 o      2.25463669    -0.93501952     0.12749544
 h      3.15346855    -0.48751224     0.19102420
 c     -2.22336087    -0.66741722    -0.86048718
 h     -2.25185468     0.03878474    -1.64593573
 h     -1.70672075    -1.55565071    -1.01770039
 h     -3.30112947    -0.76336445    -0.65176258
 h     -0.11767998     1.62118809     1.41966412
          17

 c      1.23539748    -0.24712831    -0.00080630
 c      0.14746269    -0.50160746     0.78516792
 c     -0.96306324     0.17430049     0.22874050
 c     -0.89003951     0.76108456     1.41109007
 c     -0.17783310     0.92574786    -0.89705971
 c      1.13984068     1.01243898    -0.85646303
 h     -0.09352426    -1.74615338     1.36189892
 h     -1.29328931     0.15283884     2.22885833
 h     -0.40290587     1.23601869    -1.95480413
 h      1.64218644     1.96360081    -1.31886929
 o      2.25869026    -0.93383749     0.13281154
 h      3.19927824    -0.54013260     0.16018754
 c     -2.19676980    -0.65271241    -0.86056976
 h     -2.22505489     0.07062970    -1.62285708
 h     -1.70182248    -1.54484391    -1.02580321
 h     -3.26065381    -0.81439231    -0.58739797
 h     -0.15771177     1.61631723     1.46071984
          17

 c      1.22564435    -0.23747148    -0.00374298
 c      0.12440292    -0.49418008     0.78315152
 c     -0.95184887     0.15744226     0.22568435
 c     -0.88337312     0.75591748     1.40902421
 c     -0.18298196     0.93230247    -0.89366288
 c      1.12932540     1.01051361    -0.86030736
 h     -0.14983083    -1.74934826     1.36003217
 h     -1.30694074     0.14835906     2.27622116
 h     -0.40347797     1.20844544    -2.01460529
 h      1.62391228     1.90346695    -1.38268462
 o      2.26543756    -0.93419500     0.13858299
 h      3.22650660    -0.59600223     0.12153120
 c     -2.17003469    -0.63611364    -0.85777560
 h     -2.19708217     0.10820334    -1.61443013
 h     -1.68716762    -1.55304044    -1.04233344
 h     -3.21464878    -0.86468392    -0.51525819
 h     -0.21137455     1.60963014     1.50948734
          17

 c      1.21922421    -0.22439014    -0.00632702
 c      0.10053517    -0.49203048     0.78466675
 c     -0.94501156     0.13955949     0.21324393
 c     -0.87517816     0.75052489     1.41146888
 c     -0.19045558     0.94024260    -0.89331985
 c      1.11956655     1.00767260    -0.86227134
 h     -0.19303875    -1.71342383     1.34155688
 h     -1.31921601     0.15892805     2.31732729
 h     -0.41967880     1.18475847    -2.05303674
 h      1.60943909     1.82287984    -1.44248442
 o      2.27406965    -0.93578520     0.14473972
 h      3.23415635    -0.65249564     0.07586653
 c     -2.14308034    -0.61829899    -0.85208987
 h     -2.17105396     0.14793250    -1.61727027
 h     -1.66512544    -1.57295447    -1.06712318
 h     -3.16068102    -0.91064703    -0.43926810
 h     -0.27149809     1.60765749     1.56362109
          17

 c      1.21669937    -0.20871177    -0.00831788
 c      0.07711929    -0.49527417     0.78981910
 c     -0.94333138     0.12176693     0.19186825
 c     -0.86648141     0.74371847     1.41834775
 c     -0.20040804     0.94934083    -0.89636228
 c      1.11049565     1.00351399    -0.86228951
 h     -0.22165806    -1.64012834     1.30734561
 h     -1.32785365     0.18552362     2.34520047
 h     -0.44918169     1.16460995    -2.06496558
 h      1.60243253     1.72849018    -1.50011318
 o      2.28355224    -0.93834213     0.15122525
 h      3.22648270    -0.70609489     0.02374482
 c     -2.11562981    -0.60012335    -0.84381722
 h     -2.14998595     0.18388682    -1.62560444
 h     -1.64037667    -1.59305786    -1.09852104
 h     -3.09711427    -0.94883464    -0.36356120
 h     -0.33043390     1.61788270     1.62122892
          17

 c      1.21827407    -0.19134408    -0.00939774
 c      0.05524108    -0.50343692     0.79839705
 c     -0.94717024     0.10523199     0.16251193
 c     -0.85790828     0.73466756     1.42892961
 c     -0.21276343     0.95926169    -0.90274014
 c      1.10188923     0.99766446    -0.86028070
 h     -0.23500586    -1.53477042     1.26001811
 h     -1.33254079     0.22601113     2.35687041
 h     -0.48979258     1.14865368    -2.04912189
 h      1.60676878     1.62734326    -1.55875784
 o      2.29273138    -0.94162477     0.15804052
 h      3.21210052    -0.75321661    -0.03524360
 c     -2.08744686    -0.58234042    -0.83337544
 h     -2.13654750     0.21035654    -1.63364422
 h     -1.61699606    -1.60317482    -1.13422075
 h     -3.02377005    -0.97651303    -0.29198009
 h     -0.38364484     1.64402126     1.68020704
          17

 c      1.22383072    -0.17326617    -0.00918414
 c      0.03572754    -0.51478362     0.80953822
 c     -0.95625371     0.09093939     0.12654742
 c     -0.84953585     0.72334910     1.44220651
 c     -0.22722788     0.96959748    -0.91205107
 c      1.09355649     0.99005566    -0.85637499
 h     -0.23513878    -1.41324722     1.20704863
 h     -1.33487647     0.27570842     2.35325763
 h     -0.53959974     1.13827355    -2.00800044
 h      1.62444249     1.52387393    -1.62039312
 o      2.30058688    -0.94536717     0.16525048
 h      3.20029546    -0.79136567    -0.10259938
 c     -2.05846113    -0.56553902    -0.82120829
 h     -2.13291621     0.22346310    -1.63697841
 h     -1.59744345    -1.59680665    -1.17187364
 h     -2.94221012    -0.99209063    -0.22762630
 h     -0.43114652     1.68212663     1.73686028
          17

 c      1.23299261    -0.15551105    -0.00724441
 c      0.01952838    -0.52500121     0.82114126
 c     -0.96959274     0.07959036     0.08570947
 c     -0.84106037     0.71045696     1.45704024
 c     -0.24328199     0.97987708    -0.92346059
 c      1.08553005     0.98105478    -0.85119998
 h     -0.23214232    -1.31792093     1.16754092
 h     -1.33863700     0.32788277     2.33948013
 h     -0.59754413     1.13561232    -1.94894913
 h      1.65349347     1.41859363    -1.68255298
 o      2.30663871    -0.94922875     0.17287762
 h      3.19453353    -0.82014079    -0.17923786
 c     -2.02883705    -0.55020362    -0.80782298
 h     -2.14073885     0.22168269    -1.63303313
 h     -1.58266572    -1.57116520    -1.20939467
 h     -2.85575658    -0.99541652    -0.17246660
 h     -0.47495874     1.72271865     1.78607014
          17

 c      1.24521897    -0.13909150    -0.00314431
 c      0.00802943    -0.52727703     0.83000067
 c     -0.98555958     0.07167554     0.04202171
 c     -0.83202607     0.69694721     1.47215050
 c     -0.26014601     0.98957567    -0.93561035
 c      1.07805575     0.97125677    -0.84587721
 h     -0.24627905    -1.31869377     1.17190951
 h     -1.34980896     0.37479416     2.32453606
 h     -0.66448221     1.14369140    -1.88541039
 h      1.68835168     1.31043052    -1.73834320
 o      2.31110782    -0.95281794     0.18073385
 h      3.18951563    -0.84096699    -0.26277684
 c     -1.99905864    -0.53679373    -0.79388276
 h     -2.16118216     0.20585877    -1.62112658
 h     -1.57236974    -1.52673199    -1.24517707
 h     -2.76930221    -0.98798961    -0.12697687
 h     -0.51619820     1.75612462     1.82300845
          17

 c      1.25993047    -0.12484713     0.00344981
 c      0.00078302    -0.52060859     0.83554214
 c     -1.00201994     0.06767425    -0.00231866
 c     -0.82202535     0.68366182     1.48633998
 c     -0.27681952     0.99817574    -0.94684412
 c      1.07142493     0.96117438    -0.84169245
 h     -0.27851281    -1.41789203     1.22007988
 h     -1.37497704     0.40987123     2.31807917
 h     -0.74365609     1.16615522    -1.83459899
 h      1.72235924     1.19974778    -1.77992220
 o      2.31457985    -0.95577593     0.18840900
 h      3.17592867    -0.85582304    -0.34724318
 c     -1.97005116    -0.52581006    -0.78028953
 h     -2.19507039     0.17899420    -1.60235223
 h     -1.56516118    -1.46710486    -1.27842733
 h     -2.68884507    -0.97300943    -0.08993680
 h     -0.55439015     1.77565046     1.84437289
          17

 c      1.27653387    -0.11335676     0.01272477
 c     -0.00450863    -0.51030249     0.83993876
 c     -1.01640493     0.06823107    -0.04500832
 c     -0.81100488     0.67107598     1.49902332
 c     -0.29245484     1.00532365    -0.95609255
 c      1.06586606     0.95108120    -0.83973603
 h     -0.30835064    -1.54578148     1.28089400
 h     -1.41726212     0.43015423     2.32393840
 h     -0.83724210     1.20575732    -1.80736570
 h      1.74998277     1.08915051    -1.80166493
 o      2.31759112    -0.95782945     0.19542694
 h      3.14655794    -0.86638766    -0.42547858
 c     -1.94331004    -0.51784451    -0.76818864
 h     -2.24300909     0.14568162    -1.57908583
 h     -1.55860016    -1.39902138    -1.30969108
 h     -2.62053499    -0.95506983    -0.05867578
 h     -0.58798031     1.77803819     1.84867322
          17

 c      1.29436348    -0.10493330     0.02473090
 c     -0.00926333    -0.49966460     0.84444697
 c     -1.02589893     0.07420602    -0.08374014
 c     -0.79949393     0.65923609     1.51046949
 c     -0.30695252     1.01104683    -0.96365279
 c      1.06154736     0.94098888    -0.84068709
 h     -0.32481916    -1.65844734     1.33483833
 h     -1.47312768     0.43653247     2.33682467
 h     -0.93981711     1.26187306    -1.79911792
 h      1.76769637     0.98272217    -1.80132738
 o      2.32046847    -0.95880083     0.20139467
 h      3.09864888    -0.87389811    -0.49148338
 c     -1.92091724    -0.51358923    -0.75883186
 h     -2.30521222     0.11095654    -1.55381460
 h     -1.54942902    -1.33183087    -1.34132158
 h     -2.56915260    -0.93931706    -0.03006272
 h     -0.61486991     1.76300526     1.83610481
          17

 c      1.31265242    -0.09960064     0.03937703
 c     -0.01399993    -0.48986202     0.84936707
 c     -1.02796791     0.08650481    -0.11650497
 c     -0.78842415     0.64789182     1.52136168
 c     -0.32088182     1.01578854    -0.97063448
 c      1.05858672     0.93068659    -0.84474714
 h     -0.32560471    -1.73915192     1.37440158
 h     -1.53423828     0.43170076     2.34686985
 h     -1.03896124     1.33005289    -1.79639216
 h      1.77410519     0.88503604    -1.78007444
 o      2.32334021    -0.95860837     0.20608473
 h      3.03373654    -0.87928470    -0.54173085
 c     -1.90522883    -0.51375722    -0.75328340
 h     -2.38094885     0.07871635    -1.52765404
 h     -1.53436268    -1.27538767    -1.37706825
 h     -2.53652204    -0.93022750    -0.00209003
 h     -0.63281602     1.73317105     1.80841956
          17

 c      1.33052430    -0.09709616     0.05644474
 c     -0.01877446    -0.48125826     0.85464868
 c     -1.02116619     0.10560515    -0.14201721
 c     -0.77875000     0.63656263     1.53223272
 c     -0.33478356     1.02022185    -0.97802464
 c      1.05700031     0.91982497    -0.85165921
 h     -0.31151826    -1.78230027     1.39699261
 h     -1.59175896     0.41848374     2.34564077
 h     -1.12234555     1.40417878    -1.78799144
 h      1.77004824     0.80034981    -1.74236141
 o      2.32617760    -0.95726549     0.20948729
 h      2.95699990    -0.88331256    -0.57606345
 c     -1.89813745    -0.51888900    -0.75208334
 h     -2.46778387     0.05061233    -1.49961607
 h     -1.51159355    -1.23631591    -1.41987280
 h     -2.52086150    -0.93065735     0.02494510
 h     -0.63969614     1.69460301     1.76881923
          17

 c      1.34701019    -0.09691573     0.07562364
 c     -0.02338969    -0.47400846     0.86016204
 c     -1.00579888     0.13099869    -0.15995519
 c     -0.77123281     0.62453225     1.54326516
 c     -0.34873318     1.02510107    -0.98644766
 c      1.05661611     0.90803521    -0.86075533
 h     -0.28425637    -1.78609180     1.40166652
 h     -1.63882441     0.39940326     2.32836402
 h     -1.18165270     1.47845156    -1.76820496
 h      1.75895671     0.73188107    -1.69597644
 o      2.32883436    -0.95487866     0.21185621
 h      2.87656789    -0.88666384    -0.59853982
 c     -1.90028110    -0.52908053    -0.75511171
 h     -2.56122313     0.02613047    -1.46720370
 h     -1.48224114    -1.21515564    -1.46896662
 h     -2.51762852    -0.94171928     0.04864087
 h     -0.63369619     1.65708358     1.72155248
          17

 c      1.36110295    -0.09838790     0.09654662
 c     -0.02749364    -0.46824623     0.86576941
 c     -0.98390811     0.16100107    -0.17074739
 c     -0.76638964     0.61103626     1.55438295
 c     -0.36229407     1.03121856    -0.99631831
 c      1.05700354     0.89505892    -0.87102842
 h     -0.24579986    -1.75011222     1.38801487
 h     -1.67106321     0.37672212     2.29365956
 h     -1.21257071     1.54814737    -1.73546975
 h      1.74718981     0.68109557    -1.65184723
 o      2.33112693    -0.95163703     0.21369906
 h      2.80198664    -0.89000622    -0.61734214
 c     -1.91082831    -0.54377615    -0.76171527
 h     -2.65540169     0.00344256    -1.42796330
 h     -1.45039707    -1.20736363    -1.51937415
 h     -2.52120605    -0.96330876     0.06579566
 h     -0.61357787     1.63183041     1.67085647
          17

 c      1.37185447    -0.10076724     0.11880647
 c     -0.03063383    -0.46408769     0.87130746
 c     -0.95854737     0.19311906    -0.17503524
 c     -0.76444933     0.59581472     1.56540046
 c     -0.37463535     1.03936786    -1.00797718
 c      1.05751387     0.88083267    -0.88131923
 h     -0.19843568    -1.67523625     1.35605133
 h     -1.68667535     0.35240820     2.24294554
 h     -1.21390614     1.60981738    -1.69086189
 h      1.74323922     0.64738247    -1.62230261
 o      2.33299525    -0.94777809     0.21557536
 h      2.74104793    -0.89415050    -0.64149394
 c     -1.92800525    -0.56187169    -0.77098426
 h     -2.74431859    -0.01954921    -1.38077016
 h     -1.42164416    -1.20680360    -1.56441367
 h     -2.52635052    -0.99473039     0.07374790
 h     -0.57932873     1.62510795     1.61975924
          17

 c      1.37849815    -0.10334151     0.14194996
 c     -0.03228371    -0.46145230     0.87650489
 c     -0.93285759     0.22470111    -0.17324778
 c     -0.76523500     0.57959648     1.57600672
 c     -0.38468368     1.05021566    -1.02167120
 c      1.05755313     0.86543508    -0.89072382
 h     -0.14509967    -1.56567573     1.30697421
 h     -1.68699842     0.32787742     2.18029382
 h     -1.18727400     1.66164840    -1.63749619
 h      1.75424814     0.62910163    -1.61651249
 o      2.33464726    -0.94353535     0.21770679
 h      2.69651985    -0.90014102    -0.67444331
 c     -1.94983516    -0.58207726    -0.78201551
 h     -2.82294296    -0.04442896    -1.32625807
 h     -1.40134329    -1.20834609    -1.59843395
 h     -2.52895486    -1.03513385     0.07116418
 h     -0.53313635     1.63273246     1.57038123
          17

 c      1.38056153    -0.10554051     0.16547163
 c     -0.03184731    -0.45949660     0.88077934
 c     -0.90940635     0.25351609    -0.16553795
 c     -0.76805891     0.56385693     1.58560663
 c     -0.39124321     1.06404859    -1.03736998
 c      1.05697125     0.84892122    -0.89905168
 h     -0.08990277    -1.43539645     1.24560399
 h     -1.67764060     0.30353721     2.11252243
 h     -1.13764859     1.70442656    -1.58067194
 h      1.78111690     0.62570525    -1.63528679
 o      2.33648001    -0.93910038     0.21980479
 h      2.66633606    -0.90889291    -0.71110479
 c     -1.97458934    -0.60324983    -0.79404949
 h     -2.88793999    -0.07186233    -1.26661483
 h     -1.39360172    -1.20866036    -1.61810069
 h     -2.52626274    -1.08376128     0.05830996
 h     -0.47955985     1.64302533     1.52546936
          17

 c      1.37793529    -0.10701183     0.18882558
 c     -0.02870090    -0.45532002     0.88281670
 c     -0.88990323     0.27809968    -0.15200210
 c     -0.77176780     0.55015479     1.59330757
 c     -0.39304349     1.08045450    -1.05451503
 c      1.05611442     0.83128483    -0.90686689
 h     -0.03805235    -1.32310235     1.18571767
 h     -1.66908856     0.27836169     2.04860615
 h     -1.07440245     1.74325234    -1.52825414
 h      1.81761772     0.63813820    -1.67084793
 o      2.33883293    -0.93460786     0.22134850
 h      2.64672418    -0.92062008    -0.74218791
 c     -2.00090211    -0.62454457    -0.80647523
 h     -2.93803794    -0.10142380    -1.20509287
 h     -1.40083181    -1.20609633    -1.62265853
 h     -2.51678456    -1.14008065     0.03696480
 h     -0.42430779     1.64444558     1.48878917
          17

 c      1.37088166    -0.10761939     0.21143161
 c     -0.02250156    -0.44341192     0.88056084
 c     -0.87523249     0.29785513    -0.13297420
 c     -0.77509224     0.53967760     1.59820455
 c     -0.38881640     1.09816254    -1.07194823
 c      1.05546667     0.81259616    -0.91507242
 h      0.00774111    -1.29903552     1.15096390
 h     -1.67387883     0.25035474     1.99713054
 h     -1.01094552     1.78869697    -1.48993409
 h      1.85466754     0.66698217    -1.71187379
 o      2.34183232    -0.93012695     0.22193924
 h      2.63447687    -0.93470427    -0.75978810
 c     -2.02772424    -0.64541383    -0.81874362
 h     -2.97417664    -0.13156199    -1.14541894
 h     -1.42344761    -1.20049313    -1.61400684
 h     -2.50005970    -1.20379878     0.01000421
 h     -0.37272660     1.63000585     1.46424496
          17

 c      1.35999778    -0.10736493     0.23264254
 c     -0.01335429    -0.42280035     0.87379763
 c     -0.86569777     0.31297026    -0.10923762
 c     -0.77739557     0.53303744     1.59984795
 c     -0.37772886     1.11548913    -1.08830027
 c      1.05535221     0.79309289    -0.92449698
 h      0.04960338    -1.38170517     1.14530202
 h     -1.69854614     0.21874175     1.96228286
 h     -0.95918070     1.85265262    -1.47319107
 h      1.88449011     0.71108947    -1.74818201
 o      2.34539255    -0.92566522     0.22146607
 h      2.62752298    -0.94997894    -0.75991058
 c     -2.05427827    -0.66552859    -0.83022438
 h     -2.99942750    -0.15974555    -1.09115156
 h     -1.45939407    -1.19320578    -1.59700232
 h     -2.47633733    -1.27465004    -0.01941555
 h     -0.32891996     1.59797305     1.45501545
          17

 c      1.34613227    -0.10634700     0.25172320
 c     -0.00106986    -0.39994742     0.86463436
 c     -0.86130381     0.32417611    -0.08203130
 c     -0.77917627     0.53015831     1.59841147
 c     -0.36006462     1.13145028    -1.10263939
 c      1.05589564     0.77315299    -0.93569140
 h      0.08572319    -1.50365339     1.14785746
 h     -1.73767387     0.18602569     1.94256520
 h     -0.92061020     1.93715051    -1.47776262
 h      1.90207864     0.76767473    -1.77253613
 o      2.34928114    -0.92118149     0.22014754
 h      2.62491469    -0.96508435    -0.74309636
 c     -2.08008044    -0.68467856    -0.84006722
 h     -3.01849035    -0.18295564    -1.04502180
 h     -1.50365122    -1.18720544    -1.57979258
 h     -2.44625058    -1.35185585    -0.04889264
 h     -0.29527244     1.55138911     1.46319486
          17

 c      1.33030505    -0.10476887     0.26786875
 c      0.01447326    -0.37981148     0.85469018
 c     -0.86191967     0.33241782    -0.05284467
 c     -0.78164369     0.53030192     1.59435560
 c     -0.33711525     1.14623055    -1.11459142
 c      1.05708187     0.75323953    -0.94887823
 h      0.11353495    -1.61495899     1.14603600
 h     -1.77844725     0.15690731     1.93392155
 h     -0.88678661     2.03041577    -1.49650655
 h      1.90514881     0.83297248    -1.78073375
 o      2.35316034    -0.91659294     0.21854517
 h      2.62688790    -0.97878940    -0.71482067
 c     -2.10495843    -0.70271548    -0.84720027
 h     -3.03648330    -0.19856937    -1.00840056
 h     -1.54869270    -1.18656543    -1.57308477
 h     -2.41065520    -1.43342259    -0.07752432
 h     -0.27185770     1.49764151     1.48980440
          17

 c      1.31369714    -0.10288901     0.28021943
 c      0.03295279    -0.36465548     0.84499974
 c     -0.86733330     0.33862408    -0.02318326
 c     -0.78605274     0.53227699     1.58809027
 c     -0.31036307     1.16046130    -1.12396629
 c      1.05879256     0.73385745    -0.96398010
 h      0.13268197    -1.69584323     1.13618418
 h     -1.80876926     0.13564716     1.93288743
 h     -0.84830880     2.11647564    -1.52142672
 h      1.89390846     0.90285558    -1.77135248
 o      2.35661308    -0.91178031     0.21753257
 h      2.63492921    -0.99030442    -0.68533582
 c     -2.12889823    -0.71963128    -0.85063285
 h     -3.05718703    -0.20537172    -0.98114243
 h     -1.58743712    -1.19422461    -1.58655570
 h     -2.37074346    -1.51583461    -0.10588003
 h     -0.25589884     1.44785445     1.53501006
          17

 c      1.29763992    -0.10095144     0.28788821
 c      0.05361110    -0.35543653     0.83641693
 c     -0.87724321     0.34359142     0.00561603
 c     -0.79336807     0.53477367     1.57984466
 c     -0.28104058     1.17458941    -1.13056653
 c      1.06080234     0.71550505    -0.98065421
 h      0.14395356    -1.73980288     1.11802699
 h     -1.82097734     0.12460281     1.93750539
 h     -0.79955498     2.18322900    -1.54684190
 h      1.87108664     0.97345839    -1.74569877
 o      2.35921053    -0.90660788     0.21807329
 h      2.65112718    -0.99935535    -0.66650114
 c     -2.15172866    -0.73572392    -0.84998061
 h     -3.08167177    -0.20421271    -0.96188914
 h     -1.61778336    -1.20865863    -1.62307700
 h     -2.32823156    -1.59453000    -0.13526469
 h     -0.24239770     1.41418640     1.59862875
          17

 c      1.28355701    -0.09913044     0.29001428
 c      0.07532312    -0.35254740     0.82973239
 c     -0.89122725     0.34793655     0.03247788
 c     -0.80398841     0.53694986     1.56968425
 c     -0.25012978     1.18877467    -1.13421336
 c      1.06276606     0.69860344    -0.99831867
 h      0.14839555    -1.74486910     1.09237889
 h     -1.81215540     0.12393213     1.94712395
 h     -0.73844832     2.22383522    -1.56937293
 h      1.84206692     1.04194803    -1.70782725
 o      2.36066753    -0.90098237     0.22072946
 h      2.67612490    -1.00559755    -0.66435502
 c     -2.17302180    -0.75155455    -0.84567872
 h     -3.10820736    -0.19792310    -0.94861642
 h     -1.64360103    -1.22345256    -1.67662793
 h     -2.28535340    -1.66486126    -0.16683895
 h     -0.22764079     1.40333518     1.68039584
          17

 c      1.27283748    -0.09749977     0.28584576
 c      0.09671734    -0.35609144     0.82564653
 c     -0.90872634     0.35207787     0.05658329
 c     -0.81743604     0.53895996     1.55770869
 c     -0.21846157     1.20296611    -1.13479246
 c      1.06426244     0.68341147    -1.01621570
 h      0.14698176    -1.71065114     1.06051687
 h     -1.78381492     0.13161981     1.96216565
 h     -0.66528267     2.23574488    -1.58725446
 h      1.81448832     1.10729345    -1.66400516
 o      2.36098098    -0.89491397     0.22532056
 h      2.70724435    -1.00784825    -0.67406240
 c     -2.19232738    -0.76762989    -0.83864548
 h     -3.13342064    -0.19052754    -0.93911682
 h     -1.67085267    -1.23089778    -1.73655040
 h     -2.24462163    -1.72303178    -0.20102118
 h     -0.21361503     1.41085013     1.77843213
          17

 c      1.26663102    -0.09604036     0.27485233
 c      0.11639572    -0.36592602     0.82467998
 c     -0.92906962     0.35623595     0.07730615
 c     -0.83244468     0.54175345     1.54428671
 c     -0.18677332     1.21693965    -1.13225091
 c      1.06496959     0.66999838    -1.03358237
 h      0.14055537    -1.63817496     1.02421217
 h     -1.74180638     0.14353628     1.98422402
 h     -0.58211235     2.22015110    -1.60002923
 h      1.79635335     1.17021692    -1.62084025
 o      2.36037237    -0.88849567     0.23118645
 h      2.73949173    -1.00439870    -0.68435836
 c     -2.20936788    -0.78415493    -0.82986094
 h     -3.15385657    -0.18618550    -0.93127645
 h     -1.70396506    -1.22528856    -1.79267149
 h     -2.20847485    -1.76678529    -0.23722789
 h     -0.20718103     1.42435391     1.88700576
          17

 c      1.26559697    -0.09469640     0.25685567
 c      0.13322887    -0.38145017     0.82702827
 c     -0.95153318     0.36045426     0.09414759
 c     -0.84744432     0.54640524     1.53002895
 c     -0.15570838     1.23024411    -1.12653600
 c      1.06495604     0.65836170    -1.04989850
 h      0.12984592    -1.53239892     0.98620200
 h     -1.69558140     0.15384274     2.01621373
 h     -0.49276053     2.18259112    -1.60890153
 h      1.79265910     1.23137082    -1.58245975
 o      2.35911918    -0.88183083     0.23765763
 h      2.76816291    -0.99400164    -0.68510141
 c     -2.22404354    -0.80099691    -0.82017756
 h     -3.16717251    -0.18831222    -0.92318373
 h     -1.74485433    -1.20377721    -1.83754113
 h     -2.17892334    -1.79585161    -0.27385915
 h     -0.21497999     1.43181638     1.99711472
          17

 c      1.26970572    -0.09347035     0.23214793
 c      0.14662768    -0.40088524     0.83236671
 c     -0.97540386     0.36463524     0.10670094
 c     -0.86109207     0.55362493     1.51564459
 c     -0.12578683     1.24208352    -1.11748015
 c      1.06485652     0.64860633    -1.06500210
 h      0.11530559    -1.41017798     0.95121409
 h     -1.65487992     0.15656144     2.06134251
 h     -0.40300129     2.13435684    -1.61777706
 h      1.80309442     1.28886300    -1.54923302
 o      2.35744899    -0.87498925     0.24428120
 h      2.79047720    -0.97640352    -0.67079927
 c     -2.23636243    -0.81774524    -0.81029302
 h     -3.17275938    -0.19904155    -0.91314751
 h     -1.79333143    -1.16592662    -1.86662491
 h     -2.15726205    -1.81220175    -0.30842586
 h     -0.24037176     1.42607556     2.09924988
          17

 c      1.27821893    -0.09252804     0.20154290
 c      0.15671834    -0.41976609     0.83969365
 c     -1.00002978     0.36858230     0.11464576
 c     -0.87275520     0.56350972     1.50204321
 c     -0.09744491     1.25133144    -1.10471455
 c      1.06573349     0.64094808    -1.07895497
 h      0.09590067    -1.31746981     0.92721091
 h     -1.62410626     0.14843680     2.11971981
 h     -0.31985582     2.09234531    -1.63404139
 h      1.82321724     1.33805019    -1.51943723
 o      2.35550911    -0.86800036     0.25085980
 h      2.80617440    -0.95235826    -0.64106919
 c     -2.24638304    -0.83378302    -0.80074511
 h     -3.17197808    -0.21895509    -0.89967364
 h     -1.84765394    -1.11310703    -1.87807486
 h     -2.14385044    -1.82003553    -0.33782623
 h     -0.28333278     1.40491718     2.18527583
          17

 c      1.28989680    -0.09225333     0.16629869
 c      0.16439618    -0.43109650     0.84763285
 c     -1.02484754     0.37205413     0.11777034
 c     -0.88261880     0.57551491     1.49047707
 c     -0.07125670     1.25710655    -1.08789689
 c      1.06877920     0.63554134    -1.09185890
 h      0.06648642    -1.32774180     0.92272397
 h     -1.60029734     0.13059940     2.18532574
 h     -0.24880794     2.07219185    -1.66566190
 h      1.84749818     1.37368192    -1.49162891
 o      2.35336330    -0.86086275     0.25745288
 h      2.81784527    -0.92342216    -0.60039693
 c     -2.25417733    -0.84837804    -0.79186049
 h     -3.16819289    -0.24699930    -0.88141732
 h     -1.90487728    -1.04806171    -1.87279065
 h     -2.13804363    -1.82517514    -0.35888903
 h     -0.34140812     1.36984823     2.24916653
          17

 c      1.30333427    -0.09315599     0.12790735
 c      0.17042076    -0.43414580     0.85553556
 c     -1.04939076     0.37483329     0.11602346
 c     -0.89127149     0.58870710     1.48226225
 c     -0.04814151     1.25975523    -1.06737460
 c      1.07507596     0.63235903    -1.10380667
 h      0.02521801    -1.43971038     0.93631227
 h     -1.57764176     0.10684762     2.24792247
 h     -0.19095533     2.07625147    -1.71306261
 h      1.87146950     1.39190997    -1.46565712
 o      2.35099796    -0.85356808     0.26435844
 h      2.83100425    -0.89160990    -0.55742400
 c     -2.25980509    -0.86083194    -0.78365157
 h     -3.16650591    -0.28068368    -0.85710773
 h     -1.96111595    -0.97451920    -1.85478696
 h     -2.13841399    -1.83345874    -0.36928275
 h     -0.41059034     1.32519312     2.28746910
          17

 c      1.31717260    -0.09573661     0.08793010
 c      0.17456549    -0.43443197     0.86333908
 c     -1.07325896     0.37673343     0.10959954
 c     -0.89927671     0.60199860     1.47821799
 c     -0.02912977     1.26078303    -1.04439225
 c      1.08540175     0.63123172    -1.11491655
 h     -0.01859746    -1.57896332     0.95988924
 h     -1.55229383     0.08083601     2.29769525
 h     -0.14447121     2.09322400    -1.76619003
 h      1.89252966     1.39111438    -1.44256931
 o      2.34837689    -0.84613705     0.27195458
 h      2.85279087    -0.85885663    -0.52196368
 c     -2.26331722    -0.87067109    -0.77573178
 h     -3.17274632    -0.31682787    -0.82545832
 h     -2.01201750    -0.89657361    -1.83124531
 h     -2.14320591    -1.84834511    -0.36856507
 h     -0.48565334     1.27777593     2.30004088
          17

 c      1.33019325    -0.10043096     0.04791335
 c      0.17656334    -0.43518450     0.87082765
 c     -1.09608008     0.37758031     0.09899190
 c     -0.90707010     0.61416895     1.47825641
 c     -0.01492647     1.26171743    -1.02043798
 c      1.10003498     0.63196319    -1.12534481
 h     -0.05670312    -1.69916817     0.98769887
 h     -1.52348807     0.05475102     2.32795336
 h     -0.10774827     2.10992227    -1.81187064
 h      1.91018614     1.37210004    -1.42428375
 o      2.34563044    -0.83864163     0.28033571
 h      2.88815341    -0.82654844    -0.49880974
 c     -2.26481739    -0.87774693    -0.76740659
 h     -3.19133754    -0.35296111    -0.78518796
 h     -2.05376963    -0.81780318    -1.81093660
 h     -2.15071363    -1.86924863    -0.35869465
 h     -0.56006778     1.23717236     2.29144906
          17

 c      1.34141136    -0.10758866     0.00928631
 c      0.17637146    -0.43729758     0.87765225
 c     -1.11750392     0.37723203     0.08494727
 c     -0.91504022     0.62383318     1.48127569
 c     -0.00570749     1.26342834    -0.99671925
 c      1.11861070     0.63440247    -1.13523961
 h     -0.08519223    -1.78286346     1.01644447
 h     -1.49254973     0.02934357     2.33546659
 h     -0.08025695     2.11810878    -1.84012763
 h      1.92626870     1.33821600    -1.41339830
 o      2.34324399    -0.83117961     0.28907534
 h      2.93601438    -0.79571462    -0.48362581
 c     -2.26456350    -0.88212052    -0.75803253
 h     -3.22274306    -0.38866765    -0.73538370
 h     -2.08444240    -0.74079960    -1.80022610
 h     -2.15934563    -1.89212842    -0.34346096
 h     -0.62623821     1.21595151     2.27236181
          17

 c      1.35012660    -0.11746730    -0.02672644
 c      0.17403687    -0.44078355     0.88345424
 c     -1.13720507     0.37559525     0.06834878
 c     -0.92348353     0.62959760     1.48551913
 c     -0.00114320     1.26612174    -0.97409781
 c      1.14010870     0.63841566    -1.14466357
 h     -0.10256399    -1.82447714     1.04408917
 h     -1.46174586     0.00445920     2.31990471
 h     -0.06216590     2.11450926    -1.84529344
 h      1.94511978     1.29534492    -1.41305561
 o      2.34195229    -0.82382932     0.29747263
 h      2.99018020    -0.76747204    -0.46674320
 c     -2.26301600    -0.88381995    -0.74739370
 h     -3.26251339    -0.42556995    -0.67617279
 h     -2.10463914    -0.66789654    -1.79926382
 h     -2.16747440    -1.91174335    -0.32719060
 h     -0.67735848     1.22757439     2.25721410
          17

 c      1.35591706    -0.13022114    -0.05915794
 c      0.16963388    -0.44544112     0.88791293
 c     -1.15489092     0.37262431     0.05008753
 c     -0.93234959     0.63066902     1.48959975
 c     -0.00053494     1.26954661    -0.95317720
 c      1.16303102     0.64384167    -1.15354249
 h     -0.10835072    -1.82252121     1.06921970
 h     -1.43368324    -0.02048924     2.28343763
 h     -0.05400344     2.09927995    -1.82521101
 h      1.97296071     1.25097906    -1.42656712
 o      2.34245098    -0.81664245     0.30495117
 h      3.04339679    -0.74293814    -0.43962128
 c     -2.26076427    -0.88271189    -0.73571246
 h     -3.30300028    -0.46584011    -0.60914866
 h     -2.11683906    -0.60216814    -1.80252020
 h     -2.17335066    -1.92373561    -0.31361518
 h     -0.71108711     1.27907554     2.25397330
          17

 c      1.35859754    -0.14587454    -0.08732513
 c      0.16326932    -0.45106470     0.89074685
 c     -1.17030814     0.36831293     0.03098498
 c     -0.94111638     0.62750113     1.49326695
 c     -0.00298962     1.27316634    -0.93433628
 c      1.18581484     0.65056860    -1.16170059
 h     -0.10259120    -1.77712592     1.09076534
 h     -1.41135267    -0.04652289     2.23090896
 h     -0.05651027     2.07522138    -1.78076902
 h      2.01506986     1.21150106    -1.45638931
 o      2.34520855    -0.80966394     0.31122835
 h      3.09013527    -0.72286329    -0.39777225
 c     -2.25838383    -0.87856445    -0.72336119
 h     -3.33623878    -0.51062898    -0.53715146
 h     -2.12419070    -0.54726707    -1.80283367
 h     -2.17514924    -1.92566470    -0.30533475
 h     -0.73094756     1.36372367     2.25575740
          17

 c      1.35817398    -0.16429043    -0.11083356
 c      0.15510687    -0.45741727     0.89169993
 c     -1.18323807     0.36268818     0.01178212
 c     -0.94903603     0.62155634     1.49673438
 c     -0.00757760     1.27621546    -0.91766116
 c      1.20736885     0.65869442    -1.16898741
 h     -0.08584278    -1.69022541     1.10797099
 h     -1.39848987    -0.07565353     2.17012095
 h     -0.07056627     2.04804855    -1.71634343
 h      2.07126546     1.17886662    -1.50250265
 o      2.35040530    -0.80295031     0.31630739
 h      3.12756893    -0.70737741    -0.34086645
 c     -2.25631702    -0.87116580    -0.71062728
 h     -3.35609507    -0.55943398    -0.46359570
 h     -2.12968684    -0.50646017    -1.79479392
 h     -2.17106009    -1.91724226    -0.30374175
 h     -0.74291257     1.46452000     2.24852502
          17

 c      1.35481145    -0.18515098    -0.12956417
 c      0.14541272    -0.46396017     0.89049961
 c     -1.19348428     0.35580450    -0.00684982
 c     -0.95542074     0.61452486     1.49980982
 c     -0.01343197     1.27765141    -0.90282231
 c      1.22731156     0.66849665    -1.17537795
 h     -0.05974752    -1.56849284     1.12086465
 h     -1.39933517    -0.11092815     2.11067639
 h     -0.09717255     2.02735955    -1.64077398
 h      2.13419992     1.15034531    -1.56148004
 o      2.35790874    -0.79658169     0.32043137
 h      3.15604036    -0.69585526    -0.27219347
 c     -2.25481718    -0.86039377    -0.69764213
 h     -3.35918011    -0.61027807    -0.39178060
 h     -2.13585596    -0.48182502    -1.77602054
 h     -2.15935760    -1.90019310    -0.30915743
 h     -0.75201791     1.56345380     2.22219142
          17

 c      1.34881972    -0.20796302    -0.14364354
 c      0.13466369    -0.46912456     0.88669617
 c     -1.20085844     0.34773198    -0.02431231
 c     -0.95984382     0.60769503     1.50196578
 c     -0.01977591     1.27617125    -0.88910059
 c      1.24569476     0.68016769    -1.18093010
 h     -0.02849706    -1.43165767     1.13222836
 h     -1.41686645    -0.15409360     2.06037009
 h     -0.13752520     2.02646017    -1.56669195
 h      2.19296326     1.12174184    -1.62743576
 o      2.36724688    -0.79066842     0.32403532
 h      3.17956634    -0.68684931    -0.19804973
 c     -2.25394091    -0.84624875    -0.68438203
 h     -3.34499168    -0.66020597    -0.32437116
 h     -2.14471387    -0.47382642    -1.74735222
 h     -2.13844144    -1.87785573    -0.32107622
 h     -0.76150108     1.64652229     2.17317400
          17

 c      1.34064969    -0.23208792    -0.15339317
 c      0.12369234    -0.46904046     0.87921563
 c     -1.20517098     0.33853523    -0.04009165
 c     -0.96229573     0.60157602     1.50277982
 c     -0.02595376     1.27070027    -0.87591835
 c      1.26258902     0.69361061    -1.18566925
 h     -0.00075406    -1.32738108     1.15301479
 h     -1.45043586    -0.20190008     2.02182093
 h     -0.19259004     2.05660086    -1.50411789
 h      2.23780834     1.09023870    -1.69393050
 o      2.37764370    -0.78534660     0.32764966
 h      3.20540542    -0.67821771    -0.12631376
 c     -2.25355564    -0.82889705    -0.67066201
 h     -3.31578192    -0.70584638    -0.26300503
 h     -2.15779194    -0.48110225    -1.71288630
 h     -2.10691214    -1.85435226    -0.33853205
 h     -0.77309136     1.70449196     2.10246564
          17

 c      1.33088972    -0.25676774    -0.15926769
 c      0.11330680    -0.45875109     0.86626884
 c     -1.20623821     0.32825847    -0.05377684
 c     -0.96315944     0.59597121     1.50203406
 c     -0.03160844     1.26133396    -0.86361005
 c      1.27787543     0.70841977    -1.18952300
 h      0.01480478    -1.31736007     1.20377362
 h     -1.49548608    -0.24595932     1.99322367
 h     -0.26090832     2.11609994    -1.45150966
 h      2.26236335     1.05510173    -1.75538026
 o      2.38826248    -0.78074979     0.33170802
 h      3.24049706    -0.66773906    -0.06342382
 c     -2.25333833    -0.80873395    -0.65612612
 h     -3.27629669    -0.74401158    -0.20796681
 h     -2.17621443    -0.50049141    -1.67987659
 h     -2.06381199    -1.83319997    -0.36056547
 h     -0.78745539     1.73227844     2.01364841
          17

 c      1.32025400    -0.28113496    -0.16181398
 c      0.10322293    -0.43999845     0.84802484
 c     -1.20390763     0.31694674    -0.06509321
 c     -0.96302326     0.59041348     1.49953668
 c     -0.03683007     1.24944942    -0.85322305
 c      1.29122683     0.72396788    -1.19232711
 h      0.02230683    -1.38621805     1.28359401
 h     -1.54563235    -0.27670412     1.97154882
 h     -0.33679416     2.18934828    -1.39848182
 h      2.26379321     1.01724499    -1.80772440
 o      2.39861920    -0.77695939     0.33636680
 h      3.28542393    -0.65412252    -0.01146985
 c     -2.25276721    -0.78640681    -0.64033443
 h     -3.23318688    -0.77232961    -0.15799879
 h     -2.20088813    -0.52768897    -1.65740816
 h     -2.00909777    -1.81574743    -0.38657518
 h     -0.80451829     1.72853522     1.91184596
          17

 c      1.30951916    -0.30430139    -0.16160118
 c      0.09286426    -0.41865959     0.82680798
 c     -1.19806739     0.30466572    -0.07391335
 c     -0.96249650     0.58439332     1.49499677
 c     -0.04196359     1.23673102    -0.84564108
 c      1.30214161     0.73952356    -1.19384597
 h      0.02912805    -1.47148677     1.36744531
 h     -1.59482930    -0.28688368     1.95447158
 h     -0.41238675     2.25817953    -1.33629160
 h      2.24241466     0.97864300    -1.84873201
 o      2.40872667    -0.77397450     0.34154178
 h      3.33270966    -0.63745989     0.03118329
 c     -2.25115445    -0.76271937    -0.62307219
 h     -3.19371599    -0.78975727    -0.11051125
 h     -2.23277388    -0.55872128    -1.65243055
 h     -1.94419768    -1.80039254    -0.41624677
 h     -0.82351942     1.69615218     1.80338398
          17

 c      1.29944147    -0.32547438    -0.15913540
 c      0.08206983    -0.39830278     0.80438988
 c     -1.18864831     0.29150551    -0.08023752
 c     -0.96211983     0.57723236     1.48801483
 c     -0.04733620     1.22447965    -0.84123946
 c      1.30996262     0.75435136    -1.19376985
 h      0.03751394    -1.53843128     1.43738603
 h     -1.63838843    -0.27272095     1.94070053
 h     -0.48061132     2.30956020    -1.26179225
 h      2.20152097     0.94188420    -1.87833911
 o      2.41879957    -0.77173562     0.34709321
 h      3.37196636    -0.61868959     0.06684163
 c     -2.24781178    -0.73847575    -0.60473805
 h     -3.16360755    -0.79667079    -0.06255499
 h     -2.27280329    -0.59113959    -1.66460536
 h     -1.87229084    -1.78326390    -0.44911644
 h     -0.84289343     1.64404120     1.69566076
          17

 c      1.29070314    -0.34400312    -0.15482733
 c      0.07090934    -0.38054651     0.78171527
 c     -1.17563603     0.27758905    -0.08418041
 c     -0.96233619     0.56788344     1.47817406
 c     -0.05315263     1.21352997    -0.83999540
 c      1.31389012     0.76777869    -1.19168714
 h      0.04716354    -1.57517977     1.48545124
 h     -1.67333079    -0.23383126     1.92982052
 h     -0.53627414     2.33625648    -1.17600837
 h      2.14735087     0.90979552    -1.89911672
 o      2.42892992    -0.77016846     0.35293638
 h      3.39530944    -0.59882634     0.09668171
 c     -2.24234921    -0.71443113    -0.58632865
 h     -3.14472423    -0.79441889    -0.01241027
 h     -2.32111090    -0.62345770    -1.68546150
 h     -1.79799651    -1.75994549    -0.48420231
 h     -0.86024099     1.58924681     1.59631740
          17

 c      1.28387624    -0.35937647    -0.14899554
 c      0.05957468    -0.36623726     0.75933583
 c     -1.15909226     0.26307763    -0.08596075
 c     -0.96341846     0.55515594     1.46522097
 c     -0.05951079     1.20436777    -0.84163671
 c      1.31304835     0.77924504    -1.18707290
 h      0.05707960    -1.57898598     1.50853296
 h     -1.69878902    -0.17314474     1.92228044
 h     -0.57595995     2.33530287    -1.08222012
 h      2.08852183     0.88498505    -1.91642090
 o      2.43896056    -0.76921525     0.35905390
 h      3.39953441    -0.57846658     0.12058554
 c     -2.23486755    -0.69131842    -0.56895971
 h     -3.13431016    -0.78461161     0.03929206
 h     -2.37638148    -0.65384848    -1.70327004
 h     -1.72660946    -1.72717647    -0.51995912
 h     -0.87285503     1.55439701     1.51104513
          17

 c      1.27939719    -0.37120434    -0.14188330
 c      0.04838822    -0.35599926     0.73767177
 c     -1.13919157     0.24817479    -0.08589353
 c     -0.96530198     0.53889207     1.44918374
 c     -0.06644194     1.19721388    -0.84571676
 c      1.30669609     0.78834484    -1.17940113
 h      0.06607145    -1.55023945     1.50543031
 h     -1.71676761    -0.09707322     1.91971558
 h     -0.59780351     2.30694892    -0.98490061
 h      2.03381446     0.86928428    -1.93700023
 o      2.44847186    -0.76885777     0.36548234
 h      3.38649982    -0.55745862     0.13741637
 c     -2.22587657    -0.66980901    -0.55345884
 h     -3.12661797    -0.76868948     0.08993858
 h     -2.43606395    -0.67981668    -1.70818161
 h     -1.66320440    -1.68389521    -0.55452834
 h     -0.87906013     1.55410159     1.44167429
          17

 c      1.27755669    -0.37919547    -0.13368444
 c      0.03783194    -0.35042383     0.71712662
 c     -1.11627206     0.23313653    -0.08438447
 c     -0.96748287     0.52097552     1.43017615
 c     -0.07392252     1.19201765    -0.85164806
 c      1.29457309     0.79484554    -1.16845214
 h      0.07282407    -1.49064893     1.47576822
 h     -1.73264594    -0.01489065     1.92529947
 h     -0.60165646     2.25471442    -0.88920627
 h      1.98834946     0.86338032    -1.96522688
 o      2.45680288    -0.76913909     0.37230495
 h      3.36295781    -0.53458510     0.14520410
 c     -2.21606632    -0.65041625    -0.54028233
 h     -3.11549651    -0.74794490     0.13633282
 h     -2.49706085    -0.69864629    -1.69429016
 h     -1.61187700    -1.63159403    -0.58609896
 h     -0.87898528     1.58224207     1.38786152
          17

 c      1.27850409    -0.38313844    -0.12457998
 c      0.02855106    -0.35005883     0.69811777
 c     -1.09088419     0.21828365    -0.08193318
 c     -0.96926582     0.50432654     1.40824904
 c     -0.08183021     1.18835451    -0.85874532
 c      1.27710899     0.79865903    -1.15460501
 h      0.07587687    -1.40342903     1.42008624
 h     -1.75318188     0.06434326     1.94280714
 h     -0.58984070     2.18658724    -0.80044901
 h      1.95131021     0.86696241    -1.99945888
 o      2.46316247    -0.77016703     0.37963847
 h      3.33897802    -0.50751116     0.14143634
 c     -2.20611823    -0.63341283    -0.52958910
 h     -3.09623095    -0.72370528     0.17597448
 h     -2.55636566    -0.70786040    -1.65964287
 h     -1.57519255    -1.57426823    -0.61323084
 h     -0.87359207     1.62038466     1.34950538
          17

 c      1.28225837    -0.38289487    -0.11477369
 c      0.02132594    -0.35519754     0.68097640
 c     -1.06381561     0.20400168    -0.07915954
 c     -0.97033114     0.49128434     1.38371408
 c     -0.08985265     1.18526888    -0.86633189
 c      1.25525765     0.79979069    -1.13876577
 h      0.07367426    -1.29554022     1.34137866
 h     -1.78086857     0.13599686     1.97320097
 h     -0.56830217     2.11684410    -0.72293893
 h      1.91793182     0.87915645    -2.03268053
 o      2.46695449    -0.77204486     0.38757199
 h      3.32298523    -0.47385034     0.12409731
 c     -2.19660416    -0.61878971    -0.52130277
 h     -3.06629864    -0.69744473     0.20777449
 h     -2.61157466    -0.70547936    -1.60584786
 h     -1.55380025    -1.51815697    -0.63511657
 h     -0.86358391     1.65229721     1.32641217
          17

 c      1.28871560    -0.37841543    -0.10450096
 c      0.01697995    -0.36527021     0.66554165
 c     -1.03606252     0.19072446    -0.07683018
 c     -0.97104805     0.48316981     1.35747184
 c     -0.09749060     1.18130693    -0.87392033
 c      1.23017301     0.79830340    -1.12201373
 h      0.06498233    -1.18425131     1.24984480
 h     -1.81038811     0.20009660     2.01179987
 h     -0.54660716     2.06557682    -0.65809720
 h      1.88326212     0.89883207    -2.05647204
 o      2.46818803    -0.77471639     0.39604810
 h      3.31540252    -0.43355898     0.09356284
 c     -2.18792021    -0.60626712    -0.51512392
 h     -3.02551326    -0.67078361     0.23239457
 h     -2.66143225    -0.69016059    -1.53795809
 h     -1.54632323    -1.47115196    -0.65177518
 h     -0.84919425     1.66844933     1.31762170
          17

 c      1.29764608    -0.36978205    -0.09398684
 c      0.01618622    -0.37760901     0.65027499
 c     -1.00873813     0.17890566    -0.07583965
 c     -0.97210687     0.48063857     1.33085093
 c     -0.10444061     1.17521243    -0.88124885
 c      1.20302901     0.79429232    -1.10531259
 h      0.04999499    -1.11044973     1.17275435
 h     -1.83249467     0.25767156     2.05020988
 h     -0.53361428     2.05032400    -0.60440981
 h      1.84430227     0.92476622    -2.06421150
 o      2.46748343    -0.77787784     0.40479596
 h      3.30851688    -0.39024535     0.05357016
 c     -2.18018807    -0.59538596    -0.51053465
 h     -2.97592685    -0.64540048     0.25242427
 h     -2.70650432    -0.66126576    -1.46444649
 h     -1.54990456    -1.44147404    -0.66408178
 h     -0.83032573     1.66476347     1.32147730
          17

 c      1.30866761    -0.35725242    -0.08336817
 c      0.01943458    -0.38776592     0.63247776
 c     -0.98297089     0.16900523    -0.07715337
 c     -0.97399469     0.48391173     1.30522346
 c     -0.11119239     1.16703934    -0.88794813
 c      1.17499508     0.78786650    -1.08939362
 h      0.02987232    -1.13337446     1.15096750
 h     -1.83971399     0.30851737     2.08031271
 h     -0.53065028     2.07284108    -0.56196592
 h      1.80037931     0.95579283    -2.05228042
 o      2.46564703    -0.78107550     0.41340768
 h      3.29302047    -0.34958061     0.00990937
 c     -2.17312925    -0.58571413    -0.50689003
 h     -2.92145654    -0.62288018     0.27229028
 h     -2.74959589    -0.61874012    -1.39624490
 h     -1.56175802    -1.43534291    -0.67348384
 h     -0.80661756     1.64117255     1.33591596
          17

 c      1.32122890    -0.34125414    -0.07266240
 c      0.02734115    -0.39649485     0.61323902
 c     -0.95985928     0.16150830    -0.08172928
 c     -0.97682086     0.49273793     1.28175046
 c     -0.11895237     1.15813792    -0.89335585
 c      1.14722575     0.77915650    -1.07473276
 h      0.00315024    -1.24748426     1.17990626
 h     -1.82856691     0.35140748     2.09645388
 h     -0.53208321     2.11928657    -0.53533528
 h      1.75291588     0.99099801    -2.02027795
 o      2.46333107    -0.78386330     0.42146887
 h      3.26325878    -0.31690000    -0.03162383
 c     -2.16609847    -0.57711909    -0.50368108
 h     -2.86688899    -0.60453430     0.29740341
 h     -2.79466478    -0.56272945    -1.34334554
 h     -1.58110544    -1.45432042    -0.68143664
 h     -0.77732214     1.60146036     1.35868096
          17

 c      1.33463596    -0.32234917    -0.06179688
 c      0.04008813    -0.40891819     0.59657773
 c     -0.94033566     0.15682694    -0.09027598
 c     -0.98038991     0.50628740     1.26120470
 c     -0.12897807     1.15006938    -0.89683899
 c      1.12076681     0.76833353    -1.06152525
 h     -0.02903626    -1.39143699     1.21871376
 h     -1.79936803     0.38473109     2.09586099
 h     -0.53177238     2.17265489    -0.53002853
 h      1.70530009     1.03000316    -1.97107597
 o      2.46094502    -0.78589738     0.42864521
 h      3.21858409    -0.29585322    -0.06655529
 c     -2.15851037    -0.56989399    -0.50084484
 h     -2.81612029    -0.59128222     0.33205432
 h     -2.84339426    -0.49346493    -1.30958266
 h     -1.60974209    -1.49414429    -0.68894162
 h     -0.74083874     1.55392194     1.38767439
          17

 c      1.34811040    -0.30119059    -0.05065704
 c      0.05713010    -0.42783994     0.58472247
 c     -0.92491816     0.15511226    -0.10292896
 c     -0.98432749     0.52319030     1.24380635
 c     -0.14213636     1.14394446    -0.89807511
 c      1.09640266     0.75561356    -1.04965771
 h     -0.06249677    -1.52619118     1.24413653
 h     -1.75571358     0.40682908     2.07876018
 h     -0.52621493     2.22010055    -0.54922305
 h      1.66281839     1.07336429    -1.91071991
 o      2.45867521    -0.78697860     0.43473148
 h      3.16304936    -0.28786168    -0.09250738
 c     -2.15039200    -0.56457610    -0.49872739
 h     -2.77051163    -0.58364817     0.37673255
 h     -2.89224552    -0.41212724    -1.29049210
 h     -1.65048127    -1.54618301    -0.69651265
 h     -0.69413241     1.51110900     1.42158604
          17

 c      1.36085470    -0.27846881    -0.03911772
 c      0.07737985    -0.45377046     0.57819304
 c     -0.91361099     0.15616487    -0.11912930
 c     -0.98810411     0.54197906     1.22915264
 c     -0.15875820     1.14037162    -0.89710302
 c      1.07455705     0.74126518    -1.03878207
 h     -0.09330029    -1.63537632     1.24847921
 h     -1.70443108     0.41614010     2.04892483
 h     -0.51434334     2.25357624    -0.59339576
 h      1.63196936     1.12282257    -1.84728278
 o      2.45651054    -0.78708305     0.43969694
 h      3.10490215    -0.29177017    -0.10992839
 c     -2.14244943    -0.56163323    -0.49766104
 h     -2.72888052    -0.58182278     0.42712133
 h     -2.93387380    -0.32182124    -1.27703875
 h     -1.70506630    -1.60033149    -0.70443331
 h     -0.63322082     1.48546987     1.46011828
          17

 c      1.37210724    -0.25488207    -0.02703664
 c      0.09940799    -0.48615384     0.57664216
 c     -0.90603766     0.15944378    -0.13774764
 c     -0.99082110     0.56188199     1.21635635
 c     -0.17859798     1.13957240    -0.89428940
 c      1.05536869     0.72569261    -1.02859054
 h     -0.11840140    -1.71226601     1.23016351
 h     -1.65557568     0.41123297     2.01439676
 h     -0.49676675     2.26878472    -0.66092767
 h      1.61824369     1.18046772    -1.78749882
 o      2.45427773    -0.78637111     0.44371609
 h      3.05560312    -0.30381830    -0.12259834
 c     -2.13567257    -0.56128653    -0.49767076
 h     -2.68914133    -0.58572559     0.47595372
 h     -2.96100004    -0.22731523    -1.26067268
 h     -1.77316436    -1.64747202    -0.71301024
 h     -0.55625393     1.48078914     1.50251288
          17

 c      1.38120921    -0.23113287    -0.01423603
 c      0.12168924    -0.52400630     0.57932510
 c     -0.90169522     0.16413480    -0.15734012
 c     -0.99107765     0.58312248     1.20441032
 c     -0.20085015     1.14145668    -0.89028679
 c      1.03892578     0.70963451    -1.01917045
 h     -0.13533726    -1.75374173     1.18977297
 h     -1.62071771     0.39087229     1.98640254
 h     -0.47539081     2.26474670    -0.74859207
 h      1.62292817     1.24619324    -1.73264653
 o      2.45176379    -0.78510230     0.44710223
 h      3.02699961    -0.31905101    -0.13651984
 c     -2.13095389    -0.56348794    -0.49851793
 h     -2.64991701    -0.59504844     0.51600625
 h     -2.96886329    -0.13398725    -1.23567743
 h     -1.85249213    -1.68081234    -0.72272539
 h     -0.46706762     1.48909878     1.54555567
          17

 c      1.38768528    -0.20792995    -0.00050328
 c      0.14283909    -0.56617337     0.58533494
 c     -0.90016487     0.16925479    -0.17640841
 c     -0.98751670     0.60624508     1.19272668
 c     -0.22423981     1.14562123    -0.88597258
 c      1.02539547     0.69428297    -1.01103168
 h     -0.14199484    -1.75848671     1.12899661
 h     -1.60753220     0.35487112     1.97334616
 h     -0.45331611     2.24429400    -0.85200103
 h      1.64205415     1.31565117    -1.67839386
 o      2.44896526    -0.78341216     0.45005899
 h      3.02614049    -0.33483833    -0.15577407
 c     -2.12891288    -0.56794362    -0.49985910
 h     -2.61110971    -0.60927933     0.54216662
 h     -2.95575934    -0.04691481    -1.19930546
 h     -1.93944243    -1.69644976    -0.73433474
 h     -0.37423486     1.49798254     1.58426614
          17

 c      1.39129613    -0.18598350     0.01437671
 c      0.16179165    -0.61135309     0.59368181
 c     -0.90119007     0.17377125    -0.19359414
 c     -0.97964252     0.63130124     1.18163917
 c     -0.24720732     1.15132521    -0.88232360
 c      1.01491748     0.68108711    -1.00474374
 h     -0.13678393    -1.72753943     1.05089410
 h     -1.61412928     0.30633828     1.97328803
 h     -0.43459937     2.21464836    -0.96652270
 h      1.66887140     1.38153557    -1.61908435
 o      2.44626805    -0.78114414     0.45243300
 h      3.05136076    -0.35338854    -0.17831021
 c     -2.12985226    -0.57413851    -0.50135430
 h     -2.57373040    -0.62772026     0.55225646
 h     -2.92284311     0.02973153    -1.15128176
 h     -2.02974723    -1.69360811    -0.74897343
 h     -0.28704557     1.49793567     1.61410145
          17

 c      1.39201612    -0.16599149     0.03056885
 c      0.17795209    -0.65783775     0.60323075
 c     -0.90463202     0.17672205    -0.20779173
 c     -0.96786930     0.65760906     1.17215507
 c     -0.26818584     1.15762138    -0.88022056
 c      1.00748418     0.67139877    -1.00060465
 h     -0.11973355    -1.66782764     0.96129259
 h     -1.63102292     0.25258937     1.97578896
 h     -0.42341345     2.18580651    -1.08874011
 h      1.69693675     1.43663049    -1.55136595
 o      2.44431864    -0.77797588     0.45380463
 h      3.09400956    -0.37950699    -0.19718674
 c     -2.13375018    -0.58137141    -0.50271179
 h     -2.53956943    -0.64953958     0.54725079
 h     -2.87396528     0.09326001    -1.09341947
 h     -2.11907973    -1.67474851    -0.76828817
 h     -0.21280195     1.48418034     1.63206143
          17

 c      1.38995625    -0.14861410     0.04813288
 c      0.19145789    -0.70273601     0.61250451
 c     -0.91036252     0.17732676    -0.21819730
 c     -0.95298141     0.68403566     1.16518528
 c     -0.28590269     1.16380527    -0.88033556
 c      1.00295247     0.66623104    -0.99854327
 h     -0.09582280    -1.60171653     0.87147422
 h     -1.64798258     0.20259608     1.97047403
 h     -0.42271205     2.16479155    -1.21678973
 h      1.72157728     1.47580987    -1.47496392
 o      2.44373997    -0.77366054     0.45378833
 h      3.14336236    -0.41661683    -0.20531351
 c     -2.14025001    -0.58883415    -0.50369991
 h     -2.51094671    -0.67392037     0.53131763
 h     -2.81563994     0.14321429    -1.02940389
 h     -2.20370243    -1.64537048    -0.79455929
 h     -0.15604741     1.45576161     1.63678491
          17

 c      1.38530799    -0.13442758     0.06696871
 c      0.20356753    -0.74085753     0.61963676
 c     -0.91814775     0.17508315    -0.22432689
 c     -0.93579988     0.70932595     1.16113024
 c     -0.29956423     1.16982499    -0.88326014
 c      1.00110858     0.66618031    -0.99815800
 h     -0.08063129    -1.58075185     0.79901762
 h     -1.65776811     0.16409796     1.95152799
 h     -0.43344185     2.15009622    -1.34795953
 h      1.74012094     1.49664664    -1.39201485
 o      2.44495036    -0.76813602     0.45221776
 h      3.19014040    -0.46507908    -0.19846253
 c     -2.14868320    -0.59577689    -0.50415407
 h     -2.49045511    -0.70033968     0.51147928
 h     -2.75671883     0.18217490    -0.96440375
 h     -2.28107474    -1.61285110    -0.83061138
 h     -0.11843775     1.41460375     1.62851298
          17

 c      1.37837165    -0.12383591     0.08675921
 c      0.21580243    -0.76729297     0.62358938
 c     -0.92756066     0.16984857    -0.22602618
 c     -0.91718390     0.73224747     1.15985490
 c     -0.30886062     1.17604745    -0.88963765
 c      1.00169117     0.67143948    -0.99879609
 h     -0.09199284    -1.65619654     0.75385550
 h     -1.65635136     0.14251051     1.91757452
 h     -0.45490832     2.13368735    -1.47653918
 h      1.75187381     1.49952436    -1.30627681
 o      2.44810549    -0.76151975     0.44918310
 h      3.22801015    -0.52249513    -0.17595995
 c     -2.15821625    -0.60174057    -0.50398978
 h     -2.48051254    -0.72888759     0.49616514
 h     -2.70709390     0.21570980    -0.90401876
 h     -2.35003611    -1.58374595    -0.87918005
 h     -0.09822491     1.36530520     1.60933808
          17

 c      1.36962683    -0.11697510     0.10694704
 c      0.22724524    -0.78452998     0.62522154
 c     -0.93795763     0.16186863    -0.22345802
 c     -0.89816829     0.75160740     1.16074921
[truncated: 34,518 more chars]
