# Supplementary material for: Photochemical permutation of meta-substituted phenols
Source: Nat Commun. 2025 Aug 13;16:7502. doi: 10.1038/s41467-025-62549-5 (PMC12350626; doi:10.1038/s41467-025-62549-5)
Supplement: Supplementary file 3 — Source Data [file 41467_2025_62549_MOESM3_ESM.zip › Source data/NAMD_trajectories/trajectory016.xyz]

          17

 c      1.16730330    -0.41990080     0.01213446
 c     -0.12623246    -0.97342415     0.00074215
 c     -1.27717446    -0.27965971    -0.05713079
 c     -1.06614316     1.13297703     0.03493571
 c      0.21777771     1.78522882     0.00663478
 c      1.36160755     1.04147937    -0.08311514
 h     -0.14037177    -2.10694782     0.04085628
 h     -1.75885592     1.53176754    -0.95090207
 h      0.22732360     2.85906037     0.16204259
 h      2.38296207     1.39945759    -0.17368747
 o      2.19597770    -1.17707986     0.04606263
 h      3.10637528    -0.49661171     0.12475343
 c     -2.61011803    -0.83755539     0.06089275
 h     -2.70354418    -1.94389184    -0.75633847
 h     -3.20574835    -0.98726031     0.98929906
 h     -3.31414823    -0.33062298    -0.68845975
 h     -1.65031203     1.49043995     0.81807448
          17

 c      1.16491637    -0.42280710     0.00625905
 c     -0.12001827    -0.97055404     0.00212706
 c     -1.28013494    -0.28400438    -0.06012730
 c     -1.06297856     1.14004192     0.03703851
 c      0.22111324     1.79036902     0.00513153
 c      1.36260650     1.04505882    -0.08507008
 h     -0.16163108    -2.12507633     0.05099440
 h     -1.76438778     1.53537908    -0.91754343
 h      0.23595163     2.85524691     0.15535608
 h      2.37273355     1.41177209    -0.17906090
 o      2.19583246    -1.17837040     0.04977576
 h      3.05344457    -0.52645438     0.13369719
 c     -2.60894625    -0.84302693     0.05581049
 h     -2.70757843    -1.93725278    -0.75089014
 h     -3.22208092    -1.00612120     1.00223897
 h     -3.30694770    -0.34866726    -0.66901529
 h     -1.66717003     1.50636093     0.84685189
          17

 c      1.16249088    -0.42262372     0.00024253
 c     -0.11293897    -0.97161684     0.00351010
 c     -1.28297848    -0.28812383    -0.06188805
 c     -1.06315083     1.14907853     0.03654231
 c      0.22482816     1.79534085     0.00375144
 c      1.36301842     1.04645431    -0.08699417
 h     -0.18136313    -2.12761224     0.05866318
 h     -1.75837504     1.53886625    -0.86852046
 h      0.24540551     2.85728913     0.14930501
 h      2.36571428     1.42847432    -0.18483206
 o      2.19862953    -1.17942342     0.05373953
 h      2.97628665    -0.58098697     0.13974598
 c     -2.60953853    -0.85105897     0.04764781
 h     -2.70419104    -1.90888340    -0.71755157
 h     -3.22850481    -1.02487466     1.00954744
 h     -3.29773869    -0.35812555    -0.64149708
 h     -1.69093483     1.52947738     0.88360053
          17

 c      1.16023163    -0.41958096    -0.00590087
 c     -0.10557424    -0.97655309     0.00488654
 c     -1.28539148    -0.29173992    -0.06240219
 c     -1.06716327     1.16004124     0.03452453
 c      0.22877463     1.80003560     0.00248080
 c      1.36288129     1.04569795    -0.08889222
 h     -0.19780866    -2.11398370     0.06392442
 h     -1.74243276     1.54375373    -0.80759282
 h      0.25569156     2.86642856     0.14376845
 h      2.36253093     1.44896525    -0.19092770
 o      2.20288786    -1.18106549     0.05782989
 h      2.89783017    -0.64439731     0.14492924
 c     -2.61165835    -0.86187830     0.03721889
 h     -2.69336244    -1.86120134    -0.65833104
 h     -3.22287888    -1.04234583     1.00854826
 h     -3.29173880    -0.35522206    -0.61128126
 h     -1.71352804     1.55470518     0.91950392
          17

 c      1.15843889    -0.41410142    -0.01215033
 c     -0.09848334    -0.98483698     0.00622105
 c     -1.28711497    -0.29459060    -0.06168533
 c     -1.07492759     1.17262573     0.03216761
 c      0.23275467     1.80452226     0.00133941
 c      1.36239837     1.04297795    -0.09077461
 h     -0.20953972    -2.08796738     0.06714300
 h     -1.72156936     1.55305802    -0.74239354
 h      0.26683862     2.88131051     0.13818487
 h      2.36184694     1.47161582    -0.19704960
 o      2.20542659    -1.18528752     0.06168006
 h      2.86636610    -0.68113854     0.15499255
 c     -2.61482515    -0.87528455     0.02540867
 h     -2.67578274    -1.80098092    -0.57884051
 h     -3.20488585    -1.05750438     0.99904520
 h     -3.29400768    -0.33673881    -0.58341289
 h     -1.72927159     1.57819081     0.94863422
          17

 c      1.15751015    -0.40666869    -0.01847244
 c     -0.09214120    -0.99546707     0.00744688
 c     -1.28799559    -0.29644707    -0.05978353
 c     -1.08562923     1.18619423     0.03085915
 c      0.23655267     1.80898893     0.00036107
 c      1.36181323     1.03861721    -0.09266024
 h     -0.21577111    -2.05793762     0.06900971
 h     -1.70557781     1.57213619    -0.68572246
 h      0.27882866     2.89860766     0.13177393
 h      2.36113931     1.49404084    -0.20273387
 o      2.20384166    -1.19347853     0.06493283
 h      2.91669128    -0.66544543     0.17535426
 c     -2.61852930    -0.88985881     0.01333891
 h     -2.65330493    -1.74598904    -0.49261540
 h     -3.17590145    -1.06959854     0.98324327
 h     -3.30648840    -0.30246614    -0.56008352
 h     -1.73509990     1.59745707     0.96805730
          17

 c      1.15789600    -0.39773964    -0.02481686
 c     -0.08689662    -1.00702797     0.00846981
 c     -1.28800965    -0.29714534    -0.05677777
 c     -1.09798541     1.19989994     0.03201114
 c      0.23997298     1.81362948    -0.00043185
 c      1.36127704     1.03303657    -0.09457506
 h     -0.21661411    -2.03623207     0.07049121
 h     -1.70680664     1.60773444    -0.65254717
 h      0.29155847     2.91439035     0.12381242
 h      2.35788018     1.51365622    -0.20747618
 o      2.20055945    -1.20352831     0.06790205
 h      3.00659965    -0.62837652     0.20061560
 c     -2.62241285    -0.90216100     0.00256080
 h     -2.62863466    -1.73240715    -0.42395729
 h     -3.13880145    -1.07819373     0.96568298
 h     -3.32641408    -0.25716261    -0.53991479
 h     -1.72993126     1.61107511     0.97701338
          17

 c      1.15999676    -0.38781030    -0.03112025
 c     -0.08295050    -1.01803458     0.00919282
 c     -1.28724050    -0.29661541    -0.05277989
 c     -1.11108120     1.21319564     0.03623231
 c      0.24285667     1.81853835    -0.00104062
 c      1.36082433     1.02671088    -0.09654634
 h     -0.21284492    -2.03521506     0.07254825
 h     -1.73104340     1.66257855    -0.64968322
 h      0.30486383     2.92543269     0.11384836
 h      2.35047452     1.52822328    -0.21086573
 o      2.19825959    -1.21331458     0.07100237
 h      3.08977523    -0.60157206     0.22365892
 c     -2.62636235    -0.90860046    -0.00605728
 h     -2.60302293    -1.79381721    -0.39207409
 h     -3.09755252    -1.08323843     0.95284323
 h     -3.34821780    -0.20930321    -0.52007831
 h     -1.71416479     1.61843732     0.97630799
          17

 c      1.16407493    -0.37747370    -0.03731434
 c     -0.08041378    -1.02757766     0.00956344
 c     -1.28582798    -0.29488567    -0.04792770
 c     -1.12492513     1.22627602     0.04278820
 c      0.24507691     1.82365634    -0.00149080
 c      1.36038801     1.02013380    -0.09859805
 h     -0.20494722    -2.05983523     0.07562648
 h     -1.77129998     1.73046835    -0.66947814
 h      0.31856977     2.93002322     0.10177701
 h      2.33874958     1.53626640    -0.21266819
 o      2.19804381    -1.22190114     0.07442192
 h      3.14514213    -0.59753366     0.24092958
 c     -2.63029147    -0.91007615    -0.01400882
 h     -2.57701957    -1.90976526    -0.38714240
 h     -3.05622913    -1.08523800     0.95154263
 h     -3.36680736    -0.16732960    -0.49856992
 h     -1.68959272     1.61979876     0.96822755
          17

 c      1.17022778    -0.36740692    -0.04333122
 c     -0.07936286    -1.03569406     0.00960181
 c     -1.28394898    -0.29207786    -0.04238838
 c     -1.13983130     1.23970739     0.05026040
 c      0.24651709     1.82876147    -0.00183085
 c      1.35981353     1.01378082    -0.10074537
 h     -0.19251062    -2.10350644     0.07938847
 h     -1.81514098     1.80036961    -0.69808388
 h      0.33253690     2.92829391     0.08776902
 h      2.32406897     1.53733754    -0.21284417
 o      2.20018613    -1.22892841     0.07821311
 h      3.16520127    -0.61934906     0.25103784
 c     -2.63391319    -0.90977094    -0.02306062
 h     -2.55331441    -2.03445080    -0.39124192
 h     -3.01732526    -1.08512949     0.96550233
 h     -3.37905999    -0.13725720    -0.47475136
 h     -1.65966127     1.61657248     0.95698740
          17

 c      1.17839191    -0.35832483    -0.04910516
 c     -0.07979744    -1.04299310     0.00937599
 c     -1.28179958    -0.28837851    -0.03634974
 c     -1.15572142     1.25384437     0.05724987
 c      0.24705493     1.83349537    -0.00212779
 c      1.35888107     1.00806902    -0.10298939
 h     -0.17493129    -2.15282718     0.08302868
 h     -1.85306161     1.86282989    -0.72437147
 h      0.34669381     2.92215009     0.07214315
 h      2.30914411     1.53208907    -0.21153125
 o      2.20461100    -1.23428132     0.08236525
 h      3.14853015    -0.66622459     0.25361816
 c     -2.63697456    -0.90966969    -0.03364551
 h     -2.53472611    -2.13901945    -0.39525666
 h     -2.98082679    -1.08364690     0.99264958
 h     -3.38385076    -0.12243082    -0.44909400
 h     -1.62960016     1.61158498     0.94933010
          17

 c      1.18836272    -0.35092892    -0.05457247
 c     -0.08158846    -1.05005656     0.00896058
 c     -1.27956744    -0.28400001    -0.03000326
 c     -1.17210189     1.26869453     0.06257182
 c      0.24656741     1.83742761    -0.00245883
 c      1.35734916     1.00332776    -0.10531547
 h     -0.15231580    -2.19494833     0.08576007
 h     -1.87995166     1.91184844    -0.74154141
 h      0.36104388     2.91476838     0.05524170
 h      2.29749529     1.52209519    -0.20899092
 o      2.21095034    -1.23805019     0.08681133
 h      3.09888097    -0.73427386     0.24922974
 c     -2.63930225    -0.91064889    -0.04521622
 h     -2.52301159    -2.21079258    -0.39608251
 h     -2.94512364    -1.08093416     1.02608262
 h     -3.38189190    -0.12378743    -0.42294058
 h     -1.60545470     1.60856746     0.95378318
          17

 c      1.19982752    -0.34585463    -0.05967348
 c     -0.08448871    -1.05715392     0.00841635
 c     -1.27741369    -0.27915648    -0.02353439
 c     -1.18842076     1.28412203     0.06547237
 c      0.24495164     1.84016010    -0.00290286
 c      1.35502846     0.99979242    -0.10769703
 h     -0.12565193    -2.22117995     0.08705597
 h     -1.89365699     1.94412908    -0.74581988
 h      0.37561173     2.90958379     0.03731785
 h      2.29248030     1.50936029    -0.20550221
 o      2.21819966    -1.24070781     0.09136354
 h      3.03058437    -0.81377505     0.24038601
 c     -2.64065963    -0.91317855    -0.05686963
 h     -2.51909433    -2.24478113    -0.39297633
 h     -2.90858951    -1.07675159     1.05757803
 h     -3.37572514    -0.13992597    -0.39835376
 h     -1.59153534     1.61033241     0.97675576
          17

 c      1.21241096    -0.34360306    -0.06435845
 c     -0.08817709    -1.06422484     0.00778655
 c     -1.27546612    -0.27404877    -0.01712269
 c     -1.20437625     1.30007583     0.06597443
 c      0.24214922     1.84145207    -0.00353468
 c      1.35187099     0.99761601    -0.11010179
 h     -0.09654671    -2.22743475     0.08669315
 h     -1.89379341     1.95820411    -0.73542856
 h      0.39030328     2.90892991     0.01846410
 h      2.29604215     1.49560877    -0.20122756
 o      2.22389678    -1.24347576     0.09556323
 h      2.98146076    -0.88349321     0.23395362
 c     -2.64065487    -0.91767517    -0.06773495
 h     -2.52340085    -2.23918072    -0.38604084
 h     -2.87042798    -1.07080065     1.08048247
 h     -3.36968036    -0.16715491    -0.37791448
 h     -1.58807528     1.61682609     1.01740207
          17

 c      1.22572316    -0.34444481    -0.06859547
 c     -0.09230543    -1.07092620     0.00709587
 c     -1.27382045    -0.26884696    -0.01094384
 c     -1.21988188     1.31657004     0.06488531
 c      0.23817025     1.84130895    -0.00442387
 c      1.34801909     0.99687767    -0.11249600
 h     -0.06693100    -2.21389907     0.08475108
 h     -1.88148844     1.95423202    -0.71044824
 h      0.40472399     2.91297209    -0.00136945
 h      2.30774632     1.48172489    -0.19613668
 o      2.22449174    -1.24796311     0.09875420
 h      3.00696089    -0.91692113     0.24003159
 c     -2.63877983    -0.92455423    -0.07713590
 h     -2.53595160    -2.19402796    -0.37580174
 h     -2.83072683    -1.06287631     1.09082992
 h     -3.36928873    -0.20009517    -0.36428329
 h     -1.59191484     1.62544949     1.06737883
          17

 c      1.23936359    -0.34831586    -0.07238540
 c     -0.09655020    -1.07664521     0.00634711
 c     -1.27254526    -0.26367411    -0.00516877
 c     -1.23478104     1.33344806     0.06343636
 c      0.23310727     1.83997667    -0.00563781
 c      1.34376906     0.99756706    -0.11484306
 h     -0.03878303    -2.18501692     0.08163342
 h     -1.86003294     1.93461151    -0.67360837
 h      0.41808374     2.91964107    -0.02226784
 h      2.32478870     1.46774046    -0.19005756
 o      2.22056436    -1.25383746     0.10103845
 h      3.09799046    -0.92010611     0.25691886
 c     -2.63459560    -0.93399368    -0.08464130
 h     -2.55617530    -2.11216378    -0.36337338
 h     -2.79022989    -1.05291018     1.08736930
 h     -3.37949087    -0.23348561    -0.35938870
 h     -1.59918148     1.63314906     1.11587115
          17

 c      1.25289458    -0.35482454    -0.07577152
 c     -0.10064271    -1.08049168     0.00551802
 c     -1.27167797    -0.25860516     0.00003593
 c     -1.24857117     1.35014389     0.06305503
 c      0.22711572     1.83784221    -0.00724545
 c      1.33949122     0.99954435    -0.11709762
 h     -0.01379815    -2.14961844     0.07809832
 h     -1.83632398     1.90539062    -0.63201667
 h      0.42929910     2.92562665    -0.04423563
 h      2.34300407     1.45331966    -0.18280901
 o      2.21585161    -1.25976796     0.10308067
 h      3.19661017    -0.91651012     0.27430246
 c     -2.62801594    -0.94536340    -0.09004176
 h     -2.58246850    -2.00340069    -0.35136932
 h     -2.75013702    -1.04101769     1.07134119
 h     -3.40190576    -0.26467444    -0.36348783
 h     -1.60701772     1.63787556     1.15398604
          17

 c      1.26584479    -0.36336430    -0.07882968
 c     -0.10438489    -1.08138487     0.00456594
 c     -1.27121206    -0.25368704     0.00450656
 c     -1.26027560     1.36558635     0.06537820
 c      0.22037680     1.83530222    -0.00931699
 c      1.33554053     1.00251822    -0.11920205
 h      0.00695182    -2.11983081     0.07519726
 h     -1.82209492     1.87736810    -0.59873149
 h      0.43723499     2.92774426    -0.06716004
 h      2.35822754     1.43834140    -0.17431332
 o      2.21265741    -1.26520640     0.10527819
 h      3.26840223    -0.91772100     0.28632977
 c     -2.61947174    -0.95631244    -0.09315001
 h     -2.61185410    -1.89421855    -0.34633760
 h     -2.71197413    -1.02759551     1.04630763
 h     -3.43333461    -0.29451787    -0.37485142
 h     -1.61383458     1.63882959     1.17611849
          17

 c      1.27772919    -0.37322037    -0.08165135
 c     -0.10764195    -1.07840779     0.00344960
 c     -1.27108709    -0.24895970     0.00808608
 c     -1.26873944     1.37852610     0.07196131
 c      0.21307513     1.83265959    -0.01191704
 c      1.33217727     1.00606993    -0.12108817
 h      0.02298330    -2.10679142     0.07396906
 h     -1.83083119     1.86283643    -0.58926023
 h      0.44094781     2.92397156    -0.09085989
 h      2.36736642     1.42326258    -0.16464870
 o      2.21195764    -1.27011638     0.10779000
 h      3.30042048    -0.92718379     0.29103012
 c     -2.60966641    -0.96217165    -0.09344184
 h     -2.64141674    -1.83656715    -0.36203831
 h     -2.67748023    -1.01347866     1.01793266
 h     -3.46734889    -0.32545951    -0.39048104
 h     -1.61900373     1.63617894     1.17980743
          17

 c      1.28806904    -0.38365343    -0.08432619
 c     -0.11026890    -1.07135130     0.00216287
 c     -1.27117195    -0.24442990     0.01064102
 c     -1.27357350     1.38842273     0.08319617
 c      0.20539074     1.83006927    -0.01509243
 c      1.32952302     1.00970508    -0.12268171
 h      0.03365798    -2.11411644     0.07493810
 h     -1.86689202     1.86566655    -0.60879465
 h      0.43986854     2.91396058    -0.11517188
 h      2.36898039     1.40920623    -0.15405005
 o      2.21413668    -1.27463846     0.11067355
 h      3.28923010    -0.94532555     0.28807171
 c     -2.59909378    -0.95945986    -0.09066771
 h     -2.67130812    -1.86917478    -0.41069946
 h     -2.64846279    -1.00006289     0.99360599
 h     -3.49746656    -0.35883912    -0.40724604
 h     -1.62263997     1.63079623     1.16568283
          17

 c      1.29641531    -0.39397920    -0.08692487
 c     -0.11204144    -1.06090077     0.00074575
 c     -1.27125764    -0.24001032     0.01208759
 c     -1.27560137     1.39574545     0.09771781
 c      0.19748684     1.82752573    -0.01886148
 c      1.32755082     1.01290816    -0.12390831
 h      0.03756390    -2.13553732     0.07787552
 h     -1.91995471     1.87786925    -0.64576558
 h      0.43391005     2.89912723    -0.14003823
 h      2.36345338     1.39786064    -0.14287001
 o      2.21923521    -1.27897322     0.11393239
 h      3.23665512    -0.97115936     0.27793283
 c     -2.58835407    -0.95117608    -0.08656621
 h     -2.69967897    -1.95618923    -0.48099773
 h     -2.62657787    -0.98921495     0.98135699
 h     -3.51905176    -0.39403395    -0.42263285
 h     -1.62571895     1.62421353     1.13797603
          17

 c      1.30238344    -0.40365169    -0.08948455
 c     -0.11268891    -1.04821299    -0.00074184
 c     -1.27112047    -0.23553967     0.01240328
 c     -1.27596481     1.40113951     0.11332939
 c      0.18948867     1.82488005    -0.02321033
 c      1.32609787     1.01519380    -0.12470070
 h      0.03301937    -2.15965742     0.08207912
 h     -1.97492322     1.88908168    -0.68347864
 h      0.42346636     2.88236782    -0.16557531
 h      2.35282551     1.39125616    -0.13150770
 o      2.22676676    -1.28338899     0.11748641
 h      3.15225079    -1.00166638     0.26225120
 c     -2.57824059    -0.94168447    -0.08334237
 h     -2.72130198    -2.04708722    -0.55281887
 h     -2.61301258    -0.98289351     0.98650329
 h     -3.52938906    -0.42940424    -0.43495236
 h     -1.63048099     1.61873620     1.10520761
          17

 c      1.30570110    -0.41232221    -0.09199976
 c     -0.11198008    -1.03439347    -0.00224798
 c     -1.27058743    -0.23083743     0.01162573
 c     -1.27535240     1.40486467     0.12789104
 c      0.18147240     1.82189626    -0.02809736
 c      1.32490580     1.01615385    -0.12500608
 h      0.01898088    -2.17592226     0.08678036
 h     -2.02064241     1.89298362    -0.71005946
 h      0.40929383     2.86734185    -0.19207315
 h      2.34023345     1.39141519    -0.12032989
 o      2.23501763    -1.28838956     0.12106053
 h      3.06398047    -1.02864300     0.24545159
 c     -2.56927933    -0.93330955    -0.08197496
 h     -2.73254869    -2.11643674    -0.61383134
 h     -2.60820525    -0.98255564     1.00803083
 h     -3.52769241    -0.46287744    -0.44342465
 h     -1.64059634     1.61734064     1.07967702
          17

 c      1.30624866    -0.41982449    -0.09442578
 c     -0.10978042    -1.02026010    -0.00373802
 c     -1.26955884    -0.22573302     0.00984603
 c     -1.27402348     1.40687355     0.13978048
 c      0.17348499     1.81835277    -0.03346885
 c      1.32369542     1.01550299    -0.12478978
 h     -0.00458391    -2.17735898     0.09135564
 h     -2.05087604     1.88711532    -0.71940725
 h      0.39226494     2.85728526    -0.21988112
 h      2.32887329     1.39986538    -0.10962409
 o      2.24030626    -1.29498628     0.12409232
 h      3.02984731    -1.03452608     0.23619374
 c     -2.56164168    -0.92708305    -0.08232283
 h     -2.73190020    -2.15505837    -0.65841381
 h     -2.61177412    -0.98872912     1.03877794
 h     -3.51535647    -0.49197115    -0.44822727
 h     -1.65987513     1.62273685     1.07309485
          17

 c      1.30407448    -0.42606457    -0.09669969
 c     -0.10609043    -1.00631418    -0.00519440
 c     -1.26800322    -0.22007821     0.00719393
 c     -1.27222202     1.40709355     0.14839782
 c      0.16558812     1.81415765    -0.03928606
 c      1.32225628     1.01312397    -0.12403365
 h     -0.03677840    -2.16093418     0.09539187
 h     -2.06274992     1.87124236    -0.70934637
 h      0.37307725     2.85369722    -0.24917625
 h      2.32069327     1.41709320    -0.09961111
 o      2.24036836    -1.30381785     0.12627357
 h      3.08467073    -1.00758560     0.23897064
 c     -2.55520442    -0.92355249    -0.08373561
 h     -2.71897426    -2.16033153    -0.68417310
 h     -2.62266986    -1.00103884     1.06923082
 h     -3.49601233    -0.51379296    -0.45045497
 h     -1.68914679     1.63563048     1.08892592
          17

 c      1.29940272    -0.43095082    -0.09875653
 c     -0.10106842    -0.99275211    -0.00661662
 c     -1.26593467    -0.21375416     0.00382021
 c     -1.27043980     1.40558196     0.15427808
 c      0.15788602     1.80940905    -0.04555084
 c      1.32051515     1.00910020    -0.12273013
 h     -0.07599345    -2.12738007     0.09872395
 h     -2.05563687     1.84639775    -0.68029308
 h      0.35211266     2.85563934    -0.27974649
 h      2.31548036     1.44215409    -0.09049455
 o      2.23843268    -1.31376660     0.12807126
 h      3.17579033    -0.96470310     0.24599260
 c     -2.54963514    -0.92308515    -0.08551865
 h     -2.69392268    -2.13212784    -0.69012314
 h     -2.63945969    -1.01851599     1.09110857
 h     -3.47496154    -0.52526402    -0.45186932
 h     -1.72447185     1.65393067     1.11987943
          17

 c      1.29263679    -0.43448203    -0.10051840
 c     -0.09500054    -0.97945264    -0.00802399
 c     -1.26338313    -0.20667528    -0.00011798
 c     -1.26923353     1.40244460     0.15854207
 c      0.15050452     1.80435381    -0.05231034
 c      1.31855003     1.00371048    -0.12087552
 h     -0.12017962    -2.08125838     0.10149700
 h     -2.03108881     1.81475683    -0.63501328
 h      0.32955646     2.86016680    -0.31098272
 h      2.31100420     1.47269895    -0.08248871
 o      2.23752114    -1.32362811     0.12986800
 h      3.25303810    -0.92382406     0.25066880
 c     -2.54453609    -0.92588003    -0.08714404
 h     -2.65725410    -2.07186198    -0.67618805
 h     -2.66060906    -1.03991795     1.09887720
 h     -3.45758058    -0.52371273    -0.45427139
 h     -1.75932652     1.67401432     1.15425859
          17

 c      1.28431238    -0.43680757    -0.10189049
 c     -0.08824561    -0.96597434    -0.00946160
 c     -1.26038214    -0.19878630    -0.00446173
 c     -1.26884387     1.39766917     0.16241242
 c      0.14355143     1.79927752    -0.05963572
 c      1.31651947     0.99738730    -0.11847006
 h     -0.16721815    -2.03094439     0.10424033
 h     -1.99393371     1.78014674    -0.57953501
 h      0.30563426     2.86355373    -0.34207087
 h      2.30413102     1.50545783    -0.07580297
 o      2.23877875    -1.33271725     0.13177029
 h      3.29527720    -0.89369625     0.25058169
 c     -2.53963602    -0.93177560    -0.08828264
 h     -2.60997708    -1.98368715    -0.64383367
 h     -2.68466812    -1.06395710     1.08989678
 h     -3.44691066    -0.50785085    -0.45858376
 h     -1.78777730     1.69240092     1.18258648
          17

 c      1.27504181    -0.43820823    -0.10276883
 c     -0.08117716    -0.95168162    -0.01099817
 c     -1.25697617    -0.19005852    -0.00904680
 c     -1.26889750     1.39100703     0.16719172
 c      0.13708909     1.79439615    -0.06758976
 c      1.31456073     0.99064903    -0.11552446
 h     -0.21534952    -1.98719404     0.10782171
 h     -1.95422398     1.74891547    -0.52487392
 h      0.28077854     2.86256251    -0.37226966
 h      2.29215600     1.53696187    -0.07059317
 o      2.24241400    -1.34061597     0.13375759
 h      3.29586759    -0.87809160     0.24519594
 c     -2.53490058    -0.93980232    -0.08863895
 h     -2.55393628    -1.87877428    -0.59850155
 h     -2.71038475    -1.08946574     1.06427833
 h     -3.44199178    -0.47874703    -0.46427399
 h     -1.80584783     1.70650297     1.19954033
          17

 c      1.26547255    -0.43903995    -0.10305399
 c     -0.07416758    -0.93611753    -0.01269400
 c     -1.25323500    -0.18049013    -0.01369433
 c     -1.26839123     1.38199230     0.17431648
 c      0.13113340     1.78979129    -0.07619871
 c      1.31271587     0.98402806    -0.11206915
 h     -0.26319981    -1.95889093     0.11306379
 h     -1.92740616     1.72985783    -0.48696604
 h      0.25565761     2.85526963    -0.40112840
 h      2.27373441     1.56422355    -0.06690946
 o      2.24823511    -1.34703492     0.13576094
 h      3.25453504    -0.87845646     0.23473080
 c     -2.53049421    -0.94740016    -0.08748211
 h     -2.49154208    -1.78424100    -0.55497088
 h     -2.73683754    -1.11557278     1.02497074
 h     -3.43848242    -0.44014279    -0.46977239
 h     -1.81145475     1.71466527     1.20322009
          17

 c      1.25625837    -0.43967803    -0.10266280
 c     -0.06765371    -0.91944522    -0.01454764
 c     -1.24925582    -0.17010698    -0.01819532
 c     -1.26638319     1.37030546     0.18478311
 c      0.12567693     1.78539225    -0.08543471
 c      1.31090226     0.97800700    -0.10816144
 h     -0.30892456    -1.94792783     0.12011086
 h     -1.92658323     1.73019270    -0.47887012
 h      0.23110958     2.84141168    -0.42860961
 h      2.24928421     1.58523069    -0.06466808
 o      2.25571489    -1.35183012     0.13767836
 h      3.17662123    -0.89393885     0.22000659
 c     -2.52682984    -0.95022422    -0.08336335
 h     -2.42272403    -1.74623984    -0.54015147
 h     -2.76367319    -1.14194793     0.97813928
 h     -3.43100989    -0.39769826    -0.47358478
 h     -1.80402266     1.71603186     1.19418277
          17

 c      1.24802679    -0.44047283    -0.10153401
 c     -0.06219126    -0.90249304    -0.01647586
 c     -1.24514702    -0.15896590    -0.02230139
 c     -1.26306359     1.35634523     0.19813858
 c      0.12071210     1.78099389    -0.09521112
 c      1.30891748     0.97296184    -0.10388903
 h     -0.34938766    -1.94858675     0.12818736
 h     -1.94995192     1.74885321    -0.49837402
 h      0.20804945     2.82237061    -0.45510036
 h      2.22101312     1.59924873    -0.06365596
 o      2.26363889    -1.35520541     0.13935059
 h      3.07889385    -0.91828345     0.20289203
 c     -2.52440020    -0.94601375    -0.07612820
 h     -2.34459623    -1.78573485    -0.56856421
 h     -2.79145542    -1.16911047     0.93340280
 h     -3.41556552    -0.35719528    -0.47516369
 h     -1.78435890     1.71054544     1.17506847
          17

 c      1.24133166    -0.44171217    -0.09962834
 c     -0.05836601    -0.88635234    -0.01835013
 c     -1.24104143    -0.14719721    -0.02574878
 c     -1.25948127     1.34112318     0.21269115
 c      0.11622799     1.77629618    -0.10539234
 c      1.30646749     0.96911650    -0.09936664
 h     -0.38072574    -1.95205209     0.13604535
 h     -1.98357755     1.77735856    -0.53069220
 h      0.18736767     2.80085235    -0.48133138
 h      2.19263193     1.60690824    -0.06356676
 o      2.26933411    -1.35820362     0.14052349
 h      3.00200360    -0.93213877     0.18695072
 c     -2.52267411    -0.93761876    -0.06860400
 h     -2.26345428    -1.86377573    -0.61995791
 h     -2.82163197    -1.19862182     0.90192933
 h     -3.39079111    -0.32270624    -0.47505279
 h     -1.75493438     1.69922061     1.15081718
          17

 c      1.23660404    -0.44357186    -0.09692834
 c     -0.05664496    -0.87197790    -0.02004537
 c     -1.23713228    -0.13507088    -0.02830646
 c     -1.25640923     1.32562444     0.22655836
 c      0.11219484     1.77096771    -0.11581610
 c      1.30321738     0.96652839    -0.09472542
 h     -0.39968030    -1.95089429     0.14255286
 h     -2.01436668     1.80677030    -0.56135391
 h      0.16980824     2.78017819    -0.50818267
 h      2.16868911     1.60997210    -0.06406653
 o      2.26931785    -1.36259838     0.14096545
 h      3.00041436    -0.90521513     0.17563698
 c     -2.52052854    -0.92813936    -0.06337317
 h     -2.19065068    -1.93986827    -0.67160634
 h     -2.85510910    -1.23215354     0.89043351
 h     -3.35786765    -0.29610827    -0.47456840
 h     -1.72023174     1.68455718     1.12911607
          17

 c      1.23412958    -0.44607006    -0.09343727
 c     -0.05729371    -0.86001507    -0.02146776
 c     -1.23364306    -0.12299283    -0.02980505
 c     -1.25398380     1.31052966     0.23814524
 c      0.10856750     1.76474230    -0.12632912
 c      1.29887413     0.96512910    -0.09009641
 h     -0.40449542    -1.94089860     0.14697431
 h     -2.03494898     1.83101876    -0.58132849
 h      0.15585344     2.76320124    -0.53636678
 h      2.15341818     1.61062821    -0.06487588
 o      2.26437011    -1.36795973     0.14077431
 h      3.06198234    -0.84353215     0.16746140
 c     -2.51720413    -0.91916747    -0.06116501
 h     -2.13359808    -1.99477406    -0.71250456
 h     -2.89027134    -1.26933509     0.89624155
 h     -3.32003737    -0.27732373    -0.47555883
 h     -1.68626091     1.67046603     1.11989017
          17

 c      1.23403610    -0.44909282    -0.08917318
 c     -0.06032443    -0.85077427    -0.02256287
 c     -1.23077211    -0.11146594    -0.03014590
 c     -1.25203856     1.29637555     0.24636050
 c      0.10530200     1.75751788    -0.13683080
 c      1.29331571     0.96481009    -0.08559201
 h     -0.39512730    -1.92132144     0.14903416
 h     -2.04231096     1.84662913    -0.58593584
 h      0.14567057     2.75119564    -0.56606166
 h      2.14929469     1.61040436    -0.06582447
 o      2.25791978    -1.37218920     0.14012782
 h      3.13301972    -0.78074133     0.15986605
 c     -2.51237871    -0.91161052    -0.06147201
 h     -2.09572552    -2.02150138    -0.73869254
 h     -2.92303669    -1.30701608     0.90978237
 h     -3.28202580    -0.26473073    -0.48020892
 h     -1.65824660     1.66071665     1.13176323
          17

 c      1.23625152    -0.45245120    -0.08416925
 c     -0.06546192    -0.84423375    -0.02331740
 c     -1.22865839    -0.10105830    -0.02929940
 c     -1.25055403     1.28386504     0.25095778
 c      0.10236611     1.74940176    -0.14730401
 c      1.28670294     0.96549625    -0.08129282
 h     -0.37318415    -1.89485979     0.14896134
 h     -2.03580237     1.85174985    -0.57301834
 h      0.13914101     2.74335162    -0.59670532
 h      2.15601701     1.60932558    -0.06684196
 o      2.25192826    -1.37407792     0.13909801
 h      3.18329708    -0.73688723     0.15209463
 c     -2.50594610    -0.90615519    -0.06347888
 h     -2.07835025    -2.01792044    -0.74901762
 h     -2.94887605    -1.34078567     0.92092070
 h     -3.24901057    -0.25592447    -0.49065444
 h     -1.63754288     1.65623421     1.16630875
          17

 c      1.24048111    -0.45590745    -0.07847915
 c     -0.07216199    -0.84003096    -0.02376114
 c     -1.22736957    -0.09236987    -0.02729248
 c     -1.24977274     1.27396165     0.25259306
 c      0.09973375     1.74067425    -0.15781000
 c      1.27948043     0.96714983    -0.07724463
 h     -0.34178649    -1.86769396     0.14754695
 h     -2.01615596     1.84561868    -0.54201317
 h      0.13593236     2.73722891    -0.62714527
 h      2.17064588     1.60599798    -0.06789673
 o      2.24717530    -1.37321685     0.13771387
 h      3.20168422    -0.71959736     0.14419548
 c     -2.49793135    -0.90328714    -0.06658811
 h     -2.08175610    -1.98384683    -0.74339440
 h     -2.96441471    -1.36663020     0.92263984
 h     -3.22500998    -0.24898503    -0.50826272
 h     -1.62130919     1.65422346     1.21643281
          17

 c      1.24623138    -0.45917437    -0.07218170
 c     -0.07969067    -0.83751766    -0.02395882
 c     -1.22690582    -0.08597286    -0.02418666
 c     -1.24994292     1.26762821     0.25239876
 c      0.09736896     1.73169535    -0.16844932
 c      1.27227028     0.96970877    -0.07346336
 h     -0.30509980    -1.84880774     0.14607327
 h     -1.98557815     1.82871441    -0.49402096
 h      0.13557387     2.72984272    -0.65606540
 h      2.18880442     1.59852287    -0.06893047
 o      2.24394798    -1.36957337     0.13599909
 h      3.18539051    -0.73084842     0.13643089
 c     -2.48855957    -0.90316232    -0.07056111
 h     -2.10535289    -1.92066140    -0.72255228
 h     -2.96788439    -1.38166214     0.91161186
 h     -3.21137687    -0.24373839    -0.53281443
 h     -1.60530510     1.65035804     1.27127347
          17

 c      1.25286123    -0.46191487    -0.06538247
 c     -0.08727247    -0.83602020    -0.02397153
 c     -1.22721581    -0.08232427    -0.02005540
 c     -1.25100403     1.26544583     0.25160958
 c      0.09521373     1.72280987    -0.17931489
 c      1.26573212     0.97302342    -0.06994358
 h     -0.26719422    -1.84697047     0.14584971
 h     -1.94889528     1.80373012    -0.43290059
 h      0.13751493     2.71874328    -0.68243985
 h      2.20612966     1.58551677    -0.06983004
 o      2.24226879    -1.36334770     0.13398196
 h      3.13644697    -0.76933344     0.12911973
 c     -2.47833061    -0.90542454    -0.07540980
 h     -2.14694088    -1.83300241    -0.68910237
 h     -2.95908334    -1.38431398     0.88774713
 h     -3.20652466    -0.24196115    -0.56221951
 h     -1.58624438     1.64117242     1.32141689
          17

 c      1.25964111    -0.46375980    -0.05820917
 c     -0.09424319    -0.83529336    -0.02378854
 c     -1.22821806    -0.08168022    -0.01497683
 c     -1.25234680     1.26729772     0.25156295
 c      0.09319022     1.71428362    -0.19045874
 c      1.26044643     0.97683433    -0.06666700
 h     -0.23075396    -1.86548415     0.14736577
 h     -1.91569437     1.77735760    -0.36724184
 h      0.14116790     2.70271112    -0.70584057
 h      2.21932723     1.56670641    -0.07044413
 o      2.24174703    -1.35505896     0.13169841
 h      3.06405277    -0.82906784     0.12256230
 c     -2.46805963    -0.90885919    -0.08103259
 h     -2.20085690    -1.73365538    -0.65089256
 h     -2.93939176    -1.37450052     0.85394106
 h     -3.20710807    -0.24622856    -0.59309595
 h     -1.56232765     1.62487413     1.36066314
          17

 c      1.26582730    -0.46433941    -0.05079906
 c     -0.10009540    -0.83576468    -0.02329407
 c     -1.22981892    -0.08405611    -0.00904970
 c     -1.25272050     1.27223926     0.25379966
 c      0.09120971     1.70627454    -0.20187757
 c      1.25683324     0.98078554    -0.06360848
 h     -0.19701907    -1.89934099     0.14984230
 h     -1.90164964     1.76133497    -0.31116401
 h      0.14595229     2.68202985    -0.72657511
 h      2.22674212     1.54307232    -0.07063493
 o      2.24097325    -1.34588643     0.12920211
 h      2.99394242    -0.89383921     0.11681728
 c     -2.45891251    -0.91074331    -0.08657000
 h     -2.25554939    -1.65225511    -0.62761510
 h     -2.91194428    -1.35393478     0.81622278
 h     -3.20967693    -0.25834143    -0.62177467
 h     -1.53289390     1.60114878     1.38565564
          17

 c      1.27076250    -0.46330598    -0.04327951
 c     -0.10442533    -0.83825772    -0.02231603
 c     -1.23191168    -0.08925219    -0.00241909
 c     -1.25078317     1.27896855     0.25958770
 c      0.08918747     1.69883310    -0.21351350
 c      1.25509548     0.98445450    -0.06073994
 h     -0.16677811    -1.93841162     0.15176969
 h     -1.92235186     1.76740723    -0.27789361
 h      0.15134798     2.65840378    -0.74567914
 h      2.22859165     1.51671243    -0.07034678
 o      2.23690175    -1.33791965     0.12659048
 h      2.97761050    -0.93321511     0.11120431
 c     -2.45200437    -0.90719302    -0.09038269
 h     -2.29714836    -1.63181688    -0.65017213
 h     -2.88168647    -1.32644035     0.78384324
 h     -3.21190508    -0.27823893    -0.64514094
 h     -1.49802433     1.57078861     1.39530858
          17

 c      1.27397690    -0.46032040    -0.03575384
 c     -0.10692421    -0.84352488    -0.02070066
 c     -1.23432983    -0.09689335     0.00472630
 c     -1.24643649     1.28691967     0.26885882
 c      0.08706542     1.69193135    -0.22527028
 c      1.25518966     0.98739289    -0.05803160
 h     -0.14096700    -1.97277845     0.15174094
 h     -1.97775307     1.79553840    -0.26692661
 h      0.15692913     2.63453593    -0.76475900
 h      2.22692387     1.49054557    -0.06966424
 o      2.22790634    -1.33225502     0.12397156
 h      3.04341042    -0.93316379     0.10482860
 c     -2.44721978    -0.89744883    -0.09298438
 h     -2.32425243    -1.67896886    -0.72409420
 h     -2.85464965    -1.29762094     0.76802323
 h     -3.21319735    -0.30367614    -0.66121059
 h     -1.45836127     1.53547210     1.39080167
          17

 c      1.27519863    -0.45505126    -0.02829869
 c     -0.10742469    -0.85199126    -0.01835177
 c     -1.23680447    -0.10645852     0.01217991
 c     -1.24098131     1.29636587     0.28028163
 c      0.08482651     1.68551135    -0.23704305
 c      1.25685848     0.98918220    -0.05545205
 h     -0.12059964    -1.99568607     0.14886201
 h     -2.05046522     1.83372009    -0.26539219
 h      0.16233255     2.61334569    -0.78562863
 h      2.22513380     1.46783399    -0.06882297
 o      2.21720197    -1.32754400     0.12136081
 h      3.14248922    -0.91925795     0.09826594
 c     -2.44376323    -0.88486115    -0.09764736
 h     -2.34432392    -1.75419657    -0.81736646
 h     -2.83544556    -1.27272345     0.77702582
 h     -3.21450604    -0.33094642    -0.66950768
 h     -1.41512986     1.49771669     1.37609558
          17

 c      1.27431814    -0.44727237    -0.02095269
 c     -0.10591569    -0.86371049    -0.01523428
 c     -1.23898409    -0.11734602     0.01973298
 c     -1.23581610     1.30749508     0.29227589
 c      0.08248576     1.67954314    -0.24875395
 c      1.25974884     0.98950571    -0.05297282
 h     -0.10654362    -2.00417190     0.14277876
 h     -2.12126192     1.86971774    -0.26095205
 h      0.16718540     2.59695517    -0.80976077
 h      2.22683291     1.45148968    -0.06815843
 o      2.20786950    -1.32277334     0.11875058
 h      3.22761976    -0.91136252     0.09231408
 c     -2.44145588    -0.87253942    -0.10633663
 h     -2.36114957    -1.82554894    -0.90225597
 h     -2.82420948    -1.25329762     0.80942422
 h     -3.21782753    -0.35595531    -0.67111255
 h     -1.37013801     1.46076434     1.35862081
          17

 c      1.27137888    -0.43696644    -0.01370929
 c     -0.10253263    -0.87836753    -0.01136671
 c     -1.24048357    -0.12896199     0.02719023
 c     -1.23177232     1.32007557     0.30343195
 c      0.08007122     1.67407929    -0.26038790
 c      1.26356525     0.98823079    -0.05057403
 h     -0.09932807    -1.99903341     0.13361097
 h     -2.17723481     1.89623576    -0.24654520
 h      0.17104280     2.58582651    -0.83775183
 h      2.23425652     1.44330077    -0.06801690
 o      2.20128503    -1.31768564     0.11614342
 h      3.27772488    -0.91586214     0.08732713
 c     -2.44060541    -0.86243526    -0.11890270
 h     -2.37553866    -1.87862108    -0.96563775
 h     -2.81711871    -1.23689389     0.85421544
 h     -3.22583144    -0.37485724    -0.66823026
 h     -1.32539579     1.42799137     1.34889695
          17

 c      1.26657964    -0.42437488    -0.00652334
 c     -0.09753810    -0.89525769    -0.00681479
 c     -1.24094903    -0.14079992     0.03438235
 c     -1.22921755     1.33366345     0.31271149
 c      0.07760902     1.66926753    -0.27200648
 c      1.26817979     0.98546947    -0.04825003
 h     -0.09900955    -1.98497333     0.12192409
 h     -2.21128075     1.90997506    -0.21909521
 h      0.17338232     2.57856503    -0.86911276
 h      2.24704937     1.44342653    -0.06865925
 o      2.19788362    -1.31226997     0.11353852
 h      3.28549147    -0.93344046     0.08342871
 c     -2.44155645    -0.85572292    -0.13431377
 h     -2.38747514    -1.90794555    -1.00250504
 h     -2.80981848    -1.22005361     0.89789455
 h     -3.24103120    -0.38464091    -0.66319197
 h     -1.28227972     1.40183855     1.35678020
          17

 c      1.26026472    -0.40999939     0.00067344
 c     -0.09129432    -0.91328030    -0.00168352
 c     -1.24011827    -0.15248080     0.04116822
 c     -1.22825563     1.34780256     0.31985413
 c      0.07511150     1.66530466    -0.28372539
 c      1.27363034     0.98158035    -0.04601233
 h     -0.10513433    -1.97063579     0.10867367
 h     -2.22016839     1.91005953    -0.17794824
 h      0.17366805     2.57252557    -0.90253968
 h      2.26234680     1.45047281    -0.07018997
 o      2.19762813    -1.30654955     0.11092757
 h      3.24995204    -0.96263503     0.08065643
 c     -2.44452807    -0.85298882    -0.15161003
 h     -2.39686396    -1.91156138    -1.01125853
 h     -2.79957416    -1.20051693     0.92995685
 h     -3.26438979    -0.38378051    -0.65726146
 h     -1.24104520     1.38317603     1.38502481
          17

 c      1.25289937    -0.39457896     0.00795561
 c     -0.08422577    -0.93108188     0.00390582
 c     -1.23786065    -0.16374717     0.04743021
 c     -1.22873311     1.36202732     0.32552182
 c      0.07256322     1.66235989    -0.29566298
 c      1.28001749     0.97711749    -0.04388928
 h     -0.11683646    -1.96704387     0.09493323
 h     -2.20381481     1.89740156    -0.12428819
 h      0.17145020     2.56480666    -0.93648756
 h      2.27608867     1.46209077    -0.07253273
 o      2.20004326    -1.30057961     0.10830393
 h      3.17618776    -1.00019467     0.07893020
 c     -2.44966045    -0.85432828    -0.17020057
 h     -2.40369776    -1.88906975    -0.99187732
 h     -2.78545094    -1.17757731     0.94417072
 h     -3.29426437    -0.37257287    -0.65005448
 h     -1.20146830     1.37185709     1.42690936
          17

 c      1.24503880    -0.37903983     0.01538912
 c     -0.07678708    -0.94749332     0.00986029
 c     -1.23419410    -0.17443267     0.05306538
 c     -1.23008804     1.37575564     0.33090297
 c      0.06990526     1.66050930    -0.30788504
 c      1.28738485     0.97275198    -0.04192331
 h     -0.13296086    -1.98276166     0.08135660
 h     -2.16620605     1.87505907    -0.06134887
 h      0.16644304     2.55310977    -0.96974226
 h      2.28460621     1.47572536    -0.07545152
 o      2.20378898    -1.29459086     0.10568581
 h      3.08245294    -1.03915502     0.07779610
 c     -2.45703861    -0.85939311    -0.18975658
 h     -2.40807994    -1.84173205    -0.94591381
 h     -2.76783798    -1.15172720     0.93796856
 h     -3.32666721    -0.35288042    -0.64004975
 h     -1.16372865     1.36756215     1.47108551
          17

 c      1.23729001    -0.36439650     0.02301918
 c     -0.06945917    -0.96207052     0.01614567
 c     -1.22928212    -0.18443076     0.05797420
 c     -1.23112640     1.38816742     0.33728587
 c      0.06703174     1.65970438    -0.32036951
 c      1.29564004     0.96918505    -0.04016753
 h     -0.15191827    -2.01796717     0.06785733
 h     -2.11805237     1.84946144     0.00487026
 h      0.15854787     2.53622406    -1.00180230
 h      2.28571704     1.48922042    -0.07860624
 o      2.20572193    -1.28926705     0.10315832
 h      3.01550624    -1.06499725     0.07585632
 c     -2.46663695    -0.86729383    -0.20990847
 h     -2.41016643    -1.77474166    -0.87827228
 h     -2.74805916    -1.12432129     0.91184504
 h     -3.35663782    -0.32750139    -0.62571800
 h     -1.12849406     1.37001087     1.50739454
          17

 c      1.23025110    -0.35158680     0.03086022
 c     -0.06275558    -0.97516720     0.02275837
 c     -1.22341651    -0.19367008     0.06205397
 c     -1.22985699     1.39812364     0.34588755
 c      0.06381611     1.65977716    -0.33300442
 c      1.30451223     0.96705972    -0.03868251
 h     -0.17144103    -2.06398436     0.05401843
 h     -2.07943527     1.83148206     0.06543889
 h      0.14782282     2.51416383    -1.03301447
 h      2.27923337     1.50122612    -0.08163309
 o      2.20185689    -1.28550227     0.10086283
 h      3.03607526    -1.06067562     0.07103844
 c     -2.47827903    -0.87616586    -0.22979444
 h     -2.40978973    -1.70337883    -0.80165040
 h     -2.72816721    -1.09736805     0.86935967
 h     -3.37967919    -0.29960055    -0.60645764
 h     -1.09652864     1.37882202     1.52924224
          17

 c      1.22440674    -0.34131083     0.03889580
 c     -0.05716620    -0.98746651     0.02967736
 c     -1.21699277    -0.20208880     0.06520628
 c     -1.22407294     1.40444974     0.35758658
 c      0.06017976     1.66047319    -0.34561412
 c      1.31352823     0.96688927    -0.03753708
 h     -0.18885728    -2.10896152     0.03971766
 h     -2.07388435     1.83308629     0.11179857
 h      0.13442414     2.48804552    -1.06445024
 h      2.26705308     1.51143847    -0.08424804
 o      2.19357932    -1.28285086     0.09878878
 h      3.12132808    -1.03260071     0.06395907
 c     -2.49171626    -0.88245171    -0.24762245
 h     -2.40524049    -1.66243442    -0.74202238
 h     -2.71082020    -1.07333221     0.81770156
 h     -3.39263056    -0.27233829    -0.58299814
 h     -1.06830934     1.39338456     1.53368436
          17

 c      1.22006449    -0.33400871     0.04709390
 c     -0.05304139    -0.99952669     0.03685185
 c     -1.21045071    -0.20961553     0.06735780
 c     -1.21321509     1.40683813     0.37238407
 c      0.05615721     1.66150040    -0.35799574
 c      1.32204868     0.96898275    -0.03680830
 h     -0.20175024    -2.14317865     0.02528211
 h     -2.10717147     1.85671675     0.14248013
 h      0.11854650     2.45969705    -1.09760025
 h      2.25288173     1.52064867    -0.08631502
 o      2.18491002    -1.28030838     0.09683375
 h      3.20815067    -0.99779183     0.05683681
 c     -2.50668065    -0.88204208    -0.26169435
 h     -2.39290963    -1.69390787    -0.72723185
 h     -2.69911396    -1.05486948     0.76825571
 h     -3.39424856    -0.24831091    -0.55737967
 h     -1.04374373     1.41278700     1.52123708
          17

 c      1.21734915    -0.32990380     0.05541960
 c     -0.05052517    -1.01159557     0.04421436
 c     -1.20420089    -0.21615841     0.06848363
 c     -1.19899579     1.40611544     0.38938219
 c      0.05189847     1.66258654    -0.36995814
 c      1.32936690     0.97339940    -0.03657448
 h     -0.20841158    -2.16098152     0.01129277
 h     -2.16011549     1.89213835     0.16299509
 h      0.10036267     2.43099209    -1.13389959
 h      2.24142301     1.53045869    -0.08785343
 o      2.17801893    -1.27737998     0.09495519
 h      3.26361440    -0.96564966     0.05092974
 c     -2.52232994    -0.87536030    -0.27337286
 h     -2.37434108    -1.78825039    -0.75071696
 h     -2.69604072    -1.04458923     0.73517227
 h     -3.38596146    -0.22839910    -0.53269002
 h     -1.02202559     1.43587365     1.49616494
          17

 c      1.21622154    -0.32900837     0.06383375
 c     -0.04957193    -1.02358550     0.05169330
 c     -1.19862055    -0.22163813     0.06861237
 c     -1.18362839     1.40332903     0.40726980
 c      0.04761024     1.66353675    -0.38136370
 c      1.33485386     0.97997239    -0.03690408
 h     -0.20799771    -2.16084126    -0.00164339
 h     -2.20914709     1.92689099     0.17918999
 h      0.07997650     2.40309801    -1.17410839
 h      2.23689266     1.54250765    -0.08897648
 o      2.17375514    -1.27389870     0.09315482
 h      3.27625397    -0.94028897     0.04673104
 c     -2.53720104    -0.86629189    -0.28528974
 h     -2.35757680    -1.89800399    -0.78653928
 h     -2.70316275    -1.04446940     0.72859137
 h     -3.37208397    -0.21105493    -0.51258221
 h     -1.00158886     1.46149283     1.46708005
          17

 c      1.21651452    -0.33111163     0.07228395
 c     -0.05000345    -1.03508267     0.05922210
 c     -1.19405505    -0.22602967     0.06782668
 c     -1.16869912     1.39916910     0.42456559
 c      0.04348495     1.66425960    -0.39216215
 c      1.33812189     0.98839217    -0.03784698
 h     -0.20056810    -2.14521598    -0.01308483
 h     -2.23911117     1.95268889     0.19457822
 h      0.05743115     2.37597962    -1.21779777
 h      2.24126626     1.55740706    -0.08977732
 o      2.17241314    -1.26982697     0.09145184
 h      3.24378204    -0.92360438     0.04439153
 c     -2.55003574    -0.85775300    -0.29823235
 h     -2.34895379    -1.99064857    -0.81917141
 h     -2.71956031    -1.05457216     0.74666963
 h     -3.35875807    -0.19292244    -0.50053949
 h     -0.98015675     1.48885858     1.44649799
          17

 c      1.21796298    -0.33579152     0.08069560
 c     -0.05155572    -1.04534552     0.06675266
 c     -1.19078521    -0.22936166     0.06626176
 c     -1.15512971     1.39397694     0.43994062
 c      0.03965417     1.66474787    -0.40239798
 c      1.33911945     0.99828650    -0.03942967
 h     -0.18706913    -2.12065527    -0.02293521
 h     -2.24284452     1.96522795     0.21086081
 h      0.03278664     2.34847227    -1.26326049
 h      2.25333748     1.57409825    -0.09023364
 o      2.17394461    -1.26520898     0.08987660
 h      3.16969797    -0.91604154     0.04383428
 c     -2.56008548    -0.85130496    -0.31141473
 h     -2.35134138    -2.05174004    -0.84277811
 h     -2.74251277    -1.07261491     0.77712533
 h     -3.35154804    -0.17066743    -0.49897805
 h     -0.95535077     1.51766936     1.44651643
          17

 c      1.22022021    -0.34246296     0.08896944
 c     -0.05391962    -1.05334968     0.07427042
 c     -1.18898985    -0.23169999     0.06408569
 c     -1.14329929     1.38794270     0.45284527
 c      0.03617007     1.66502248    -0.41217706
 c      1.33809245     1.00924457    -0.04165123
 h     -0.16916378    -2.09740083    -0.03159601
 h     -2.21827445     1.96274317     0.22864220
 h      0.00621376     2.31885268    -1.30795950
 h      2.26933515     1.59020760    -0.09021589
 o      2.17772208    -1.26025670     0.08848414
 h      3.06706488    -0.91514862     0.04455180
 c     -2.56714791    -0.84764279    -0.32371201
 h     -2.36547710    -2.07570545    -0.85573680
 h     -2.76902059    -1.09511873     0.80581698
 h     -3.35254157    -0.14345301    -0.50860737
 h     -0.92612413     1.54732113     1.47087743
          17

 c      1.22286087    -0.35044597     0.09698759
 c     -0.05679218    -1.05803489     0.08179109
 c     -1.18873218    -0.23312940     0.06147273
 c     -1.13309063     1.38126317     0.46376316
 c      0.03301063     1.66507593    -0.42160638
 c      1.33545034     1.02080207    -0.04448236
 h     -0.14870922    -2.08666781    -0.03988317
 h     -2.16703005     1.94533426     0.24774034
 h     -0.02195929     2.28554293    -1.34925312
 h      2.28456709     1.60308028    -0.08957648
 o      2.18178917    -1.25567411     0.08739708
 h      2.97047321    -0.91034129     0.04491775
 c     -2.57152143    -0.84683311    -0.33432851
 h     -2.39094810    -2.06078930    -0.85803609
 h     -2.79667925    -1.11866888     0.82223750
 h     -3.35929708    -0.11413319    -0.52848094
 h     -0.89366906     1.57577987     1.51184137
          17

 c      1.22538804    -0.35901524     0.10462788
 c     -0.05993705    -1.05881814     0.08931244
 c     -1.18997503    -0.23373303     0.05858656
 c     -1.12392628     1.37408360     0.47370298
 c      0.03010492     1.66484182    -0.43073616
 c      1.33162039     1.03244449    -0.04787192
 h     -0.12703135    -2.09483048    -0.04840610
 h     -2.09497672     1.91533377     0.26715209
 h     -0.05127935     2.24762325    -1.38504842
 h      2.29497726     1.61072332    -0.08824624
 o      2.18261330    -1.25299125     0.08683919
 h      2.94006272    -0.87790167     0.04162586
 c     -2.57381722    -0.84850646    -0.34286924
 h     -2.42652260    -2.00760734    -0.85057369
 h     -2.82383288    -1.14046724     0.82037442
 h     -3.36660121    -0.08795961    -0.55658869
 h     -0.86054206     1.59982692     1.55630737
          17

 c      1.22728609    -0.36741661     0.11178001
 c     -0.06321179    -1.05599188     0.09675158
 c     -1.19260562    -0.23357981     0.05557432
 c     -1.11470392     1.36625800     0.48363505
 c      0.02737584     1.66419315    -0.43952705
 c      1.32692766     1.04365067    -0.05175904
 h     -0.10475519    -2.11883159    -0.05675154
 h     -2.01452369     1.87873194     0.28465424
 h     -0.08126773     2.20505537    -1.41421884
 h      2.29806543     1.61227578    -0.08630597
 o      2.17960362    -1.25277553     0.08689777
 h      2.98971903    -0.81020391     0.03344387
 c     -2.57474121    -0.85195310    -0.34917361
 h     -2.47002635    -1.92027075    -0.83565452
 h     -2.84950022    -1.15843898     0.79795796
 h     -3.36911671    -0.07018984    -0.59049048
 h     -0.82926199     1.61631397     1.59289952
          17

 c      1.22813950    -0.37492013     0.11835070
 c     -0.06652409    -1.05052692     0.10394583
 c     -1.19645455    -0.23273114     0.05256461
 c     -1.10368199     1.35714568     0.49433106
 c      0.02476749     1.66295924    -0.44784905
 c      1.32153522     1.05392435    -0.05608243
 h     -0.08240942    -2.14844997    -0.06346090
 h     -1.94678373     1.84669663     0.29627851
 h     -0.11153121     2.15862141    -1.43678331
 h      2.29327513     1.60810944    -0.08397652
 o      2.17651336    -1.25342067     0.08737550
 h      3.06372958    -0.73494238     0.02359819
 c     -2.57496789    -0.85589319    -0.35305888
 h     -2.51796530    -1.81070216    -0.81904748
 h     -2.87335740    -1.17126853     0.75593250
 h     -3.36304952    -0.06435861    -0.62771660
 h     -0.80165840     1.62297078     1.61449248
          17

 c      1.22770562    -0.38090649     0.12425694
 c     -0.06978130    -1.04353167     0.11071278
 c     -1.20130099    -0.23126841     0.04966310
 c     -1.08900699     1.34586779     0.50631684
 c      0.02224252     1.66094179    -0.45550579
 c      1.31546588     1.06278057    -0.06078020
 h     -0.06091094    -2.17252255    -0.06680530
 h     -1.91558309     1.83254319     0.29733332
 h     -0.14183875     2.10963417    -1.45386924
 h      2.28201738     1.59971528    -0.08153020
 o      2.17595427    -1.25364488     0.08810454
 h      3.12269326    -0.67427616     0.01484636
 c     -2.57504828    -0.85785313    -0.35393843
 h     -2.56560148    -1.70655013    -0.81441970
 h     -2.89590582    -1.17859728     0.69860836
 h     -3.34676096    -0.07145850    -0.66598613
 h     -0.77875162     1.61854729     1.61800084
          17

 c      1.22589581    -0.38492588     0.12942173
 c     -0.07288888    -1.03588770     0.11690083
 c     -1.20687972    -0.22931290     0.04695570
 c     -1.07041804     1.33230276     0.51953935
 c      0.01977920     1.65794364    -0.46228159
 c      1.30864980     1.06974801    -0.06579184
 h     -0.04148498    -2.18299738    -0.06545888
 h     -1.92741185     1.84013288     0.28702882
 h     -0.17212905     2.05955937    -1.46736411
 h      2.26737543     1.58943723    -0.07920610
 o      2.17890022    -1.25289011     0.08901050
 h      3.15140564    -0.63773786     0.00849294
 c     -2.57514836    -0.85424711    -0.35069992
 h     -2.60928212    -1.65028308    -0.84525502
 h     -2.91887602    -1.18148488     0.63430333
 h     -3.32101514    -0.08945467    -0.70342329
 h     -0.76065254     1.60276483     1.60396871
          17

 c      1.22274819    -0.38671203     0.13377077
 c     -0.07576773    -1.02814794     0.12240717
 c     -1.21287901    -0.22699528     0.04453219
 c     -1.04982735     1.31745744     0.53313460
 c      0.01734768     1.65380255    -0.46799543
 c      1.30099621     1.07439799    -0.07106036
 h     -0.02539323    -2.17593098    -0.05873450
 h     -1.96442840     1.85934439     0.27099966
 h     -0.20243072     2.00964047    -1.47929402
 h      2.25332064     1.57999123    -0.07715534
 o      2.18554131    -1.25091041     0.09007003
 h      3.14558242    -0.62861721     0.00508341
 c     -2.57484386    -0.84389444    -0.34352281
 h     -2.64835075    -1.65752812    -0.92330153
 h     -2.94574654    -1.18298177     0.57559352
 h     -3.28919599    -0.11293333    -0.73900874
 h     -0.74635524     1.57643783     1.57686742
          17

 c      1.21840871    -0.38616934     0.13722719
 c     -0.07836310    -1.02053769     0.12717956
 c     -1.21895613    -0.22440800     0.04251479
 c     -1.02965134     1.30247560     0.54573409
 c      0.01486362     1.64841972    -0.47254969
 c      1.29250409     1.07639330    -0.07653040
 h     -0.01373094    -2.15135432    -0.04658561
 h     -2.00392009     1.87734436     0.25672868
 h     -0.23270893     1.96061503    -1.49109611
 h      2.24333866     1.57373058    -0.07540107
 o      2.19565740    -1.24758651     0.09128996
 h      3.10615996    -0.64703511     0.00475101
 c     -2.57361035    -0.82984124    -0.33538583
 h     -2.68025476    -1.69513773    -1.02732885
 h     -2.98136037    -1.18780526     0.53633177
 h     -3.25685347    -0.13399264    -0.77321340
 h     -0.73351191     1.54174737     1.54583505
          17

 c      1.21311647    -0.38335112     0.13970581
 c     -0.08064716    -1.01295213     0.13121526
 c     -1.22478418    -0.22161415     0.04104933
 c     -1.01172399     1.28801167     0.55580510
 c      0.01215748     1.64176811    -0.47596283
 c      1.28338321     1.07553797    -0.08214516
 h     -0.00726746    -2.11326625    -0.02957369
 h     -2.03090451     1.88599470     0.24972769
 h     -0.26270070     1.91262809    -1.50309215
 h      2.23889829     1.57187184    -0.07381981
 o      2.20858654    -1.24297904     0.09271730
 h      3.04001975    -0.68931029     0.00706626
 c     -2.57116505    -0.81521116    -0.32906935
 h     -2.70116045    -1.73057087    -1.13045359
 h     -3.02872145    -1.19933849     0.52322472
 h     -3.22984230    -0.14492216    -0.80786342
 h     -0.71848861     1.50210070     1.52428826
          17

 c      1.20719333    -0.37843598     0.14110849
 c     -0.08261680    -1.00494058     0.13456065
 c     -1.23007630    -0.21866301     0.04027125
 c     -0.99721446     1.27436850     0.56209251
 c      0.00897743     1.63388095    -0.47837155
 c      1.27410264     1.07179305    -0.08784628
 h     -0.00628951    -2.06983386    -0.00881843
 h     -2.03798623     1.88164716     0.25317495
 h     -0.29183946     1.86534599    -1.51445527
 h      2.23872974     1.57414243    -0.07213256
 o      2.22277470    -1.23766230     0.09449597
 h      2.96735774    -0.74294651     0.01013402
 c     -2.56775064    -0.80178863    -0.32541111
 h     -2.70905012    -1.74900851    -1.21678709
 h     -3.08502874    -1.21600772     0.53023758
 h     -3.21163087    -0.14126474    -0.84439405
 h     -0.69762535     1.46075705     1.52512934
          17

 c      1.20104234    -0.37170784     0.14132198
 c     -0.08427616    -0.99576856     0.13729684
 c     -1.23459379    -0.21558312     0.04027713
 c     -0.98665623     1.26181946     0.56435458
 c      0.00502910     1.62483833    -0.48000272
 c      1.26530457     1.06525138    -0.09358181
 h     -0.01052908    -2.03269120     0.01423770
 h     -2.02265122     1.86345090     0.26854656
 h     -0.31933687     1.81816322    -1.52368019
 h      2.23948657     1.57910383    -0.06988203
 o      2.23501842    -1.23328105     0.09698115
 h      2.93384941    -0.77828660     0.00878059
 c     -2.56420847    -0.79043796    -0.32418420
 h     -2.70352296    -1.74568831    -1.27873611
 h     -3.14273892    -1.23231684     0.54438236
 h     -3.20159029    -0.12343837    -0.88167176
 h     -0.66990653     1.41880713     1.55165302
          17

 c      1.19513400    -0.36356215     0.14023010
 c     -0.08559096    -0.98472929     0.13949890
 c     -1.23817044    -0.21236322     0.04112361
 c     -0.97998214     1.25064880     0.56361941
 c      0.00005980     1.61477630    -0.48113098
 c      1.25761159     1.05613047    -0.09933028
 h     -0.01935205    -2.01328140     0.03841304
 h     -1.98592451     1.83257396     0.29602164
 h     -0.34438236     1.77042805    -1.52924142
 h      2.23724900     1.58488520    -0.06644887
 o      2.24219037    -1.23147060     0.10059334
 h      2.98354500    -0.76648710    -0.00312477
 c     -2.56158697    -0.78139489    -0.32517559
 h     -2.68499805    -1.71983335    -1.31269417
 h     -3.19395591    -1.24263203     0.55418060
 h     -3.19594183    -0.09558271    -0.91579022
 h     -0.63820842     1.37525580     1.59418098
          17

 c      1.18992554    -0.35457059     0.13775999
 c     -0.08643436    -0.97170592     0.14119337
 c     -1.24074797    -0.20894603     0.04285668
 c     -0.97666940     1.24088245     0.56152216
 c     -0.00602674     1.60391911    -0.48203328
 c      1.25143422     1.04483057    -0.10513726
 h     -0.03217445    -2.01625142     0.06336888
 h     -1.93281970     1.79258762     0.33448545
 h     -0.36633733     1.72170193    -1.53013615
 h      2.22891771     1.58985242    -0.06120147
 o      2.24615727    -1.23079026     0.10513207
 h      3.08155957    -0.72874716    -0.02186354
 c     -2.56072497    -0.77452004    -0.32844975
 h     -2.65434036    -1.67230601    -1.31692044
 h     -3.23298829    -1.24319176     0.55263499
 h     -3.19026921    -0.06286933    -0.94190466
 h     -0.60726208     1.32918112     1.63753776
          17

 c      1.18573291    -0.34566477     0.13397025
 c     -0.08656301    -0.95749317     0.14238505
 c     -1.24240674    -0.20525756     0.04556800
 c     -0.97575279     1.23197858     0.55958191
 c     -0.01304927     1.59265112    -0.48296281
 c      1.24687460     1.03204022    -0.11115500
 h     -0.04854994    -2.03585247     0.08924651
 h     -1.87440533     1.75090567     0.38125069
 h     -0.38479583     1.67201067    -1.52617892
 h      2.21307346     1.59298131    -0.05375221
 o      2.24991104    -1.22925370     0.11015199
 h      3.17560114    -0.69501693    -0.04012232
 c     -2.56204584    -0.76948042    -0.33416235
 h     -2.61281966    -1.60529543    -1.29116070
 h     -3.25673545    -1.23229573     0.53666747
 h     -3.18134510    -0.02948583    -0.95609978
 h     -0.58122897     1.28090948     1.66909753
          17

 c      1.18269347    -0.33833994     0.12932471
 c     -0.08591188    -0.94353877     0.14316813
 c     -1.24334875    -0.20144839     0.04949486
 c     -0.97563426     1.22255051     0.55876558
 c     -0.02027835     1.58159851    -0.48408592
 c      1.24367421     1.01905874    -0.11767205
 h     -0.06773407    -2.05996441     0.11505745
 h     -1.82953622     1.72015241     0.43204526
 h     -0.39933468     1.62323729    -1.51806574
 h      2.19064910     1.59374484    -0.04543407
 o      2.25466167    -1.22580607     0.11533090
 h      3.24060759    -0.67789009    -0.05382621
 c     -2.56551977    -0.76575423    -0.34222653
 h     -2.56217427    -1.52348926    -1.23794858
 h     -3.26457565    -1.21010974     0.50602775
 h     -3.16765647     0.00210677    -0.95630591
 h     -0.56290944     1.23173027     1.68128978
          17

 c      1.18114373    -0.33382819     0.12489954
 c     -0.08546740    -0.93148364     0.14371033
 c     -1.24370096    -0.19838574     0.05490520
 c     -0.97426196     1.21089112     0.55913047
 c     -0.02648428     1.57111711    -0.48514742
 c      1.24140244     1.00774853    -0.12490442
 h     -0.08866858    -2.07689609     0.13801443
 h     -1.81911168     1.71413134     0.48267537
 h     -0.40945681     1.58177996    -1.50808308
 h      2.16548128     1.59160962    -0.04199550
 o      2.26040475    -1.21981154     0.12033307
 h      3.26834390    -0.68018328    -0.06102041
 c     -2.57077117    -0.76239370    -0.35183798
 h     -2.50438072    -1.43699518    -1.16659666
 h     -3.25860311    -1.17868064     0.46281620
 h     -3.14922759     0.03097498    -0.94261659
 h     -0.55358694     1.18328148     1.67106147
          17

 c      1.18161590    -0.33220852     0.12135936
 c     -0.08636481    -0.92249456     0.14407079
 c     -1.24353792    -0.19680455     0.06175011
 c     -0.97094616     1.19674418     0.56037435
 c     -0.03114623     1.56092161    -0.48565416
 c      1.23978729     0.99905208    -0.13281418
 h     -0.11026923    -2.07942237     0.15641847
 h     -1.84755994     1.73564407     0.53232149
 h     -0.41572391     1.55287452    -1.50002559
 h      2.14252331     1.58731869    -0.04794631
 o      2.26693891    -1.21113779     0.12495365
 h      3.25695924    -0.70119114    -0.06074998
 c     -2.57719393    -0.75749919    -0.36125040
 h     -2.44037001    -1.36612035    -1.10009740
 h     -3.24373330    -1.14197075     0.41256284
 h     -3.12732494     0.05715318    -0.91713614
 h     -0.55248090     1.13717452     1.63952117
          17

 c      1.18436235    -0.33339984     0.11887873
 c     -0.08897421    -0.91715695     0.14428092
 c     -1.24309702    -0.19687181     0.06991597
 c     -0.96720320     1.18127278     0.56211418
 c     -0.03422834     1.55083879    -0.48536971
 c      1.23856465     0.99317072    -0.14135736
 h     -0.13141197    -2.06511289     0.16959915
 h     -1.89647739     1.77336812     0.58164736
 h     -0.41909706     1.53822121    -1.49683995
 h      2.12651888     1.58296651    -0.06442847
 o      2.27400131    -1.20001502     0.12916007
 h      3.20896668    -0.73797972    -0.05310218
 c     -2.58415596    -0.74836819    -0.36812252
 h     -2.36663408    -1.33952993    -1.07315898
 h     -3.22831646    -1.10620208     0.36514171
 h     -3.10399204     0.08162846    -0.88367529
 h     -0.55686869     1.09472929     1.59223674
          17

 c      1.18932585    -0.33738692     0.11748864
 c     -0.09313983    -0.91558934     0.14439014
 c     -1.24273180    -0.19849941     0.07934500
 c     -0.96509007     1.16589916     0.56378120
 c     -0.03579242     1.54092928    -0.48431418
 c      1.23749768     0.99006169    -0.15052374
 h     -0.15113932    -2.03601966     0.17716131
 h     -1.94367434     1.81307796     0.62966661
 h     -0.42006379     1.53809231    -1.49943185
 h      2.12109962     1.58063356    -0.09143479
 o      2.28088310    -1.18698403     0.13306558
 h      3.13522742    -0.78357967    -0.03995575
 c     -2.59068797    -0.73401062    -0.37232339
 h     -2.28034174    -1.36552473    -1.09681921
 h     -3.22359237    -1.07929811     0.33355135
 h     -3.08179632     0.10663930    -0.84744528
 h     -0.56211686     1.05669259     1.53988541
          17

 c      1.19616673    -0.34417409     0.11715084
 c     -0.09828045    -0.91743182     0.14446330
 c     -1.24287177    -0.20148605     0.08998274
 c     -0.96617909     1.15168898     0.56453464
 c     -0.03594997     1.53143313    -0.48272384
 c      1.23650162     0.98958168    -0.16032142
 h     -0.16885746    -1.99887124     0.17896772
 h     -1.97491756     1.84494929     0.67438047
 h     -0.41841954     1.55199267    -1.50643390
 h      2.12736895     1.58117039    -0.12852408
 o      2.28574451    -1.17314727     0.13705468
 h      3.06548052    -0.82254058    -0.02724433
 c     -2.59488982    -0.71645561    -0.37658855
 h     -2.19233487    -1.41920883    -1.14403646
 h     -3.23817498    -1.06758510     0.32733155
 h     -3.06359231     0.13570384    -0.81418189
 h     -0.56191418     1.02291569     1.49763871
          17

 c      1.20423970    -0.35376590     0.11762849
 c     -0.10326330    -0.92178884     0.14456241
 c     -1.24403270    -0.20540399     0.10168144
 c     -0.97148894     1.13935606     0.56376894
 c     -0.03497669     1.52278253    -0.48106569
 c      1.23572059     0.99139846    -0.17079556
 h     -0.18448137    -1.96516943     0.17557705
 h     -1.98345490     1.86353025     0.71397437
 h     -0.41360495     1.57767807    -1.51468852
 h      2.14300133     1.58386741    -0.17378768
 o      2.28542850    -1.16025573     0.14190785
 h      3.05235910    -0.83049396    -0.02643342
 c     -2.59546172    -0.69824046    -0.38259109
 h     -2.11745283    -1.47482444    -1.18910365
 h     -3.26989308    -1.07107946     0.34377602
 h     -3.05165769     0.17198419    -0.78852183
 h     -0.55035264     0.99265061     1.47949967
          17

 c      1.21269513    -0.36553349     0.11796986
 c     -0.10635230    -0.92727256     0.14466369
 c     -1.24672386    -0.20925344     0.11392532
 c     -0.98136330     1.12965045     0.56232746
 c     -0.03391950     1.51529871    -0.47998540
 c      1.23563710     0.99428736    -0.18190733
 h     -0.19861988    -1.94909334     0.16961975
 h     -1.96764079     1.86570587     0.74745916
 h     -0.40583898     1.60853820    -1.52072957
 h      2.16261612     1.58756983    -0.22104072
 o      2.27954719    -1.14923346     0.14813731
 h      3.11051457    -0.80175608    -0.04218825
 c     -2.59247386    -0.68108568    -0.39032987
 h     -2.06530492    -1.51826116    -1.22053702
 h     -3.30695122    -1.08377834     0.37048216
 h     -3.04661229     0.21539714    -0.77251154
 h     -0.52576710     0.96629427     1.48861379
          17

 c      1.22120994    -0.37706481     0.11707657
 c     -0.10719301    -0.93287741     0.14465109
 c     -1.25086430    -0.21254534     0.12588553
 c     -0.99494451     1.12348664     0.56206388
 c     -0.03427384     1.50834978    -0.47965693
 c      1.23705506     0.99648531    -0.19318942
 h     -0.21233264    -1.96013847     0.16385128
 h     -1.92969107     1.85005527     0.77422854
 h     -0.39614576     1.63960347    -1.52317108
 h      2.18050928     1.59044311    -0.26567438
 o      2.27210760    -1.13951995     0.15528973
 h      3.18861744    -0.75856779    -0.06388911
 c     -2.58681413    -0.66582359    -0.39931136
 h     -2.04078461    -1.54279984    -1.23482007
 h     -3.33699587    -1.09845381     0.39466282
 h     -3.04696043     0.26134242    -0.76573221
 h     -0.49212136     0.94657184     1.51514823
          17

 c      1.22944379    -0.38648864     0.11474581
 c     -0.10646483    -0.93878801     0.14451989
 c     -1.25605224    -0.21556024     0.13718786
 c     -1.01067164     1.12092554     0.56431400
 c     -0.03649032     1.50144501    -0.47993515
 c      1.24040121     0.99739967    -0.20432076
 h     -0.22547646    -1.99549343     0.15821266
 h     -1.87510950     1.81885309     0.79385974
 h     -0.38501452     1.67104848    -1.52160941
 h      2.19265686     1.59005838    -0.30800233
 o      2.26618963    -1.13062499     0.16278330
 h      3.24674660    -0.71775558    -0.08192218
 c     -2.57948056    -0.65270508    -0.40902963
 h     -2.04535119    -1.54526351    -1.23138166
 h     -3.35229542    -1.10970758     0.40743361
 h     -3.04983030     0.30300207    -0.76630750
 h     -0.45671062     0.93635823     1.54498345
          17

 c      1.23321476    -0.40040442     0.11493757
 c     -0.10030086    -0.94704500     0.14501054
 c     -1.26532615    -0.21816069     0.15061629
 c     -1.02832304     1.11482188     0.56729984
 c     -0.03354087     1.49860254    -0.48116193
 c      1.24207755     1.00405495    -0.21801518
 h     -0.23511606    -2.04179338     0.14825450
 h     -1.81158136     1.78490800     0.80432707
 h     -0.36762567     1.72644774    -1.50961852
 h      2.20103108     1.57973967    -0.36558426
 o      2.26212104    -1.12128320     0.16981873
 h      3.27261640    -0.68458762    -0.09337519
 c     -2.57040479    -0.64164563    -0.41869491
 h     -2.07387845    -1.52588652    -1.21046840
 h     -3.35091098    -1.11535949     0.40314016
 h     -3.05191109     0.33633423    -0.77006115
 h     -0.42929894     0.93381802     1.56626390
          17

 c      1.23553188    -0.41150946     0.11567365
 c     -0.09534700    -0.95761846     0.14561515
 c     -1.27426296    -0.22325030     0.16406042
 c     -1.04357998     1.10978679     0.57164853
 c     -0.02991845     1.49576845    -0.48190924
 c      1.24485010     1.01137340    -0.23181197
 h     -0.24066350    -2.08611077     0.13309672
 h     -1.76039453     1.75865053     0.81105827
 h     -0.34774733     1.79666875    -1.49369648
 h      2.20151794     1.56127799    -0.43175211
 o      2.26090586    -1.11223313     0.17625154
 h      3.25996022    -0.66239950    -0.09432228
 c     -2.56130004    -0.63263985    -0.42797400
 h     -2.12716305    -1.48368182    -1.17408424
 h     -3.33224762    -1.11282564     0.38030543
 h     -3.05098437     0.35489003    -0.77729105
 h     -0.41276770     0.94181016     1.57337408
          17

 c      1.23570432    -0.41951921     0.11692652
 c     -0.09176284    -0.97097445     0.14638734
 c     -1.28248058    -0.23070755     0.17751170
 c     -1.05435178     1.10409081     0.57693989
 c     -0.02538697     1.49326082    -0.48218557
 c      1.24818802     1.01906076    -0.24580597
 h     -0.24084663    -2.11905266     0.11363855
 h     -1.74217883     1.75799529     0.81988634
 h     -0.32582858     1.88115729    -1.47309309
 h      2.19510505     1.53564545    -0.50589965
 o      2.26291144    -1.10370611     0.18208817
 h      3.20985183    -0.65182440    -0.08467599
 c     -2.55266141    -0.62525515    -0.43664488
 h     -2.20052969    -1.42363430    -1.12806708
 h     -3.29816080    -1.10191094     0.34065848
 h     -3.04574636     0.35672085    -0.78676596
 h     -0.40924680     0.95953678     1.56429686
          17

 c      1.23324847    -0.42429502     0.11860746
 c     -0.08962887    -0.98715659     0.14738026
 c     -1.28958172    -0.24035782     0.19086762
 c     -1.05994275     1.09708880     0.58285770
 c     -0.01987697     1.49140635    -0.48212046
 c      1.25153974     1.02669044    -0.26002809
 h     -0.23503888    -2.13583776     0.09098140
 h     -1.76350750     1.78921100     0.83273070
 h     -0.30196763     1.97796182    -1.44561395
 h      2.18400186     1.50467931    -0.58733830
 o      2.26799293    -1.09597058     0.18743881
 h      3.12961942    -0.65105542    -0.06597509
 c     -2.54499819    -0.61842210    -0.44409950
 h     -2.28524318    -1.35911497    -1.08533400
 h     -3.25351278    -1.08411127     0.28925245
 h     -3.03602887     0.34267664    -0.79785723
 h     -0.41845907     0.98545475     1.54023346
          17

 c      1.22795115    -0.42593713     0.12061785
 c     -0.08892962    -1.00582484     0.14866084
 c     -1.29519347    -0.25204463     0.20392114
 c     -1.06165879     1.08988484     0.58941537
 c     -0.01345548     1.49061507    -0.48194897
 c      1.25443651     1.03379198    -0.27447058
 h     -0.22325928    -2.13600456     0.06619141
 h     -1.81022824     1.83871382     0.84448732
 h     -0.27595477     2.08347776    -1.40794608
 h      2.17067792     1.47038814    -0.67530613
 o      2.27504770    -1.08950122     0.19261616
 h      3.03885092    -0.65235062    -0.04323736
 c     -2.53867197    -0.61002600    -0.44912054
 h     -2.36876623    -1.31591565    -1.06924483
 h     -3.20734287    -1.06333677     0.23563785
 h     -3.02299805     0.31670835    -0.81050319
 h     -0.43746807     1.01746827     1.50583651
          17

 c      1.21988733    -0.42480470     0.12287799
 c     -0.08955577    -1.02626608     0.15032414
 c     -1.29897853    -0.26561018     0.21638678
 c     -1.06152819     1.08405056     0.59636428
 c     -0.00630990     1.49139739    -0.48191887
 c      1.25660649     1.03992984    -0.28914050
 h     -0.20615204    -2.12333456     0.04004255
 h     -1.86312495     1.88736228     0.84881949
 h     -0.24750942     2.19261163    -1.35672295
 h      2.15660438     1.43422292    -0.76854309
 o      2.28153315    -1.08536597     0.19830493
 h      2.97685200    -0.63585052    -0.02776023
 c     -2.53318700    -0.59807221    -0.45088948
 h     -2.44266797    -1.31826798    -1.10152606
 h     -3.17312728    -1.04640740     0.19400938
 h     -3.00941722     0.28631291    -0.82531212
 h     -0.46021705     1.05330241     1.47007610
          17

 c      1.20939187    -0.42142675     0.12532348
 c     -0.09134787    -1.04739561     0.15250452
 c     -1.30061192    -0.28082405     0.22799543
 c     -1.06133552     1.08058149     0.60284532
 c      0.00127603     1.49432372    -0.48218063
 c      1.25803134     1.04474815    -0.30412128
 h     -0.18492421    -2.10596103     0.01266886
 h     -1.90887185     1.92182194     0.84225117
 h     -0.21654310     2.29946305    -1.28972245
 h      2.14141607     1.39671611    -0.86468577
 o      2.28503316    -1.08465956     0.20516191
 h      2.97855654    -0.57964886    -0.03059674
 c     -2.52715897    -0.58353286    -0.45098273
 h     -2.50810017    -1.35727086    -1.17379857
 h     -3.16418886    -1.04084064     0.17804017
 h     -2.99943929     0.26200188    -0.84375741
 h     -0.47789728     1.09116534     1.44593941
          17

 c      1.19703019    -0.41637854     0.12787932
 c     -0.09415568    -1.06786779     0.15537723
 c     -1.29980014    -0.29735104     0.23858122
 c     -1.06229685     1.07980160     0.60782270
 c      0.00896415     1.49995600    -0.48271452
 c      1.25888251     1.04796471    -0.31959688
 h     -0.16105795    -2.09530887    -0.01672888
 h     -1.94031260     1.93515890     0.82387272
 h     -0.18332227     2.39825957    -1.20662475
 h      2.12321514     1.35774428    -0.96007310
 o      2.28663071    -1.08624476     0.21272166
 h      3.02186350    -0.49704366    -0.04485909
 c     -2.52010336    -0.56946720    -0.45169769
 h     -2.56613902    -1.40479034    -1.25830846
 h     -3.18357799    -1.04827668     0.19034680
 h     -2.99688951     0.25358003    -0.86755424
 h     -0.48247717     1.13034676     1.44545728
          17

 c      1.18355317    -0.41024115     0.13044860
 c     -0.09784814    -1.08646943     0.15912324
 c     -1.29637078    -0.31477837     0.24807932
 c     -1.06473136     1.08160978     0.61093430
 c      0.01641255     1.50876894    -0.48330296
 c      1.25939660     1.04932775    -0.33582143
 h     -0.13573065    -2.10174480    -0.04954053
 h     -1.95433653     1.92466277     0.79418847
 h     -0.14846620     2.48429396    -1.10914984
 h      2.09975481     1.31711875    -1.05027132
 o      2.28838909    -1.08797169     0.22014168
 h      3.06778060    -0.41746147    -0.05749091
 c     -2.51307294    -0.55839112    -0.45386578
 h     -2.61502819    -1.44162451    -1.33411638
 h     -3.22133112    -1.06186610     0.22044152
 h     -3.00242075     0.26452440    -0.89645236
 h     -0.47280956     1.17066994     1.47084551
          17

 c      1.16977764    -0.40358895     0.13291900
 c     -0.10228686    -1.10270518     0.16381717
 c     -1.29035518    -0.33264654     0.25647202
 c     -1.06805962     1.08571594     0.61272212
 c      0.02332501     1.52107552    -0.48354078
 c      1.25975918     1.04859138    -0.35305671
 h     -0.10946077    -2.12788002    -0.08631729
 h     -1.95071742     1.89058744     0.75451183
 h     -0.11285635     2.55461720    -1.00074225
 h      2.06960201     1.27503441    -1.13101124
 o      2.29115312    -1.08842499     0.22697096
 h      3.09600876    -0.35872053    -0.06157041
 c     -2.50770977    -0.55142054    -0.45749053
 h     -2.65275379    -1.45942710    -1.39040986
 h     -3.26373409    -1.07242337     0.25457583
 h     -3.01237326     0.29021394    -0.92676016
 h     -0.45581433     1.21110859     1.51253338
          17

 c      1.15646271    -0.39695909     0.13516910
 c     -0.10726081    -1.11698846     0.16932270
 c     -1.28201556    -0.35046219     0.26373719
 c     -1.07124945     1.09163979     0.61398961
 c      0.02949209     1.53696470    -0.48287517
 c      1.26002129     1.04552723    -0.37150772
 h     -0.08257486    -2.16640002    -0.12540104
 h     -1.93238932     1.83631201     0.70685537
 h     -0.07752864     2.60847210    -0.88605929
 h      2.03275149     1.23221229    -1.19904529
 o      2.29496575    -1.08685457     0.23304708
 h      3.09935834    -0.32846458    -0.05470705
 c     -2.50537408    -0.54861096    -0.46252827
 h     -2.67791433    -1.45548999    -1.42221352
 h     -3.30048113    -1.07345980     0.28268090
 h     -3.02094211     0.32195322    -0.95288724
 h     -0.44083294     1.24973587     1.55704621
          17

 c      1.14423041    -0.39082585     0.13707005
 c     -0.11242510    -1.13018798     0.17533664
 c     -1.27182567    -0.36770693     0.26981778
 c     -1.07305799     1.09852340     0.61525225
 c      0.03482030     1.55625885    -0.48067146
 c      1.26005153     1.03995410    -0.39127262
 h     -0.05584938    -2.20540568    -0.16333928
 h     -1.90720908     1.76966820     0.65386800
 h     -0.04354173     2.64748521    -0.77034357
 h      1.99077298     1.18981858    -1.25272402
 o      2.29955692    -1.08289156     0.23834579
 h      3.07668702    -0.32901344    -0.03663057
 c     -2.50683446    -0.54956418    -0.46895426
 h     -2.68969100    -1.42966847    -1.42749962
 h     -3.32565973    -1.06173363     0.29901828
 h     -3.02303060     0.35169759    -0.96988190
 h     -0.43499080     1.28473091     1.59374741
          17

 c      1.13353716    -0.38559084     0.13848799
 c     -0.11731310    -1.14309822     0.18152143
 c     -1.26041773    -0.38386095     0.27461622
 c     -1.07193872     1.10502260     0.61668454
 c      0.03934360     1.57850539    -0.47629786
 c      1.25952132     1.03177177    -0.41230312
 h     -0.03050779    -2.23461250    -0.19640404
 h     -1.89003303     1.70392156     0.59816187
 h     -0.01182032     2.67548468    -0.65871516
 h      1.94673984     1.14927926    -1.29235284
 o      2.30448088    -1.07647055     0.24293822
 h      3.03095895    -0.35870880    -0.00851675
 c     -2.51228114    -0.55375341    -0.47662924
 h     -2.68781265    -1.38350800    -1.40628566
 h     -3.33667285    -1.03634083     0.30094064
 h     -3.01553860     0.37411055    -0.97470417
 h     -0.44233025     1.31495722     1.61633138
          17

 c      1.12467811    -0.38158083     0.13928822
 c     -0.12139908    -1.15621903     0.18759643
 c     -1.24850380    -0.39844638     0.27801040
 c     -1.06630136     1.10969066     0.61832056
 c      0.04321838     1.60302771    -0.46921601
 c      1.25792507     1.02098706    -0.43437657
 h     -0.00784201    -2.24787029    -0.22166370
 h     -1.89924974     1.65364249     0.54080221
 h      0.01700208     2.69770438    -0.55545479
 h      1.90502495     1.11206282    -1.32036171
 o      2.30896007    -1.06798766     0.24704028
 h      2.97165730    -0.40933119     0.02618791
 c     -2.52140817    -0.56053059    -0.48516477
 h     -2.67278206    -1.32102951    -1.36150378
 h     -3.33346393    -0.99808333     0.28806890
 h     -2.99740317     0.38675021    -0.96637232
 h     -0.46439960     1.33997907     1.62216146
          17

 c      1.11782274    -0.37904471     0.13933970
 c     -0.12417576    -1.16973705     0.19337009
 c     -1.23678686    -0.41107700     0.27988434
 c     -1.05578925     1.11196824     0.62007421
 c      0.04670643     1.62904361    -0.45905034
 c      1.25464247     1.00772850    -0.45710183
 h      0.01110216    -2.24324586    -0.23739029
 h     -1.94144463     1.62346199     0.48163341
 h      0.04268537     2.71933661    -0.46352958
 h      1.87080818     1.07945055    -1.34106547
 o      2.31143174    -1.05873723     0.25114669
 h      2.92167915    -0.45903116     0.05961616
 c     -2.53343090    -0.56888625    -0.49369726
 h     -2.64645005    -1.25147716    -1.30226782
 h     -3.31855930    -0.94939172     0.26233830
 h     -2.96926051     0.38980745    -0.94579629
 h     -0.50060137     1.35995021     1.61187657
          17

 c      1.11306996    -0.37813991     0.13851595
 c     -0.12523939    -1.18353119     0.19875450
 c     -1.22587892    -0.42148799     0.28016570
 c     -1.04203648     1.11242044     0.62140306
 c      0.05014423     1.65581626    -0.44560572
 c      1.24904259     0.99225182    -0.47999820
 h      0.02571262    -2.22269100    -0.24326258
 h     -2.00232731     1.60521018     0.42277804
 h      0.06535087     2.74391088    -0.38459828
 h      1.84902940     1.05231732    -1.35956002
 o      2.30944359    -1.05098662     0.25601463
 h      2.91866758    -0.47117319     0.07981140
 c     -2.54704413    -0.57703427    -0.50050387
 h     -2.61250329    -1.19394243    -1.24982036
 h     -3.29787990    -0.89461571     0.22884780
 h     -2.93307930     0.38595233    -0.91566708
 h     -0.54808503     1.37570702     1.58985635
          17

 c      1.11048561    -0.37891483     0.13669646
 c     -0.12437787    -1.19713754     0.20378955
 c     -1.21623652    -0.42953947     0.27886253
 c     -1.02743973     1.11175469     0.62120517
 c      0.05390361     1.68275307    -0.42884086
 c      1.24061115     0.97494493    -0.50266062
 h      0.03596279    -2.19208536    -0.24067703
 h     -2.06068813     1.58896433     0.36886472
 h      0.08532016     2.77239063    -0.31942514
 h      1.84281627     1.03099520    -1.37960135
 o      2.30225549    -1.04541566     0.26183788
 h      2.97380929    -0.43526399     0.08399124
 c     -2.56054474    -0.58250617    -0.50316579
 h     -2.57478631    -1.17617457    -1.23721284
 h     -3.28174693    -0.84014045     0.19693215
 h     -2.89172274     0.38021312    -0.88032191
 h     -0.60180360     1.38913529     1.56500428
          17

 c      1.11007690    -0.38131499     0.13377172
 c     -0.12161827    -1.20972038     0.20867243
 c     -1.20812236    -0.43520541     0.27608662
 c     -1.01394379     1.11025367     0.61811077
 c      0.05835585     1.70939631    -0.40883468
 c      1.22908386     0.95631657    -0.52492936
 h      0.04257405    -2.16133324    -0.23304992
 h     -2.10120495     1.56947080     0.32420058
 h      0.10295444     2.80346704    -0.26829364
 h      1.85214616     1.01529615    -1.40151191
 o      2.29219440    -1.04001664     0.26800527
 h      3.05068292    -0.38444185     0.08240083
 c     -2.57227330    -0.58434027    -0.50110485
 h     -2.53389063    -1.20926019    -1.27889287
 h     -3.28386587    -0.79319773     0.17919907
 h     -2.84835213     0.37942061    -0.84530029
 h     -0.65570138     1.40329426     1.54996299
          17

 c      1.11173640    -0.38521103     0.12964852
 c     -0.11719018    -1.22018935     0.21373202
 c     -1.20161816    -0.43857253     0.27202734
 c     -1.00267487     1.10794275     0.61105488
 c      0.06384333     1.73533737    -0.38577158
 c      1.21451233     0.93695830    -0.54691177
 h      0.04695031    -2.14293773    -0.22536336
 h     -2.11595148     1.54545606     0.29136144
 h      0.11858387     2.83465101    -0.23114180
 h      1.87376219     1.00467376    -1.42192623
 o      2.28141291    -1.03322106     0.27406955
 h      3.11677983    -0.34549746     0.08276108
 c     -2.58093092    -0.58455380    -0.49691728
 h     -2.49114231    -1.27099195    -1.34878315
 h     -3.31427757    -0.75864873     0.18455988
 h     -2.80555929     0.39010996    -0.81617781
 h     -0.70564577     1.42106264     1.55571638
          17

 c      1.11520526    -0.39041214     0.12425142
 c     -0.11141129    -1.22762859     0.21924758
 c     -1.19667287    -0.43984496     0.26688707
 c     -0.99394532     1.10497112     0.59998604
 c      0.07066331     1.76013112    -0.35994435
 c      1.19719777     0.91750454    -0.56883308
 h      0.05039526    -2.14700486    -0.22188290
 h     -2.10221611     1.51778687     0.27124515
 h      0.13249992     2.86341963    -0.20750204
 h      1.90240951     0.99840822    -1.43567225
 o      2.27107642    -1.02450498     0.27988799
 h      3.15656296    -0.32915148     0.08793724
 c     -2.58621052    -0.58551377    -0.49273787
 h     -2.45112620    -1.33497994    -1.41573702
 h     -3.36966714    -0.73653523     0.20923452
 h     -2.76470929     0.41432901    -0.79680657
 h     -0.75182175     1.44234838     1.58326221
          17

 c      1.12005697    -0.39666145     0.11751899
 c     -0.10454425    -1.23186755     0.22517752
 c     -1.19313907    -0.43931455     0.26084813
 c     -0.98752549     1.10174166     0.58595142
 c      0.07905908     1.78325279    -0.33175711
 c      1.17756798     0.89859402    -0.59085563
 h      0.05292449    -2.17465925    -0.22287891
 h     -2.06122498     1.48852903     0.26330288
 h      0.14497635     2.88799722    -0.19643006
 h      1.93245994     0.99577114    -1.43807269
 o      2.26184606    -1.01389577     0.28546367
 h      3.16401741    -0.33799302     0.09849152
 c     -2.58887791    -0.58825236    -0.48895790
 h     -2.41810718    -1.38610270    -1.46263990
 h     -3.43559952    -0.72398352     0.23989421
 h     -2.72627628     0.44704508    -0.78827703
 h     -0.79699164     1.46330092     1.62248087
          17

 c      1.12569483    -0.40363307     0.10939968
 c     -0.09676695    -1.23355792     0.23111927
 c     -1.19079455    -0.43731616     0.25407373
 c     -0.98289084     1.09867931     0.57044939
 c      0.08921164     1.80409888    -0.30170968
 c      1.15608198     0.88083105    -0.61297735
 h      0.05320484    -2.21725077    -0.22416676
 h     -1.99871356     1.46090722     0.26536009
 h      0.15629245     2.90768389    -0.19652911
 h      1.95910096     0.99615913    -1.42629777
 o      2.25417159    -1.00170225     0.29086680
 h      3.13809826    -0.37079563     0.11398830
 c     -2.58990940    -0.59268488    -0.48534413
 h     -2.39473412    -1.41758244    -1.48241915
 h     -3.49705049    -0.71812954     0.26383775
 h     -2.69085431     0.47861625    -0.78961991
 h     -0.84308974     1.47881423     1.65988036
          17

 c      1.13137626    -0.41095001     0.09985194
 c     -0.08826830    -1.23366133     0.23655974
 c     -1.18935878    -0.43419578     0.24671719
 c     -0.97911210     1.09594321     0.55491968
 c      0.10122892     1.82202310    -0.27036625
 c      1.13318119     0.86474857    -0.63501126
 h      0.04976147    -2.26242436    -0.22014336
 h     -1.92732424     1.44000793     0.27289181
 h      0.16674284     2.92279426    -0.20606754
 h      1.97895989     0.99919072    -1.39973797
 o      2.24827131    -0.98847853     0.29622842
 h      3.08282408    -0.42285078     0.13309843
 c     -2.58996932    -0.59829085    -0.48171511
 h     -2.38243355    -1.42688872    -1.47283534
 h     -3.54362311    -0.71701047     0.27328933
 h     -2.65961124     0.49957498    -0.79913831
 h     -0.89015361     1.48491631     1.68508846
          17

 c      1.13627603    -0.41822404     0.08884912
 c     -0.07932371    -1.23297606     0.24109904
 c     -1.18851517    -0.43028203     0.23892779
 c     -0.97462667     1.09328488     0.54064562
 c      0.11513587     1.83640183    -0.23831878
 c      1.10926854     0.85077653    -0.65660578
 h      0.04188192    -2.29975528    -0.20651494
 h     -1.86862244     1.43358503     0.27844096
 h      0.17662151     2.93422920    -0.22313988
 h      1.99040111     1.00476867    -1.35987811
 o      2.24375595    -0.97518756     0.30179581
 h      3.01259050    -0.48285199     0.15264034
 c     -2.58939206    -0.60454344    -0.47801302
 h     -2.38181202    -1.41390094    -1.43424050
 h     -3.56948910    -0.71937448     0.26483821
 h     -2.63399270     0.50355538    -0.81515848
 h     -0.93694784     1.47938983     1.69238051
          17

 c      1.13959352    -0.42509959     0.07638618
 c     -0.07030205    -1.23198782     0.24451012
 c     -1.18793890    -0.42585462     0.23085044
 c     -0.96775621     1.09023298     0.52863121
 c      0.13087435     1.84672009    -0.20615789
 c      1.08469434     0.83922207    -0.67728334
 h      0.02970413    -2.32268562    -0.18106627
 h     -1.84608118     1.45007515     0.27380281
 h      0.18618260     2.94277336    -0.24578023
 h      1.99367086     1.01310844    -1.30997081
 o      2.23891459    -0.96351049     0.30804889
 h      2.96245304    -0.52742589     0.16562301
 c     -2.58830746    -0.61101116    -0.47418222
 h     -2.39266969    -1.38091374    -1.36955870
 h     -3.57227469    -0.72439687     0.23817078
 h     -2.61526732     0.48792060    -0.83626802
 h     -0.98170954     1.46149383     1.67999011
          17

 c      1.14067104    -0.43126303     0.06247716
 c     -0.06165224    -1.23089664     0.24671429
 c     -1.18731822    -0.42112924     0.22261992
 c     -0.95840741     1.08676789     0.51916001
 c      0.14831695     1.85265425    -0.17446081
 c      1.05974055     0.83026873    -0.69649834
 h      0.01395748    -2.32847765    -0.14343437
 h     -1.86432780     1.49103958     0.25619459
 h      0.19561282     2.94841001    -0.27195291
 h      1.99083115     1.02472126    -1.25452473
 o      2.23135732    -0.95528584     0.31558809
 h      2.97703755    -0.52996446     0.16308807
 c     -2.58673699    -0.61722165    -0.46995265
 h     -2.41350671    -1.33447008    -1.28631156
 h     -3.55270743    -0.73153043     0.19557773
 h     -2.60426146     0.45351189    -0.86146763
 h     -1.02265227     1.43165452     1.64941392
          17

 c      1.13906304    -0.43642115     0.04714340
 c     -0.05389377    -1.22965292     0.24775040
 c     -1.18637178    -0.41626406     0.21434793
 c     -0.94845760     1.08361646     0.51167684
 c      0.16727162     1.85411427    -0.14378906
 c      1.03463218     0.82399550    -0.71372252
 h     -0.00429791    -2.31798811    -0.09478194
 h     -1.90407702     1.54773900     0.22982748
 h      0.20506454     2.95005937    -0.29945675
 h      1.98519887     1.04030120    -1.19847638
 o      2.22213573    -0.95015858     0.32435188
 h      3.04495897    -0.49834803     0.14677220
 c     -2.58461099    -0.62231209    -0.46448917
 h     -2.44050239    -1.28940521    -1.20092832
 h     -3.51547165    -0.74049752     0.14239413
 h     -2.60126856     0.40454783    -0.89041302
 h     -1.05844588     1.39142657     1.60534070
          17

 c      1.13460632    -0.44035393     0.03043433
 c     -0.04756522    -1.22794065     0.24776024
 c     -1.18488036    -0.41136457     0.20610272
 c     -0.93997507     1.08159852     0.50519970
 c      0.18745925     1.85122463    -0.11467126
 c      1.00964217     0.82039349    -0.72854092
 h     -0.02386053    -2.29588722    -0.03752904
 h     -1.94265885     1.60853407     0.20030493
 h      0.21475291     2.94594581    -0.32588742
 h      1.98003501     1.06043123    -1.14610858
 o      2.21443528    -0.94653440     0.33377610
 h      3.11860253    -0.45925282     0.12623857
 c     -2.58161107    -0.62472562    -0.45621815
 h     -2.46713779    -1.27190659    -1.14132031
 h     -3.47123434    -0.75144909     0.08809780
 h     -2.60607693     0.34858504    -0.92377862
 h     -1.08877356     1.34363520     1.55617755
          17

 c      1.12747892    -0.44301238     0.01248270
 c     -0.04313573    -1.22515027     0.24696557
 c     -1.18272027    -0.40647975     0.19789457
 c     -0.93417574     1.08114823     0.49856107
 c      0.20849817     1.84426441    -0.08756497
 c      0.98523883     0.81938567    -0.74071661
 h     -0.04358797    -2.27086060     0.02509666
 h     -1.96583261     1.66466806     0.17140384
 h      0.22503212     2.93436610    -0.34876882
 h      1.97690300     1.08514849    -1.10029507
 o      2.21002883    -0.94340801     0.34342835
 h      3.16907001    -0.42808562     0.10797057
 c     -2.57671291    -0.62324780    -0.44420071
 h     -2.48807691    -1.30545663    -1.13041317
 h     -3.43800802    -0.76533440     0.04648751
 h     -2.61814820     0.29538394    -0.96350444
 h     -1.11479388     1.29219328     1.51422671
          17

 c      1.11816210    -0.44454083    -0.00646555
 c     -0.04092560    -1.22049513     0.24559540
 c     -1.17986795    -0.40158814     0.18968005
 c     -0.93150569     1.08238960     0.49063114
 c      0.22991528     1.83360242    -0.06281083
 c      0.96214427     0.82084188    -0.75019114
 h     -0.06265185    -2.25409965     0.09005507
 h     -1.96692565     1.71070875     0.14524846
 h      0.23639553     2.91445734    -0.36581756
 h      1.97486831     1.11365725    -1.06255530
 o      2.20934355    -0.94023591     0.35299771
 h      3.18517017    -0.41090866     0.09510494
 c     -2.56833543    -0.61919181    -0.43025990
 h     -2.50384627    -1.38158748    -1.15686247
 h     -3.43490134    -0.78381398     0.03061938
 h     -2.63679471     0.25346767    -1.01192055
 h     -1.13889979     1.24090475     1.49277541
          17

 c      1.10733377    -0.44522260    -0.02606300
 c     -0.04106795    -1.21343815     0.24377755
 c     -1.17638858    -0.39658277     0.18136936
 c     -0.93204134     1.08538637     0.48088621
 c      0.25117269     1.81965038    -0.04059609
 c      0.94125627     0.82456394    -0.75704024
 h     -0.08061245    -2.25422421     0.15582059
 h     -1.94377082     1.74345301     0.12304663
 h      0.24941663     2.88670694    -0.37522248
 h      1.97120317     1.14444475    -1.03367628
 o      2.21212003    -0.93665044     0.36219716
 h      3.16411534    -0.40967066     0.08911294
 c     -2.55618406    -0.61516835    -0.41697308
 h     -2.51648467    -1.47227862    -1.19183616
 h     -3.46507245    -0.80688270     0.04273019
 h     -2.66105697     0.22533824    -1.06897160
 h     -1.16300407     1.19171035     1.49857093
          17

 c      1.09574405    -0.44540656    -0.04589555
 c     -0.04352690    -1.20421661     0.24151855
 c     -1.17243176    -0.39126630     0.17284774
 c     -0.93579091     1.09020146     0.46983705
 c      0.27169760     1.80283786    -0.02093260
 c      0.92350144     0.83025159    -0.76143558
 h     -0.09707039    -2.27108584     0.22257286
 h     -1.89711006     1.76129422     0.10541980
 h      0.26466918     2.85315681    -0.37585465
 h      1.96290710     1.17570282    -1.01428797
 o      2.21771137    -0.93240622     0.37075678
 h      3.10825697    -0.42388969     0.09033422
 c     -2.54192781    -0.61292903    -0.40558486
 h     -2.52634387    -1.55640392    -1.21559269
 h     -3.51145560    -0.83097061     0.07358966
 h     -2.68927418     0.20636311    -1.12995493
 h     -1.18660873     1.14460917     1.52633066
          17

 c      1.08411259    -0.44545604    -0.06551759
 c     -0.04813545    -1.19384858     0.23882891
 c     -1.16824058    -0.38536390     0.16401406
 c     -0.94264628     1.09671850     0.45866993
 c      0.29090423     1.78360634    -0.00364491
 c      0.90970985     0.83747557    -0.76363533
 h     -0.11132862    -2.29557790     0.29057825
 h     -1.83065591     1.76446477     0.09223243
 h      0.28266014     2.81730583    -0.36735366
 h      1.94798417     1.20576089    -1.00510205
 o      2.22502612    -0.92750017     0.37850796
 h      3.02721012    -0.44932938     0.09709179
 c     -2.52774479    -0.61322278    -0.39657335
 h     -2.53289320    -1.62302775    -1.21904196
 h     -3.55320816    -0.85138160     0.11212597
 h     -2.71894236     0.18895668    -1.18697477
 h     -1.20729098     1.09945382     1.56303152
          17

 c      1.07305734    -0.44572417    -0.08447899
 c     -0.05460516    -1.18359211     0.23582477
 c     -1.16415433    -0.37855597     0.15480453
 c     -0.95207694     1.10443749     0.44863436
 c      0.30820901     1.76242638     0.01162440
 c      0.90053892     0.84567319    -0.76398969
 h     -0.12257884    -2.31574527     0.35883121
 h     -1.75259268     1.75639934     0.08181322
 h      0.30378652     2.78361580    -0.35001789
 h      1.92609774     1.23336844    -1.00690973
 o      2.23211744    -0.92248756     0.38560078
 h      2.94515894    -0.47329511     0.10260844
 c     -2.51528913    -0.61631307    -0.39021995
 h     -2.53548992    -1.66712714    -1.19886475
 h     -3.57636474    -0.86469803     0.15065577
 h     -2.74723207     0.16701016    -1.23232606
 h     -1.22270306     1.05701645     1.59588422
          17

 c      1.06306115    -0.44652688    -0.10235586
 c     -0.06254274    -1.17446589     0.23270587
 c     -1.16058829    -0.37052412     0.14519002
 c     -0.96285067     1.11230090     0.44085740
 c      0.32304887     1.73984565     0.02537672
 c      0.89642882     0.85416747    -0.76293978
 h     -0.13028025    -2.32212418     0.42519713
 h     -1.67766753     1.74612923     0.06953241
 h      0.32830916     2.75651035    -0.32444881
 h      1.89873575     1.25783381    -1.02049815
 o      2.23600896    -0.91872407     0.39273702
 h      2.90409685    -0.47106355     0.09169548
 c     -2.50556367    -0.62232243    -0.38666410
 h     -2.53362000    -1.68666536    -1.15456169
 h     -3.57407146    -0.86905253     0.18483294
 h     -2.77172435     0.13738187    -1.26068711
 h     -1.23168463     1.01881553     1.61604487
          17

 c      1.05448697    -0.44810404    -0.11878906
 c     -0.07151250    -1.16707723     0.22968322
 c     -1.15798557    -0.36101120     0.13516003
 c     -0.97314852     1.11871756     0.43640863
 c      0.33491778     1.71655411     0.03817999
 c      0.89756848     0.86221520    -0.76099364
 h     -0.13432770    -2.30950711     0.48717159
 h     -1.62584272     1.74874286     0.04716561
 h      0.35631884     2.73896205    -0.29102842
 h      1.86901014     1.27907554    -1.04656284
 o      2.23518458    -0.91692081     0.40032508
 h      2.92454414    -0.42917318     0.05464005
 c     -2.49905098    -0.63132466    -0.38584232
 h     -2.52696252    -1.68163661    -1.08746707
 h     -3.54439309    -0.86367458     0.21259656
 h     -2.79080302     0.09958420    -1.26966883
 h     -1.23429174     0.98670667     1.61867221
          17

 c      1.04762807    -0.45059890    -0.13350204
 c     -0.08109995    -1.16161102     0.22691653
 c     -1.15675789    -0.34988977     0.12470558
 c     -0.98160340     1.12240499     0.43595515
 c      0.34342768     1.69341037     0.05056962
 c      0.90389899     0.86908817    -0.75867219
 h     -0.13503129    -2.27688204     0.54254649
 h     -1.61054355     1.77618682     0.00782952
 h      0.38765766     2.73127565    -0.24955287
 h      1.84096700     1.29751463    -1.08557851
 o      2.23160407    -0.91559349     0.40729916
 h      2.97319729    -0.37015105     0.00613627
 c     -2.49578263    -0.64326040    -0.38740703
 h     -2.51544334    -1.65482498    -1.00109428
 h     -3.48914505    -0.84858631     0.23372368
 h     -2.80383998     0.05525174    -1.25984090
 h     -1.23148287     0.96255657     1.60230234
          17

 c      1.04272577    -0.45407206    -0.14628639
 c     -0.09092474    -1.15783471     0.22446417
 c     -1.15724283    -0.33720907     0.11380674
 c     -0.98840946     1.12361203     0.43900894
 c      0.34837667     1.67136719     0.06295631
 c      0.91518978     0.87419237    -0.75644003
 h     -0.13304270    -2.22726240     0.59001869
 h     -1.62595230     1.82345112    -0.04495168
 h      0.42179989     2.73085805    -0.19934839
 h      1.81825983     1.31365859    -1.13748211
 o      2.22729986    -0.91318504     0.41246216
 h      3.01627642    -0.31854805    -0.03627513
 c     -2.49528889    -0.65766703    -0.39060114
 h     -2.49930529    -1.61480135    -0.90266033
 h     -3.41412190    -0.82456803     0.25025641
 h     -2.81143699     0.00795007    -1.23498798
 h     -1.22490983     0.94788070     1.56889206
          17

 c      1.03993862    -0.45852056    -0.15698745
 c     -0.10064755    -1.15507868     0.22223154
 c     -1.15967184    -0.32320054     0.10242613
 c     -0.99461187     1.12367654     0.44405011
 c      0.34980870     1.65130341     0.07555577
 c      0.93113985     0.87720779    -0.75464928
 h     -0.12928353    -2.16782553     0.62987679
 h     -1.65550017     1.87411699    -0.09940301
 h      0.45775548     2.73320300    -0.13982509
 h      1.80255231     1.32745571    -1.20107896
 o      2.22319903    -0.90896690     0.41518278
 h      3.03816189    -0.28641090    -0.06344052
 c     -2.49650706    -0.67319917    -0.39415255
 h     -2.47903934    -1.58149660    -0.80509193
 h     -3.33007641    -0.79317959     0.26773232
 h     -2.81571724    -0.03686000    -1.20251101
 h     -1.21694204     0.94345549     1.52455863
          17

 c      1.03931224    -0.46388454    -0.16550151
 c     -0.10998360    -1.15226444     0.21992717
 c     -1.16413633    -0.30824138     0.09051240
 c     -1.00094799     1.12385069     0.44921704
 c      0.34805401     1.63384698     0.08834999
 c      0.95141997     0.87817723    -0.75351383
 h     -0.12482565    -2.10964174     0.66463582
 h     -1.68557251     1.91433421    -0.14464927
 h      0.49410287     2.73343488    -0.07104457
 h      1.79273048     1.33785899    -1.27342555
 o      2.21962836    -0.90273316     0.41521743
 h      3.03358515    -0.27808789    -0.07176075
 c     -2.49789422    -0.68750346    -0.39656859
 h     -2.45485621    -1.58749853    -0.72483330
 h     -3.25228579    -0.75635615     0.29604850
 h     -2.82034953    -0.07243123    -1.17301571
 h     -1.21080843     0.94895278     1.48045836
          17

 c      1.04076770    -0.47004154    -0.17178340
 c     -0.11870851    -1.14814831     0.21710376
 c     -1.17055767    -0.29279172     0.07801902
 c     -1.00763414     1.12496209     0.45265638
 c      0.34372655     1.61927945     0.10109357
 c      0.97561651     0.87747350    -0.75310030
 h     -0.12067827    -2.06511650     0.69868968
 h     -1.70843469     1.93664220    -0.17405287
 h      0.52917592     2.72760831     0.00602693
 h      1.78570148     1.34305281    -1.34978230
 o      2.21665671    -0.89456899     0.41255452
 h      3.00236149    -0.29393135    -0.06064857
 c     -2.49802916    -0.69919965    -0.39719622
 h     -2.42688559    -1.65353781    -0.66887364
 h     -3.19473098    -0.71530968     0.34603281
 h     -2.82965637    -0.09290173    -1.15741369
 h     -1.21036486     0.96288173     1.45182412
          17

 c      1.04410229    -0.47679859    -0.17585886
 c     -0.12664454    -1.14186028     0.21338706
 c     -1.17869910    -0.27733561     0.06493107
 c     -1.01464523     1.12746228     0.45298813
 c      0.33766490     1.60754603     0.11336975
 c      1.00314059     0.87565903    -0.75332167
 h     -0.11762888    -2.04210085     0.73568193
 h     -1.72044102     1.93827844    -0.18452233
 h      0.56133262     2.71345232     0.08960101
 h      1.77813339     1.34121518    -1.42440647
 o      2.21412918    -0.88483104     0.40740898
 h      2.94895178    -0.33061487    -0.03238284
 c     -2.49640810    -0.71003029    -0.39637797
 h     -2.39789422    -1.75946656    -0.62888265
 h     -3.16038325    -0.67022653     0.41963242
 h     -2.84645498    -0.09702565    -1.16131495
 h     -1.21874431     0.98351251     1.45156569
          17

 c      1.04899933    -0.48389260    -0.17783629
 c     -0.13363233    -1.13335984     0.20877200
 c     -1.18823862    -0.26235758     0.05129178
 c     -1.02202782     1.13143460     0.45004207
 c      0.33083091     1.59833679     0.12468008
 c      1.03319594     0.87332057    -0.75394772
 h     -0.11634628    -2.03894352     0.77498956
 h     -1.72050798     1.91953753    -0.17552684
 h      0.58921958     2.69060554     0.17735856
 h      1.76786521     1.33124279    -1.49173359
 o      2.21140095    -0.87433704     0.40037990
 h      2.88668573    -0.37806145     0.00540860
 c     -2.49365473    -0.72233686    -0.39421737
 h     -2.37264486    -1.86999466    -0.59533800
 h     -3.14070676    -0.62207060     0.50539418
 h     -2.87011575    -0.09037023    -1.18120342
 h     -1.23629241     1.01027323     1.48035842
          17

 c      1.05505833    -0.49099224    -0.17791307
 c     -0.13953016    -1.12327945     0.20363159
 c     -1.19882603    -0.24833503     0.03722439
 c     -1.02994273     1.13665292     0.44492392
 c      0.32418780     1.59119377     0.13453963
 c      1.06482252     0.87094273    -0.75463710
 h     -0.11753751    -2.04658309     0.81156514
 h     -1.70978389     1.88341019    -0.14887412
 h      0.61198373     2.66047507     0.26680316
 h      1.75447073     1.31309856    -1.54737732
 o      2.20681343    -0.86471083     0.39273189
 h      2.84587393    -0.41388417     0.03527125
 c     -2.49085796    -0.73696785    -0.39054713
 h     -2.35473805    -1.96134868    -0.56374423
 h     -3.12536186    -0.57357290     0.58718792
 h     -2.89722770    -0.08248301    -1.20742424
 h     -1.26024447     1.04339968     1.52550935
          17

 c      1.06184036    -0.49769115    -0.17638370
 c     -0.14426130    -1.11240095     0.19844526
 c     -1.21008377    -0.23572567     0.02292552
 c     -1.03839716     1.14263678     0.43926844
 c      0.31858917     1.58561545     0.14254708
 c      1.09696591     0.86884543    -0.75497072
 h     -0.12185748    -2.05479188     0.83912347
 h     -1.69254238     1.83650789    -0.10938759
 h      0.62937958     2.62574693     0.35559641
 h      1.73920405     1.28783918    -1.58879739
 o      2.19830228    -0.85786262     0.38598848
 h      2.86399361    -0.41169981     0.03650286
 c     -2.48893586    -0.75373000    -0.38530293
 h     -2.34596037    -2.02185822    -0.53267404
 h     -3.10799136    -0.52822765     0.65265738
 h     -2.92388987    -0.08219782    -1.23012219
 h     -1.28662610     1.08242018     1.57051288
          17

 c      1.06888498    -0.50350030    -0.17365440
 c     -0.14787378    -1.10131782     0.19357285
 c     -1.22158426    -0.22495108     0.00863252
 c     -1.04691678     1.14854006     0.43471074
 c      0.31470564     1.58115423     0.14841916
 c      1.12853960     0.86717918    -0.75447097
 h     -0.12973778    -2.05614698     0.85277839
 h     -1.67800762     1.79079608    -0.06618332
 h      0.64170367     2.58958042     0.44176429
 h      1.72466805     1.25746772    -1.61568192
 o      2.18684967    -0.85363216     0.38008555
 h      2.93125862    -0.37872442     0.01477828
 c     -2.48848128    -0.77211909    -0.37852891
 h     -2.34689707    -2.04678565    -0.50192032
 h     -3.08614338    -0.48930512     0.69479216
 h     -2.94718409    -0.09537817    -1.24238664
 h     -1.31193799     1.12573463     1.60271961
          17

 c      1.07569033    -0.50787822    -0.17022314
 c     -0.15053477    -1.09035750     0.18918534
 c     -1.23286079    -0.21636757    -0.00541062
 c     -1.05446189     1.15313098     0.43272774
 c      0.31299393     1.57749466     0.15200512
 c      1.15850440     0.86595478    -0.75261480
 h     -0.14132672    -2.04690992     0.84990671
 h     -1.68057709     1.76324049    -0.03228448
 h      0.64956356     2.55465217     0.52365557
 h      1.71436033     1.22466053    -1.63000028
 o      2.17555157    -0.85065171     0.37409132
 h      3.00555725    -0.34186465    -0.00943395
 c     -2.48982128    -0.79160471    -0.37028565
 h     -2.35741679    -2.03545680    -0.47174414
 h     -3.05980978    -0.45951320     0.71063095
 h     -2.96550774    -0.12487383    -1.24058903
 h     -1.33365198     1.17105002     1.61498724
          17

 c      1.08171722    -0.51029772    -0.16660991
 c     -0.15247500    -1.07959561     0.18526785
 c     -1.24345009    -0.21023708    -0.01897672
 c     -1.06010680     1.15548082     0.43414762
 c      0.31370744     1.57449237     0.15329613
 c      1.18595470     0.86509699    -0.74887042
 h     -0.15652321    -2.02679755     0.83017900
 h     -1.71173948     1.76704101    -0.01780651
 h      0.65359990     2.52244590     0.59967337
 h      1.71207875     1.19234745    -1.63552378
 o      2.16659672    -0.84826155     0.36766880
 h      3.05982029    -0.31674229    -0.02483678
 c     -2.49308716    -0.81161263    -0.36059963
 h     -2.37679143    -1.99105501    -0.44265189
 h     -3.03046628    -0.44091900     0.70010889
 h     -2.97851660    -0.17103587    -1.22393856
 h     -1.35012785     1.21580223     1.60484263
          17

 c      1.08643523    -0.51030536    -0.16328044
 c     -0.15393677    -1.06885722     0.18162197
 c     -1.25293576    -0.20670743    -0.03186886
 c     -1.06416640     1.15597713     0.43846648
 c      0.31693176     1.57215470     0.15242686
 c      1.21018935     0.86451960    -0.74279400
 h     -0.17504982    -1.99890342     0.79553136
 h     -1.76686623     1.79919929    -0.02099485
 h      0.65433228     2.49316772     0.66799714
 h      1.72111066     1.16312087    -1.63652496
 o      2.16116612    -0.84640546     0.36093361
 h      3.08279141    -0.30892713    -0.02780144
 c     -2.49824545    -0.83131151    -0.34944816
 h     -2.40347754    -1.92307792    -0.41538826
 h     -3.00078327    -0.43475536     0.66581059
 h     -2.98716942    -0.23194155    -1.19436289
 h     -1.36054843     1.25745880     1.57371974
          17

 c      1.08940087    -0.50756190    -0.16058277
 c     -0.15513484    -1.05769821     0.17786497
 c     -1.26098400    -0.20579077    -0.04392249
 c     -1.06787411     1.15590451     0.44419055
 c      0.32260336     1.57057047     0.14965849
 c      1.23077064     0.86419637    -0.73418186
 h     -0.19657164    -1.96986892     0.75015890
 h     -1.82890466     1.84495820    -0.03233003
 h      0.65222278     2.46627859     0.72655241
 h      1.74332768     1.13863589    -1.63577441
 o      2.15986145    -0.84526554     0.35413692
 h      3.07121534    -0.31943892    -0.01797515
 c     -2.50507372    -0.84922383    -0.33678106
 h     -2.43470087    -1.85265219    -0.39100521
 h     -2.97488101    -0.44082717     0.61374241
 h     -2.99402548    -0.30322103    -1.15695403
 h     -1.36513828     1.29392501     1.52695783
          17

 c      1.09035037    -0.50187493    -0.15869888
 c     -0.15622836    -1.04545230     0.17348283
 c     -1.26737214    -0.20735078    -0.05499657
 c     -1.07217390     1.15630876     0.44955630
 c      0.33050914     1.56983050     0.14534099
 c      1.24755259     0.86419078    -0.72318762
 h     -0.22084883    -1.94932139     0.69988725
 h     -1.88230306     1.89067072    -0.04381804
 h      0.64786074     2.44124724     0.77327664
 h      1.77861525     1.11937384    -1.63293846
 o      2.16281892    -0.84511596     0.34753078
 h      3.02693737    -0.34673163     0.00327547
 c     -2.51303941    -0.86307551    -0.32263496
 h     -2.46663207    -1.81559649    -0.37071012
 h     -2.95904559    -0.45630936     0.55503430
 h     -3.00361859    -0.37794776    -1.12057206
 h     -1.36561302     1.32414210     1.47449321
          17

 c      1.08928782    -0.49322769    -0.15761659
 c     -0.15731759    -1.03150810     0.16801950
 c     -1.27201011    -0.21110262    -0.06495615
 c     -1.07730221     1.15761896     0.45273333
 c      0.34029394     1.56997679     0.13986455
 c      1.26065785     0.86463123    -0.71030014
 h     -0.24771989    -1.94670973     0.64994057
 h     -1.91789809     1.92798989    -0.05134994
 h      0.64211614     2.41814067     0.80654832
 h      1.82502573     1.10495185    -1.62465490
 o      2.16950064    -0.84637727     0.34138844
 h      2.95927242    -0.38543182     0.03210292
 c     -2.52109587    -0.87147686    -0.30742853
 h     -2.49649843    -1.84266306    -0.35476138
 h     -2.96242656    -0.47444223     0.50725416
 h     -3.02200632    -0.44785428    -1.09701509
 h     -1.36537392     1.34866616     1.43090801
          17

 c      1.08652827    -0.48179499    -0.15713930
 c     -0.15848920    -1.01582591     0.16134708
 c     -1.27496184    -0.21662037    -0.07365187
 c     -1.08302513     1.15982539     0.45207761
 c      0.35148350     1.57099026     0.13361343
 c      1.27041530     0.86566134    -0.69619232
 h     -0.27655972    -1.96543363     0.60178911
 h     -1.93145338     1.95258875    -0.05343435
 h      0.63617501     2.39790156     0.82557843
 h      1.87953143     1.09468717    -1.60616462
 o      2.17815049    -0.84990987     0.33619559
 h      2.89324170    -0.42139255     0.05909312
 c     -2.52796660    -0.87658476    -0.29215489
 h     -2.52400001    -1.92272840    -0.34110453
 h     -2.99519040    -0.48615519     0.48994091
 h     -3.05379890    -0.50712588    -1.09600570
 h     -1.36833584     1.36933370     1.41137109
          17

 c      1.08266234    -0.46792458    -0.15695087
 c     -0.15988467    -0.99922977     0.15371978
 c     -1.27647052    -0.22338363    -0.08091648
 c     -1.08907224     1.16284005     0.44683620
 c      0.36351916     1.57280520     0.12692995
 c      1.27728831     0.86740421    -0.68155188
 h     -0.30552986    -1.99963287     0.55260629
 h     -1.92170371     1.96253816    -0.04999583
 h      0.63144850     2.38236806     0.83064215
 h      1.93886153     1.08800330    -1.57316075
 o      2.18558114    -0.85723424     0.33278864
 h      2.87347045    -0.42835392     0.06769442
 c     -2.53338741    -0.88179622    -0.27765658
 h     -2.54899887    -2.01894426    -0.32676313
 h     -3.06046755    -0.48776056     0.50951469
 h     -3.09748719    -0.55597416    -1.11757031
 h     -1.37598179     1.38710806     1.42229432
          17

 c      1.07844169    -0.45208170    -0.15671876
 c     -0.16170513    -0.98308847     0.14551970
 c     -1.27694299    -0.23084467    -0.08658961
 c     -1.09536806     1.16673402     0.43755951
 c      0.37579657     1.57533647     0.12009696
 c      1.28180244     0.86995855    -0.66697378
 h     -0.33169811    -2.03792281     0.49830830
 h     -1.88951645     1.95765511    -0.04190565
 h      0.62938405     2.37407630     0.82308159
 h      2.00007367     1.08456735    -1.52293107
 o      2.19014730    -0.86893015     0.33135759
 h      2.91857561    -0.39413327     0.05128916
 c     -2.53872699    -0.88864250    -0.26386539
 h     -2.57062905    -2.10314018    -0.30979011
 h     -3.14804264    -0.48515865     0.55193006
 h     -3.14519112    -0.59868501    -1.15162697
 h     -1.38570783     1.40018607     1.45611812
          17

 c      1.07465772    -0.43482057    -0.15614297
 c     -0.16412474    -0.96877431     0.13701191
 c     -1.27690489    -0.23846955    -0.09055085
 c     -1.10183388     1.17158840     0.42556761
 c      0.38769957     1.57851082     0.11334840
 c      1.28449519     0.87340547    -0.65292182
 h     -0.35198255    -2.06936640     0.43637571
 h     -1.83823371     1.93992088    -0.03115138
 h      0.63122532     2.37582130     0.80500307
 h      2.06087296     1.08431449    -1.45472468
 o      2.19386227    -0.88325119     0.33073810
 h      2.98883807    -0.34317650     0.02516590
 c     -2.54593226    -0.89731594    -0.25036183
 h     -2.58792497    -2.16088637    -0.28938460
 h     -3.24152304    -0.48666644     0.59735206
 h     -3.18760623    -0.63917865    -1.18549007
 h     -1.39299559     1.40527794     1.49787506
          17

 c      1.07204983    -0.41680268    -0.15492524
 c     -0.16718333    -0.95734778     0.12828266
 c     -1.27696475    -0.24575482    -0.09273693
 c     -1.10803683     1.17713854     0.41228173
 c      0.39862463     1.58230925     0.10691059
 c      1.28590903     0.87779923    -0.63973258
 h     -0.36393872    -2.08657195     0.36648753
 h     -1.77506533     1.91506838    -0.02164202
 h      0.63776818     2.38992419     0.77862511
 h      2.11980621     1.08747745    -1.36960949
 o      2.19851800    -0.89843321     0.32986966
 h      3.04797262    -0.29970934     0.00313259
 c     -2.55643610    -0.90772863    -0.23693015
 h     -2.60018245    -2.18615500    -0.26537180
 h     -3.32730642    -0.49727818     0.63214508
 h     -3.21783955    -0.67931028    -1.20949063
 h     -1.39422022     1.39995648     1.53393373
          17

 c      1.07120582    -0.39878761    -0.15276176
 c     -0.17074620    -0.94946121     0.11927277
 c     -1.27777263    -0.25224531    -0.09314177
 c     -1.11298698     1.18249541     0.39905677
 c      0.40800910     1.58682797     0.10105350
 c      1.28658703     0.88316091    -0.62763494
 h     -0.36606084    -2.08622616     0.28997857
 h     -1.71258283     1.89476520    -0.02035245
 h      0.64912758     2.41729623     0.74545900
 h      2.17628630     1.09456354    -1.27003637
 o      2.20464843    -0.91346189     0.32818029
 h      3.08012747    -0.27557073    -0.00862355
 c     -2.57091807    -0.91978357    -0.22354039
 h     -2.60702301    -2.17759817    -0.23784862
 h     -3.39670540    -0.51865424     0.64953895
 h     -3.23218831    -0.71930491    -1.21810398
 h     -1.38756443     1.38353983     1.55512804
          17

 c      1.07250058    -0.38158256    -0.14936968
 c     -0.17452644    -0.94532956     0.10982015
 c     -1.27995746    -0.25756111    -0.09180404
 c     -1.11534831     1.18626398     0.38715449
 c      0.41536360     1.59232446     0.09610982
 c      1.28707240     0.88948195    -0.61677570
 h     -0.35783693    -2.06898135     0.20917002
 h     -1.66650898     1.89536997    -0.03659831
 h      0.66459370     2.45669904     0.70582027
 h      2.23027075     1.10623030    -1.15918615
 o      2.21216263    -0.92776019     0.32537222
 h      3.08045946    -0.27555864    -0.00789190
 c     -2.58944869    -0.93328757    -0.21020197
 h     -2.60837606    -2.13755885    -0.20702659
 h     -3.44488645    -0.55048848     0.64714149
 h     -3.22967998    -0.75846877    -1.20938496
 h     -1.37276897     1.35689198     1.55637605
          17

 c      1.07608599    -0.36597101    -0.14452188
 c     -0.17814309    -0.94469119     0.09969854
 c     -1.28404361    -0.26144058    -0.08878872
 c     -1.11434171     1.18756296     0.37725030
 c      0.42029794     1.59919983     0.09242793
 c      1.28793159     0.89673211    -0.60723587
 h     -0.33976638    -2.03962939     0.12677899
 h     -1.64548286     1.92643865    -0.07546057
 h      0.68266901     2.50469083     0.65909378
 h      2.28152470     1.12306580    -1.04029075
 o      2.22071727    -0.94099642     0.32130451
 h      3.04955228    -0.30084746     0.00560861
 c     -2.61163131    -0.94774179    -0.19686958
 h     -2.60441313    -2.07347712    -0.17312858
 h     -3.46986450    -0.59129377     0.62532595
 h     -3.21170893    -0.79561609    -1.18465823
 h     -1.35072692     1.32201843     1.53600893
          17

 c      1.08192042    -0.35264221    -0.13807491
 c     -0.18119916    -0.94677783     0.08867337
 c     -1.29036568    -0.26378130    -0.08417157
 c     -1.11038536     1.18703334     0.36883071
 c      0.42253629     1.60790578     0.09026891
 c      1.28978145     0.90487337    -0.59901621
 h     -0.31331916    -2.00729386     0.04522994
 h     -1.64365598     1.97922385    -0.13081279
 h      0.70129895     2.55641000     0.60459973
 h      2.32875606     1.14532602    -0.91624241
 o      2.22973259    -0.95310523     0.31599233
 h      2.99316751    -0.34881727     0.03025557
 c     -2.63664994    -0.96202129    -0.18341221
 h     -2.59522833    -2.00160990    -0.13614152
 h     -3.47253062    -0.63846435     0.58701244
 h     -3.18207986    -0.82928556    -1.14900972
 h     -1.32329182     1.28179336     1.49602620
          17

 c      1.08981378    -0.34212750    -0.12999128
 c     -0.18337366    -0.95043298     0.07658110
 c     -1.29901451    -0.26464198    -0.07803553
 c     -1.10436634     1.18610369     0.36051522
 c      0.42193315     1.61881558     0.08969921
 c      1.29326632     0.91387590    -0.59197605
 h     -0.28057722    -1.98402547    -0.03413356
 h     -1.64919802     2.03546874    -0.19017923
 h      0.71819247     2.60678260     0.54243575
 h      2.36926649     1.17270835    -0.78972044
 o      2.23808067    -0.96454536     0.30971486
 h      2.92702702    -0.40893404     0.06072686
 c     -2.66325077    -0.97416883    -0.16968964
 h     -2.57986758    -1.95003209    -0.09521224
 h     -3.45808257    -0.68773693     0.53879553
 h     -3.14708268    -0.85797094    -1.11220080
 h     -1.29329893     1.23976533     1.44319611
          17

 c      1.09949180    -0.33474597    -0.12035705
 c     -0.18451937    -0.95456049     0.06336762
 c     -1.30982330    -0.26420870    -0.07048158
 c     -1.09687110     1.18590260     0.35065859
 c      0.41850111     1.63211079     0.09052872
 c      1.29895129     0.92372352    -0.58575646
 h     -0.24346368    -1.97975005    -0.11121789
 h     -1.65342866     2.08050739    -0.24285980
 h      0.73111582     2.65163662     0.47386342
 h      2.39955845     1.20429658    -0.66365088
 o      2.24353550    -0.97676476     0.30318802
 h      2.88525165    -0.45534951     0.08521723
 c     -2.68966279    -0.98236447    -0.15580395
 h     -2.55557484    -1.94772904    -0.04845359
 h     -3.43898184    -0.73233797     0.49321720
 h     -3.11451827    -0.88061231    -1.08819733
 h     -1.26452776     1.19975361     1.39005170
          17

 c      1.11067238    -0.33057438    -0.10939258
 c     -0.18469175    -0.95871532     0.04899893
 c     -1.32239239    -0.26275768    -0.06164652
 c     -1.08814730     1.18707661     0.33770330
 c      0.41243983     1.64771936     0.09231106
 c      1.30716214     0.93441466    -0.57975201
 h     -0.20330168    -1.99571723    -0.18582590
 h     -1.65204585     2.10615128    -0.28217431
 h      0.73810232     2.68843819     0.40120850
 h      2.41651460     1.23877228    -0.54149885
 o      2.24361811    -0.99156178     0.29720847
 h      2.90673688    -0.45738049     0.09125531
 c     -2.71344646    -0.98729638    -0.14237090
 h     -2.52133929    -1.99536196     0.00433945
 h     -3.43656535    -0.76328468     0.46944519
 h     -3.09053865    -0.89737636    -1.08986915
 h     -1.24106288     1.16503119     1.35284008
          17

 c      1.12310864    -0.32946036    -0.09744240
 c     -0.18406045    -0.96318886     0.03334384
 c     -1.33613943    -0.26064373    -0.05171801
 c     -1.07837620     1.18997999     0.32079820
 c      0.40413756     1.66531016     0.09439761
 c      1.31786444     0.94596310    -0.57316805
 h     -0.16139959    -2.02382738    -0.25606862
 h     -1.64366238     2.10893630    -0.30467587
 h      0.73759477     2.71662760     0.32746937
 h      2.41844623     1.27481072    -0.42702919
 o      2.23923420    -1.00815585     0.29148380
 h      2.97749257    -0.42659776     0.08447742
 c     -2.73233559    -0.99170490    -0.13028792
 h     -2.48209127    -2.06526739     0.05939912
 h     -3.47037282    -0.77401371     0.48340288
 h     -3.07609417    -0.91007947    -1.11941835
 h     -1.22573894     1.13771674     1.34304568
          17

 c      1.13655715    -0.33107036    -0.08493368
 c     -0.18279328    -0.96851888     0.01621205
 c     -1.35035843    -0.25827769    -0.04093536
 c     -1.06787717     1.19472978     0.30044862
 c      0.39411873     1.68433040     0.09603560
 c      1.33068500     0.95836124    -0.56513007
 h     -0.11968777    -2.05270617    -0.31869366
 h     -1.62879200     2.08862548    -0.30933299
 h      0.72856439     2.73759998     0.25582395
 h      2.40568872     1.31129373    -0.32371251
 o      2.23313506    -1.02447451     0.28532416
 h      3.05504892    -0.39621545     0.07738563
 c     -2.74628466    -0.99744405    -0.11967611
 h     -2.44511511    -2.13052869     0.11182328
 h     -3.53641952    -0.76671394     0.52988393
 h     -3.06772947    -0.92135179    -1.16572065
 h     -1.21882663     1.11932167     1.35828906
          17

 c      1.15070952    -0.33493950    -0.07232928
 c     -0.18101612    -0.97504994    -0.00252356
 c     -1.36429059    -0.25607073    -0.02956676
 c     -1.05706190     1.20112956     0.27822613
 c      0.38296284     1.70407670     0.09648401
 c      1.34502041     0.97153353    -0.55479805
 h     -0.08055699    -2.07321202    -0.37053775
 h     -1.60975559     2.04802172    -0.29742233
 h      0.71057546     2.75434820     0.18913824
 h      2.38072512     1.34740422    -0.23419955
 o      2.22706276    -1.03941668     0.27846540
 h      3.11381580    -0.38464785     0.07591748
 c     -2.75703366    -1.00492958    -0.10984252
 h     -2.41608700    -2.17564216     0.15796330
 h     -3.61211140    -0.74941398     0.58812478
 h     -3.06148274    -0.93336672    -1.21267660
 h     -1.21854539     1.11140313     1.38509853
          17

 c      1.16514786    -0.34050291    -0.06009398
 c     -0.17882603    -0.98280259    -0.02285607
 c     -1.37719364    -0.25438178    -0.01788232
 c     -1.04621951     1.20857579     0.25595432
 c      0.37123950     1.72379584     0.09510863
 c      1.36013640     0.98532369    -0.54146286
 h     -0.04637193    -2.08024860    -0.40948411
 h     -1.59151963     1.99411417    -0.27323401
 h      0.68373271     2.77072562     0.12956823
 h      2.34795219     1.38280634    -0.16000753
 o      2.22188528    -1.05268222     0.27092675
 h      3.14316548    -0.39819253     0.08160619
 c     -2.76615410    -1.01399280    -0.10018530
 h     -2.39852624    -2.19359766     0.19559255
 h     -3.67763138    -0.72930593     0.64024740
 h     -3.05494320    -0.94739706    -1.24713112
 h     -1.22249866     1.11515677     1.40899942
          17

 c      1.17933857    -0.34711543    -0.04867051
 c     -0.17630645    -0.99149829    -0.04463163
 c     -1.38838623    -0.25349238    -0.00614336
 c     -1.03528758     1.21593984     0.23534469
 c      0.35947099     1.74280947     0.09143004
 c      1.37523857     0.99950457    -0.52461129
 h     -0.01911021    -2.07265330    -0.43477071
 h     -1.58319073     1.93982292    -0.24515518
 h      0.64849135     2.79032868     0.07837021
 h      2.31323566     1.41781021    -0.10133589
 o      2.21808657    -1.06436446     0.26284020
 h      3.13975210    -0.43768005     0.09426998
 c     -2.77447905    -1.02432616    -0.09040142
 h     -2.39435613    -2.18234772     0.22353726
 h     -3.72202559    -0.71096566     0.67621911
 h     -3.04723236    -0.96399490    -1.26109243
 h     -1.22850836     1.13090828     1.42000998
          17

 c      1.19266075    -0.35407916    -0.03845665
 c     -0.17354004    -1.00058995    -0.06755444
 c     -1.39727197    -0.25360980     0.00539620
 c     -1.02382020     1.22170181     0.21789826
 c      0.34811032     1.76063858     0.08512429
 c      1.38953736     1.01380028    -0.50395364
 h     -0.00010598    -2.05294552    -0.44709716
 h     -1.59775728     1.90251447    -0.22457512
 h      0.60543187     2.81526568     0.03599823
 h      2.28320305     1.45336482    -0.05709768
 o      2.21592003    -1.07480376     0.25438934
 h      3.10486511    -0.50079483     0.11288886
 c     -2.78234044    -1.03552972    -0.08033397
 h     -2.40420180    -2.14340546     0.24155406
 h     -3.74058167    -0.69704778     0.69150032
 h     -3.03848325    -0.98325522    -1.25113719
 h     -1.23479727     1.15807807     1.41303629
          17

 c      1.20446429    -0.36069090    -0.02978261
 c     -0.17062745    -1.00925744    -0.09119076
 c     -1.40335147    -0.25488452     0.01648819
 c     -1.01162467     1.22487909     0.20440723
 c      0.33752878     1.77708009     0.07599871
 c      1.40233698     1.02792529    -0.47940299
 h      0.01022271    -2.02744648    -0.44874024
 h     -1.64421553     1.89303515    -0.21867919
 h      0.55518410     2.84534451     0.00241001
 h      2.26409062     1.49070517    -0.02537709
 o      2.21523390    -1.08463656     0.24580672
 h      3.04663878    -0.58093733     0.13546022
 c     -2.78984398    -1.04698726    -0.06987071
 h     -2.42706643    -2.08250285     0.25069620
 h     -3.73223137    -0.68898050     0.68477693
 h     -3.02949509    -1.00497235    -1.21773891
 h     -1.23998207     1.19538462     1.38691884
          17

 c      1.21415976    -0.36631124    -0.02289160
 c     -0.16770813    -1.01642094    -0.11498820
 c     -1.40623074    -0.25741967     0.02689208
 c     -0.99970340     1.22594612     0.19446050
 c      0.32801328     1.79219753     0.06397178
 c      1.41315363     1.04164919    -0.45100701
 h      0.01258781    -2.00614891    -0.44344550
 h     -1.71622668     1.90475106    -0.22383749
 h      0.49858743     2.87814331    -0.02265442
 h      2.26016625     1.53057612    -0.00433603
 o      2.21490415    -1.09502236     0.23739943
 h      2.98811659    -0.66294232     0.15836415
 c     -2.79704074    -1.05762061    -0.05895077
 h     -2.45923886    -2.01227124     0.25437867
 h     -3.69866715    -0.68711962     0.65715389
 h     -3.02164152    -1.02869699    -1.16544998
 h     -1.24317783     1.24113860     1.34386795
          17

 c      1.22133119    -0.37042647    -0.01793227
 c     -0.16495121    -1.02092401    -0.13836132
 c     -1.40563566    -0.26126125     0.03638053
 c     -0.98985289     1.22609513     0.18694567
 c      0.31975545     1.80623350     0.04906772
 c      1.42180911     1.05487179    -0.41886953
 h      0.00857965    -2.00053090    -0.43545938
 h     -1.79646362     1.92205598    -0.23157100
 h      0.43695103     2.90991453    -0.03959965
 h      2.27234474     1.57232089     0.00689294
 o      2.21234471    -1.10772501     0.22950229
 h      2.97392524    -0.72119701     0.17698589
 c     -2.80395900    -1.06564857    -0.04766025
 h     -2.49294575    -1.95552248     0.25987961
 h     -3.64515092    -0.69020619     0.61274796
 h     -3.01694690    -1.05378175    -1.10386748
 h     -1.24430108     1.29363590     1.28942503
          17

 c      1.22581288    -0.37266461    -0.01496836
 c     -0.16248907    -1.02201665    -0.16086831
 c     -1.40143253    -0.26639459     0.04475224
 c     -0.98355319     1.22615770     0.18067103
 c      0.31282971     1.81948877     0.03141978
 c      1.42842227     1.06766375    -0.38313020
 h     -0.00038467    -2.01779786    -0.42748813
 h     -1.86909825     1.93293004    -0.23622655
 h      0.37220131     2.93680912    -0.04906048
 h      2.29793358     1.61349845     0.00808450
 o      2.20599768    -1.12362987     0.22217074
 h      3.03027387    -0.74320919     0.19072884
 c     -2.81022723    -1.06908390    -0.03627948
 h     -2.51811637    -1.94053171     0.27732483
 h     -3.58311397    -0.69382947     0.56069437
 h     -3.01808260    -1.07959282    -1.04809667
 h     -1.24441487     1.35162335     1.23257488
          17

 c      1.22767393    -0.37279924    -0.01398721
 c     -0.16034085    -1.01983986    -0.18233522
 c     -1.39364740    -0.27274369     0.05185081
 c     -0.98156119     1.22640045     0.17451322
 c      0.30717109     1.83221196     0.01127424
 c      1.43331338     1.08022703    -0.34400611
 h     -0.01403792    -2.05516604    -0.41933329
 h     -1.92429314     1.93130630    -0.23598391
 h      0.30682016     2.95591207    -0.05201497
 h      2.33174102     1.65042243    -0.00134031
 o      2.19827523    -1.14157347     0.21519337
 h      3.11857932    -0.74823575     0.20291503
 c     -2.81413576    -1.06783255    -0.02508721
 h     -2.53103889    -1.97767786     0.31151655
 h     -3.53327386    -0.68823863     0.51746379
 h     -3.02768320    -1.10600510    -1.01525960
 h     -1.24565913     1.41468745     1.18473849
          17

 c      1.22717587    -0.37080304    -0.01489385
 c     -0.15841330    -1.01532120    -0.20276016
 c     -1.38247749    -0.28016025     0.05757704
 c     -0.98406611     1.22673450     0.16760852
 c      0.30256091     1.84452521    -0.01101080
 c      1.43689665     1.09278637    -0.30183418
 h     -0.03279936    -2.10119673    -0.40909354
 h     -1.95717774     1.91505837    -0.23136899
 h      0.24362175     2.96586948    -0.04982336
 h      2.36775072     1.67921651    -0.02143022
 o      2.19175664    -1.16035069     0.20845806
 h      3.19576886    -0.75450514     0.21474558
 c     -2.81290454    -1.06459700    -0.01437625
 h     -2.53823902    -2.04679478     0.35643910
 h     -3.52041520    -0.66013163     0.50243589
 h     -3.04651885    -1.13354377    -1.01438773
 h     -1.25015109     1.48299207     1.15575278
          17

 c      1.22472445    -0.36686861    -0.01751626
 c     -0.15656067    -1.00960529    -0.22213688
 c     -1.36827625    -0.28842286     0.06188892
 c     -0.99097594     1.22700125     0.15973578
 c      0.29864195     1.85639339    -0.03497845
 c      1.43958248     1.10549103    -0.25708219
 h     -0.05661612    -2.14257728    -0.39530646
 h     -1.96629254     1.88430225    -0.22411261
 h      0.18544252     2.96714006    -0.04418126
 h      2.40049798     1.69675619    -0.05120054
 o      2.18751395    -1.17929045     0.20191289
 h      3.24096073    -0.76956649     0.22585789
 c     -2.80553008    -1.06197639    -0.00422408
 h     -2.54773872    -2.11990011     0.40286223
 h     -3.54991269    -0.60565862     0.51976597
 h     -3.07202073    -1.16226504    -1.03865224
 h     -1.25812907     1.55569320     1.14809444
          17

 c      1.22080742    -0.36135915    -0.02162488
 c     -0.15460983    -1.00363383    -0.24038490
 c     -1.35153097    -0.29725033     0.06479803
 c     -1.00203166     1.22716892     0.15139575
 c      0.29497116     1.86762732    -0.06009913
 c      1.44169967     1.11836442    -0.21033123
 h     -0.08452815    -2.16907671    -0.37781476
 h     -1.95305991     1.84080047    -0.21671198
 h      0.13481956     2.96192157    -0.03699696
 h      2.42587676     1.70121686    -0.08859450
 o      2.18570238    -1.19794949     0.19549641
 h      3.24666993    -0.79556306     0.23561982
 c     -2.79381014    -1.06057205     0.00589304
 h     -2.56368213    -2.17784495     0.44436698
 h     -3.60005330    -0.53736208     0.55375712
 h     -3.09929326    -1.19083756    -1.07146863
 h     -1.26737608     1.62931193     1.15566654
          17

 c      1.21593384    -0.35473517    -0.02695380
 c     -0.15235490    -0.99803082    -0.25736922
 c     -1.33284896    -0.30631455     0.06636667
 c     -1.01664962     1.22725485     0.14343177
 c      0.29109857     1.87791379    -0.08580608
 c      1.44343700     1.13129747    -0.16224456
 h     -0.11487958    -2.17491428    -0.35755473
 h     -1.92260843     1.78836930    -0.21262544
 h      0.09372086     2.95375214    -0.03021985
 h      2.44153620     1.69227439    -0.13074039
 o      2.18602800    -1.21596882     0.18912865
 h      3.21208940    -0.83226705     0.24351239
 c     -2.78003877    -1.06005010     0.01639722
 h     -2.58693197    -2.21053970     0.47754875
 h     -3.64660182    -0.47082398     0.58767392
 h     -3.12333409    -1.21714152    -1.09725005
 h     -1.27472813     1.69834436     1.16883457
          17

 c      1.21058600    -0.34749579    -0.03321588
 c     -0.14955194    -0.99311618    -0.27293914
 c     -1.31293328    -0.31524689     0.06670101
 c     -1.03365506     1.22706238     0.13670932
 c      0.28664627     1.88687509    -0.11153304
 c      1.44480342     1.14406793    -0.11353100
 h     -0.14563171    -2.15861004    -0.33611888
 h     -1.88584636     1.73401273    -0.21705730
 h      0.06339872     2.94673957    -0.02567677
 h      2.44705308     1.67107700    -0.17435077
 o      2.18782013    -1.23309675     0.18270852
 h      3.14254648    -0.87736573     0.24935441
 c     -2.76573572    -1.06007008     0.02737511
 h     -2.61658607    -2.21364267     0.50096807
 h     -3.67513883    -0.41611223     0.61213370
 h     -3.14031563    -1.23917114    -1.10597215
 h     -1.27774368     1.75726565     1.17938818
          17

 c      1.20518694    -0.34014094    -0.04011299
 c     -0.14592226    -0.98890790    -0.28695940
 c     -1.29254829    -0.32364531     0.06594137
 c     -1.05118061     1.22603451     0.13208255
 c      0.28135861     1.89415501    -0.13674178
 c      1.44561844     1.15637027    -0.06490431
 h     -0.17460786    -2.12294629    -0.31540917
 h     -1.86060106     1.68830879    -0.23769434
 h      0.04442947     2.94448887    -0.02498251
 h      2.44389577     1.64003510    -0.21619913
 o      2.18971148    -1.24934226     0.17608196
 h      3.05501870    -0.92446238     0.25393457
 c     -2.75173464    -1.06036861     0.03877044
 h     -2.65083107    -2.18665052     0.51458424
 h     -3.67903383    -0.37828155     0.62319616
 h     -3.14779727    -1.25542613    -1.09293354
 h     -1.27535092     1.80182741     1.18198891
          17

 c      1.20008300    -0.33314154    -0.04734453
 c     -0.14116216    -0.98507617    -0.29933677
 c     -1.27247978    -0.33109038     0.06425451
 c     -1.06729686     1.22359693     0.13026788
 c      0.27511891     1.89950773    -0.16093102
 c      1.44554927     1.16785623    -0.01704349
 h     -0.19975342    -2.07544584    -0.29734538
 h     -1.86467858     1.66102080    -0.28251134
 h      0.03690199     2.94903421    -0.02955452
 h      2.43501450     1.60239812    -0.25358665
 o      2.18901540    -1.26524269     0.16894833
 h      2.98832989    -0.95919669     0.26060466
 c     -2.73846197    -1.06058643     0.05050135
 h     -2.68728495    -2.13278164     0.51986396
 h     -3.65597072    -0.35936381     0.61977606
 h     -3.14460669    -1.26499478    -1.05761826
 h     -1.26782239     1.82933726     1.17364814
          17

 c      1.19553921    -0.32690306    -0.05461429
 c     -0.13496304    -0.98090887    -0.31004963
 c     -1.25348721    -0.33717840     0.06182787
 c     -1.08143840     1.21992092     0.13124599
 c      0.26794625     1.90285083    -0.18363034
 c      1.44419928     1.17819265     0.02942710
 h     -0.21950294    -2.02858858    -0.28352566
 h     -1.89953965     1.65214386    -0.35214149
 h      0.04058750     2.96024906    -0.04067038
 h      2.42391311     1.56163824    -0.28459453
 o      2.18259266    -1.28161262     0.16085566
 h      2.98970528    -0.96375915     0.27548589
 c     -2.72605753    -1.06004272     0.06246027
 h     -2.72320830    -2.06050872     0.52061963
 h     -3.60631850    -0.35931891     0.60246049
 h     -3.13087466    -1.26764069    -1.00332160
 h     -1.25653248     1.83858480     1.15323067
          17

 c      1.19174838    -0.32173736    -0.06163312
 c     -0.12705417    -0.97548515    -0.31917225
 c     -1.23625397    -0.34156484     0.05886089
 c     -1.09456781     1.21589538     0.13394884
 c      0.25997917     1.90425644    -0.20440076
 c      1.44121737     1.18712189     0.07392913
 h     -0.23308879    -1.99739187    -0.27490399
 h     -1.94860558     1.65209377    -0.43645178
 h      0.05494638     2.97604021    -0.05945531
 h      2.41341758     1.52084937    -0.30793629
 o      2.17111815    -1.29794658     0.15175056
 h      3.04732994    -0.94270464     0.29882913
 c     -2.71429655    -1.05753010     0.07445166
 h     -2.75601690    -1.98597990     0.52438856
 h     -3.53324911    -0.37569767     0.57349852
 h     -3.10838165    -1.26406648    -0.93778412
 h     -1.24369877     1.82997282     1.12172702
          17

 c      1.18885592    -0.31787219    -0.06811356
 c     -0.11727182    -0.96825423    -0.32685362
 c     -1.22134978    -0.34399739     0.05555107
 c     -1.10778217     1.21227397     0.13679757
 c      0.25144144     1.90389737    -0.22285099
 c      1.43639149     1.19447589     0.11590635
 h     -0.24021972    -1.99220763    -0.27187543
 h     -1.99367311     1.65113017    -0.52187661
 h      0.07902115     2.99313716    -0.08675598
 h      2.40478808     1.48244502    -0.32250049
 o      2.15770927    -1.31282920     0.14204816
 h      3.11180694    -0.91610051     0.32379129
 c     -2.70230986    -1.05152150     0.08617974
 h     -2.78432106    -1.93199451     0.54243018
 h     -3.44458515    -0.40173145     0.53786612
 h     -3.08102554    -1.25636031    -0.87413812
 h     -1.23219137     1.80608094     1.08315414
          17

 c      1.18697656    -0.31546352    -0.07376727
 c     -0.10566038    -0.95962085    -0.33324860
 c     -1.20918995    -0.34433864     0.05207447
 c     -1.12157621     1.20923433     0.13813291
 c      0.24261262     1.90198122    -0.23865705
 c      1.42967008     1.20014715     0.15481583
 h     -0.24013746    -2.01147196    -0.27484066
 h     -2.02360398     1.64368082    -0.59768643
 h      0.11134783     3.00802522    -0.12298294
 h      2.39771894     1.44825058    -0.32701223
 o      2.14432026    -1.32531413     0.13209664
 h      3.15293710    -0.89710688     0.34477903
 c     -2.68830676    -1.04153568     0.09747115
 h     -2.80819021    -1.91526421     0.58372076
 h     -3.35623639    -0.42274314     0.50531610
 h     -3.05450070    -1.24816793    -0.82960698
 h     -1.22533302     1.77242503     1.04563739
          17

 c      1.18619113    -0.31458889    -0.07831222
 c     -0.09251314    -0.95076241    -0.33847849
 c     -1.19997629    -0.34258628     0.04855664
 c     -1.13593909     1.20645303     0.13630054
 c      0.23380746     1.89869640    -0.25157118
 c      1.42110628     1.20405313     0.19015293
 h     -0.23145293    -2.04348930    -0.28436597
 h     -2.03351064     1.62757646    -0.65692078
 h      0.14997384     3.01768051    -0.16802766
 h      2.39107361     1.41978390    -0.32012477
 o      2.13178472    -1.33494662     0.12208738
 h      3.15898147    -0.89156254     0.35884549
 c     -2.66996466    -1.02968635     0.10839908
 h     -2.82694739    -1.93055113     0.64571662
 h     -3.29261876    -0.41504275     0.49060387
 h     -3.03366169    -1.24337793    -0.81789742
 h     -1.22646340     1.73727307     1.02122241
          17

 c      1.18653450    -0.31523705    -0.08148599
 c     -0.07830961    -0.94292189    -0.34264450
 c     -1.19364266    -0.33889056     0.04504386
 c     -1.15062293     1.20349176     0.12994750
 c      0.22534968     1.89417733    -0.26141635
 c      1.41078328     1.20611246     0.22149507
 h     -0.21303941    -2.07454089    -0.30072680
 h     -2.02234919     1.60262327    -0.69551330
 h      0.19259296     3.01999991    -0.22129223
 h      2.38375611     1.39845195    -0.30078848
 o      2.12042593    -1.34154756     0.11212362
 h      3.12709185    -0.90159065     0.36463409
 c     -2.64623545    -1.01901058     0.11906151
 h     -2.83813825    -1.95795737     0.71661711
 h     -3.27029168    -0.36139399     0.50329788
 h     -3.01872013    -1.24332480    -0.83851336
 h     -1.23809935     1.70852635     1.02133304
          17

 c      1.18797979    -0.31730369    -0.08306101
 c     -0.06363990    -0.93695484    -0.34584145
 c     -1.18984842    -0.33354984     0.04149567
 c     -1.16532027     1.20031222     0.11870245
 c      0.21754242     1.88848930    -0.26807578
 c      1.39876500     1.20623759     0.24853966
 h     -0.18469810    -2.09427891    -0.32360962
 h     -1.99167376     1.56986767    -0.71178229
 h      0.23675130     3.01394705    -0.28179106
 h      2.37529709     1.38558331    -0.26858584
 o      2.11028800    -1.34513304     0.10225003
 h      3.05977401    -0.92701074     0.36195942
 c     -2.61891029    -1.01021153     0.12990952
 h     -2.83920006    -1.97963057     0.78459483
 h     -3.27763050    -0.27389274     0.53506193
 h     -3.00541863    -1.24601018    -0.87712474
 h     -1.26101389     1.68842500     1.04804466
          17

 c      1.19042149    -0.32059629    -0.08286027
 c     -0.04915287    -0.93325028    -0.34815774
 c     -1.18804467    -0.32696837     0.03780853
 c     -1.17966629     1.19735336     0.10347276
 c      0.21064536     1.88163527    -0.27149039
 c      1.38507957     1.20434000     0.27112345
 h     -0.14721302    -2.09694388    -0.35218006
 h     -1.94575809     1.53158884    -0.70692405
 h      0.28006488     2.99945502    -0.34825491
 h      2.36607266     1.38234992    -0.22386495
 o      2.10101739    -1.34596650     0.09240580
 h      2.96685026    -0.96452375     0.35259845
 c     -2.59075778    -1.00228388     0.14142039
 h     -2.82850463    -1.98494934     0.84156750
 h     -3.29185776    -0.17922195     0.57050947
 h     -2.98879723    -1.24829712    -0.91635664
 h     -1.29405426     1.67260151     1.09100026
          17

 c      1.19366183    -0.32484276    -0.08077076
 c     -0.03549968    -0.93178388    -0.34967640
 c     -1.18756177    -0.31959732     0.03385369
 c     -1.19305553     1.19504943     0.08599277
 c      0.20486083     1.87358312    -0.27166821
 c      1.36972884     1.20034172     0.28922141
 h     -0.10218263    -2.08108141    -0.38529105
 h     -1.89302060     1.49191403    -0.68687602
 h      0.32040169     2.97713953    -0.41920773
 h      2.35718723     1.38963224    -0.16764984
 o      2.09137485    -1.34476162     0.08224988
 h      2.87319895    -1.00443820     0.34310086
 c     -2.56368147    -0.99431273     0.15370858
 h     -2.80542408    -1.96902863     0.88289652
 h     -3.29815787    -0.09690528     0.59950577
 h     -2.96562916    -1.24780028    -0.94321123
 h     -1.33488307     1.65494688     1.13471699
          17

 c      1.19741653    -0.32969123    -0.07674831
 c     -0.02327528    -0.93214841    -0.35047765
 c     -1.18767803    -0.31188903     0.02950719
 c     -1.20438251     1.19341256     0.06844683
 c      0.20031939     1.86430829    -0.26870124
 c      1.35272726     1.19418942     0.30292727
 h     -0.05185646    -2.04945428    -0.42172860
 h     -1.84814197     1.45764749    -0.66528464
 h      0.35598872     2.94789634    -0.49299034
 h      2.34998749     1.40783428    -0.10135866
 o      2.07885730    -1.34283176     0.07094204
 h      2.82462523    -1.02834508     0.34826176
 c     -2.53867247    -0.98577975     0.16666897
 h     -2.77019369    -1.93085918     0.90656095
 h     -3.29007010    -0.03708879     0.61745806
 h     -2.93469602    -1.24331723    -0.95023866
 h     -1.38087507     1.63144368     1.16620214
          17

 c      1.20134232    -0.33469270    -0.07080774
 c     -0.01299628    -0.93353987    -0.35063401
 c     -1.18767080    -0.30427002     0.02466455
 c     -1.21210751     1.19204521     0.05323594
 c      0.19706139     1.85383984    -0.26278235
 c      1.33417523     1.18587367     0.31242328
 h      0.00109555    -2.00934101    -0.46054669
 h     -1.83066252     1.43739326    -0.66290043
 h      0.38542402     2.91251398    -0.56771608
 h      2.34518891     1.43664042    -0.02643035
 o      2.06216604    -1.34103389     0.05788014
 h      2.84860065    -1.02625052     0.37935025
 c     -2.51617050    -0.97630894     0.18011064
 h     -2.72389505    -1.87269642     0.91301276
 h     -3.26568153    -0.00432538     0.62280194
 h     -2.89636961    -1.23465380    -0.93445078
 h     -1.42960022     1.60069059     1.17730193
          17

 c      1.20505487    -0.33929534    -0.06300474
 c     -0.00510854    -0.93481686    -0.35019071
 c     -1.18686102    -0.29711738     0.01924336
 c     -1.21532747     1.19066083     0.04181223
 c      0.19501911     1.84229292    -0.25421608
 c      1.31436576     1.17545325     0.31795731
 h      0.05402324    -1.97200494    -0.50150371
 h     -1.85211339     1.43597310    -0.69322754
 h      0.40764382     2.87149643    -0.64117478
 h      2.34186299     1.47471687     0.05594769
 o      2.04407543    -1.33869159     0.04398310
 h      2.90870314    -1.01396610     0.42359483
 c     -2.49626042    -0.96540177     0.19374654
 h     -2.66860824    -1.80082063     0.90605012
 h     -3.22542759    -0.00010182     0.61552353
 h     -2.85233954    -1.22250635    -0.89655591
 h     -1.47892842     1.56321554     1.16434188
          17

 c      1.20812224    -0.34289507    -0.05342443
 c      0.00004142    -0.93484715    -0.34916061
 c     -1.18467099    -0.29072114     0.01317568
 c     -1.21488552     1.18954594     0.03339680
 c      0.19399626     1.82987747    -0.24341921
 c      1.29387523     1.16307608     0.31985928
 h      0.10473936    -1.94904629    -0.54516433
 h     -1.90284609     1.44941107    -0.74669187
 h      0.42193197     2.82517741    -0.71080677
 h      2.33693830     1.51946341     0.14472261
 o      2.02769990    -1.33520498     0.03045941
 h      2.96346426    -1.00706941     0.46354192
 c     -2.47870028    -0.95223152     0.20710517
 h     -2.60751093    -1.72721681     0.89458674
 h     -3.17150997    -0.02348059     0.59674105
 h     -2.80561318    -1.20859859    -0.84118431
 h     -1.52708601     1.52092397     1.12758812
          17

 c      1.21006862    -0.34492667    -0.04218171
 c      0.00227821    -0.93311272    -0.34760737
 c     -1.18067163    -0.28524106     0.00639604
 c     -1.21244804     1.18917650     0.02601164
 c      0.19364314     1.81688359    -0.23090849
 c      1.27354698     1.14898111     0.31859255
 h      0.15129010    -1.94560149    -0.59184975
 h     -1.96274140     1.46962167    -0.80284970
 h      0.42800053     2.77406811    -0.77385230
 h      2.32579964     1.56707497     0.23843829
 o      2.01478872    -1.33058077     0.01801348
 h      2.99294355    -1.01168751     0.48957966
 c     -2.46288508    -0.93571058     0.21953848
 h     -2.54417321    -1.66958272     0.89323917
 h     -3.10866521    -0.06989139     0.56910865
 h     -2.76064941    -1.19607587    -0.77791114
 h     -1.57298393     1.47689773     1.07118585
          17

 c      1.21040612    -0.34496297    -0.02942828
 c      0.00169922    -0.93000923    -0.34576722
 c     -1.17460743    -0.28068065    -0.00116323
 c     -1.20923186     1.18974669     0.01782952
 c      0.19344681     1.80365304    -0.21726759
 c      1.25436804     1.13346500     0.31479111
 h      0.19109046    -1.95684681    -0.64004016
 h     -2.01576448     1.49014409    -0.84689655
 h      0.42608653     2.71925097    -0.82767841
 h      2.30375965     1.61306435     0.33475800
 o      2.00622739    -1.32510375     0.00698926
 h      2.99019755    -1.02898290     0.49762516
 c     -2.44780705    -0.91542071     0.23069653
 h     -2.48050710    -1.64343818     0.91574130
 h     -3.04664931    -0.12755174     0.53812387
 h     -2.72313811    -1.18988767    -0.72158512
 h     -1.61692445     1.43530923     1.00352888
          17

 c      1.20868525    -0.34280809    -0.01536229
 c     -0.00130129    -0.92646267    -0.34403647
 c     -1.16642252    -0.27689269    -0.00956126
 c     -1.20574394     1.19113797     0.00737940
 c      0.19275703     1.79054367    -0.20309288
 c      1.23731540     1.11683819     0.30924379
 h      0.22088841    -1.97237262    -0.68632220
 h     -2.05253390     1.50711115    -0.87194225
 h      0.41700071     2.66265778    -0.87018711
 h      2.26751616     1.65299039     0.43043059
 o      2.00241172    -1.31911142    -0.00247184
 h      2.95461534    -1.05802379     0.48657479
 c     -2.43188746    -0.89322865     0.24111249
 h     -2.41617022    -1.64837582     0.96199726
 h     -3.00403023    -0.17259898     0.51384776
 h     -2.69844846    -1.19607192    -0.68806602
 h     -1.66129552     1.40095867     0.93689098
          17

 c      1.20456150    -0.33857097    -0.00023913
 c     -0.00610731    -0.92338191    -0.34283969
 c     -1.15630465    -0.27360879    -0.01881851
 c     -1.20202544     1.19310410    -0.00640907
 c      0.19085417     1.77788990    -0.18893268
 c      1.22321899     1.09940222     0.30282599
 h      0.23775997    -1.98249926    -0.72681791
 h     -2.06821778     1.51846358    -0.87622772
 h      0.40210201     2.60714875    -0.90019212
 h      2.21602690     1.68313690     0.52170868
 o      2.00325829    -1.31291233    -0.01041648
 h      2.89100704    -1.09641107     0.45809554
 c     -2.41324454    -0.87294412     0.25148986
 h     -2.35148329    -1.66913937     1.01840707
 h     -3.00471197    -0.17519439     0.50827758
 h     -2.68859611    -1.21843888    -0.68353148
 h     -1.70981300     1.37797813     0.88387033
          17

 c      1.19787366    -0.33269806     0.01562188
 c     -0.01196465    -0.92141355    -0.34252671
 c     -1.14469311    -0.27046561    -0.02889006
 c     -1.19808335     1.19547355    -0.02381879
 c      0.18705468     1.76596253    -0.17523499
 c      1.21264699     1.08146215     0.29640244
 h      0.23990545    -1.98113857    -0.75839306
 h     -2.06084761     1.52333156    -0.86109588
 h      0.38320038     2.55638064    -0.91765033
 h      2.15076600     1.70102751     0.60500719
 o      2.00787340    -1.30680885    -0.01723982
 h      2.81426468    -1.13950726     0.41926221
 c     -2.39182412    -0.85674912     0.26216558
 h     -2.28859560    -1.68952002     1.07067358
 h     -3.05296670    -0.13153619     0.52315500
 h     -2.69081710    -1.25511066    -0.69876790
 h     -1.76399704     1.36812148     0.85058570
          17

 c      1.18871497    -0.32594917     0.03184622
 c     -0.01805984    -0.92092227    -0.34333640
 c     -1.13223359    -0.26703355    -0.03966250
 c     -1.19420252     1.19819626    -0.04412801
 c      0.18083442     1.75493327    -0.16231444
 c      1.20580872     1.06336963     0.29072715
 h      0.22687901    -1.96606693    -0.77916119
 h     -2.03096685     1.52191459    -0.83040416
 h      0.36238756     2.51446733    -0.92363523
 h      2.07562476     1.70574925     0.67757082
 o      2.01391703    -1.30117899    -0.02404285
 h      2.75913115    -1.17927817     0.38828143
 c     -2.37008674    -0.84404557     0.27342481
 h     -2.23017324    -1.69901331     1.10987741
 h     -3.12465288    -0.06950984     0.54831739
 h     -2.69978945    -1.29980521    -0.71736106
 h     -1.81988345     1.37034245     0.83349747
          17

 c      1.17746069    -0.31930394     0.04803452
 c     -0.02363699    -0.92199496    -0.34538204
 c     -1.11971770    -0.26287210    -0.05096613
 c     -1.19074109     1.20120131    -0.06593988
 c      0.17193644     1.74486361    -0.15035256
 c      1.20248428     1.04556431     0.28635645
 h      0.19960730    -1.93877840    -0.78872709
 h     -1.98268439     1.51590211    -0.79120155
 h      0.34179798     2.48542227    -0.91994438
 h      1.99666507     1.69820010     0.73809539
 o      2.01817533    -1.29630268    -0.03239970
 h      2.77145514    -1.20803460     0.39069897
 c     -2.35053574    -0.83399288     0.28529721
 h     -2.17855093    -1.69227127     1.13192264
 h     -3.19443295    -0.01479185     0.57435495
 h     -2.71042540    -1.34561428    -0.72548453
 h     -1.86967860     1.38202596     0.82410251
          17

 c      1.16469796    -0.31382691     0.06379256
 c     -0.02814136    -0.92437856    -0.34861729
 c     -1.10799846    -0.25760329    -0.06260128
 c     -1.18760356     1.20420631    -0.08752155
 c      0.16044044     1.73573985    -0.13944058
 c      1.20202151     1.02858510     0.28359004
 h      0.16039848    -1.90481903    -0.78853166
 h     -1.92606267     1.50944695    -0.75550780
 h      0.32331994     2.47242639    -0.90832648
 h      1.92162599     1.68122668     0.78723396
 o      2.02070240    -1.29187418    -0.04212146
 h      2.84394132    -1.22770826     0.42380837
 c     -2.33461721    -0.82631954     0.29759861
 h     -2.13553729    -1.66753439     1.13611960
 h     -3.24754671     0.01979470     0.59642973
 h     -2.71906849    -1.38714553    -0.71494230
 h     -1.90595322     1.40032390     0.81482460
          17

 c      1.15110709    -0.31057968     0.07873585
 c     -0.03128850    -0.92741341    -0.35278836
 c     -1.09791125    -0.25097449    -0.07437637
 c     -1.18394816     1.20661426    -0.10689957
 c      0.14678273     1.72755374    -0.12964539
 c      1.20345457     1.01303817     0.28246338
 h      0.11275190    -1.87421868    -0.78220121
 h     -1.87860410     1.50990422    -0.74122006
 h      0.30832277     2.47705293    -0.88958485
 h      1.85886800     1.65930003     0.82768305
 o      2.02415463    -1.28748893    -0.05156263
 h      2.92797929    -1.24260004     0.46167866
 c     -2.32295764    -0.82092615     0.31004120
 h     -2.10225040    -1.62602041     1.12465616
 h     -3.27691632     0.02951195     0.61256247
 h     -2.72353956    -1.42088630    -0.68229477
 h     -1.92392446     1.42277337     0.80102012
          17

 c      1.13738337    -0.31056036     0.09249184
 c     -0.03302491    -0.93013924    -0.35746564
 c     -1.09021108    -0.24290345    -0.08614056
 c     -1.17883299     1.20775805    -0.12239880
 c      0.13174339     1.72039897    -0.12105193
 c      1.20573460     0.99955811     0.28282299
 h      0.06051336    -1.86000854    -0.77496425
 h     -1.85779114     1.52498226    -0.76533948
 h      0.29746557     2.49874009    -0.86304263
 h      1.81557718     1.63727704     0.86330279
 o      2.03012748    -1.28298368    -0.05965061
 h      2.99216425    -1.25353814     0.48761384
 c     -2.31572665    -0.81751037     0.32221380
 h     -2.07868277    -1.57231243     1.10307758
 h     -3.27949779     0.01346182     0.62211673
 h     -2.72291388    -1.44506070    -0.62758802
 h     -1.92162281     1.44748326     0.78049204
          17

 c      1.12419924    -0.31458419     0.10472726
 c     -0.03343168    -0.93180527    -0.36227952
 c     -1.08552067    -0.23350939    -0.09779543
 c     -1.17273561     1.20758081    -0.13391906
 c      0.11641378     1.71453582    -0.11374787
 c      1.20798130     0.98879771     0.28448888
 h      0.00644275    -1.87204830    -0.77081478
 h     -1.86380979     1.55484791    -0.82822549
 h      0.29064255     2.53482174    -0.82674130
 h      1.79573896     1.61836888     0.89712113
 o      2.03908678    -1.27829899    -0.06594382
 h      3.02368999    -1.25998567     0.49510872
 c     -2.31285802    -0.81535980     0.33350445
 h     -2.06293230    -1.51520063     1.08137624
 h     -3.25470851    -0.02707884     0.62518082
 h     -2.71749630    -1.45974450    -0.55388755
 h     -1.89950847     1.47320730     0.75277062
          17

 c      1.11219179    -0.32313426     0.11518725
 c     -0.03270183    -0.93253922    -0.36722447
 c     -1.08429213    -0.22311678    -0.10929312
 c     -1.16748477     1.20673212    -0.14301277
 c      0.10210615     1.71038051    -0.10777058
 c      1.20962471     0.98138587     0.28741073
 h     -0.04815595    -1.90911076    -0.76902524
 h     -1.88011130     1.59099891    -0.91265355
 h      0.28708662     2.58112714    -0.77825362
 h      1.79913343     1.60266852     0.92940355
 o      2.05097698    -1.27341377    -0.07031073
 h      3.01888199    -1.26123658     0.48263842
 c     -2.31407459    -0.81338061     0.34315156
 h     -2.05064334    -1.46706664     1.07380326
 h     -3.20478403    -0.08837395     0.62260223
 h     -2.70911788    -1.46757526    -0.46769387
 h     -1.86044078     1.49945667     0.71906925
          17

 c      1.10195675    -0.33625506     0.12371897
 c     -0.03125467    -0.93330879    -0.37261915
 c     -1.08677677    -0.21223640    -0.12063030
 c     -1.16465914     1.20589544    -0.15159440
 c      0.09019161     1.70841705    -0.10305889
 c      1.21037938     0.97777924     0.29168822
 h     -0.10195483    -1.95927781    -0.76479952
 h     -1.89084628     1.62413950    -0.99967728
 h      0.28558646     2.63286199    -0.71563299
 h      1.82207434     1.58760229     0.95748238
 o      2.06544035    -1.26833126    -0.07281633
 h      2.97969157    -1.25666544     0.45175926
 c     -2.31853079    -0.81066535     0.35070552
 h     -2.03646460    -1.43829492     1.09329108
 h     -3.13751287    -0.16195911     0.61676789
 h     -2.70158712    -1.47499222    -0.37956476
 h     -1.81003570     1.52674377     0.68291368
          17

 c      1.09402730    -0.35354433     0.13026213
 c     -0.02976728    -0.93521631    -0.37878763
 c     -1.09301311    -0.20152574    -0.13182918
 c     -1.16488379     1.20544273    -0.16131331
 c      0.08191271     1.70907535    -0.09943344
 c      1.21013058     0.97808178     0.29746123
 h     -0.15268131    -2.00818801    -0.75321296
 h     -1.88759935     1.64829039    -1.07654000
 h      0.28474955     2.68542619    -0.63806221
 h      1.85914023     1.56976310     0.97731427
 o      2.08165614    -1.26306896    -0.07381078
 h      2.91609189    -1.24574968     0.40851283
 c     -2.32403349    -0.80756286     0.35660410
 h     -2.01809476    -1.42884771     1.14143570
 h     -3.07209021    -0.23023405     0.61356499
 h     -2.70040430    -1.49254748    -0.30283554
 h     -1.75666927     1.55690308     0.65069503
          17

 c      1.08882945    -0.37424089     0.13481289
 c     -0.02903652    -0.93899859    -0.38586827
 c     -1.10283790    -0.19171270    -0.14290758
 c     -1.16801389     1.20551824    -0.17349887
 c      0.07821604     1.71262091    -0.09660626
 c      1.20883960     0.98197395     0.30479198
 h     -0.19766412    -2.04505207    -0.73155749
 h     -1.86748214     1.66043538    -1.13604049
 h      0.28324552     2.73499527    -0.54607763
 h      1.90470768     1.54652865     0.98524864
 o      2.09778448    -1.25766940    -0.07424395
 h      2.85476853    -1.22779591     0.36846485
 c     -2.32691775    -0.80612909     0.36164052
 h     -1.99784728    -1.42889793     1.20724647
 h     -3.04208210    -0.26520438     0.62402675
 h     -2.71010670    -1.53050541    -0.24762336
 h     -1.70975460     1.59283940     0.63039999
          17

 c      1.08661580    -0.39734770     0.13738772
 c     -0.02980447    -0.94493714    -0.39380341
 c     -1.11587976    -0.18349527    -0.15386905
 c     -1.17360266     1.20630835    -0.18894779
 c      0.07963542     1.71908728    -0.09420728
 c      1.20650362     0.98877854     0.31361144
 h     -0.23460335    -2.06397478    -0.69943114
 h     -1.83065930     1.65945230    -1.17453681
 h      0.27998846     2.77882999    -0.44150490
 h      1.95385115     1.51677714     0.97905771
 o      2.11072991    -1.25228707    -0.07583197
 h      2.84303186    -1.20081046     0.35929389
 c     -2.32480729    -0.80844661     0.36626971
 h     -1.97954936    -1.42761946     1.27651199
 h     -3.07044850    -0.24897807     0.65635568
 h     -2.73025105    -1.59001180    -0.21376156
 h     -1.67580830     1.63658433     0.62708610
          17

 c      1.08738480    -0.42172954     0.13800859
 c     -0.03264723    -0.95291523    -0.40238188
 c     -1.13154700    -0.17745533    -0.16471866
 c     -1.18124588     1.20829825    -0.20760645
 c      0.08624654     1.72826574    -0.09181858
 c      1.20314779     0.99759656     0.32372039
 h     -0.26202400    -2.06351850    -0.65812377
 h     -1.77921372     1.64560175    -1.19099596
 h      0.27425797     2.81535806    -0.32722207
 h      2.00277341     1.48093894     0.95826304
 o      2.11930221    -1.24717867    -0.07927555
 h      2.89938674    -1.16238051     0.39225690
 c     -2.31968817    -0.81434037     0.37137083
 h     -1.96589995    -1.41802488     1.33827744
 h     -3.13635910    -0.19842758     0.70239503
 h     -2.75529769    -1.66111162    -0.19258554
 h     -1.65550806     1.68651971     0.63823981
          17

 c      1.09085118    -0.44621172     0.13669627
 c     -0.03791450    -0.96245930    -0.41127219
 c     -1.14910270    -0.17399968    -0.17545847
 c     -1.19050166     1.21219666    -0.22862072
 c      0.09769449     1.73975598    -0.08901681
 c      1.19883373     1.00743802     0.33481785
 h     -0.27958188    -2.04652410    -0.61010238
 h     -1.71712979     1.62071362    -1.18742363
 h      0.26577549     2.84403827    -0.20680249
 h      2.04900300     1.44073000     0.92403977
 o      2.12630260    -1.24235748    -0.08298854
 h      2.98065657    -1.11536834     0.44179879
 c     -2.31495831    -0.82280696     0.37794836
 h     -1.95819182    -1.39680668     1.38560926
 h     -3.20610265    -0.14071064     0.74792700
 h     -2.77846253    -1.73028799    -0.17457951
 h     -1.64544852     1.73726060     0.65496715
          17

 c      1.09649434    -0.46971384     0.13344710
 c     -0.04565846    -0.97273267    -0.42005023
 c     -1.16778240    -0.17331607    -0.18607114
 c     -1.20061346     1.21852553    -0.25059417
 c      0.11328371     1.75306678    -0.08541927
 c      1.19368417     1.01732133     0.34654338
 h     -0.28838343    -2.02056570    -0.55861623
 h     -1.65103876     1.58904122    -1.17091650
 h      0.25471665     2.86498351    -0.08410116
 h      2.09140877     1.39871584     0.87885630
 o      2.13428613    -1.23770516    -0.08553593
 h      3.04827430    -1.06524958     0.48439505
 c     -2.31280772    -0.83327519     0.38656557
 h     -1.95671910    -1.36321724     1.41486858
 h     -3.25989499    -0.09264899     0.78394636
 h     -2.79463099    -1.78693272    -0.15345138
 h     -1.64190640     1.78242994     0.66726591
          17

 c      1.10362507    -0.49133683     0.12821680
 c     -0.05561504    -0.98254629    -0.42826008
 c     -1.18688035    -0.17536644    -0.19651287
 c     -1.21040363     1.22724174    -0.27159512
 c      0.13209981     1.76773520    -0.08071935
 c      1.18791721     1.02634604     0.35852990
 h     -0.29115069    -1.99803120    -0.50703990
 h     -1.59091536     1.55831567    -1.15692054
 h      0.24165601     2.87846294     0.03707293
 h      2.12990662     1.35776418     0.82591431
 o      2.14443245    -1.23316075    -0.08629799
 h      3.08552587    -1.01634642     0.50936416
 c     -2.31428693    -0.84539224     0.39738231
 h     -1.96096191    -1.31840478     1.42537189
 h     -3.28963527    -0.06219275     0.80637227
 h     -2.80097933    -1.82483954    -0.12612980
 h     -1.64269219     1.81701337     0.66747093
          17

 c      1.11146237    -0.51038296     0.12092992
 c     -0.06730066    -0.99062517    -0.43552617
 c     -1.20580257    -0.17992294    -0.20671553
 c     -1.21851369     1.23773043    -0.28926387
 c      0.15311638     1.78341663    -0.07469729
 c      1.18188974     1.03373778     0.37045611
 h     -0.29149163    -1.99304780    -0.45776500
 h     -1.54806410     1.53864338    -1.16859611
 h      0.22749195     2.88455182     0.15311141
 h      2.16479788     1.32050559     0.76851750
 o      2.15716779    -1.22871297    -0.08509180
 h      3.08740816    -0.97162171     0.51302599
 c     -2.31981924    -0.85870794     0.41022976
 h     -1.96944815    -1.26519682     1.41974694
 h     -3.29300412    -0.05284408     0.81369385
 h     -2.79665872    -1.84157953    -0.09175037
 h     -1.64719500     1.83808476     0.65095016
          17

 c      1.11921492    -0.52634093     0.11150415
 c     -0.08022698    -0.99628858    -0.44163463
 c     -1.22409577    -0.18662715    -0.21659392
 c     -1.22409112     1.24937586    -0.30210539
 c      0.17526554     1.79990884    -0.06720839
 c      1.17613390     1.03886071     0.38207595
 h     -0.29185631    -2.01343680    -0.41153694
 h     -1.52769023     1.53592325    -1.22134895
 h      0.21338038     2.88318976     0.26065756
 h      2.19597328     1.28896602     0.70961370
 o      2.17252742    -1.22436893    -0.08194356
 h      3.05467635    -0.93301953     0.49516959
 c     -2.32949456    -0.87252231     0.42458716
 h     -1.97935241    -1.20802552     1.40485086
 h     -3.27058101    -0.06588991     0.80568331
 h     -2.78255956    -1.83808035    -0.05105519
 h     -1.65597130     1.84481267     0.61601777
          17

 c      1.12614845    -0.53887535     0.09986741
 c     -0.09404787    -0.99997524    -0.44646165
 c     -1.24145208    -0.19503918    -0.22605449
 c     -1.22717817     1.26204664    -0.31103423
 c      0.19748785     1.81710399    -0.05816558
 c      1.17133527     1.04121091     0.39320627
 h     -0.29210245    -2.05437843    -0.36850920
 h     -1.52431804     1.54645869    -1.30477535
 h      0.20064306     2.87459555     0.35672743
 h      2.22248616     1.26448028     0.65170984
 o      2.19016204    -1.22016966    -0.07707482
 h      2.99350926    -0.90103250     0.45891306
 c     -2.34314248    -0.88585011     0.43957751
 h     -1.98615948    -1.15240546     1.39217148
 h     -3.22531950    -0.10080792     0.78305554
 h     -2.76143603    -1.81916293    -0.00640713
 h     -1.67057195     1.83858170     0.56422204
          17

 c      1.13163584    -0.54783133     0.08596162
 c     -0.10847594    -1.00287460    -0.44985614
 c     -1.25768706    -0.20466821    -0.23500501
 c     -1.22808350     1.27563746    -0.31844725
 c      0.21878279     1.83489446    -0.04752705
 c      1.16822246     1.04041278     0.40367905
 h     -0.29066915    -2.10253549    -0.32964773
 h     -1.52864850     1.56249400    -1.39438782
 h      0.19063830     2.85976207     0.43896733
 h      2.24281364     1.24779764     0.59707097
 o      2.20903110    -1.21632585    -0.07109067
 h      2.92009661    -0.87227863     0.41378010
 c     -2.36014319    -0.89756204     0.45422064
 h     -1.98446034    -1.10323967     1.39485464
 h     -3.16391037    -0.15400184     0.74787496
 h     -2.73820435    -1.79487317     0.03780563
 h     -1.69378453     1.82341819     0.50092614
          17

 c      1.13520129    -0.55323118     0.06975359
 c     -0.12315700    -1.00618311    -0.45164604
 c     -1.27269885    -0.21501169    -0.24335741
 c     -1.22680385     1.28960378    -0.32664688
 c      0.23827675     1.85307136    -0.03528363
 c      1.16740247     1.03623893     0.41328786
 h     -0.28640721    -2.14464185    -0.29661397
 h     -1.53378090     1.57828151    -1.47058250
 h      0.18459668     2.84078782     0.50596635
 h      2.25561437     1.23918933     0.54790892
 o      2.22697875    -1.21355363    -0.06528186
 h      2.86720174    -0.83403456     0.38046432
 c     -2.37891657    -0.90686373     0.46799059
 h     -1.97098554    -1.06260184     1.41979578
 h     -3.10047741    -0.21510768     0.70479749
 h     -2.71951893    -1.78078619     0.07527169
 h     -1.73003856     1.80611914     0.43529148
          17

 c      1.13657603    -0.55523122     0.05127397
 c     -0.13767970    -1.01073247    -0.45170388
 c     -1.28641917    -0.22560452    -0.25102996
 c     -1.22305702     1.30312892    -0.33727997
 c      0.25529577     1.87124882    -0.02145253
 c      1.16920422     1.02864223     0.42175652
 h     -0.27915719    -2.17176897    -0.27096066
 h     -1.53567150     1.59076896    -1.52261588
 h      0.18344921     2.82095596     0.55752653
 h      2.26050315     1.23848631     0.50635812
 o      2.24173394    -1.21290935    -0.06102054
 h      2.86832352    -0.76716681     0.38091277
 c     -2.39649370    -0.91423209     0.48096843
 h     -1.94771805    -1.02956737     1.46210086
 h     -3.06150174    -0.26146168     0.66232351
 h     -2.71105639    -1.79269829     0.10031278
 h     -1.78453488     1.79434124     0.37739099
          17

 c      1.13577100    -0.55405281     0.03066578
 c     -0.15165416    -1.01695420    -0.44998294
 c     -1.29877211    -0.23605888    -0.25795643
 c     -1.21674883     1.31565613    -0.35100141
 c      0.26941807     1.88883411    -0.00608554
 c      1.17357885     1.01778049     0.42874116
 h     -0.26953046    -2.17963422    -0.25365728
 h     -1.53197226     1.59857757    -1.54600004
 h      0.18771164     2.80456407     0.59477384
 h      2.25849404     1.24510162     0.47426821
 o      2.25384131    -1.21391550    -0.05776363
 h      2.91110362    -0.67657649     0.40617683
 c     -2.40956777    -0.92172471     0.49337868
 h     -1.92099936    -1.00216871     1.50977087
 h     -3.07843350    -0.26420666     0.62896717
 h     -2.71347046    -1.83503983     0.11266686
 h     -1.85898155     1.79189166     0.33159966
          17

 c      1.13310371    -0.54995446     0.00818762
 c     -0.16473618    -1.02492302    -0.44652549
 c     -1.30966758    -0.24607001    -0.26409137
 c     -1.20844157     1.32719288    -0.36737052
 c      0.28048149     1.90505517     0.01071539
 c      1.18011300     1.00401688     0.43386656
 h     -0.25860455    -2.16801860    -0.24495544
 h     -1.52126135     1.60129402    -1.54027553
 h      0.19747178     2.79641373     0.61998542
 h      2.25194707     1.25808520     0.45298818
 o      2.26514162    -1.21484885    -0.05406873
 h      2.96107493    -0.58692031     0.43241237
 c     -2.41775540    -0.93026596     0.50566621
 h     -1.89793644    -0.97884654     1.55152357
 h     -3.15250864    -0.22317314     0.60393234
 h     -2.72238226    -1.89700254     0.11821069
 h     -1.94692540     1.79601731     0.29324840
          17

 c      1.12910264    -0.54323247    -0.01581809
 c     -0.17662290    -1.03435067    -0.44146574
 c     -1.31903852    -0.25540227    -0.26939184
 c     -1.19918962     1.33802269    -0.38534452
 c      0.28853335     1.91906223     0.02880719
 c      1.18815110     0.98789125     0.43678008
 h     -0.24772017    -2.14076187    -0.24429676
 h     -1.50287821     1.59930298    -1.50846258
 h      0.21251291     2.80078364     0.63594413
 h      2.24400834     1.27619249     0.44326166
 o      2.27651389    -1.21443377    -0.04918142
 h      2.99794850    -0.51573592     0.44621763
 c     -2.42363504    -0.93865798     0.51819990
 h     -1.88401148    -0.95877107     1.58002436
 h     -3.25237922    -0.16889869     0.58191197
 h     -2.73224516    -1.96197706     0.12434053
 h     -2.03586013     1.80085628     0.25403728
          17

 c      1.12437109    -0.53421651    -0.04095175
 c     -0.18706147    -1.04451699    -0.43503629
 c     -1.32687218    -0.26387991    -0.27380329
 c     -1.18997094     1.34829266    -0.40369036
 c      0.29374489     1.93009594     0.04805853
 c      1.19696390     0.97007908     0.43720053
 h     -0.23831560    -2.10645553    -0.25014693
 h     -1.47730492     1.59407829    -1.45827858
 h      0.23255131     2.81995993     0.64481258
 h      2.23762133     1.29791613     0.44524242
 o      2.28806120    -1.21199249    -0.04292252
 h      3.01370230    -0.47125957     0.44294581
 c     -2.42950916    -0.94589957     0.53088713
 h     -1.88255501    -0.94161886     1.59184068
 h     -3.35014735    -0.12639957     0.56104300
 h     -2.73893362    -2.01627859     0.13647069
 h     -2.11344670     1.80180192     0.20820273
          17

 c      1.11948377    -0.52326317    -0.06677411
 c     -0.19585950    -1.05424282    -0.42756356
 c     -1.33320161    -0.27138470    -0.27727219
 c     -1.18131209     1.35783885    -0.42085595
 c      0.29633400     1.93765602     0.06840902
 c      1.20590657     0.95135667     0.43494798
 h     -0.23167656    -2.07861959    -0.25998884
 h     -1.44698477     1.58882115    -1.40494835
 h      0.25739504     2.85293873     0.64710589
 h      2.23444346     1.32138634     0.45858581
 o      2.29956828    -1.20720230    -0.03538618
 h      3.00614776    -0.45657795     0.42196163
 c     -2.43657266    -0.95168023     0.54337096
 h     -1.89487361    -0.92727240     1.58687555
 h     -3.43079284    -0.10714473     0.54179487
 h     -2.74017148    -2.05149318     0.15742408
 h     -2.17095246     1.79670235     0.15385683
          17

 c      1.11492924    -0.51075991    -0.09282187
 c     -0.20289872    -1.06217979    -0.41940530
 c     -1.33808892    -0.27784701    -0.27976356
 c     -1.17322466     1.36618848    -0.43474970
 c      0.29653012     1.94157201     0.08986606
 c      1.21451701     0.93257565     0.42995860
 h     -0.22855121    -2.07221816    -0.27105893
 h     -1.41667148     1.58875437    -1.37266039
 h      0.28682860     2.89524226     0.64162781
 h      2.23423934     1.34419004     0.48250798
 o      2.31066918    -1.20000249    -0.02682836
 h      2.97666153    -0.47121945     0.38494104
 c     -2.44537920    -0.95596315     0.55515783
 h     -1.92028449    -0.91557965     1.56824270
 h     -3.48725121    -0.11488264     0.52515822
 h     -2.73514339    -2.06379571     0.18796348
 h     -2.20353759     1.78532399     0.09187918
          17

 c      1.11108940    -0.49713295    -0.11862344
 c     -0.20814078    -1.06758113    -0.41082222
 c     -1.34161722    -0.28322557    -0.28126636
 c     -1.16549883     1.37279233    -0.44346710
 c      0.29457653     1.94194231     0.11243042
 c      1.22252831     0.91462921     0.42229158
 h     -0.22885783    -2.09465552    -0.28189637
 h     -1.39058691     1.59881930    -1.38484767
 h      0.32031931     2.94013317     0.62647373
 h      2.23513979     1.36334291     0.51575336
 o      2.32075792    -1.19071151    -0.01770611
 h      2.93163883    -0.50919628     0.33659981
 c     -2.45624848    -0.95870712     0.56560395
 h     -1.95592266    -0.90612797     1.54261792
 h     -3.51631914    -0.14990839     0.51204361
 h     -2.72413571    -2.05319572     0.22725294
 h     -2.20964520     1.76873589     0.02480898
          17

 c      1.10824869    -0.48284913    -0.14371371
 c     -0.21161005    -1.07087002    -0.40192483
 c     -1.34388430    -0.28749285    -0.28178429
 c     -1.15818271     1.37747408    -0.44710022
 c      0.29073921     1.93900857     0.13601016
 c      1.22981108     0.89839239     0.41212653
 h     -0.23182199    -2.13925405    -0.29295805
 h     -1.36696819     1.61848922    -1.44227048
 h      0.35682847     2.98044600     0.60026658
 h      2.23459408     1.37560570     0.55654871
 o      2.32862811    -1.18042850    -0.00884541
 h      2.88800823    -0.55243381     0.28746629
 c     -2.46942452    -0.95973310     0.57391182
 h     -1.99671238    -0.89801725     1.52030566
 h     -3.51702129    -0.21066804     0.50312860
 h     -2.70840694    -2.02374513     0.27295759
 h     -2.19087585     1.74910083    -0.04367717
          17

 c      1.10662439    -0.46840516    -0.16764656
 c     -0.21337503    -1.07319743    -0.39277714
 c     -1.34499333    -0.29063806    -0.28132173
 c     -1.15138976     1.38042298    -0.44778629
 c      0.28530155     1.93304762     0.16036816
 c      1.23628405     0.88465034     0.39974571
 h     -0.23637806    -2.19058024    -0.30529992
 h     -1.33949930     1.64164875    -1.52233911
 h      0.39485331     3.01007153     0.56288360
 h      2.23040062     1.37808840     0.60268613
 o      2.33216011    -1.17139297    -0.00149800
 h      2.87791166    -0.56502643     0.25484034
 c     -2.48495354    -0.95864212     0.57932297
 h     -2.03652100    -0.88980994     1.51311296
 h     -3.49092178    -0.29361753     0.49869937
 h     -2.69014680    -1.98469492     0.32115654
 h     -2.15283220     1.72985225    -0.10891857
          17

 c      1.10639758    -0.45430418    -0.19000992
 c     -0.21355361    -1.07563706    -0.38349423
 c     -1.34504768    -0.29267825    -0.27987234
 c     -1.14464695     1.38170821    -0.44786387
 c      0.27855455     1.92430822     0.18511247
 c      1.24182200     0.87405253     0.38550809
 h     -0.24146045    -2.23391489    -0.31931602
 h     -1.30342811     1.66196084    -1.60088871
 h      0.43262569     3.02478105     0.51559924
 h      2.22135186     1.36886136     0.65174625
 o      2.33003622    -1.16505465     0.00366853
 h      2.92148631    -0.52420206     0.24678865
 c     -2.50222650    -0.95486878     0.58160074
 h     -2.07114090    -0.87996493     1.52856899
 h     -3.44486588    -0.39147057     0.49825279
 h     -2.67206082    -1.95118838     0.36670185
 h     -2.10662471     1.71604905    -0.16542467
          17

 c      1.10770718    -0.44103359    -0.21044729
 c     -0.21231643    -1.07882012    -0.37424660
 c     -1.34415958    -0.29365519    -0.27740965
 c     -1.13677079     1.38107581    -0.44894844
 c      0.27078985     1.91297896     0.20972450
 c      1.24621040     0.86708425     0.36981930
 h     -0.24613218    -2.25954775    -0.33461007
 h     -1.25719701     1.67543021    -1.66248117
 h      0.46835966     3.02257589     0.46087804
 h      2.20745835     1.34732242     0.70140998
 o      2.32396489    -1.15964654     0.00736888
 h      2.99179408    -0.45905829     0.24958931
 c     -2.51930614    -0.94824559     0.58140366
 h     -2.10084365    -0.86754249     1.56447696
 h     -3.39765259    -0.48975504     0.49968343
 h     -2.65593789    -1.94037043     0.40499562
 h     -2.06868501     1.71418860    -0.20768007
          17

 c      1.11061606    -0.42904965    -0.22866558
 c     -0.20986031    -1.08293398    -0.36522588
 c     -1.34246126    -0.29361154    -0.27388964
 c     -1.12655329     1.37817028    -0.45186903
 c      0.26228455     1.89917277     0.23360475
 c      1.24918963     0.86401963     0.35309491
 h     -0.24963652    -2.26293643    -0.35033999
 h     -1.20129817     1.68004877    -1.69908976
 h      0.50050256     3.00382045     0.40200251
 h      2.18988028     1.31420083     0.74976340
 o      2.31603863    -1.15315535     0.01027926
 h      3.05653471    -0.40296349     0.25041847
 c     -2.53257413    -0.94001215     0.57999174
 h     -2.12929125    -0.85233619     1.61066251
 h     -3.38690913    -0.56580977     0.49847418
 h     -2.64093085    -1.96036318     0.43458416
 h     -2.05390362     1.72988210    -0.23236392
          17

 c      1.11508022    -0.41876026    -0.24443416
 c     -0.20637148    -1.08778620    -0.35662042
 c     -1.34008007    -0.29257958    -0.26926903
 c     -1.11387988     1.37296977    -0.45674057
 c      0.25328711     1.88292994     0.25612889
 c      1.25052268     0.86489425     0.33573117
 h     -0.25142216    -2.24409044    -0.36551672
 h     -1.13721592     1.67498709    -1.70709334
 h      0.52794246     2.97119342     0.34262156
 h      2.17062165     1.27130693     0.79547347
 o      2.30739534    -1.14468309     0.01261611
 h      3.09909721    -0.37157459     0.24412901
 c     -2.53884622    -0.93211521     0.57850112
 h     -2.16038439    -0.83446508     1.65550123
 h     -3.44671900    -0.60457202     0.48993210
 h     -2.62425483    -2.00323714     0.45723318
 h     -2.06367670     1.76351551    -0.24060946
          17

 c      1.12093870    -0.41049855    -0.25758171
 c     -0.20199602    -1.09280383    -0.34860416
 c     -1.33708039    -0.29059233    -0.26352858
 c     -1.09987202     1.36592654    -0.46317323
 c      0.24399677     1.86425227     0.27671211
 c      1.25006388     0.86950546     0.31809307
 h     -0.25118898    -2.20765291    -0.37921910
 h     -1.06693838     1.66014653    -1.68571796
 h      0.55013198     2.92935565     0.28627369
 h      2.15195547     1.22114672     0.83772532
 o      2.29857517    -1.13400216     0.01437478
 h      3.11287413    -0.36989531     0.22950950
 c     -2.53958962    -0.92505814     0.57737162
 h     -2.19633505    -0.81411881     1.69018968
 h     -3.55759417    -0.61684168     0.47454360
 h     -2.60370313    -2.05249369     0.47539025
 h     -2.08485612     1.80908383    -0.23714590
          17

 c      1.12791454    -0.40449315    -0.26799286
 c     -0.19682922    -1.09698258    -0.34131506
 c     -1.33346764    -0.28769376    -0.25667550
 c     -1.08592028     1.35764338    -0.47051585
 c      0.23453651     1.84318295     0.29487023
 c      1.24783874     0.87742614     0.30052293
 h     -0.24897783    -2.16362561    -0.39083501
 h     -0.99276300     1.63613271    -1.63709251
 h      0.56703922     2.88412407     0.23598484
 h      2.13564948     1.16651005     0.87587304
 o      2.28982985    -1.12122143     0.01547301
 h      3.09638160    -0.39771725     0.20703080
 c     -2.53844571    -0.91873771     0.57660017
 h     -2.23760692    -0.79150166     1.70942289
 h     -3.67498809    -0.61924373     0.45574412
 h     -2.57870687    -2.09305503     0.49065847
 h     -2.10131038     1.85809096    -0.22741256
          17

 c      1.13561683    -0.40084144    -0.27560633
 c     -0.19091283    -1.09892938    -0.33482721
 c     -1.32923546    -0.28393903    -0.24874009
 c     -1.07302968     1.34854024    -0.47785940
 c      0.22494256     1.81992172     0.31025810
 c      1.24411596     0.88801882     0.28336251
 h     -0.24523941    -2.12705807    -0.40032991
 h     -0.91696383     1.60461058    -1.56787359
 h      0.57884343     2.84114180     0.19411462
 h      2.12230352     1.11021701     0.90893872
 o      2.28115784    -1.10674285     0.01578217
 h      3.05278469    -0.45045202     0.17837088
 c     -2.53772746    -0.91328488     0.57609842
 h     -2.28347783    -0.76677160     1.71101804
 h     -3.77040400    -0.62042298     0.43590588
 h     -2.54991512    -2.11505978     0.50377007
 h     -2.10182009     1.90318077    -0.21595224
          17

 c      1.14354931    -0.39948700    -0.28041706
 c     -0.18425026    -1.09730097    -0.32915109
 c     -1.32439839    -0.27938651    -0.23977846
 c     -1.06183086     1.33871668    -0.48381716
 c      0.21517562     1.79492763     0.32267808
 c      1.23942919     0.90044467     0.26695923
 h     -0.24065799    -2.11309659    -0.40820382
 h     -0.84075528     1.56889695    -1.49204952
 h      0.58547790     2.80451237     0.16251925
 h      2.11124700     1.05515651     0.93534509
 o      2.27204146    -1.09146800     0.01508982
 h      2.99419663    -0.51597190     0.14703441
 c     -2.53842821    -0.90886669     0.57568813
 h     -2.33245395    -0.73993510     1.69579724
 h     -3.83128789    -0.62366996     0.41609037
 h     -2.51857244    -2.11369989     0.51496309
 h     -2.08086026     1.93920956    -0.20626153
          17

 c      1.15113277    -0.40019941    -0.28247917
 c     -0.17685965    -1.09166705    -0.32429545
 c     -1.31900742    -0.27408553    -0.22987414
 c     -1.05284806     1.32796649    -0.48645262
 c      0.20514116     1.76894078     0.33207071
 c      1.23452002     0.91369204     0.25163193
 h     -0.23560518    -2.12699370    -0.41470209
 h     -0.76248837     1.53395949    -1.43160985
 h      0.58631108     2.77610704     0.14284404
 h      2.10110841     1.00444506     0.95317890
 o      2.26088789    -1.07717702     0.01304066
 h      2.95070894    -0.56878208     0.11929432
 c     -2.54089930    -0.90550423     0.57501588
 h     -2.38254186    -0.71068178     1.66772239
 h     -3.85304571    -0.63012472     0.39663811
 h     -2.48613309    -2.08837154     0.52426781
 h     -2.03719917     1.96311898    -0.20101420
          17

 c      1.15774137    -0.40255728    -0.28190806
 c     -0.16883154    -1.08288677    -0.32032718
 c     -1.31314698    -0.26808048    -0.21913349
 c     -1.04652395     1.31599969    -0.48412209
 c      0.19471205     1.74289817     0.33850286
 c      1.23021037     0.92666302     0.23761137
 h     -0.22979913    -2.15966186    -0.41902024
 h     -0.67812101     1.50398427    -1.40654876
 h      0.58018522     2.75582959     0.13665437
 h      2.09064852     0.96140610     0.96084810
 o      2.24549998    -1.06601471     0.00931141
 h      2.96323933    -0.57867000     0.10138662
 c     -2.54521586    -0.90298789     0.57351908
 h     -2.43152653    -0.67818779     1.63384979
 h     -3.83474087    -0.64013528     0.37746201
 h     -2.45398410    -2.04257418     0.53166765
 h     -1.97313677     1.97388527    -0.20204150
          17

 c      1.16272370    -0.40593772    -0.27888998
 c     -0.16035292    -1.07243595    -0.31733040
 c     -1.30691672    -0.26144246    -0.20767793
 c     -1.04260259     1.30272092    -0.47701508
 c      0.18376271     1.71778394     0.34214319
 c      1.22724709     0.93831733     0.22499752
 h     -0.22266443    -2.19534020    -0.41970213
 h     -0.58806226     1.47872120    -1.41679691
 h      0.56573717     2.74242783     0.14533400
 h      2.07939129     0.92926627     0.95773044
 o      2.22671708    -1.05797180     0.00413241
 h      3.02644253    -0.55145344     0.09129546
 c     -2.55128393    -0.90078232     0.57051669
 h     -2.47735131    -0.64110695     1.60314354
 h     -3.77791996    -0.65363911     0.35803172
 h     -2.42304850    -1.98473475     0.53722042
 h     -1.89495974     1.97314824    -0.20991997
          17

 c      1.16541782    -0.40955580    -0.27368483
 c     -0.15169251    -1.06162564    -0.31533024
 c     -1.30042154    -0.25429490    -0.19564084
 c     -1.03971570     1.28802052    -0.46699596
 c      0.17222826     1.69447697     0.34321513
 c      1.22618320     0.94780894     0.21376003
 h     -0.21380824    -2.22053689    -0.41552834
 h     -0.50101288     1.45479973    -1.44425988
 h      0.54176222     2.73424674     0.16984290
 h      2.06799637     0.91069514     0.94451584
 o      2.20790554    -1.05168846    -0.00199031
 h      3.09679672    -0.51612733     0.08321194
 c     -2.55876012    -0.89793490     0.56549155
 h     -2.51850294    -0.59817491     1.58327796
 h     -3.68783812    -0.66996740     0.33701865
 h     -2.39314758    -1.92890539     0.54123657
 h     -1.81403715     1.96660569    -0.22342995
          17

 c      1.16520691    -0.41256807    -0.26660218
 c     -0.14317117    -1.05133329    -0.31426668
 c     -1.29377133    -0.24681893    -0.18316859
 c     -1.03596777     1.27138529    -0.45606924
 c      0.16019384     1.67364485     0.34196653
 c      1.22728854     0.95458390     0.20376754
 h     -0.20316587    -2.22707867    -0.40591133
 h     -0.42767929     1.42958214    -1.47073883
 h      0.50744424     2.72963031     0.21048198
 h      2.05842268     0.90744388     0.92324739
 o      2.19157851    -1.04658688    -0.00871057
 h      3.14514279    -0.48987334     0.07422022
 c     -2.56670194    -0.89326678     0.55848472
 h     -2.55414938    -0.54946564     1.57670614
 h     -3.57783534    -0.68695599     0.31124490
 h     -2.36262814    -1.89207254     0.54455265
 h     -1.74631259     1.96481064    -0.23966558
          17

 c      1.16161833    -0.41418587    -0.25795944
 c     -0.13513969    -1.04202632    -0.31400788
 c     -1.28707627    -0.23926828    -0.17041625
 c     -1.02990470     1.25217418    -0.44560372
 c      0.14797793     1.65570864     0.33867899
 c      1.23048552     0.95843074     0.19482506
 h     -0.19095485    -2.21180586    -0.39087924
 h     -0.37561094     1.40206352    -1.48539188
 h      0.46244981     2.72700521     0.26677498
 h      2.05378680     0.92022544     0.89710022
 o      2.17913114    -1.04273513    -0.01582001
 h      3.15946159    -0.47899460     0.06351958
 c     -2.57278529    -0.88621140     0.55038375
 h     -2.58409113    -0.49717941     1.57961673
 h     -3.47735991    -0.69924815     0.27312888
 h     -2.32975841    -1.88495824     0.54867329
 h     -1.70617781     1.97900329    -0.25599572
          17

 c      1.15445041    -0.41378019    -0.24803674
 c     -0.12794970    -1.03381083    -0.31437346
 c     -1.28043031    -0.23199938    -0.15753281
 c     -1.02140767     1.23056216    -0.43623553
 c      0.13615106     1.64087896     0.33369767
 c      1.23536817     0.95946808     0.18672582
 h     -0.17761907    -2.17604112    -0.37096098
 h     -0.34868164     1.37210913    -1.48342755
 h      0.40697555     2.72476096     0.33745915
 h      2.05771560     0.94881964     0.86971285
 o      2.17127219    -1.04038659    -0.02319246
 h      3.13641308    -0.48509499     0.05108226
 c     -2.57316390    -0.87754460     0.54291623
 h     -2.60883151    -0.44496246     1.58469546
 h     -3.43089484    -0.69847244     0.20846356
 h     -2.29564755    -1.90365326     0.55525694
 h     -1.69645043     2.01071596    -0.27286236
          17

 c      1.14389193    -0.41098663    -0.23704798
 c     -0.12191571    -1.02641135    -0.31516056
 c     -1.27388654    -0.22548041    -0.14464056
 c     -1.01164130     1.20785572    -0.42814155
 c      0.12546755     1.62923965     0.32745886
 c      1.24134633     0.95809187     0.17933981
 h     -0.16381308    -2.12588776    -0.34705610
 h     -0.34799362     1.33982653    -1.46383912
 h      0.34180953     2.72102193     0.42052166
 h      2.07295291     0.99230332     0.84389583
 o      2.16813444    -1.03977454    -0.03077675
 h      3.07798581    -0.50728537     0.03720715
 c     -2.56618757    -0.86833901     0.53737433
 h     -2.62945877    -0.39653184     1.58468261
 h     -3.45399271    -0.68244125     0.10889838
 h     -2.26446690    -1.93418179     0.56525148
 h     -1.70780096     2.04856116    -0.29296998
          17

 c      1.13058150    -0.40579370    -0.22514324
 c     -0.11729421    -1.01911652    -0.31617096
 c     -1.26747880    -0.22025187    -0.13182318
 c     -1.00216228     1.18568834    -0.42137778
 c      0.11673453     1.62083605     0.32050068
 c      1.24787987     0.95492984     0.17272105
 h     -0.15036816    -2.07292742    -0.32020677
 h     -0.37238442     1.30536630    -1.42850059
 h      0.26840177     2.71344738     0.51321359
 h      2.09954365     1.04910649     0.82013562
 o      2.16906147    -1.04115469    -0.03861209
 h      2.99386320    -0.54076843     0.02270625
 c     -2.55468084    -0.85880988     0.53298155
 h     -2.64715349    -0.35473199     1.57453366
 h     -3.50922992    -0.66003222    -0.01055487
 h     -2.24072749    -1.96242514     0.57871679
 h     -1.72817576     2.07765202    -0.31806860
          17

 c      1.11556501    -0.39856068    -0.21244320
 c     -0.11429959    -1.01088882    -0.31724170
 c     -1.26129332    -0.21686344    -0.11913035
 c     -0.99437298     1.16534272    -0.41588159
 c      0.11066106     1.61572416     0.31344754
 c      1.25466313     0.95082910     0.16714037
 h     -0.13811270    -2.03305253    -0.29117678
 h     -0.41809874     1.26898558    -1.38282199
 h      0.18891726     2.69924140     0.61205157
 h      2.13392602     1.11665341     0.79610357
 o      2.17207875    -1.04515825    -0.04685533
 h      2.91000062    -0.57123715     0.00963186
 c     -2.54159456    -0.84895919     0.52827042
 h     -2.66294929    -0.32117953     1.55194308
 h     -3.55920817    -0.63964920    -0.12872009
 h     -2.22754904    -1.97846874     0.59513824
 h     -1.74877785     2.08725893    -0.34793086
          17

 c      1.10014687    -0.38992183    -0.19909052
 c     -0.11314531    -1.00094885    -0.31826840
 c     -1.25548744    -0.21580407    -0.10659079
 c     -0.98948461     1.14762577    -0.41121395
 c      0.10772199     1.61395707     0.30696278
 c      1.26162674     0.94684214     0.16298422
 h     -0.12750137    -2.01972170    -0.26011834
 h     -0.47786855     1.23121967    -1.33768252
 h      0.10624916     2.67554386     0.71287783
 h      2.17000636     1.19099230     0.76789268
 o      2.17372763    -1.05316065    -0.05577695
 h      2.87289441    -0.57017603     0.00175490
 c     -2.52835415    -0.83892224     0.52224708
 h     -2.67784033    -0.29610969     1.51724791
 h     -3.58618197    -0.62509212    -0.23217700
 h     -2.22641549    -1.97692396     0.61371217
 h     -1.76462344     2.07199922    -0.38099094
          17

 c      1.08569822    -0.38060107    -0.18528942
 c     -0.11407101    -0.98961903    -0.31915946
 c     -1.25025474    -0.21744024    -0.09421839
 c     -0.98855220     1.13296459    -0.40634728
 c      0.10806320     1.61552202     0.30166298
 c      1.26879309     0.94415152     0.16059498
 h     -0.11839853    -2.03401564    -0.22713294
 h     -0.54079733     1.19286673    -1.31069472
 h      0.02391652     2.64013961     0.81114224
 h      2.20140183     1.26709591     0.73202140
 o      2.17218994    -1.06562686    -0.06550747
 h      2.90248469    -0.52323652     0.00100697
 c     -2.51552450    -0.82887802     0.51430953
 h     -2.69296758    -0.27826064     1.47325162
 h     -3.58409237    -0.61748410    -0.31421821
 h     -2.23739983    -1.95635237     0.63354549
 h     -1.77368466     2.03079235    -0.41497236
          17

 c      1.07349437    -0.37127958    -0.17129975
 c     -0.11726561    -0.97836003    -0.31974801
 c     -1.24577803    -0.22196268    -0.08202012
 c     -0.99216047     1.12151988    -0.40007085
 c      0.11146372     1.62027278     0.29800506
 c      1.27615161     0.94390585     0.16016678
 h     -0.11040016    -2.06390196    -0.19333018
 h     -0.59636822     1.15429092    -1.32033742
 h     -0.05420971     2.59217466     0.90238102
 h      2.22330836     1.33976040     0.68674452
 o      2.16951711    -1.08041181    -0.07581068
 h      2.95833295    -0.45850185     0.00398333
 c     -2.50339015    -0.81894383     0.50399121
 h     -2.70976678    -0.26485088     1.42486943
 h     -3.55176891    -0.61687697    -0.37166079
 h     -2.25935361    -1.91907061     0.65386081
 h     -1.77660582     1.96625531    -0.44717679
          17

 c      1.06456967    -0.36257176    -0.15740396
 c     -0.12270242    -0.96891201    -0.31978986
 c     -1.24219093    -0.22933991    -0.07001677
 c     -0.99978407     1.11318799    -0.39227290
 c      0.11735966     1.62789753     0.29621090
 c      1.28363836     0.94701256     0.16171467
 h     -0.10328336    -2.09384252    -0.16077374
 h     -0.64195447     1.11475492    -1.36993557
 h     -0.12428099     2.53258181     0.98273617
 h      2.23338887     1.40451005     0.63231520
 o      2.16757859    -1.09537534    -0.08640411
 h      3.00403765    -0.40458427     0.00692144
 c     -2.49221273    -0.80906767     0.49086518
 h     -2.72994363    -0.25194373     1.37813699
 h     -3.49012979    -0.62291689    -0.40311868
 h     -2.29001965    -1.87148091     0.67431108
 h     -1.77736602     1.88508355    -0.47477123
          17

 c      1.05958744    -0.35500355    -0.14389331
 c     -0.13003089    -0.96262044    -0.31902249
 c     -1.23953365    -0.23928962    -0.05826861
 c     -1.00977421     1.10737975    -0.38433723
 c      0.12492615     1.63793256     0.29628271
 c      1.29112742     0.95399210     0.16507940
 h     -0.09711722    -2.11224094    -0.13161059
 h     -0.68259648     1.07373134    -1.44252229
 h     -0.18287611     2.46414696     1.04944566
 h      2.23197270     1.45826003     0.57069480
 o      2.16700330    -1.10931122    -0.09709194
 h      3.02425669    -0.37556067     0.00775187
 c     -2.48231204    -0.79892082     0.47463861
 h     -2.75505291    -0.23558494     1.33819017
 h     -3.40163651    -0.63499045    -0.40863798
 h     -2.32631240    -1.82406648     0.69541722
 h     -1.78442518     1.79871637    -0.49551293
          17

 c      1.05879555    -0.34897074    -0.13106666
 c     -0.13857235    -0.96027380    -0.31720764
 c     -1.23771010    -0.25128647    -0.04687961
 c     -1.02009169     1.10299057    -0.37784321
 c      0.13319102     1.64980746     0.29806626
 c      1.29839744     0.96491260     0.16994189
 h     -0.09216559    -2.11308375    -0.10748395
 h     -0.72345744     1.03222136    -1.51622456
 h     -0.22737512     2.39125602     1.10125241
 h      2.22204025     1.49979698     0.50512629
 o      2.16781752    -1.12157332    -0.10773104
 h      3.01475990    -0.37698652     0.00548662
 c     -2.47399589    -0.78797474     0.45542258
 h     -2.78566744    -0.21346322     1.30688509
 h     -3.29138731    -0.65203583    -0.39077025
 h     -2.36511368    -1.78894809     0.71872512
 h     -1.81018619     1.72171576    -0.50865487
          17

 c      1.06207075    -0.34470509    -0.11922520
 c     -0.14740278    -0.96215329    -0.31415356
 c     -1.23646310    -0.26462495    -0.03597026
 c     -1.02918037     1.09903543    -0.37373272
 c      0.14116896     1.66289793     0.30130202
 c      1.30510820     0.97938321     0.17585600
 h     -0.08874893    -2.09534409    -0.08932379
 h     -0.76673928     0.99222300    -1.57554416
 h     -0.25629824     2.31943726     1.13865664
 h      2.20910395     1.53008497     0.43963439
 o      2.16979729    -1.13183090    -0.11820766
 h      2.97677354    -0.40989439    -0.00024948
 c     -2.46725872    -0.77598352     0.43419098
 h     -2.82074251    -0.18585133     1.28190951
 h     -3.17043276    -0.67203288    -0.35820451
 h     -2.40431667    -1.77366364     0.74574489
 h     -1.86431158     1.66474679    -0.51446167
          17

 c      1.06900510    -0.34226806    -0.10866024
 c     -0.15549010    -0.96807168    -0.30973847
 c     -1.23538010    -0.27850617    -0.02564329
 c     -1.03681869     1.09535854    -0.37248814
 c      0.14799639     1.67657065     0.30564812
 c      1.31083703     0.99661939     0.18231474
 h     -0.08708338    -2.06265853    -0.07719282
 h     -0.81251408     0.95589509    -1.61194554
 h     -0.26957614     2.25479716     1.16396218
 h      2.20053759     1.55211186     0.37831190
 o      2.17246573    -1.14008222    -0.12845026
 h      2.91686628    -0.47061175    -0.00910814
 c     -2.46124782    -0.76352106     0.41347241
 h     -2.85791090    -0.15499104     1.25818527
 h     -3.06157952    -0.69147626    -0.33347655
 h     -2.44293056    -1.77587553     0.77586609
 h     -1.94333446     1.62746427    -0.51208634
          17

 c      1.07899460    -0.34157584    -0.09963912
 c     -0.16184312    -0.97734251    -0.30394714
 c     -1.23394736    -0.29210889    -0.01596925
 c     -1.04396338     1.09238916    -0.37435291
 c      0.15301980     1.69021757     0.31068566
 c      1.31523046     1.01561874     0.18884625
 h     -0.08706576    -2.02378176    -0.07000379
 h     -0.85978484     0.92520632    -1.62147122
 h     -0.26861370     2.20344035     1.18107119
 h      2.20355416     1.56971600     0.32439705
 o      2.17476331    -1.14694690    -0.13849537
 h      2.85200065    -0.54612321    -0.01904431
 c     -2.45429238    -0.75176798     0.39744935
 h     -2.89447893    -0.12367424     1.23018342
 h     -2.99824299    -0.70668322    -0.35596684
 h     -2.48016533    -1.78590945     0.80579647
 h     -2.03162183     1.60214463    -0.49945605
          17

 c      1.09132485    -0.34244307    -0.09239256
 c     -0.16562537    -0.98876401    -0.29690733
 c     -1.23164662    -0.30464663    -0.00700688
 c     -1.05176865     1.09049747    -0.37927890
 c      0.15581770     1.70329769     0.31594107
 c      1.31824378     1.03543098     0.19509197
 h     -0.08804880    -1.99273351    -0.06526647
 h     -0.90700566     0.90186912    -1.60325304
 h     -0.25599037     2.17080911     1.19484562
 h      2.22191924     1.58543790     0.27965599
 o      2.17450809    -1.15412739    -0.14861591
 h      2.81783333    -0.60687398    -0.02435736
 c     -2.44647840    -0.74165547     0.38856122
 h     -2.92828480    -0.09406662     1.19381418
 h     -2.99227490    -0.71811288    -0.44482284
 h     -2.51491730    -1.79363981     0.83135535
 h     -2.11228575     1.58163380    -0.47526293
          17

 c      1.10528102    -0.34461017    -0.08709723
 c     -0.16622384    -1.00088998    -0.28884703
 c     -1.22807253    -0.31544751     0.00115993
 c     -1.06102160     1.08980085    -0.38684786
 c      0.15616422     1.71539465     0.32096987
 c      1.32026432     1.05536761     0.20080777
 h     -0.08891951    -1.98545470    -0.05966171
 h     -0.95226328     0.88729006    -1.55950980
 h     -0.23469569     2.16087144     1.20974900
 h      2.25369539     1.59903363     0.24466093
 o      2.16944000    -1.16342142    -0.15919410
 h      2.85182489    -0.62287138    -0.01783096
 c     -2.44085141    -0.73369528     0.38465822
 h     -2.95805498    -0.06719896     1.14735193
 h     -3.01755223    -0.72873368    -0.56737060
 h     -2.54600552    -1.79229030     0.84926487
 h     -2.17346036     1.56204011    -0.43980212
          17

 c      1.12024534    -0.34774923    -0.08385417
 c     -0.16326674    -1.01279316    -0.27990725
 c     -1.22302742    -0.32405029     0.00843595
 c     -1.07210766     1.09027674    -0.39616060
 c      0.15395929     1.72626924     0.32549190
 c      1.32195114     1.07500115     0.20581256
 h     -0.08884052    -2.01061947    -0.05116754
 h     -0.99332389     0.88227006    -1.49712202
 h     -0.20711293     2.17535801     1.22793284
 h      2.29234963     1.60820328     0.21958167
 o      2.16087015    -1.17376623    -0.16998384
 h      2.93527460    -0.61099970    -0.00258335
 c     -2.44003511    -0.72827341     0.38291123
 h     -2.98349536    -0.04303229     1.09126484
 h     -3.04823425    -0.73952971    -0.68646739
 h     -2.57258663    -1.77873162     0.85771306
 h     -2.20861776     1.54199674    -0.39461045
          17

 c      1.13569700    -0.35148915    -0.08267599
 c     -0.15658684    -1.02468280    -0.26998531
 c     -1.21654862    -0.33025560     0.01477290
 c     -1.08511428     1.09192090    -0.40560336
 c      0.14918426     1.73587815     0.32948859
 c      1.32394989     1.09401708     0.20995810
 h     -0.08795010    -2.06225208    -0.04086293
 h     -1.02771771     0.88619015    -1.43072256
 h     -0.17441344     2.21335338     1.24782179
 h      2.33001152     1.61050451     0.20462047
 o      2.15173113    -1.18321174    -0.18040066
 h      3.02430926    -0.60327837     0.01249244
 c     -2.44504441    -0.72556354     0.38164253
 h     -3.00540140    -0.02052047     1.02775226
 h     -3.07179380    -0.75033812    -0.78290078
 h     -2.59442522    -1.75316217     0.85649373
 h     -2.21536666     1.52164033    -0.34194094
          17

 c      1.15115603    -0.35545661    -0.08349309
 c     -0.14623499    -1.03747797    -0.25882831
 c     -1.20888068    -0.33412791     0.02018922
 c     -1.09986577     1.09484157    -0.41270499
 c      0.14193687     1.74434962     0.33317529
 c      1.32667182     1.11211115     0.21313722
 h     -0.08690293    -2.12467882    -0.03172225
 h     -1.05309628     0.89614451    -1.38460902
 h     -0.13687802     2.27147705     1.26440376
 h      2.36013196     1.60464914     0.19995502
 o      2.14386713    -1.19091348    -0.19009538
 h      3.09302306    -0.61469647     0.02189658
 c     -2.45573797    -0.72541302     0.37977806
 h     -3.02560755     0.00225872     0.96017921
 h     -3.08350764    -0.76094144    -0.84902870
 h     -2.61209200    -1.71915588     0.84721075
 h     -2.19486010     1.50215017    -0.28434071
          17

 c      1.16614129    -0.35929775    -0.08616426
 c     -0.13252011    -1.05195971    -0.24621298
 c     -1.20038784    -0.33596397     0.02473092
 c     -1.11582788     1.09911050    -0.41494529
 c      0.13251076     1.75192484     0.33686791
 c      1.33019188     1.12897188     0.21529707
 h     -0.08603627    -2.18249113    -0.02630181
 h     -1.06808703     0.90841407    -1.38365052
 h     -0.09477239     2.34461751     1.27111566
 h      2.37865323     1.59083984     0.20555678
 o      2.13823315    -1.19676630    -0.19893425
 h      3.13045929    -0.64895074     0.02324148
 c     -2.47130239    -0.72727356     0.37635657
 h     -3.04646406     0.02750984     0.89220982
 h     -3.08193492    -0.77132375    -0.88218703
 h     -2.62710200    -1.68387982     0.83352453
 h     -2.15228338     1.48579624    -0.22411969
          17

 c      1.18015667    -0.36268462    -0.09048455
 c     -0.11598265    -1.06838350    -0.23201576
 c     -1.19144996    -0.33623079     0.02842202
 c     -1.13191238     1.10431617    -0.41178347
 c      0.12144213     1.75889161     0.34084203
 c      1.33423364     1.14428674     0.21643990
 h     -0.08512949    -2.22525099    -0.02583254
 h     -1.07339990     0.92319132    -1.43019692
 h     -0.04901019     2.42689397     1.26194980
 h      2.38432357     1.57065327     0.22110528
 o      2.13537758    -1.20098934    -0.20689955
 h      3.13290083    -0.70510585     0.01567496
 c     -2.49063401    -0.73019853     0.37042427
 h     -3.06981007     0.05653987     0.82679594
 h     -3.06698739    -0.78167658    -0.88173890
 h     -2.64179047    -1.65738362     0.82094616
 h     -2.09821931     1.47634798    -0.16248764
          17

 c      1.19270899    -0.36532705    -0.09619583
 c     -0.09732361    -1.08647996    -0.21621236
 c     -1.18239044    -0.33548963     0.03125158
 c     -1.14642646     1.10953337    -0.40503176
 c      0.10948262     1.76552503     0.34523962
 c      1.33819932     1.15773993     0.21661188
 h     -0.08355774    -2.24772876    -0.03037768
 h     -1.07204402     0.94472290    -1.50081237
 h     -0.00131645     2.51247711     1.23276575
 h      2.37879416     1.54681659     0.24602942
 o      2.13558735    -1.20398008    -0.21405246
 h      3.10121475    -0.77976544    -0.00066732
 c     -2.51265113    -0.73308926     0.36119720
 h     -3.09601418     0.08858330     0.76565215
 h     -3.03938369    -0.79237610    -0.84835289
 h     -2.65856693    -1.64901614     0.81520803
 h     -2.04894562     1.47927386    -0.09858923
          17

 c      1.20336014    -0.36700778    -0.10300297
 c     -0.07732580    -1.10554425    -0.19887314
 c     -1.17345603    -0.33432157     0.03319795
 c     -1.15765338     1.11391183    -0.39691343
 c      0.09751968     1.77204477     0.35002441
 c      1.34123570     1.16901141     0.21588492
 h     -0.08049548    -2.24923155    -0.03916507
 h     -1.06796601     0.97633870    -1.56903854
 h      0.04596764     2.59616540     1.18172737
 h      2.36651575     1.52287367     0.27966378
 o      2.13869955    -1.20631856    -0.22055865
 h      3.04313862    -0.86648935    -0.02414829
 c     -2.53646422    -0.73523707     0.34839743
 h     -3.12388125     0.12069699     0.70959982
 h     -3.00094963    -0.80399791    -0.78495278
 h     -2.67869502    -1.66131311     0.81920121
 h     -2.02068358     1.49984919    -0.02998912
          17

 c      1.21180742    -0.36762889    -0.11059090
 c     -0.05678146    -1.12448879    -0.18016305
 c     -1.16483682    -0.33326675     0.03426389
 c     -1.16495966     1.11724159    -0.38868981
 c      0.08647655     1.77859689     0.35498147
 c      1.34237468     1.17780190     0.21433669
 h     -0.07509501    -2.23357508    -0.05079721
 h     -1.06451479     1.01868132    -1.61769366
 h      0.09024723     2.67378296     1.10921144
 h      2.35378451     1.50253694     0.32145435
 o      2.14350113    -1.20886364    -0.22679499
 h      2.98183570    -0.95354000    -0.04980986
 c     -2.56128449    -0.73664982     0.33263860
 h     -3.15140981     0.14890999     0.65922464
 h     -2.95591279    -0.81752523    -0.70011604
 h     -2.70177065    -1.68737598     0.83125518
 h     -2.01782100     1.53839261     0.04312768
          17

 c      1.21796787    -0.36722621    -0.11863338
 c     -0.03643816    -1.14185509    -0.16033341
 c     -1.15669608    -0.33278243     0.03449644
 c     -1.16903250     1.12005741    -0.38045560
 c      0.07720051     1.78525217     0.35974709
 c      1.34079584     1.18389695     0.21204725
 h     -0.06669190    -2.20963151    -0.06342817
 h     -1.06388495     1.07055084    -1.63808846
 h      0.12904948     2.74243348     1.01747967
 h      2.34618939     1.48863827     0.37096539
 o      2.14713235    -1.21269547    -0.23344818
 h      2.96447952    -1.02435049    -0.06775342
 c     -2.58606316    -0.73772342     0.31591318
 h     -3.17669445     0.16960641     0.61514220
 h     -2.91356379    -0.83517662    -0.61580089
 h     -2.72647246    -1.71543720     0.84684061
 h     -2.03044783     1.58823918     0.11458654
          17

 c      1.22199180    -0.36591070    -0.12679087
 c     -0.01697924    -1.15590358    -0.13968516
 c     -1.14919110    -0.33322291     0.03398041
 c     -1.17094513     1.12319567    -0.37170466
 c      0.07035950     1.79200656     0.36385467
 c      1.33613746     1.18724329     0.20914076
 h     -0.05502947    -2.19086622    -0.07515196
 h     -1.06728180     1.12985963    -1.62684090
 h      0.16035682     2.80063680     0.91022751
 h      2.34525686     1.48212253     0.42735479
 o      2.14756638    -1.21821771    -0.24098598
 h      3.02308639    -1.07220777    -0.07163726
 c     -2.60921243    -0.73863950     0.30205606
 h     -3.19849277     0.18033831     0.57778182
 h     -2.88986630    -0.86216515    -0.57533690
 h     -2.75151276    -1.73492874     0.86135772
 h     -2.04508948     1.63995998     0.17571077
          17

 c      1.22417044    -0.36379376    -0.13471473
 c      0.00098454    -1.16504752    -0.11849831
 c     -1.14250132    -0.33482910     0.03281423
 c     -1.17147969     1.12737538    -0.36186211
 c      0.06637977     1.79878671     0.36679109
 c      1.32862263     1.18796856     0.20585338
 h     -0.04027555    -2.19072856    -0.08471333
 h     -1.07519609     1.19418860    -1.58414499
 h      0.18285874     2.84826742     0.79201535
 h      2.34720087     1.48189934     0.48855392
 o      2.14717601    -1.22482545    -0.24900111
 h      3.11907524    -1.10620275    -0.06916446
 c     -2.62943749    -0.73925325     0.29445985
 h     -3.21650501     0.18021153     0.54715051
 h     -2.89655498    -0.90534002    -0.61734493
 h     -2.77601419    -1.73926834     0.87171656
 h     -2.05241697     1.68564013     0.21992101
          17

 c      1.22488339    -0.36101843    -0.14207107
 c      0.01694226    -1.16863758    -0.09698666
 c     -1.13686402    -0.33770796     0.03108638
 c     -1.17106441     1.13305827    -0.35038036
 c      0.06542993     1.80547850     0.36805834
 c      1.31888678     1.18631400     0.20254765
 h     -0.02263267    -2.21379529    -0.09191680
 h     -1.08751409     1.26112043    -1.51382935
 h      0.19606939     2.88616210     0.66762350
 h      2.34522208     1.48569363     0.55104072
 o      2.14878009    -1.23204678    -0.25702840
 h      3.20595145    -1.13252757    -0.06888447
 c     -2.64708034    -0.73996926     0.29124558
 h     -3.23153471     0.17030440     0.52297275
 h     -2.92462039    -0.96265317    -0.71863462
 h     -2.79952408    -1.72613461     0.87674487
 h     -2.04797332     1.72001159     0.24401014
          17

 c      1.22458946    -0.35779784    -0.14855944
 c      0.03048483    -1.16729974    -0.07533835
 c     -1.13257555    -0.34182418     0.02886246
 c     -1.16990151     1.14041709    -0.33655707
 c      0.06743965     1.81198601     0.36722494
 c      1.30769322     1.18254149     0.19964601
 h     -0.00205862    -2.25177681    -0.09695723
 h     -1.10349832     1.32873545    -1.42492122
 h      0.20027929     2.91538965     0.54151353
 h      2.33297267     1.49110161     0.61050978
 o      2.15360849    -1.23962693    -0.26488591
 h      3.26114765    -1.15255048    -0.07457029
 c     -2.66288144    -0.74168432     0.28834960
 h     -3.24534840     0.15366086     0.50481684
 h     -2.95907071    -1.02428902    -0.83099099
 h     -2.82197264    -1.69692428     0.87691252
 h     -2.03081620     1.74012918     0.24771789
          17

 c      1.22378565    -0.35440795    -0.15391953
 c      0.04132509    -1.16234248    -0.05377563
 c     -1.12994637    -0.34700754     0.02618749
 c     -1.16803562     1.14925732    -0.31932699
 c      0.07213528     1.81829343     0.36394854
 c      1.29574983     1.17687210     0.19754091
 h      0.02141343    -2.29008246    -0.09956608
 h     -1.12179230     1.39665280    -1.33365297
 h      0.19639746     2.93650787     0.41763132
 h      2.30665398     1.49623521     0.66282336
 o      2.16190157    -1.24733055    -0.27253812
 h      3.27667925    -1.16613956    -0.08733884
 c     -2.67698390    -0.74494565     0.28324068
 h     -3.26023146     0.13466022     0.49207367
 h     -2.99147797    -1.08229883    -0.92569021
 h     -2.84368208    -1.65661354     0.87431047
 h     -2.00276871     1.74513869     0.23342818
          17

 c      1.22294432    -0.35116014    -0.15793029
 c      0.04932658    -1.15502145    -0.03255447
 c     -1.12925590    -0.35297150     0.02309955
 c     -1.16528491     1.15890272    -0.29743757
 c      0.07907324     1.82448463     0.35796744
 c      1.28364403     1.16945791     0.19652836
 h      0.04731547    -2.31594638    -0.09899593
 h     -1.14078712     1.46702817    -1.26167939
 h      0.18580247     2.94930810     0.29955558
 h      2.26560661     1.49996752     0.70473182
 o      2.17341342    -1.25489964    -0.28000437
 h      3.25162102    -1.17287042    -0.10711693
 c     -2.68916895    -0.74972802     0.27465199
 h     -3.27818455     0.11775050     0.48388792
 h     -3.01829825    -1.13226728    -0.99071995
 h     -2.86539436    -1.61361427     0.87293426
 h     -1.96882404     1.73668781     0.20652498
          17

 c      1.22246299    -0.34837093    -0.16040589
 c      0.05450397    -1.14623974    -0.01193589
 c     -1.13072670    -0.35934513     0.01964966
 c     -1.16106297     1.16831117    -0.27048755
 c      0.08766389     1.83070379     0.34908094
 c      1.27182418     1.16036685     0.19676533
 h      0.07473541    -2.32154523    -0.09440863
 h     -1.15937766     1.54245077    -1.22435596
 h      0.17026404     2.95322725     0.19069651
 h      2.21229145     1.50202344     0.73436003
 o      2.18748464    -1.26207623    -0.28734662
 h      3.19135661    -1.17213435    -0.13284441
 c     -2.69920363    -0.75557086     0.26186302
 h     -3.29990303     0.10580747     0.47901184
 h     -3.03810324    -1.17189964    -1.02163746
 h     -2.88809904    -1.57799695     0.87814965
 h     -1.93840646     1.71991420     0.17596611
          17

 c      1.22263812    -0.34633447    -0.16119342
 c      0.05699784    -1.13653422     0.00783494
 c     -1.13450098    -0.36571376     0.01592068
 c     -1.15436455     1.17656416    -0.23991265
 c      0.09719875     1.83708254     0.33714251
 c      1.26057930     1.14957018     0.19823762
 h      0.10247916    -2.30394785    -0.08515813
 h     -1.17701531     1.62037095    -1.21807015
 h      0.15187701     2.94811861     0.09426557
 h      2.15220536     1.50308359     0.75161384
 o      2.20269408    -1.26866044    -0.29471831
 h      3.11338695    -1.16249805    -0.16168633
 c     -2.70706771    -0.76196211     0.24454271
 h     -3.32416705     0.09910170     0.47572340
 h     -3.05028965    -1.19993672    -1.01706320
 h     -2.91230054    -1.55702623     0.89412117
 h     -1.92545870     1.70360948     0.15323537
          17

 c      1.22365453    -0.34528963    -0.16017540
 c      0.05702875    -1.12610735     0.02654338
 c     -1.14060792    -0.37165816     0.01202746
 c     -1.14434281     1.18326098    -0.20804283
 c      0.10690636     1.84367004     0.32207788
 c      1.25001790     1.13694333     0.20074183
 h      0.12925129    -2.26469002    -0.07093029
 h     -1.19301890     1.69286575    -1.22655250
 h      0.13293597     2.93493223     0.01298450
 h      2.09361872     1.50488963     0.75845853
 o      2.21619136    -1.27465981    -0.30244528
 h      3.05822600    -1.13960327    -0.18774884
 c     -2.71305276    -0.76877028     0.22292048
 h     -3.34814333     0.09559685     0.47197053
 h     -3.05465923    -1.21571900    -0.97732004
 h     -2.93696000    -1.55077571     0.92031183
 h     -1.94247150     1.69612267     0.14737999
          17

 c      1.22557284    -0.34537265    -0.15727279
 c      0.05482171    -1.11480676     0.04402566
 c     -1.14893181    -0.37679310     0.00810253
 c     -1.13131544     1.18870746    -0.17646847
 c      0.11605509     1.85038570     0.30392353
 c      1.24010571     1.12231143     0.20392382
 h      0.15387665    -2.20999582    -0.05184106
 h     -1.20664967     1.75196572    -1.23462256
 h      0.11574119     2.91608962    -0.05131074
 h      2.04637013     1.51005233     0.75855279
 o      2.22466073    -1.28038050    -0.31086060
 h      3.07474145    -1.09525050    -0.20480910
 c     -2.71767283    -0.77626127     0.19785278
 h     -3.36837961     0.09218963     0.46570986
 h     -3.05154901    -1.21940144    -0.90505278
 h     -2.95937216    -1.55291458     0.95103831
 h     -1.98894996     1.69798841     0.15923801
          17

 c      1.22832889    -0.34658740    -0.15244522
 c      0.05051748    -1.10207929     0.06019065
 c     -1.15921081    -0.38079408     0.00428153
 c     -1.11688120     1.19365124    -0.14579767
 c      0.12407864     1.85699416     0.28286691
 c      1.23083919     1.10558217     0.20743120
 h      0.17563107    -2.15124605    -0.02850798
 h     -1.21756181     1.79247851    -1.23284657
 h      0.10238063     2.89555134    -0.09800555
 h      2.01889570     1.52101838     0.75549170
 o      2.22887062    -1.28565390    -0.31973453
 h      3.14858635    -1.03020658    -0.21558187
 c     -2.72138788    -0.78468044     0.17078310
 h     -3.38186759     0.08600133     0.45525016
 h     -3.04273464    -1.21325840    -0.80828455
 h     -2.97631462    -1.55553473     0.97875816
 h     -2.05005535     1.70221526     0.18310757
          17

 c      1.23178986    -0.34885766    -0.14569540
 c      0.04415678    -1.08708571     0.07500893
 c     -1.17109185    -0.38339255     0.00068754
 c     -1.10296108     1.19865139    -0.11625423
 c      0.13066908     1.86310302     0.25926522
 c      1.22250431     1.08694192     0.21113158
 h      0.19452081    -2.10365528    -0.00191357
 h     -1.22590450     1.81184345    -1.21646777
 h      0.09455261     2.87854798    -0.12784511
 h      2.01444157     1.53822041     0.75016371
 o      2.23204310    -1.28959408    -0.32859688
 h      3.22744580    -0.95764145    -0.22660579
 c     -2.72420219    -0.79370831     0.14407418
 h     -3.38677165     0.07524691     0.43944631
 h     -3.03394660    -1.20525773    -0.70761524
 h     -2.98520124    -1.55269573     0.99729181
 h     -2.10801574     1.70171201     0.21282079
          17

 c      1.23580279    -0.35210061    -0.13707890
 c      0.03576194    -1.06922532     0.08845999
 c     -1.18420965    -0.38436260    -0.00258477
 c     -1.09112999     1.20383134    -0.08802089
 c      0.13581180     1.86820548     0.23362512
 c      1.21575302     1.06697345     0.21518045
 h      0.21086662    -2.08013952     0.02715921
 h     -1.23220264     1.80938770    -1.18383487
 h      0.09347020     2.87075554    -0.14270196
 h      2.02975729     1.55897115     0.73984728
 o      2.23606462    -1.29142558    -0.33718370
 h      3.28034252    -0.88933437    -0.24101538
 c     -2.72522411    -0.80195194     0.12157462
 h     -3.38281051     0.05971981     0.41776165
 h     -3.03881959    -1.21448050    -0.64411571
 h     -2.98451115    -1.54129340     1.00309804
 h     -2.14997208     1.69292203     0.24440161
          17

 c      1.24019767    -0.35626331    -0.12670988
 c      0.02548896    -1.04886253     0.10048763
 c     -1.19822605    -0.38351167    -0.00546585
 c     -1.08251653     1.20898235    -0.06126755
 c      0.13976255     1.87180098     0.20653566
 c      1.21137894     1.04657688     0.21984677
 h      0.22389521    -2.08261541     0.05865622
 h     -1.23725016     1.78594034    -1.13571775
 h      0.09985597     2.87663233    -0.14485260
 h      2.05762494     1.57846385     0.72022176
 o      2.24160149    -1.29067998    -0.34537242
 h      3.29569920    -0.83244340    -0.25953846
 c     -2.72316377    -0.80771830     0.10666012
 h     -3.37147574     0.04120038     0.39036251
 h     -3.07269808    -1.26255784    -0.65629938
 h     -2.97374891    -1.52079307     0.99548571
 h     -2.16880858     1.67528862     0.27586832
          17

 c      1.24477295    -0.36133786    -0.11475697
 c      0.01370234    -1.02738140     0.11103408
 c     -1.21279384    -0.38066756    -0.00788334
 c     -1.07785236     1.21369766    -0.03606297
 c      0.14297556     1.87357662     0.17857880
 c      1.21003406     1.02677792     0.22529741
 h      0.23106226    -2.10103018     0.09282139
 h     -1.24214817     1.74394105    -1.07559242
 h      0.11398919     2.89722308    -0.13605115
 h      2.09039780     1.59177995     0.68790461
 o      2.24875871    -1.28710397    -0.35309290
 h      3.27101701    -0.79107730    -0.28195621
 c     -2.71842920    -0.81181409     0.09756977
 h     -3.35613608     0.02373265     0.35817978
 h     -3.12827734    -1.34113275    -0.72495637
 h     -2.95338880    -1.49306096     0.97666703
 h     -2.16182261     1.65005895     0.30661937
          17

 c      1.24928238    -0.36735962    -0.10142750
 c      0.00086551    -1.00646799     0.12010583
 c     -1.22752790    -0.37569563    -0.00975695
 c     -1.07744382     1.21741695    -0.01223768
 c      0.14600588     1.87353251     0.15028270
 c      1.21209116     1.00855889     0.23150378
 h      0.22929175    -2.12142156     0.12935394
 h     -1.24856965     1.68789587    -1.01078870
 h      0.13567989     2.92884282    -0.11717628
 h      2.12205705     1.59526245     0.64155283
 o      2.25732953    -1.28061016    -0.36029709
 h      3.20903584    -0.76712009    -0.30765788
 c     -2.71239535    -0.81641632     0.09027010
 h     -3.34141970     0.01258632     0.32243433
 h     -3.18512573    -1.42446503    -0.80680101
 h     -2.92498833    -1.46237681     0.95160741
 h     -2.12995908     1.61969292     0.33718947
          17

 c      1.25342606    -0.37439206    -0.08694812
 c     -0.01259116    -0.98750994     0.12778502
 c     -1.24201046    -0.36853393    -0.01101025
 c     -1.08102952     1.21941904     0.01072238
 c      0.14942126     1.87192747     0.12215149
 c      1.21762996     0.99275412     0.23824698
 h      0.21636688    -2.13273140     0.16722527
 h     -1.25917102     1.62461324    -0.95375218
 h      0.16413911     2.96402229    -0.08883152
 h      2.14884415     1.58700493     0.58179922
 o      2.26670436    -1.27134753    -0.36695621
 h      3.11928880    -0.75902051    -0.33575687
 c     -2.70581782    -0.82264725     0.08206070
 h     -3.33155558     0.01184119     0.28393184
 h     -3.23005492    -1.49601752    -0.87663020
 h     -2.89122862    -1.43526287     0.92796001
 h     -2.07829200     1.58791301     0.36948344
          17

 c      1.25684590    -0.38249135    -0.07154574
 c     -0.02631819    -0.97143411     0.13420288
 c     -1.25580040    -0.35921126    -0.01156875
 c     -1.08760442     1.21890019     0.03350052
 c      0.15372566     1.86908742     0.09470990
 c      1.22646415     0.97997500     0.24515207
 h      0.19132044    -2.12866515     0.20497657
 h     -1.27755288     1.56182192    -0.92042178
 h      0.19793893     2.99415697    -0.05219344
 h      2.16937748     1.56695090     0.51081886
 o      2.27545072    -1.25999802    -0.37305797
 h      3.02490646    -0.75697738    -0.36520782
 c     -2.69902867    -0.83046259     0.07144074
 h     -3.32838814     0.02181895     0.24277203
 h     -3.25722161    -1.54872131    -0.92419818
 h     -2.85537142    -1.41896445     0.91479651
 h     -2.01753224     1.56017254     0.40745234
          17

 c      1.25914453    -0.39165413    -0.05542704
 c     -0.04004828    -0.95874370     0.13951464
 c     -1.26845157    -0.34785124    -0.01135107
 c     -1.09549248     1.21526714     0.05618521
 c      0.15929926     1.86523298     0.06850048
 c      1.23815940     0.97054280     0.25172508
 h      0.15427249    -2.10730899     0.24103584
 h     -1.30672059     1.50436740    -0.92149135
 h      0.23518127     3.01200065    -0.00930590
 h      2.18477258     1.53693507     0.43184200
 o      2.28093675    -1.24821346    -0.37854839
 h      2.96860911    -0.73605927    -0.39584301
 c     -2.69240758    -0.83930982     0.05773365
 h     -3.33071635     0.03837390     0.19875155
 h     -3.26423371    -1.58005179    -0.94588298
 h     -2.82004608    -1.41782095     0.91826539
 h     -1.96449016     1.54382886     0.45765598
          17

 c      1.25995909    -0.40176563    -0.03876425
 c     -0.05360136    -0.94955101     0.14388370
 c     -1.27954280    -0.33466654    -0.01026916
 c     -1.10310651     1.20847812     0.07760314
 c      0.16638230     1.86040497     0.04404813
 c      1.25203739     0.96445444     0.25740763
 h      0.10623930    -2.07075994     0.27397978
 h     -1.34674857     1.45201224    -0.95234287
 h      0.27375846     3.01299750     0.03715677
 h      2.19866771     1.50058127     0.34854604
 o      2.28131278    -1.23752028    -0.38324370
 h      2.98092454    -0.67394255    -0.42990840
 c     -2.68649108    -0.84877617     0.04109504
 h     -3.33554381     0.05482635     0.15207171
 h     -3.25010562    -1.58939943    -0.94081376
 h     -2.78646571    -1.43008389     0.93682933
 h     -1.93571483     1.54601059     0.52727311
          17

 c      1.25906332    -0.41257572    -0.02170595
 c     -0.06689359    -0.94355412     0.14746153
 c     -1.28872075    -0.31994705    -0.00824111
 c     -1.11016997     1.19919101     0.09619007
 c      0.17509686     1.85446011     0.02182856
 c      1.26723392     0.96142582     0.26166555
 h      0.04900885    -2.02535674     0.30284874
 h     -1.39478700     1.40264387    -0.99656819
 h      0.31160084     2.99571233     0.08426350
 h      2.21642424     1.46260771     0.26424886
 o      2.27844889    -1.22685267    -0.38709186
 h      3.03295941    -0.59041899    -0.46785673
 c     -2.68178815    -0.85877611     0.02232458
 h     -3.33986413     0.06471395     0.10366833
 h     -3.21467902    -1.57732032    -0.90981115
 h     -2.75502098    -1.44912648     0.96204323
 h     -1.93360080     1.56826114     0.61722205
          17

 c      1.25639231    -0.42372841    -0.00439983
 c     -0.07990295    -0.94002094     0.15035270
 c     -1.29575545    -0.30404817    -0.00520295
 c     -1.11776317     1.18863596     0.11128115
 c      0.18545196     1.84708953     0.00224820
 c      1.28291809     0.96102323     0.26406682
 h     -0.01511867    -1.98186760     0.32752290
 h     -1.44711401     1.35560246    -1.03757292
 h      0.34692596     2.96191312     0.12919531
 h      2.24269427     1.42720817     0.18127431
 o      2.27481620    -1.21454921    -0.39028022
 h      3.08558864    -0.51545502    -0.50637179
 c     -2.67853379    -0.86928964     0.00249301
 h     -3.34174673     0.06354759     0.05506959
 h     -3.15909354    -1.54623106    -0.85618088
 h     -2.72622187    -1.46752248     0.98390684
 h     -1.94418146     1.60434296     0.71817820
          17

 c      1.25199330    -0.43482634     0.01299922
 c     -0.09259974    -0.93794699     0.15259837
 c     -1.30058315    -0.28739596    -0.00111269
 c     -1.12704458     1.17817960     0.12303936
 c      0.19732920     1.83784375    -0.01437562
 c      1.29858402     0.96282223     0.26428220
 h     -0.08392167    -1.95356583     0.34881032
 h     -1.50049315     1.31186984    -1.06422282
 h      0.37848530     2.91652485     0.16964645
 h      2.27826972     1.39635815     0.10121500
 o      2.27166536    -1.19988822    -0.39300545
 h      3.11867923    -0.46436802    -0.54192613
 c     -2.67645819    -0.87994663    -0.01708469
 h     -3.34070224     0.04939773     0.00806510
 h     -3.08760058    -1.50315675    -0.78899615
 h     -2.70097096    -1.47974812     0.99483601
 h     -1.95116018     1.64503005     0.81675948
          17

 c      1.24598823    -0.44547953     0.03032611
 c     -0.10488862    -0.93657892     0.15424238
 c     -1.30331300    -0.27050099     0.00405130
 c     -1.13852474     1.16901402     0.13186460
 c      0.21048299     1.82618789    -0.02784103
 c      1.31415239     0.96645349     0.26202417
 h     -0.15581103    -1.95000872     0.36753236
 h     -1.55248132     1.27322976    -1.07057801
 h      0.40573609     2.86718908     0.20420806
 h      2.31911031     1.36966485     0.02592582
 o      2.26946738    -1.18279318    -0.39540150
 h      3.12438393    -0.44228437    -0.57195566
 c     -2.67450785    -0.88947057    -0.03430525
 h     -3.33773885     0.02285618    -0.03565841
 h     -3.01097813    -1.46576514    -0.73015991
 h     -2.68040616    -1.48276227     0.99066254
 h     -1.94457777     1.68261270     0.90208503
          17

 c      1.23855702    -0.45531742     0.04740018
 c     -0.11665461    -0.93600771     0.15545699
 c     -1.30418469    -0.25395262     0.01030581
 c     -1.15213468     1.16210700     0.13812605
 c      0.22456898     1.81163517    -0.03807626
 c      1.32979969     0.97151943     0.25702439
 h     -0.22925787    -1.97010226     0.38291411
 h     -1.60136367     1.24175176    -1.05421321
 h      0.42877788     2.82281926     0.23246453
 h      2.35857846     1.34580321    -0.04200507
 o      2.26832441    -1.16350525    -0.39755002
 h      3.10068580    -0.44935910    -0.59472446
 c     -2.67090595    -0.89538992    -0.04593422
 h     -3.33533440    -0.01325151    -0.07490679
 h     -2.94646367    -1.46606100    -0.71793880
 h     -2.66568005    -1.47575082     0.97040104
 h     -1.92052891     1.71193281     0.96725070
          17

 c      1.22992343    -0.46398880     0.06401961
 c     -0.12787944    -0.93708376     0.15655180
 c     -1.30347515    -0.23837445     0.01769712
 c     -1.16745550     1.15822807     0.14213609
 c      0.23919627     1.79397969    -0.04510911
 c      1.34572714     0.97751438     0.24908352
 h     -0.30154461    -2.00316997     0.39242676
 h     -1.64607867     1.21965602    -1.01511452
 h      0.44791552     2.79085273     0.25444675
 h      2.39041967     1.32387690    -0.09974035
 o      2.26806330    -1.14250598    -0.39947527
 h      3.04991016    -0.48202120    -0.60941409
 c     -2.66474403    -0.89638234    -0.05042798
 h     -3.33736372    -0.05416543    -0.10926588
 h     -2.89992870    -1.52288591    -0.77342083
 h     -2.65776107    -1.46000976     0.93637979
 h     -1.87884661     1.72993451     1.00856972
          17

 c      1.22034563    -0.47117682     0.07995680
 c     -0.13865108    -0.94077349     0.15784524
 c     -1.30143678    -0.22437846     0.02631257
 c     -1.18385221     1.15793517     0.14419169
 c      0.25398206     1.77352822    -0.04899592
 c      1.36203400     0.98381763     0.23813438
 h     -0.36881438    -2.03653501     0.39335690
 h     -1.68633197     1.20932444    -0.95547712
 h      0.46304815     2.77431935     0.26959212
 h      2.41048245     1.30387024    -0.14493088
 o      2.26803256    -1.12066902    -0.40106902
 h      2.98183790    -0.53039805    -0.61726694
 c     -2.65674949    -0.89482374    -0.05089782
 h     -3.34852600    -0.09403435    -0.13923458
 h     -2.85780201    -1.61058895    -0.86579067
 h     -2.65730341    -1.43931274     0.89491604
 h     -1.82162726     1.73524807     1.02493930
          17

 c      1.21013162    -0.47662330     0.09495288
 c     -0.14908845    -0.94770637     0.15957088
 c     -1.29832061    -0.21254929     0.03624248
 c     -1.20048996     1.16149426     0.14461910
 c      0.26856313     1.75113986    -0.04978313
 c      1.37867327     0.98973083     0.22428125
 h     -0.42716286    -2.06081730     0.38404481
 h     -1.72304455     1.21330618    -0.88032955
 h      0.47346240     2.77099838     0.27617140
 h      2.41732654     1.28651272    -0.17624575
 o      2.26657664    -1.09965029    -0.40188542
 h      2.92179663    -0.57184780    -0.62473844
 c     -2.64744568    -0.89328816    -0.05124843
 h     -3.37228804    -0.12846548    -0.16609932
 h     -2.81033337    -1.69720846    -0.95817946
 h     -2.66464196    -1.42025470     0.85634909
 h     -1.75278428     1.72829755     1.01808059
          17

 c      1.19965989    -0.48013752     0.10871732
 c     -0.15928950    -0.95807337     0.16186864
 c     -1.29438626    -0.20338619     0.04754343
 c     -1.21624655     1.16873955     0.14377292
 c      0.28256385     1.72802809    -0.04755414
 c      1.39540657     0.99453295     0.20782230
 h     -0.47344812    -2.07107292     0.36412661
 h     -1.75920694     1.23421601    -0.79866384
 h      0.47824968     2.77529223     0.27181901
 h      2.41248013     1.27305170    -0.19371848
 o      2.26107424    -1.08180619    -0.40104016
 h      2.91005313    -0.57233682    -0.64511958
 c     -2.63698762    -0.89260132    -0.05403370
 h     -3.40824837    -0.15701478    -0.19121829
 h     -2.75573034    -1.76597619    -1.03149177
 h     -2.67991019    -1.41098675     0.83275563
 h     -1.67826563     1.71208152     0.99395783
          17

 c      1.18934960    -0.48157785     0.12095654
 c     -0.16931495    -0.97165086     0.16480581
 c     -1.28989204    -0.19720937     0.06020310
 c     -1.22961367     1.17891111     0.14189056
 c      0.29557296     1.70548601    -0.04250767
 c      1.41172815     0.99754351     0.18926101
 h     -0.50563975    -2.06641198     0.33434559
 h     -1.80063328     1.27447506    -0.72367601
 h      0.47686647     2.78096202     0.25456213
 h      2.40066638     1.26518360    -0.19896344
 o      2.25109414    -1.06771962    -0.39828556
 h      2.95255675    -0.52640209    -0.68190555
 c     -2.62564652    -0.89265245    -0.06049073
 h     -3.45145831    -0.18291778    -0.21529004
 h     -2.69530516    -1.81019472    -1.07811114
 h     -2.70304414    -1.41690460     0.83131548
 h     -1.60628036     1.69345280     0.96520013
          17

 c      1.17958419    -0.48086032     0.13141389
 c     -0.17913583    -0.98781270     0.16838720
 c     -1.28511356    -0.19407128     0.07410024
 c     -1.23891124     1.19065303     0.13873552
 c      0.30715454     1.68468323    -0.03498975
 c      1.42683822     0.99817239     0.16927596
 h     -0.52309038    -2.04987266     0.29632727
 h     -1.85440635     1.33580254    -0.66867646
 h      0.46940188     2.78298090     0.22351419
 h      2.38968492     1.26497524    -0.19510491
 o      2.23918790    -1.05572726    -0.39456400
 h      3.00913754    -0.46483584    -0.72037585
 c     -2.61392067    -0.89345977    -0.07055882
 h     -3.49445623    -0.21048183    -0.23835383
 h     -2.63112601    -1.82749201    -1.09539700
 h     -2.73311924    -1.43646785     0.84807244
 h     -1.54591760     1.68310872     0.95167462
          17

 c      1.17066250    -0.47800662     0.13987760
 c     -0.18853705    -1.00551145     0.17256161
 c     -1.28037971    -0.19373842     0.08899363
 c     -1.24318416     1.20263392     0.13354857
 c      0.31688037     1.66655648    -0.02546651
 c      1.43979142     0.99596624     0.14861303
 h     -0.52691718    -2.02885295     0.25231464
 h     -1.92269628     1.41787092    -0.63772059
 h      0.45657226     2.77831077     0.17905070
 h      2.38874839     1.27444224    -0.18595613
 o      2.22735799    -1.04462492    -0.39070326
 h      3.04926672    -0.41102439    -0.74810014
 c     -2.60242977    -0.89545631    -0.08332297
 h     -3.52996230    -0.24281838    -0.26022779
 h     -2.56540584    -1.81731577    -1.08285862
 h     -2.76769933    -1.46273807     0.87089082
 h     -1.50241223     1.68994961     0.97162168
          17

 c      1.16278303    -0.47316292     0.14617987
 c     -0.19707937    -1.02330057     0.17725578
 c     -1.27607328    -0.19577859     0.10456022
 c     -1.24296898     1.21459822     0.12607038
 c      0.32436361     1.65175806    -0.01447390
 c      1.44987572     0.99070832     0.12790877
 h     -0.52016882    -2.01505681     0.20462277
 h     -1.99771090     1.51625469    -0.62197727
 h      0.43961777     2.76612007     0.12264850
 h      2.40411184     1.29453834    -0.17421455
 o      2.21651939    -1.03400974    -0.38711001
 h      3.06020083    -0.37514066    -0.75958609
 c     -2.59173277    -0.89919244    -0.09771555
 h     -3.55256373    -0.28105444    -0.28086080
 h     -2.50042667    -1.78042586    -1.04149558
 h     -2.80337470    -1.48824899     0.88749560
 h     -1.47321282     1.71194958     1.02519306
          17

 c      1.15604449    -0.46658107     0.15020343
 c     -0.20420758    -1.03962581     0.18244041
 c     -1.27259689    -0.19966461     0.12046037
 c     -1.23961708     1.22726983     0.11714787
 c      0.32928201     1.64063569    -0.00257249
 c      1.45700591     0.98255111     0.10755788
 h     -0.50678904    -2.02124211     0.15475428
 h     -2.06613801     1.62276680    -0.60840305
 h      0.42016599     2.74777494     0.05657812
 h      2.43438611     1.32384200    -0.16004438
 o      2.20704273    -1.02386550    -0.38396133
 h      3.03821415    -0.36080366    -0.75318285
 c     -2.58218079    -0.90500359    -0.11278393
 h     -3.55940605    -0.32443001    -0.30051975
 h     -2.43845388    -1.71991488    -0.97477917
 h     -2.83678482    -1.50777028     0.88974329
 h     -1.45188494     1.73818148     1.09510496
          17

 c      1.15045342    -0.45859132     0.15189127
 c     -0.20951150    -1.05351426     0.18815032
 c     -1.27033067    -0.20483233     0.13639014
 c     -1.23425721     1.24133716     0.10802841
 c      0.33141202     1.63324431     0.00968739
 c      1.46168352     0.97205904     0.08777364
 h     -0.48900238    -2.05333325     0.10312876
 h     -2.11647537     1.72844816    -0.58781554
 h      0.40005695     2.72653354    -0.01650539
 h      2.47089933     1.35828751    -0.14192663
 o      2.19902197    -1.01437120    -0.38131188
 h      2.98433054    -0.36819762    -0.72937303
 c     -2.57389505    -0.91268151    -0.12742569
 h     -3.55045650    -0.37059869    -0.31993181
 h     -2.38101857    -1.64444282    -0.89196149
 h     -2.86521639    -1.51863739     0.87383603
 h     -1.43345867     1.75856535     1.16261025
          17

 c      1.14592119    -0.44959203     0.15125353
 c     -0.21288340    -1.06507357     0.19437360
 c     -1.26958951    -0.21071243     0.15210060
 c     -1.22752674     1.25699398     0.09978464
 c      0.33067915     1.62941752     0.02179051
 c      1.46455220     0.96010538     0.06875024
 h     -0.46585896    -2.10474202     0.05044428
 h     -2.14167015     1.82578648    -0.55607031
 h      0.38113315     2.70657207    -0.09398252
 h      2.50283230     1.39247351    -0.11870812
 o      2.19222684    -1.00594237    -0.37906788
 h      2.90512985    -0.39329046    -0.69115669
 c     -2.56696648    -0.92096048    -0.13976417
 h     -3.52869030    -0.41588837    -0.34047830
 h     -2.32615241    -1.57456033    -0.81448110
 h     -2.88680009    -1.52035057     0.83943705
 h     -1.41532571     1.76762332     1.21543069
          17

 c      1.14225245    -0.44006265     0.14837364
 c     -0.21437945    -1.07510131     0.20095147
 c     -1.27057647    -0.21676670     0.16739420
 c     -1.21971757     1.27402387     0.09322429
 c      0.32718826     1.62890946     0.03325865
 c      1.46602769     0.94772214     0.05074467
 h     -0.43523145    -2.16094872    -0.00106093
 h     -2.13853221     1.90924907    -0.51246823
 h      0.36504639     2.69127524    -0.17345231
 h      2.52164075     1.42125515    -0.09062576
 o      2.18573577    -0.99954548    -0.37682560
 h      2.81867116    -0.42255293    -0.64659495
 c     -2.56182273    -0.92737026    -0.14696773
 h     -3.50010036    -0.45557039    -0.36442370
 h     -2.26396324    -1.54449887    -0.77747587
 h     -2.90066611    -1.51436231     0.78926628
 h     -1.39632435     1.76347415     1.24732060
          17

 c      1.13913602    -0.43056922     0.14342030
 c     -0.21403331    -1.08434583     0.20763491
 c     -1.27333887    -0.22254632     0.18210074
 c     -1.21092746     1.29198188     0.08895291
 c      0.32122198     1.63154404     0.04361779
 c      1.46618837     0.93598697     0.03406294
 h     -0.39618358    -2.20797551    -0.04816390
 h     -2.10676573     1.97515053    -0.45841369
 h      0.35312808     2.68161137    -0.25244726
 h      2.52255308     1.44069445    -0.05912748
 o      2.17753054    -0.99715899    -0.37371974
 h      2.76111133    -0.42558093    -0.61129673
 c     -2.55855328    -0.93068820    -0.14786429
 h     -3.47303137    -0.48428533    -0.39495621
 h     -2.18523007    -1.57212928    -0.79904607
 h     -2.90742435    -1.50437369     0.72965366
 h     -1.37603137     1.74631188     1.25607977
          17

 c      1.13617017    -0.42171629     0.13665984
 c     -0.21183058    -1.09314759     0.21419417
 c     -1.27774770    -0.22777449     0.19602556
 c     -1.20112191     1.31029248     0.08743065
 c      0.31322534     1.63725669     0.05235898
 c      1.46478334     0.92594504     0.01902221
 h     -0.34937921    -2.23641324    -0.08777457
 h     -2.04870018     2.02171395    -0.39690584
 h      0.34630677     2.67592526    -0.32798714
 h      2.50449369     1.44853100    -0.02627929
 o      2.16613193    -1.00048235    -0.36916990
 h      2.76105508    -0.37619751    -0.59680756
 c     -2.55545625    -0.93290827    -0.14519423
 h     -3.45534857    -0.49741527    -0.43550733
 h     -2.10109497    -1.63287752    -0.85456233
 h     -2.90995165    -1.49702528     0.67130107
 h     -1.35447438     1.71756243     1.24247657
          17

 c      1.13295130    -0.41406094     0.12843124
 c     -0.20778202    -1.10143184     0.22047242
 c     -1.28349888    -0.23239100     0.20891795
 c     -1.19009987     1.32821681     0.08898431
 c      0.30378108     1.64601311     0.05894490
 c      1.46124945     0.91851515     0.00592109
 h     -0.29657037    -2.24165137    -0.11757398
 h     -1.96996353     2.04985279    -0.33271437
 h      0.34503401     2.67129553    -0.39658441
 h      2.46990425     1.44455080     0.00579345
 o      2.15338471    -1.00801555    -0.36395296
 h      2.79503974    -0.29951927    -0.59356117
 c     -2.55065935    -0.93585168    -0.14242874
 h     -3.44895908    -0.49383602    -0.48770988
 h     -2.02898033    -1.69726898    -0.91472339
 h     -2.91344089    -1.50142182     0.62765942
 h     -1.33208869     1.67964658     1.21037557
          17

 c      1.12917044    -0.40806605     0.11907700
 c     -0.20195797    -1.10879937     0.22639274
 c     -1.29012829    -0.23649235     0.22050489
 c     -1.17736552     1.34468765     0.09374546
 c      0.29356222     1.65769951     0.06287098
 c      1.45477973     0.91432951    -0.00500591
 h     -0.24015955    -2.22327686    -0.13629673
 h     -1.88093883     2.06499513    -0.27290425
 h      0.34926186     2.66523167    -0.45477249
 h      2.42491295     1.43085202     0.03532071
 o      2.14164275    -1.01747483    -0.35895354
 h      2.83061133    -0.23281457    -0.58992563
 c     -2.54364321    -0.93986844    -0.14185963
 h     -3.44770555    -0.47711281    -0.54934739
 h     -1.97873198    -1.74974854    -0.96405645
 h     -2.92300324    -1.52484239     0.60843094
 h     -1.30978984     1.63604237     1.16794669
          17

 c      1.12462486    -0.40406738     0.10890556
 c     -0.19448153    -1.11457673     0.23196715
 c     -1.29705570    -0.24024662     0.23053464
 c     -1.16205059     1.35814321     0.10150968
 c      0.28328735     1.67205852     0.06374358
 c      1.44441498     0.91360420    -0.01363421
 h     -0.18293742    -2.18501968    -0.14402853
 h     -1.79746210     2.07898234    -0.22680652
 h      0.35849721     2.65671812    -0.49977469
 h      2.37933110     1.41190273     0.06123408
 o      2.13208185    -1.02762538    -0.35455917
 h      2.85223873    -0.19544151    -0.58132582
 c     -2.53509356    -0.94499286    -0.14434681
 h     -3.44190401    -0.45349153    -0.61488183
 h     -1.95382053    -1.78387438    -0.99604093
 h     -2.93947158    -1.56628901     0.61194226
 h     -1.28912131     1.59124025     1.12915933
          17

 c      1.11918413    -0.40222943     0.09818846
 c     -0.18552462    -1.11780889     0.23732560
 c     -1.30364689    -0.24383981     0.23879971
 c     -1.14329712     1.36684487     0.11158675
 c      0.27368947     1.68868155     0.06134886
 c      1.42922052     0.91616128    -0.01996743
 h     -0.12776367    -2.13537393    -0.14266368
 h     -1.73630716     2.10698903    -0.20325404
 h      0.37191264     2.64655370    -0.52999653
 h      2.34497222     1.39362986     0.08333556
 o      2.12513730    -1.03791829    -0.35087451
 h      2.85465601    -0.19453900    -0.56691680
 c     -2.52620925    -0.95161873    -0.14969641
 h     -3.42369968    -0.42914578    -0.67784858
 h     -1.95442775    -1.79723443    -1.00807250
 h     -2.95885144    -1.61647897     0.62692681
 h     -1.27223622     1.54993483     1.11255272
          17

 c      1.11276860    -0.40251510     0.08716379
 c     -0.17533098    -1.11728716     0.24273490
 c     -1.30927364    -0.24744566     0.24515289
 c     -1.12126797     1.37009915     0.12300201
 c      0.26548098     1.70703977     0.05570131
 c      1.40871232     0.92164839    -0.02410087
 h     -0.07700740    -2.08777692    -0.13618260
 h     -1.70403189     2.15467122    -0.20451112
 h      0.38850558     2.63732227    -0.54530257
 h      2.33073543     1.38067809     0.10181898
 o      2.12089115    -1.04810977    -0.34787817
 h      2.83716986    -0.23137194    -0.54725347
 c     -2.51806342    -0.96024687    -0.15740205
 h     -3.38912451    -0.40872791    -0.73271921
 h     -1.97893018    -1.78933878    -0.99935216
 h     -2.97600728    -1.66433182     0.64115079
 h     -1.26106524     1.51511309     1.13244384
          17

 c      1.10535574    -0.40468532     0.07603589
 c     -0.16424155    -1.11184408     0.24851277
 c     -1.31336778    -0.25118482     0.24952342
 c     -1.09755420     1.36893620     0.13528879
 c      0.25928770     1.72654228     0.04705698
 c      1.38335805     0.92979353    -0.02613109
 h     -0.03204147    -2.05753591    -0.12960170
 h     -1.69337282     2.21064068    -0.22400083
 h      0.40728867     2.63317643    -0.54708789
 h      2.33683054     1.37345457     0.11612327
 o      2.11914739    -1.05819083    -0.34546027
 h      2.80261308    -0.30264839    -0.52377247
 c     -2.51134625    -0.97113934    -0.16700080
 h     -3.33796545    -0.39500264    -0.77565191
 h     -2.02410867    -1.76144231    -0.97069728
 h     -2.98738251    -1.70147668     0.64628143
 h     -1.25571751     1.48693165     1.18699592
          17

 c      1.09702084    -0.40832120     0.06496605
 c     -0.15264391    -1.10104434     0.25476868
 c     -1.31547016    -0.25507954     0.25192088
 c     -1.07429581     1.36500375     0.14880361
 c      0.25555170     1.74661825     0.03587216
 c      1.35459909     0.94037756    -0.02611673
 h      0.00623428    -2.05382272    -0.12573220
 h     -1.69308632     2.25750189    -0.25171913
 h      0.42743868     2.63928064    -0.53799917
 h      2.35464948     1.36856072     0.12445812
 o      2.11921663    -1.06860214    -0.34337835
 h      2.76053589    -0.39710872    -0.49951120
 c     -2.50642855    -0.98412560    -0.17794138
 h     -3.27322287    -0.38875298    -0.80475215
 h     -2.08430769    -1.71807699    -0.92607627
 h     -2.99149010    -1.72298917     0.63818768
 h     -1.25413011     1.46415102     1.25995049
          17

 c      1.08801418    -0.41286302     0.05405280
 c     -0.14086980    -1.08570614     0.26120609
 c     -1.31526020    -0.25904982     0.25241682
 c     -1.05334718     1.35951832     0.16411388
 c      0.25444374     1.76683319     0.02269597
 c      1.32435501     0.95299056    -0.02414559
 h      0.03605290    -2.07333806    -0.12253137
 h     -1.69517112     2.28255253    -0.27923379
 h      0.44828052     2.66053851    -0.52103792
 h      2.37251829     1.36198532     0.12471310
 o      2.11938676    -1.08071157    -0.34115460
 h      2.73511453    -0.48797188    -0.48072694
 c     -2.50357574    -0.99833975    -0.18914781
 h     -3.20079704    -0.38851400    -0.82037012
 h     -2.14947281    -1.67092665    -0.87652767
 h     -2.98863717    -1.72681662     0.61604480
 h     -1.25353317     1.44575321     1.33325750
          17

 c      1.07884925    -0.41764873     0.04331678
 c     -0.12923091    -1.06754788     0.26730227
 c     -1.31255377    -0.26296734     0.25110736
 c     -1.03602494     1.35315000     0.18153388
 c      0.25582416     1.78704018     0.00802396
 c      1.29453550     0.96692405    -0.02040490
 h      0.05487459    -2.10401411    -0.11486626
 h     -1.69546284     2.27933261    -0.30080863
 h      0.46899725     2.69954864    -0.49817233
 h      2.38081037     1.35129681     0.11553506
 o      2.11701336    -1.09652765    -0.33815995
 h      2.76347658    -0.53807997    -0.47568293
 c     -2.50313652    -1.01187712    -0.19853200
 h     -3.12911525    -0.39022443    -0.82545046
 h     -2.20360090    -1.64357487    -0.84511729
 h     -2.98079667    -1.71341066     0.58189994
 h     -1.25171003     1.43123116     1.39414762
          17

 c      1.07030662    -0.42195082     0.03271911
 c     -0.11816237    -1.04844934     0.27263794
 c     -1.30727227    -0.26672134     0.24808519
 c     -1.02311693     1.34624151     0.20109321
 c      0.25926328     1.80748559    -0.00779669
 c      1.26679515     0.98127254    -0.01519067
 h      0.06080318    -2.13305931    -0.09808570
 h     -1.69241690     2.24585082    -0.31289214
 h      0.48823616     2.75479206    -0.46943044
 h      2.37377206     1.33597173     0.09670196
 o      2.11167885    -1.11576828    -0.33433774
 h      2.84637539    -0.54748482    -0.48361601
 c     -2.50513947    -1.02245614    -0.20373366
 h     -3.06786109    -0.38757061    -0.82534915
 h     -2.23107835    -1.66313373    -0.85880431
 h     -2.97185983    -1.68601848     0.54103196
 h     -1.24728751     1.42044004     1.43530853
          17

 c      1.06329223    -0.42505472     0.02219723
 c     -0.10825427    -1.03003892     0.27703902
 c     -1.29941793    -0.27022987     0.24345473
 c     -1.01492386     1.33896655     0.22263381
 c      0.26408889     1.82874310    -0.02452838
 c      1.24246879     0.99507461    -0.00888445
 h      0.05334366    -2.15113669    -0.06962419
 h     -1.68636425     2.18325515    -0.31364250
 h      0.50407915     2.82060837    -0.43342818
 h      2.34965214     1.31693638     0.06894128
 o      2.10566216    -1.13613941    -0.33019925
 h      2.94199331    -0.54902713    -0.49514334
 c     -2.50824674    -1.02990319    -0.20509616
 h     -3.02514195    -0.37425039    -0.82608189
 h     -2.23206850    -1.72804708    -0.91589987
 h     -2.96809080    -1.65151946     0.50269386
 h     -1.23958272     1.41347237     1.45329417
          17

 c      1.05865829    -0.42637234     0.01168699
 c     -0.10014157    -1.01359641     0.28053938
 c     -1.28910136    -0.27341335     0.23736097
 c     -1.01127856     1.33134978     0.24588418
 c      0.26946728     1.85147029    -0.04191843
 c      1.22250794     1.00743430    -0.00192160
 h      0.03326017    -2.15293626    -0.02889959
 h     -1.67957996     2.09563703    -0.30302701
 h      0.51452093     2.88915882    -0.38885335
 h      2.31070710     1.29612349     0.03359177
 o      2.10064234    -1.15615185    -0.32610023
 h      3.01883736    -0.56280809    -0.50368769
 c     -2.51038015    -1.03568860    -0.20571815
 h     -3.00409568    -0.34806013    -0.83089974
 h     -2.21869164    -1.81027016    -0.98822256
 h     -2.97768587    -1.62008711     0.47922334
 h     -1.22847050     1.41058251     1.44760927
          17

 c      1.05705601    -0.42552407     0.00114891
 c     -0.09434992    -1.00002893     0.28329609
 c     -1.27658363    -0.27618409     0.22999173
 c     -1.01153296     1.32318610     0.27050073
 c      0.27454066     1.87612811    -0.05961133
 c      1.20732282     1.01764426     0.00524342
 h      0.00221302    -2.13682867     0.02315668
 h     -1.67705390     1.99062191    -0.28362656
 h      0.51806218     2.95284578    -0.33558490
 h      2.26353951     1.27629875    -0.00773147
 o      2.09726739    -1.17516054    -0.32217623
 h      3.06276152    -0.59532929    -0.50643782
 c     -2.51019661    -1.04055026    -0.20847689
 h     -3.00214210    -0.31303401    -0.83825976
 h     -2.20117204    -1.88646658    -1.05260078
 h     -3.00721027    -1.60017599     0.48023436
 h     -1.21443353     1.41217671     1.42096177
          17

 c      1.05882235    -0.42239501    -0.00940039
 c     -0.09114040    -0.98980983     0.28552353
 c     -1.26227902    -0.27843566     0.22157225
 c     -1.01453501     1.31397426     0.29603042
 c      0.27858208     1.90278422    -0.07713836
 c      1.19664529     1.02530243     0.01217229
 h     -0.03749382    -2.10495065     0.08441283
 h     -1.68734883     1.87955184    -0.26168417
 h      0.51407470     3.00594992    -0.27492881
 h      2.21907889     1.26090783    -0.05358676
 o      2.09566254    -1.19288821    -0.31845753
 h      3.06886112    -0.64721158    -0.50249691
 c     -2.50756980    -1.04476844    -0.21460190
 h     -3.01362608    -0.27690135    -0.84379741
 h     -2.18540089    -1.94455056    -1.09732538
 h     -3.05553821    -1.59118861     0.50427744
 h     -1.19883055     1.41888941     1.38080149
          17

 c      1.06392259    -0.41716373    -0.01986479
 c     -0.09040402    -0.98288100     0.28744601
 c     -1.24672655    -0.28003298     0.21237048
 c     -1.01879994     1.30309987     0.32162701
 c      0.28108028     1.93104208    -0.09395132
 c      1.18967302     1.03039904     0.01847373
 h     -0.08309951    -2.06392112     0.15179447
 h     -1.72096994     1.77460471    -0.24601586
 h      0.50288497     3.04537117    -0.20927443
 h      2.19011742     1.25341150    -0.10320033
 o      2.09566749    -1.20924365    -0.31492059
 h      3.03760907    -0.71623055    -0.49204304
 c     -2.50328865    -1.04876839    -0.22385120
 h     -3.03262503    -0.24724332    -0.84346058
 h     -2.17459267    -1.97905456    -1.11748514
 h     -3.11321569    -1.58468483     0.53953306
 h     -1.18422738     1.43185894     1.34161410
          17

 c      1.07197281    -0.41029118    -0.03006870
 c     -0.09162881    -0.97861394     0.28924667
 c     -1.23056088    -0.28080102     0.20270139
 c     -1.02321106     1.29032815     0.34556402
 c      0.28173693     1.96007412    -0.10946946
 c      1.18565542     1.03336685     0.02377916
 h     -0.13173493    -2.02522953     0.22187090
 h     -1.78289757     1.68230899    -0.24169356
 h      0.48564423     3.07084513    -0.14153637
 h      2.18483302     1.25588146    -0.15621947
 o      2.09674129    -1.22435009    -0.31147151
 h      2.97627320    -0.79690147    -0.47655458
 c     -2.49834367    -1.05291235    -0.23542838
 h     -3.05424530    -0.22949206    -0.83502160
 h     -2.17054378    -1.98768848    -1.11150136
 h     -3.16866934    -1.57221568     0.57282519
 h     -1.17416113     1.45313933     1.32434870
          17

 c      1.08234346    -0.40245454    -0.03978281
 c     -0.09394960    -0.97605799     0.29099869
 c     -1.21449296    -0.28051175     0.19290219
 c     -1.02780215     1.27602359     0.36569428
 c      0.28042402     1.98872115    -0.12313424
 c      1.18448312     1.03504685     0.02763367
 h     -0.18094803    -2.00256162     0.29199069
 h     -1.86565307     1.60159938    -0.24432970
 h      0.46406755     3.08483540    -0.07454490
 h      2.20099000     1.26781485    -0.21122964
 o      2.09748078    -1.23874117    -0.30785522
 h      2.90650298    -0.87736930    -0.46021125
 c     -2.49348046    -1.05731220    -0.24853419
 h     -3.07494454    -0.22650642    -0.81824100
 h     -2.17417175    -1.97012818    -1.07983139
 h     -3.21288320    -1.54918394     0.59506385
 h     -1.17128033     1.48487948     1.34532755
          17

 c      1.09430926    -0.39441947    -0.04876232
 c     -0.09632015    -0.97462607     0.29264551
 c     -1.19928465    -0.27889836     0.18327685
 c     -1.03355375     1.26093272     0.38121060
 c      0.27714179     2.01563979    -0.13446964
 c      1.18658364     1.03651211     0.02945236
 h     -0.22869880    -2.00408013     0.36102516
 h     -1.95422381     1.52972435    -0.24443665
 h      0.44011036     3.09193196    -0.01048903
 h      2.22827376     1.28658007    -0.26486938
 o      2.09504764    -1.25352940    -0.30354548
 h      2.87341651    -0.93696013    -0.45163386
 c     -2.48914349    -1.06181397    -0.26238612
 h     -3.09259279    -0.23865962    -0.79463987
 h     -2.18544249    -1.92853190    -1.02531465
 h     -3.24023130    -1.51448125     0.60158730
 h     -1.17499701     1.52588232     1.40003621
          17

 c      1.10717908    -0.38688365    -0.05677983
 c     -0.09780884    -0.97464364     0.29412960
 c     -1.18568345    -0.27573445     0.17405085
 c     -1.04154813     1.24597553     0.39290418
 c      0.27198606     2.03950492    -0.14312343
 c      1.19237496     1.03883468     0.02864439
 h     -0.27238963    -2.02601405     0.42822567
 h     -2.03504733     1.46616066    -0.23441558
 h      0.41560846     3.09744511     0.04936151
 h      2.25541839     1.30893409    -0.31289767
 o      2.08721744    -1.26943994    -0.29812760
 h      2.91327716    -0.96211739    -0.45788950
 c     -2.48559323    -1.06587690    -0.27596892
 h     -3.10657250    -0.26388130    -0.76730777
 h     -2.20251567    -1.87014505    -0.95529051
 h     -3.24789113    -1.46929962     0.59110745
 h     -1.18235661     1.57025677     1.46746112
          17

 c      1.12034310    -0.38037285    -0.06363962
 c     -0.09781532    -0.97699833     0.29552949
 c     -1.17431613    -0.27094749     0.16536419
 c     -1.05246180     1.23200570     0.40188779
 c      0.26512542     2.05924542    -0.14886427
 c      1.20194456     1.04291750     0.02476064
 h     -0.30852911    -2.05635763     0.49164516
 h     -2.09930381     1.41223465    -0.21048797
 h      0.39194625     3.10535174     0.10441260
 h      2.27447304     1.33213263    -0.35168763
 o      2.07619016    -1.28551912    -0.29203569
 h      2.99332900    -0.96733328    -0.47287552
 c     -2.48308407    -1.06817612    -0.28765210
 h     -3.11796876    -0.29763512    -0.74077486
 h     -2.21980477    -1.81274370    -0.88571941
 h     -3.23544817    -1.41639983     0.56515541
 h     -1.19056196     1.61081548     1.52745501
          17

 c      1.13326889    -0.37523987    -0.06918021
 c     -0.09606800    -0.98240009     0.29702002
 c     -1.16558900    -0.26469258     0.15729333
 c     -1.06653345     1.21967422     0.40893385
 c      0.25677850     2.07421626    -0.15153617
 c      1.21504338     1.04939576     0.01754997
 h     -0.33376212    -2.08309431     0.54835340
 h     -2.14236967     1.36996019    -0.17179643
 h      0.36990619     3.11665206     0.15407298
 h      2.28142789     1.35432440    -0.37891876
 o      2.06509098    -1.30069088    -0.28590003
 h      3.06694403    -0.96987554    -0.48753136
 c     -2.48193766    -1.06630893    -0.29512904
 h     -3.12962292    -0.33319509    -0.72073328
 h     -2.22665370    -1.78806089    -0.84261698
 h     -3.20521964    -1.35985038     0.52850835
 h     -1.19784944     1.64188336     1.56776075
          17

 c      1.14548601    -0.37169598    -0.07327172
 c     -0.09255714    -0.99100715     0.29876461
 c     -1.15962445    -0.25735981     0.14988102
 c     -1.08366658     1.20943591     0.41449678
 c      0.24718846     2.08420618    -0.15101646
 c      1.23115422     1.05859669     0.00695703
 h     -0.34579351    -2.09831926     0.59548714
 h     -2.16283645     1.34139197    -0.11944830
 h      0.34977181     3.12931909     0.19721920
 h      2.27568706     1.37463620    -0.39371360
 o      2.05561367    -1.31447036    -0.28007957
 h      3.11055123    -0.97781106    -0.49709278
 c     -2.48186747    -1.05848604    -0.29713475
 h     -3.14553740    -0.36283193    -0.71329240
 h     -2.21488724    -1.82055938    -0.84384775
 h     -3.16342411    -1.30498811     0.49060930
 h     -1.20322915     1.65977077     1.58276321
          17

 c      1.15657415    -0.36982146    -0.07581140
 c     -0.08747547    -1.00240845     0.30085335
 c     -1.15626014    -0.24952737     0.14315260
 c     -1.10346428     1.20158413     0.41887744
 c      0.23660435     2.08929957    -0.14721981
 c      1.24950210     1.07053295    -0.00688300
 h     -0.34360283    -2.09856275     0.63091494
 h     -2.16238284     1.32837611    -0.05623672
 h      0.33155173     3.13974353     0.23227463
 h      2.25986687     1.39329208    -0.39672287
 o      2.04850833    -1.32670054    -0.27474581
 h      3.11573102    -0.99405049    -0.49971535
 c     -2.48104660    -1.04618885    -0.29567346
 h     -3.16885764    -0.38059795    -0.72333024
 h     -2.19109853    -1.89330798    -0.87542861
 h     -3.12123070    -1.25820028     0.46668180
 h     -1.20610864     1.66242176     1.57123454
          17

 c      1.16616884    -0.36957500    -0.07672508
 c     -0.08114120    -1.01572042     0.30327655
 c     -1.15512170    -0.24188761     0.13710671
 c     -1.12515356     1.19624249     0.42232545
 c      0.22527629     2.08970612    -0.14013589
 c      1.26900202     1.08491093    -0.02363329
 h     -0.32738048    -2.08427049     0.65355543
 h     -2.14678771     1.33249235     0.01305192
 h      0.31514824     3.14445249     0.25772165
 h      2.24015844     1.41185701    -0.39032303
 o      2.04407187    -1.33736981    -0.26997589
 h      3.08132580    -1.01928197    -0.49499208
 c     -2.47740691    -1.03193962    -0.29410362
 h     -3.19864545    -0.38588633    -0.75195892
 h     -2.16761111    -1.97240759    -0.91266254
 h     -3.09160170    -1.22528355     0.47365599
 h     -1.20605201     1.64921670     1.53539440
          17

 c      1.17397711    -0.37081902    -0.07597616
 c     -0.07389507    -1.02966589     0.30590381
 c     -1.15573075    -0.23513976     0.13171020
 c     -1.14744084     1.19328957     0.42501004
 c      0.21346233     2.08564128    -0.12986576
 c      1.28823107     1.10115831    -0.04275781
 h     -0.29851355    -2.05978605     0.66370356
 h     -2.12761941     1.35516475     0.08125441
 h      0.30042213     3.14124141     0.27262054
 h      2.22643336     1.43338718    -0.37858423
 o      2.04223519    -1.34657199    -0.26576614
 h      3.01190474    -1.05255261    -0.48371656
 c     -2.47044281    -1.01714636    -0.29448298
 h     -3.22904297    -0.38362891    -0.79533525
 h     -2.15190048    -2.03578215    -0.94021319
 h     -3.07930065    -1.20793029     0.51748029
 h     -1.20263568     1.62125970     1.48156237
          17

 c      1.17979757    -0.37335939    -0.07357905
 c     -0.06600622    -1.04262326     0.30846087
 c     -1.15762718    -0.22987412     0.12690984
 c     -1.16855477     1.19224440     0.42675237
 c      0.20143557     2.07726407    -0.11663398
 c      1.30562377     1.11852918    -0.06361490
 h     -0.25959244    -2.03375154     0.66343393
 h     -2.12165944     1.39787584     0.13978110
 h      0.28719711     3.12965970     0.27689915
 h      2.22992383     1.46172856    -0.36615438
 o      2.04226777    -1.35457359    -0.26195954
 h      2.92222510    -1.09000466    -0.46898264
 c     -2.46132773    -1.00251186    -0.29690214
 h     -3.25228233    -0.38060600    -0.84641704
 h     -2.14668613    -2.07318849    -0.95123449
 h     -3.07636738    -1.20257720     0.58590731
 h     -1.19531445     1.58215814     1.42224879
          17

 c      1.18354424    -0.37697411    -0.06961209
 c     -0.05764972    -1.05276332     0.31054634
 c     -1.16046713    -0.22650402     0.12264373
 c     -1.18698869     1.19230117     0.42654225
 c      0.18948164     2.06465164    -0.10077538
 c      1.32003637     1.13634419    -0.08567040
 h     -0.21404337    -2.01845095     0.65655267
 h     -2.14229013     1.46139451     0.18244207
 h      0.27524883     3.11110430     0.27140259
 h      2.25685573     1.49918752    -0.35579293
 o      2.04209533    -1.36199594    -0.25806583
 h      2.84775655    -1.12180604    -0.45896295
 c     -2.45165119    -0.98851881    -0.30051878
 h     -3.26198540    -0.38210661    -0.89773549
 h     -2.15220188    -2.08063636    -0.94324676
 h     -3.07131259    -1.20366481     0.65929040
 h     -1.18323307     1.53850550     1.37791968
          17

 c      1.18527595    -0.38139785    -0.06422530
 c     -0.04900492    -1.05849930     0.31178587
 c     -1.16403805    -0.22527062     0.11883567
 c     -1.20261404     1.19285700     0.42267093
 c      0.17788481     2.04780787    -0.08270525
 c      1.33126443     1.15422805    -0.10863312
 h     -0.16496164    -2.02532297     0.64697913
 h     -2.18677801     1.54273436     0.20918727
 h      0.26429410     3.08861282     0.25772041
 h      2.30277597     1.54410649    -0.34690064
 o      2.03856606    -1.36975170    -0.25327023
 h      2.84025564    -1.13336313    -0.46674651
 c     -2.44254279    -0.97553943    -0.30455160
 h     -3.25453985    -0.39080553    -0.94314636
 h     -2.16746760    -2.05746745    -0.91599128
 h     -3.05675536    -1.20648232     0.72198499
 h     -1.16511461     1.49739506     1.37160183
          17

 c      1.18521954    -0.38627208    -0.05763973
 c     -0.04039930    -1.05920982     0.31210338
 c     -1.16820120    -0.22628459     0.11538157
 c     -1.21645508     1.19423010     0.41441372
 c      0.16690817     2.02672861    -0.06287773
 c      1.33984374     1.17207327    -0.13232631
 h     -0.11393552    -2.05689772     0.63576956
 h     -2.23853067     1.63373743     0.22421930
 h      0.25396371     3.06616621     0.23776980
 h      2.35517101     1.59152009    -0.33719565
 o      2.03167201    -1.37786945    -0.24749337
 h      2.90098513    -1.12462522    -0.49361310
 c     -2.43460394    -0.96381356    -0.30845352
 h     -3.22919582    -0.40691154    -0.97847302
 h     -2.19060892    -2.00593819    -0.87095108
 h     -3.02995319    -1.20776227     0.76466219
 h     -1.14018566     1.46013773     1.41069589
          17

 c      1.18376562    -0.39114474    -0.05014007
 c     -0.03227759    -1.05550785     0.31178814
 c     -1.17283401    -0.22952050     0.11216271
 c     -1.22940374     1.19742723     0.40311056
 c      0.15677160     2.00153826    -0.04173456
 c      1.34644345     1.18979323    -0.15650137
 h     -0.06163351    -2.10373696     0.62032161
 h     -2.28053827     1.72438835     0.23189051
 h      0.24375362     3.04732670     0.21325325
 h      2.40084357     1.63599870    -0.32507893
 o      2.02468926    -1.38548713    -0.24158879
 h      2.97859329    -1.11021539    -0.52590561
 c     -2.42809285    -0.95329775    -0.31168306
 h     -3.18795053    -0.42848600    -1.00177718
 h     -2.21852114    -1.93305084    -0.81214024
 h     -2.99121407    -1.20535833     0.78275382
 h     -1.11023944     1.42168535     1.47792654
          17

 c      1.18142582    -0.39554888    -0.04205648
 c     -0.02504197    -1.04866894     0.31124831
 c     -1.17780179    -0.23477499     0.10908048
 c     -1.24169225     1.20320226     0.39083199
 c      0.14764423     1.97265000    -0.01966614
 c      1.35151427     1.20716246    -0.18079289
 h     -0.00931374    -2.15097237     0.59707671
 h     -2.30196844     1.80614469     0.23511486
 h      0.23297451     3.03353653     0.18527552
 h      2.43026984     1.67352726    -0.31033768
 o      2.01988158    -1.39203614    -0.23620972
 h      3.03713269    -1.09993462    -0.55293658
 c     -2.42307548    -0.94330327    -0.31338894
 h     -3.13564688    -0.45155237    -1.01379769
 h     -2.24606671    -1.85505199    -0.74805865
 h     -2.94281346    -1.19788571     0.77511365
 h     -1.07938297     1.37773070     1.54841466
          17

 c      1.17877112    -0.39906746    -0.03373755
 c     -0.01899412    -1.03994581     0.31078694
 c     -1.18293569    -0.24166136     0.10607428
 c     -1.25311397     1.21167254     0.37912478
 c      0.13965269     1.94084647     0.00298020
 c      1.35523708     1.22379997    -0.20476080
 h      0.04082885    -2.18583601     0.56396484
 h     -2.29785708     1.87296791     0.23551791
 h      0.22079631     3.02318445     0.15444018
 h      2.43830322     1.70190862    -0.29377618
 o      2.01814949    -1.39729216    -0.23164393
 h      3.06172731    -1.09762031    -0.56964678
 c     -2.41948306    -0.93211232    -0.31223766
 h     -3.07998352    -0.47025013    -1.01853698
 h     -2.26570535    -1.80192747    -0.69306696
 h     -2.88873162    -1.18457290     0.74389421
 h     -1.05185534     1.32767940     1.60436132
          17

 c      1.17637788    -0.40136113    -0.02552686
 c     -0.01435378    -1.03028337     0.31055271
 c     -1.18800557    -0.24964016     0.10312139
 c     -1.26327077     1.22244417     0.36887689
 c      0.13289023     1.90720592     0.02585295
 c      1.35755917     1.23920382    -0.22793882
 h      0.08619556    -2.20040050     0.52082840
 h     -2.26741962     1.92122828     0.23390576
 h      0.20643585     3.01227862     0.12136678
 h      2.42373709     1.72064038    -0.27672973
 o      2.01971042    -1.40117734    -0.22797941
 h      3.04794061    -1.10429996    -0.57403292
 c     -2.41693383    -0.91788777    -0.30709913
 h     -3.03042439    -0.47778564    -1.02306045
 h     -2.27061745    -1.80549183    -0.66083342
 h     -2.83503647    -1.16547380     0.69583263
 h     -1.03092355     1.27331695     1.63640242
          17

 c      1.17478430    -0.40217600    -0.01774614
 c     -0.01126778    -1.02029479     0.31056975
 c     -1.19269321    -0.25805496     0.10023706
 c     -1.27164860     1.23478013     0.36055938
 c      0.12741943     1.87291873     0.04855563
 c      1.35819877     1.25277361    -0.24986865
 h      0.12426223    -2.19137433     0.46892302
 h     -2.21324481     1.94969044     0.23054679
 h      0.18940364     2.99623689     0.08715755
 h      2.38919795     1.73090474    -0.26071644
 o      2.02439088    -1.40368344    -0.22518036
 h      2.99723608    -1.11946442    -0.56597625
 c     -2.41444642    -0.90141134    -0.29870281
 h     -2.99494129    -0.46895340    -1.03475748
 h     -2.26113759    -1.86367086    -0.64994940
 h     -2.79054128    -1.14231849     0.64463782
 h     -1.01886500     1.21732439     1.64072160
          17

 c      1.17445457    -0.40134953    -0.01068204
 c     -0.00979956    -1.01028257     0.31076826
 c     -1.19661343    -0.26619164     0.09746505
 c     -1.27756545     1.24764767     0.35442627
 c      0.12327255     1.83910435     0.07064124
 c      1.35660467     1.26380311    -0.27012897
 h      0.15284108    -2.15954687     0.41039857
 h     -2.14175900     1.96025832     0.22518214
 h      0.16967076     2.97159820     0.05348293
 h      2.34160005     1.73582779    -0.24713400
 o      2.03152456    -1.40489923    -0.22304157
 h      2.91862593    -1.14058577    -0.54799452
 c     -2.41091622    -0.88546779    -0.28976171
 h     -2.97579351    -0.44330075    -1.05608995
 h     -2.24345281    -1.94364135    -0.64830863
 h     -2.76645596    -1.11943009     0.61154118
 h     -1.01720146     1.16257438     1.61687342
          17

 c      1.17574872    -0.39881391    -0.00457394
 c     -0.00992007    -1.00021601     0.31100642
 c     -1.19939737    -0.27335815     0.09486048
 c     -1.28005362     1.25964439     0.35061694
 c      0.12045056     1.80669158     0.09163604
 c      1.35195219     1.27147151    -0.28837077
 h      0.17032997    -2.10988457     0.34789272
 h     -2.06460643     1.95966114     0.21675158
 h      0.14770425     2.93701719     0.02234434
 h      2.29227443     1.74066593    -0.23689649
 o      2.03943664    -1.40516157    -0.22098331
 h      2.83686653    -1.16065941    -0.52853632
 c     -2.40593920    -0.87201028    -0.28324305
 h     -2.96896427    -0.40551724    -1.08225073
 h     -2.22351687    -2.01666437    -0.64661054
 h     -2.77224030    -1.10169846     0.61593065
 h     -1.02682243     1.11185447     1.56701325
          17

 c      1.17889696    -0.39457787     0.00039751
 c     -0.01152312    -0.98967092     0.31110886
 c     -1.20078125    -0.27895396     0.09247654
 c     -1.27785443     1.26895640     0.34916018
 c      0.11891846     1.77636646     0.11107821
 c      1.34337304     1.27492608    -0.30434785
 h      0.17609937    -2.05211376     0.28401413
 h     -1.99889188     1.96068837     0.20299501
 h      0.12440089     2.89361049    -0.00429496
 h      2.25444399     1.75181221    -0.23018295
 o      2.04497520    -1.40524217    -0.21781418
 h      2.80001863    -1.16547997    -0.52581752
 c     -2.40018130    -0.86205801    -0.28031721
 h     -2.96799538    -0.36243825    -1.10501223
 h     -2.20530608    -2.06721351    -0.64044624
 h     -2.80806261    -1.08915258     0.65685395
 h     -1.04790851     1.06761293     1.49641008
          17

 c      1.18399138    -0.38868260     0.00411505
 c     -0.01448243    -0.97785144     0.31094128
 c     -1.20064397    -0.28252528     0.09034324
 c     -1.26997650     1.27382247     0.34978157
 c      0.11860073     1.74856955     0.12856640
 c      1.33055631     1.27355594    -0.31789634
 h      0.17080783    -2.00027978     0.22052775
 h     -1.96107659     1.97770297     0.18093255
 h      0.10095675     2.84490455    -0.02487080
 h      2.23634074     1.77348837    -0.22685816
 o      2.04610319    -1.40565194    -0.21267037
 h      2.83874959    -1.14537523    -0.55304721
 c     -2.39504876    -0.85630462    -0.28017033
 h     -2.96736195    -0.32029379    -1.11736631
 h     -2.19135169    -2.08830984    -0.62827233
 h     -2.86418615    -1.07681494     0.71354934
 h     -1.07964614     1.03137632     1.41532961
          17

 c      1.19099481    -0.38118425     0.00651841
 c     -0.01864992    -0.96395158     0.31046831
 c     -1.19901174    -0.28378601     0.08844176
 c     -1.25680063     1.27373094     0.35141599
 c      0.11938154     1.72353393     0.14381671
 c      1.31426356     1.26727859    -0.32886878
 h      0.15592999    -1.96838259     0.15775652
 h     -1.95430750     2.01392077     0.14957509
 h      0.07871774     2.79639995    -0.03847896
 h      2.23522713     1.80426952    -0.22748420
 o      2.04521231    -1.40557295    -0.20649812
 h      2.91409160    -1.11256307    -0.59495525
 c     -2.39188490    -0.85508397    -0.28153381
 h     -2.96354484    -0.28374555    -1.11528406
 h     -2.18334435    -2.07751251    -0.61002585
 h     -2.92857418    -1.05993303     0.76445945
 h     -1.11999069     1.00249389     1.34187597
          17

 c      1.19975350    -0.37220681     0.00758852
 c     -0.02370509    -0.94787739     0.30967037
 c     -1.19609250    -0.28257895     0.08670323
 c     -1.24014409     1.26984773     0.35201940
 c      0.12110041     1.70136450     0.15671506
 c      1.29607812     1.25646792    -0.33713348
 h      0.13238555    -1.96197713     0.09558247
 h     -1.96648462     2.05728107     0.11199408
 h      0.05905871     2.75454893    -0.04492981
 h      2.24027295     1.83787086    -0.23351971
 o      2.04502702    -1.40405255    -0.20048768
 h      2.98208361    -1.08160119    -0.63249838
 c     -2.39151748    -0.85829404    -0.28344729
 h     -2.95500052    -0.25579662    -1.09773641
 h     -2.18242551    -2.03555553    -0.58660443
 h     -2.99181163    -1.03627507     0.79623650
 h     -1.16655328     0.97702524     1.30141481
          17

 c      1.20999124    -0.36197927     0.00733814
 c     -0.02908527    -0.93057994     0.30836314
 c     -1.19230540    -0.27881246     0.08504796
 c     -1.22195032     1.26372442     0.34986006
 c      0.12354449     1.68216951     0.16733167
 c      1.27773190     1.24162934    -0.34264771
 h      0.10011948    -1.97421580     0.03563485
 h     -1.98249040     2.09223310     0.07312021
 h      0.04330940     2.72502442    -0.04449615
 h      2.24013074     1.86700370    -0.24647317
 o      2.04680104    -1.40058603    -0.19523671
 h      3.02225355    -1.05972371    -0.65610102
 c     -2.39424576    -0.86535779    -0.28515977
 h     -2.94195542    -0.23779516    -1.06640039
 h     -2.18908640    -1.96731628    -0.56000619
 h     -3.04761024    -1.00565497     0.80258616
 h     -1.21917298     0.95084408     1.31238273
          17

 c      1.22130343    -0.35082490     0.00580667
 c     -0.03411862    -0.91353065     0.30617501
 c     -1.18825391    -0.27242839     0.08344632
 c     -1.20364561     1.25597515     0.34533515
 c      0.12646804     1.66621389     0.17586973
 c      1.26069655     1.22319439    -0.34549796
 h      0.05943962    -1.99187210    -0.01840068
 h     -1.99187597     2.10832863     0.03698130
 h      0.03276084     2.71074869    -0.03743071
 h      2.22717451     1.88597513    -0.26724239
 o      2.05094497    -1.39494405    -0.19097396
 h      3.02781114    -1.04971178    -0.66215269
 c     -2.40001538    -0.87500657    -0.28585595
 h     -2.92627725    -0.22928181    -1.02549725
 h     -2.20246191    -1.88545963    -0.53413016
 h     -3.09197814    -0.96915220     0.78154164
 h     -1.27924176     0.92632658     1.36679760
          17

 c      1.23316971    -0.33913778     0.00305885
 c     -0.03818767    -0.89804778     0.30269380
 c     -1.18463403    -0.26343917     0.08194866
 c     -1.18647496     1.24640760     0.34030661
 c      0.12964166     1.65398454     0.18257910
 c      1.24607017     1.20150593    -0.34587931
 h      0.01200198    -2.00310432    -0.06247041
 h     -1.98907142     2.10070356     0.00605561
 h      0.02868755     2.71085030    -0.02362231
 h      2.19806508     1.89131797    -0.29602460
 o      2.05748524    -1.38704460    -0.18774822
 h      2.99851172    -1.05216573    -0.65004836
 c     -2.40865096    -0.88487171    -0.28446410
 h     -2.91131794    -0.22774390    -0.98163191
 h     -2.21893029    -1.81609585    -0.51602199
 h     -3.12263254    -0.92866997     0.73402567
 h     -1.34511758     0.91036501     1.43904002
          17

 c      1.24498741    -0.32737081    -0.00080986
 c     -0.04082958    -0.88501737     0.29758530
 c     -1.18209903    -0.25201787     0.08066267
 c     -1.17158348     1.23478543     0.33638245
 c      0.13289590     1.64609033     0.18770022
 c      1.23454723     1.17687715    -0.34405044
 h     -0.03938637    -2.00052874    -0.09350763
 h     -1.97192944     2.06841055    -0.01840270
 h      0.03222798     2.72133777    -0.00270638
 h      2.15325027     1.88174370    -0.33249018
 o      2.06612550    -1.37694188    -0.18544779
 h      2.93974674    -1.06580331    -0.62190744
 c     -2.41994868    -0.89176280    -0.27978395
 h     -2.90139432    -0.22868135    -0.94320150
 h     -2.23205856    -1.79575646    -0.51517624
 h     -3.13916127    -0.88667201     0.66390593
 h     -1.41214564     0.90770429     1.50678023
          17

 c      1.25611679    -0.31603978    -0.00566424
 c     -0.04179705    -0.87487655     0.29063064
 c     -1.18112646    -0.23857064     0.07971500
 c     -1.15978706     1.22109917     0.33446594
 c      0.13614316     1.64305670     0.19145087
 c      1.22636916     1.14963583    -0.34028823
 h     -0.09132457    -1.98119909    -0.10986407
 h     -1.94107550     2.01355830    -0.03620900
 h      0.04411846     2.73690629     0.02551771
 h      2.09674698     1.85829254    -0.37603165
 o      2.07594602    -1.36493013    -0.18364557
 h      2.86729059    -1.08584350    -0.58504663
 c     -2.43320172    -0.89433409    -0.27140481
 h     -2.90050051    -0.22673454    -0.91886404
 h     -2.23886980    -1.83919017    -0.53579489
 h     -3.14436540    -0.84582634     0.57952795
 h     -1.47537825     0.91960533     1.55696353
          17

 c      1.26593620    -0.30573583    -0.01132556
 c     -0.04109235    -0.86764165     0.28173307
 c     -1.18194555    -0.22376819     0.07922432
 c     -1.15138083     1.20549323     0.33503952
 c      0.13937990     1.64513239     0.19402782
 c      1.22126326     1.12013675    -0.33484236
 h     -0.14028924    -1.94616765    -0.11139996
 h     -1.90031660     1.94159796    -0.04861219
 h      0.06445559     2.75267695     0.06073181
 h      2.03622685     1.82480873    -0.42614494
 o      2.08479593    -1.35175276    -0.18128013
 h      2.81678724    -1.10075858    -0.55699468
 c     -2.44677979    -0.89465744    -0.26067917
 h     -2.91013748    -0.21858435    -0.91471657
 h     -2.24453353    -1.91885680    -0.57049315
 h     -3.14697102    -0.80830325     0.49613162
 h     -1.53085897     0.94529432     1.58327384
          17

 c      1.27391172    -0.29713664    -0.01758033
 c     -0.03897090    -0.86289594     0.27093949
 c     -1.18453458    -0.20856053     0.07927774
 c     -1.14602255     1.18812983     0.33851328
 c      0.14267469     1.65217307     0.19560946
 c      1.21846981     1.08880719    -0.32789318
 h     -0.18310768    -1.90068185    -0.09967145
 h     -1.85778625     1.86228319    -0.05922942
 h      0.09262097     2.76528598     0.10198253
 h      1.98234408     1.78797335    -0.48299205
 o      2.08992465    -1.33838561    -0.17694972
 h      2.83350032    -1.09601102    -0.56068065
 c     -2.45870126    -0.89518181    -0.25025025
 h     -2.92769051    -0.20590957    -0.93142396
 h     -2.25534375    -1.99957474    -0.60815402
 h     -3.16316457    -0.77458752     0.43524534
 h     -1.57571000     0.98318921     1.58319084
          17

 c      1.27964642    -0.29101339    -0.02418676
 c     -0.03588652    -0.85975734     0.25847710
 c     -1.18864306    -0.19416304     0.07990477
 c     -1.14275434     1.16917059     0.34544198
 c      0.14614836     1.66361187     0.19635909
 c      1.21702343     1.05637612    -0.31955825
 h     -0.21762161    -1.85476096    -0.07814985
 h     -1.82615676     1.78952020    -0.07489762
 h      0.12738695     2.77338099     0.14777805
 h      1.94545333     1.75504267    -0.54762372
 o      2.09197690    -1.32475350    -0.17095561
 h      2.90895628    -1.07497591    -0.59187685
 c     -2.46761934    -0.89700518    -0.24251622
 h     -2.94760120    -0.19461062    -0.96432641
 h     -2.27431073    -2.06010937    -0.64060341
 h     -3.20806899    -0.74342891     0.41318681
 h     -1.60797566     1.03148384     1.55644934
          17

 c      1.28288006    -0.28823967    -0.03086865
 c     -0.03235048    -0.85698600     0.24473120
 c     -1.19385004    -0.18199006     0.08105933
 c     -1.14045312     1.14914963     0.35638731
 c      0.14993841     1.67850904     0.19642891
 c      1.21628051     1.02428585    -0.31004173
 h     -0.24336280    -1.82248765    -0.05177450
 h     -1.81775922     1.73639200    -0.10380435
 h      0.16716221     2.77768974     0.19636007
 h      1.93001768     1.72880861    -0.62061595
 o      2.09406072    -1.31017881    -0.16484437
 h      2.99575772    -1.05186381    -0.62643587
 c     -2.47401496    -0.90009517    -0.23808915
 h     -2.96415492    -0.19128531    -1.00622873
 h     -2.30174321    -2.09084929    -0.66302133
 h     -3.27846728    -0.71524748     0.42590546
 h     -1.62666766     1.08826946     1.50483318
          17

 c      1.28346765    -0.28974266    -0.03731912
 c     -0.02884239    -0.85346405     0.23007965
 c     -1.19967587    -0.17352798     0.08261717
 c     -1.13867118     1.12962141     0.37127168
 c      0.15415446     1.69567234     0.19595412
 c      1.21619601     0.99480700    -0.29984994
 h     -0.26117935    -1.81705030    -0.02491945
 h     -1.83435606     1.70607774    -0.14902341
 h      0.21029584     2.78061565     0.24608190
 h      1.93228051     1.70489742    -0.69960914
 o      2.09822075    -1.29446282    -0.15959797
 h      3.06345709    -1.03416429    -0.64907597
 c     -2.47971681    -0.90384900    -0.23626370
 h     -2.97323526    -0.20072668    -1.04992052
 h     -2.33648425    -2.08855995    -0.67277360
 h     -3.35561924    -0.69327163     0.45593942
 h     -1.63237418     1.15153146     1.43326325
          17

 c      1.28135510    -0.29631591    -0.04324248
 c     -0.02589748    -0.84897154     0.21467650
 c     -1.20571018    -0.17011219     0.08440079
 c     -1.13769434     1.11297319     0.38885248
 c      0.15884657     1.71383736     0.19503974
 c      1.21705302     0.97048808    -0.28977255
 h     -0.27119390    -1.84202008     0.00117890
 h     -1.86502604     1.69092666    -0.20502985
 h      0.25530567     2.78518929     0.29567752
 h      1.94429105     1.67551466    -0.77902652
 o      2.10538756    -1.27780796    -0.15561405
 h      3.09941019    -1.02376413    -0.65373792
 c     -2.48638857    -0.90761545    -0.23627454
 h     -2.97267312    -0.22520856    -1.08946011
 h     -2.37662227    -2.05399145    -0.66868036
 h     -3.42201894    -0.68043839     0.48792902
 h     -1.62878176     1.21955570     1.35223153
          17

 c      1.27654454    -0.30831413    -0.04842741
 c     -0.02416657    -0.84446895     0.19847024
 c     -1.21169460    -0.17262604     0.08625361
 c     -1.13756426     1.10124723     0.40688592
 c      0.16400819     1.73188316     0.19376392
 c      1.21911198     0.95337408    -0.28062390
 h     -0.27151908    -1.88816650     0.02811395
 h     -1.89590894     1.68117125    -0.26286183
 h      0.30089762     2.79351266     0.34422612
 h      1.95878286     1.63456046    -0.85226509
 o      2.11595538    -1.26061568    -0.15300315
 h      3.09967325    -1.02014823    -0.63883538
 c     -2.49501386    -0.91079320    -0.23758974
 h     -2.96203480    -0.26453746    -1.12074808
 h     -2.41972531    -1.99216201    -0.65109533
 h     -3.46734259    -0.67791957     0.51268596
 h     -1.62473683     1.29241657     1.28024510
          17

 c      1.26905197    -0.32538153    -0.05280602
 c     -0.02424507    -0.84151050     0.18143106
 c     -1.21754509    -0.18125866     0.08814166
 c     -1.13763774     1.09527887     0.42284178
 c      0.16962503     1.74900986     0.19220366
 c      1.22249939     0.94449597    -0.27301191
 h     -0.25984426    -1.94036741     0.05746339
 h     -1.91714399     1.67031554    -0.31538165
 h      0.34574381     2.80549106     0.39079978
 h      1.97103727     1.57959820    -0.91366142
 o      2.12999518    -1.24339698    -0.15170109
 h      3.06556428    -1.02154656    -0.60543622
 c     -2.50603896    -0.91256578    -0.23965423
 h     -2.94242168    -0.31617403    -1.14192873
 h     -2.46286329    -1.91507476    -0.62288038
 h     -3.48687765    -0.68546049     0.52541814
 h     -1.63313125     1.37366607     1.23951410
          17

 c      1.25890492    -0.34639081    -0.05646274
 c     -0.02648187    -0.84157485     0.16367537
 c     -1.22332899    -0.19547398     0.09019637
 c     -1.13744064     1.09495233     0.43542615
 c      0.17572771     1.76478678     0.19046400
 c      1.22722182     0.94372575    -0.26725114
 h     -0.23538751    -1.98540194     0.08920121
 h     -1.92340384     1.65520459    -0.35825867
 h      0.38823928     2.81881109     0.43410635
 h      1.97886210     1.51160427    -0.95934038
 o      2.14708806    -1.22674636    -0.15140514
 h      3.00593842    -1.02458382    -0.55825162
 c     -2.51953312    -0.91150011    -0.24157044
 h     -2.91639849    -0.37527126    -1.15396183
 h     -2.50283345    -1.84596293    -0.59092932
 h     -3.47948667    -0.70183448     0.52398175
 h     -1.66089423     1.46655598     1.23832615
          17

 c      1.24620938    -0.36966456    -0.05959317
 c     -0.03093890    -0.84580160     0.14544232
 c     -1.22920755    -0.21417734     0.09266633
 c     -1.13747250     1.10013472     0.44526561
 c      0.18240127     1.77906195     0.18869011
 c      1.23315611     0.94994852    -0.26337187
 h     -0.19934073    -2.01487212     0.12192272
 h     -1.91246323     1.63475760    -0.38907773
 h      0.42652740     2.83015835     0.47245419
 h      1.98231539     1.43424949    -0.98758820
 o      2.16570093    -1.21139626    -0.15131738
 h      2.94628392    -1.02229696    -0.50967915
 c     -2.53518589    -0.90568398    -0.24208522
 h     -2.88784656    -0.43497561    -1.16126177
 h     -2.53703316    -1.81728898    -0.56520629
 h     -3.44700395    -0.72487112     0.50840778
 h     -1.70119786     1.56595420     1.26247958
          17

 c      1.23125376    -0.39333812    -0.06244991
 c     -0.03746128    -0.85496014     0.12703079
 c     -1.23535957    -0.23594090     0.09585094
 c     -1.13857130     1.11074571     0.45349864
 c      0.18975608     1.79182213     0.18705624
 c      1.23999048     0.96143071    -0.26115051
 h     -0.15445874    -2.02520848     0.15353239
 h     -1.88413381     1.60914742    -0.40666257
 h      0.45879761     2.83671833     0.50406660
 h      1.98369688     1.35322841    -0.99924369
 o      2.18265331    -1.19831895    -0.14996716
 h      2.93628576    -1.00183477    -0.48252338
 c     -2.55222332    -0.89464211    -0.24043098
 h     -2.86130803    -0.48774609    -1.17141264
 h     -2.56420626    -1.84703194    -0.55005979
 h     -3.39533341    -0.75112586     0.48189474
 h     -1.74196492     1.66085717     1.29213095
          17

 c      1.21455688    -0.41563069    -0.06530500
 c     -0.04579485    -0.86943272     0.10874906
 c     -1.24191892    -0.25924096     0.10005082
 c     -1.14120463     1.12636168     0.46079318
 c      0.19790016     1.80308530     0.18573485
 c      1.24717256     0.97623410    -0.26013421
 h     -0.10453296    -2.01729354     0.18179311
 h     -1.83996037     1.57960094    -0.41120021
 h      0.48363322     2.83716951     0.52751238
 h      1.98755420     1.27537688    -0.99796448
 o      2.19611517    -1.18812950    -0.14660739
 h      3.00223250    -0.95464267    -0.48771268
 c     -2.56937119    -0.88091212    -0.23727693
 h     -2.84051867    -0.52800976    -1.19214288
 h     -2.58371908    -1.91737201    -0.53846700
 h     -3.33716412    -0.77572732     0.45333124
 h     -1.77437245     1.74169617     1.31423030
          17

 c      1.19684169    -0.43501519    -0.06842289
 c     -0.05567296    -0.88914854     0.09087242
 c     -1.24895896    -0.28268342     0.10551750
 c     -1.14535714     1.14617841     0.46744861
 c      0.20691421     1.81283984     0.18486673
 c      1.25396743     0.99256649    -0.25972412
 h     -0.05390074    -1.99660752     0.20479584
 h     -1.78352950     1.54857170    -0.40505269
 h      0.50026931     2.83206817     0.54205182
 h      1.99988573     1.20723867    -0.98949107
 o      2.20867366    -1.18021193    -0.14242049
 h      3.09872035    -0.89103911    -0.50519806
 c     -2.58481351    -0.86784722    -0.23454763
 h     -2.82693048    -0.55447217    -1.22585895
 h     -2.59541879    -1.99724507    -0.52172998
 h     -3.29379334    -0.79325476     0.43953682
 h     -1.79373995     1.80254259     1.32256264
          17

 c      1.17899914    -0.45038659    -0.07203289
 c     -0.06682883    -0.91350886     0.07360005
 c     -1.25650388    -0.30514034     0.11240723
 c     -1.15058160     1.16913902     0.47376320
 c      0.21680875     1.82101906     0.18454925
 c      1.25970617     1.00899070    -0.25940062
 h     -0.00681439    -1.97351216     0.22150243
 h     -1.72105708     1.51997602    -0.39410502
 h      0.50875025     2.82382691     0.54782828
 h      2.02575088     1.15346690    -0.97905773
 o      2.22271675    -1.17368135    -0.13845722
 h      3.18134610    -0.82400561    -0.51693086
 c     -2.59683282    -0.85757033    -0.23451200
 h     -2.81987375    -0.56947988    -1.26734106
 h     -2.59997694    -2.06467335    -0.49590811
 h     -3.28673399    -0.80002606     0.45875431
 h     -1.79814570     1.84046673     1.31499678
          17

 c      1.16197937    -0.46111937    -0.07630842
 c     -0.07899582    -0.94143053     0.05702183
 c     -1.26453056    -0.32577756     0.12075781
 c     -1.15606511     1.19404557     0.48026280
 c      0.22748890     1.82750492     0.18484256
 c      1.26409634     1.02446518    -0.25898705
 h      0.03344245    -1.96206029     0.23216509
 h     -1.66126467     1.49889573    -0.38873326
 h      0.50993475     2.81637477     0.54584350
 h      2.06617773     1.11625107    -0.96821643
 o      2.23894710    -1.16786801    -0.13510204
 h      3.23042231    -0.76116932    -0.51566112
 c     -2.60544931    -0.85093793    -0.23789040
 h     -2.81794363    -0.57640639    -1.30757214
 h     -2.59854965    -2.10811581    -0.46072811
 h     -3.31720231    -0.79574320     0.51090891
 h     -1.78757545     1.85484935     1.29188471
          17

 c      1.14663427    -0.46701205    -0.08135745
 c     -0.09189506    -0.97171198     0.04114443
 c     -1.27298006    -0.34402261     0.13049625
 c     -1.16082332     1.21967910     0.48750237
 c      0.23874459     1.83217820     0.18579256
 c      1.26733085     1.03823235    -0.25869112
 h      0.06510810    -1.97500199     0.23793591
 h     -1.61276727     1.48984563    -0.40131192
 h      0.50526989     2.81434813     0.53765038
 h      2.11716071     1.09615554    -0.95422706
 o      2.25717027    -1.16224421    -0.13242893
 h      3.23957309    -0.70673754    -0.49948469
 c     -2.61234699    -0.84815411    -0.24345277
 h     -2.81988093    -0.57799538    -1.33847020
 h     -2.59244091    -2.12230932    -0.41765214
 h     -3.36636670    -0.78203067     0.57554248
 h     -1.76405350     1.84752627     1.25599831
          17

 c      1.13358212    -0.46821441    -0.08721542
 c     -0.10515260    -1.00361770     0.02600457
 c     -1.28177576    -0.35951101     0.14146301
 c     -1.16399552     1.24489796     0.49524947
 c      0.25027370     1.83502390     0.18746780
 c      1.26991689     1.04969485    -0.25888703
 h      0.08721954    -2.01635467     0.23934735
 h     -1.57920751     1.49397038    -0.43791635
 h      0.49633020     2.82164439     0.52475578
 h      2.17171877     1.09311680    -0.93251250
 o      2.27682947    -1.15637557    -0.13040266
 h      3.20855945    -0.66318051    -0.46874001
 c     -2.61914375    -0.84914963    -0.24961982
 h     -2.82478998    -0.57608447    -1.35482492
 h     -2.58304998    -2.10569408    -0.36889574
 h     -3.41550511    -0.76078326     0.63173941
 h     -1.73286642     1.82403736     1.21397579
          17

 c      1.12314252    -0.46518340    -0.09384014
 c     -0.11823580    -1.03705221     0.01175176
 c     -1.29080757    -0.37203739     0.15342892
 c     -1.16480440     1.26850323     0.50176093
 c      0.26172619     1.83625372     0.18999209
 c      1.27242708     1.05837971    -0.25988056
 h      0.09845009    -2.07915454     0.23525557
 h     -1.55773608     1.50845250    -0.49209667
 h      0.48432752     2.83966532     0.50796400
 h      2.22271625     1.10671525    -0.89931414
 o      2.29712709    -1.14996185    -0.12891238
 h      3.14233232    -0.63102860    -0.42550624
 c     -2.62673135    -0.85363536    -0.25522250
 h     -2.83215863    -0.57179082    -1.35450060
 h     -2.57191347    -2.05999535    -0.31709497
 h     -3.45371548    -0.73380757     0.66701539
 h     -1.70453780     1.79548250     1.17870852
          17

 c      1.11535108    -0.45864962    -0.10111649
 c     -0.13055778    -1.07212042    -0.00140746
 c     -1.29988868    -0.38153477     0.16609911
 c     -1.16227942     1.28911119     0.50428528
 c      0.27274769     1.83635196     0.19353627
 c      1.27533495     1.06396456    -0.26180211
 h      0.09731051    -2.15095887     0.22364401
 h     -1.54311778     1.52914188    -0.54998876
 h      0.46995650     2.86633452     0.48715352
 h      2.26458305     1.13602573    -0.85283011
 o      2.31681326    -1.14302970    -0.12769533
 h      3.05491384    -0.60578224    -0.37479448
 c     -2.63544588    -0.86095957    -0.25938721
 h     -2.84183290    -0.56569637    -1.33827670
 h     -2.56065107    -1.99175826    -0.26517939
 h     -3.47603934    -0.70283482     0.67569727
 h     -1.69423714     1.77730350     1.16846666
          17

 c      1.11002055    -0.44956337    -0.10887274
 c     -0.14165972    -1.10866780    -0.01330191
 c     -1.30871938    -0.38807588     0.17911379
 c     -1.15585788     1.30586246     0.50084629
 c      0.28302013     1.83597799     0.19825256
 c      1.27893035     1.06631558    -0.26459222
 h      0.08307450    -2.22005720     0.20296102
 h     -1.53139855     1.55275664    -0.59883767
 h      0.45367688     2.89676301     0.46172197
 h      2.29401000     1.17945297    -0.79325416
 o      2.33380533    -1.13636757    -0.12622760
 h      2.97575282    -0.57081969    -0.32621458
 c     -2.64532447    -0.86980533    -0.26135262
 h     -2.85396685    -0.55795499    -1.30970926
 h     -2.55058512    -1.91580564    -0.21596453
 h     -3.48094639    -0.66954381     0.65622466
 h     -1.71152189     1.77873901     1.19422502
          17

 c      1.10682471    -0.43900935    -0.11691048
 c     -0.15132561    -1.14613727    -0.02383208
 c     -1.31688612    -0.39187333     0.19206107
 c     -1.14635893     1.31918692     0.49170630
 c      0.29230451     1.83577606     0.20418946
 c      1.28325793     1.06551548    -0.26801503
 h      0.05618087    -2.27815985     0.17269650
 h     -1.52050635     1.57722245    -0.63046095
 h      0.43610021     2.92509585     0.43130932
 h      2.31017345     1.23471673    -0.72244942
 o      2.34584350    -1.13143772    -0.12398709
 h      2.93956782    -0.49888026    -0.28961082
 c     -2.65628708    -0.87794227    -0.26049671
 h     -2.86891795    -0.54837644    -1.27484072
 h     -2.54187235    -1.85811421    -0.17094654
 h     -3.46924705    -0.63547878     0.60995667
 h     -1.74870694     1.79344708     1.24570223
          17

 c      1.10542503    -0.42810516    -0.12504723
 c     -0.15960100    -1.18361608    -0.03296715
 c     -1.32390707    -0.39326732     0.20450653
 c     -1.13534087     1.33002581     0.47844379
 c      0.30046527     1.83620669     0.21124388
 c      1.28806395     1.06187227    -0.27168579
 h      0.01814277    -2.32078267     0.13334932
 h     -1.50966986     1.60131546    -0.64097902
 h      0.41816934     2.94632789     0.39628387
 h      2.31466862     1.29907654    -0.64351404
 o      2.35315099    -1.12793912    -0.12123727
 h      2.94377475    -0.39131345    -0.26223042
 c     -2.66814698    -0.88295355    -0.25653612
 h     -2.88701664    -0.53659655    -1.24133249
 h     -2.53329404    -1.84720154    -0.12923854
 h     -3.44443184    -0.60165950     0.54154512
 h     -1.78915350     1.80897895     1.30189420
          17

 c      1.10560150    -0.41792097    -0.13313937
 c     -0.16672575    -1.21991861    -0.04073621
 c     -1.32931452    -0.39270126     0.21602273
 c     -1.12405975     1.33897653     0.46257655
 c      0.30745978     1.83745709     0.21916466
 c      1.29283047     1.05589312    -0.27513301
 h     -0.02867684    -2.34714456     0.08622334
 h     -1.49902043     1.62440646    -0.62996931
 h      0.40112734     2.95741274     0.35782934
 h      2.31096210     1.36962795    -0.56011840
 o      2.35762727    -1.12356757    -0.11858283
 h      2.95996328    -0.28229114    -0.23552330
 c     -2.68023314    -0.88443133    -0.24961121
 h     -2.90812573    -0.52248116    -1.21666203
 h     -2.52524587    -1.88834588    -0.09022168
 h     -3.41447335    -0.56756893     0.46072522
 h     -1.81975367     1.81701403     1.34642205
          17

 c      1.10726786    -0.40943063    -0.14107392
 c     -0.17303650    -1.25364961    -0.04721543
 c     -1.33273945    -0.39068814     0.22620609
 c     -1.11324703     1.34622035     0.44530707
 c      0.31330367     1.83941873     0.22758767
 c      1.29696142     1.04824030    -0.27788951
 h     -0.08134014    -2.36021350     0.03315921
 h     -1.48959424     1.64647602    -0.60033326
 h      0.38638038     2.95773629     0.31774352
 h      2.30296119     1.44328482    -0.47563969
 o      2.36046245    -1.11655103    -0.11629815
 h      2.97082867    -0.19845722    -0.20586172
 c     -2.69103140    -0.88448787    -0.24040942
 h     -2.93103345    -0.50688871    -1.20547113
 h     -2.52190562    -1.95825409    -0.05655652
 h     -3.39418807    -0.52943954     0.38412226
 h     -1.83329367     1.81405620     1.37033567
          17

 c      1.11039583    -0.40347894    -0.14875166
 c     -0.17888019    -1.28327813    -0.05249756
 c     -1.33395645    -0.38775853     0.23468777
 c     -1.10322077     1.35165867     0.42775446
 c      0.31803493     1.84171086     0.23608213
 c      1.30002718     1.03971345    -0.27955972
 h     -0.13677162    -2.36646338    -0.02389822
 h     -1.48362194     1.66841102    -0.55881852
 h      0.37532181     2.94918122     0.27810032
 h      2.29306378     1.51631460    -0.39262401
 o      2.36212417    -1.10607426    -0.11442498
 h      2.97038881    -0.15204254    -0.17312398
 c     -2.69869491    -0.88564899    -0.23020449
 h     -2.95316392    -0.49227400    -1.20758603
 h     -2.52805687    -2.02974998    -0.03143726
 h     -3.40234728    -0.48011982     0.33094582
 h     -1.82663754     1.79938857     1.36984253
          17

 c      1.11493799    -0.40074395    -0.15607715
 c     -0.18453076    -1.30732844    -0.05664566
 c     -1.33287570    -0.38439726     0.24114417
 c     -1.09397011     1.35498300     0.41112402
 c      0.32168830     1.84374465     0.24419597
 c      1.30188936     1.03123054    -0.27981961
 h     -0.19238664    -2.37408156    -0.08349214
 h     -1.48478125     1.69239314    -0.51623161
 h      0.36916088     2.93578794     0.24088181
 h      2.28126634     1.58388649    -0.31301697
 o      2.36276952    -1.09190774    -0.11291914
 h      2.95774561    -0.14678766    -0.13842947
 c     -2.70255261    -0.88918032    -0.21975930
 h     -2.97114760    -0.48223275    -1.21864069
 h     -2.54646868    -2.08505249    -0.01631172
 h     -3.44593628    -0.41653448     0.30814370
 h     -1.79923978     1.77375043     1.34453121
          17

 c      1.12077828    -0.40167955    -0.16295952
 c     -0.19013982    -1.32475042    -0.05967358
 c     -1.32950951    -0.38099994     0.24530901
 c     -1.08521872     1.35572546     0.39652701
 c      0.32428082     1.84484067     0.25149437
 c      1.30262985     1.02372664    -0.27838119
 h     -0.24649454    -2.38883744    -0.14495475
 h     -1.49750371     1.72160830    -0.48505011
 h      0.36877667     2.92277855     0.20767912
 h      2.26619663     1.64047174    -0.23873179
 o      2.36240671    -1.07423323    -0.11170566
 h      2.93478242    -0.18087322    -0.10325923
 c     -2.70385063    -0.89463900    -0.20872432
 h     -2.98187067    -0.48030177    -1.23240429
 h     -2.57772505    -2.11501651    -0.01114888
 h     -3.51081068    -0.34731302     0.30572546
 h     -1.75284013     1.73898048     1.29715179
          17

 c      1.12771285    -0.40645027    -0.16931980
 c     -0.19576571    -1.33526439    -0.06160540
 c     -1.32394849    -0.37786053     0.24698556
 c     -1.07655903     1.35340561     0.38430893
 c      0.32580810     1.84440664     0.25758452
 c      1.30240166     1.01798083    -0.27498279
 h     -0.29792028    -2.41003355    -0.20781557
 h     -1.52427446     1.75811077    -0.47296201
 h      0.37460801     2.91480885     0.17960728
 h      2.24684701     1.68100538    -0.17184198
 o      2.36083172    -1.05376437    -0.11070500
 h      2.90726383    -0.24519863    -0.06901101
 c     -2.70437271    -0.90084556    -0.19661304
 h     -2.98321843    -0.48896827    -1.24286758
 h     -2.62085976    -2.11602386    -0.01500423
 h     -3.57687573    -0.28548233     0.31100761
 h     -1.69243030     1.69843462     1.23508364
          17

 c      1.13546398    -0.41488620    -0.17509648
 c     -0.20143741    -1.33931852    -0.06256814
 c     -1.31634320    -0.37518177     0.24605374
 c     -1.06753632     1.34768668     0.37333868
 c      0.32625573     1.84212589     0.26212252
 c      1.30133120     1.01446191    -0.26941176
 h     -0.34525895    -2.43085121    -0.27079743
 h     -1.56261340     1.80000234    -0.47760146
 h      0.38657279     2.91402188     0.15750871
 h      2.22361818     1.70196450    -0.11433957
 o      2.35732625    -1.03216319    -0.10989888
 h      2.88943158    -0.31691974    -0.03595360
 c     -2.70536320    -0.90673439    -0.18332947
 h     -2.97428084    -0.50922853    -1.24555495
 h     -2.67388839    -2.08855121    -0.02618644
 h     -3.63020632    -0.24024099     0.31640934
 h     -1.62835010     1.65801342     1.17333563
          17

 c      1.14372291    -0.42647165    -0.18024347
 c     -0.20717277    -1.33770978    -0.06281565
 c     -1.30688852    -0.37309445     0.24247127
 c     -1.05755159     1.33832713     0.36114068
 c      0.32562925     1.83805002     0.26481115
 c      1.29946914     1.01325650    -0.26153428
 h     -0.38672800    -2.44259352    -0.33158528
 h     -1.60584603     1.84172223    -0.48963150
 h      0.40400113     2.91914289     0.14226082
 h      2.19859390     1.70193862    -0.06777847
 o      2.35041575    -1.01216514    -0.10947535
 h      2.90757189    -0.35765474    -0.00097401
 c     -2.70748166    -0.91137674    -0.16903506
 h     -2.95524196    -0.54053219    -1.23821940
 h     -2.73416216    -2.03771170    -0.04216809
 h     -3.66338597    -0.21612564     0.31851118
 h     -1.57696629     1.62647885     1.13579903
          17

 c      1.15215573    -0.44036728    -0.18472004
 c     -0.21295624    -1.33124969    -0.06267907
 c     -1.29581493    -0.37167332     0.23627177
 c     -1.04631366     1.32530608     0.34543283
 c      0.32399339     1.83253717     0.26540842
 c      1.29674413     1.01408176    -0.25132506
 h     -0.42059114    -2.43840922    -0.38740586
 h     -1.64673484     1.87702365    -0.49951117
 h      0.42562059     2.92631496     0.13486683
 h      2.17554421     1.68186420    -0.03295270
 o      2.33945237    -0.99530381    -0.10967393
 h      2.97543353    -0.34998178     0.03989259
 c     -2.71098674    -0.91367246    -0.15395576
 h     -2.92720459    -0.58086593    -1.22125835
 h     -2.79891258    -1.97520969    -0.05947021
 h     -3.67298438    -0.21454239     0.31604080
 h     -1.55208059     1.61096518     1.14350710
          17

 c      1.16030045    -0.45547466    -0.18848797
 c     -0.21871237    -1.32063592    -0.06250605
 c     -1.28339930    -0.37093693     0.22756496
 c     -1.03488558     1.30930236     0.32629668
 c      0.32148563     1.82610233     0.26375704
 c      1.29295618     1.01633280    -0.23889176
 h     -0.44557446    -2.41471428    -0.43570049
 h     -1.67983637     1.90102687    -0.50081066
 h      0.44966385     2.93092923     0.13623571
 h      2.15985886     1.64503649    -0.00964502
 o      2.32652899    -0.98031979    -0.11020471
 h      3.06539233    -0.32265192     0.08223298
 c     -2.71578340    -0.91217984    -0.13825025
 h     -2.89200019    -0.62692173    -1.19802959
 h     -2.86635518    -1.92027119    -0.07397058
 h     -3.65808973    -0.23465896     0.30887777
 h     -1.55030824     1.60917642     1.19196891
          17

 c      1.16745946    -0.47055499    -0.19152379
 c     -0.22426155    -1.30644182    -0.06261880
 c     -1.26999896    -0.37081280     0.21654623
 c     -1.02513712     1.29142183     0.30570323
 c      0.31826779     1.81927930     0.25982796
 c      1.28785070     1.01915092    -0.22447414
 h     -0.46108780    -2.37131186    -0.47459677
 h     -1.70189710     1.91061053    -0.49031530
 h      0.47411087     2.92926090     0.14687542
 h      2.15804332     1.59660814     0.00337264
 o      2.31422324    -0.96612920    -0.11057835
 h      3.14504751    -0.30254448     0.11857038
 c     -2.72137873    -0.90566623    -0.12192193
 h     -2.85189710    -0.67455348    -1.17471033
 h     -2.93639334    -1.89311105    -0.08210102
 h     -3.62043935    -0.27307654     0.29800498
 h     -1.55664025     1.61216562     1.25668498
          17

 c      1.17271766    -0.48436743    -0.19382754
 c     -0.22927079    -1.28912204    -0.06328233
 c     -1.25608595    -0.37108513     0.20351021
 c     -1.01846105     1.27254041     0.28553250
 c      0.31446177     1.81253458     0.25374492
 c      1.28128466     1.02159244    -0.20840058
 h     -0.46736264    -2.31137315    -0.50331788
 h     -1.71164589     1.90427206    -0.46735809
 h      0.49697150     2.91940418     0.16671764
 h      2.17583774     1.54203087     0.00781281
 o      2.30430458    -0.95268762    -0.11047756
 h      3.19708718    -0.29992360     0.14433704
 c     -2.72696296    -0.89447176    -0.10493573
 h     -2.80916882    -0.71981695    -1.15862705
 h     -3.00811255    -1.89962768    -0.08205603
 h     -3.56647754    -0.32220429     0.28639578
 h     -1.55907680     1.61234549     1.31591224
          17

 c      1.17507910    -0.49579536    -0.19541103
 c     -0.23320988    -1.26899634    -0.06466701
 c     -1.24227244    -0.37136170     0.18884925
 c     -1.01546895     1.25315056     0.26699885
 c      0.31010892     1.80622004     0.24576999
 c      1.27352357     1.02286859    -0.19100181
 h     -0.46558502    -2.24167343    -0.52267131
 h     -1.70983127     1.88220238    -0.43351319
 h      0.51652456     2.90162777     0.19511789
 h      2.21458834     1.48473951     0.00484745
 o      2.29792049    -0.94043073    -0.10974290
 h      3.21453332    -0.31642808     0.15755213
 c     -2.73136685    -0.88098961    -0.08771393
 h     -2.76581728    -0.76018923    -1.15452587
 h     -3.07648457    -1.92720268    -0.07341328
 h     -3.51147815    -0.36780398     0.28084499
 h     -1.55175430     1.60545749     1.35735880
          17

 c      1.17369256    -0.50395355    -0.19627420
 c     -0.23532976    -1.24623860    -0.06681263
 c     -1.22932079    -0.37108310     0.17303013
 c     -1.01612929     1.23342937     0.25092341
 c      0.30514780     1.80054830     0.23625832
 c      1.26546558     1.02245252    -0.17255816
 h     -0.45793154    -2.17263512    -0.53547446
 h     -1.69973883     1.84679370    -0.39280079
 h      0.53149912     2.87833611     0.23099667
 h      2.26845088     1.42532730    -0.00539913
 o      2.29574245    -0.92989480    -0.10831974
 h      3.19579508    -0.35016810     0.15775043
 c     -2.73274433    -0.86847929    -0.07152570
 h     -2.72385344    -0.79475639    -1.16130049
 h     -3.13438484    -1.95827218    -0.05628208
 h     -3.48101569    -0.38933149     0.29266782
 h     -1.53274410     1.58946675     1.37546249
          17

 c      1.16810161    -0.50826055    -0.19638098
 c     -0.23470334    -1.22097971    -0.06965099
 c     -1.21810765    -0.36957507     0.15655420
 c     -1.01986537     1.21326645     0.23803673
 c      0.29941922     1.79558850     0.22559264
 c      1.25846951     1.01995889    -0.15334252
 h     -0.44717173    -2.11672947    -0.54615221
 h     -1.68804003     1.80345138    -0.35212274
 h      0.54116960     2.85359935     0.27307442
 h      2.32609327     1.36343960    -0.02305392
 o      2.29783435    -0.92160546    -0.10626871
 h      3.14406209    -0.39667796     0.14590211
 c     -2.72968339    -0.85926475    -0.05775350
 h     -2.68573962    -0.82325515    -1.17297351
 h     -3.17606284    -1.98018313    -0.03106739
 h     -3.49407530    -0.37227158     0.32996125
 h     -1.50220925     1.56354262     1.36852114
          17

 c      1.15841729    -0.50845996    -0.19564660
 c     -0.23038246    -1.19363634    -0.07317118
 c     -1.20953761    -0.36614459     0.13990982
 c     -1.02563692     1.19229728     0.22906046
 c      0.29272307     1.79129676     0.21411330
 c      1.25389147     1.01502096    -0.13367308
 h     -0.43550300    -2.08375693    -0.55844588
 h     -1.68485610     1.76069240    -0.32086627
 h      0.54526777     2.83203453     0.32009399
 h      2.37551301     1.29994669    -0.04743630
 o      2.30324705    -0.91622082    -0.10386720
 h      3.07212124    -0.44629941     0.12587494
 c     -2.72325621    -0.85340262    -0.04651558
 h     -2.65419169    -0.84535219    -1.18269279
 h     -3.19801703    -1.98600377     0.00159209
 h     -3.53831815    -0.32370403     0.38534754
 h     -1.46164358     1.52764669     1.33752601
          17

 c      1.14532930    -0.50458217    -0.19394681
 c     -0.22164896    -1.16526324    -0.07764632
 c     -1.20443312    -0.36022483     0.12352494
 c     -1.03225093     1.17015226     0.22440783
 c      0.28493130     1.78758722     0.20207419
 c      1.25269790     1.00733824    -0.11389620
 h     -0.42326108    -2.07528291    -0.57223508
 h     -1.70037648     1.72720747    -0.30768000
 h      0.54365423     2.81706768     0.37083834
 h      2.40767224     1.23738242    -0.07681458
 o      2.30936621    -0.91496421    -0.10181113
 h      3.01311123    -0.47775726     0.10767125
 c     -2.71573963    -0.84971463    -0.03702914
 h     -2.63160843    -0.86065845    -1.18548583
 h     -3.19858315    -1.97275589     0.04090773
 h     -3.58614924    -0.26167412     0.44309321
 h     -1.41389757     1.48265793     1.28660847
          17

 c      1.12994087    -0.49685434    -0.19115209
 c     -0.20823927    -1.13742539    -0.08361296
 c     -1.20337600    -0.35156678     0.10772166
 c     -1.03894796     1.14692997     0.22352767
 c      0.27611802     1.78440253     0.18965171
 c      1.25526605     0.99682866    -0.09433141
 h     -0.40895997    -2.08428350    -0.58322703
 h     -1.73762752     1.70583014    -0.31474006
 h      0.53591472     2.80936039     0.42382403
 h      2.41774052     1.17929867    -0.10878736
 o      2.31252831    -0.91951094    -0.10106755
 h      3.01357083    -0.46136628     0.10534093
 c     -2.70866081    -0.84710961    -0.02858449
 h     -2.61974981    -0.86894818    -1.17894725
 h     -3.17768104    -1.94047009     0.08605704
 h     -3.61825124    -0.20014267     0.49132358
 h     -1.36379641     1.43105086     1.22515433
          17

 c      1.11354545    -0.48561522    -0.18717454
 c     -0.19049702    -1.11162294    -0.09157791
 c     -1.20652273    -0.34041365     0.09267907
 c     -1.04561159     1.12330384     0.22447461
 c      0.26662335     1.78171179     0.17699631
 c      1.26130177     0.98376925    -0.07523078
 h     -0.39050573    -2.10030070    -0.58599937
 h     -1.78943888     1.69156633    -0.33591932
 h      0.52124813     2.80657810     0.47689913
 h      2.40513007     1.12963203    -0.14083819
 o      2.31250937    -0.92949278    -0.10158965
 h      3.06613881    -0.40040187     0.11698268
 c     -2.70260122    -0.84469773    -0.02072240
 h     -2.61970845    -0.87032472    -1.16308575
 h     -3.13701299    -1.89255269     0.13640342
 h     -3.62570810    -0.14708278     0.52375869
 h     -1.31887974     1.37792187     1.17111093
          17

 c      1.09753889    -0.47131871    -0.18199449
 c     -0.16941223    -1.08886551    -0.10178811
 c     -1.21352471    -0.32753765     0.07842145
 c     -1.05235502     1.10012553     0.22436189
 c      0.25697197     1.77943907     0.16428720
 c      1.26987303     0.96880886    -0.05676153
 h     -0.36616099    -2.11420943    -0.57669344
 h     -1.84428391     1.67681433    -0.36150893
 h      0.49878800     2.80468797     0.52718347
 h      2.37363869     1.09216094    -0.17087169
 o      2.31178268    -0.94271388    -0.10256825
 h      3.12277784    -0.32762032     0.12897328
 c     -2.69751734    -0.84147363    -0.01312925
 h     -2.63198818    -0.86535730    -1.14002344
 h     -3.08055446    -1.83714344     0.19197427
 h     -3.60568692    -0.10682053     0.53769588
 h     -1.28822283     1.33062535     1.15021022
          17

 c      1.08335739    -0.45456591    -0.17566112
 c     -0.14649791    -1.06962834    -0.11419721
 c     -1.22361557    -0.31411613     0.06483936
 c     -1.05941545     1.07841371     0.22113122
 c      0.24769747     1.77740182     0.15176163
 c      1.27952160     0.95285826    -0.03899294
 h     -0.33487072    -2.12005745    -0.55377555
 h     -1.89258654     1.65619150    -0.38302457
 h      0.46809006     2.79974522     0.57146022
 h      2.33213463     1.07000335    -0.19772600
 o      2.31169322    -0.95753479    -0.10354342
 h      3.15532039    -0.26614406     0.13363023
 c     -2.69297754    -0.83610554    -0.00561420
 h     -2.65662295    -0.85522401    -1.11359838
 h     -3.01457197    -1.78803915     0.25425166
 h     -3.55862267    -0.08165393     0.53257428
 h     -1.27684233     1.29395990     1.17937697
          17

 c      1.07235040    -0.43610623    -0.16828203
 c     -0.12353905    -1.05398874    -0.12853125
 c     -1.23579581    -0.30152047     0.05173641
 c     -1.06731340     1.05961223     0.21529615
 c      0.23918713     1.77530727     0.13971485
 c      1.28844306     0.93696661    -0.02187368
 h     -0.29631781    -2.11529999    -0.51780193
 h     -1.92857934     1.62755668    -0.39485872
 h      0.42946699     2.78916825     0.60673913
 h      2.29441805     1.06557094    -0.22169944
 o      2.31254501    -0.97297672    -0.10436709
 h      3.15422947    -0.22743437     0.12858995
 c     -2.68841380    -0.82724796     0.00185568
 h     -2.69331485    -0.84182329    -1.08861495
 h     -2.94552024    -1.76083036     0.32621093
 h     -3.48743515    -0.07214414     0.50964871
 h     -1.28154705     1.26560854     1.24715169
          17

 c      1.06564731    -0.41684746    -0.16000920
 c     -0.10228831    -1.04172554    -0.14436831
 c     -1.24900180    -0.29108879     0.03888011
 c     -1.07650592     1.04519804     0.20880787
 c      0.23160407     1.77278597     0.12847132
 c      1.29495863     0.92226455    -0.00525161
 h     -0.25095098    -2.10085157    -0.47103955
 h     -1.94982124     1.59139377    -0.39416656
 h      0.38407201     2.77229970     0.63076285
 h      2.27490723     1.08052581    -0.24438627
 o      2.31424468    -0.98837290    -0.10501212
 h      3.11826039    -0.21713157     0.11373473
 c     -2.68338321    -0.81463162     0.00926441
 h     -2.74147023    -0.82772417    -1.06951364
 h     -2.87623233    -1.76134902     0.40905967
 h     -3.39844405    -0.07591587     0.47272909
 h     -1.29563270     1.24032801     1.32673301
          17

 c      1.06402667    -0.39789781    -0.15103437
 c     -0.08418866    -1.03231459    -0.16120371
 c     -1.26220029    -0.28394397     0.02602568
 c     -1.08707601     1.03618547     0.20328198
 c      0.22488735     1.76943089     0.11832881
 c      1.29834278     0.91001905     0.01096661
 h     -0.19998054    -2.08132760    -0.41705868
 h     -1.95664817     1.55026483    -0.38046662
 h      0.33378675     2.75050828     0.64238969
 h      2.27945408     1.11496174    -0.26662756
 o      2.31651252    -1.00325164    -0.10550286
 h      3.05064144    -0.23728117     0.09006385
 c     -2.67736375    -0.79989042     0.01661275
 h     -2.80002052    -0.81584659    -1.05855453
 h     -2.80611500    -1.77911610     0.49793893
 h     -3.30386794    -0.08449188     0.43001436
 h     -1.31377362     1.21470723     1.39676553
          17

 c      1.06779194    -0.38059144    -0.14159455
 c     -0.07019161    -1.02491459    -0.17851683
 c     -1.27441597    -0.28086756     0.01292258
 c     -1.09873173     1.03294318     0.19967954
 c      0.21880275     1.76482593     0.10950302
 c      1.29921175     0.90171980     0.02663644
 h     -0.14516312    -2.06472032    -0.35998968
 h     -1.95231453     1.50867612    -0.35557200
 h      0.28098768     2.72703067     0.64178139
 h      2.30077924     1.16595197    -0.28612693
 o      2.31878522    -1.01745749    -0.10593186
 h      2.96028493    -0.28447001     0.05991804
 c     -2.66924973    -0.78608096     0.02350494
 h     -2.86707886    -0.80893792    -1.05439023
 h     -2.73543344    -1.79695696     0.58387462
 h     -3.22378502    -0.07939133     0.39564897
 h     -1.33267633     1.18755649     1.44536708
          17

 c      1.07671269    -0.36639789    -0.13196991
 c     -0.06072317    -1.01855622    -0.19586284
 c     -1.28472406    -0.28220454    -0.00066968
 c     -1.11084707     1.03513710     0.19860689
 c      0.21301599     1.75858295     0.10210391
 c      1.29889378     0.89894892     0.04144737
 h     -0.08825540    -2.05974187    -0.30328324
 h     -1.94364413     1.47308214    -0.32381149
 h      0.22823237     2.70648658     0.63027903
 h      2.32539017     1.22763833    -0.29824264
 o      2.31984871    -1.03162295    -0.10654723
 h      2.86768575    -0.34222448     0.02829293
 c     -2.65790089    -0.77629372     0.02916092
 h     -2.93973016    -0.80906046    -1.05234318
 h     -2.66668928    -1.80170082     0.65883865
 h     -3.17840687    -0.03814329     0.38461128
 h     -1.35034040     1.15900974     1.46701285
          17

 c      1.09010646    -0.35665260    -0.12245298
 c     -0.05576498    -1.01261671    -0.21294036
 c     -1.29225764    -0.28780324    -0.01495604
 c     -1.12250688     1.04178629     0.20053693
 c      0.20715960     1.75042911     0.09616325
 c      1.29862863     0.90300299     0.05511483
 h     -0.03060690    -2.07039090    -0.24878555
 h     -1.94091738     1.45126771    -0.29177803
 h      0.17793517     2.69380569     0.60980668
 h      2.34195757     1.29323056    -0.29862137
 o      2.31750310    -1.04784208    -0.10781233
 h      2.81046691    -0.37068639     0.00370862
 c     -2.64389431    -0.77131943     0.03354310
 h     -3.01421308    -0.81734019    -1.04626856
 h     -2.60325294    -1.78673006     0.71780050
 h     -3.16843147     0.03996588     0.39879929
 h     -1.36545792     1.12991437     1.45984869
          17

 c      1.10706705    -0.35219935    -0.11329393
 c     -0.05493657    -1.00717457    -0.22954111
 c     -1.29627680    -0.29702958    -0.03008711
 c     -1.13278202     1.05153574     0.20572567
 c      0.20087728     1.74035581     0.09170778
 c      1.29922208     0.91451286     0.06745421
 h      0.02633998    -2.09235051    -0.19738327
 h     -1.95439981     1.44999079    -0.26612766
 h      0.13218515     2.69256566     0.58187613
 h      2.34391650     1.35705898    -0.28469181
 o      2.31029133    -1.06779923    -0.10995009
 h      2.81572401    -0.33752733    -0.00909760
 c     -2.62936631    -0.76949027     0.03748302
 h     -3.08637898    -0.83399210    -1.03041681
 h     -2.54825305    -1.75061012     0.75847516
 h     -3.17704691     0.13013631     0.42736279
 h     -1.37716822     1.10156696     1.42473657
          17

 c      1.12671940    -0.35314820    -0.10465930
 c     -0.05754414    -1.00280875    -0.24543756
 c     -1.29626493    -0.30888159    -0.04616300
 c     -1.14130397     1.06310209     0.21383637
 c      0.19384112     1.72875243     0.08882748
 c      1.30101769     0.93324252     0.07836018
 h      0.08022069    -2.11590902    -0.15041947
 h     -1.98718225     1.47128838    -0.24955124
 h      0.09280255     2.70343967     0.54675721
 h      2.32893777     1.41553142    -0.25580397
 o      2.29992580    -1.08909319    -0.11249055
 h      2.86041563    -0.27725094    -0.01645313
 c     -2.61629713    -0.76899957     0.04171146
 h     -3.15223758    -0.85850048    -1.00060511
 h     -2.50426798    -1.69558549     0.78093544
 h     -3.18911425     0.20823964     0.45973394
 h     -1.38517404     1.07559178     1.36592437
          17

 c      1.14828910    -0.35886823    -0.09662614
 c     -0.06263807    -1.00014528    -0.26035290
 c     -1.29200880    -0.32216475    -0.06324828
 c     -1.14850513     1.07555819     0.22362440
 c      0.18575076     1.71640341     0.08767251
 c      1.30401932     0.95809098     0.08778769
 h      0.12779411    -2.13173395    -0.11004995
 h     -2.03181751     1.51110611    -0.23931658
 h      0.06147417     2.72382389     0.50353725
 h      2.29834681     1.46709050    -0.21291596
 o      2.28847305    -1.10889825    -0.11501042
 h      2.91497275    -0.23253820    -0.02411135
 c     -2.60596259    -0.76871779     0.04655039
 h     -3.20850418    -0.88989738    -0.95486325
 h     -2.47319074    -1.62717625     0.78792790
 h     -3.19637972     0.26089365     0.48970723
 h     -1.39031235     1.05370259     1.29336102
          17

 c      1.17099520    -0.36816355    -0.08921072
 c     -0.06910823    -0.99960340    -0.27400865
 c     -1.28365017    -0.33567842    -0.08137463
 c     -1.15508644     1.08829695     0.23292082
 c      0.17634789     1.70432910     0.08837609
 c      1.30796802     0.98730461     0.09577343
 h      0.16566043    -2.13410698    -0.07865195
 h     -2.07577261     1.56210513    -0.23046005
 h      0.03967091     2.74891759     0.45103055
 h      2.25715680     1.51233184    -0.15838027
 o      2.27710249    -1.12593738    -0.11733499
 h      2.96385596    -0.22271468    -0.03404816
 c     -2.59906988    -0.76781972     0.05196934
 h     -3.25307020    -0.92705609    -0.89369528
 h     -2.45588440    -1.55456847     0.78587313
 h     -3.19498801     0.28249751     0.51401968
 h     -1.39561363     1.03701829     1.22598398
          17

 c      1.19395860    -0.37951665    -0.08240619
 c     -0.07578170    -1.00136191    -0.28617912
 c     -1.27170808    -0.34835820    -0.10051808
 c     -1.16143108     1.10094233     0.23898683
 c      0.16546279     1.69357011     0.09097171
 c      1.31230675     1.01877861     0.10246860
 h      0.19091189    -2.12139884    -0.05820898
 h     -2.10819976     1.61705868    -0.21907270
 h      0.02835524     2.77338276     0.38875517
 h      2.21441801     1.55454275    -0.09572710
 o      2.26653124    -1.13989197    -0.11940954
 h      2.99980321    -0.25362768    -0.04651502
 c     -2.59590699    -0.76541123     0.05763385
 h     -3.28545684    -0.96902124    -0.82021582
 h     -2.45167271    -1.49049771     0.78565560
 h     -3.18327546     0.27172020     0.53086592
 h     -1.40662842     1.02495926     1.19066287
          17

 c      1.21620019    -0.39130975    -0.07620773
 c     -0.08150546    -1.00538684    -0.29672851
 c     -1.25706408    -0.35934317    -0.12055677
 c     -1.16772910     1.11324282     0.23997419
 c      0.15308703     1.68502341     0.09534897
 c      1.31619503     1.05034506     0.10811217
 h      0.20155185    -2.09564251    -0.04993733
 h     -2.12242639     1.67033410    -0.20320773
 h      0.02771322     2.79267693     0.31743053
 h      2.18236882     1.59969246    -0.02888598
 o      2.25733859    -1.15094815    -0.12123439
 h      3.01942309    -0.32523672    -0.06111985
 c     -2.59636786    -0.76062197     0.06311679
 h     -3.30731016    -1.01543145    -0.74022182
 h     -2.45831980    -1.44794493     0.80034420
 h     -3.16095276     0.23012151     0.53926416
 h     -1.42759080     1.01556771     1.20565360
          17

 c      1.23670007    -0.40199302    -0.07061684
 c     -0.08523166    -1.01141654    -0.30563792
 c     -1.24090029    -0.36797852    -0.14123660
 c     -1.17449775     1.12482396     0.23656139
 c      0.13943553     1.67936308     0.10125180
 c      1.31887020     1.08014486     0.11290818
 h      0.19687805    -2.06234945    -0.05400851
 h     -2.11573743     1.71803679    -0.18258466
 h      0.03704822     2.80379545     0.23899656
 h      2.17152100     1.65376873     0.03941556
 o      2.24999956    -1.15967930    -0.12285125
 h      3.02234038    -0.43333236    -0.07708091
 c     -2.59983523    -0.75326243     0.06845766
 h     -3.32257274    -1.06694996    -0.66167377
 h     -2.47325539    -1.43260969     0.83729825
 h     -3.12944379     0.16284818     0.53928429
 h     -1.45560896     1.00831039     1.26087599
          17

 c      1.25449948    -0.41021038    -0.06562851
 c     -0.08612632    -1.01888290    -0.31302323
 c     -1.22457246    -0.37379256    -0.16217727
 c     -1.18240564     1.13515468     0.23090896
 c      0.12494754     1.67700890     0.10831477
 c      1.32027851     1.10709598     0.11694895
 h      0.17791626    -2.03070958    -0.06928682
 h     -2.08882829     1.75789310    -0.15819840
 h      0.05482199     2.80560673     0.15631124
 h      2.18291600     1.71744174     0.10841068
 o      2.24464515    -1.16712335    -0.12434781
 h      3.01383935    -0.56753649    -0.09315043
 c     -2.60510660    -0.74446111     0.07438353
 h     -3.33627912    -1.12517340    -0.59261362
 h     -2.49464184    -1.43873597     0.89174631
 h     -3.09346309     0.08152481     0.53360527
 h     -1.48328208     1.00454278     1.33001076
          17

 c      1.26886159    -0.41490060    -0.06121561
 c     -0.08367706    -1.02685478    -0.31912215
 c     -1.20942702    -0.37648060    -0.18292438
 c     -1.19173812     1.14371394     0.22488949
 c      0.11022882     1.67811450     0.11612124
 c      1.32115951     1.13100093     0.12033756
 h      0.14755723    -2.01319229    -0.09332786
 h     -2.04579812     1.78945774    -0.13218594
 h      0.07880776     2.79890314     0.07264610
 h      2.20698973     1.78418487     0.17757099
 o      2.24050634    -1.17492306    -0.12585650
 h      3.01182689    -0.70789104    -0.10758829
 c     -2.61054807    -0.73673108     0.08137775
 h     -3.35141965    -1.19113913    -0.53771062
 h     -2.52068929    -1.45483777     0.95151208
 h     -3.06383201     0.00857576     0.53070597
 h     -1.50467048     1.00546282     1.39149379
          17

 c      1.27945202    -0.41538054    -0.05732652
 c     -0.07770340    -1.03425057    -0.32420010
 c     -1.19660649    -0.37590381    -0.20301764
 c     -1.20219796     1.15001821     0.21971457
 c      0.09598276     1.68258173     0.12425808
 c      1.32239209     1.15211284     0.12330885
 h      0.10951814    -2.02194167    -0.12333532
 h     -1.99446687     1.81481300    -0.10791164
 h      0.10632949     2.78612774    -0.00885429
 h      2.23105101     1.84471086     0.24497550
 o      2.23569658    -1.18490307    -0.12750651
 h      3.04840185    -0.83033299    -0.11881575
 c     -2.61447325    -0.73341961     0.08881680
 h     -3.36646723    -1.26303733    -0.49648827
 h     -2.54899091    -1.47094165     1.00537830
 h     -3.05720146    -0.02512209     0.54552208
 h     -1.51678473     1.01133471     1.43312565
          17

 c      1.28638781    -0.41139287    -0.05389560
 c     -0.06826743    -1.04045754    -0.32838780
 c     -1.18688825    -0.37210141    -0.22204908
 c     -1.21298534     1.15356902     0.21617244
 c      0.08294547     1.69011581     0.13235132
 c      1.32446516     1.17071358     0.12618912
 h      0.06631151    -2.06077953    -0.15805137
 h     -1.94585906     1.83902367    -0.08981146
 h      0.13456033     2.77071321    -0.08555786
 h      2.24553083     1.89151515     0.30771189
 o      2.22951611    -1.19748979    -0.12934559
 h      3.13307042    -0.93085064    -0.12648871
 c     -2.61628456    -0.73649837     0.09608733
 h     -3.37671554    -1.33587843    -0.46531557
 h     -2.57678531    -1.48082535     1.04630206
 h     -3.08208693    -0.00509200     0.58549242
 h     -1.51870917     1.02174352     1.44915037
          17

 c      1.29011370    -0.40310016    -0.05085661
 c     -0.05568241    -1.04575941    -0.33164298
 c     -1.18060942    -0.36531107    -0.23968972
 c     -1.22313212     1.15395467     0.21475324
 c      0.07181722     1.70031476     0.14007749
 c      1.32741365     1.18697122     0.12930439
 h      0.01896351    -2.12019874    -0.19824852
 h     -1.91103958     1.86844358    -0.08226013
 h      0.16081160     2.75612566    -0.15543037
 h      2.24535195     1.92020556     0.36287502
 o      2.22389796    -1.21190792    -0.13137597
 h      3.23121324    -1.02171893    -0.13076382
 c     -2.61720944    -0.74493894     0.10404917
 h     -3.37749477    -1.40356124    -0.44049516
 h     -2.60137601    -1.48131250     1.07096213
 h     -3.12703554     0.04882000     0.63706666
 h     -1.51074166     1.03587969     1.43762187
          17

 c      1.29129838    -0.39104727    -0.04815698
 c     -0.04063734    -1.05090508    -0.33391420
 c     -1.17771025    -0.35597833    -0.25567320
 c     -1.23201304     1.15122876     0.21553503
 c      0.06318543     1.71276194     0.14715101
 c      1.33095148     1.20092771     0.13292197
 h     -0.03098897    -2.18314094    -0.24481536
 h     -1.89557156     1.90577934    -0.08742697
 h      0.18274486     2.74499087    -0.21684588
 h      2.22924258     1.92921002     0.40817366
 o      2.22060351    -1.22761179    -0.13358940
 h      3.30924746    -1.10822281    -0.13164303
 c     -2.61880373    -0.75679104     0.11390305
 h     -3.36604522    -1.46087561    -0.41973439
 h     -2.62036383    -1.47127316     1.07882601
 h     -3.17568844     0.10856040     0.68162186
 h     -1.49411094     1.05257415     1.39956332
          17

 c      1.29075417    -0.37606970    -0.04576979
 c     -0.02417350    -1.05641705    -0.33526868
 c     -1.17784074    -0.34473057    -0.26977108
 c     -1.23954972     1.14619702     0.21799800
 c      0.05745711     1.72707807     0.15330169
 c      1.33457424     1.21249246     0.13721851
 h     -0.08052749    -2.23406847    -0.29727174
 h     -1.89700410     1.94636828    -0.10402803
 h      0.19851446     2.73874468    -0.26833633
 h      2.19919566     1.91949433     0.44228527
 o      2.22021840    -1.24426737    -0.13595212
 h      3.35087231    -1.18928606    -0.12919191
 c     -2.62190330    -0.77063930     0.12615599
 h     -3.34194975    -1.50445738    -0.40232638
 h     -2.63173131    -1.45137235     1.07199135
 h     -3.21795860     0.15619848     0.70804917
 h     -1.47120608     1.07019310     1.33992402
          17

 c      1.28931083    -0.35916284    -0.04369684
 c     -0.00748859    -1.06233446    -0.33588443
 c     -1.18048564    -0.33230749    -0.28177713
 c     -1.24585621     1.14016249     0.22088804
 c      0.05481745     1.74291624     0.15826435
 c      1.33757752     1.22140476     0.14224403
 h     -0.12580910    -2.26288969    -0.35390042
 h     -1.90849373     1.98088282    -0.12843804
 h      0.20687951     2.73787707    -0.30849553
 h      2.16065830     1.89481489     0.46528463
 o      2.22261681    -1.26153772    -0.13840617
 h      3.35063646    -1.26209569    -0.12359516
 c     -2.62667377    -0.78544011     0.14062057
 h     -3.30696272    -1.53314685    -0.38892785
 h     -2.63389837    -1.42450396     1.05582872
 h     -3.24925096     0.18286798     0.71186348
 h     -1.44612661     1.08658500     1.27034305
          17

 c      1.28768746    -0.34136639    -0.04196595
 c      0.00827162    -1.06828623    -0.33599520
 c     -1.18507685    -0.31947210    -0.29149767
 c     -1.25082535     1.13443197     0.22211342
 c      0.05522677     1.75992818     0.16179353
 c      1.33902828     1.22718307     0.14787383
 h     -0.16303891    -2.26484861    -0.41241271
 h     -1.92344097     2.00059514    -0.15657975
 h      0.20727941     2.74245083    -0.33608711
 h      2.12309123     1.86223917     0.47921549
 o      2.22732003    -1.27905966    -0.14088086
 h      3.30929107    -1.32377753    -0.11510053
 c     -2.63286007    -0.80012036     0.15656972
 h     -3.26464240    -1.54814606    -0.38128587
 h     -2.62577033    -1.39640513     1.03988292
 h     -3.26785611     0.18470272     0.69214709
 h     -1.42497684     1.09934647     1.21222996
          17

 c      1.28641016    -0.32369366    -0.04062886
 c      0.02215703    -1.07361682    -0.33584311
 c     -1.19106893    -0.30692996    -0.29875152
 c     -1.25411471     1.13000103     0.21920752
 c      0.05844224     1.77773708     0.16370126
 c      1.33783549     1.22916908     0.15379900
 h     -0.18901396    -2.23959803    -0.47047988
 h     -1.93734772     2.00000800    -0.18500253
 h      0.19984554     2.75255121    -0.35024517
 h      2.09929246     1.83158705     0.48818606
 o      2.23349286    -1.29646187    -0.14330933
 h      3.23446457    -1.37200822    -0.10386649
 c     -2.63997374    -0.81345792     0.17289478
 h     -3.21975388    -1.55296134    -0.38187925
 h     -2.60668035    -1.37518189     1.03722394
 h     -3.27361478     0.16068832     0.64992521
 h     -1.41427319     1.10671098     1.19217829
          17

 c      1.28577426    -0.30709616    -0.03975915
 c      0.03349787    -1.07744235    -0.33563675
 c     -1.19797533    -0.29527832    -0.30338247
 c     -1.25550722     1.12744637     0.21113372
 c      0.06404514     1.79593339     0.16389892
 c      1.33316552     1.22685847     0.15968472
 h     -0.20151788    -2.19090095    -0.52617266
 h     -1.94788137     1.97713463    -0.21128411
 h      0.18533587     2.76849877    -0.35064462
 h      2.10058931     1.81149085     0.49646722
 o      2.23953116    -1.31333037    -0.14566912
 h      3.14740741    -1.40607117    -0.08941155
 c     -2.64741811    -0.82444730     0.18853395
 h     -3.17717740    -1.55271235    -0.39320913
 h     -2.57633766    -1.36769988     1.05896448
 h     -3.26781186     0.11245790     0.58783695
 h     -1.41667300     1.10849840     1.22070454
          17

 c      1.28584855    -0.29243798    -0.03944294
 c      0.04194344    -1.07862733    -0.33549718
 c     -1.20537258    -0.28498628    -0.30527314
 c     -1.25508714     1.12697045     0.19933303
 c      0.07147435     1.81409131     0.16241599
 c      1.32511223     1.22042536     0.16548028
 h     -0.19979786    -2.12715975    -0.57856446
 h     -1.95466546     1.93321883    -0.23420834
 h      0.16501231     2.79080071    -0.33754832
 h      2.12880274     1.80327378     0.50478795
 o      2.24246625    -1.32910532    -0.14808734
 h      3.09240093    -1.42884281    -0.06905846
 c     -2.65447074    -0.83305871     0.20306236
 h     -3.14031408    -1.55243227    -0.41650965
 h     -2.53554468    -1.37415758     1.10539562
 h     -3.25430496     0.04604075     0.51071251
 h     -1.42921046     1.10581715     1.27986706
          17

 c      1.28650970    -0.28044667    -0.03976048
 c      0.04744289    -1.07575802    -0.33538516
 c     -1.21288360    -0.27639903    -0.30434664
 c     -1.25295379     1.12845436     0.18609075
 c      0.08008761     1.83180244     0.15937839
 c      1.31481289     1.21079265     0.17148691
 h     -0.18503406    -2.06190417    -0.62861252
 h     -1.95937400     1.87266535    -0.25393809
 h      0.14049101     2.81987218    -0.31168714
 h      2.17436752     1.80033098     0.50954705
 o      2.23948120    -1.34322262    -0.15086445
 h      3.11278281    -1.44501716    -0.03767439
 c     -2.66004720    -0.84074327     0.21659479
 h     -3.10978516    -1.55501396    -0.45026899
 h     -2.48747525    -1.38778636     1.16488527
 h     -3.24215500    -0.02442440     0.42637228
 h     -1.44690654     1.10022165     1.34293742
          17

 c      1.28750215    -0.27165605    -0.04077089
 c      0.05013398    -1.06734347    -0.33506709
 c     -1.22015665    -0.26976241    -0.30056362
 c     -1.24898051     1.13147183     0.17317255
 c      0.08924594     1.84872434     0.15495578
 c      1.30378275     1.19914123     0.17807333
 h     -0.16001373    -2.01154742    -0.67960514
 h     -1.96604233     1.80295181    -0.27226304
 h      0.11359239     2.85556217    -0.27397756
 h      2.22345034     1.79404891     0.50624739
 o      2.23205929    -1.35568407    -0.15396630
 h      3.18520771    -1.45232083     0.00424561
 c     -2.66252566    -0.85016117     0.22915231
 h     -3.08359772    -1.56056803    -0.48985899
 h     -2.43743049    -1.40009384     1.22252067
 h     -3.24753607    -0.07513486     0.34414040
 h     -1.46570702     1.09329523     1.39106602
          17

 c      1.28852991    -0.26641864    -0.04251282
 c      0.05014301    -1.05251170    -0.33429318
 c     -1.22685558    -0.26523970    -0.29392047
 c     -1.24282977     1.13539382     0.16172480
 c      0.09837524     1.86462823     0.14931588
 c      1.29331718     1.18650629     0.18544875
 h     -0.12710135    -1.98732742    -0.73510140
 h     -1.98064965     1.73340823    -0.29240857
 h      0.08623312     2.89661329    -0.22525565
 h      2.26454617     1.77831623     0.49224596
 o      2.22343318    -1.36669916    -0.15696223
 h      3.25935353    -1.44635908     0.04976024
 c     -2.66051207    -0.86351992     0.24070361
 h     -3.05865288    -1.56780754    -0.52898040
 h     -2.39113089    -1.40485336     1.26702712
 h     -3.28479835    -0.08689201     0.26889280
 h     -1.48290920     1.08647938     1.41438321
          17

 c      1.28931637    -0.26493909    -0.04500649
 c      0.04744554    -1.03174591    -0.33318481
 c     -1.23266283    -0.26290856    -0.28445028
 c     -1.23422952     1.13967675     0.15240644
 c      0.10700055     1.87942083     0.14261378
 c      1.28431475     1.17367412     0.19363198
 h     -0.08645384    -1.98667683    -0.79438573
 h     -2.00831291     1.67185866    -0.31737092
 h      0.06036459     2.94034392    -0.16623180
 h      2.29039952     1.75030643     0.46712680
 o      2.21547539    -1.37625375    -0.15946591
 h      3.30650716    -1.42651940     0.09264979
 c     -2.65438660    -0.88041281     0.25127958
 h     -3.03219471    -1.57566969    -0.56160288
 h     -2.35323790    -1.39912399     1.29226452
 h     -3.34817274    -0.06816407     0.20015752
 h     -1.49676460     1.08101386     1.40875485
          17

 c      1.28960947    -0.26728209    -0.04824947
 c      0.04201582    -1.00663954    -0.33233023
 c     -1.23730859    -0.26274130    -0.27222813
 c     -1.22339901     1.14415469     0.14534225
 c      0.11477123     1.89311773     0.13501684
 c      1.27729594     1.16119752     0.20249206
 h     -0.03761216    -1.99599181    -0.85133283
 h     -2.04866369     1.62114951    -0.34718291
 h      0.03791549     2.98285065    -0.09774182
 h      2.29773145     1.70988848     0.43216445
 o      2.20895384    -1.38418384    -0.16122722
 h      3.31533769    -1.39455962     0.12891169
 c     -2.64576269    -0.89881356     0.26052869
 h     -3.00246798    -1.58382836    -0.58305045
 h     -2.32678663    -1.38280091     1.29647366
 h     -3.41789841    -0.04321141     0.13924067
 h     -1.50617936     1.07795351     1.37360294
          17

 c      1.28916424    -0.27336531    -0.05220990
 c      0.03404715    -0.97901498    -0.33245426
 c     -1.24060908    -0.26457889    -0.25738601
 c     -1.21115856     1.14898602     0.14011134
 c      0.12147970     1.90577333     0.12674187
 c      1.27242176     1.14939950     0.21178112
 h      0.01812418    -2.00078014    -0.89827933
 h     -2.09454339     1.57966569    -0.37825520
 h      0.02068453     3.01973137    -0.02113105
 h      2.28700515     1.65919675     0.38984014
 o      2.20410172    -1.39027972    -0.16209219
 h      3.28288639    -1.35307590     0.15607847
 c     -2.63598232    -0.91700456     0.26778270
 h     -2.96882279    -1.59270101    -0.59048029
 h     -2.31312972    -1.35794812     1.28173656
 h     -3.47780950    -0.02982121     0.08951207
 h     -1.51073286     1.07821343     1.31144607
          17

 c      1.28772944    -0.28295488    -0.05682319
 c      0.02398913    -0.95042336    -0.33413354
 c     -1.24249198    -0.26811671    -0.24012882
 c     -1.19853562     1.15435714     0.13585940
 c      0.12706435     1.91740097     0.11807788
 c      1.26944964     1.13834766     0.22115378
 h      0.07750777    -1.99130941    -0.92939119
 h     -2.13601538     1.54478030    -0.40580629
 h      0.01018680     3.04700753     0.06152720
 h      2.26296014     1.60264309     0.34352366
 o      2.20080929    -1.39433201    -0.16199269
 h      3.21160138    -1.30490193     0.17302702
 c     -2.62582360    -0.93384528     0.27228228
 h     -2.93158804    -1.60355468    -0.58320983
 h     -2.31181161    -1.32849196     1.25434208
 h     -3.51906680    -0.03631096     0.05377320
 h     -1.51112687     1.08256663     1.22908486
          17

 c      1.28504456    -0.29566392    -0.06199308
 c      0.01247947    -0.92208910    -0.33772550
 c     -1.24300428    -0.27292106    -0.22073851
 c     -1.18628362     1.16032219     0.13128585
 c      0.13159183     1.92791782     0.10938223
 c      1.26766715     1.12783120     0.23020155
 h      0.13623469    -1.96308489    -0.94155082
 h     -2.16472462     1.51497775    -0.42630724
 h      0.00750666     3.06187757     0.14747675
 h      2.23547769     1.54696686     0.29701173
 o      2.19849440    -1.39616902    -0.16101235
 h      3.11153672    -1.25254949     0.18106738
 c     -2.61576055    -0.94844427     0.27320771
 h     -2.89186766    -1.61870703    -0.56296373
 h     -2.32040516    -1.29998421     1.22541850
 h     -3.53756953    -0.06539977     0.03354100
 h     -1.51022881     1.09151391     1.14027592
          17

 c      1.28083925    -0.31095671    -0.06759974
 c      0.00027532    -0.89497635    -0.34339393
 c     -1.24231469    -0.27846760    -0.19955259
 c     -1.17461591     1.16682005     0.12454312
 c      0.13522573     1.93712695     0.10105482
 c      1.26598954     1.11743746     0.23853340
 h      0.18967823    -1.91592233    -0.93418322
 h     -2.17553191     1.49002859    -0.43827633
 h      0.01319356     3.06314907     0.23357000
 h      2.21855024     1.50022518     0.25360392
 o      2.19569514    -1.39578566    -0.15958350
 h      3.00711885    -1.19621292     0.18718297
 c     -2.60612357    -0.96000860     0.26978443
 h     -2.85125443    -1.64165745    -0.53385163
 h     -2.33509593    -1.27850046     1.20945622
 h     -3.53187286    -0.11688586     0.02916722
 h     -1.51431521     1.10512363     1.06764292
          17

 c      1.27482974    -0.32813973    -0.07351148
 c     -0.01182057    -0.86980432    -0.35112942
 c     -1.24070869    -0.28418596    -0.17692051
 c     -1.16332563     1.17369085     0.11381245
 c      0.13819154     1.94473102     0.09349670
 c      1.26351148     1.10681629     0.24586932
 h      0.23338418    -1.85355568    -0.90915941
 h     -2.16646961     1.47059245    -0.44214811
 h      0.02722550     3.05135212     0.31666738
 h      2.22388390     1.46861968     0.21514828
 o      2.18998689    -1.39360924    -0.15866452
 h      2.93900961    -1.12984040     0.20696386
 c     -2.59699825    -0.96803386     0.26176805
 h     -2.81134586    -1.67673923    -0.50154101
 h     -2.35288486    -1.26797537     1.21753359
 h     -3.50273502    -0.18835224     0.03982427
 h     -1.53153001     1.12343949     1.03544669
          17

 c      1.26674855    -0.34634479    -0.07958961
 c     -0.02308397    -0.84696869    -0.36073044
 c     -1.23856500    -0.28950159    -0.15315946
 c     -1.15245616     1.18061822     0.09897161
 c      0.14075688     1.95036689     0.08706148
 c      1.26026676     1.09597235     0.25202445
 h      0.26371352    -1.78414982    -0.87106674
 h     -2.13854739     1.45796132    -0.44001845
 h      0.04903944     3.02859305     0.39404125
 h      2.25189228     1.45305193     0.18246823
 o      2.18025182    -1.39015539    -0.15887706
 h      2.92846768    -1.04711084     0.25087804
 c     -2.58799223    -0.97272416     0.24999718
 h     -2.77301058    -1.72752775    -0.47099158
 h     -2.37367475    -1.26782833     1.24867474
 h     -3.45452098    -0.27414841     0.06307893
 h     -1.56413354     1.14753130     1.04922124
          17

 c      1.25646867    -0.36455237    -0.08567188
 c     -0.03304255    -0.82641723    -0.37177004
 c     -1.23630425    -0.29387283    -0.12853760
 c     -1.14263126     1.18719481     0.08201748
 c      0.14322977     1.95364414     0.08202140
 c      1.25721537     1.08522990     0.25680724
 h      0.27885028    -1.72117813    -0.82747922
 h     -2.09599143     1.45398456    -0.43550092
 h      0.07762261     2.99817675     0.46366890
 h      2.29156132     1.44964185     0.15671819
 o      2.16847063    -1.38493873    -0.15934885
 h      2.94803935    -0.95881256     0.30557869
 c     -2.57805404    -0.97537407     0.23613853
 h     -2.73583924    -1.79392504    -0.44359306
 h     -2.39898838    -1.27404511     1.29062975
 h     -3.39909879    -0.36273044     0.09417901
 h     -1.60437077     1.17886902     1.09047291
          17

 c      1.24411412    -0.38167520    -0.09156433
 c     -0.04160224    -0.80767530    -0.38365577
 c     -1.23432547    -0.29681927    -0.10329328
 c     -1.13438574     1.19307910     0.06541926
 c      0.14594956     1.95418380     0.07856269
 c      1.25548285     1.07496305     0.26000893
 h      0.27950666    -1.68237997    -0.78788603
 h     -2.04668650     1.46104372    -0.43370195
 h      0.11165557     2.96402125     0.52431629
 h      2.32916022     1.45314753     0.13952105
 o      2.15679953    -1.37716751    -0.15894944
 h      2.96669270    -0.88139646     0.35319576
 c     -2.56526363    -0.97845515     0.22186973
 h     -2.69851890    -1.87030556    -0.41664353
 h     -2.42925432    -1.28221205     1.32904090
 h     -3.36058701    -0.43450305     0.12614680
 h     -1.64178414     1.21762613     1.13629137
          17

 c      1.23003072    -0.39667524    -0.09707798
 c     -0.04893657    -0.79034737    -0.39592437
 c     -1.23294552    -0.29793757    -0.07767828
 c     -1.12769587     1.19803034     0.05109221
 c      0.14927031     1.95166531     0.07680337
 c      1.25582373     1.06543640     0.26146105
 h      0.26735441    -1.68279273    -0.75963788
 h     -2.00151399     1.48184645    -0.44085402
 h      0.14966997     2.92991727     0.57538016
 h      2.35452631     1.45918370     0.13224993
 o      2.14633210    -1.36649366    -0.15708304
 h      2.96943676    -0.82476076     0.38395091
 c     -2.54751840    -0.98463464     0.20831643
 h     -2.65984828    -1.94733494    -0.38608219
 h     -2.46300252    -1.28921526     1.35373841
 h     -3.36718793    -0.47006501     0.15309065
 h     -1.66919445     1.26268032     1.17140537
          17

 c      1.21468224    -0.40868462    -0.10207763
 c     -0.05515665    -0.77496319    -0.40859459
 c     -1.23232917    -0.29690872    -0.05200028
 c     -1.12227916     1.20194076     0.04028540
 c      0.15354226     1.94588003     0.07682327
 c      1.25853496     1.05678884     0.26106617
 h      0.24144639    -1.72361026    -0.74330760
 h     -1.97029023     1.51841210    -0.46239323
 h      0.19015901     2.89881429     0.61653307
 h      2.36224845     1.46469666     0.13562353
 o      2.13751625    -1.35294801    -0.15354208
 h      2.95128719    -0.79309882     0.39404832
 c     -2.52516480    -0.99469150     0.19592755
 h     -2.61925462    -2.01579569    -0.34936589
 h     -2.49755037    -1.29337639     1.35970911
 h     -3.41931340    -0.47112426     0.17383068
 h     -1.68307846     1.31237242     1.18783880
          17

 c      1.19856554    -0.41708165    -0.10649823
 c     -0.06031914    -0.76305537    -0.42205271
 c     -1.23243804    -0.29351965    -0.02664498
 c     -1.11824843     1.20497980     0.03354297
 c      0.15909481     1.93676615     0.07869090
 c      1.26353212     1.04905485     0.25879826
 h      0.19860054    -1.79048625    -0.73387575
 h     -1.95521790     1.56989922    -0.49947959
 h      0.23161064     2.87240922     0.64736728
 h      2.35099083     1.46786478     0.14966935
 o      2.13048610    -1.33678539    -0.14833241
 h      2.91236966    -0.78721282     0.38304726
 c     -2.50108431    -1.00765430     0.18494205
 h     -2.57666823    -2.06903006    -0.30632114
 h     -2.52999886    -1.29396455     1.34593868
 h     -3.48803161    -0.45683018     0.18841555
 h     -1.68229950     1.36497672     1.18202370
          17

 c      1.18217943    -0.42150221    -0.11032858
 c     -0.06478489    -0.75628184    -0.43661801
 c     -1.23304168    -0.28770285    -0.00207959
 c     -1.11630637     1.20769752     0.03072873
 c      0.16621226     1.92440681     0.08246756
 c      1.27039756     1.04216747     0.25469744
 h      0.13761857    -1.86386964    -0.72588099
 h     -1.94929556     1.63124109    -0.54757163
 h      0.27250703     2.85118996     0.66726080
 h      2.32311730     1.46809261     0.17379467
 o      2.12509931    -1.31845632    -0.14165300
 h      2.85730499    -0.80473392     0.35359713
 c     -2.47793808    -1.02249229     0.17561611
 h     -2.53232467    -2.10360255    -0.25874369
 h     -2.55797093    -1.29081239     1.31452295
 h     -3.54685214    -0.44318778     0.19574907
 h     -1.66721760     1.41888330     1.15307766
          17

 c      1.16602251    -0.42181206    -0.11358787
 c     -0.06932015    -0.75575312    -0.45233090
 c     -1.23378334    -0.27956751     0.02115824
 c     -1.11724136     1.21088227     0.03128682
 c      0.17509845     1.90899864     0.08818328
 c      1.27836660     1.03593182     0.24886592
 h      0.06086672    -1.92760177    -0.71605268
 h     -1.94221801     1.69476997    -0.59926075
 h      0.31135417     2.83482396     0.67552455
 h      2.28505116     1.46627030     0.20691460
 o      2.12069469    -1.29874468    -0.13404577
 h      2.79869009    -0.83755555     0.31381661
 c     -2.45724263    -1.03846565     0.16807429
 h     -2.48664959    -2.11946677    -0.20986459
 h     -2.58001634    -1.28428170     1.27070748
 h     -3.58175300    -0.43854166     0.19461457
 h     -1.63949439     1.47274369     1.10246080
          17

 c      1.15059778    -0.41808115    -0.11631086
 c     -0.07489597    -0.76191266    -0.46897460
 c     -1.23427583    -0.26940658     0.04249390
 c     -1.12139146     1.21528978     0.03445433
 c      0.18584001     1.89081823     0.09580146
 c      1.28632705     1.02999320     0.24144907
 h     -0.02692100    -1.97113153    -0.70324191
 h     -1.92606076     1.75302706    -0.64784264
 h      0.34676263     2.82263952     0.67170075
 h      2.24753231     1.46507355     0.24778767
 o      2.11563193    -1.27902708    -0.12666538
 h      2.76369282    -0.86734596     0.28147330
 c     -2.43965757    -1.05482260     0.16218405
 h     -2.44013916    -2.12020124    -0.16392624
 h     -2.59589242    -1.27537683     1.22334227
 h     -3.58712758    -0.44661758     0.18417626
 h     -1.60255099     1.52586514     1.03486024
          17

 c      1.13640410    -0.41056871    -0.11854473
 c     -0.08244035    -0.77463120    -0.48614615
 c     -1.23418648    -0.25767569     0.06136886
 c     -1.12843426     1.22141391     0.03919951
 c      0.19837508     1.87021009     0.10519408
 c      1.29302892     1.02389204     0.23259091
 h     -0.12005756    -1.98888671    -0.68771221
 h     -1.89675527     1.80030954    -0.68884190
 h      0.37754732     2.81398201     0.65582131
 h      2.22342123     1.46832824     0.29562885
 o      2.10775596    -1.26086875    -0.12090105
 h      2.78602033    -0.87202582     0.27777639
 c     -2.42531362    -1.07059187     0.15754620
 h     -2.39316361    -2.11306468    -0.12567647
 h     -2.60669519    -1.26569292     1.18450923
 h     -3.56180662    -0.46889289     0.16387235
 h     -1.56252404     1.57919355     0.96016377
          17

 c      1.12385443    -0.39971743    -0.12037104
 c     -0.09266394    -0.79327361    -0.50330517
 c     -1.23328534    -0.24494325     0.07730034
 c     -1.13740779     1.22930082     0.04406357
 c      0.21246342     1.84760350     0.11613943
 c      1.29768217     1.01731508     0.22242687
 h     -0.21272530    -1.97956570    -0.67063371
 h     -1.85336648     1.83294263    -0.72006084
 h      0.40282172     2.80837172     0.62851966
 h      2.22104235     1.47819040     0.35026799
 o      2.09735768    -1.24424307    -0.11656364
 h      2.85930757    -0.85462882     0.29857660
 c     -2.41402125    -1.08466566     0.15369282
 h     -2.34572853    -2.10778738    -0.09947817
 h     -2.61437264    -1.25688477     1.16636692
 h     -3.50749159    -0.50544048     0.13323528
 h     -1.52883801     1.63684198     0.89497124
          17

 c      1.11313038    -0.38618991    -0.12195717
 c     -0.10593062    -0.81668026    -0.51979966
 c     -1.23147047    -0.23181769     0.08992622
 c     -1.14701079     1.23854328     0.04748997
 c      0.22765103     1.82354863     0.12834488
 c      1.30055851     1.01036714     0.21120581
 h     -0.29957576    -1.94638533    -0.65384612
 h     -1.79721923     1.84916571    -0.74130340
 h      0.42208010     2.80546849     0.59095660
 h      2.23786719     1.49193928     0.41076427
 o      2.08684990    -1.22809528    -0.11234509
 h      2.94335809    -0.83444475     0.32199127
 c     -2.40537205    -1.09623260     0.15049857
 h     -2.29746332    -2.11285779    -0.08798600
 h     -2.62031051    -1.24980501     1.17496528
 h     -3.42931746    -0.55458642     0.09179869
 h     -1.51167784     1.70577001     0.85800132
          17

 c      1.10413223    -0.37092286    -0.12358380
 c     -0.12216519    -0.84307060    -0.53489466
 c     -1.22876957    -0.21889066     0.09900952
 c     -1.15623242     1.24882409     0.04901069
 c      0.24324632     1.79875894     0.14148977
 c      1.30283660     1.00348146     0.19941003
 h     -0.37662542    -1.89850344    -0.63975292
 h     -1.73146602     1.84918264    -0.75435726
 h      0.43524436     2.80488888     0.54461975
 h      2.26305305     1.50292737     0.47391911
 o      2.07796246    -1.21186487    -0.10743918
 h      3.00912913    -0.82231838     0.33441313
 c     -2.39856904    -1.10536971     0.14844961
 h     -2.24819053    -2.13057316    -0.09105718
 h     -2.62419061    -1.24422227     1.20620709
 h     -3.33873824    -0.61135584     0.03887544
 h     -1.51513455     1.78902983     0.85587655
          17

 c      1.09656462    -0.35510533    -0.12561138
 c     -0.14080049    -0.86995199    -0.54783497
 c     -1.22531977    -0.20670966     0.10441377
 c     -1.16460621     1.26044222     0.04980562
 c      0.25834156     1.77413494     0.15527123
 c      1.30594274     0.99708918     0.18768055
 h     -0.44270880    -1.85270380    -0.63113786
 h     -1.66092945     1.83548176    -0.76334966
 h      0.44264833     2.80594458     0.49114784
 h      2.28516743     1.50454814     0.53489153
 o      2.07144774    -1.19544161    -0.10157683
 h      3.04332528    -0.82118775     0.33104958
 c     -2.39193502    -1.11331895     0.14850854
 h     -2.19876792    -2.15566867    -0.10586996
 h     -2.62472322    -1.23939132     1.24881179
 h     -3.25798443    -0.66518461    -0.02756098
 h     -1.53462866     1.87918502     0.87707893
          17

 c      1.09006917    -0.34006478    -0.12841261
 c     -0.16081090    -0.89438268    -0.55796234
 c     -1.22133912    -0.19575392     0.10608687
 c     -1.17179515     1.27382921     0.05170664
 c      0.27190897     1.75073514     0.16942664
 c      1.31110596     0.99144040     0.17665143
 h     -0.50047867    -1.83113710    -0.63057175
 h     -1.59168180     1.81303006    -0.77512971
 h      0.44496166     2.80746324     0.43232942
 h      2.29656344     1.49266985     0.58880210
 o      2.06751232    -1.17890558    -0.09475190
 h      3.04140392    -0.83050825     0.31140738
 c     -2.38306357    -1.12194679     0.15188749
 h     -2.15111939    -2.17933092    -0.12816743
 h     -2.62127972    -1.23459800     1.29026227
 h     -3.21664982    -0.70191366    -0.11275586
 h     -1.56274742     1.96374274     0.90453986
          17

 c      1.08432795    -0.32709594    -0.13230930
 c     -0.18107452    -0.91408408    -0.56486698
 c     -1.21709392    -0.18641091     0.10406672
 c     -1.17738518     1.28899755     0.05629435
 c      0.28296370     1.72967358     0.18372564
 c      1.31918607     0.98661847     0.16683846
 h     -0.55321129    -1.84912244    -0.63940259
 h     -1.52956230     1.78817546    -0.79825883
 h      0.44308960     2.80788578     0.37023960
 h      2.29389339     1.46593119     0.63176580
 o      2.06601193    -1.16245154    -0.08711348
 h      3.00449236    -0.84789888     0.27743967
 c     -2.37113710    -1.13213743     0.15945060
 h     -2.10744001    -2.19411038    -0.15350137
 h     -2.61450569    -1.22944087     1.32053406
 h     -3.22448468    -0.71775725    -0.22044045
 h     -1.59377309     2.03268066     0.92566664
          17

 c      1.07910734    -0.31729132    -0.13753521
 c     -0.20095682    -0.92864001    -0.56847841
 c     -1.21289052    -0.17896589     0.09849497
 c     -1.18109355     1.30567662     0.06446758
 c      0.29074854     1.71195949     0.19794881
 c      1.33055970     0.98260902     0.15858475
 h     -0.59835724    -1.90172362    -0.65708440
 h     -1.47763982     1.76543329    -0.83863336
 h      0.43809465     2.80566850     0.30735009
 h      2.27757189     1.42534438     0.66139481
 o      2.06632488    -1.14644001    -0.07900053
 h      2.94149951    -0.86866314     0.23402967
 c     -2.35817090    -1.14311654     0.17070330
 h     -2.06966322    -2.19598325    -0.17783844
 h     -2.60585324    -1.22403781     1.33344747
 h     -3.25759809    -0.72503891    -0.34150469
 h     -1.62415552     2.08012363     0.93322510
          17

 c      1.07425478    -0.31142229    -0.14422332
 c     -0.22026826    -0.93904373    -0.56901673
 c     -1.20909668    -0.17359545     0.08962688
 c     -1.18293972     1.32363642     0.07611661
 c      0.29488181     1.69833741     0.21186851
 c      1.34497830     0.97932332     0.15201377
 h     -0.62822625    -1.96952187    -0.68158375
 h     -1.43498619     1.74479395    -0.89397725
 h      0.43114262     2.79984502     0.24649249
 h      2.25171569     1.37404300     0.67733092
 o      2.06685163    -1.13154351    -0.07108221
 h      2.87712345    -0.88359182     0.19121108
 c     -2.34646403    -1.15379840     0.18425076
 h     -2.03944602    -2.18414208    -0.19781197
 h     -2.59711772    -1.21899697     1.32692268
 h     -3.28874241    -0.73627499    -0.45959372
 h     -1.65182085     2.10339803     0.92371419
          17

 c      1.06967345    -0.30986052    -0.15240169
 c     -0.23876717    -0.94647645    -0.56687729
 c     -1.20614697    -0.17034111     0.07783680
 c     -1.18311346     1.34263364     0.09022790
 c      0.29543070     1.68919522     0.22524262
 c      1.36143246     0.97657059     0.14696230
 h     -0.63616753    -2.03333678    -0.71029251
 h     -1.39857976     1.72328920    -0.95416365
 h      0.42343567     2.79048033     0.19065764
 h      2.22468306     1.31719002     0.68208737
 o      2.06474242    -1.11882119    -0.06434719
 h      2.85637668    -0.87805740     0.16398499
 c     -2.33720539    -1.16344707     0.19867690
 h     -2.01792585    -2.16043592    -0.21103861
 h     -2.59045176    -1.21517826     1.30313416
 h     -3.30351196    -0.75704078    -0.56172230
 h     -1.67578748     2.10231289     0.89641043
          17

 c      1.06527691    -0.31252063    -0.16199529
 c     -0.25597409    -0.95180982    -0.56254247
 c     -1.20451809    -0.16908183     0.06361870
 c     -1.18173838     1.36212235     0.10537039
 c      0.29288861     1.68456870     0.23783250
 c      1.37816062     0.97405900     0.14293407
 h     -0.61935880    -2.08026828    -0.74062425
 h     -1.36584708     1.69847669    -1.00713014
 h      0.41612681     2.77885806     0.14269817
 h      2.20899955     1.26142072     0.68162895
 o      2.05861781    -1.10897040    -0.05918262
 h      2.90210769    -0.84472474     0.15771936
 c     -2.33074705    -1.17152126     0.21265056
 h     -2.00512730    -2.12912389    -0.21649277
 h     -2.58863688    -1.21343484     1.26903480
 h     -3.29698746    -0.78834460    -0.64005960
 h     -1.69641848     2.07937897     0.85345542
          17

 c      1.06094913    -0.31888510    -0.17284461
 c     -0.27123978    -0.95563721    -0.55653364
 c     -1.20469095    -0.16953466     0.04757559
 c     -1.17871153     1.38106954     0.12000141
 c      0.28805833     1.68422619     0.24944278
 c      1.39307254     0.97152630     0.13925660
 h     -0.57849538    -2.10327454    -0.77019013
 h     -1.33551620     1.66989704    -1.04352979
 h      0.41024203     2.76733733     0.10501507
 h      2.21765337     1.21279359     0.68350955
 o      2.05106553    -1.10161667    -0.05488902
 h      2.97583468    -0.79523274     0.16055163
 c     -2.32702834    -1.17749164     0.22477689
 h     -1.99943128    -2.09677775    -0.21478155
 h     -2.59528584    -1.21438676     1.23642889
 h     -3.26881792    -0.82919878    -0.69024071
 h     -1.71648627     2.04091547     0.80082810
          17

 c      1.05656485    -0.32816225    -0.18473042
 c     -0.28381501    -0.95836464    -0.54937813
 c     -1.20710767    -0.17128689     0.03038925
 c     -1.17358616     1.39793796     0.13250217
 c      0.28188278     1.68778740     0.25996030
 c      1.40465321     0.96894817     0.13556145
 h     -0.51691148    -2.09977999    -0.79686197
 h     -1.30732030     1.63869461    -1.05799528
 h      0.40663858     2.75888374     0.07931756
 h      2.25558380     1.17386661     0.69119049
 o      2.04487887    -1.09630925    -0.05086273
 h      3.03657454    -0.74321897     0.16221104
 c     -2.32583691    -1.18081742     0.23371568
 h     -1.99759831    -2.07176076    -0.20796260
 h     -2.61430808    -1.21823546     1.21896286
 h     -3.22077835    -0.87776544    -0.70999606
 h     -1.74283372     1.99806964     0.74923909
          17

 c      1.05202681    -0.33944493    -0.19738966
 c     -0.29289726    -0.96019512    -0.54156619
 c     -1.21211193    -0.17386535     0.01276433
 c     -1.16565238     1.41100498     0.14138455
 c      0.27530868     1.69482340     0.26936804
 c      1.41253700     0.96654722     0.13210161
 h     -0.43985668    -2.07131459    -0.81902513
 h     -1.28154126     1.60687065    -1.04887887
 h      0.40597174     2.75638460     0.06657019
 h      2.31476024     1.14346361     0.70036967
 o      2.04148596    -1.09292264    -0.04688816
 h      3.06478248    -0.69662083     0.15864135
 c     -2.32700732    -1.18110970     0.23873352
 h     -1.99564166    -2.06218828    -0.19834257
 h     -2.64783935    -1.22463161     1.22424642
 h     -3.15613799    -0.93163362    -0.69878394
 h     -1.78592306     1.96428277     0.71152400
          17

 c      1.04730142    -0.35179948    -0.21052077
 c     -0.29770146    -0.96101129    -0.53348559
 c     -1.21987363    -0.17682512    -0.00464167
 c     -1.15465540     1.41920534     0.14605326
 c      0.26923470     1.70491851     0.27772653
 c      1.41708716     0.96456356     0.12943222
 h     -0.35379381    -2.02424362    -0.83613217
 h     -1.25873284     1.57680919    -1.01811206
 h      0.40861347     2.76191788     0.06712863
 h      2.38018550     1.11948661     0.70297137
 o      2.04144085    -1.09148546    -0.04294466
 h      3.05396658    -0.65963087     0.14889269
 c     -2.33047679    -1.17844775     0.24017387
 h     -1.99043112    -2.07234466    -0.18639188
 h     -2.69388020    -1.23259758     1.24755287
 h     -3.08037427    -0.98764648    -0.65871918
 h     -1.85181823     1.94625729     0.69357738
          17

 c      1.04244656    -0.36431312    -0.22378175
 c     -0.29759864    -0.96026450    -0.52534374
 c     -1.23032945    -0.17981931    -0.02127437
 c     -1.14161080     1.42261497     0.14730954
 c      0.26451185     1.71770047     0.28514063
 c      1.41873629     0.96310794     0.12797111
 h     -0.26527516    -1.97047811    -0.84944640
 h     -1.23966640     1.55111337    -0.97174042
 h      0.41453956     2.77618304     0.08095429
 h      2.43817502     1.10079800     0.69256203
 o      2.04479642    -1.09204613    -0.03909851
 h      3.00443022    -0.63436113     0.13335636
 c     -2.33596524    -1.17360537     0.23931848
 h     -1.98102490    -2.10012742    -0.16958514
 h     -2.74678964    -1.24060370     1.27581233
 h     -3.00347164    -1.04156488    -0.59766093
 h     -1.93269906     1.93863205     0.68898541
          17

 c      1.03762176    -0.37613380    -0.23678370
 c     -0.29229469    -0.95710296    -0.51715275
 c     -1.24317351    -0.18262536    -0.03671076
 c     -1.12831120     1.42179070     0.14676668
 c      0.26191471     1.73284636     0.29173541
 c      1.41773998     0.96217157     0.12786717
 h     -0.17954289    -1.92560479    -0.86213553
 h     -1.22545292     1.53257551    -0.92085718
 h      0.42327922     2.79828451     0.10776246
 h      2.47955718     1.08727449     0.66602201
 o      2.05111567    -1.09467142    -0.03549102
 h      2.92297491    -0.62048177     0.11351742
 c     -2.34239453    -1.16791028     0.23830643
 h     -1.96858428    -2.13817802    -0.14378752
 h     -2.80008969    -1.24685795     1.29619735
 h     -2.94391001    -1.08815476    -0.53520292
 h     -2.01208428     1.93174930     0.68694818
          17

 c      1.03307303    -0.38651477    -0.24908887
 c     -0.28191061    -0.95095054    -0.50889873
 c     -1.25790370    -0.18512840    -0.05066859
 c     -1.11632456     1.41713833     0.14618729
 c      0.26206399     1.75006408     0.29764390
 c      1.41420653     0.96168205     0.12905077
 h     -0.10000710    -1.90198327    -0.87736087
 h     -1.21760661     1.52400419    -0.88131553
 h      0.43397738     2.82594224     0.14702011
 h      2.49949467     1.07934112     0.62297219
 o      2.05917038    -1.09964620    -0.03238813
 h      2.82789420    -0.61181898     0.09271388
 c     -2.34776069    -1.16273679     0.24012515
 h     -1.95535203    -2.17733117    -0.10568087
 h     -2.84852181    -1.24960736     1.30054742
 h     -2.92865903    -1.12331165    -0.50437258
 h     -2.07555684     1.91909246     0.68004265
          17

 c      1.02909241    -0.39486263    -0.26023399
 c     -0.26684906    -0.94212906    -0.50081218
 c     -1.27388260    -0.18728129    -0.06300419
 c     -1.10664034     1.40888371     0.14699471
 c      0.26534130     1.76905352     0.30299878
 c      1.40814778     0.96155481     0.13129786
 h     -0.02982378    -1.90125918    -0.89514976
 h     -1.21759061     1.52762486    -0.86847085
 h      0.44555376     2.85604089     0.19784487
 h      2.49682852     1.07761796     0.56498483
 o      2.06662890    -1.10787785    -0.03022220
 h      2.75461137    -0.59012136     0.07689831
 c     -2.35089312    -1.15893997     0.24645206
 h     -1.94379382    -2.20934731    -0.05408735
 h     -2.88869530    -1.24729382     1.28594172
 h     -2.97211410    -1.14783121    -0.52503391
 h     -2.11432522     1.89800981     0.66513284
          17

 c      1.02600553    -0.40075982    -0.26977757
 c     -0.24769828    -0.93172627    -0.49338854
 c     -1.29036955    -0.18908020    -0.07370512
 c     -1.09978795     1.39727230     0.14954408
 c      0.27183478     1.78946466     0.30792665
 c      1.39944250     0.96173683     0.13426287
 h      0.02683219    -1.91554529    -0.91199796
 h     -1.22561843     1.54396804    -0.88677461
 h      0.45690315     2.88530576     0.25891578
 h      2.47405744     1.08284794     0.49518186
 o      2.07140957    -1.12041085    -0.02935350
 h      2.73507152    -0.53371307     0.07103645
 c     -2.35326358    -1.15692203     0.25540995
 h     -1.93604968    -2.22819245     0.00999107
 h     -2.91927244    -1.23859228     1.25406961
 h     -3.05484921    -1.16524825    -0.57650285
 h     -2.12437777     1.86830548     0.64198723
          17

 c      1.02426111    -0.40394734    -0.27733123
 c     -0.22537097    -0.92097094    -0.48714900
 c     -1.30655048    -0.19057422    -0.08287867
 c     -1.09597532     1.38271552     0.15289800
 c      0.28132330     1.81087083     0.31254620
 c      1.38772965     0.96222968     0.13750304
 h      0.06597316    -1.93457868    -0.92344818
 h     -1.23986760     1.57098222    -0.92598312
 h      0.46707587     2.91089472     0.32845861
 h      2.43793773     1.09610076     0.41797695
 o      2.07440011    -1.13617686    -0.02965564
 h      2.75466060    -0.45446300     0.07254354
 c     -2.35693895    -1.15692437     0.26420835
 h     -1.93354418    -2.23057977     0.08384715
 h     -2.94130482    -1.22242093     1.21043921
 h     -3.14787059    -1.17764428    -0.62890207
 h     -2.10547744     1.83134527     0.61231065
          17

 c      1.02450852    -0.40430645    -0.28256487
 c     -0.20119663    -0.91087000    -0.48247057
 c     -1.32158918    -0.19187045    -0.09071720
 c     -1.09501623     1.36574893     0.15557558
 c      0.29328992     1.83276150     0.31696803
 c      1.37241041     0.96305505     0.14054564
 h      0.08528184    -1.95026628    -0.92611773
 h     -1.25732076     1.60457492    -0.96999099
 h      0.47540898     2.93076987     0.40429954
 h      2.39961555     1.11883379     0.33826740
 o      2.07751653    -1.15286358    -0.03083736
 h      2.78210407    -0.38399810     0.07631152
 c     -2.36292767    -1.15892943     0.27100027
 h     -1.93658354    -2.21650378     0.16366336
 h     -2.95869388    -1.19791479     1.16393483
 h     -3.23222328    -1.18618578    -0.66566889
 h     -2.06145922     1.79002290     0.57956905
          17

 c      1.02750302    -0.40184793    -0.28522568
 c     -0.17680879    -0.90216296    -0.47956234
 c     -1.33469271    -0.19312090    -0.09744704
 c     -1.09612056     1.34684188     0.15623079
 c      0.30696424     1.85455937     0.32129926
 c      1.35298463     0.96422663     0.14302764
 h      0.08441389    -1.95760366    -0.91819127
 h     -1.27511732     1.64011103    -1.00576620
 h      0.48159279     2.94383327     0.48398692
 h      2.37157300     1.15244661     0.25973967
 o      2.08171993    -1.16882149    -0.03273979
 h      2.80069960    -0.34284339     0.07957178
 c     -2.37133566    -1.16256840     0.27466176
 h     -1.94403154    -2.18972206     0.24523621
 h     -2.97788363    -1.16419175     1.12560526
 h     -3.29806343    -1.19197700    -0.68059942
 h     -2.00209724     1.74946981     0.54953613
          17

 c      1.03390291    -0.39671712    -0.28516962
 c     -0.15390879    -0.89534075    -0.47848514
 c     -1.34516893    -0.19449954    -0.10329000
 c     -1.09775148     1.32621348     0.15374754
 c      0.32139212     1.87567091     0.32565133
 c      1.32973939     0.96582113     0.14480388
 h      0.06467080    -1.95444745    -0.89931098
 h     -1.29116310     1.67349134    -1.02559696
 h      0.48564809     2.94986613     0.56495565
 h      2.36016176     1.19702216     0.18362277
 o      2.08726563    -1.18312546    -0.03529685
 h      2.80484361    -0.33942782     0.08141671
 c     -2.38199059    -1.16714884     0.27457898
 h     -1.95326834    -2.15770248     0.32490831
 h     -3.00518382    -1.12004176     1.10472505
 h     -3.34038444    -1.19622597    -0.67231928
 h     -1.94516214     1.71793972     0.53101323
          17

 c      1.04405860    -0.38922791    -0.28238829
 c     -0.13400220    -0.89060167    -0.47915274
 c     -1.35246206    -0.19618235    -0.10844553
 c     -1.09804591     1.30390720     0.14724922
 c      0.33552867     1.89555447     0.33014087
 c      1.30416075     0.96809465     0.14584735
 h      0.02864166    -1.94150854    -0.87048913
 h     -1.30412992     1.70151024    -1.02595759
 h      0.48782039     2.94933229     0.64469257
 h      2.36069308     1.24982115     0.10998633
 o      2.09409529    -1.19528581    -0.03847692
 h      2.79426903    -0.37502676     0.08186351
 c     -2.39501657    -1.17177470     0.27080903
 h     -1.96085397    -2.12994305     0.40057721
 h     -3.04204747    -1.06437500     1.10324823
 h     -3.35661328    -1.20023274    -0.64158589
 h     -1.91233116     1.70524293     0.53426354
          17

 c      1.05785545    -0.37989846    -0.27702626
 c     -0.11817834    -0.88775525    -0.48131465
 c     -1.35617186    -0.19834496    -0.11308573
 c     -1.09627243     1.28040733     0.13657425
 c      0.34834298     1.91377322     0.33488135
 c      1.27846862     0.97146143     0.14606161
 h     -0.02009472    -1.92274233    -0.83410145
 h     -1.31330631     1.72190253    -1.00619570
 h      0.48843768     2.94312698     0.72086053
 h      2.36209192     1.30557146     0.04006016
 o      2.10192992    -1.20517838    -0.04227134
 h      2.77286110    -0.44534581     0.08159402
 c     -2.41090535    -1.17558897     0.26409319
 h     -1.96433203    -2.11377217     0.47196190
 h     -3.08320441    -0.99767475     1.11472989
 h     -3.34596060    -1.20536798    -0.59060088
 h     -1.91256752     1.71517757     0.56390395
          17

 c      1.07468399    -0.36945139    -0.26938091
 c     -0.10698285    -0.88617447    -0.48455877
 c     -1.35607315    -0.20117406    -0.11735562
 c     -1.09360540     1.25710614     0.12270074
 c      0.35889976     1.93001410     0.33997605
 c      1.25484887     0.97633754     0.14525198
 h     -0.07742679    -1.90544119    -0.79365001
 h     -1.31855716     1.73344481    -0.96800011
 h      0.48779410     2.93237158     0.79136821
 h      2.35456167     1.35851204    -0.02346686
 o      2.11008983    -1.21322961    -0.04673442
 h      2.75142620    -0.53806185     0.08251850
 c     -2.42994841    -1.17808918     0.25560557
 h     -1.96429080    -2.10992183     0.53929502
 h     -3.12023181    -0.92268309     1.12940694
 h     -3.31039174    -1.21306868    -0.52382510
 h     -1.93285600     1.73981432     0.61327485
          17

 c      1.09359204    -0.35875439    -0.25986863
 c     -0.10041406    -0.88496459    -0.48838888
 c     -1.35213720    -0.20487297    -0.12137681
 c     -1.09174273     1.23568533     0.10726951
 c      0.36640026     1.94407516     0.34551924
 c      1.23504205     0.98302281     0.14320423
 h     -0.13942121    -1.89840979    -0.75281632
 h     -1.32049075     1.73635210    -0.91568000
 h      0.48609307     2.91831949     0.85442429
 h      2.33289095     1.40408132    -0.07755411
 o      2.11711103    -1.22071802    -0.05208210
 h      2.75300784    -0.62840174     0.08920025
 c     -2.45155053    -1.17918185     0.24691473
 h     -1.96447485    -2.11261924     0.60162269
 h     -3.14593051    -0.84349834     1.13915868
 h     -3.25799249    -1.22492861    -0.45078277
 h     -1.95378666     1.76627176     0.67026430
          17

 c      1.11355991    -0.34870245    -0.24895522
 c     -0.09805937    -0.88343459    -0.49237594
 c     -1.34453722    -0.20965465    -0.12526012
 c     -1.09172104     1.21737104     0.09203462
 c      0.37020238     1.95582569     0.35159550
 c      1.22024219     0.99168176     0.13974517
 h     -0.20270056    -1.90722860    -0.71392351
 h     -1.32080760     1.73308144    -0.85708792
 h      0.48344344     2.90235317     0.90860660
 h      2.29628149     1.43946707    -0.11971905
 o      2.12110860    -1.22914572    -0.05866563
 h      2.80611451    -0.68934523     0.10818813
 c     -2.47370133    -1.17886734     0.24031046
 h     -1.96972579    -2.11395107     0.65672419
 h     -3.15607793    -0.76439113     1.13891510
 h     -3.20928604    -1.24316917    -0.39117316
 h     -1.96267664     1.78446285     0.72463188
          17

 c      1.13369104    -0.34008562    -0.23709087
 c     -0.09933547    -0.88154528    -0.49625160
 c     -1.33362464    -0.21572071    -0.12911918
 c     -1.09381985     1.20271287     0.07876717
 c      0.36982998     1.96514850     0.35826651
 c      1.21110218     1.00236128     0.13477199
 h     -0.26381921    -1.92996223    -0.67726462
 h     -1.32261189     1.72918371    -0.80429719
 h      0.47988526     2.88600543     0.95293560
 h      2.24752722     1.46361359    -0.14847672
 o      2.12223382    -1.23808366    -0.06641181
 h      2.90575125    -0.72584445     0.13902893
 c     -2.49311140    -1.17688022     0.23878111
 h     -1.98386278    -2.10774230     0.70231904
 h     -3.14932113    -0.68920485     1.12602871
 h     -3.19781981    -1.27161066    -0.37505376
 h     -1.95414622     1.78853028     0.76981115
          17

 c      1.15320525    -0.33349065    -0.22468608
 c     -0.10364522    -0.87985651    -0.49985210
 c     -1.31987612    -0.22320406    -0.13305908
 c     -1.09783358     1.19170577     0.06914678
 c      0.36497152     1.97188400     0.36554511
 c      1.20775549     1.01496929     0.12827721
 h     -0.31862748    -1.95850959    -0.64217486
 h     -1.32997494     1.73258406    -0.77145976
 h      0.47541796     2.87094775     0.98691511
 h      2.19278566     1.47734744    -0.16359660
 o      2.12263829    -1.24597520    -0.07471620
 h      3.01511416    -0.76173730     0.17274737
 c     -2.50800029    -1.17277044     0.24374828
 h     -2.00858523    -2.09108465     0.73724870
 h     -3.12666906    -0.62108360     1.09967558
 h     -3.23907940    -1.31367030    -0.41649818
 h     -1.92726783     1.77567574     0.80216668
          17

 c      1.17139746    -0.32925586    -0.21210825
 c     -0.11035247    -0.87912019    -0.50302729
 c     -1.30385410    -0.23209838    -0.13714601
 c     -1.10339069     1.18421666     0.06421901
 c      0.35548013     1.97580073     0.37336940
 c      1.20978734     1.02921119     0.12038427
 h     -0.36281749    -1.98377970    -0.60836177
 h     -1.34588428     1.74902983    -0.76744406
 h      0.47000354     2.85889808     1.01051340
 h      2.14199080     1.48382293    -0.16641890
 o      2.12401971    -1.25202578    -0.08303845
 h      3.10527808    -0.80931609     0.20145493
 c     -2.52020571    -1.16651258     0.25313109
 h     -2.04333262    -2.06443289     0.76205765
 h     -3.09129082    -0.56200851     1.06104101
 h     -3.30629381    -1.36576107    -0.49155531
 h     -1.88375478     1.74518508     0.82025775
          17

 c      1.18766169    -0.32745954    -0.19967892
 c     -0.11870006    -0.87998483    -0.50561711
 c     -1.28623029    -0.24222681    -0.14138956
 c     -1.11017249     1.18042828     0.06381519
 c      0.34139301     1.97660369     0.38159146
 c      1.21620587     1.04454737     0.11137795
 h     -0.39291647    -1.99930557    -0.57627900
 h     -1.36991167     1.77662188    -0.78890861
 h      0.46353550     2.85140372     1.02405723
 h      2.10882010     1.48881252    -0.16001195
 o      2.12719073    -1.25612062    -0.09105842
 h      3.16203423    -0.87047479     0.22082330
 c     -2.53193090    -1.15838860     0.26393693
 h     -2.08577100    -2.03122946     0.77900742
 h     -3.04864279    -0.51193708     1.01384299
 h     -3.36844501    -1.41987104    -0.56984165
 h     -1.82762986     1.69831182     0.82490018
          17

 c      1.20153899    -0.32793378    -0.18767872
 c     -0.12776344    -0.88291173    -0.50747878
 c     -1.26781381    -0.25322645    -0.14573207
 c     -1.11779560     1.18064098     0.06670486
 c      0.32296938     1.97398106     0.38998535
 c      1.22568462     1.06030781     0.10164370
 h     -0.40681886    -2.00221493    -0.54688084
 h     -1.39875927     1.80719609    -0.82352305
 h      0.45578180     2.84951206     1.02803161
 h      2.10726120     1.49922331    -0.14812464
 o      2.13243811    -1.25844282    -0.09860139
 h      3.17989533    -0.94279598     0.22885180
 c     -2.54404688    -1.14862611     0.27382740
 h     -2.13229236    -1.99751025     0.79201667
 h     -3.00636057    -0.46772038     0.96460766
 h     -3.40985757    -1.46926889    -0.63344756
 h     -1.76614273     1.63904258     0.82043667
          17

 c      1.21274098    -0.33031152    -0.17635759
 c     -0.13644372    -0.88816582    -0.50852038
 c     -1.24955348    -0.26454448    -0.15003661
 c     -1.12548590     1.18466965     0.07105649
 c      0.30072057     1.96768084     0.39827213
 c      1.23727096     1.07605169     0.09146462
 h     -0.40389872    -1.99314322    -0.52128919
 h     -1.42877206     1.83229873    -0.85823241
 h      0.44631061     2.85341970     1.02284722
 h      2.14299511     1.51870603    -0.13247839
 o      2.13973078    -1.25931297    -0.10558862
 h      3.15853981    -1.02207365     0.22504902
 c     -2.55654505    -1.13743062     0.28100460
 h     -2.17880781    -1.97066561     0.80616875
 h     -2.97302549    -0.42307699     0.92155835
 h     -3.42513582    -1.50943331    -0.67398992
 h     -1.71133235     1.57519556     0.81724740
          17

 c      1.22114938    -0.33410159    -0.16593899
 c     -0.14350298    -0.89578043    -0.50871585
 c     -1.23250293    -0.27548397    -0.15409010
 c     -1.13204348     1.19169414     0.07471488
 c      0.27539941     1.95758619     0.40615345
 c      1.25092402     1.09182093     0.08091922
 h     -0.38499506    -1.97619772    -0.50052511
 h     -1.45741939     1.84642699    -0.88333153
 h      0.43443096     2.86225479     1.00868680
 h      2.20745670     1.54452266    -0.11152916
 o      2.14866801    -1.25914599    -0.11206311
 h      3.10343828    -1.10279748     0.21080162
 c     -2.56912305    -1.12505785     0.28424856
 h     -2.22222197    -1.95641516     0.82605480
 h     -2.95536195    -0.37162279     0.89109471
 h     -3.41342315    -1.53728695    -0.68792238
 h     -1.67914362     1.51727699     0.83233194
          17

 c      1.22680806    -0.33877021    -0.15661663
 c     -0.14766746    -0.90548776    -0.50809351
 c     -1.21772751    -0.28531342    -0.15763813
 c     -1.13660623     1.20088091     0.07610198
 c      0.24795072     1.94375880     0.41333648
 c      1.26710880     1.10789567     0.07006705
 h     -0.35228790    -1.95897648    -0.48527855
 h     -1.48343130     1.84713790    -0.89280329
 h      0.41919867     2.87413080     0.98553703
 h      2.28356559     1.57037269    -0.08292312
 o      2.15811775    -1.25842827    -0.11832416
 h      3.03142925    -1.17816877     0.19147471
 c     -2.58150154    -1.11172820     0.28325132
 h     -2.26180763    -1.95516026     0.85343398
 h     -2.95550349    -0.31219585     0.87388481
 h     -3.37588750    -1.55062009    -0.67430747
 h     -1.68034433     1.47168343     0.87891164
          17

 c      1.22991754    -0.34380205    -0.14854852
 c     -0.14782202    -0.91670727    -0.50670196
 c     -1.20615954    -0.29340709    -0.16043756
 c     -1.13956931     1.21191124     0.07554675
 c      0.21945025     1.92644974     0.41954368
 c      1.28608327     1.12442730     0.05912450
 h     -0.30882362    -1.95155017    -0.47574557
 h     -1.50651004     1.83438557    -0.88393768
 h      0.39951819     2.88648632     0.95341297
 h      2.35512110     1.59079876    -0.04587286
 o      2.16566899    -1.25760210    -0.12515767
 h      2.97934763    -1.24171612     0.18004389
 c     -2.59345521    -1.09754316     0.27864957
 h     -2.29895498    -1.96124644     0.88634073
 h     -2.97120253    -0.25067312     0.86499511
 h     -3.31529427    -1.54806508    -0.63448813
 h     -1.70998408     1.43565042     0.95019745
          17

 c      1.23080343    -0.34870774    -0.14185093
 c     -0.14326939    -0.92874871    -0.50456287
 c     -1.19843607    -0.29936731    -0.16230016
 c     -1.14208975     1.22447360     0.07473919
 c      0.19105593     1.90608867     0.42452201
 c      1.30760764     1.14132643     0.04846018
 h     -0.25756082    -1.96275963    -0.47168053
 h     -1.52723127     1.81017863    -0.85723885
 h      0.37432258     2.89659632     0.91265254
 h      2.41088501     1.60277443    -0.00133286
 o      2.16862352    -1.25677355    -0.13356265
 h      2.98874110    -1.29235528     0.19274550
 c     -2.60464186    -1.08247588     0.27170723
 h     -2.33551641    -1.96612681     0.92061783
 h     -2.99837123    -0.19607052     0.85763428
 h     -3.23714608    -1.52996431    -0.57358977
 h     -1.75350419     1.40371547     1.02558397
          17

 c      1.22984459    -0.35299080    -0.13659622
 c     -0.13392124    -0.94120862    -0.50162675
 c     -1.19477655    -0.30310356    -0.16312099
 c     -1.14513305     1.23777008     0.07533258
 c      0.16397427     1.88325882     0.42805541
 c      1.33097905     1.15831651     0.03851690
 h     -0.20060345    -1.99463249    -0.47268615
 h     -1.54734353     1.77868745    -0.81677784
 h      0.34278991     2.90210247     0.86413133
 h      2.44463871     1.60543686     0.04872889
 o      2.16769831    -1.25587805    -0.14333834
 h      3.04809728    -1.33268972     0.22666977
 c     -2.61429824    -1.06620813     0.26424049
 h     -2.37251650    -1.96210334     0.95212863
 h     -3.03312081    -0.15607883     0.84615423
 h     -3.15263123    -1.50098429    -0.50478175
 h     -1.79809888     1.37345294     1.08749116
          17

 c      1.22744462    -0.35617669    -0.13281539
 c     -0.12025608    -0.95415066    -0.49776482
 c     -1.19495858    -0.30483454    -0.16288466
 c     -1.14920630     1.25055099     0.07859150
 c      0.13941077     1.85866266     0.42997178
 c      1.35515547     1.17498317     0.02973711
 h     -0.13956128    -2.04033880    -0.47838966
 h     -1.57031888     1.74641970    -0.77073467
 h      0.30455892     2.90144746     0.80933559
 h      2.45444987     1.59957384     0.10200069
 o      2.16572505    -1.25515822    -0.15339124
 h      3.11346236    -1.36128119     0.26465493
 c     -2.62091358    -1.04774228     0.25897882
 h     -2.40991506    -1.94416583     0.97799383
 h     -3.07248669    -0.13517237     0.82693460
 h     -3.08209057    -1.47470438    -0.45563061
 h     -1.83571597     1.34503221     1.12625874
          17

 c      1.22404921    -0.35789811    -0.13050238
 c     -0.10311889    -0.96782705    -0.49281237
 c     -1.19839153    -0.30500796    -0.16164027
 c     -1.15446920     1.26134593     0.08551146
 c      0.11849902     1.83307320     0.43014171
 c      1.37884327     1.19078554     0.02250120
 h     -0.07639399    -2.08842355    -0.48828844
 h     -1.60134632     1.72136517    -0.73045660
 h      0.25990412     2.89416295     0.75030392
 h      2.44251598     1.58740882     0.15636412
 o      2.16453648    -1.25490765    -0.16295246
 h      3.15698395    -1.37565349     0.29463570
 c     -2.62277862    -1.02559444     0.25897259
 h     -2.44689099    -1.91024043     0.99687557
 h     -3.11454380    -0.13422088     0.79841059
 h     -3.04817791    -1.47146567    -0.46131929
 h     -1.86184684     1.31961056     1.13810582
          17

 c      1.22013585    -0.35794448    -0.12961906
 c     -0.08353461    -0.98231816    -0.48662617
 c     -1.20425230    -0.30417319    -0.15945805
 c     -1.16100534     1.26883033     0.09661189
 c      0.10222675     1.80727637     0.42847325
 c      1.40051402     1.20506076     0.01706351
 h     -0.01354835    -2.12835142    -0.50159651
 h     -1.64505085     1.70984919    -0.70547861
 h      0.20982592     2.88094990     0.68946626
 h      2.41566175     1.57264327     0.21051127
 o      2.16490807    -1.25528069    -0.17166239
 h      3.16742793    -1.37465954     0.31103579
 c     -2.62009453    -0.99988182     0.26420142
 h     -2.48213966    -1.86101866     1.00898780
 h     -3.15859531    -0.15015805     0.76124012
 h     -3.05042478    -1.49419879    -0.52434625
 h     -1.87423865     1.29849298     1.12294812
          17

 c      1.21618763    -0.35626451    -0.13009785
 c     -0.06257784    -0.99741108    -0.47911809
 c     -1.21166163    -0.30287153    -0.15640419
 c     -1.16915610     1.27220333     0.11144388
 c      0.09136297     1.78201370     0.42490461
 c      1.41844055     1.21705587     0.01348440
 h      0.04644482    -2.15318154    -0.51731768
 h     -1.70113722     1.71273169    -0.69668721
 h      0.15603566     2.86352348     0.62941177
 h      2.38536450     1.56031143     0.26471097
 o      2.16706451    -1.25629022    -0.17938629
 h      3.14211624    -1.35835115     0.31188563
 c     -2.61465328    -0.97270553     0.27128625
 h     -2.51414917    -1.79997782     1.01608222
 h     -3.20560733    -0.17596233     0.71815195
 h     -3.06813748    -1.52388057    -0.61070886
 h     -1.87256166     1.28283591     1.08373091
          17

 c      1.21266760    -0.35294868    -0.13184646
 c     -0.04128260    -1.01264380    -0.47026225
 c     -1.21983700    -0.30156892    -0.15254023
 c     -1.17946127     1.27122085     0.12853905
 c      0.08637233     1.75793911     0.41939438
 c      1.43097492     1.22604925     0.01161939
 h      0.10135098    -2.15994577    -0.53442575
 h     -1.76311478     1.72558042    -0.69628559
 h      0.10083955     2.84416654     0.57261700
 h      2.36471847     1.55559605     0.32097333
 o      2.17085187    -1.25782439    -0.18615356
 h      3.08425206    -1.32773635     0.29790836
 c     -2.60770626    -0.94590477     0.27705889
 h     -2.54145014    -1.73341272     1.02154299
 h     -3.25820589    -0.20218867     0.67275582
 h     -3.08522271    -1.54457353    -0.69105181
 h     -1.85924569     1.27353953     1.02732932
          17

 c      1.20999041    -0.34820901    -0.13475898
 c     -0.02058788    -1.02736069    -0.46008410
 c     -1.22815280    -0.30061403    -0.14792915
 c     -1.19203250     1.26593750     0.14580421
 c      0.08731277     1.73560062     0.41191333
 c      1.43718694     1.23158255     0.01129193
 h      0.14945694    -2.14943613    -0.55203422
 h     -1.82213116     1.74238245    -0.69459436
 h      0.04696521     2.82504928     0.52119945
 h      2.36102876     1.56126696     0.38106484
 o      2.17556216    -1.25965230    -0.19226640
 h      3.00580370    -1.28478593     0.27430728
 c     -2.59980773    -0.92030950     0.27959382
 h     -2.56284931    -1.66959444     1.03027890
 h     -3.31883030    -0.22060276     0.62751617
 h     -3.09387466    -1.54958958    -0.75062872
 h     -1.84163093     1.27116269     0.96689839
          17

 c      1.20848478    -0.34235032    -0.13873027
 c     -0.00131848    -1.04072357    -0.44863683
 c     -1.23612582    -0.30022067    -0.14263938
 c     -1.20595938     1.25651547     0.16077538
 c      0.09376460     1.71545081     0.40245017
 c      1.43731629     1.23361292     0.01257331
 h      0.18974556    -2.12613859    -0.56957833
 h     -1.87083599     1.75819733    -0.68492219
 h     -0.00261644     2.80754806     0.47677188
 h      2.37050276     1.57591912     0.44325194
 o      2.17949102    -1.26148568    -0.19859169
 h      2.93476285    -1.23170719     0.25545189
 c     -2.59146467    -0.89598951     0.27797663
 h     -2.57773760    -1.61603992     1.04710991
 h     -3.38614368    -0.22804126     0.58227832
 h     -3.09065395    -1.53753161    -0.78336150
 h     -1.83406130     1.27595739     0.92368949
          17

 c      1.20834792    -0.33571543    -0.14366608
 c      0.01579423    -1.05171564    -0.43597086
 c     -1.24336476    -0.30047000    -0.13674535
 c     -1.21963145     1.24314564     0.17124257
 c      0.10485125     1.69787361     0.39103326
 c      1.43242815     1.23238786     0.01580459
 h      0.22206974    -2.09804024    -0.58703101
 h     -1.90460063     1.76971527    -0.66426979
 h     -0.04485968     2.79192108     0.44043538
 h      2.38229831     1.59534143     0.50208265
 o      2.18024393    -1.26321988    -0.20651524
 h      2.91085768    -1.16770330     0.26416264
 c     -2.58349900    -0.87281334     0.27210825
 h     -2.58622688    -1.57583056     1.07357932
 h     -3.45354565    -0.22648729     0.53515809
 h     -3.07405569    -1.50933438    -0.78724839
 h     -1.85287744     1.28828479     0.92001947
          17

 c      1.20962039    -0.32861953    -0.14948035
 c      0.03007390    -1.05924876    -0.42211155
 c     -1.24951326    -0.30133390    -0.13032484
 c     -1.23227766     1.22608544     0.17683141
 c      0.11934815     1.68320069     0.37775172
 c      1.42378123     1.22820794     0.02135070
 h      0.24711939    -2.07515707    -0.60500765
 h     -1.92131650     1.77501860    -0.63246646
 h     -0.07685525     2.77754991     0.41287510
 h      2.38601846     1.61509920     0.55128199
 o      2.17770368    -1.26488060    -0.21619404
 h      2.93907704    -1.09052856     0.30386260
 c     -2.57692787    -0.85093001     0.26250675
 h     -2.58891723    -1.54635051     1.10610790
 h     -3.51194343    -0.21970362     0.48470831
 h     -3.04370454    -1.46719541    -0.76255220
 h     -1.89953084     1.30826782     0.95936192
          17

 c      1.21223627    -0.32134426    -0.15607847
 c      0.04093289    -1.06248174    -0.40708416
 c     -1.25422256    -0.30270904    -0.12344918
 c     -1.24442173     1.20583371     0.17921564
[truncated: 34,518 more chars]
