# Supplementary material for: Photochemical permutation of meta-substituted phenols
Source: Nat Commun. 2025 Aug 13;16:7502. doi: 10.1038/s41467-025-62549-5 (PMC12350626; doi:10.1038/s41467-025-62549-5)
Supplement: Supplementary file 3 — Source Data [file 41467_2025_62549_MOESM3_ESM.zip › Source data/NAMD_trajectories/trajectory017.xyz]

          17

 c      1.18405782    -0.39405183     0.03013012
 c     -0.10012330    -1.06075391     0.09079668
 c     -1.24666417    -0.29767724    -0.07951505
 c     -1.12836841     1.13890699    -0.01226392
 c      0.20295618     1.82179638    -0.01890275
 c      1.34641829     1.04225260     0.03423445
 h     -0.17141946    -2.10703184     0.31154301
 h     -1.71778863     1.86290727    -0.60626762
 h      0.25948962     2.98344947    -0.09114434
 h      2.26877913     1.43095115    -0.03437249
 o      2.22159229    -1.18833041    -0.03464370
 h      3.14621016    -0.73008468    -0.17867469
 c     -2.65599038    -0.84647929    -0.03422319
 h     -2.62064129    -2.03287954    -0.11813226
 h     -3.04073457    -0.44201082     1.05835269
 h     -3.27142165    -0.36249322    -0.83580132
 h     -1.54398371     1.52919478     0.92217649
          17

 c      1.18195985    -0.39803690     0.02433529
 c     -0.09432578    -1.05578003     0.09196862
 c     -1.25015098    -0.30235088    -0.08311953
 c     -1.12379846     1.14677639    -0.00817046
 c      0.20624486     1.82710314    -0.02060129
 c      1.34600102     1.04560576     0.03215929
 h     -0.19183908    -2.13439840     0.32316089
 h     -1.73265519     1.86184053    -0.58524939
 h      0.26685802     2.96917551    -0.09751961
 h      2.27497630     1.44804309    -0.03955877
 o      2.22069746    -1.18977816    -0.03123770
 h      3.09758225    -0.74918012    -0.16647434
 c     -2.65352800    -0.85103584    -0.03688630
 h     -2.63034179    -2.02733780    -0.12565418
 h     -3.05854943    -0.46488244     1.06226614
 h     -3.26694407    -0.38451262    -0.81957144
 h     -1.55694344     1.53747439     0.94817948
          17

 c      1.18040178    -0.40092868     0.01856476
 c     -0.08851199    -1.05084780     0.09313086
 c     -1.25463961    -0.30745754    -0.08664530
 c     -1.11936937     1.15782730    -0.00314650
 c      0.20975534     1.83242283    -0.02260011
 c      1.34281438     1.04693888     0.02990749
 h     -0.20884940    -2.15757538     0.33320926
 h     -1.75408717     1.85280886    -0.57363813
 h      0.27273264     2.93988748    -0.10355555
 h      2.30965252     1.47680948    -0.04423197
 o      2.22082000    -1.19176202    -0.02792168
 h      3.03980833    -0.77032312    -0.15233273
 c     -2.65011743    -0.85648853    -0.03826131
 h     -2.64340871    -2.00124469    -0.13048468
 h     -3.07128619    -0.49614184     1.04479588
 h     -3.26554632    -0.40636797    -0.80233718
 h     -1.57331959     1.54041076     0.97961567
          17

 c      1.17946766    -0.40269349     0.01285381
 c     -0.08312565    -1.04670085     0.09437998
 c     -1.25978095    -0.31254135    -0.08999472
 c     -1.11549357     1.17163086     0.00317289
 c      0.21324633     1.83710973    -0.02485518
 c      1.33848694     1.04681325     0.02736645
 h     -0.22062898    -2.16867175     0.34018478
 h     -1.78101189     1.83696704    -0.57105077
 h      0.27751827     2.90432028    -0.10985262
 h      2.35500248     1.50901975    -0.04710403
 o      2.22033401    -1.19501474    -0.02445602
 h      2.99934652    -0.78074675    -0.14020386
 c     -2.64572997    -0.86269231    -0.03813634
 h     -2.65855895    -1.96124824    -0.13308832
 h     -3.07861689    -0.53415559     1.00809816
 h     -3.27023036    -0.42490187    -0.78860144
 h     -1.58969744     1.53659123     1.01108817
          17

 c      1.17924735    -0.40333179     0.00723720
 c     -0.07858576    -1.04371755     0.09572569
 c     -1.26516451    -0.31716860    -0.09306816
 c     -1.11263756     1.18764117     0.01099181
 c      0.21647300     1.84024527    -0.02729313
 c      1.33457308     1.04580254     0.02445060
 h     -0.22585828    -2.16393688     0.34351694
 h     -1.81150575     1.81531274    -0.57615054
 h      0.28200294     2.87504812    -0.11745302
 h      2.39410636     1.53661960    -0.04709018
 o      2.21776433    -1.20021457    -0.02063828
 h      3.00012044    -0.76840352    -0.13350247
 c     -2.64040446    -0.86905485    -0.03667253
 h     -2.67442302    -1.91944262    -0.13461538
 h     -3.08158238    -0.57613367     0.95783758
 h     -3.28233046    -0.43806402    -0.78114285
 h     -1.60324396     1.52562195     1.03817002
          17

 c      1.17982256    -0.40282853     0.00175041
 c     -0.07524786    -1.04191555     0.09709196
 c     -1.27035928    -0.32097631    -0.09576514
 c     -1.11129210     1.20523960     0.02034852
 c      0.21924352     1.84097318    -0.02983251
 c      1.33205272     1.04427897     0.02113477
 h     -0.22391062    -2.14359736     0.34354587
 h     -1.84292132     1.78875059    -0.58688548
 h      0.28712935     2.86434979    -0.12757778
 h      2.41637021     1.55432441    -0.04374586
 o      2.21357598    -1.20707070    -0.01655740
 h      3.03536650    -0.73708690    -0.13105561
 c     -2.63422458    -0.87460062    -0.03458518
 h     -2.68987551    -1.89208672    -0.13701145
 h     -3.08332647    -0.61789999     0.90428961
 h     -3.30054302    -0.44560006    -0.77989490
 h     -1.61190396     1.50805747     1.05777101
          17

 c      1.18125825    -0.40117195    -0.00356838
 c     -0.07335744    -1.04094956     0.09831970
 c     -1.27495278    -0.32370211    -0.09798170
 c     -1.11191779     1.22376903     0.03113158
 c      0.22146089     1.83911270    -0.03243924
 c      1.33137987     1.04242514     0.01744184
 h     -0.21497193    -2.11179499     0.34149577
 h     -1.87226513     1.75831531    -0.60083129
 h      0.29349013     2.87680319    -0.14092291
 h      2.41695288     1.55950768    -0.03717162
 o      2.20952233    -1.21457388    -0.01247675
 h      3.07775670    -0.70235681    -0.12892950
 c     -2.62722555    -0.87854815    -0.03313389
 h     -2.70416274    -1.89266316    -0.14246110
 h     -3.08947127    -0.65423325     0.86211695
 h     -3.32136779    -0.44877100    -0.78247331
 h     -1.61448071     1.48523174     1.06828461
          17

 c      1.18358129    -0.39841129    -0.00867679
 c     -0.07300743    -1.04010050     0.09917092
 c     -1.27857524    -0.32519290    -0.09960773
 c     -1.11486204     1.24256256     0.04308759
 c      0.22312729     1.83543149    -0.03516886
 c      1.33261645     1.04028572     0.01342397
 h     -0.20008584    -2.07663947     0.33946389
 h     -1.89672610     1.72540014    -0.61556391
 h      0.30097831     2.90579755    -0.15709717
 h      2.39543557     1.55165958    -0.02783483
 o      2.20693442    -1.22187917    -0.00858814
 h      3.10626143    -0.67700778    -0.12431751
 c     -2.61948450    -0.88105901    -0.03367449
 h     -2.71633123    -1.92206069    -0.15206052
 h     -3.10609316    -0.68072567     0.84518326
 h     -3.34056671    -0.44944543    -0.78572357
 h     -1.61075303     1.45909915     1.06981610
          17

 c      1.18675788    -0.39468801    -0.01353127
 c     -0.07413875    -1.03836280     0.09935550
 c     -1.28091393    -0.32540118    -0.10052994
 c     -1.12026796     1.26097542     0.05581095
 c      0.22429952     1.83117758    -0.03813852
 c      1.33545969     1.03778491     0.00915148
 h     -0.18093374    -2.04916597     0.34018979
 h     -1.91417961     1.69185202    -0.62897764
 h      0.30899953     2.93868162    -0.17490390
 h      2.35561409     1.53234965    -0.01644349
 o      2.20640700    -1.22849505    -0.00497802
 h      3.11114109    -0.66778614    -0.11606230
 c     -2.61148552    -0.88312360    -0.03679516
 h     -2.72472821    -1.96815042    -0.16517975
 h     -3.13452844    -0.69634079     0.85686903
 h     -3.35448162    -0.44932485    -0.78698453
 h     -1.60166436     1.43206511     1.06456336
          17

 c      1.19069388    -0.39022975    -0.01809370
 c     -0.07659796    -1.03479668     0.09861547
 c     -1.28173342    -0.32437229    -0.10063929
 c     -1.12800529     1.27841762     0.06873023
 c      0.22503386     1.82745285    -0.04146413
 c      1.33915198     1.03468897     0.00470573
 h     -0.15917456    -2.03930076     0.34615744
 h     -1.92355887     1.65991264    -0.63951102
 h      0.31690271     2.96383026    -0.19304781
 h      2.30654320     1.50579702    -0.00382599
 o      2.20801140    -1.23418718    -0.00166367
 h      3.09067923    -0.67691081    -0.10407203
 c     -2.60421282    -0.88578779    -0.04198888
 h     -2.72753819    -2.01522305    -0.18025586
 h     -3.16893505    -0.70342158     0.88751394
 h     -3.36071063    -0.44959216    -0.78462651
 h     -1.58947968     1.40673759     1.05716401
          17

 c      1.19525205    -0.38533073    -0.02233810
 c     -0.08020443    -1.02907446     0.09685714
 c     -1.28091186    -0.32222236    -0.09983825
 c     -1.13766410     1.29438749     0.08114929
 c      0.22535428     1.82493616    -0.04522181
 c      1.34239338     1.03055899     0.00016398
 h     -0.13577428    -2.04965969     0.35811138
 h     -1.92505078     1.63205450    -0.64629580
 h      0.32421941     2.97381038    -0.21058146
 h      2.26359027     1.47944826     0.00930653
 o      2.21138479    -1.23895151     0.00138928
 h      3.04985137    -0.70259031    -0.08903633
 c     -2.59869002    -0.88974965    -0.04827781
 h     -2.72351838    -2.05111414    -0.19574008
 h     -3.20052170    -0.70527628     0.92294218
 h     -3.35833880    -0.45081572    -0.77817637
 h     -1.57756278     1.38552575     1.05434104
          17

 c      1.20027283    -0.38033910    -0.02625489
 c     -0.08474461    -1.02169017     0.09421214
 c     -1.27847539    -0.31910501    -0.09804806
 c     -1.14864684     1.30849946     0.09242465
 c      0.22523927     1.82387715    -0.04943818
 c      1.34362735     1.02487272    -0.00442692
 h     -0.11119458    -2.07336871     0.37437546
 h     -1.92013291     1.61077615    -0.64926225
 h      0.33072006     2.96562043    -0.22704052
 h      2.24521598     1.46244020     0.02272834
 o      2.21561281    -1.24311124     0.00427178
 h      3.00220404    -0.73758609    -0.07250138
 c     -2.59554055    -0.89535354    -0.05480148
 h     -2.71223442    -2.06877981    -0.21047615
 h     -3.22216186    -0.70459464     0.95194872
 h     -3.34801871    -0.45289811    -0.76838062
 h     -1.56936552     1.37017375     1.06291216
          17

 c      1.20559374    -0.37564867    -0.02985257
 c     -0.08991989    -1.01357600     0.09095183
 c     -1.27461049    -0.31517250    -0.09521581
 c     -1.16033986     1.32048759     0.10226856
 c      0.22461609     1.82415378    -0.05408963
 c      1.34205409     1.01750155    -0.00904530
 h     -0.08613683    -2.09884823     0.39187815
 h     -1.91143587     1.59838837    -0.64917103
 h      0.33642267     2.94033164    -0.24249474
 h      2.26117825     1.45982239     0.03665409
 o      2.21910094    -1.24742694     0.00712882
 h      2.97186892    -0.76766072    -0.05682247
 c     -2.59487658    -0.90265987    -0.06093543
 h     -2.69399083    -2.06569229    -0.22375448
 h     -3.22965684    -0.70325869     0.96788105
 h     -3.33195497    -0.45502310    -0.75724646
 h     -1.56682206     1.36153459     1.08625394
          17

 c      1.21107780    -0.37167002    -0.03315738
 c     -0.09533992    -1.00561368     0.08736071
 c     -1.26965092    -0.31053959    -0.09131987
 c     -1.17225010     1.33017925     0.11094365
 c      0.22336643     1.82529106    -0.05909494
 c      1.33841700     1.00908690    -0.01362405
 h     -0.06181306    -2.11573490     0.40764625
 h     -1.90233030     1.59677929    -0.64742624
 h      0.34163799     2.90310080    -0.25766973
 h      2.30313886     1.46798637     0.05084758
 o      2.22024799    -1.25270171     0.01007610
 h      2.98286624    -0.77824571    -0.04382789
 c     -2.59637776    -0.91146037    -0.06621619
 h     -2.66971918    -2.04344307    -0.23535491
 h     -3.22127109    -0.70259081     0.96769674
 h     -3.31361311    -0.45571819    -0.74786524
 h     -1.56944883     1.35978803     1.12185600
          17

 c      1.21664389    -0.36877315    -0.03620934
 c     -0.10056190    -0.99841402     0.08366855
 c     -1.26404429    -0.30525816    -0.08637335
 c     -1.18402508     1.33747312     0.11911078
 c      0.22134774     1.82645662    -0.06430038
 c      1.33428019     1.00068476    -0.01802411
 h     -0.03970903    -2.11750620     0.41958010
 h     -1.89613646     1.60713948    -0.64549366
 h      0.34704863     2.86324266    -0.27412996
 h      2.35278591     1.47866414     0.06421121
 o      2.21914520    -1.25875073     0.01307587
 h      3.03221452    -0.77122912    -0.03284812
 c     -2.59943853    -0.92120873    -0.07030550
 h     -2.64085437    -2.00817113    -0.24572169
 h     -3.19720697    -0.70352448     0.95110967
 h     -3.29687414    -0.45324894    -0.74373980
 h     -1.57509071     1.36480485     1.16260913
          17

 c      1.22225734    -0.36724856    -0.03905499
 c     -0.10512922    -0.99228873     0.08003279
 c     -1.25830027    -0.29931214    -0.08042390
 c     -1.19542638     1.34235315     0.12745454
 c      0.21842150     1.82657622    -0.06948272
 c      1.33096053     0.99323488    -0.02209376
 h     -0.02128102    -2.10169527     0.42660538
 h     -1.89508348     1.62966662    -0.64397787
 h      0.35365626     2.83276804    -0.29422284
 h      2.39421088     1.48488400     0.07541002
 o      2.21736196    -1.26460365     0.01601842
 h      3.09349093    -0.76176733    -0.02203566
 c     -2.60334439    -0.93091363    -0.07306531
 h     -2.60905982    -1.97119002    -0.25624062
 h     -3.15954074    -0.70657360     0.92055848
 h     -3.28463824    -0.44646849    -0.74754103
 h     -1.58135466     1.37628182     1.20036207
          17

 c      1.22789043    -0.36729136    -0.04174149
 c     -0.10860984    -0.98725804     0.07653204
 c     -1.25292267    -0.29263274    -0.07355135
 c     -1.20632742     1.34492099     0.13639151
 c      0.21450001     1.82475066    -0.07442140
 c      1.32920781     0.98736920    -0.02571693
 h     -0.00774146    -2.06960847     0.42867708
 h     -1.89953452     1.66333100    -0.64187837
 h      0.36226751     2.82144121    -0.32020892
 h      2.41783017     1.48277458     0.08341512
 o      2.21628605    -1.26951752     0.01884739
 h      3.14337564    -0.76190211    -0.01038320
 c     -2.60741796    -0.93922714    -0.07473317
 h     -2.57569557    -1.94745020    -0.26923704
 h     -3.11262413    -0.71155315     0.88207070
 h     -3.27760016    -0.43574545    -0.75985659
 h     -1.58647431     1.39370297     1.22865364
          17

 c      1.23348666    -0.36898598    -0.04431383
 c     -0.11064624    -0.98302575     0.07315121
 c     -1.24834170    -0.28512611    -0.06586400
 c     -1.21670410     1.34541012     0.14598834
 c      0.20961948     1.82080531    -0.07903675
 c      1.32930625     0.98341739    -0.02882501
 h      0.00012950    -2.02638304     0.42688997
 h     -1.90801716     1.70584112    -0.63666403
 h      0.37256658     2.83037793    -0.35261406
 h      2.41944664     1.47106737     0.08763529
 o      2.21665163    -1.27319514     0.02156055
 h      3.16934609    -0.77688806     0.00225736
 c     -2.61104087    -0.94505562    -0.07614350
 h     -2.54146753    -1.94862455    -0.28687128
 h     -3.06350647    -0.71712502     0.84648505
 h     -3.27420841    -0.42317473    -0.77886851
 h     -1.58949022     1.41631282     1.24375404
          17

 c      1.23894460    -0.37229491    -0.04681184
 c     -0.11100624    -0.97894488     0.06976257
 c     -1.24486744    -0.27670711    -0.05749292
 c     -1.22658011     1.34416664     0.15602633
 c      0.20396580     1.81535967    -0.08345618
 c      1.33118760     0.98143996    -0.03139730
 h      0.00217167    -1.98115730     0.42365327
 h     -1.91802023     1.75391034    -0.62520079
 h      0.38277653     2.85128715    -0.38943465
 h      2.39907255     1.45051405     0.08790913
 o      2.21870111    -1.27564450     0.02418192
 h      3.16718031    -0.80734841     0.01562275
 c     -2.61358369    -0.94836439    -0.07876244
 h     -2.50713193    -1.97429032    -0.30909437
 h     -3.02100298    -0.72081089     0.82861700
 h     -3.27181890    -0.41179839    -0.80116438
 h     -1.59017051     1.44315504     1.24479012
          17

 c      1.24412596    -0.37705636    -0.04926586
 c     -0.10960738    -0.97409974     0.06614062
 c     -1.24268069    -0.26732880    -0.04858326
 c     -1.23594966     1.34160161     0.16610053
 c      0.19780661     1.80932534    -0.08792453
 c      1.33443155     0.98122925    -0.03346554
 h     -0.00114171    -1.94595795     0.42247713
 h     -1.92699430     1.80376630    -0.60492030
 h      0.39045417     2.87241588    -0.42721003
 h      2.36096519     1.42384890     0.08455244
 o      2.22227241    -1.27709526     0.02674478
 h      3.13947972    -0.85052559     0.02930656
 c     -2.61452986    -0.95006114    -0.08403037
 h     -2.47447934    -2.01257997    -0.33316345
 h     -2.99176998    -0.72071334     0.84011035
 h     -3.26801781    -0.40449242    -0.82296902
 h     -1.58893226     1.47317763     1.23368646
          17

 c      1.24888108    -0.38300748    -0.05169114
 c     -0.10648297    -0.96767588     0.06207957
 c     -1.24185643    -0.25699573    -0.03928263
 c     -1.24471812     1.33812985     0.17569344
 c      0.19140751     1.80343606    -0.09267680
 c      1.33815866     0.98228662    -0.03512670
 h     -0.00916449    -1.93130137     0.42655114
 h     -1.93308155     1.85172871    -0.57464636
 h      0.39347786     2.88411811    -0.46256533
 h      2.31483897     1.39621987     0.07851796
 o      2.22666983    -1.27801894     0.02927747
 h      3.09752183    -0.89982765     0.04296777
 c     -2.61377742    -0.95107086    -0.09226170
 h     -2.44594529    -2.04923119    -0.35547357
 h     -2.97604714    -0.71809683     0.87907796
 h     -3.26140235    -0.40320012    -0.84117393
 h     -1.58678970     1.50540730     1.21507644
          17

 c      1.25308823    -0.38981851    -0.05408425
 c     -0.10172160    -0.95951370     0.05759444
 c     -1.24239770    -0.24576283    -0.02972996
 c     -1.25268516     1.33411259     0.18425155
 c      0.18498866     1.79809433    -0.09787414
 c      1.34096128     0.98383176    -0.03654919
 h     -0.02177832    -1.93970160     0.43633196
 h     -1.93547751     1.89470629    -0.53494076
 h      0.39049335     2.88076211    -0.49303384
 h      2.27661545     1.37532950     0.07149696
 o      2.23043845    -1.27917564     0.03177848
 h      3.06462714    -0.94400685     0.05670229
 c     -2.61155519    -0.95187806    -0.10253016
 h     -2.42360335    -2.07374877    -0.37324279
 h     -2.96914469    -0.71691566     0.93092388
 h     -3.25183528    -0.40860601    -0.85397270
 h     -1.58518036     1.53913400     1.19576366
          17

 c      1.25668636    -0.39712417    -0.05642359
 c     -0.09547909    -0.95026609     0.05299557
 c     -1.24424962    -0.23373415    -0.02005242
 c     -1.25958087     1.32982695     0.19133123
 c      0.17870769     1.79339280    -0.10358910
 c      1.34128222     0.98501333    -0.03792600
 h     -0.03931725    -1.96382694     0.44866001
 h     -1.93455032     1.93056916    -0.48808444
 h      0.38096268     2.86062889    -0.51730174
 h      2.26390953     1.36930833     0.06538500
 o      2.23180817    -1.28137697     0.03419473
 h      3.06905393    -0.97107607     0.07137581
 c     -2.60806848    -0.95268048    -0.11352224
 h     -2.40866181    -2.08050399    -0.38495739
 h     -2.96609382    -0.72092227     0.97914911
 h     -3.24042332    -0.42008157    -0.86112239
 h     -1.58545680     1.57389735     1.18305718
          17

 c      1.25967545    -0.40454108    -0.05867513
 c     -0.08806012    -0.94094899     0.04873064
 c     -1.24729048    -0.22106801    -0.01037240
 c     -1.26514463     1.32548582     0.19681689
 c      0.17264202     1.78915258    -0.10979899
 c      1.33848290     0.98539392    -0.03935158
 h     -0.06172171    -1.99177492     0.45867988
 h     -1.93180358     1.95837912    -0.43777992
 h      0.36512886     2.82560502    -0.53534665
 h      2.28346973     1.38136118     0.06083360
 o      2.23056558    -1.28479620     0.03648816
 h      3.11455033    -0.97963201     0.08758671
 c     -2.60335562    -0.95355357    -0.12410783
 h     -2.40136356    -2.06812974    -0.39024033
 h     -2.96373345    -0.73220561     1.01198618
 h     -3.22933199    -0.43581417    -0.86389679
 h     -1.58806069     1.60902765     1.18199499
          17

 c      1.26209422    -0.41168991    -0.06079899
 c     -0.07994473    -0.93244060     0.04519313
 c     -1.25132241    -0.20798022    -0.00081818
 c     -1.26919659     1.32129677     0.20105811
 c      0.16677236     1.78492055    -0.11636623
 c      1.33343217     0.98520671    -0.04076712
 h     -0.08808889    -2.01299875     0.46217283
 h     -1.92963951     1.97840367    -0.38855257
 h      0.34402283     2.78124301    -0.54870020
 h      2.32437670     1.40693858     0.05662691
 o      2.22843926    -1.28897043     0.03872541
 h      3.17443680    -0.97883333     0.10426433
 c     -2.59735446    -0.95443285    -0.13342636
 h     -2.40093546    -2.03922159    -0.38974244
 h     -2.96055785    -0.75134046     1.02295640
 h     -3.22135754    -0.45318357    -0.86466884
 h     -1.59195161     1.64296451     1.19318821
          17

 c      1.26400866    -0.41823392    -0.06275150
 c     -0.07172659    -0.92528339     0.04264190
 c     -1.25607613    -0.19473570     0.00847063
 c     -1.27165652     1.31750073     0.20475813
 c      0.16098873     1.77996470    -0.12301647
 c      1.32765805     0.98499854    -0.04206796
 h     -0.11687139    -2.02074988     0.45653533
 h     -1.93082104     1.99178305    -0.34485676
 h      0.31941888     2.73673384    -0.56069931
 h      2.36819336     1.43793337     0.05098973
 o      2.22718034    -1.29348168     0.04101380
 h      3.22181436    -0.97701299     0.11967399
 c     -2.59003593    -0.95498503    -0.14085214
 h     -2.40547428    -2.00069529    -0.38521171
 h     -2.95617627    -0.77787479     1.00967310
 h     -3.21913366    -0.46946301    -0.86601648
 h     -1.59492918     1.67314293     1.21325699
          17

 c      1.26550354    -0.42391434    -0.06448420
 c     -0.06402062    -0.91968305     0.04119724
 c     -1.26123027    -0.18162842     0.01734696
 c     -1.27253673     1.31436847     0.20868832
 c      0.15513542     1.77340932    -0.12937544
 c      1.32240759     0.98522485    -0.04320076
 h     -0.14626144    -2.01223932     0.44080341
 h     -1.93764379     1.99980138    -0.31008969
 h      0.29344774     2.70323112    -0.57601727
 h      2.40011404     1.46742683     0.04275717
 o      2.22775312    -1.29813323     0.04343067
 h      3.24205643    -0.97832173     0.13251593
 c     -2.58152077    -0.95449628    -0.14603209
 h     -2.41194715    -1.96395849    -0.37957531
 h     -2.95107216    -0.81061737     0.97317981
 h     -3.22407751    -0.48270956    -0.86953131
 h     -1.59457314     1.69670216     1.23719489
          17

 c      1.26666937    -0.42856715    -0.06594309
 c     -0.05738231    -0.91553816     0.04085094
 c     -1.26643628    -0.16895873     0.02566764
 c     -1.27195379     1.31218800     0.21345200
 c      0.14909214     1.76464752    -0.13514590
 c      1.31842340     0.98613344    -0.04417450
 h     -0.17453942    -1.98842086     0.41548317
 h     -1.95109308     2.00304529    -0.28590118
 h      0.26773372     2.68899696    -0.59853815
 h      2.41166269     1.49102641     0.03150894
 o      2.23047037    -1.30285285     0.04601120
 h      3.23045122    -0.98403486     0.14210625
 c     -2.57208445    -0.95201832    -0.14903038
 h     -2.41676390    -1.94254339    -0.37649822
 h     -2.94677710    -0.84770978     0.91836688
 h     -3.23561635    -0.49236400    -0.87501152
 h     -1.58900725     1.71134681     1.26044971
          17

 c      1.26758530    -0.43213127    -0.06706694
 c     -0.05223865    -0.91243296     0.04146750
 c     -1.27134288    -0.15701223     0.03331042
 c     -1.27014553     1.31124908     0.21940143
 c      0.14283849     1.75380848    -0.14034987
 c      1.31604794     0.98779324    -0.04504133
 h     -0.20042662    -1.95414665     0.38246574
 h     -1.97044420     2.00100858    -0.27210612
 h      0.24273912     2.69393129    -0.62846622
 h      2.39949114     1.50652207     0.01733131
 o      2.23512807    -1.30763902     0.04874584
 h      3.18999338    -0.99337388     0.14841089
 c     -2.56198419    -0.94696075    -0.15055183
 h     -2.41714324    -1.94518610    -0.37889666
 h     -2.94643859    -0.88671010     0.85525139
 h     -3.25129374    -0.49911843    -0.88068462
 h     -1.57717537     1.71580091     1.27980191
          17

 c      1.26830943    -0.43464285    -0.06778556
 c     -0.04883883    -0.90961923     0.04279022
 c     -1.27562095    -0.14604416     0.04019395
 c     -1.26745110     1.31180502     0.22666371
 c      0.13642896     1.74173889    -0.14536168
 c      1.31530826     0.99012503    -0.04588078
 h     -0.22348513    -1.91839769     0.34488588
 h     -1.99352741     1.99241534    -0.26713820
 h      0.21817090     2.70976505    -0.66191940
 h      2.36430733     1.51353233     0.00062143
 o      2.24091645    -1.31260136     0.05155967
 h      3.13283076    -1.00293795     0.15237290
 c     -2.55124048    -0.93967166    -0.15203578
 h     -2.41221094    -1.96913485    -0.38733157
 h     -2.95529000    -0.92513768     0.79936457
 h     -3.26766517    -0.50421766    -0.88423684
 h     -1.55881028     1.70986430     1.29347048
          17

 c      1.26887979    -0.43620924    -0.06802002
 c     -0.04724429    -0.90611573     0.04449552
 c     -1.27898843    -0.13627132     0.04629328
 c     -1.26425307     1.31401308     0.23519380
 c      0.12992979     1.72951422    -0.15068897
 c      1.31588601     0.99288875    -0.04679009
 h     -0.24432575    -1.89310738     0.30643642
 h     -2.01744148     1.97597754    -0.26870460
 h      0.19385183     2.72569986    -0.69351562
 h      2.31102395     1.51369418    -0.01803200
 o      2.24623659    -1.31806857     0.05427637
 h      3.08332807    -1.00521819     0.15649911
 c     -2.53968711    -0.93121416    -0.15514009
 h     -2.40256057    -2.00242380    -0.40022639
 h     -2.97920008    -0.96157129     0.76677992
 h     -3.28135735    -0.50872963    -0.88388572
 h     -1.53433372     1.69431810     1.30107038
          17

 c      1.26932837    -0.43695124    -0.06768799
 c     -0.04741123    -0.90110260     0.04632783
 c     -1.28122213    -0.12786816     0.05164061
 c     -1.26090992     1.31787846     0.24480734
 c      0.12339467     1.71802627    -0.15676291
 c      1.31699704     0.99561931    -0.04787129
 h     -0.26397588    -1.88851380     0.26978665
 h     -2.03931218     1.95108834    -0.27433355
 h      0.17007040     2.73312805    -0.71885912
 h      2.24992360     1.51143859    -0.03798761
 o      2.24919299    -1.32451851     0.05665564
 h      3.07053986    -0.99021343     0.16430991
 c     -2.52740480    -0.92271276    -0.16060608
 h     -2.38915253    -2.03184728    -0.41540674
 h     -3.01970198    -0.99582524     0.76276062
 h     -3.28984669    -0.51310813    -0.87899838
 h     -1.50478673     1.67083217     1.30371248
          17

 c      1.26970471    -0.43694022    -0.06671255
 c     -0.04935609    -0.89448361     0.04822599
 c     -1.28215147    -0.12096235     0.05630933
 c     -1.25770303     1.32322242     0.25519103
 c      0.11686825     1.70784969    -0.16386014
 c      1.31734461     0.99757754    -0.04920418
 h     -0.28232002    -1.90651343     0.23516473
 h     -2.05686084     1.91819899    -0.28171539
 h      0.14746822     2.72712534    -0.73547038
 h      2.19704489     1.51457376    -0.05883776
 o      2.24946081    -1.33193820     0.05862852
 h      3.09884179    -0.95618925     0.17664792
 c     -2.51502483    -0.91508856    -0.16780335
 h     -2.37278455    -2.04780700    -0.43111539
 h     -3.07059212    -1.02732278     0.77758654
 h     -3.29187116    -0.51708007    -0.87017557
 h     -1.47176197     1.64187090     1.30419344
          17

 c      1.27009205    -0.43619740    -0.06502840
 c     -0.05322228    -0.88701327     0.05027888
 c     -1.28165431    -0.11563082     0.06039296
 c     -1.25480663     1.32968642     0.26592510
 c      0.11038148     1.69925074    -0.17209686
 c      1.31555098     0.99794692    -0.05081308
 h     -0.29735883    -1.93912545     0.20098838
 h     -2.06876461     1.87890026    -0.28888689
 h      0.12684192     2.70633402    -0.74285165
 h      2.16918392     1.53200648    -0.08075826
 o      2.24860925    -1.33954897     0.06038594
 h      3.14267029    -0.91410639     0.19027687
 c     -2.50340985    -0.90903878    -0.17554359
 h     -2.35405764    -2.04511798    -0.44623645
 h     -3.12177684    -1.05438842     0.79642424
 h     -3.28754069    -0.51975236    -0.85900725
 h     -1.43723571     1.61045882     1.30688852
          17

 c      1.27058897    -0.43475643    -0.06258479
 c     -0.05915016    -0.87981709     0.05256754
 c     -1.27966786    -0.11189749     0.06399012
 c     -1.25228405     1.33678138     0.27657534
 c      0.10393660     1.69220435    -0.18142667
 c      1.31118998     0.99643455    -0.05268452
 h     -0.30637477    -1.97410523     0.16578885
 h     -2.07486946     1.83581509    -0.29436093
 h      0.10899111     2.67277582    -0.74248895
 h      2.17201939     1.56671586    -0.10423510
 o      2.24818487    -1.34648445     0.06214258
 h      3.17660648    -0.87639440     0.20161746
 c     -2.49321766    -0.90497404    -0.18283694
 h     -2.33341818    -2.02257404    -0.46029786
 h     -3.16452632    -1.07519532     0.80817789
 h     -3.27821406    -0.51980416    -0.84776644
 h     -1.40321750     1.57965969     1.31673952
          17

 c      1.27126425    -0.43270821    -0.05934815
 c     -0.06711729    -0.87388581     0.05507943
 c     -1.27620594    -0.10973044     0.06719793
 c     -1.25010424     1.34397249     0.28687891
 c      0.09750529     1.68637745    -0.19162261
 c      1.30520955     0.99362124    -0.05484954
 h     -0.30741071    -2.00087060     0.12921139
 h     -2.07625191     1.79234033    -0.29724268
 h      0.09459253     2.63200478    -0.73802254
 h      2.19530076     1.61165309    -0.12901814
 o      2.24895948    -1.35215446     0.06402019
 h      3.18726629    -0.85087991     0.20861614
 c     -2.48478869    -0.90293989    -0.18902854
 h     -2.31109447    -1.98283835    -0.47358528
 h     -3.19318504    -1.08851963     0.80694350
 h     -3.26608523    -0.51574220    -0.83904915
 h     -1.37130836     1.55186531     1.33708917
          17

 c      1.27212556    -0.43019424    -0.05530283
 c     -0.07686931    -0.86987668     0.05771539
 c     -1.27137285    -0.10903605     0.07011138
 c     -1.24816135     1.35075999     0.29692146
 c      0.09104757     1.68112377    -0.20226808
 c      1.29906397     0.99047626    -0.05740299
 h     -0.29983869    -2.01284803     0.09188235
 h     -2.07505208     1.75223257    -0.29726924
 h      0.08407890     2.59303888    -0.73527342
 h      2.22299782     1.65537078    -0.15387008
 o      2.25110928    -1.35622201     0.06606201
 h      3.17060908    -0.84115293     0.21053877
 c     -2.47825735    -0.90254049    -0.19369520
 h     -2.28688722    -1.93286011    -0.48743859
 h     -3.20475744    -1.09388035     0.79057058
 h     -3.25341574    -0.50626460    -0.83525081
 h     -1.34248029     1.52837491     1.36753120
          17

 c      1.27310590    -0.42737258    -0.05045087
 c     -0.08791950    -0.86810529     0.06032639
 c     -1.26537153    -0.10965293     0.07282610
 c     -1.24629654     1.35672245     0.30712937
 c      0.08452860     1.67563718    -0.21283927
 c      1.29389917     0.98778962    -0.06044745
 h     -0.28430756    -2.00762888     0.05494809
 h     -2.07395421     1.71904583    -0.29463016
 h      0.07755499     2.56640512    -0.74115250
 h      2.24277574     1.68853886    -0.17727050
 o      2.25438674    -1.35856680     0.06825164
 h      3.12942975    -0.84730409     0.20769005
 c     -2.47370304    -0.90290743    -0.19657703
 h     -2.25990924    -1.88388185    -0.50455895
 h     -3.19831957    -1.09149123     0.75948683
 h     -3.24157967    -0.49071775    -0.83792858
 h     -1.31724286     1.50959980     1.40374941
          17

 c      1.27406359    -0.42438894    -0.04481106
 c     -0.09957380    -0.86856648     0.06274980
 c     -1.25850459    -0.11134959     0.07543999
 c     -1.24434605     1.36153631     0.31805868
 c      0.07792048     1.66938028    -0.22295297
 c      1.29039259     0.98601214    -0.06405497
 h     -0.26254560    -1.98680276     0.01966855
 h     -2.07532057     1.69552974    -0.28950833
 h      0.07481384     2.55899475    -0.76060911
 h      2.24784307     1.70568045    -0.19794572
 o      2.25808362    -1.35934761     0.07050252
 h      3.07414067    -0.86509812     0.20159231
 c     -2.47119292    -0.90290121    -0.19764048
 h     -2.22876427    -1.84871491    -0.52861117
 h     -3.17502938    -1.08229302     0.71654183
 h     -3.23043323    -0.46945140    -0.84735713
 h     -1.29592700     1.49557649     1.43954541
          17

 c      1.27479922    -0.42135905    -0.03841666
 c     -0.11097136    -0.87092385     0.06484599
 c     -1.25116616    -0.11383108     0.07804977
 c     -1.24221195     1.36499224     0.33015276
 c      0.07120371     1.66250833    -0.23263071
 c      1.28884754     0.98530235    -0.06826153
 h     -0.23713328    -1.95610715    -0.01294651
 h     -2.08029046     1.68319734    -0.28153500
 h      0.07538610     2.56903427    -0.79342145
 h      2.23578153     1.70458573    -0.21502707
 o      2.26086586    -1.35914383     0.07262831
 h      3.02548121    -0.88388599     0.19545187
 c     -2.47059061    -0.90167485    -0.19733356
 h     -2.19295420    -1.83487299    -0.56214858
 h     -3.13896078    -1.06814277     0.66792873
 h     -3.21846069    -0.44381797    -0.86254432
 h     -1.27878913     1.48630272     1.46921761
          17

 c      1.27509698    -0.41835466    -0.03130955
 c     -0.12115656    -0.87450895     0.06653720
 c     -1.24382307    -0.11676034     0.08074229
 c     -1.23990763     1.36699975     0.34360871
 c      0.06438726     1.65576531    -0.24226633
 c      1.28924520     0.98558105    -0.07306861
 h     -0.21112184    -1.92536218    -0.04251510
 h     -2.08836074     1.68222238    -0.26954544
 h      0.07849946     2.58732765    -0.83454525
 h      2.20770104     1.68578949    -0.22813323
 o      2.26102013    -1.35885960     0.07438187
 h      3.01051081    -0.88834183     0.19350313
 c     -2.47121656    -0.89913236    -0.19690774
 h     -2.15483560    -1.83914326    -0.60396352
 h     -3.09845453    -1.05208292     0.62474076
 h     -3.20356726    -0.41580458    -0.88160713
 h     -1.26595298     1.48181337     1.48896437
          17

 c      1.27478067    -0.41539410    -0.02353181
 c     -0.12919532    -0.87847383     0.06783033
 c     -1.23698171    -0.11979033     0.08358521
 c     -1.23754349     1.36756963     0.35835780
 c      0.05753071     1.64998894    -0.25234488
 c      1.29118833     0.98652763    -0.07843251
 h     -0.18736136    -1.90648778    -0.06948852
 h     -2.09769788     1.69164704    -0.25184469
 h      0.08308035     2.60317417    -0.87744234
 h      2.16853348     1.65283716    -0.23758064
 o      2.25792686    -1.35883610     0.07569206
 h      3.03901766    -0.87280803     0.19718441
 c     -2.47180628    -0.89568340    -0.19833800
 h     -2.11945646    -1.85099817    -0.64919153
 h     -3.06585832    -1.03816592     0.60262934
 h     -3.18397498    -0.38755879    -0.90221001
 h     -1.25732222     1.48214259     1.49738457
          17

 c      1.27375087    -0.41244892    -0.01512197
 c     -0.13430643    -0.88221951     0.06878181
 c     -1.23113164    -0.12259717     0.08662258
 c     -1.23526794     1.36678310     0.37409804
 c      0.05074381     1.64576529    -0.26322214
 c      1.29378555     0.98751568    -0.08423357
 h     -0.16777790    -1.90818908    -0.09468624
 h     -2.10592720     1.70975258    -0.22680357
 h      0.08790062     2.60856488    -0.91671619
 h      2.12820130     1.61318144    -0.24476196
 o      2.25285312    -1.35833953     0.07678127
 h      3.09078044    -0.84944548     0.20323257
 c     -2.47116701    -0.89178351    -0.20340825
 h     -2.09223421    -1.86000538    -0.69201559
 h     -3.05141084    -1.02981003     0.61412605
 h     -3.15885774    -0.36098719    -0.92198983
 h     -1.25252226     1.48728104     1.49561781
          17

 c      1.27198764    -0.40946796    -0.00612156
 c     -0.13595020    -0.88584245     0.06940520
 c     -1.22667162    -0.12491346     0.08987784
 c     -1.23320066     1.36476260     0.39033527
 c      0.04416080     1.64335210    -0.27505558
 c      1.29565278     0.98760347    -0.09024943
 h     -0.15322892    -1.93035200    -0.11816356
 h     -2.11094915     1.73444652    -0.19344560
 h      0.09174628     2.59919579    -0.94899717
 h      2.10179301     1.57823149    -0.25237270
 o      2.24741979    -1.35650260     0.07791294
 h      3.13990177    -0.83296761     0.20771066
 c     -2.46907091    -0.88784634    -0.21245265
 h     -2.07707934    -1.85953796    -0.72786575
 h     -3.05421998    -1.02746646     0.65636764
 h     -3.12865930    -0.33741058    -0.93904372
 h     -1.25087491     1.49716791     1.48736559
          17

 c      1.26953509    -0.40641109     0.00341570
 c     -0.13387119    -0.89006157     0.06962551
 c     -1.22384547    -0.12656851     0.09336207
 c     -1.23138427     1.36164863     0.40644235
 c      0.03790423     1.64270975    -0.28780610
 c      1.29541214     0.98589539    -0.09622433
 h     -0.14392865    -1.96448676    -0.13867545
 h     -2.11151216     1.76358628    -0.15181440
 h      0.09351945     2.57416348    -0.97303110
 h      2.10407268     1.55905130    -0.26345852
 o      2.24263895    -1.35288327     0.07924525
 h      3.17021940    -0.83145223     0.20836922
 c     -2.46613232    -0.88422195    -0.22437199
 h     -2.07585218    -1.84695358    -0.75411272
 h     -3.06413720    -1.02896869     0.71241235
 h     -3.09512572    -0.31728768    -0.95237271
 h     -1.25140560     1.51170293     1.47853324
          17

 c      1.26649031    -0.40328257     0.01342011
 c     -0.12813714    -0.89569951     0.06933410
 c     -1.22269712    -0.12752549     0.09707818
 c     -1.22976274     1.35758900     0.42178686
 c      0.03205073     1.64352105    -0.30123643
 c      1.29272143     0.98227691    -0.10207366
 h     -0.13973884    -1.99949573    -0.15438670
 h     -2.10749608     1.79522583    -0.10308425
 h      0.09230719     2.53572509    -0.98979504
 h      2.13770417     1.55781658    -0.27890231
 o      2.23895614    -1.34739785     0.08084602
 h      3.17472723    -0.84724858     0.20442917
 c     -2.46301648    -0.88106786    -0.23770131
 h     -2.08844551    -1.82299874    -0.77007071
 h     -3.07115258    -1.03179706     0.76417905
 h     -3.06108924    -0.30008313    -0.96209273
 h     -1.25287607     1.53068898     1.47586746
          17

 c      1.26300257    -0.40013623     0.02380635
 c     -0.11915655    -0.90327128     0.06846337
 c     -1.22305151    -0.12789553     0.10101485
 c     -1.22818604     1.35275305     0.43594864
 c      0.02661170     1.64517660    -0.31488445
 c      1.28856479     0.97755562    -0.10796393
 h     -0.14018955    -2.02642971    -0.16382250
 h     -2.09991469     1.82778227    -0.04942289
 h      0.08746948     2.48938235    -1.00286752
 h      2.18998530     1.56624388    -0.29647325
 o      2.23639890    -1.34020462     0.08272264
 h      3.15323411    -0.87878568     0.19611693
 c     -2.46012501    -0.87826064    -0.25118659
 h     -2.11287883    -1.79168242    -0.77706719
 h     -3.06948140    -1.03418892     0.79930894
 h     -3.02999573    -0.28437463    -0.96929240
 h     -1.25382844     1.55355900     1.48433810
          17

 c      1.25927454    -0.39705370     0.03447505
 c     -0.10763266    -0.91286781     0.06702101
 c     -1.22453346    -0.12791934     0.10513377
 c     -1.22644159     1.34737017     0.44891397
 c      0.02153911     1.64679037    -0.32805099
 c      1.28433299     0.97276841    -0.11413662
 h     -0.14449918    -2.04010405    -0.16630996
 h     -2.09061821     1.86007630     0.00638666
 h      0.07870673     2.44360776    -1.01861003
 h      2.24363939     1.57369147    -0.31296859
 o      2.23454090    -1.33169108     0.08482668
 h      3.11290968    -0.92076528     0.18459452
 c     -2.45770572    -0.87535052    -0.26380011
 h     -2.14539626    -1.76045548    -0.77866825
 h     -3.05698133    -1.03513022     0.81111271
 h     -3.00519672    -0.26829190    -0.97549434
 h     -1.25265267     1.57892986     1.50461124
          17

 c      1.25554925    -0.39412034     0.04531544
 c     -0.09445788    -0.92419186     0.06509624
 c     -1.22662584    -0.12792097     0.10936030
 c     -1.22430814     1.34175460     0.46105880
 c      0.01675467     1.64738838    -0.33992181
 c      1.28107085     0.96868301    -0.12075818
 h     -0.15167704    -2.03918242    -0.16204780
 h     -2.08168159     1.89117714     0.06151010
 h      0.06595136     2.40765352    -1.04478972
 h      2.28556673     1.57287563    -0.32605563
 o      2.23229435    -1.32253210     0.08704297
 h      3.07156398    -0.96328001     0.17212869
 c     -2.45598408    -0.87159222    -0.27470348
 h     -2.18108924    -1.73940593    -0.78037486
 h     -3.03391385    -1.03411170     0.79704245
 h     -2.98914034    -0.25026962    -0.98183479
 h     -1.24773123     1.60441462     1.53285741
          17

 c      1.25207918    -0.39140583     0.05621003
 c     -0.08058039    -0.93661264     0.06285818
 c     -1.22874716    -0.12824445     0.11358521
 c     -1.22161517     1.33628346     0.47292311
 c      0.01219733     1.64633319    -0.34992602
 c      1.27934334     0.96574245    -0.12789866
 h     -0.16069315    -2.02611166    -0.15206879
 h     -2.07466615     1.92007854     0.11360308
 h      0.04904495     2.38675269    -1.08644067
 h      2.30830727     1.56038636    -0.33457851
 o      2.22796160    -1.31360817     0.08921886
 h      3.05689897    -0.99332487     0.16161265
 c     -2.45512525    -0.86622039    -0.28342847
 h     -2.21559422    -1.73747305    -0.78757134
 h     -3.00240586    -1.03100103     0.75806345
 h     -2.98278488    -0.22979796    -0.98837608
 h     -1.23765620     1.62702738     1.56304723
          17

 c      1.24908220    -0.38893467     0.06703923
 c     -0.06688214    -0.94920455     0.06054931
 c     -1.23032812    -0.12918832     0.11767843
 c     -1.21827989     1.33134157     0.48497988
 c      0.00784860     1.64365830    -0.35810507
 c      1.27931923     0.96413893    -0.13555403
 h     -0.17071279    -2.00714127    -0.13816219
 h     -2.07012948     1.94540867     0.16108668
 h      0.02762476     2.37846120    -1.14161405
 h      2.30893758     1.53568065    -0.33832581
 o      2.22059947    -1.30543157     0.09131190
 h      3.08514514    -1.00434665     0.15421086
 c     -2.45506048    -0.85893857    -0.29025173
 h     -2.24699830    -1.75639511    -0.80206744
 h     -2.96671148    -1.02614933     0.69941449
 h     -2.98552748    -0.20770509    -0.99399171
 h     -1.22140608     1.64388429     1.58953479
          17

 c      1.24669511    -0.38665208     0.07768200
 c     -0.05410291    -0.96083485     0.05845974
 c     -1.23086956    -0.13095970     0.12150751
 c     -1.21429950     1.32726386     0.49752516
 c      0.00370280     1.63989766    -0.36504855
 c      1.28081977     0.96384772    -0.14365619
 h     -0.18132976    -1.99160973    -0.12261651
 h     -2.06765290     1.96543002     0.20309089
 h      0.00153049     2.37484877    -1.20219431
 h      2.28845394     1.50050840    -0.33789773
 o      2.21143454    -1.29776607     0.09346305
 h      3.13899861    -1.00262209     0.14820210
 c     -2.45537685    -0.85008713    -0.29642606
 h     -2.27574123    -1.78873518    -0.82092748
 h     -2.93405558    -1.02083570     0.63254353
 h     -2.99563118    -0.18579662    -0.99687413
 h     -1.19839902     1.65273081     1.60843379
          17

 c      1.24495860    -0.38442391     0.08801447
 c     -0.04282721    -0.97042976     0.05686457
 c     -1.22998138    -0.13366271     0.12495283
 c     -1.20970751     1.32428736     0.51066127
 c     -0.00027325     1.63564812    -0.37149094
 c      1.28327620     0.96459809    -0.15205982
 h     -0.19251297    -1.98900984    -0.10755718
 h     -2.06629055     1.97836885     0.23922932
 h     -0.02881865     2.36764949    -1.25864110
 h      2.25240771     1.45908092    -0.33480547
 o      2.20249461    -1.29024147     0.09582690
 h      3.18931603    -0.99722065     0.14167014
 c     -2.45536159    -0.84024115    -0.30397985
 h     -2.30279073    -1.82281828    -0.83917142
 h     -2.91496780    -1.01780932     0.57608731
 h     -3.01086589    -0.16611026    -0.99531817
 h     -1.16844856     1.65218222     1.61796340
          17

 c      1.24384170    -0.38205930     0.09790862
 c     -0.03354192    -0.97741305     0.05594222
 c     -1.22741262    -0.13731364     0.12791872
 c     -1.20452306     1.32251260     0.52430733
 c     -0.00415353     1.63131334    -0.37801040
 c      1.28562232     0.96581764    -0.16051518
 h     -0.20395886    -2.00389856    -0.09405405
 h     -2.06512048     1.98287037     0.26940744
 h     -0.06249150     2.35118731    -1.30352731
 h      2.21241850     1.41860342    -0.33169918
 o      2.19521297    -1.28274212     0.09848337
 h      3.21685222    -0.99326158     0.13388606
 c     -2.45430801    -0.82984588    -0.31486757
 h     -2.32845321    -1.84842313    -0.85278700
 h     -2.91984979    -1.02050558     0.54937497
 h     -3.02910699    -0.15015585    -0.98842127
 h     -1.13167843     1.64180081     1.61843349
          17

 c      1.24327596    -0.37934430     0.10723391
 c     -0.02670583    -0.98196621     0.05574556
 c     -1.22306725    -0.14186466     0.13033860
 c     -1.19871822     1.32187874     0.53820302
 c     -0.00805090     1.62706423    -0.38493952
 c      1.28633513     0.96668246    -0.16867501
 h     -0.21434166    -2.03277752    -0.08182860
 h     -2.06364563     1.97835345     0.29375161
 h     -0.09832018     2.32274496    -1.33258375
 h      2.18593551     1.38874326    -0.33222598
 o      2.19032267    -1.27534151     0.10146061
 h      3.21348494    -0.99250734     0.12492596
 c     -2.45217483    -0.81933709    -0.32951901
 h     -2.35230543    -1.85904481    -0.85981778
 h     -2.95053592    -1.02968575     0.55657855
 h     -3.04876579    -0.13840241    -0.97647330
 h     -1.08841293     1.62211511     1.61222313
          17

 c      1.24317391    -0.37609272     0.11586207
 c     -0.02272941    -0.98480316     0.05625488
 c     -1.21700204    -0.14722274     0.13216906
 c     -1.19221136     1.32216289     0.55191979
 c     -0.01211959     1.62287322    -0.39236636
 c      1.28410913     0.96648334    -0.17622497
 h     -0.22148990    -2.06658252    -0.06991232
 h     -2.06197273     1.96516432     0.31263839
 h     -0.13515644     2.28210523    -1.34467723
 h      2.18847991     1.37752845    -0.33950809
 o      2.18801843    -1.26820256     0.10476271
 h      3.17929232    -0.99465562     0.11522318
 c     -2.44976596    -0.80928469    -0.34653786
 h     -2.37351351    -1.85191189    -0.86021505
 h     -2.99763316    -1.04174233     0.58293794
 h     -3.06897218    -0.13018595    -0.96086240
 h     -1.03904110     1.59455199     1.60363002
          17

 c      1.24342920    -0.37219421     0.12367015
 c     -0.02187389    -0.98672237     0.05744488
 c     -1.20941804    -0.15325885     0.13337432
 c     -1.18487783     1.32301750     0.56493147
 c     -0.01655826     1.61854193    -0.40013019
 c      1.27900833     0.96515279    -0.18309794
 h     -0.22332997    -2.09574835    -0.05745075
 h     -2.06079493     1.94452513     0.32676171
 h     -0.17212623     2.23122549    -1.34187574
 h      2.22017867     1.38524962    -0.35365854
 o      2.18793471    -1.26156015     0.10838652
 h      3.12269200    -0.99745184     0.10530423
 c     -2.44805247    -0.80013367    -0.36403210
 h     -2.39112151    -1.82771254    -0.85549391
 h     -3.04851157    -1.05178323     0.60990646
 h     -3.08947089    -0.12402394    -0.94357731
 h     -0.98393421     1.56113720     1.59806279
          17

 c      1.24390078    -0.36764393     0.13054230
 c     -0.02415221    -0.98831842     0.05931397
 c     -1.20065042    -0.15980218     0.13391187
 c     -1.17655574     1.32404362     0.57678330
 c     -0.02157572     1.61371220    -0.40779100
 c      1.27248026     0.96323831    -0.18948766
 h     -0.21862184    -2.11343741    -0.04402796
 h     -2.06118617     1.91829571     0.33717917
 h     -0.20896322     2.17413028    -1.32980614
 h      2.26542861     1.40486498    -0.37171711
 o      2.18893320    -1.25578279     0.11234249
 h      3.06377767    -0.99569517     0.09545476
 c     -2.44767761    -0.79192323    -0.38049720
 h     -2.40422691    -1.79080782    -0.84866857
 h     -3.09355859    -1.05635837     0.62516144
 h     -3.11028887    -0.11812282    -0.92664147
 h     -0.92363128     1.52391375     1.60008557
          17

 c      1.24436909    -0.36255219     0.13637559
 c     -0.02924933    -0.98989561     0.06188639
 c     -1.19117791    -0.16662233     0.13373464
 c     -1.16704019     1.32485379     0.58730340
 c     -0.02730229     1.60791972    -0.41463339
 c      1.26618111     0.96139632    -0.19566065
 h     -0.20718203    -2.11648039    -0.02962095
 h     -2.06422780     1.88859187     0.34530125
 h     -0.24637512     2.11655668    -1.31764955
 h      2.30622672     1.42813701    -0.39005733
 o      2.18918026    -1.25140893     0.11669047
 h      3.03330339    -0.98097022     0.08513284
 c     -2.44893610    -0.78419774    -0.39486050
 h     -2.41209381    -1.74955623    -0.84432856
 h     -3.12693719    -1.05378922     0.62280572
 h     -3.13129210    -0.11089439    -0.91168953
 h     -0.85942455     1.48441356     1.61094866
          17

 c      1.24443139    -0.35724346     0.14112431
 c     -0.03643189    -0.99146377     0.06521165
 c     -1.18166488    -0.17341661     0.13282582
 c     -1.15611435     1.32504418     0.59665912
 c     -0.03364787     1.60079710    -0.41985020
 c      1.26119035     0.96020339    -0.20187330
 h     -0.18980065    -2.10540059    -0.01446357
 h     -2.07047077     1.85735789     0.35282685
 h     -0.28589764     2.06455337    -1.31593728
 h      2.33030454     1.44912193    -0.40607651
 o      2.18765314    -1.24877905     0.12152655
 h      3.04914931    -0.94790849     0.07310292
 c     -2.45188673    -0.77612082    -0.40635097
 h     -2.41425806    -1.71521162    -0.84814669
 h     -3.14554667    -1.04366964     0.60114832
 h     -3.15183380    -0.10130580    -0.89976960
 h     -0.79386969     1.44369127     1.62764755
          17

 c      1.24345578    -0.35243262     0.14487057
 c     -0.04457204    -0.99274615     0.06936376
 c     -1.17293527    -0.17986770     0.13124390
 c     -1.14364629     1.32412733     0.60516825
 c     -0.04023432     1.59238800    -0.42297652
 c      1.25788370     0.96030896    -0.20840955
 h     -0.16798456    -2.08429392     0.00097453
 h     -2.07937294     1.82609656     0.36161156
 h     -0.32851438     2.02189721    -1.33118912
 h      2.33159673     1.46431997    -0.41867854
 o      2.18558912    -1.24747897     0.12685498
 h      3.09304037    -0.90259676     0.05936581
 c     -2.45642659    -0.76689691    -0.41452786
 h     -2.41064005    -1.69734851    -0.86486290
 h     -3.14836553    -1.02652539     0.56129912
 h     -3.17066712    -0.08893119    -0.89143010
 h     -0.73053845     1.40275887     1.64457835
          17

 c      1.24087662    -0.34900267     0.14776642
 c     -0.05252719    -0.99323492     0.07441721
 c     -1.16572084    -0.18573025     0.12908080
 c     -1.12963762     1.32165810     0.61311424
 c     -0.04672328     1.58317449    -0.42425625
 c      1.25618681     0.96231500    -0.21551270
 h     -0.14359213    -2.06044212     0.01591970
 h     -2.08910897     1.79579858     0.37347689
 h     -0.37298316     1.98801669    -1.36148590
 h      2.30873409     1.47220676    -0.42790918
 o      2.18485566    -1.24668347     0.13257441
 h      3.13532353    -0.85631400     0.04545592
 c     -2.46233734    -0.75633929    -0.41948281
 h     -2.40170365    -1.69735815    -0.89535596
 h     -3.13653248    -1.00382409     0.50690077
 h     -3.18609364    -0.07381127    -0.88706044
 h     -0.67323947     1.36279217     1.65624351
          17

 c      1.23647037    -0.34754517     0.14989745
 c     -0.05943480    -0.99235718     0.08041721
 c     -1.16050754    -0.19078572     0.12639175
 c     -1.11421558     1.31737903     0.62070979
 c     -0.05314647     1.57377315    -0.42452345
 c      1.25580021     0.96641507    -0.22325970
 h     -0.11844060    -2.04281971     0.02950319
 h     -2.09700221     1.76701713     0.39003283
 h     -0.41591545     1.95902909    -1.39816604
 h      2.26437658     1.47324423    -0.43437665
 o      2.18653389    -1.24569460     0.13857690
 h      3.15736684    -0.81753230     0.03304492
 c     -2.46921337    -0.74495307    -0.42202084
 h     -2.38865119    -1.70725323    -0.93582389
 h     -3.11409774    -0.97826308     0.44514641
 h     -3.19627719    -0.05623992    -0.88712900
 h     -0.62518692     1.32508140     1.65906137
          17

 c      1.23030213    -0.34828644     0.15126947
 c     -0.06469542    -0.98977451     0.08736654
 c     -1.15760695    -0.19480578     0.12320377
 c     -1.09763481     1.31117063     0.62806700
 c     -0.05974893     1.56469443    -0.42474581
 c      1.25611077     0.97230424    -0.23154457
 h     -0.09391213    -2.03856773     0.04110498
 h     -2.10026633     1.74014432     0.41249701
 h     -0.45338219     1.93079714    -1.43128350
 h      2.20590093     1.47034857    -0.43941990
 o      2.19094524    -1.24404605     0.14478604
 h      3.15175835    -0.79089779     0.02331239
 c     -2.47628168    -0.73340195    -0.42363429
 h     -2.37333504    -1.71552807    -0.98008306
 h     -3.08941737    -0.95422063     0.38852924
 h     -3.19958980    -0.03655995    -0.89210416
 h     -0.58835755     1.29088439     1.65194303
          17

 c      1.22262419    -0.35118148     0.15184920
 c     -0.06792375    -0.98569879     0.09522001
 c     -1.15721550    -0.19758408     0.11954370
 c     -1.08026030     1.30297761     0.63516947
 c     -0.06674239     1.55626517    -0.42569296
 c      1.25601305     0.97921307    -0.24008934
 h     -0.07088232    -2.04894406     0.05054288
 h     -2.09673249     1.71569425     0.44154059
 h     -0.48233708     1.90070842    -1.45339885
 h      2.14663686     1.46964683    -0.44565300
 o      2.19790257    -1.24146896     0.15115901
 h      3.11871946    -0.77797175     0.01682487
 c     -2.48239157    -0.72203760    -0.42623629
 h     -2.35782543    -1.71285963    -1.02225045
 h     -3.07502840    -0.93753904     0.35421588
 h     -3.19486963    -0.01510970    -0.90218490
 h     -0.56315002     1.26123403     1.63630293
          17

 c      1.21382368    -0.35600196     0.15159910
 c     -0.06892624    -0.98091356     0.10389026
 c     -1.15941274    -0.19897948     0.11545682
 c     -1.06254131     1.29277754     0.64185747
 c     -0.07419516     1.54864743    -0.42783888
 c      1.25400103     0.98603994    -0.24848706
 h     -0.05006115    -2.06865274     0.05803658
 h     -2.08537988     1.69444630     0.47721839
 h     -0.50115867     1.86790962    -1.46062510
 h      2.10438577     1.47998990    -0.45694057
 o      2.20675884    -1.23791788     0.15770226
 h      3.06554520    -0.77688904     0.01323023
 c     -2.48657105    -0.71094473    -0.43132544
 h     -2.34395924    -1.69404197    -1.05803885
 h     -3.08116301    -0.93291691     0.35521091
 h     -3.18160316     0.00772826    -0.91702714
 h     -0.54820761     1.23675359     1.61596707
          17

 c      1.20438844    -0.36241641     0.15050459
 c     -0.06771314    -0.97644473     0.11326220
 c     -1.16412804    -0.19895028     0.11101927
 c     -1.04498444     1.28057521     0.64783258
 c     -0.08201789     1.54187827    -0.43135827
 c      1.24895695     0.99183623    -0.25639466
 h     -0.03225050    -2.08931071     0.06403192
 h     -2.06660473     1.67746478     0.51898498
 h     -0.50973992     1.83304204    -1.45258959
 h      2.09217829     1.50807459    -0.47643474
 o      2.21627013    -1.23369196     0.16452185
 h      3.00894403    -0.78046934     0.01042854
 c     -2.48886221    -0.70027852    -0.43889902
 h     -2.33304668    -1.65783601    -1.08511618
 h     -3.10600714    -0.94003679     0.38772246
 h     -3.16005188     0.03153737    -0.93567099
 h     -0.54041592     1.21751736     1.59688550
          17

 c      1.19487152    -0.37004993     0.14858906
 c     -0.06452996    -0.97319727     0.12320455
 c     -1.17111583    -0.19756830     0.10634721
 c     -1.02810382     1.26640322     0.65273220
 c     -0.08997636     1.53589630    -0.43611470
 c      1.24112844     0.99645137    -0.26380598
 h     -0.01826647    -2.10342718     0.06904251
 h     -2.04219191     1.66603117     0.56578352
 h     -0.50959168     1.79800123    -1.43251368
 h      2.10700558     1.55140517    -0.50353105
 o      2.22461176    -1.22950967     0.17187326
 h      2.97498245    -0.77515578     0.00379285
 c     -2.49013940    -0.69026168    -0.44769411
 h     -2.32573147    -1.60658283    -1.10325486
 h     -3.13798489    -0.95409711     0.43434498
 h     -3.13127358     0.05597810    -0.95670919
 h     -0.53541926     1.20304343     1.58603502
          17

 c      1.18585080    -0.37850924     0.14590089
 c     -0.05983613    -0.97176645     0.13357493
 c     -1.17996846    -0.19498135     0.10160048
 c     -1.01233258     1.25031307     0.65633693
 c     -0.09770333     1.53055510    -0.44163956
 c      1.23182181     1.00044216    -0.27102862
 h     -0.00874854    -2.10646777     0.07359942
 h     -2.01489321     1.66148554     0.61620443
 h     -0.50403726     1.76569416    -1.40752235
 h      2.13354212     1.59954787    -0.53413885
 o      2.23044186    -1.22598657     0.18000254
 h      2.98251735    -0.74968566    -0.01119167
 c     -2.49127537    -0.68087114    -0.45628605
 h     -2.32190721    -1.54617556    -1.11464934
 h     -3.16583130    -0.96970029     0.47765994
 h     -3.09700802     0.08091357    -0.97856879
 h     -0.52901748     1.19251410     1.58891219
          17

 c      1.17780724    -0.38748930     0.14247540
 c     -0.05406267    -0.97238384     0.14422188
 c     -1.19021537    -0.19120934     0.09698883
 c     -0.99798451     1.23230889     0.65888651
 c     -0.10475649     1.52567702    -0.44723602
 c      1.22232778     1.00443132    -0.27844041
 h     -0.00402999    -2.09740986     0.07840111
 h     -1.98746936     1.66501016     0.66871569
 h     -0.49804039     1.73936141    -1.38809041
 h      2.15658509     1.64172791    -0.56356073
 o      2.23436364    -1.22273623     0.18878175
 h      3.02065391    -0.70991093    -0.03283112
 c     -2.49280301    -0.67168480    -0.46358132
 h     -2.32069380    -1.48591231    -1.12427283
 h     -3.18264798    -0.98284693     0.50628514
 h     -3.05946687     0.10643139    -0.99972826
 h     -0.51896033     1.18516732     1.60649528
          17

 c      1.17362033    -0.39273709     0.13719201
 c     -0.05081926    -0.97577871     0.15498548
 c     -1.20095363    -0.18782638     0.09226073
 c     -0.98438177     1.21465597     0.65983121
 c     -0.11220610     1.52096778    -0.45097058
 c      1.21443719     1.00656491    -0.28567941
 h     -0.00449257    -2.07919160     0.07982382
 h     -1.96284007     1.67557085     0.72266858
 h     -0.49964063     1.71586183    -1.38775608
 h      2.16777163     1.67306237    -0.58299881
 o      2.23809005    -1.21929155     0.19815972
 h      3.06420378    -0.67072612    -0.05643847
 c     -2.49502114    -0.66178324    -0.46839896
 h     -2.31996389    -1.43789889    -1.13850618
 h     -3.18851020    -0.99275389     0.51481239
 h     -3.02092884     0.13257995    -1.01886636
 h     -0.50248028     1.17617069     1.63777072
          17

 c      1.17386863    -0.39351737     0.12979926
 c     -0.05089911    -0.98133775     0.16570107
 c     -1.21130619    -0.18510316     0.08740021
 c     -0.97149938     1.19806240     0.66022006
 c     -0.12032689     1.51606561    -0.45252140
 c      1.20886869     1.00651096    -0.29267428
 h     -0.00999571    -2.05776545     0.07834414
 h     -1.94093144     1.69186945     0.77676735
 h     -0.51145472     1.69497938    -1.41022555
 h      2.16235110     1.69018730    -0.59005215
 o      2.24278508    -1.21498671     0.20779860
 h      3.09427854    -0.64395835    -0.07627881
 c     -2.49822861    -0.65069604    -0.47024468
 h     -2.31834241    -1.40937570    -1.16274654
 h     -3.18277267    -0.99791722     0.50032970
 h     -2.98344617     0.15927502    -1.03505439
 h     -0.48189970     1.16481328     1.67394437
          17

 c      1.17824543    -0.38994720     0.12019820
 c     -0.05414400    -0.98802669     0.17618812
 c     -1.22061302    -0.18300664     0.08253887
 c     -0.95964210     1.18298107     0.66124496
 c     -0.12940011     1.51103275    -0.45266266
 c      1.20583917     1.00412393    -0.29943112
 h     -0.02020346    -2.04153215     0.07477453
 h     -1.91967253     1.71178990     0.82969846
 h     -0.53172020     1.67415455    -1.44843338
 h      2.13938751     1.69232282    -0.58342766
 o      2.24906701    -1.20952390     0.21750502
 h      3.10205934    -0.63547861    -0.08912420
 c     -2.50244668    -0.63853804    -0.46942600
 h     -2.31599638    -1.39977787    -1.19651472
 h     -3.16645377    -0.99756995     0.46302664
 h     -2.94884288     0.18626707    -1.04743454
 h     -0.45988124     1.15065434     1.70599581
          17

 c      1.18561465    -0.38347241     0.10911780
 c     -0.05981635    -0.99494105     0.18640730
 c     -1.22865558    -0.18185894     0.07830244
 c     -0.94937455     1.16904272     0.66356087
 c     -0.13835093     1.50656037    -0.45275462
 c      1.20459881     1.00046243    -0.30627874
 h     -0.03460107    -2.03809430     0.06888628
 h     -1.89607354     1.73303478     0.87951717
 h     -0.55523835     1.65430569    -1.48946137
 h      2.10121989     1.67955741    -0.56618663
 o      2.25686672    -1.20263749     0.22704830
 h      3.08676138    -0.64617222    -0.09385533
 c     -2.50731139    -0.62589707    -0.46700004
 h     -2.31436427    -1.40208929    -1.23333980
 h     -3.14287489    -0.99204884     0.40675140
 h     -2.91862397     0.21335745    -1.05517749
 h     -0.43865757     1.13361876     1.72687977
          17

 c      1.19523037    -0.37475983     0.09702175
 c     -0.06752500    -1.00148030     0.19626536
 c     -1.23505607    -0.18201153     0.07500771
 c     -0.94101011     1.15637681     0.66753743
 c     -0.14676552     1.50279542    -0.45380550
 c      1.20442575     0.99573045    -0.31321364
 h     -0.05271744    -2.05079213     0.06068502
 h     -1.86812394     1.75292098     0.92457047
 h     -0.57767300     1.63598668    -1.52206564
 h      2.05384600     1.65540530    -0.54181716
 o      2.26577354    -1.19440634     0.23634393
 h      3.05352852    -0.67300081    -0.09117543
 c     -2.51230021    -0.61327009    -0.46446582
 h     -2.31501249    -1.40747802    -1.26536273
 h     -3.11894361    -0.98382420     0.33990891
 h     -2.89388757     0.23972872    -1.05774434
 h     -0.41919383     1.11350597     1.73297175
          17

 c      1.20942106    -0.36554337     0.08627779
 c     -0.07082082    -1.00082973     0.20787525
 c     -1.24365319    -0.18531848     0.07291328
 c     -0.93666064     1.15084968     0.67462485
 c     -0.15334861     1.49342268    -0.45601133
 c      1.20468338     0.99064691    -0.32135488
 h     -0.07738594    -2.09865372     0.03817624
 h     -1.83556374     1.76324974     0.96436654
 h     -0.59394709     1.62077152    -1.53238982
 h      2.01653495     1.63724937    -0.51541770
 o      2.27453048    -1.18561652     0.24387231
 h      2.98882757    -0.71888999    -0.08362039
 c     -2.51642473    -0.60054317    -0.46371223
 h     -2.32202324    -1.42412580    -1.29266110
 h     -3.11034067    -0.97653695     0.27249554
 h     -2.87429267     0.26464754    -1.05603419
 h     -0.40397185     1.09205743     1.71656182
          17

 c      1.22514886    -0.35412690     0.07480945
 c     -0.07687096    -0.99983971     0.21807268
 c     -1.24826520    -0.19064139     0.07130280
 c     -0.93354433     1.14825214     0.68505116
 c     -0.16087009     1.48248476    -0.45960771
 c      1.20512743     0.98275774    -0.32869611
 h     -0.10380000    -2.14228324     0.01901855
 h     -1.80170223     1.76809253     0.99584067
 h     -0.60572367     1.60714322    -1.52559555
 h      1.99122142     1.62464510    -0.48927757
 o      2.28132913    -1.17715875     0.25188382
 h      2.95283284    -0.75235379    -0.08482601
 c     -2.51925259    -0.58804536    -0.46673139
 h     -2.33369242    -1.42867956    -1.30425773
 h     -3.12510332    -0.97758511     0.22499057
 h     -2.86172973     0.28657339    -1.04961627
 h     -0.39214618     1.07046970     1.68094096
          17

 c      1.24153045    -0.34134362     0.06295263
 c     -0.08516556    -0.99932492     0.22646021
 c     -1.24880676    -0.19762390     0.07041890
 c     -0.93153087     1.14832788     0.69815111
 c     -0.16927450     1.46989857    -0.46443175
 c      1.20494971     0.97189442    -0.33526742
 h     -0.13037225    -2.16985241     0.00570795
 h     -1.77043551     1.76906610     1.01957080
 h     -0.61338819     1.59530484    -1.50304145
 h      1.98692289     1.62531960    -0.46528663
 o      2.28429778    -1.17017994     0.26135498
 h      2.97756610    -0.75510689    -0.11097794
 c     -2.52037484    -0.57576030    -0.47425328
 h     -2.34970137    -1.41837116    -1.29926890
 h     -3.16886312    -0.99009116     0.20447033
 h     -2.85662542     0.30564702    -1.03943092
 h     -0.38063531     1.04874817     1.63283449
          17

 c      1.25779661    -0.32815015     0.05109734
 c     -0.09512327    -0.99970743     0.23275285
 c     -1.24547344    -0.20585483     0.07045485
 c     -0.93052580     1.15071789     0.71269706
 c     -0.17836539     1.45555905    -0.46993560
 c      1.20403659     0.95873243    -0.34134059
 h     -0.15571026    -2.17546607    -0.00022667
 h     -1.74662952     1.76877970     1.03709097
 h     -0.61878763     1.58603879    -1.46980236
 h      2.00334784     1.63986925    -0.44341061
 o      2.28466489    -1.16395421     0.27179400
 h      3.04540700    -0.73929022    -0.15457999
 c     -2.52055178    -0.56422775    -0.48534958
 h     -2.36902494    -1.39343344    -1.27985354
 h     -3.23274532    -1.00832921     0.20244546
 h     -2.85919452     0.32298320    -1.02696273
 h     -0.36387528     1.02646248     1.58338593
          17

 c      1.27334190    -0.31564257     0.03966873
 c     -0.10609135    -1.00113206     0.23678603
 c     -1.23874400    -0.21486361     0.07151375
 c     -0.93052103     1.15505580     0.72718736
 c     -0.18780985     1.43935224    -0.47520626
 c      1.20296068     0.94480402    -0.34734894
 h     -0.17875522    -2.15801141     0.00179308
 h     -1.73482162     1.77001792     1.05054123
 h     -0.62536979     1.58064280    -1.43473187
 h      2.03114192     1.66138603    -0.42257672
 o      2.28492559    -1.15719391     0.28195699
 h      3.11809081    -0.72636692    -0.19581501
 c     -2.52106021    -0.55404181    -0.49833397
 h     -2.39011642    -1.35743019    -1.25127806
 h     -3.30112245    -1.02286728     0.20535828
 h     -2.86930017     0.34006931    -1.01375402
 h     -0.33476729     1.00271811     1.54570047
          17

 c      1.28772078    -0.30501871     0.02911046
 c     -0.11734131    -1.00351092     0.23852214
 c     -1.22936663    -0.22412596     0.07357782
 c     -0.93139748     1.16101868     0.74054635
 c     -0.19718842     1.42117986    -0.47914386
 c      1.20242300     0.93196003    -0.35373500
 h     -0.19882103    -2.12075399     0.01138430
 h     -1.73745240     1.77444103     1.06193221
 h     -0.63760585     1.58074554    -1.40879589
 h      2.05873279     1.68084654    -0.40215761
 o      2.28659592    -1.14929355     0.29107306
 h      3.17247389    -0.72692983    -0.22221590
 c     -2.52291301    -0.54518357    -0.51150982
 h     -2.41101660    -1.31822033    -1.22252954
 h     -3.36112462    -1.02674947     0.20369805
 h     -2.88623141     0.35788891    -1.00087387
 h     -0.28913094     0.97713501     1.52796574
          17

 c      1.30061670    -0.29744312     0.01984236
 c     -0.12806777    -1.00645607     0.23806891
 c     -1.21830504    -0.23307537     0.07650597
 c     -0.93262864     1.16828952     0.75268955
 c     -0.20617418     1.40102693    -0.48091148
 c      1.20285604     0.92185453    -0.36086524
 h     -0.21567447    -2.07210083     0.02701200
 h     -1.75360284     1.78155122     1.07237844
 h     -0.65885975     1.58762872    -1.40011962
 h      2.07737621     1.69144342    -0.38238228
 o      2.29034106    -1.14013467     0.29883039
 h      3.19875298    -0.74376277    -0.22856936
 c     -2.52669577    -0.53689682    -0.52330310
 h     -2.42960742    -1.28774224    -1.20589206
 h     -3.40487866    -1.01667046     0.19289744
 h     -2.90853911     0.37634443    -0.98871950
 h     -0.23089183     0.95151529     1.52798038
          17

 c      1.31179265    -0.29384216     0.01219179
 c     -0.13738838    -1.00917174     0.23569251
 c     -1.20664604    -0.24111120     0.08006075
 c     -0.93341079     1.17655711     0.76423052
 c     -0.21477162     1.37906621    -0.48041730
 c      1.20437197     0.91564318    -0.36898389
 h     -0.22969661    -2.02663384     0.04583305
 h     -1.77921230     1.78879916     1.08184433
 h     -0.68866054     1.60101920    -1.40843087
 h      2.08226941     1.68972724    -0.36402492
 o      2.29637934    -1.12983216     0.30517594
 h      3.19425600    -0.77605647    -0.21371026
 c     -2.53264082    -0.52820485    -0.53251291
 h     -2.44435275    -1.27698150    -1.21233438
 h     -3.42840408    -0.99199243     0.17168224
 h     -2.93410194     0.39435705    -0.97723754
 h     -0.17066105     0.92979313     1.53694312
          17

 c      1.32103447    -0.29469990     0.00632493
 c     -0.14436859    -1.01059690     0.23176172
 c     -1.19549426    -0.24761178     0.08394578
 c     -0.93307116     1.18557894     0.77582796
 c     -0.22333988     1.35569718    -0.47828759
 c      1.20683377     0.91379665    -0.37817016
 h     -0.24188234    -2.00297206     0.06432798
 h     -1.80861223     1.79275710     1.08954124
 h     -0.72254475     1.61849411    -1.42539153
 h      2.07218222     1.67543787    -0.34803588
 o      2.30459337    -1.11866157     0.31026591
 h      3.16177639    -0.82071947    -0.17966753
 c     -2.54065652    -0.51879222    -0.53888137
 h     -2.45516865    -1.28698376    -1.24354788
 h     -3.43063332    -0.95393396     0.14100745
 h     -2.96043001     0.41054011    -0.96634919
 h     -0.11953443     0.91611024     1.54662270
          17

 c      1.32811830    -0.29994335     0.00220872
 c     -0.14812325    -1.01018864     0.22656943
 c     -1.18588009    -0.25196441     0.08783630
 c     -0.93124506     1.19519117     0.78787340
 c     -0.23236434     1.33145395    -0.47537705
 c      1.20988415     0.91599572    -0.38831947
 h     -0.25312073    -2.01389052     0.08034143
 h     -1.83627063     1.79044307     1.09457821
 h     -0.75476852     1.63632165    -1.44038159
 h      2.04933037     1.65145862    -0.33525903
 o      2.31431767    -1.10709873     0.31458591
 h      3.11285991    -0.87175642    -0.13354252
 c     -2.55032640    -0.50919534    -0.54319825
 h     -2.46326084    -1.30741217    -1.29055821
 h     -3.41351408    -0.90546859     0.10400225
 h     -2.98502645     0.42392106    -0.95628142
 h     -0.08530955     0.91338237     1.55226426
          17

 c      1.33282752    -0.30897433    -0.00037990
 c     -0.14798574    -1.00878312     0.22019210
 c     -1.17866577    -0.25362693     0.09140591
 c     -0.92783046     1.20526629     0.80047111
 c     -0.24223803     1.30687385    -0.47237468
 c      1.21289657     0.92113950    -0.39917814
 h     -0.26306685    -2.05525335     0.09458236
 h     -1.85795639     1.78013217     1.09644417
 h     -0.78076153     1.65078422    -1.44516648
 h      2.01979570     1.62414498    -0.32614165
 o      2.32382722    -1.09588550     0.31921766
 h      3.07563196    -0.91912770    -0.09173999
 c     -2.56086388    -0.50007947    -0.54675950
 h     -2.47016051    -1.32504215    -1.34101334
 h     -3.38330614    -0.85179449     0.06678558
 h     -3.00567746     0.43433862    -0.94768238
 h     -0.07190930     0.92296888     1.55231815
          17

 c      1.33500917    -0.32082645    -0.00181138
 c     -0.14362714    -1.00815656     0.21259749
 c     -1.17441637    -0.25222491     0.09435896
 c     -0.92291893     1.21567680     0.81348060
 c     -0.25317394     1.28241652    -0.46968542
 c      1.21493571     0.92752242    -0.41043049
 h     -0.27024270    -2.10994157     0.10908837
 h     -1.87128718     1.76162488     1.09520713
 h     -0.79798483     1.65899850    -1.43527223
 h      1.99350737     1.60315858    -0.32039979
 o      2.33058361    -1.08579001     0.32566675
 h      3.09063313    -0.95260081    -0.07712098
 c     -2.57100868    -0.49166300    -0.55098248
 h     -2.47715057    -1.33028298    -1.38500081
 h     -3.35223195    -0.80066400     0.03952331
 h     -3.02067374     0.44249282    -0.94153779
 h     -0.07972035     0.94475076     1.54774044
          17

 c      1.33460178    -0.33435717    -0.00255348
 c     -0.13510932    -1.00985399     0.20380166
 c     -1.17326331    -0.24764343     0.09645801
 c     -0.91679056     1.22629005     0.82652124
 c     -0.26519593     1.25842828    -0.46743847
 c      1.21496582     0.93328557    -0.42178242
 h     -0.27309219    -2.16047846     0.12514562
 h     -1.87594741     1.73621000     1.09151676
 h     -0.80594557     1.65925714    -1.40980219
 h      1.98125061     1.59867073    -0.31698209
 o      2.33441359    -1.07692517     0.33416758
 h      3.16075507    -0.97296921    -0.09183416
 c     -2.57919799    -0.48374097    -0.55720702
 h     -2.48515818    -1.31822799    -1.41626242
 h     -3.33654136    -0.76077276     0.03496371
 h     -3.02897295     0.44970096    -0.93892175
 h     -0.10552273     0.97714443     1.54189079
          17

 c      1.33162534    -0.34844597    -0.00309767
 c     -0.12289143    -1.01462914     0.19389561
 c     -1.17484262    -0.24005350     0.09753010
 c     -0.90995812     1.23698595     0.83893824
 c     -0.27815031     1.23511401    -0.46549581
 c      1.21243368     0.93711219    -0.43295357
 h     -0.27052714    -2.19522423     0.14291748
 h     -1.87375003     1.70647743     1.08648355
 h     -0.80614688     1.65129948    -1.37123130
 h      1.98768452     1.61517918    -0.31493652
 o      2.33795990    -1.06907465     0.34354577
 h      3.24449316    -0.98671306    -0.11526161
 c     -2.58448620    -0.47612734    -0.56608468
 h     -2.49470961    -1.28777203    -1.43174812
 h     -3.34574291    -0.73692132     0.06035117
 h     -3.03027079     0.45746020    -0.94064744
 h     -0.14196177     1.01705844     1.54097432
          17

 c      1.32620350    -0.36217955    -0.00387274
 c     -0.10774173    -1.02249378     0.18301761
 c     -1.17836728    -0.22985678     0.09745064
 c     -0.90314976     1.24765936     0.84982550
 c     -0.29170692     1.21249765    -0.46343507
 c      1.20765021     0.93863596    -0.44361139
 h     -0.26193084    -2.20845760     0.16190304
 h     -1.86846202     1.67597417     1.08144282
 h     -0.80219933     1.63672525    -1.32555006
 h      2.00706707     1.64772102    -0.31453630
 o      2.34329836    -1.06222115     0.35293030
 h      3.30907929    -0.99652975    -0.13185353
 c     -2.58737475    -0.46891801    -0.57692123
 h     -2.50583472    -1.24109399    -1.43150137
 h     -3.37290213    -0.72689720     0.10915626
 h     -3.02494679     0.46698926    -0.94693757
 h     -0.17792422     1.06027754     1.55396727
          17

 c      1.31860142    -0.37495034    -0.00519577
 c     -0.09057431    -1.03292928     0.17133619
 c     -1.18281118    -0.21759215     0.09611879
 c     -0.89702681     1.25815583     0.85833096
 c     -0.30535803     1.19039650    -0.46056699
 c      1.20140753     0.93813228    -0.45339288
 h     -0.24708847    -2.19919741     0.18136361
 h     -1.86506371     1.64859430     1.07759927
 h     -0.79977661     1.61934188    -1.28214433
 h      2.02793537     1.68582822    -0.31707556
 o      2.35129714    -1.05640718     0.36197199
 h      3.33984049    -1.00269929    -0.13512998
 c     -2.58914853    -0.46212947    -0.58805748
 h     -2.51801068    -1.18395659    -1.41932209
 h     -3.40247282    -0.72506178     0.16612476
 h     -3.01388343     0.47891175    -0.95725953
 h     -0.20259502     1.10297573     1.58948269
          17

 c      1.30924526    -0.38645794    -0.00726213
 c     -0.07228288    -1.04503089     0.15904555
 c     -1.18711065    -0.20385514     0.09343834
 c     -0.89169978     1.26819925     0.86430357
 c     -0.31850458     1.16849302    -0.45613937
 c      1.19439789     0.93599643    -0.46198437
 h     -0.22625635    -2.17087296     0.20059941
 h     -1.86808687     1.62768541     1.07561768
 h     -0.80538618     1.60449465    -1.25170271
 h      2.04001622     1.71958384    -0.32386735
 o      2.36207567    -1.05160775     0.37056698
 h      3.33246145    -1.00490521    -0.12351118
 c     -2.59087745    -0.45528677    -0.59760082
 h     -2.53019972    -1.12629074    -1.40385180
 h     -3.42200786    -0.72656431     0.21718447
 h     -2.99823552     0.49320476    -0.97042657
 h     -0.21274009     1.14363643     1.64885926
          17

 c      1.29871378    -0.39665476    -0.01015325
 c     -0.05362098    -1.05753717     0.14635145
 c     -1.19031031    -0.18924707     0.08931401
 c     -0.88674257     1.27749331     0.86862619
 c     -0.33071551     1.14658252    -0.44981473
 c      1.18698443     0.93249909    -0.46916094
 h     -0.20038390    -2.13200187     0.21924546
 h     -1.87935913     1.61518258     1.07531907
 h     -0.82313164     1.59636785    -1.24096381
 h      2.03699321     1.74225604    -0.33570035
 o      2.37523000    -1.04771383     0.37874424
 h      3.28942670    -1.00274547    -0.09854612
 c     -2.59315795    -0.44745575    -0.60375128
 h     -2.54109206    -1.08106564    -1.39798791
 h     -3.42499463    -0.72830608     0.25302649
 h     -2.97925279     0.50936026    -0.98489434
 h     -0.21454352     1.18281494     1.72290273
          17

 c      1.28770733    -0.40566476    -0.01385126
 c     -0.03515197    -1.06884320     0.13343403
 c     -1.19163906    -0.17434595     0.08366697
 c     -0.88181599     1.28590699     0.87273703
 c     -0.34198280     1.12484419    -0.44207631
 c      1.17922100     0.92775431    -0.47478519
 h     -0.17129477    -2.09665320     0.23770821
 h     -1.89674882     1.61133755     1.07568754
 h     -0.85162543     1.59495821    -1.24798651
 h      2.01637177     1.75041170    -0.35279453
 o      2.38970298    -1.04456636     0.38676162
 h      3.22248706    -0.99565165    -0.06632797
 c     -2.59619696    -0.43780082    -0.60526770
 h     -2.54970087    -1.05848137    -1.41258063
 h     -3.40933545    -0.72847769     0.26862874
 h     -2.95820140     0.52660936    -0.99908785
 h     -0.21713067     1.22118188     1.79757206
          17

 c      1.27699744    -0.41369266    -0.01826069
 c     -0.01729437    -1.07729996     0.12041569
 c     -1.19053642    -0.15968475     0.07645884
 c     -0.87702359     1.29350001     0.87798323
 c     -0.35264637     1.10381170    -0.43404347
 c      1.17090839     0.92173286    -0.47880066
 h     -0.14127417    -2.08125043     0.25743749
 h     -1.91519714     1.61521702     1.07526492
 h     -0.88490871     1.59650262    -1.26394418
 h      1.97889133     1.74358962    -0.37488852
 o      2.40335070    -1.04203427     0.39541245
 h      3.16025070    -0.98223028    -0.04210803
 c     -2.59988610    -0.42628094    -0.60219675
 h     -2.55590257    -1.05843065    -1.44676946
 h     -3.37597337    -0.72614058     0.26244601
 h     -2.93634631     0.54408568    -1.01163593
 h     -0.22698447     1.25859370     1.86079027
          17

 c      1.26736098    -0.42092764    -0.02324399
 c     -0.00047238    -1.08204376     0.10742407
 c     -1.18666106    -0.14573924     0.06771062
 c     -0.87277785     1.30042862     0.88531331
 c     -0.36309086     1.08411822    -0.42691764
 c      1.16160624     0.91424697    -0.48123291
 h     -0.11173379    -2.09496345     0.27999017
 h     -1.92909035     1.62545912     1.07269121
 h     -0.91614355     1.59657552    -1.27901971
 h      1.92841294     1.72442633    -0.40131343
 o      2.41320539    -1.04011821     0.40605791
 h      3.14503391    -0.95935577    -0.05032188
 c     -2.60382738    -0.41357077    -0.59585168
 h     -2.56021164    -1.07151352    -1.48823798
 h     -3.32871933    -0.72128366     0.23652278
 h     -2.91494393     0.56087872    -1.02146205
 h     -0.24690003     1.29425695     1.90482355
          17

 c      1.25951284    -0.42747249    -0.02866400
 c      0.01476946    -1.08365695     0.09474066
 c     -1.17989631    -0.13293613     0.05751495
 c     -0.86955468     1.30685160     0.89520158
 c     -0.37354250     1.06632921    -0.42161046
 c      1.15061710     0.90490882    -0.48218861
 h     -0.08236315    -2.13183006     0.30501249
 h     -1.93422063     1.64080217     1.06707237
 h     -0.94012752     1.59222161    -1.28614798
 h      1.87211874     1.69916845    -0.43111684
 o      2.41863931    -1.03878052     0.41890817
 h      3.18372467    -0.92557321    -0.09668159
 c     -2.60728245    -0.40035437    -0.58809440
 h     -2.56319134    -1.08683069    -1.52295024
 h     -3.27520588    -0.71548210     0.19777756
 h     -2.89524742     0.57610048    -1.02776792
 h     -0.27679614     1.32708290     1.92610217
          17

 c      1.25407776    -0.43336237    -0.03438829
 c      0.02784548    -1.08367327     0.08281197
 c     -1.17034912    -0.12168461     0.04604464
 c     -0.86775188     1.31287103     0.90762545
 c     -0.38402369     1.05091519    -0.41864461
 c      1.13705623     0.89315313    -0.48182764
 h     -0.05216930    -2.17612614     0.32987547
 h     -1.92873455     1.66033046     1.05808420
 h     -0.95390534     1.58241345    -1.28175911
 h      1.81989761     1.67742681    -0.46341753
 o      2.42203626    -1.03764733     0.43229120
 h      3.23711117    -0.88574968    -0.15643366
 c     -2.60908307    -0.38686694    -0.58094995
 h     -2.56517025    -1.09654343    -1.54128971
 h     -3.22800366    -0.71295624     0.15962876
 h     -2.87852758     0.58909407    -1.03000221
 h     -0.31438117     1.35593735     1.92490395
          17

 c      1.25156386    -0.43865463    -0.04025179
 c      0.03828473    -1.08362730     0.07210091
 c     -1.15833841    -0.11240691     0.03355529
 c     -0.86766443     1.31849435     0.92201939
 c     -0.39436764     1.03826126    -0.41817554
 c      1.12017220     0.87852949    -0.48031429
 h     -0.02079199    -2.21285909     0.35132852
 h     -1.91339298     1.68359287     1.04590371
 h     -0.95663527     1.56789601    -1.26544633
 h      1.78100316     1.66881200    -0.49793785
 o      2.42530495    -1.03627740     0.44467935
 h      3.27437204    -0.84614916    -0.20693648
 c     -2.60782784    -0.37291248    -0.57634584
 h     -2.56619391    -1.09627518    -1.53867825
 h     -3.20227347    -0.72029297     0.13960471
 h     -2.86606759     0.59976271    -1.02790279
 h     -0.35519645     1.37984595     1.90584440
          17

 c      1.25229198    -0.44351049    -0.04603088
 c      0.04582341    -1.08459803     0.06297074
 c     -1.14436694    -0.10554182     0.02037716
 c     -0.86953285     1.32360393     0.93721458
 c     -0.40422888     1.02864701    -0.42002105
 c      1.09985168     0.86127508    -0.47782259
 h      0.01119771    -2.23240921     0.36684534
 h     -1.89143841     1.71068786     1.03106439
 h     -0.94953062     1.55113613    -1.23978752
 h      1.75848371     1.67634947    -0.53494265
 o      2.42923455    -1.03434467     0.45523828
 h      3.28291426    -0.81119501    -0.23662971
 c     -2.60274057    -0.35838190    -0.57517290
 h     -2.56602638    -1.08441691    -1.51465545
 h     -3.20576572    -0.74138579     0.14737755
 h     -2.85908811     0.60891081    -1.02163305
 h     -0.39229866     1.39827670     1.87899054
          17

 c      1.25632336    -0.44822566    -0.05144772
 c      0.05044300    -1.08716146     0.05565218
 c     -1.12907723    -0.10151774     0.00688957
 c     -0.87357808     1.32794858     0.95152117
 c     -0.41308374     1.02218624    -0.42367302
 c      1.07678893     0.84255992    -0.47462177
 h      0.04252163    -2.23053413     0.37502407
 h     -1.86797275     1.74225415     1.01428678
 h     -0.93599957     1.53647228    -1.21048096
 h      1.74736922     1.69353777    -0.57415909
 o      2.43402088    -1.03162799     0.46355665
 h      3.26001282    -0.78362276    -0.24074141
 c     -2.59434975    -0.34378027    -0.57650953
 h     -2.56421342    -1.06188851    -1.47242585
 h     -3.23104557    -0.77151267     0.17509266
 h     -2.85858492     0.61825490    -1.01182297
 h     -0.41664259     1.41142448     1.85962238
          17

 c      1.26342161    -0.45319612    -0.05619714
 c      0.05237353    -1.09143483     0.05024115
 c     -1.11319910    -0.10070396    -0.00652346
 c     -0.87987132     1.33121460     0.96330430
 c     -0.42027388     1.01876899    -0.42835130
 c      1.05210381     0.82401606    -0.47111262
 h      0.07145213    -2.20757832     0.37565109
 h     -1.84853043     1.77917573     0.99634444
 h     -0.92144820     1.52997360    -1.18600701
 h      1.73920612     1.70935560    -0.61407472
 o      2.43954475    -1.02799453     0.46948818
 h      3.20850131    -0.76481669    -0.21870969
 c     -2.58384138    -0.32983501    -0.57841629
 h     -2.56025397    -1.03267424    -1.41915183
 h     -3.26336464    -0.80080873     0.20681270
 h     -2.86508930     0.62969768    -0.99927367
 h     -0.42020186     1.41997916     1.86230426
          17

 c      1.27305313    -0.45882983    -0.05998513
 c      0.05205603    -1.09708095     0.04668912
 c     -1.09748553    -0.10334658    -0.01952659
 c     -0.88804952     1.33320307     0.97198285
 c     -0.42519272     1.01811578    -0.43322756
 c      1.02693378     0.80712898    -0.46774878
 h      0.09605267    -2.16847878     0.36988002
 h     -1.83692834     1.82184435     0.97805010
 h     -0.91162750     1.53786965    -1.17515531
 h      1.72690882     1.71444342    -0.65243571
 o      2.44534175    -1.02344322     0.47321401
 h      3.13742186    -0.75418327    -0.17512233
 c     -2.57223434    -0.31676815    -0.57893011
 h     -2.55380826    -1.00465907    -1.36641814
 h     -3.29064294    -0.82095986     0.23034831
 h     -2.87837838     0.64415567    -0.98450003
 h     -0.40159115     1.42408082     1.88975349
          17

 c      1.28441946    -0.46544065    -0.06256852
 c      0.05006290    -1.10327314     0.04477895
 c     -1.08264120    -0.10949721    -0.03187423
 c     -0.89733689     1.33395642     0.97826292
 c     -0.42762476     1.02000993    -0.43783973
 c      1.00230239     0.79294087    -0.46493259
 h      0.11452343    -2.12350884     0.36059606
 h     -1.83347630     1.86922273     0.96036082
 h     -0.90930703     1.56306120    -1.18202446
 h      1.70642704     1.70348813    -0.68704633
 o      2.45031159    -1.01826098     0.47555318
 h      3.06683388    -0.74673387    -0.12457598
 c     -2.56020935    -0.30414528    -0.57641764
 h     -2.54488045    -0.98864402    -1.32853352
 h     -3.30569529    -0.82723664     0.23954656
 h     -2.89726095     0.66079522    -0.96752375
 h     -0.36765454     1.42290830     1.93028356
          17

 c      1.29652757    -0.47315870    -0.06379500
 c      0.04699045    -1.10874892     0.04412378
 c     -1.06925981    -0.11895228    -0.04342477
 c     -0.90696767     1.33370846     0.98326327
 c     -0.42796390     1.02448889    -0.44232913
 c      0.97912892     0.78198043    -0.46295000
 h      0.12567346    -2.08811505     0.35249223
 h     -1.83499317     1.91844500     0.94445805
 h     -0.91226756     1.60252576    -1.20287796
 h      1.67666085     1.67520069    -0.71628910
 o      2.45252296    -1.01322500     0.47824542
 h      3.03095014    -0.73000343    -0.09592658
 c     -2.54821064    -0.29145029    -0.56999554
 h     -2.53393575    -0.99240293    -1.31567474
 h     -3.30504004    -0.81782442     0.23262311
 h     -2.91962064     0.67728856    -0.94807045
 h     -0.32848188     1.41564223     1.96793637
          17

 c      1.30831601    -0.48188774    -0.06364078
 c      0.04338008    -1.11225542     0.04429027
 c     -1.05778736    -0.13122111    -0.05413383
 c     -0.91643770     1.33276467     0.98778766
 c     -0.42705890     1.03171153    -0.44717318
 c      0.95821026     0.77426209    -0.46194227
 h      0.12908079    -2.07809075     0.35062208
 h     -1.83666505     1.96544965     0.93167790
 h     -0.91530822     1.64899669    -1.22903544
 h      1.63929451     1.63201734    -0.73950054
 o      2.45075419    -1.00904211     0.48254392
 h      3.05328445    -0.69316625    -0.10946990
 c     -2.53651781    -0.27885151    -0.56001439
 h     -2.52184596    -1.01325158    -1.32638553
 h     -3.28787827    -0.79308735     0.21081586
 h     -2.94274507     0.69086551    -0.92595770
 h     -0.29265817     1.40218918     1.99082939
          17

 c      1.31880124    -0.49131960    -0.06222069
 c      0.03973496    -1.11344866     0.04508225
 c     -1.04852366    -0.14553841    -0.06403868
 c     -0.92545168     1.33140388     0.99218470
 c     -0.42589422     1.04168100    -0.45275683
 c      0.94012731     0.76929760    -0.46188656
 h      0.12438772    -2.09925951     0.35705273
 h     -1.83417601     2.00616585     0.92332904
 h     -0.91358464     1.69476549    -1.25195952
 h      1.59907865     1.58024654    -0.75743004
 o      2.44657874    -1.00518472     0.48714493
 h      3.11278626    -0.64569290    -0.14372572
 c     -2.52522526    -0.26713285    -0.54780698
 h     -2.50964925    -1.03977386    -1.35001792
 h     -3.25612074    -0.75558255     0.17818166
 h     -2.96376616     0.69938901    -0.90139172
 h     -0.26586845     1.38312580     1.99270702
          17

 c      1.32714769    -0.50100506    -0.05974815
 c      0.03655657    -1.11331533     0.04669209
 c     -1.04164928    -0.16093170    -0.07323628
 c     -0.93380671     1.32981614     0.99644391
 c     -0.42536521     1.05411470    -0.45918429
 c      0.92513691     0.76614981    -0.46257164
 h      0.11074344    -2.14249284     0.36916490
 h     -1.82493627     2.03749242     0.92050245
 h     -0.90423556     1.73402184    -1.26587564
 h      1.56412616     1.53010460    -0.77271513
 o      2.44220635    -1.00079167     0.49032745
 h      3.17762652    -0.60292994    -0.16964882
 c     -2.51412694    -0.25698245    -0.53503684
 h     -2.49833101    -1.06004710    -1.37511879
 h     -3.21550556    -0.71081203     0.14242429
 h     -2.98006236     0.70201689    -0.87509175
 h     -0.25110199     1.35940490     1.97187310
          17

 c      1.33267162    -0.51045267    -0.05647518
 c      0.03426896    -1.11347422     0.04949443
 c     -1.03724514    -0.17633280    -0.08185217
 c     -0.94134805     1.32807110     1.00027711
 c     -0.42615234     1.06847058    -0.46629706
 c      0.91318808     0.76366734    -0.46363257
 h      0.08759545    -2.19150815     0.38214799
 h     -1.80843972     2.05783576     0.92394934
 h     -0.88651993     1.76345707    -1.26812468
 h      1.54454984     1.49367979    -0.78958757
 o      2.43898771    -0.99545414     0.49132804
 h      3.22905780    -0.57335036    -0.17294157
 c     -2.50257823    -0.24856705    -0.52341886
 h     -2.48875697    -1.06615930    -1.39370479
 h     -3.17697377    -0.66792627     0.11583916
 h     -2.98959636     0.69945912    -0.84826581
 h     -0.24883918     1.33211138     1.93037630
          17

 c      1.33485531    -0.51921235    -0.05264653
 c      0.03312098    -1.11532827     0.05379121
 c     -1.03528331    -0.19069856    -0.09000506
 c     -0.94800719     1.32610671     1.00312346
 c     -0.42863682     1.08401784    -0.47373548
 c      0.90424579     0.76103662    -0.46475459
 h      0.05548965    -2.23218900     0.39198419
 h     -1.78621201     2.06735081     0.93403536
 h     -0.86156955     1.78229034    -1.25892947
 h      1.54750705     1.47895431    -0.81151513
 o      2.43761332    -0.98910581     0.49002311
 h      3.25835941    -0.56003697    -0.14938101
 c     -2.48966020    -0.24166486    -0.51452667
 h     -2.48168524    -1.05438727    -1.40140224
 h     -3.15461488    -0.63783178     0.11294322
 h     -2.99116855     0.69388432    -0.82244257
 h     -0.25665284     1.30224047     1.87406728
          17

 c      1.33338148    -0.52691867    -0.04847377
 c      0.03315143    -1.11974177     0.05972490
 c     -1.03558728    -0.20311016    -0.09777665
 c     -0.95388601     1.32373804     1.00411447
 c     -0.43284140     1.09987933    -0.48096709
 c      0.89869674     0.75829233    -0.46594625
 h      0.01599765    -2.25575357     0.39639890
 h     -1.76163825     2.06803086     0.95075402
 h     -0.83223361     1.79240302    -1.24138322
 h      1.57166790     1.48401530    -0.83793639
 o      2.43838658    -0.98185564     0.48659415
 h      3.26229140    -0.56312620    -0.09975729
 c     -2.47503406    -0.23626688    -0.50909053
 h     -2.47776203    -1.02429343    -1.39672797
 h     -3.15574531    -0.62647120     0.14099126
 h     -2.98452860     0.68846165    -0.79915492
 h     -0.26835855     1.27038163     1.81306793
          17

 c      1.32817830    -0.53329870    -0.04411969
 c      0.03419031    -1.12703233     0.06728574
 c     -1.03779086    -0.21284197    -0.10519329
 c     -0.95927777     1.32070023     1.00215063
 c     -0.43841662     1.11504348    -0.48729388
 c      0.89722831     0.75613154    -0.46752497
 h     -0.02870167    -2.25842567     0.39468519
 h     -1.73956737     2.06352808     0.97382022
 h     -0.80288887     1.79852583    -1.22152023
 h      1.60837811     1.49927028    -0.86436047
 o      2.44124503    -0.97394838     0.48143091
 h      3.24230183    -0.58026084    -0.02857728
 c     -2.45964219    -0.23291521    -0.50642017
 h     -2.47752403    -0.97835401    -1.38096730
 h     -3.17296974    -0.63026447     0.19247251
 h     -2.97024887     0.68652539    -0.77950099
 h     -0.27411113     1.23630721     1.76084001
          17

 c      1.31946325    -0.53816743    -0.03968469
 c      0.03588069    -1.13701206     0.07632714
 c     -1.04133704    -0.21940547    -0.11222393
 c     -0.96441068     1.31671199     0.99633454
 c     -0.44472604     1.12843011    -0.49193295
 c      0.90033909     0.75532134    -0.46984737
 h     -0.07621238    -2.24081578     0.38744438
 h     -1.72532688     2.05834947     1.00286167
 h     -0.77866927     1.80756507    -1.20745367
 h      1.64770018     1.51438342    -0.88552574
 o      2.44549850    -0.96586156     0.47521547
 h      3.20811889    -0.60491023     0.05436533
 c     -2.44506623    -0.23214373    -0.50497097
 h     -2.48149116    -0.92230391    -1.35883390
 h     -3.19196688    -0.64120335     0.25212923
 h     -2.94933868     0.69055705    -0.76374357
 h     -0.26440744     1.19902375     1.72898866
          17

 c      1.30776850    -0.54141592    -0.03520265
 c      0.03773146    -1.14898927     0.08656350
 c     -1.04552379    -0.22256492    -0.11879312
 c     -0.96897180     1.31151752     0.98661782
 c     -0.45106422     1.13914374    -0.49428683
 c      0.90808130     0.75636267    -0.47312520
 h     -0.12435085    -2.20809212     0.37655681
 h     -1.72284298     2.05605432     1.03759543
 h     -0.76363706     1.82567087    -1.20620585
 h      1.68225104     1.52213077    -0.89759424
 o      2.44932057    -0.95851707     0.46906705
 h      3.18542109    -0.62301151     0.13160437
 c     -2.43265982    -0.23386633    -0.50308292
 h     -2.49037398    -0.86549466    -1.33940082
 h     -3.20162825    -0.65279747     0.30672706
 h     -2.92277297     0.70142653    -0.75120227
 h     -0.23765258     1.15815020     1.71953531
          17

 c      1.29390234    -0.54298446    -0.03066194
 c      0.03921479    -1.16175814     0.09756386
 c     -1.04958026    -0.22231901    -0.12480442
 c     -0.97213301     1.30495747     0.97387625
 c     -0.45689918     1.14684545    -0.49431709
 c      0.92008327     0.75944214    -0.47739360
 h     -0.17178947    -2.17052425     0.36523686
 h     -1.73250448     2.05705319     1.07765593
 h     -0.75879277     1.85386878    -1.21925632
 h      1.70792070     1.51883246    -0.89859473
 o      2.45010935    -0.95310353     0.46411605
 h      3.21046050    -0.61609549     0.18504327
 c     -2.42332483    -0.23738434    -0.49925803
 h     -2.50524144    -0.81923921    -1.33504028
 h     -3.19624794    -0.66131818     0.34780350
 h     -2.89126013     0.71821361    -0.74050346
 h     -0.20211475     1.11539383     1.72427760
          17

 c      1.27880787    -0.54282276    -0.02605141
 c      0.03987780    -1.17373378     0.10879081
 c     -1.05275915    -0.21885214    -0.13016619
 c     -0.97317475     1.29709104     0.95934285
 c     -0.46192971     1.15185083    -0.49262627
 c      0.93563887     0.76446492    -0.48253151
 h     -0.21870912    -2.14239646     0.35761729
 h     -1.75056752     2.05789531     1.12198869
 h     -0.76204969     1.88683407    -1.24148385
 h      1.72360492     1.50388413    -0.88826683
 o      2.44760523    -0.94974299     0.46021936
 h      3.28217278    -0.58297681     0.21694185
 c     -2.41760956    -0.24195403    -0.49258670
 h     -2.52706559    -0.79118420    -1.35484154
 h     -3.17410357    -0.66503601     0.37085643
 h     -2.85540037     0.73859481    -0.73002147
 h     -0.16926677     1.07392504     1.73211682
          17

 c      1.26341423    -0.54087441    -0.02138279
 c      0.03936134    -1.18348066     0.11975277
 c     -1.05443096    -0.21247560    -0.13481278
 c     -0.97184296     1.28818331     0.94417361
 c     -0.46595276     1.15481900    -0.49013868
 c      0.95376563     0.77106343    -0.48827057
 h     -0.26625547    -2.13624748     0.35713836
 h     -1.77093112     2.05301296     1.16841818
 h     -0.77013543     1.91642014    -1.26486337
 h      1.73120510     1.47962670    -0.86800392
 o      2.44408333    -0.94748539     0.45653367
 h      3.36043729    -0.53990272     0.24100709
 c     -2.41584605    -0.24735210    -0.48334391
 h     -2.55536918    -0.77999420    -1.39610882
 h     -3.13625569    -0.66358137     0.37450478
 h     -2.81606151     0.75950545    -0.71829676
 h     -0.14785506     1.03682061     1.73459448
          17

 c      1.24859102    -0.53709203    -0.01667432
 c      0.03723755    -1.19045483     0.13020182
 c     -1.05416895    -0.20358591    -0.13871680
 c     -0.96825610     1.27855521     0.92932599
 c     -0.46873947     1.15640744    -0.48775578
 c      0.97322123     0.77857542    -0.49419215
 h     -0.31393001    -2.15440647     0.36445427
 h     -1.78764717     2.03725089     1.21390577
 h     -0.78022934     1.93560409    -1.28243085
 h      1.73607398     1.45160713    -0.84092748
 o      2.44127807    -0.94559761     0.45263624
 h      3.41466126    -0.49963020     0.26425185
 c     -2.41812435    -0.25371785    -0.47285056
 h     -2.58769616    -0.77802699    -1.44586033
 h     -3.08643735    -0.65794846     0.36062526
 h     -2.77470543     0.77777868    -0.70429215
 h     -0.14248629     1.00625101     1.72698405
          17

 c      1.23513113    -0.53146424    -0.01193489
 c      0.03291067    -1.19510343     0.14015168
 c     -1.05181269    -0.19265293    -0.14188989
 c     -0.96272537     1.26846135     0.91553658
 c     -0.47000692     1.15712772    -0.48620334
 c      0.99254468     0.78607415    -0.49976064
 h     -0.35789160    -2.18775917     0.37734633
 h     -1.79647284     2.00738490     1.25520962
 h     -0.79050116     1.94010888    -1.28988169
 h      1.74701688     1.42832437    -0.81157954
 o      2.43987553    -0.94374459     0.44843119
 h      3.43130443    -0.46822435     0.28825035
 c     -2.42405207    -0.26101467    -0.46281700
 h     -2.62083513    -0.77772669    -1.48995326
 h     -3.03191944    -0.65117009     0.33566212
 h     -2.73354190     0.79070799    -0.68746167
 h     -0.15415006     0.98330258     1.70774820
          17

 c      1.22370161    -0.52405625    -0.00715344
 c      0.02581984    -1.19820060     0.14971066
 c     -1.04748817    -0.18022472    -0.14437100
 c     -0.95566902     1.25805534     0.90327643
 c     -0.46944269     1.15733075    -0.48599440
 c      1.01031802     0.79261736    -0.50447134
 h     -0.39283595    -2.22325698     0.39268794
 h     -1.79541032     1.96253575     1.28948719
 h     -0.80008987     1.92849153    -1.28567403
 h      1.77354084     1.41852791    -0.78430421
 o      2.43995929    -0.94180365     0.44393153
 h      3.40661648    -0.44791683     0.31258686
 c     -2.43256231    -0.26876572    -0.45506177
 h     -2.65205999    -0.77439821    -1.51841234
 h     -2.98434264    -0.64922877     0.31236002
 h     -2.69548807     0.79655892    -0.66769281
 h     -0.18058170     0.96787312     1.67823370
          17

 c      1.21478757    -0.51505802    -0.00228568
 c      0.01569497    -1.20027439     0.15894607
 c     -1.04157197    -0.16692444    -0.14620542
 c     -0.94761214     1.24741284     0.89265483
 c     -0.46673444     1.15720853    -0.48740077
 c      1.02573196     0.79773839    -0.50808642
 h     -0.41460948    -2.25037455     0.40797540
 h     -1.78485598     1.90410269     1.31473316
 h     -0.80905124     1.90198566    -1.27091681
 h      1.81940875     1.42575747    -0.76062870
 o      2.44121908    -0.93979247     0.43918198
 h      3.34333239    -0.43822675     0.33612711
 c     -2.44214237    -0.27618880    -0.45132526
 h     -2.67949493    -0.76598311    -1.52594355
 h     -2.95720767    -0.66014210     0.30769511
 h     -2.66393652     0.79499384    -0.64522197
 h     -0.21595886     0.95839240     1.64302723
          17

 c      1.20865613    -0.50480844     0.00275196
 c      0.00264617    -1.20144689     0.16784645
 c     -1.03460955    -0.15342972    -0.14742640
 c     -0.93919397     1.23656805     0.88330965
 c     -0.46157402     1.15676945    -0.49040234
 c      1.03893882     0.80170516    -0.51069912
 h     -0.42120902    -2.26291335     0.42170895
 h     -1.76780137     1.83564228     1.33017870
 h     -0.81848050     1.86457032    -1.24952113
 h      1.87854238     1.44551770    -0.73863749
 o      2.44282653    -0.93797295     0.43425346
 h      3.25277155    -0.43428145     0.35716918
 c     -2.45168141    -0.28277552    -0.45237014
 h     -2.70204202    -0.75232872    -1.51127115
 h     -2.95702026    -0.68822635     0.33120887
 h     -2.64237749     0.78738100    -0.62057930
 h     -0.25049485     0.95151215     1.61049377
          17

 c      1.20534448    -0.49377475     0.00806730
 c     -0.01287437    -1.20147557     0.17632671
 c     -1.02722845    -0.14043953    -0.14805174
 c     -0.93102636     1.22550294     0.87446173
 c     -0.45363840     1.15581715    -0.49465425
 c      1.05069423     0.80519110    -0.51253194
 h     -0.41272628    -2.25872599     0.43330918
 h     -1.75000683     1.76261061     1.33667351
 h     -0.83072812     1.82293597    -1.22829238
 h      1.93913550     1.46913362    -0.71538755
 o      2.44306680    -0.93717496     0.42925752
 h      3.16102032    -0.42167791     0.37335202
 c     -2.46106075    -0.28877555    -0.45713147
 h     -2.71941332    -0.73493106    -1.47712221
 h     -2.97737642    -0.72867826     0.37470320
 h     -2.63394177     0.77670735    -0.59448723
 h     -0.27193945     0.94259941     1.59154150
          17

 c      1.20465496    -0.48248803     0.01374771
 c     -0.03015600    -1.19981629     0.18423463
 c     -1.02007792    -0.12863934    -0.14809673
 c     -0.92327316     1.21403351     0.86539696
 c     -0.44260173     1.15403463    -0.49958688
 c      1.06178287     0.80881711    -0.51375057
 h     -0.39111473    -2.23944460     0.44306243
 h     -1.73942950     1.69148242     1.33672138
 h     -0.84914648     1.78520779    -1.21573958
 h      1.99017970     1.48890614    -0.68904774
 o      2.43962813    -0.93890007     0.42429606
 h      3.10505627    -0.37500194     0.38279394
 c     -2.47058215    -0.29475647    -0.46338091
 h     -2.73251500    -0.71724747    -1.43109158
 h     -3.00611502    -0.77176341     0.42088307
 h     -2.64095043     0.76664722    -0.56763510
 h     -0.27129977     0.92820235     1.59399923
          17

 c      1.20617195    -0.47145228     0.01980336
 c     -0.04832262    -1.19566304     0.19135067
 c     -1.01378259    -0.11866178    -0.14759498
 c     -0.91534168     1.20174398     0.85615846
 c     -0.42827267     1.15126140    -0.50474434
 c      1.07274213     0.81295651    -0.51442846
 h     -0.35997489    -2.21064167     0.45219932
 h     -1.74370195     1.62777355     1.33343038
 h     -0.87636571     1.75743248    -1.21829524
 h      2.02437328     1.50013334    -0.65924939
 o      2.43222213    -0.94354883     0.41930801
 h      3.09196984    -0.28642403     0.38701159
 c     -2.48028640    -0.30089857    -0.46869237
 h     -2.74398284    -0.70511789    -1.38656679
 h     -3.03343527    -0.80938851     0.45570651
 h     -2.66454639     0.75992393    -0.54049088
 h     -0.24924962     0.90909030     1.61585667
          17

 c      1.20935539    -0.46106454     0.02615047
 c     -0.06642792    -1.18802383     0.19740225
 c     -1.00890035    -0.11103238    -0.14661821
 c     -0.90636567     1.18823223     0.84764080
 c     -0.41083286     1.14778073    -0.51017039
 c      1.08382888     0.81772225    -0.51457470
 h     -0.32402355    -2.18159465     0.46291834
 h     -1.76585326     1.57379115     1.32827343
 h     -0.91146439     1.73993746    -1.23589571
 h      2.03827008     1.50104900    -0.62665163
 o      2.42304295    -0.94928820     0.41416525
 h      3.09128355    -0.18407050     0.38944258
 c     -2.48989074    -0.30682543    -0.47088803
 h     -2.75783393    -0.70576368    -1.36040888
 h     -3.05350686    -0.83693405     0.47143560
 h     -2.70445388     0.75686564    -0.51335444
 h     -0.21473940     0.88973470     1.64665287
          17

 c      1.21365042    -0.45157887     0.03263216
 c     -0.08358278    -1.17598943     0.20213480
 c     -1.00588910    -0.10609931    -0.14529002
 c     -0.89596836     1.17340758     0.84105927
 c     -0.39091720     1.14423795    -0.51638021
 c      1.09505131     0.82298737    -0.51415366
 h     -0.28777279    -2.16268020     0.47782086
 h     -1.80183901     1.52832046     1.31972275
 h     -0.94917815     1.72797229    -1.26209598
 h      2.03195886     1.49245135    -0.59250928
 o      2.41385339    -0.95426576     0.40885686
 h      3.07995621    -0.09684368     0.39210497
 c     -2.49914103    -0.31201659    -0.46871997
 h     -2.77674080    -0.72352053    -1.36336529
 h     -3.06340801    -0.85258197     0.46527342
 h     -2.75890779     0.75517618    -0.48660702
 h     -0.17818470     0.87503525     1.67494309
          17

 c      1.21852143    -0.44310082     0.03903542
 c     -0.09909116    -1.15926434     0.20546070
 c     -1.00509375    -0.10396323    -0.14379261
 c     -0.88439231     1.15748134     0.83741444
 c     -0.36942880     1.14127327    -0.52393952
 c      1.10616010     0.82838436    -0.51309806
 h     -0.25389376    -2.15950934     0.49836356
 h     -1.84275930     1.48860346     1.30458027
 h     -0.98236585     1.71576268    -1.28857771
 h      2.00925196     1.47773164    -0.55837523
 o      2.40545473    -0.95747855     0.40346183
 h      3.05028436    -0.04052602     0.39577483
 c     -2.50815613    -0.31633155    -0.46255753
 h     -2.79886946    -0.75541311    -1.39063339
 h     -3.06227696    -0.85665203     0.43812527
 h     -2.82480247     0.75101853    -0.46090044
 h     -0.14734658     0.86828259     1.69278802
          17

 c      1.22343873    -0.43560418     0.04510503
 c     -0.11245325    -1.13855657     0.20758709
 c     -1.00676134    -0.10443830    -0.14236775
 c     -0.87217198     1.14080304     0.83720447
 c     -0.34732005     1.13927463    -0.53312689
 c      1.11660114     0.83329136    -0.51133269
 h     -0.22302571    -2.16848795     0.52342865
 h     -1.87914072     1.45232192     1.28031597
 h     -1.00478750     1.69935735    -1.30883314
 h      1.97822353     1.46320763    -0.52579970
 o      2.39815723    -0.95851510     0.39809883
 h      3.00250916    -0.02185956     0.40073204
 c     -2.51728673    -0.31995078    -0.45396732
 h     -2.81917059    -0.79317465    -1.42683357
 h     -3.05130762    -0.85169457     0.39450605
 h     -2.89807261     0.74052423    -0.43713292
 h     -0.12666130     0.87087953     1.69632725
          17

 c      1.22785898    -0.42897724     0.05056424
 c     -0.12322956    -1.11533036     0.20896821
 c     -1.01106770    -0.10706846    -0.14130472
 c     -0.85986773     1.12375466     0.84035336
 c     -0.32548500     1.13834295    -0.54385175
 c      1.12555844     0.83688566    -0.50881689
 h     -0.19522511    -2.17948954     0.54980547
 h     -1.90370300     1.41831065     1.24626280
 h     -1.01233478     1.67720880    -1.31926332
 h      1.95066522     1.45777000    -0.49590161
 o      2.39203262    -0.95734913     0.39290256
 h      2.94095392    -0.04176756     0.40712311
 c     -2.52669204    -0.32293637    -0.44485053
 h     -2.83300583    -0.82857550    -1.45730157
 h     -3.03450597    -0.84335731     0.34347142
 h     -2.97420584     0.72097036    -0.41628004
 h     -0.11757462     0.88264101     1.68525898
          17

 c      1.23122446    -0.42308880     0.05514247
 c     -0.13095501    -1.09121848     0.21013600
 c     -1.01813010    -0.11119389    -0.14090992
 c     -0.84800362     1.10671725     0.84623596
 c     -0.30471363     1.13834516    -0.55570822
 c      1.13231501     0.83842635    -0.50558456
 h     -0.17100578    -2.18211585     0.57396255
 h     -1.91225232     1.38648959     1.20365435
 h     -1.00327352     1.64987770    -1.31908021
 h      1.93780733     1.46984576    -0.46902543
 o      2.38690940    -0.95439753     0.38800569
 h      2.87406252    -0.09426989     0.41519259
 c     -2.53610141    -0.32498435    -0.43710912
 h     -2.83769707    -0.85593601    -1.47280160
 h     -3.01935605    -0.84124669     0.29925212
 h     -3.04881357     0.69140801    -0.39920245
 h     -0.11855667     0.90205529     1.66269791
          17

 c      1.23299805    -0.41784746     0.05860488
 c     -0.13517194    -1.06762367     0.21156537
 c     -1.02798854    -0.11604496    -0.14146563
 c     -0.83711824     1.09005599     0.85372132
 c     -0.28563558     1.13896357    -0.56804628
 c      1.13687497     0.83775790    -0.50172560
 h     -0.15128226    -2.16941557     0.59330954
 h     -1.90384006     1.35767001     1.15524870
 h     -0.97841953     1.61981870    -1.31021599
 h      1.94289480     1.50165345    -0.44509182
 o      2.38216318    -0.95090384     0.38350165
 h      2.81737501    -0.16020295     0.42575528
 c     -2.54497201    -0.32559654    -0.43236839
 h     -2.83231693    -0.87213073    -1.46917467
 h     -3.01463886    -0.85689514     0.27748929
 h     -3.11824697     0.65280131    -0.38647338
 h     -0.12466877     0.92651133     1.63547752
          17

 c      1.23276872    -0.41320907     0.06078044
 c     -0.13552795    -1.04555916     0.21360567
 c     -1.04055083    -0.12085472    -0.14319248
 c     -0.82776947     1.07408055     0.86128420
 c     -0.26862568     1.13972521    -0.58001356
 c      1.14011615     0.83551526    -0.49732320
 h     -0.13697311    -2.13865076     0.60661209
 h     -1.88097671     1.33345544     1.10491358
 h     -0.94158201     1.59139046    -1.29754279
 h      1.95898831     1.54677214    -0.42441121
 o      2.37651075    -0.94934322     0.37936505
 h      2.79589614    -0.20090133     0.44126212
 c     -2.55309319    -0.32475181    -0.43117655
 h     -2.81718836    -0.87612418    -1.44624306
 h     -3.02343770    -0.89595999     0.28450405
 h     -3.18007224     0.60780773    -0.37823129
 h     -0.12765330     0.95285293     1.61378448
          17

 c      1.23042307    -0.40912963     0.06159611
 c     -0.13188247    -1.02557495     0.21643617
 c     -1.05552673    -0.12496455    -0.14622226
 c     -0.82029194     1.05895761     0.86737325
 c     -0.25372429     1.14003388    -0.59060373
 c      1.14318027     0.83274474    -0.49245465
 h     -0.12872117    -2.09115320     0.61411917
 h     -1.84992071     1.31623899     1.05716841
 h     -0.89976181     1.57072334    -1.28887815
 h      1.97525359     1.59457200    -0.40775506
 o      2.36895723    -0.95168914     0.37547871
 h      2.82780055    -0.18637607     0.46511957
 c     -2.56090804    -0.32334768    -0.43256292
 h     -2.79368594    -0.86898494    -1.40754127
 h     -3.03942621    -0.95240653     0.31166190
 h     -3.23325203     0.56028690    -0.37411120
 h     -0.11878488     0.97855473     1.60785084
          17

 c      1.22623763    -0.40552624     0.06109517
 c     -0.12439437    -1.00769157     0.22002185
 c     -1.07239311    -0.12790568    -0.15058755
 c     -0.81432368     1.04465813     0.87105262
 c     -0.24073567     1.13928207    -0.59882924
 c      1.14689140     0.83044190    -0.48723697
 h     -0.12676116    -2.03245756     0.61778560
 h     -1.82016345     1.30906354     1.01650135
 h     -0.86152705     1.56452017    -1.29324063
 h      1.98312699     1.63556348    -0.39581081
 o      2.36054093    -0.95642540     0.37201231
 h      2.89629136    -0.14320785     0.49549412
 c     -2.56898014    -0.32260566    -0.43474072
 h     -2.76432899    -0.85454252    -1.36100634
 h     -3.05311719    -1.01413245     0.34438147
 h     -3.27803936     0.51460309    -0.37328881
 h     -0.09499022     1.00272088     1.62154963
          17

 c      1.22076394    -0.40232708     0.05940728
 c     -0.11353318    -0.99137689     0.22408752
 c     -1.09040610    -0.12940753    -0.15622730
 c     -0.80876402     1.03107049     0.87235184
 c     -0.22962180     1.13709642    -0.60413565
 c      1.15163221     0.82935020    -0.48182560
 h     -0.13091957    -1.97251357     0.62156312
 h     -1.80146572     1.31497732     0.98644862
 h     -0.83230175     1.57708557    -1.31596152
 h      1.97808320     1.66348577    -0.38889402
 o      2.35294361    -0.96127758     0.36935064
 h      2.97257574    -0.11037716     0.52645209
 c     -2.57750719    -0.32329247    -0.43579521
 h     -2.73275093    -0.84010409    -1.31978072
 h     -3.05791444    -1.07064089     0.37124230
 h     -3.31559960     0.47482582    -0.37468377
 h     -0.06204575     1.02546492     1.64943290
          17

 c      1.21468967    -0.39952165     0.05670394
 c     -0.10001989    -0.97571650     0.22816652
 c     -1.10865773    -0.12934330    -0.16299744
 c     -0.80257468     1.01822662     0.87192526
 c     -0.22085599     1.13357615    -0.60678556
 c      1.15742406     0.82992812    -0.47638930
 h     -0.14078554    -1.92422222     0.63104025
 h     -1.79837239     1.33558031     0.96885962
 h     -0.81029139     1.60745040    -1.35392184
 h      1.95920775     1.67539151    -0.38696862
 o      2.34717339    -0.96518529     0.36777218
 h      3.03779266    -0.10700841     0.55322606
 c     -2.58638801    -0.32557935    -0.43400314
 h     -2.70276401    -0.83512273    -1.29983990
 h     -3.05088333    -1.11526114     0.38568815
 h     -3.34733188     0.44397197    -0.37728097
 h     -0.03017682     1.04654337     1.68137977
          17

 c      1.20877613    -0.39714091     0.05316540
 c     -0.08474418    -0.95995993     0.23181498
 c     -1.12616635    -0.12765310    -0.17069170
 c     -0.79553417     1.00643202     0.87054129
 c     -0.21523315     1.12922712    -0.60770252
 c      1.16397589     0.83233724    -0.47109533
 h     -0.15585861    -1.89783926     0.65125970
 h     -1.80683697     1.36958534     0.96387013
 h     -0.78866785     1.65009375    -1.39711283
 h      1.92871171     1.67156479    -0.38971604
 o      2.34365952    -0.96789599     0.36740919
 h      3.08201100    -0.13856372     0.57302797
 c     -2.59553500    -0.32953291    -0.42848070
 h     -2.67653065    -0.84544486    -1.31073278
 h     -3.03157497    -1.14449457     0.38480502
 h     -3.37412183     0.42348576    -0.38040951
 h     -0.00816298     1.06500654     1.70835861
          17

 c      1.20384105    -0.39520063     0.04896088
 c     -0.06872954    -0.94420479     0.23492718
 c     -1.14197778    -0.12429165    -0.17907364
 c     -0.78817433     0.99620395     0.86882889
 c     -0.21339902     1.12467462    -0.60795335
 c      1.17066393     0.83638638    -0.46610521
 h     -0.17511589    -1.89361201     0.68326193
 h     -1.81717596     1.41296718     0.97040863
 h     -0.76091387     1.69824749    -1.43448667
 h      1.89202950     1.65599373    -0.39654904
 o      2.34249388    -0.96953028     0.36829158
 h      3.10051837    -0.20388115     0.58444129
 c     -2.60500177    -0.33561356    -0.41980267
 h     -2.65417407    -0.86787243    -1.34693621
 h     -3.00115212    -1.15726645     0.36833655
 h     -3.39588770     0.41312358    -0.38381915
 h     -0.00101850     1.07959083     1.72460744
          17

 c      1.20074501    -0.39365983     0.04424069
 c     -0.05313017    -0.92943474     0.23781684
 c     -1.15525301    -0.11922506    -0.18790947
 c     -0.78130272     0.98810195     0.86721531
 c     -0.21560528     1.12045998    -0.60840192
 c      1.17650932     0.84146139    -0.46157164
 h     -0.19632314    -1.90157207     0.72320054
 h     -1.81969793     1.46051376     0.98668424
 h     -0.72355203     1.74622727    -1.45776237
 h      1.85804258     1.63703573    -0.40663809
 o      2.34346994    -0.97047857     0.37035469
 h      3.09315387    -0.29697509     0.58732405
 c     -2.61481787    -0.34439716    -0.40954352
 h     -2.63551339    -0.89342152    -1.39304872
 h     -2.96218936    -1.15502672     0.33858795
 h     -3.41160091     0.41120087    -0.38753079
 h     -0.01008389     1.08912076     1.72760487
          17

 c      1.20033952    -0.39243388     0.03914406
 c     -0.03912772    -0.91687086     0.24097262
 c     -1.16532973    -0.11245037    -0.19698487
 c     -0.77569982     0.98258748     0.86590436
 c     -0.22171247     1.11697695    -0.60961697
 c      1.18030694     0.84661473    -0.45762410
 h     -0.21634503    -1.90894994     0.76514915
 h     -1.80795503     1.50730207     1.01050804
 h     -0.67616704     1.79013391    -1.46223351
 h      1.83777065     1.62634335    -0.41914559
 o      2.34584851    -0.97154911     0.37337043
 h      3.06797719    -0.40473677     0.58390449
 c     -2.62481423    -0.35595007    -0.39945102
 h     -2.62101251    -0.91394875    -1.43450137
 h     -2.91892898    -1.14290834     0.30122497
 h     -3.41975413     0.41507300    -0.39156848
 h     -0.03347889     1.09274864     1.71778535
          17

 c      1.20336015    -0.39144902     0.03381812
 c     -0.02773907    -0.90742448     0.24480453
 c     -1.17176211    -0.10401294    -0.20610215
 c     -0.77206398     0.97995449     0.86483093
 c     -0.23127661     1.11446776    -0.61187692
 c      1.18108425     0.85106077    -0.45434268
 h     -0.23218778    -1.90611347     0.80393560
 h     -1.77936346     1.54948314     1.03952643
 h     -0.62068011     1.82790386    -1.44645693
 h      1.83939509     1.63318884    -0.43368137
 o      2.34781556    -0.97424890     0.37678746
 h      3.05000448    -0.50255114     0.58135731
 c     -2.63455875    -0.36952292    -0.39120318
 h     -2.61148972    -0.92467804    -1.46187782
 h     -2.87742062    -1.13140001     0.26641520
 h     -3.41904841     0.42171067    -0.39572026
 h     -0.06618424     1.09009438     1.69867116
          17

 c      1.21026597    -0.39067937     0.02842928
 c     -0.01964456    -0.90152192     0.24953532
 c     -1.17434287    -0.09401848    -0.21506798
 c     -0.77103454     0.98030200     0.86361510
 c     -0.24363095     1.11301715    -0.61517704
 c      1.17866168     0.85483154    -0.45176515
 h     -0.24174497    -1.88805784     0.83621666
 h     -1.73490250     1.58468126     1.07143210
 h     -0.56077537     1.85944104    -1.41200724
 h      1.86209547     1.65692762    -0.45035585
 o      2.34669350    -0.98033238     0.37979513
 h      3.07856919    -0.56189372     0.59098922
 c     -2.64343538    -0.38371347    -0.38637186
 h     -2.60773555    -0.92377329    -1.47050504
 h     -2.84430221    -1.13544710     0.24769127
 h     -3.40901569     0.42828457    -0.39943736
 h     -0.10005566     1.08128176     1.67711426
          17

 c      1.22105690    -0.39012078     0.02313904
 c     -0.01509557    -0.89909854     0.25516793
 c     -1.17310708    -0.08264699    -0.22368370
 c     -0.77311142     0.98353370     0.86163470
 c     -0.25794995     1.11252580    -0.61922616
 c      1.17363630     0.85873026    -0.44994163
 h     -0.24409037    -1.85399179     0.86064518
 h     -1.67886384     1.61238004     1.10422180
 h     -0.50143755     1.88703988    -1.36346633
 h      1.89654631     1.68750833    -0.46909677
 o      2.34228335    -0.98972467     0.38230155
 h      3.15577320    -0.58406681     0.61317032
 c     -2.65091399    -0.39732821    -0.38589162
 h     -2.61033984    -0.91151355    -1.45942369
 h     -2.82347834    -1.16566717     0.25444640
 h     -3.39043198     0.43278138    -0.40189820
 h     -0.12498765     1.06667964     1.66224058
          17

 c      1.23521572    -0.38975924     0.01806591
 c     -0.01389299    -0.89961483     0.26145966
 c     -1.16831961    -0.07017292    -0.23174187
 c     -0.77835243     0.98938493     0.85837243
 c     -0.27332156     1.11270257    -0.62349397
 c      1.16685500     0.86363988    -0.44894673
 h     -0.23961811    -1.80701579     0.87806631
 h     -1.61862391     1.63437845     1.13656745
 h     -0.44819945     1.91564480    -1.30799975
 h      1.93137489     1.71326302    -0.48924224
 o      2.33727009    -1.00102465     0.38503584
 h      3.24053606    -0.59227778     0.63595001
 c     -2.65674134    -0.41036877    -0.38933945
 h     -2.61960509    -0.89001226    -1.43127756
 h     -2.81403717    -1.21744965     0.28325084
 h     -3.36542766     0.43453901    -0.40216096
 h     -0.13266350     1.04624127     1.66124648
          17

 c      1.25184282    -0.38957020     0.01327731
 c     -0.01543089    -0.90207570     0.26788681
 c     -1.16045198    -0.05698853    -0.23903052
 c     -0.78604180     0.99744718     0.85388659
 c     -0.28885218     1.11318758    -0.62739938
 c      1.15904414     0.87004405    -0.44883814
 h     -0.23016914    -1.75423909     0.89202877
 h     -1.56370246     1.65487284     1.16822005
 h     -0.40591763     1.95160514    -1.25343376
 h      1.95773353     1.72615132    -0.50979336
 o      2.33379167    -1.01338773     0.38855403
 h      3.30179073    -0.60092825     0.65054448
 c     -2.66079197    -0.42366033    -0.39514642
 h     -2.63545560    -0.86356644    -1.39328426
 h     -2.81261959    -1.27512682     0.32146533
 h     -3.33715443     0.43431239    -0.39927379
 h     -0.12137901     1.01919040     1.67380711
          17

 c      1.26984671    -0.38951030     0.00879319
 c     -0.01881820    -0.90512618     0.27364730
 c     -1.15014685    -0.04361546    -0.24534646
 c     -0.79485032     1.00719705     0.84886907
 c     -0.30376158     1.11388411    -0.63061503
 c      1.15073097     0.87795088    -0.44962622
 h     -0.21889754    -1.70630476     0.90905075
 h     -1.52319310     1.67914343     1.19993681
 h     -0.37769191     1.99892486    -1.20490764
 h      1.97030372     1.72257578    -0.52977224
 o      2.33286867    -1.02650051     0.39308988
 h      3.32633908    -0.61534552     0.65336494
 c     -2.66291579    -0.43776699    -0.40127128
 h     -2.65741120    -0.83908326    -1.35853794
 h     -2.81616364    -1.32393444     0.35679385
 h     -3.30903036     0.43367555    -0.39232123
 h     -0.09675486     0.98497345     1.69171402
          17

 c      1.28811111    -0.38950721     0.00459129
 c     -0.02308266    -0.90739305     0.27784824
 c     -1.13816953    -0.03069066    -0.25051302
 c     -0.80350729     1.01815737     0.84427466
 c     -0.31739094     1.11527084    -0.63323157
 c      1.14226243     0.88697898    -0.45127033
 h     -0.20928535    -1.67410622     0.93680110
 h     -1.50201291     1.71042690     1.23227479
 h     -0.36486958     2.05553650    -1.16297123
 h      1.96701707     1.70270306    -0.54844744
 o      2.33485216    -1.04024433     0.39869086
 h      3.31105939    -0.63682007     0.64365429
 c     -2.66295149    -0.45261571    -0.40564657
 h     -2.68487363    -0.82486992    -1.34425912
 h     -2.82249946    -1.35480219     0.38115020
 h     -3.28383489     0.43399309    -0.38050873
 h     -0.06762973     0.94444728     1.70445765
          17

 c      1.30561378    -0.38947277     0.00062200
 c     -0.02741021    -0.90808630     0.27997265
 c     -1.12534813    -0.01891314    -0.25439276
 c     -0.81130810     1.03011336     0.84102875
 c     -0.32916360     1.11831239    -0.63559755
 c      1.13379520     0.89644722    -0.45368490
 h     -0.20332526    -1.66233825     0.97892303
 h     -1.49895899     1.74729128     1.26399500
 h     -0.36775634     2.11397189    -1.12529859
 h      1.94899750     1.67003845    -0.56551081
 o      2.33959400    -1.05458160     0.40527050
 h      3.25980915    -0.66426734     0.62250353
 c     -2.66078423    -0.46787040    -0.40696328
 h     -2.71749967    -0.82604708    -1.36192128
 h     -2.83007456    -1.36372366     0.39038217
 h     -3.26306419     0.43546993    -0.36334970
 h     -0.04209164     0.89997161     1.70404256
          17

 c      1.32148981    -0.38934633    -0.00316352
 c     -0.03125947    -0.90731282     0.28024287
 c     -1.11250043    -0.00895309    -0.25689064
 c     -0.81809052     1.04309773     0.83988305
 c     -0.33860115     1.12405030    -0.63804592
 c      1.12523701     0.90542719    -0.45673889
 h     -0.20065614    -1.66614918     1.03091699
 h     -1.50862435     1.78445881     1.29201403
 h     -0.38597890     2.16545112    -1.08957601
 h      1.92105402     1.63150907    -0.58130300
 o      2.34623163    -1.06963659     0.41256210
 h      3.18666673    -0.69284778     0.59344325
 c     -2.65644591    -0.48337254    -0.40553851
 h     -2.75449846    -0.84039428    -1.40607927
 h     -2.83772213    -1.35052493     0.38352935
 h     -3.24682616     0.43679085    -0.34089802
 h     -0.02588269     0.85478924     1.68637732
          17

 c      1.33504117    -0.38914378    -0.00678384
 c     -0.03427572    -0.90569528     0.27939399
 c     -1.10035829    -0.00134694    -0.25795410
 c     -0.82397139     1.05718254     0.84128253
 c     -0.34539074     1.13324449    -0.64074651
 c      1.11620021     0.91281093    -0.46024991
 h     -0.19970921    -1.67565367     1.08283196
 h     -1.52478694     1.81586906     1.31289667
 h     -0.41848062     2.20315445    -1.05486846
 h      1.89200414     1.59727284    -0.59702621
 o      2.35268153    -1.08596643     0.42003588
 h      3.12414936    -0.70975760     0.56371078
 c     -2.65017356    -0.49897778    -0.40292413
 h     -2.79359655    -0.86103244    -1.45905127
 h     -2.84469070    -1.31867456     0.36280728
 h     -3.23421566     0.43550717    -0.31389454
 h     -0.02212318     0.81238490     1.65100644
          17

 c      1.34571090    -0.38896535    -0.01021919
 c     -0.03617980    -0.90384050     0.27818987
 c     -1.08951030     0.00359046    -0.25757852
 c     -0.82918416     1.07233033     0.84526122
 c     -0.34945239     1.14619407    -0.64367852
 c      1.10615304     0.91754391    -0.46400824
 h     -0.19908850    -1.68204430     1.12489565
 h     -1.54246234     1.83695615     1.32421511
 h     -0.46354588     2.22343355    -1.02164274
 h      1.87264672     1.57839466    -0.61453757
 o      2.35612649    -1.10453110     0.42709831
 h      3.11613176    -0.69528831     0.54127903
 c     -2.64227651    -0.51413564    -0.40091020
 h     -2.83157464    -0.88157029    -1.50377810
 h     -2.85102515    -1.27613126     0.33446100
 h     -3.22391993     0.42896265    -0.28372163
 h     -0.03117741     0.77591871     1.60076590
          17

 c      1.35306745    -0.38896029    -0.01342000
 c     -0.03674329    -0.90212433     0.27716282
 c     -1.08037376     0.00580924    -0.25581464
 c     -0.83406677     1.08839063     0.85140082
 c     -0.35097336     1.16267462    -0.64664699
 c      1.09492606     0.91911376    -0.46787896
 h     -0.19800429    -1.67995458     1.15043407
 h     -1.55849013     1.84543063     1.32509951
 h     -0.51897005     2.22603358    -0.99144767
 h      1.86958972     1.58126064    -0.63516197
 o      2.35651464    -1.12508756     0.43374454
 h      3.16292804    -0.64919434     0.52479197
 c     -2.63293693    -0.52776735    -0.40115012
 h     -2.86534661    -0.89797520    -1.52938246
 h     -2.85818797    -1.23597234     0.30964432
 h     -3.21479570     0.41533030    -0.25218484
 h     -0.05022417     0.74752030     1.54170696
          17

 c      1.35685368    -0.38932595    -0.01629956
 c     -0.03579427    -0.90069090     0.27657322
 c     -1.07319564     0.00551386    -0.25277293
 c     -0.83909582     1.10516539     0.85884701
 c     -0.35037900     1.18194530    -0.64931288
 c      1.08316449     0.91791160    -0.47191878
 h     -0.19618434    -1.66734374     1.15625604
 h     -1.57159018     1.84134244     1.31631008
 h     -0.58238647     2.21411958    -0.96666571
 h      1.87980063     1.60312786    -0.65821386
 o      2.35642512    -1.14588525     0.44025729
 h      3.22284122    -0.59551004     0.50823289
 c     -2.62214811    -0.53862490    -0.40500582
 h     -2.89244604    -0.90822156    -1.53077815
 h     -2.86889255    -1.21324025     0.30195856
 h     -3.20625469     0.39434367    -0.22121548
 h     -0.07279519     0.72749594     1.48295613
          17

 c      1.35701484    -0.39031898    -0.01873424
 c     -0.03321466    -0.89947906     0.27642927
 c     -1.06806494     0.00310477    -0.24861858
 c     -0.84480688     1.12243321     0.86644340
 c     -0.34823399     1.20283981    -0.65124103
 c      1.07207738     0.91496882    -0.47635126
 h     -0.19375329    -1.64503555     1.14242462
 h     -1.58250453     1.82705529     1.30016926
 h     -0.65173376     2.19393324    -0.95025353
 h      1.89345641     1.63473653    -0.68116029
 o      2.35761060    -1.16543242     0.44665455
 h      3.26630551    -0.55396279     0.48948055
 c     -2.60992781    -0.54615582    -0.41289861
 h     -2.91113984    -0.91169810    -1.50744791
 h     -2.88438093    -1.21553837     0.31829348
 h     -3.19842517     0.36750978    -0.19254781
 h     -0.08965815     0.71407948     1.43539067
          17

 c      1.35366645    -0.39221768    -0.02058996
 c     -0.02893660    -0.89821285     0.27647978
 c     -1.06493354    -0.00090727    -0.24355443
 c     -0.85145194     1.13983712     0.87307421
 c     -0.34512851     1.22400374    -0.65197973
 c      1.06282923     0.91140586    -0.48143591
 h     -0.19124866    -1.61672250     1.11239518
 h     -1.59428611     1.80715837     1.28038356
 h     -0.72554546     2.17307068    -0.94517461
 h      1.90086859     1.66623506    -0.70112924
 o      2.36066477    -1.18284900     0.45277737
 h      3.28134115    -0.53437590     0.46903240
 c     -2.59656934    -0.55097553    -0.42375383
 h     -2.92064533    -0.90909823    -1.46325663
 h     -2.90139207    -1.23713884     0.35183138
 h     -3.19206448     0.33768225    -0.16741945
 h     -0.09283507     0.70491116     1.40789795
          17

 c      1.34705479    -0.39526168    -0.02175451
 c     -0.02293989    -0.89636958     0.27618244
 c     -1.06364313    -0.00598614    -0.23779114
 c     -0.85858578     1.15668442     0.87803999
 c     -0.34165196     1.24428062    -0.65117331
 c      1.05621479     0.90811328    -0.48737765
 h     -0.18976501    -1.58930618     1.07344013
 h     -1.61205139     1.78773752     1.26145337
 h     -0.80231435     2.15695290    -0.95337716
 h      1.89604345     1.69039467    -0.71597872
 o      2.36558486    -1.19763806     0.45842142
 h      3.26509644    -0.54066329     0.44816333
 c     -2.58246124    -0.55415125    -0.43548033
 h     -2.92177326    -0.90289775    -1.40739124
 h     -2.91396053    -1.26602706     0.38857024
 h     -3.18820819     0.30812970    -0.14642706
 h     -0.08103631     0.70021260     1.40352116
          17

 c      1.33754121    -0.39960026    -0.02216002
 c     -0.01526200    -0.89322135     0.27475564
 c     -1.06395271    -0.01162606    -0.23151870
 c     -0.86517617     1.17204711     0.88116204
 c     -0.33847432     1.26302558    -0.64865724
 c      1.05261852     0.90566867    -0.49429537
 h     -0.19100441    -1.57249581     1.03607700
 h     -1.64096641     1.77422811     1.24727789
 h     -0.87891806     2.14582310    -0.97481846
 h      1.87694552     1.70312077    -0.72457522
 o      2.37202793    -1.20957799     0.46339100
 h      3.22010278    -0.57285342     0.42823901
 c     -2.56773581    -0.55634662    -0.44566708
 h     -2.91786925    -0.89801746    -1.35534420
 h     -2.91704214    -1.29233887     0.41666351
 h     -3.18767295     0.28157600    -0.12966626
 h     -0.06050265     0.70379869     1.41946662
          17

 c      1.32561369    -0.40525467    -0.02179541
 c     -0.00606667    -0.88812940     0.27151423
 c     -1.06555906    -0.01736956    -0.22489050
 c     -0.87030292     1.18523520     0.88265676
 c     -0.33637487     1.28006701    -0.64446748
 c      1.05204444     0.90432476    -0.50220576
 h     -0.19665362    -1.57556442     1.01014059
 h     -1.68251571     1.76848712     1.23934605
 h     -0.94993982     2.13551355    -1.00738633
 h      1.84497318     1.70327715    -0.72677755
 o      2.37923320    -1.21880836     0.46752844
 h      3.15561884    -0.62585161     0.41029103
 c     -2.55221994    -0.55765490    -0.45203936
 h     -2.91456093    -0.90112143    -1.32606785
 h     -2.90776006    -1.31043145     0.42921435
 h     -3.19065263     0.25964164    -0.11708557
 h     -0.04038331     0.72046773     1.45022875
          17

 c      1.31192522    -0.41208976    -0.02071512
 c      0.00420111    -0.88108118     0.26643156
 c     -1.06810656    -0.02280075    -0.21801481
 c     -0.87369547     1.19610307     0.88296767
 c     -0.33611114     1.29541848    -0.63876967
 c      1.05411510     0.90398413    -0.51100288
 h     -0.20681279    -1.60129690     0.99815235
 h     -1.73233495     1.76790670     1.23615207
 h     -1.00901422     2.12087533    -1.04775792
 h      1.80481920     1.69286777    -0.72345351
 o      2.38563235    -1.22614080     0.47077697
 h      3.09374443    -0.68452052     0.39397305
 c     -2.53582923    -0.55802692    -0.45330643
 h     -2.91572522    -0.91647028    -1.33096509
 h     -2.88505636    -1.31795348     0.42347421
 h     -3.19659822     0.24280508    -0.10880387
 h     -0.02835810     0.75336674     1.49015719
          17

 c      1.29734703    -0.41979801    -0.01904474
 c      0.01470848    -0.87292035     0.26028780
 c     -1.07119024    -0.02753577    -0.21094689
 c     -0.87568131     1.20493043     0.88258370
 c     -0.33824552     1.30905296    -0.63177924
 c      1.05804893     0.90415661    -0.52044126
 h     -0.21904511    -1.64339642     0.99353806
 h     -1.78226163     1.76769492     1.23452451
 h     -1.05075785     2.09833751    -1.09240268
 h      1.76463037     1.67760532    -0.71653510
 o      2.38860296    -1.23326610     0.47329933
 h      3.07315392    -0.72046052     0.37563009
 c     -2.51901970    -0.55774867    -0.44991235
 h     -2.91866322    -0.94147401    -1.36402946
 h     -2.84923955    -1.31497750     0.39985838
 h     -3.20435764     0.23068032    -0.10520803
 h     -0.02907910     0.80320786     1.53440160
          17

 c      1.28299051    -0.42790584    -0.01698285
 c      0.02432317    -0.86494255     0.25416573
 c     -1.07436926    -0.03122488    -0.20369130
 c     -0.87686137     1.21216739     0.88189121
 c     -0.34304923     1.32083315    -0.62371058
 c      1.06272257     0.90399487    -0.53015731
 h     -0.22955586    -1.69104140     0.98647420
 h     -1.82416731     1.76365658     1.23133545
 h     -1.07189150     2.06659783    -1.13822678
 h      1.73526441     1.66669371    -0.70877152
 o      2.38652631    -1.24119590     0.47532889
 h      3.11645748    -0.71697209     0.35075767
 c     -2.50258792    -0.55728756    -0.44346925
 h     -2.91631178    -0.96882833    -1.40851129
 h     -2.80194760    -1.30400472     0.36175188
 h     -3.21241717     0.22232054    -0.10683037
 h     -0.04419598     0.86853277     1.57911284
          17

 c      1.27013043    -0.43582407    -0.01479176
 c      0.03180934    -0.85838117     0.24895732
 c     -1.07719705    -0.03356187    -0.19621642
 c     -0.87788152     1.21828082     0.88109869
 c     -0.35047990     1.33051903    -0.61474471
 c      1.06700393     0.90261676    -0.53977440
 h     -0.23498878    -1.73447202     0.96950717
 h     -1.85237170     1.75342297     1.22433519
 h     -1.07158967     2.02641322    -1.18294285
 h      1.72661560     1.66931940    -0.70264589
 o      2.38117161    -1.24857625     0.47666364
 h      3.19275457    -0.69591097     0.32219995
 c     -2.48715681    -0.55680742    -0.43580059
 h     -2.90261287    -0.99160889    -1.44904206
 h     -2.74644253    -1.29081689     0.31610235
 h     -3.21919020     0.21647003    -0.11406923
 h     -0.07270981     0.94627284     1.62166848
          17

 c      1.26002199    -0.44294915    -0.01276069
 c      0.03603451    -0.85416600     0.24521494
 c     -1.07925710    -0.03429241    -0.18846950
 c     -0.87933283     1.22368931     0.88022102
 c     -0.36018839     1.33778428    -0.60499609
 c      1.07031261     0.89970805    -0.54905106
 h     -0.23330120    -1.76726963     0.93903942
 h     -1.86441323     1.73650114     1.21226120
 h     -1.05152777     1.98029428    -1.22541913
 h      1.74158744     1.68783289    -0.69884594
 o      2.37480142    -1.25391518     0.47694315
 h      3.26387734    -0.68191216     0.29568806
 c     -2.47296658    -0.55593259    -0.42862308
 h     -2.87444088    -1.00536989    -1.47598409
 h     -2.68763796    -1.28529263     0.27378249
 h     -3.22334045     0.21176929    -0.12686903
 h     -0.11141077     1.03241255     1.66090995
          17

 c      1.25367799    -0.44876513    -0.01115149
 c      0.03617696    -0.85285574     0.24316562
 c     -1.08019554    -0.03322198    -0.18038740
 c     -0.88166806     1.22872492     0.87911926
 c     -0.37154352     1.34223691    -0.59447820
 c      1.07283473     0.89576388    -0.55790443
 h     -0.22390872    -1.78652390     0.89477865
 h     -1.86124586     1.71403040     1.19474932
 h     -1.01577056     1.93221180    -1.26608144
 h      1.77412822     1.71506101    -0.69616539
 o      2.36860333    -1.25658729     0.47595861
 h      3.30941353    -0.68601860     0.27473823
 c     -2.45999037    -0.55395731    -0.42338109
 h     -2.83108747    -1.00793809    -1.48475056
 h     -2.63074403    -1.29919212     0.24675957
 h     -3.22409030     0.20694376    -0.14450941
 h     -0.15568475     1.12267718     1.69693939
          17

 c      1.25167576    -0.45290313    -0.01015649
 c      0.03191934    -0.85458798     0.24272758
 c     -1.07974656    -0.03023169    -0.17190282
 c     -0.88506649     1.23359131     0.87758884
 c     -0.38370817     1.34347595    -0.58310052
 c      1.07515096     0.89162424    -0.56628198
 h     -0.20766753    -1.79280456     0.83912203
 h     -1.84750583     1.68863075     1.17231459
 h     -0.97013837     1.88696686    -1.30702379
 h      1.81402572     1.73972703    -0.69302267
 o      2.36304209    -1.25648558     0.47363257
 h      3.32109758    -0.71104292     0.26087038
 c     -2.44817807    -0.55058295    -0.42070538
 h     -2.77349955    -0.99885813    -1.47462446
 h     -2.57868880    -1.33805299     0.24039041
 h     -3.22149494     0.20108538    -0.16559367
 h     -0.20080955     1.21320760     1.73031014
          17

 c      1.25405035    -0.45515934    -0.00987828
 c      0.02356882    -0.85900057     0.24350544
 c     -1.07775902    -0.02530640    -0.16294266
 c     -0.88929914     1.23834444     0.87547775
 c     -0.39580444     1.34121487    -0.57077040
 c      1.07781636     0.88794850    -0.57405982
 h     -0.18689358    -1.79069691     0.77695034
 h     -1.83164305     1.66424624     1.14635476
 h     -0.92055295     1.84882745    -1.35098593
 h      1.85210320     1.75253124    -0.68858374
 o      2.35820025    -1.25375646     0.46996987
 h      3.29734306    -0.75576415     0.25435406
 c     -2.43748697    -0.54647824    -0.42005319
 h     -2.70393796    -0.97927318    -1.44851972
 h     -2.53169876    -1.39472341     0.24895599
 h     -3.21660061     0.19397191    -0.18825169
 h     -0.24330209     1.30092723     1.76089171
          17

 c      1.26031716    -0.45547759    -0.01033111
 c      0.01202190    -0.86518686     0.24481752
 c     -1.07422131    -0.01856816    -0.15342212
 c     -0.89376827     1.24297272     0.87280249
 c     -0.40711305     1.33543776    -0.55762196
 c      1.08120904     0.88503998    -0.58102967
 h     -0.16519568    -1.78944023     0.71530803
 h     -1.82469039     1.64545356     1.11883375
 h     -0.87093510     1.81980175    -1.39885465
 h      1.88211614     1.74820356    -0.68288082
 o      2.35380047    -1.24875597     0.46506395
 h      3.24287716    -0.81565152     0.25410273
 c     -2.42767878    -0.54277319    -0.42012791
 h     -2.62590579    -0.95232843    -1.41375182
 h     -2.48963355    -1.45481441     0.26165008
 h     -3.21130797     0.18612439    -0.21050116
 h     -0.28150274     1.38327649     1.78708916
          17

 c      1.26961254    -0.45391062    -0.01146107
 c     -0.00145439    -0.87187117     0.24586773
 c     -1.06927158    -0.01029035    -0.14324170
 c     -0.89787736     1.24757070     0.86980887
 c     -0.41713880     1.32646404    -0.54420517
 c      1.08552475     0.88287980    -0.58692783
 h     -0.14658490    -1.80137548     0.66171897
 h     -1.83609670     1.63568139     1.09128503
 h     -0.82252322     1.79896428    -1.44754897
 h      1.90076653     1.72524844    -0.67656110
 o      2.34888369    -1.24216891     0.45918161
 h      3.17388205    -0.88099964     0.25632975
 c     -2.41828499    -0.54024788    -0.41937113
 h     -2.54375884    -0.92354295    -1.38289413
 h     -2.45319253    -1.50554628     0.26964368
 h     -3.20783817     0.17841672    -0.23068228
 h     -0.31518312     1.45789178     1.80627558
          17

 c      1.28088048    -0.45056926    -0.01318028
 c     -0.01555257    -0.87802679     0.24609894
 c     -1.06318662    -0.00087834    -0.13228900
 c     -0.90156613     1.25250864     0.86696089
 c     -0.42549273     1.31485882    -0.53141050
 c      1.09077304     0.88118509    -0.59147191
 h     -0.13380627    -1.83534264     0.62057088
 h     -1.86799449     1.63511045     1.06370275
 h     -0.77525080     1.78355747    -1.49079490
 h      1.90754567     1.68547446    -0.67066560
 o      2.34127252    -1.23515145     0.45291984
 h      3.12660261    -0.93478832     0.25212675
 c     -2.40883262    -0.53912964    -0.41628539
 h     -2.46132590    -0.89956307    -1.37135263
 h     -2.42353569    -1.53890704     0.26785452
 h     -3.20794048     0.17141202    -0.24783992
 h     -0.34477070     1.52263304     1.81592707
          17

 c      1.29302063    -0.44557161    -0.01540609
 c     -0.02915999    -0.88357444     0.24544320
 c     -1.05635549     0.00917492    -0.12044559
 c     -0.90547889     1.25841453     0.86480456
 c     -0.43175856     1.30129171    -0.52019388
 c      1.09672283     0.87942855    -0.59439462
 h     -0.12742065    -1.88899263     0.59067823
 h     -1.91370321     1.64058684     1.03478680
 h     -0.72938185     1.77066231    -1.52198626
 h      1.90505490     1.63399466    -0.66650455
 o      2.32857616    -1.22875996     0.44701505
 h      3.14168387    -0.96214467     0.23073270
 c     -2.39909044    -0.53944912    -0.41013892
 h     -2.38045026    -0.88413185    -1.38801685
 h     -2.40175693    -1.55113056     0.25419834
 h     -3.21220943     0.16484376    -0.26187130
 h     -0.37068124     1.57577329     1.81456956
          17

 c      1.30495470    -0.43901495    -0.01808815
 c     -0.04138284    -0.88928064     0.24415994
 c     -1.04924459     0.01933021    -0.10759983
 c     -0.91059763     1.26594442     0.86374038
 c     -0.43546581     1.28644598    -0.51133222
 c      1.10282558     0.87685084    -0.59547138
 h     -0.12671512    -1.95018196     0.56748493
 h     -1.96234383     1.64784080     1.00335813
 h     -0.68606519     1.75818128    -1.53649251
 h      1.89959805     1.57935497    -0.66558925
 o      2.31193637    -1.22271929     0.44139160
 h      3.20524024    -0.97042665     0.19496663
 c     -2.38902672    -0.54134976    -0.40160675
 h     -2.30212542    -0.87521042    -1.42687325
 h     -2.38863064    -1.54190108     0.22890746
 h     -3.21985282     0.15756680    -0.27335393
 h     -0.39291410     1.61628766     1.80236358
          17

 c      1.31566748    -0.43100228    -0.02119752
 c     -0.05150313    -0.89605255     0.24253159
 c     -1.04235353     0.02902073    -0.09365851
 c     -0.91781112     1.27556219     0.86385396
 c     -0.43613811     1.27097367    -0.50529290
 c      1.10825732     0.87257726    -0.59453759
 h     -0.13085898    -2.00525086     0.54671353
 h     -2.00407128     1.65354296     0.96926120
 h     -0.64713252     1.74510946    -1.53257854
 h      1.90064199     1.53240564    -0.66955683
 o      2.29457580    -1.21635314     0.43543937
 h      3.27176650    -0.97430345     0.15673657
 c     -2.37861132    -0.54485366    -0.39230999
 h     -2.22865070    -0.86781045    -1.47246148
 h     -2.38450993    -1.51458599     0.19450705
 h     -3.22895247     0.14793572    -0.28319555
 h     -0.41082476     1.64413970     1.78142681
          17

 c      1.32425761    -0.42171620    -0.02468591
 c     -0.05897664    -0.90447242     0.24073287
 c     -1.03615872     0.03767433    -0.07854194
 c     -0.92772877     1.28744165     0.86486646
 c     -0.43336068     1.25545232    -0.50218015
 c      1.11227295     0.86598458    -0.59151644
 h     -0.13919943    -2.04434182     0.52581325
 h     -2.03235502     1.65601535     0.93333440
 h     -0.61476648     1.73160288    -1.51162366
 h      1.91674121     1.50223440    -0.67988491
 o      2.27868266    -1.20948037     0.42879959
 h      3.31283469    -0.98082351     0.12413080
 c     -2.36778792    -0.54944987    -0.38397863
 h     -2.16334472    -0.85801566    -1.51052085
 h     -2.38929381    -1.47760464     0.15636495
 h     -3.23708256     0.13439770    -0.29231643
 h     -0.42302251     1.66045169     1.75588402
          17

 c      1.32998582    -0.41147751    -0.02845024
 c     -0.06345497    -0.91469628     0.23883189
 c     -1.03105413     0.04474813    -0.06217090
 c     -0.94064523     1.30146901     0.86619172
 c     -0.42683689     1.24032323    -0.50170409
 c      1.11477766     0.85717760    -0.58648126
 h     -0.15114550    -2.06236568     0.50378868
 h     -2.04426893     1.65515204     0.89703631
 h     -0.59127596     1.71910610    -1.47825459
 h      1.94881915     1.49077184    -0.69721123
 o      2.26536735    -1.20222560     0.42137745
 h      3.31712311    -0.99188885     0.10086898
 c     -2.35651209    -0.55394940    -0.37815037
 h     -2.10927579    -0.84408905    -1.53216374
 h     -2.40258567    -1.44563362     0.12304958
 h     -3.24206136     0.11609443    -0.30146438
 h     -0.42752276     1.66737469     1.73135743
          17

 c      1.33231316    -0.40078287    -0.03231047
 c     -0.06478810    -0.92647497     0.23681793
 c     -1.02729963     0.04977705    -0.04446605
 c     -0.95648575     1.31730914     0.86711434
 c     -0.41642514     1.22582500    -0.50318689
 c      1.11644987     0.84704714    -0.57971019
 h     -0.16606997    -2.05856997     0.48076493
 h     -2.04045709     1.65223543     0.86208406
 h     -0.57893675     1.71046929    -1.44026983
 h      1.98857631     1.49228681    -0.72072158
 o      2.25514035    -1.19480591     0.41320658
 h      3.28233201    -1.00731171     0.08823770
 c     -2.34472884    -0.55686832    -0.37604346
 h     -2.06867297    -0.82592913    -1.53335738
 h     -2.42408705    -1.43613460     0.10409049
 h     -3.24261504     0.09332043    -0.31115701
 h     -0.42246685     1.66742202     1.71344031
          17

 c      1.33092777    -0.39032545    -0.03599917
 c     -0.06300236    -0.93915609     0.23462086
 c     -1.02498213     0.05242931    -0.02536822
 c     -0.97466055     1.33450695     0.86706423
 c     -0.40216220     1.21198513    -0.50569152
 c      1.11822312     0.83685514    -0.57166569
 h     -0.18334289    -2.03648271     0.45774941
 h     -2.02548937     1.64987846     0.83011407
 h     -0.57975355     1.70950156    -1.40728856
 h      2.02438701     1.49835186    -0.74835653
 o      2.24804343    -1.18745379     0.40440559
 h      3.21272093    -1.02577712     0.08561442
 c     -2.33239547    -0.55752707    -0.37811106
 h     -2.04279641    -0.80444241    -1.51382840
 h     -2.45331686    -1.45731070     0.10346333
 h     -3.23879665     0.06770843    -0.32167813
 h     -0.40753164     1.66237876     1.70530467
          17

 c      1.32575662    -0.38099004    -0.03916448
 c     -0.05825989    -0.95165934     0.23212474
 c     -1.02400356     0.05255429    -0.00486851
 c     -0.99392633     1.35255745     0.86583728
 c     -0.38430371     1.19875597    -0.50836740
 c      1.12079621     0.82786388    -0.56291946
 h     -0.20254840    -2.00443252     0.43655243
 h     -2.00824029     1.65196139     0.80228047
 h     -0.59488722     1.71913640    -1.38692400
 h      2.04697460     1.50205039    -0.77756431
 o      2.24340015    -1.18042389     0.39525774
 h      3.12280427    -1.04454039     0.08907401
 c     -2.31964513    -0.55676094    -0.38373011
 h     -2.03173831    -0.78131400    -1.47692575
 h     -2.48804285    -1.49989673     0.11573580
 h     -3.23197901     0.04196111    -0.33304929
 h     -0.38524117     1.65265316     1.70604659
          17

 c      1.31695916    -0.37378998    -0.04140155
 c     -0.05080846    -0.96253647     0.22919530
 c     -1.02411141     0.05020428     0.01696430
 c     -1.01251940     1.37091724     0.86359183
 c     -0.36340611     1.18626109    -0.51086464
 c      1.12449747     0.82117816    -0.55407372
 h     -0.22382947    -1.97535845     0.41959262
 h     -2.00056302     1.66307488     0.77888980
 h     -0.62361418     1.73867864    -1.38017849
 h      2.05118118     1.49920117    -0.80591568
 o      2.23923498    -1.17405905     0.38644320
 h      3.04646619    -1.05842854     0.08773317
 c     -2.30687965    -0.55607934    -0.39154483
 h     -2.03392310    -0.75916205    -1.43066077
 h     -2.52404715    -1.54638628     0.13131284
 h     -3.22430446     0.01913181    -0.34497932
 h     -0.36080998     1.63781549     1.71147588
          17

 c      1.30490431    -0.36970646    -0.04233186
 c     -0.04096913    -0.97035034     0.22575573
 c     -1.02496283     0.04563402     0.03996209
 c     -1.02876245     1.38905910     0.86063745
 c     -0.34038742     1.17490057    -0.51338571
 c      1.12933593     0.81764846    -0.54568469
 h     -0.24783229    -1.96304086     0.40909745
 h     -2.01201377     1.68686847     0.75954585
 h     -0.66255943     1.76297655    -1.38108307
 h      2.03576101     1.48823425    -0.83147621
 o      2.23262998    -1.16874982     0.37903555
 h      3.03148574    -1.06106730     0.06421353
 c     -2.29471742    -0.55659438    -0.39981575
 h     -2.04551620    -0.74174486    -1.38924918
 h     -2.55683529    -1.58261931     0.14242283
 h     -3.21777340     0.00181570    -0.35687950
 h     -0.34039816     1.61771092     1.71662645
          17

 c      1.29013134    -0.36944830    -0.04172050
 c     -0.02924136    -0.97442438     0.22191123
 c     -1.02619667     0.03928014     0.06384149
 c     -1.04184156     1.40661252     0.85718766
 c     -0.31646043     1.16518871    -0.51631987
 c      1.13505443     0.81773423    -0.53817358
 h     -0.27438907    -1.97389032     0.40564709
 h     -2.04284979     1.72388020     0.74403169
 h     -0.70630965     1.78482326    -1.38124588
 h      2.00315293     1.47009974    -0.85316966
 o      2.22351363    -1.16450928     0.37318007
 h      3.08001127    -1.05267470     0.01635213
 c     -2.28389062    -0.55875467    -0.40662911
 h     -2.06088650    -0.73341131    -1.37163301
 h     -2.58289905    -1.60070388     0.14454326
 h     -3.21338235    -0.00838863    -0.36799831
 h     -0.32916080     1.59309127     1.71786917
          17

 c      1.27332933    -0.37326718    -0.03955062
 c     -0.01644056    -0.97528338     0.21801024
 c     -1.02748664     0.03171041     0.08820100
 c     -1.05197610     1.42341848     0.85324678
 c     -0.29296248     1.15753676    -0.51990223
 c      1.14112793     0.82133896    -0.53171790
 h     -0.30082465    -2.00210301     0.40746091
 h     -2.08337521     1.77106997     0.73289413
 h     -0.74897939     1.79792612    -1.37414381
 h      1.95979073     1.44858218    -0.87134748
 o      2.21489022    -1.16103755     0.36781282
 h      3.14515514    -1.03931051    -0.03814211
 c     -2.27499681    -0.56261639    -0.41069075
 h     -2.07556243    -0.73688163    -1.39109006
 h     -2.59999295    -1.59769408     0.13580048
 h     -3.21074157    -0.01100088    -0.37763231
 h     -0.33014925     1.56559533     1.71376875
          17

 c      1.25534709    -0.38091633    -0.03601564
 c     -0.00365430    -0.97420367     0.21454978
 c     -1.02856592     0.02355021     0.11254502
 c     -1.05990103     1.43941981     0.84865556
 c     -0.27118875     1.15215698    -0.52411528
 c      1.14674635     0.82771784    -0.52616007
 h     -0.32243544    -2.03496607     0.41151279
 h     -2.12057449     1.82360330     0.72696226
 h     -0.78549851     1.79831809    -1.35655865
 h      1.91633268     1.43058246    -0.88845766
 o      2.20895832    -1.15816451     0.36209861
 h      3.19231854    -1.02517766    -0.08500947
 c     -2.26825480    -0.56815725    -0.41235375
 h     -2.08908013    -0.75091803    -1.44240034
 h     -2.60711312    -1.57433176     0.11644104
 h     -3.20828278    -0.00646511    -0.38532283
 h     -0.34402824     1.53743952     1.70512996
          17

 c      1.23720032    -0.39172097    -0.03146877
 c      0.00793095    -0.97251746     0.21203698
 c     -1.02924560     0.01540997     0.13632589
 c     -1.06637254     1.45454058     0.84317322
 c     -0.25227096     1.14906195    -0.52872370
 c      1.15095395     0.83564005    -0.52103961
 h     -0.33459034    -2.06079711     0.41508629
 h     -2.14400780     1.87679353     0.72664613
 h     -0.81229427     1.78455397    -1.32836944
 h      1.88566458     1.42474666    -0.90885194
 o      2.20663162    -1.15584786     0.35567108
 h      3.20676222    -1.01218690    -0.11762945
 c     -2.26359989    -0.57521473    -0.41325083
 h     -2.10320838    -0.77136951    -1.50634852
 h     -2.60468375    -1.53502029     0.08879854
 h     -3.20380933     0.00413009    -0.39096224
 h     -0.36919646     1.51105248     1.69475429
          17

 c      1.22004935    -0.40473224    -0.02635060
 c      0.01716682    -0.97129362     0.21091953
 c     -1.02943964     0.00783082     0.15898684
 c     -1.07198147     1.46864725     0.83653559
 c     -0.23708438     1.14808254    -0.53331553
 c      1.15314723     0.84393263    -0.51588005
 h     -0.33412924    -2.07231805     0.41647286
 h     -2.14765955     1.92701616     0.73166008
 h     -0.82773617     1.75762439    -1.29217970
 h      1.87658939     1.43665679    -0.93603819
 o      2.20812809    -1.15408734     0.34841652
 h      3.18434250    -1.00116435    -0.13373249
 c     -2.26082138    -0.58317797    -0.41514431
 h     -2.11902197    -0.79396831    -1.56415263
 h     -2.59514905    -1.48896162     0.05774832
 h     -3.19517858     0.01933311    -0.39475942
 h     -0.40221976     1.48870265     1.68694530
          17

 c      1.20511737    -0.41890379    -0.02111185
 c      0.02304029    -0.97127971     0.21156418
 c     -1.02918046     0.00124920     0.17999835
 c     -1.07708319     1.48155890     0.82852965
 c     -0.22615478     1.14886929    -0.53730253
 c      1.15357475     0.85204905    -0.51058521
 h     -0.31973845    -2.06676004     0.41502108
 h     -2.12975459     1.97196549     0.74101846
 h     -0.83273020     1.72100275    -1.25331800
 h      1.88765688     1.46384167    -0.96865655
 o      2.21322889    -1.15289560     0.34037546
 h      3.12747480    -0.99225485    -0.13391294
 c     -2.25950692    -0.59082147    -0.41945787
 h     -2.13634571    -0.81562123    -1.60378441
 h     -2.58359664    -1.45111806     0.03113225
 h     -3.18093892     0.03759042    -0.39709682
 h     -0.43880502     1.47216103     1.68642999
          17

 c      1.19354148    -0.43323214    -0.01614985
 c      0.02479904    -0.97285545     0.21423417
 c     -1.02860763    -0.00402018     0.19888492
 c     -1.08168461     1.49305036     0.81912141
 c     -0.21956604     1.15088771    -0.53989936
 c      1.15312816     0.86001265    -0.50546174
 h     -0.29201568    -2.04553456     0.41105514
 h     -2.09246158     2.01084095     0.75309273
 h     -0.83140271     1.68064190    -1.21997583
 h      1.90946384     1.49750442    -1.00058983
 o      2.22115091    -1.15232913     0.33182177
 h      3.04723293    -0.98438412    -0.12296603
 c     -2.25907558    -0.59663333    -0.42720028
 h     -2.15424709    -0.83436905    -1.61941839
 h     -2.57666450    -1.43865451     0.01802526
 h     -3.16074796     0.05745958    -0.39837215
 h     -0.47532470     1.46252909     1.69651803
          17

 c      1.18618069    -0.44684472    -0.01176953
 c      0.02211600    -0.97590647     0.21904849
 c     -1.02793145    -0.00778644     0.21524233
 c     -1.08531913     1.50282445     0.80857834
 c     -0.21696541     1.15348643    -0.54017673
 c      1.15272864     0.86794790    -0.50089469
 h     -0.25360860    -2.01466367     0.40589204
 h     -2.04196770     2.04472842     0.76573432
 h     -0.83081805     1.64398406    -1.20234250
 h      1.93179660     1.52843220    -1.02492581
 o      2.23008189    -1.15261945     0.32355995
 h      2.97091557    -0.97323976    -0.11459698
 c     -2.25913335    -0.59985526    -0.43861946
 h     -2.17139778    -0.84907482    -1.60983996
 h     -2.57809365    -1.45925245     0.02284252
 h     -3.13554991     0.07781143    -0.39889043
 h     -0.51011047     1.46029907     1.71724305
          17

 c      1.18343561    -0.45903276    -0.00818003
 c      0.01521687    -0.97968693     0.22594165
 c     -1.02739582    -0.00997674     0.22874523
 c     -1.08706757     1.51048388     0.79745815
 c     -0.21784278     1.15614615    -0.53734480
 c      1.15299779     0.87580578    -0.49711763
 h     -0.20918035    -1.98556859     0.40189245
 h     -1.98823959     2.07696731     0.77657962
 h     -0.83776345     1.61681712    -1.20898685
 h      1.94750700     1.55030762    -1.03670725
 o      2.23722523    -1.15431999     0.31706441
 h      2.94182720    -0.94935914    -0.13332770
 c     -2.25974671    -0.60117207    -0.45288962
 h     -2.18620728    -0.85937305    -1.57798912
 h     -2.58559404    -1.50324466     0.04109548
 h     -3.10751235     0.09799983    -0.39882493
 h     -0.54342751     1.46548257     1.74497537
          17

 c      1.18517381    -0.46922446    -0.00553274
 c      0.00482412    -0.98293318     0.23467929
 c     -1.02725890    -0.01063027     0.23914868
 c     -1.08586261     1.51560460     0.78643176
 c     -0.22200755     1.15879697    -0.53120467
 c      1.15422023     0.88333694    -0.49416969
 h     -0.16433135    -1.97352512     0.40205805
 h     -1.94278919     2.11247375     0.78355094
 h     -0.85334420     1.59942718    -1.24136901
 h      1.95289816     1.56003911    -1.03346258
 o      2.24176610    -1.15771739     0.31285957
 h      2.97286268    -0.90824332    -0.18815670
 c     -2.26118821    -0.60191742    -0.46839332
 h     -2.19688154    -0.86607253    -1.53187396
 h     -2.59414977    -1.55261590     0.06371393
 h     -3.07962382     0.11784673    -0.39825469
 h     -0.57623217     1.47761212     1.77395355
          17

 c      1.19083745    -0.47694954    -0.00395380
 c     -0.00812056    -0.98457418     0.24499119
 c     -1.02778492    -0.00989266     0.24629038
 c     -1.08104275     1.51801066     0.77607634
 c     -0.22970009     1.16180711    -0.52228069
 c      1.15637672     0.89012947    -0.49191699
 h     -0.12317400    -1.98976148     0.40852619
 h     -1.91355441     2.15474002     0.78522632
 h     -0.87170169     1.58673170    -1.29232285
 h      1.94722848     1.55729156    -1.01495264
 o      2.24611454    -1.16217944     0.30944570
 h      3.02654291    -0.86088267    -0.25522310
 c     -2.26364725    -0.60302639    -0.48307618
 h     -2.20148334    -0.87186659    -1.48608683
 h     -2.60002128    -1.59243486     0.08291406
 h     -3.05495690     0.13735343    -0.39729823
 h     -0.60892803     1.49568624     1.79844849
          17

 c      1.19961895    -0.48185837    -0.00351986
 c     -0.02266103    -0.98463903     0.25673162
 c     -1.02923996    -0.00798610     0.25009915
 c     -1.07278402     1.51808088     0.76678550
 c     -0.24116283     1.16562888    -0.51147300
 c      1.15914051     0.89562982    -0.49006665
 h     -0.08710723    -2.03153185     0.42095216
 h     -1.90053711     2.20212816     0.78073279
 h     -0.88473614     1.57243334    -1.35054516
 h      1.93262639     1.54432983    -0.98305504
 o      2.25233766    -1.16700941     0.30540258
 h      3.07069367    -0.81944883    -0.31165098
 c     -2.26721381    -0.60474314    -0.49470156
 h     -2.19810290    -0.88136522    -1.46040342
 h     -2.60153321    -1.61389960     0.09391479
 h     -3.03586816     0.15624146    -0.39632137
 h     -0.64085522     1.51825840     1.81423343
          17

 c      1.21058603    -0.48374093    -0.00422641
 c     -0.03778923    -0.98413483     0.26985785
 c     -1.03187314    -0.00518344     0.25060982
 c     -1.06197125     1.51671804     0.75877035
 c     -0.25624957     1.17053154    -0.49968984
 c      1.16184822     0.89912948    -0.48816133
 h     -0.05663841    -2.08401459     0.43701474
 h     -1.89740731     2.24791456     0.76952993
 h     -0.88654291     1.55212514    -1.40547700
 h      1.91448535     1.52627238    -0.94182851
 o      2.26131072    -1.17181836     0.30003904
 h      3.09155462    -0.79079562    -0.34634231
 c     -2.27191948    -0.60693261    -0.50168186
 h     -2.18545660    -0.89838537    -1.46947480
 h     -2.59847771    -1.61315320     0.09448028
 h     -3.02357319     0.17363789    -0.39608437
 h     -0.67039432     1.54364870     1.81916975
          17

 c      1.22277034    -0.48254465    -0.00597016
 c     -0.05242563    -0.98414173     0.28429637
 c     -1.03588571    -0.00178975     0.24796917
 c     -1.04974236     1.51498797     0.75208285
 c     -0.27434792     1.17654423    -0.48772556
 c      1.16352406     0.89978897    -0.48561192
 h     -0.03293587    -2.13113097     0.45425832
 h     -1.89668633     2.28404457     0.75147110
 h     -0.87456559     1.52391535    -1.44930615
 h      1.90143578     1.51099798    -0.89715013
 o      2.27323706    -1.17640435     0.29308353
 h      3.08549412    -0.77810908    -0.35529070
 c     -2.27767411    -0.60955966    -0.50416862
 h     -2.16403884    -0.92161123    -1.50956901
 h     -2.59164563    -1.59007871     0.08441827
 h     -3.01825302     0.18815245    -0.39768424
 h     -0.69528303     1.57020108     1.81331344
          17

 c      1.23524824    -0.47839476    -0.00854359
 c     -0.06554388    -0.98528541     0.29988307
 c     -1.04140590     0.00186477     0.24241934
 c     -1.03718218     1.51380695     0.74664480
 c     -0.29448129     1.18348921    -0.47627464
 c      1.16314115     0.89684641    -0.48187022
 h     -0.01757257    -2.16180592     0.47105475
 h     -1.89304309     2.30429532     0.72692266
 h     -0.84907793     1.48799028    -1.47720300
 h      1.90276022     1.50694762    -0.85474892
 o      2.28793653    -1.18065944     0.28449302
 h      3.05439755    -0.78222390    -0.33861455
 c     -2.28419519    -0.61266068    -0.50374971
 h     -2.13650676    -0.94518487    -1.56241204
 h     -2.58280377    -1.54832251     0.06564579
 h     -3.01939526     0.19820954    -0.40232965
 h     -0.71293892     1.59651587     1.79883916
          17

 c      1.24720836    -0.47162147    -0.01163687
 c     -0.07630451    -0.98769615     0.31637399
 c     -1.04847371     0.00542490     0.23427213
 c     -1.02522749     1.51382081     0.74228941
 c     -0.31544444     1.19102169    -0.46593961
 c      1.16018297     0.89006892    -0.47672371
 h     -0.01191442    -2.17046933     0.48663668
 h     -1.88396901     2.30530076     0.69675586
 h     -0.81251927     1.44610612    -1.48730777
 h      1.92232876     1.51808744    -0.81684261
 o      2.30480988    -1.18459912     0.27449408
 h      3.00617869    -0.80101892    -0.30119889
 c     -2.29102911    -0.61587440    -0.50229956
 h     -2.10650608    -0.96326364    -1.60964700
 h     -2.57505980    -1.49655530     0.04291724
 h     -3.02611743     0.20241158    -0.41109538
 h     -0.72077361     1.62162032     1.77972346
          17

 c      1.25800367    -0.46278066    -0.01485221
 c     -0.08413032    -0.99109649     0.33346555
 c     -1.05702760     0.00851467     0.22389334
 c     -1.01463649     1.51539033     0.73882886
 c     -0.33591204     1.19865983    -0.45717462
 c      1.15500406     0.88005283    -0.47039364
 h     -0.01680271    -2.15605364     0.50091543
 h     -1.86951683     2.28651244     0.66226634
 h     -0.76908918     1.40122184    -1.48111121
 h      1.95465848     1.54060706    -0.78111266
 o      2.32251005    -1.18855969     0.26386437
 h      2.95992267    -0.82625459    -0.25703989
 c     -2.29758626    -0.61817181    -0.50149670
 h     -2.07744177    -0.97234768    -1.63939507
 h     -2.57323483    -1.44961117     0.02461748
 h     -3.03746401     0.19988002    -0.42474674
 h     -0.71655390     1.64503036     1.76089196
          17

 c      1.26720476    -0.45263905    -0.01774518
 c     -0.08873439    -0.99483572     0.35080142
 c     -1.06689194     0.01075092     0.21169842
 c     -1.00592685     1.51860137     0.73615771
 c     -0.35452091     1.20582671    -0.45017285
 c      1.14849710     0.86797529    -0.46328838
 h     -0.03241012    -2.12169203     0.51440777
 h     -1.85217798     2.25009176     0.62506148
 h     -0.72442008     1.35712015    -1.46414956
 h      1.98873132     1.56593095    -0.74370137
 o      2.33864683    -1.19344238     0.25419781
 h      2.95041143    -0.83997804    -0.23308203
 c     -2.30324109    -0.61818617    -0.50271268
 h     -2.05200718    -0.97114518    -1.64579141
 h     -2.58289223    -1.42500088     0.02093561
 h     -3.05267964     0.19054772    -0.44365901
 h     -0.69886701     1.66663511     1.74663258
          17

 c      1.27465321    -0.44212246    -0.01988533
 c     -0.09011557    -0.99784881     0.36796592
 c     -1.07777019     0.01177311     0.19815038
 c     -0.99927613     1.52327601     0.73436626
 c     -0.36996924     1.21192757    -0.44478517
 c      1.14152161     0.85515707    -0.45575871
 h     -0.05817212    -2.07543618     0.52833051
 h     -1.83706139     2.20093860     0.58687241
 h     -0.68487994     1.31777413    -1.44609512
 h      2.01427782     1.58580975    -0.70212505
 o      2.35139008    -1.19990757     0.24662596
 h      3.00253438    -0.82797573    -0.24834335
 c     -2.30765516    -0.61528825    -0.50653843
 h     -2.03208032    -0.95992435    -1.62742293
 h     -2.60656537    -1.43103953     0.03661980
 h     -3.07139900     0.17531529    -0.46781628
 h     -0.66765726     1.68642262     1.73874117
          17

 c      1.28045068    -0.43224766    -0.02089354
 c     -0.08850842    -0.99863956     0.38447886
 c     -1.08925213     0.01128677     0.18375201
 c     -0.99446064     1.52901702     0.73377830
 c     -0.38117683     1.21645598    -0.44064904
 c      1.13462784     0.84282988    -0.44804331
 h     -0.09295592    -2.03087028     0.54472959
 h     -1.83170936     2.14626197     0.54928194
 h     -0.65608102     1.28641987    -1.43830943
 h      2.02464174     1.59474994    -0.65585714
 o      2.36200593    -1.20694859     0.23993126
 h      3.09129650    -0.80302042    -0.28369758
 c     -2.31106292    -0.61026596    -0.51237193
 h     -2.01855884    -0.94026292    -1.58685766
 h     -2.64069790    -1.45898359     0.06555954
 h     -3.09360272     0.15587180    -0.49684118
 h     -0.62463131     1.70423998     1.73562970
          17

 c      1.28485631    -0.42404869    -0.02043906
 c     -0.08427291    -0.99558820     0.39983723
 c     -1.10084005     0.00910756     0.16902632
 c     -0.99098908     1.53536577     0.73483082
 c     -0.38747584     1.21907415    -0.43761046
 c      1.12805504     0.83204846    -0.44029753
 h     -0.13565527    -2.00411925     0.56613656
 h     -1.84401008     2.09357205     0.51367178
 h     -0.64101286     1.26486882    -1.44802550
 h      2.01691270     1.59026567    -0.60579288
 o      2.37248632    -1.21325391     0.23254487
 h      3.17998171    -0.78322009    -0.31391372
 c     -2.31411450    -0.60448300    -0.51880968
 h     -2.01090069    -0.91536948    -1.53149940
 h     -2.67832161    -1.49228077     0.09630135
 h     -3.11924362     0.13414375    -0.53001842
 h     -0.57321235     1.71978528     1.73323130
          17

 c      1.28817546    -0.41847345    -0.01824859
 c     -0.07781421    -0.98783661     0.41365707
 c     -1.11198399     0.00520435     0.15448418
 c     -0.98850521     1.54206510     0.73780619
 c     -0.38870783     1.21961681    -0.43606940
 c      1.12178867     0.82360959    -0.43261417
 h     -0.18543705    -2.00406957     0.59412319
 h     -1.87749548     2.04724377     0.48191613
 h     -0.63931267     1.25367137    -1.47352231
 h      1.99155211     1.57271862    -0.55369971
 o      2.38384647    -1.21812943     0.22374148
 h      3.24770347    -0.77725888    -0.32694013
 c     -2.31763278    -0.59885495    -0.52412585
 h     -2.00633921    -0.89066344    -1.47515262
 h     -2.71315669    -1.51767065     0.11938497
 h     -3.14774020     0.11172958    -0.56633952
 h     -0.51789978     1.73277578     1.72703665
          17

 c      1.29069854    -0.41625578    -0.01414402
 c     -0.06965938    -0.97601540     0.42582835
 c     -1.12211201    -0.00027373     0.14058771
 c     -0.98712672     1.54915952     0.74257476
 c     -0.38517543     1.21805504    -0.43677967
 c      1.11557323     0.81792087    -0.42502150
 h     -0.24034200    -2.02416788     0.62772974
 h     -1.92775177     2.00699727     0.45727442
 h     -0.64828856     1.25269091    -1.50591466
 h      1.95253258     1.54557198    -0.50184218
 o      2.39639325    -1.22130779     0.21334310
 h      3.28535946    -0.78746911    -0.31925466
 c     -2.32253660    -0.59364048    -0.52650201
 h     -1.99966548    -0.87345010    -1.43711847
 h     -2.74099506    -1.52777289     0.12931943
 h     -3.17769533     0.08967937    -0.60459032
 h     -0.46330736     1.74309569     1.71388406
          17

 c      1.29267783    -0.41781167    -0.00808167
 c     -0.06053085    -0.96173694     0.43648287
 c     -1.13065138    -0.00700718     0.12772019
 c     -0.98731052     1.55677757     0.74855857
 c     -0.37753973     1.21447811    -0.44035051
 c      1.10888699     0.81484629    -0.41748061
 h     -0.29611093    -2.04828708     0.66401135
 h     -1.98455695     1.97028793     0.44390400
 h     -0.66441773     1.26134519    -1.53491083
 h      1.90793742     1.51600347    -0.45258364
 o      2.41005963    -1.22275294     0.20144616
 h      3.29025548    -0.81297731    -0.29148849
 c     -2.32960901    -0.58882207    -0.52474380
 h     -1.98604944    -0.86977604    -1.43277752
 h     -2.75951106    -1.51976790     0.12392483
 h     -3.20704017     0.06866651    -0.64345814
 h     -0.41334045     1.75085527     1.69277363
          17

 c      1.29432505    -0.42319968    -0.00016795
 c     -0.05122946    -0.94662111     0.44584175
 c     -1.13705516    -0.01455188     0.11615988
 c     -0.98947286     1.56488960     0.75490144
 c     -0.36672847     1.20908430    -0.44696216
 c      1.10099111     0.81366679    -0.40991562
 h     -0.34734507    -2.06176610     0.69987666
 h     -2.03706645     1.93524776     0.44531214
 h     -0.68426666     1.27861065    -1.55272301
 h      1.86963588     1.49465600    -0.40774239
 o      2.42444003    -1.22262482     0.18836504
 h      3.26537525    -0.85022602    -0.24751907
 c     -2.33903416    -0.58458751    -0.51932756
 h     -1.96633710    -0.87995026    -1.46013143
 h     -2.76800041    -1.49424309     0.10369189
 h     -3.23347614     0.04931770    -0.68163213
 h     -0.37073194     1.75639796     1.66484680
          17

 c      1.29582361    -0.43215467     0.00935715
 c     -0.04247681    -0.93187968     0.45412460
 c     -1.14084928    -0.02240144     0.10605440
 c     -0.99378015     1.57325528     0.76067112
 c     -0.35385428     1.20215975    -0.45637067
 c      1.09128977     0.81339621    -0.40227015
 h     -0.38916103    -2.05583573     0.73312679
 h     -2.07709311     1.90161376     0.46336579
 h     -0.70487560     1.30309082    -1.55514051
 h      1.84916049     1.49194743    -0.36793236
 o      2.43849842    -1.22138452     0.17474214
 h      3.22385704    -0.89120627    -0.19626491
 c     -2.35033311    -0.58126504    -0.51214057
 h     -1.94700095    -0.89910201    -1.50240878
 h     -2.76753950    -1.45525437     0.07177711
 h     -3.25489820     0.03241694    -0.71790046
 h     -0.33689613     1.76026974     1.63292426
          17

 c      1.29734076    -0.44416435     0.02015750
 c     -0.03483497    -0.91832791     0.46153178
 c     -1.14169233    -0.03003904     0.09741128
 c     -1.00013305     1.58148325     0.76502122
 c     -0.34013464     1.19404559    -0.46803030
 c      1.07998659     0.81343491    -0.39450577
 h     -0.41793225    -2.02711754     0.76260895
 h     -2.09999001     1.87040485     0.49814741
 h     -0.72394666     1.33320378    -1.54139364
 h      1.84993717     1.51097776    -0.33285567
 o      2.45001820    -1.21998681     0.16171873
 h      3.19772154    -0.92038420    -0.15445610
 c     -2.36269840    -0.57882884    -0.50531106
 h     -1.93486857    -0.92158280    -1.54219754
 h     -2.76161151    -1.41150805     0.03456481
 h     -3.26970798     0.01894607    -0.75123134
 h     -0.31204262     1.76314032     1.60080798
          17

 c      1.29901401    -0.45853170     0.03183696
 c     -0.02867430    -0.90645873     0.46824525
 c     -1.13942396    -0.03696746     0.09011144
 c     -1.00818540     1.58910201     0.76732219
 c     -0.32680108     1.18509822    -0.48120717
 c      1.06828803     0.81386393    -0.38652908
 h     -0.43149397    -1.97641365     0.78817342
 h     -2.10475190     1.84343519     0.54812738
 h     -0.74005950     1.36747389    -1.51389639
 h      1.86462344     1.54489106    -0.30247875
 o      2.45628684    -1.21956487     0.15046436
 h      3.22742188    -0.92002784    -0.13917174
 c     -2.37515612    -0.57660851    -0.50066193
 h     -1.93420061    -0.94330438    -1.56821477
 h     -2.75661026    -1.37726811     0.00195371
 h     -3.27708382     0.01005466    -0.78081156
 h     -0.29555100     1.76567064     1.57241494
          17

 c      1.30089832    -0.47440622     0.04396648
 c     -0.02414100    -0.89643260     0.47441026
 c     -1.13408711    -0.04272039     0.08393684
 c     -1.01730834     1.59560976     0.76725762
 c     -0.31498794     1.17564166    -0.49505429
 c      1.05780740     0.81503719    -0.37818088
 h     -0.42943746    -1.90845698     0.81084430
 h     -2.09435874     1.82299925     0.61037045
 h     -0.75294367     1.40490879    -1.47798639
 h      1.88155604     1.58257204    -0.27735876
 o      2.45775727    -1.22005673     0.14073984
 h      3.30465186    -0.89261460    -0.14503250
 c     -2.38669740    -0.57359930    -0.49953573
 h     -1.94671825    -0.96180778    -1.57493953
 h     -2.76009028    -1.36853640    -0.01533399
 h     -3.27717461     0.00699113    -0.80603889
 h     -0.28654059     1.76834422     1.55088198
          17

 c      1.30293972    -0.49085573     0.05611696
 c     -0.02109116    -0.88797892     0.48007713
 c     -1.12591956    -0.04686623     0.07859839
 c     -1.02652841     1.60050843     0.76485239
 c     -0.30562223     1.16591481    -0.50868719
 c      1.04994841     0.81714830    -0.36929593
 h     -0.41377059    -1.83275440     0.83339934
 h     -2.07625048     1.81165924     0.68092749
 h     -0.76356614     1.44535334    -1.44117881
 h      1.89128003     1.61465512    -0.25808212
 o      2.45726001    -1.22058250     0.13158102
 h      3.38505604    -0.85471720    -0.15519019
 c     -2.39670060    -0.56948954    -0.50235841
 h     -1.97225621    -0.97582345    -1.56096715
 h     -2.77530655    -1.39134868    -0.01288452
 h     -3.27114968     0.01102182    -0.82648854
 h     -0.28438129     1.77132407     1.53792315
          17

 c      1.30500778    -0.50697083     0.06789010
 c     -0.01902833    -0.88030436     0.48511430
 c     -1.11533164    -0.04902102     0.07376018
 c     -1.03460822     1.60334066     0.76039337
 c     -0.29936451     1.15604453    -0.52132934
 c      1.04566861     0.82014216    -0.35975075
 h     -0.38959502    -1.76440740     0.86121644
 h     -2.06136950     1.81189754     0.75573402
 h     -0.77356352     1.48947947    -1.41123210
 h      1.88846872     1.63540648    -0.24488834
 o      2.45674450    -1.22060901     0.12247690
 h      3.43927040    -0.81775538    -0.16018292
 c     -2.40519290    -0.56524084    -0.50842160
 h     -2.00908472    -0.98516071    -1.52828513
 h     -2.79826314    -1.43501824     0.00388633
 h     -3.26099681     0.02330457    -0.84184884
 h     -0.28881557     1.77440110     1.53369641
          17

 c      1.30694805    -0.52193138     0.07893164
 c     -0.01721199    -0.87233333     0.48921994
 c     -1.10288290    -0.04888413     0.06906555
 c     -1.04048913     1.60376417     0.75428112
 c     -0.29663433     1.14609722    -0.53252884
 c      1.04543261     0.82378860    -0.34948729
 h     -0.36401941    -1.72103703     0.90191555
 h     -2.05935680     1.82528865     0.83167230
 h     -0.78382184     1.53796901    -1.39317923
 h      1.87155354     1.64248460    -0.23761192
 o      2.45709356    -1.21997084     0.11329424
 h      3.45528116    -0.78716530    -0.15677393
 c     -2.41253995    -0.56222605    -0.51635491
 h     -2.05382383    -0.99115267    -1.48273032
 h     -2.82222580    -1.48171641     0.02566598
 h     -3.24894845     0.04462130    -0.85179478
 h     -0.29963012     1.77703173     1.53715838
          17

 c      1.30863474    -0.53502450     0.08892896
 c     -0.01508919    -0.86362427     0.49228293
 c     -1.08925282    -0.04628475     0.06416907
 c     -1.04392465     1.60166127     0.74697487
 c     -0.29765843     1.13619913    -0.54229196
 c      1.04919133     0.82772647    -0.33852804
 h     -0.34148002    -1.71182715     0.96082970
 h     -2.07157887     1.85129566     0.90626194
 h     -0.79314841     1.59015583    -1.38727915
 h      1.84230915     1.63666661    -0.23569255
 o      2.45862167    -1.21867798     0.10406446
 h      3.43020310    -0.76527357    -0.14453170
 c     -2.41917202    -0.56122701    -0.52453619
 h     -2.10119570    -0.99754646    -1.43521136
 h     -2.84223627    -1.51706656     0.04520584
 h     -3.23662982     0.07496312    -0.85584066
 h     -0.31622388     1.77841639     1.54660203
          17

 c      1.31000176    -0.54565246     0.09761270
 c     -0.01262352    -0.85511300     0.49487235
 c     -1.07520281    -0.04121745     0.05876984
 c     -1.04557597     1.59718048     0.73906464
 c     -0.30243747     1.12661912    -0.55097962
 c      1.05634865     0.83142624    -0.32698615
 h     -0.32023286    -1.72867729     1.03484593
 h     -2.09010717     1.88686461     0.97598342
 h     -0.79848440     1.64336697    -1.38979846
 h      1.80601309     1.62219238    -0.23815310
 o      2.46125812    -1.21685124     0.09490878
 h      3.36721485    -0.75220306    -0.12462062
 c     -2.42555808    -0.56215994    -0.53121787
 h     -2.14452135    -1.01087249    -1.40152255
 h     -2.85585796    -1.53260338     0.05857763
 h     -3.22434047     0.11309117    -0.85331744
 h     -0.33747275     1.77758820     1.56005157
          17

 c      1.31103192    -0.55336228     0.10477563
 c     -0.01000892    -0.84843284     0.49806403
 c     -1.06152642    -0.03386375     0.05264574
 c     -1.04644094     1.59064398     0.73125645
 c     -0.31065708     1.11774887    -0.55905875
 c      1.06576669     0.83411864    -0.31506110
 h     -0.29595297    -1.75402376     1.11396723
 h     -2.10414171     1.92751808     1.03594209
 h     -0.79646454     1.69359275    -1.39565862
 h      1.77165216     1.60729370    -0.24363535
 o      2.46438868    -1.21481469     0.08605950
 h      3.27802739    -0.74420105    -0.10016799
 c     -2.43206726    -0.56440288    -0.53498786
 h     -2.17838340    -1.03766139    -1.39607436
 h     -2.86246525    -1.52455691     0.06448823
 h     -3.21098146     0.15636267    -0.84358882
 h     -0.36188285     1.77351023     1.57546681
          17

 c      1.31171250    -0.55788414     0.11029534
 c     -0.00732113    -0.84486813     0.50285407
 c     -1.04898857    -0.02459986     0.04569117
 c     -1.04733750     1.58241516     0.72423523
 c     -0.32166255     1.11003395    -0.56691231
 c      1.07596849     0.83486972    -0.30300202
 h     -0.26610333    -1.77285120     1.18784881
 h     -2.10569371     1.96882325     1.08119260
 h     -0.78481924     1.73672623    -1.40063081
 h      1.75031708     1.60296206    -0.25073182
 o      2.46643678    -1.21340547     0.07793336
 h      3.18972993    -0.72853023    -0.07748727
 c     -2.43867573    -0.56746329    -0.53565562
 h     -2.20216268    -1.07810875    -1.42061326
 h     -2.86271079    -1.49274644     0.06368413
 h     -3.19472690     0.20107659    -0.82640438
 h     -0.38776737     1.76517465     1.59089679
          17

 c      1.31197682    -0.55914699     0.11414188
 c     -0.00450175    -0.84501992     0.50986426
 c     -1.03827231    -0.01398932     0.03794774
 c     -1.04875656     1.57281552     0.71854678
 c     -0.33453137     1.10391647    -0.57477097
 c      1.08568582     0.83304405    -0.29104212
 h     -0.23053651    -1.77636212     1.24913739
 h     -2.09105170     2.00720776     1.10788210
 h     -0.76290152     1.76953240    -1.40227779
 h      1.74978733     1.61730334    -0.25861758
 o      2.46509886    -1.21411127     0.07104441
 h      3.14164539    -0.68140399    -0.06473361
 c     -2.44494072    -0.57119839    -0.53436214
 h     -2.21947782    -1.12435713    -1.46284183
 h     -2.85852498    -1.44059847     0.05894797
 h     -3.17395090     0.24322819    -0.80216324
 h     -0.41331601     1.75168863     1.60467230
          17

 c      1.31168514    -0.55725884     0.11636512
 c     -0.00146585    -0.84889208     0.51933064
 c     -1.02994588    -0.00276019     0.02961086
 c     -1.05090042     1.56208696     0.71453939
 c     -0.34818462     1.09979091    -0.58270997
 c      1.09441427     0.82890262    -0.27937305
 h     -0.19060268    -1.76088966     1.29370367
 h     -2.06019289     2.04023705     1.11367301
 h     -0.73162565     1.79020731    -1.40013057
 h      1.76876828     1.64854308    -0.26718839
 o      2.46008169    -1.21736570     0.06542811
 h      3.14234252    -0.59558946    -0.06270969
 c     -2.45020614    -0.57531240    -0.53274071
 h     -2.23449024    -1.16640326    -1.50706305
 h     -2.85362269    -1.37613623     0.05577151
 h     -3.14789852     0.27933515    -0.77198850
 h     -0.43661426     1.73234073     1.61561790
          17

 c      1.31070659    -0.55248546     0.11707494
 c      0.00184358    -0.85602333     0.53114995
 c     -1.02444362     0.00824461     0.02100549
 c     -1.05372313     1.55036552     0.71233459
 c     -0.36148337     1.09794840    -0.59064929
 c      1.10230898     0.82353097    -0.26819331
 h     -0.14846924    -1.72659408     1.32030183
 h     -2.01614133     2.06681260     1.09787764
 h     -0.69320275     1.79874143    -1.39564796
 h      1.79848732     1.68597121    -0.27634007
 o      2.45365831    -1.22142964     0.06062325
 h      3.15995388    -0.49842458    -0.06445217
 c     -2.45369060    -0.57898278    -0.53235777
 h     -2.25003057    -1.19691885    -1.54154300
 h     -2.85396152    -1.31234302     0.06305335
 h     -3.11697984     0.30712373    -0.73766227
 h     -0.45572432     1.70665937     1.62320708
          17

 c      1.30899693    -0.54525357     0.11642899
 c      0.00547213    -0.86554943     0.54487230
 c     -1.02205124     0.01815374     0.01253314
 c     -1.05691898     1.53764052     0.71180998
 c     -0.37331038     1.09850204    -0.59833887
 c      1.10965521     0.81820433    -0.25773952
 h     -0.10682005    -1.67725187     1.33087743
 h     -1.96482797     2.08760220     1.06162972
 h     -0.65077121     1.79716468    -1.39211727
 h      1.82921796     1.71741650    -0.28549538
 o      2.44761253    -1.22455448     0.05629752
 h      3.16940070    -0.41712556    -0.06506695
 c     -2.45461463    -0.58120734    -0.53445820
 h     -2.26764732    -1.21199114    -1.55934246
 h     -2.86614533    -1.26286583     0.09088162
 h     -3.08279703     0.32601821    -0.70150335
 h     -0.46890264     1.67447589     1.62757357
          17

 c      1.30658551    -0.53614024     0.11462591
 c      0.00948305    -0.87619116     0.55961960
 c     -1.02289240     0.02617424     0.00459889
 c     -1.05989738     1.52370442     0.71261195
 c     -0.38265538     1.10133252    -0.60536245
 c      1.11656594     0.81396567    -0.24826501
 h     -0.06867038    -1.62101660     1.33182434
 h     -1.91505207     2.10566125     1.00798517
 h     -0.60784688     1.78936852    -1.39423556
 h      1.85406548     1.73413405    -0.29378615
 o      2.44268013    -1.22577348     0.05231974
 h      3.16108948    -0.36602011    -0.06285113
 c     -2.45262404    -0.58172024    -0.53939451
 h     -2.28797691    -1.21036124    -1.55729947
 h     -2.89220788    -1.23219322     0.14265718
 h     -3.04799702     0.33735271    -0.66618181
 h     -0.47496518     1.63600028     1.62932510
          17

 c      1.30352990    -0.52583579     0.11189658
 c      0.01395223    -0.88627656     0.57401166
 c     -1.02692118     0.03168774    -0.00246185
 c     -1.06187581     1.50816676     0.71425482
 c     -0.38870846     1.10611731    -0.61122434
 c      1.12295748     0.81154041    -0.24000997
 h     -0.03694366    -1.57081321     1.33524444
 h     -1.87709613     2.12633808     0.94129708
 h     -0.56755147     1.77998742    -1.40683154
 h      1.86938146     1.73163075    -0.30036754
 o      2.43903942    -1.22463048     0.04865566
 h      3.13354195    -0.35096358    -0.05763637
 c     -2.44807129    -0.58125143    -0.54622704
 h     -2.31089555    -1.19299879    -1.53567537
 h     -2.92647454    -1.21266627     0.20974381
 h     -3.01587805     0.34401489    -0.63437449
 h     -0.47370456     1.59192822     1.62918441
          17

 c      1.29988506    -0.51508304     0.10848744
 c      0.01890324    -0.89409610     0.58642781
 c     -1.03392608     0.03431056    -0.00843781
 c     -1.06225588     1.49069156     0.71632040
 c     -0.39093164     1.11246704    -0.61554412
 c      1.12860143     0.81134991    -0.23318282
 h     -0.01359556    -1.54081507     1.35628073
 h     -1.85825297     2.15454877     0.86549639
 h     -0.53190165     1.77229846    -1.43257933
 h      1.87422518     1.70915919    -0.30461330
 o      2.43658286    -1.22098570     0.04531806
 h      3.08951843    -0.37263764    -0.04998055
 c     -2.44169488    -0.58062805    -0.55321692
 h     -2.33553380    -1.16351185    -1.49889139
 h     -2.95992046    -1.19360053     0.27769975
 h     -2.98966264     0.34934744    -0.60831745
 h     -0.46611489     1.54356154     1.62765081
          17

 c      1.29569777    -0.50460079     0.10463630
 c      0.02423218    -0.89875017     0.59593151
 c     -1.04353902     0.03391538    -0.01326717
 c     -1.06110787     1.47142280     0.71857443
 c     -0.38906753     1.12006629    -0.61824637
 c      1.13314283     0.81348442    -0.22794623
 h      0.00111386    -1.53699800     1.40252309
 h     -1.85745723     2.18980827     0.78308932
 h     -0.50167291     1.76651946    -1.46997700
 h      1.87022282     1.66953760    -0.30625099
 o      2.43491697    -1.21507460     0.04236535
 h      3.03625307    -0.42579663    -0.04111639
 c     -2.43424169    -0.57997942    -0.55839021
 h     -2.36035387    -1.12914629    -1.45707588
 h     -2.98525030    -1.16829173     0.33431686
 h     -2.97163829     0.35573713    -0.58953823
 h     -0.45419205     1.49284344     1.62492210
          17

 c      1.29102402    -0.49500944     0.10054989
 c      0.02972063    -0.90059732     0.60296881
 c     -1.05524523     0.03062166    -0.01702394
 c     -1.05916214     1.45109261     0.72082178
 c     -0.38309114     1.12867471    -0.61956735
 c      1.13605882     0.81762439    -0.22440001
 h      0.00822666    -1.55208694     1.46588575
 h     -1.86590588     2.22492623     0.69676492
 h     -0.47687877     1.76019744    -1.51351557
 h      1.86209375     1.61955624    -0.30550993
 o      2.43310865    -1.20786351     0.03993439
 h      2.98935581    -0.49375642    -0.03343595
 c     -2.42635333    -0.57862632    -0.55971172
 h     -2.38363394    -1.10088006    -1.42634764
 h     -2.99820051    -1.13441817     0.37200652
 h     -2.96261318     0.36374186    -0.57889664
 h     -0.44037967     1.44219975     1.62108333
          17

 c      1.28597707    -0.48677580     0.09639179
 c      0.03509700    -0.90058978     0.60873184
 c     -1.06839290     0.02476189    -0.01986519
 c     -1.05730101     1.43063028     0.72274398
 c     -0.37315566     1.13801665    -0.61988225
 c      1.13660219     0.82300345    -0.22256728
 h      0.00924001    -1.57324021     1.53011269
 h     -1.87337588     2.25054059     0.61095103
 h     -0.45729629     1.75019631    -1.55595650
 h      1.85820711     1.57007695    -0.30322377
 o      2.42935047    -1.20145705     0.03827228
 h      2.97754577    -0.54214489    -0.03095554
 c     -2.41852349    -0.57559801    -0.55557553
 h     -2.40449108    -1.08921990    -1.42235424
 h     -2.99702121    -1.09247032     0.38723522
 h     -2.96197326     0.37231943    -0.57675816
 h     -0.42702204     1.39422239     1.61632102
          17

 c      1.28079300    -0.48018020     0.09228126
 c      0.04007176    -0.89955227     0.61425818
 c     -1.08220653     0.01683849    -0.02195953
 c     -1.05617410     1.41077962     0.72392787
 c     -0.35955831     1.14770451    -0.61952615
 c      1.13391442     0.82863527    -0.22241271
 h      0.00569213    -1.59022368     1.58138831
 h     -1.87278234     2.25954718     0.53117347
 h     -0.44268832     1.73439356    -1.59074485
 h      1.86892638     1.53340107    -0.30058179
 o      2.42201680    -1.19765681     0.03758047
 h      3.02531217    -0.54225667    -0.03683401
 c     -2.41108850    -0.57049923    -0.54588828
 h     -2.42321269    -1.09606599    -1.44693857
 h     -2.98203241    -1.04473687     0.37997196
 h     -2.96814799     0.37977879    -0.58310361
 h     -0.41607481     1.35135325     1.61098124
          17

 c      1.27580581    -0.47532541     0.08830403
 c      0.04435865    -0.89800291     0.62015865
 c     -1.09581236     0.00747322    -0.02342689
 c     -1.05612696     1.39198458     0.72396445
 c     -0.34272206     1.15724691    -0.61870759
 c      1.12754680     0.83391688    -0.22390995
 h     -0.00099928    -1.59717339     1.61149422
 h     -1.86095027     2.24839755     0.46273422
 h     -0.43282482     1.71231660    -1.61338326
 h      1.90033729     1.51643524    -0.29828883
 o      2.41221873    -1.19516580     0.03770388
 h      3.11282912    -0.51575090    -0.04852471
 c     -2.40429794    -0.56369167    -0.53232175
 h     -2.43997618    -1.11359779    -1.48568073
 h     -2.95587522    -0.99518977     0.35409052
 h     -2.97905531     0.38456242    -0.59755828
 h     -0.40902213     1.31567373     1.60552974
          17

 c      1.27131200    -0.47218813     0.08452418
 c      0.04770607    -0.89621349     0.62667343
 c     -1.10827850    -0.00264980    -0.02430694
 c     -1.05725719     1.37441551     0.72251487
 c     -0.32318444     1.16610055    -0.61749033
 c      1.11803477     0.83904468    -0.22708651
 h     -0.00961820    -1.59164036     1.61696545
 h     -1.83791078     2.21678430     0.40988855
 h     -0.42746313     1.68509120    -1.62192993
 h      1.94800860     1.51580593    -0.29595050
 o      2.40216335    -1.19198678     0.03835616
 h      3.20307426    -0.49609301    -0.06142340
 c     -2.39827105    -0.55562449    -0.51736945
 h     -2.45412071    -1.13200357    -1.52056677
 h     -2.92452782    -0.94999349     0.31879663
 h     -2.99239521     0.38554951    -0.61937743
 h     -0.40688415     1.28879200     1.60050185
          17

 c      1.26747635    -0.47065198     0.08099146
 c      0.04992864    -0.89426257     0.63373600
 c     -1.11866366    -0.01284527    -0.02455146
 c     -1.05945162     1.35799471     0.71935489
 c     -0.30158647     1.17373102    -0.61580213
 c      1.10671469     0.84463057    -0.23196084
 h     -0.01921106    -1.57378676     1.59811882
 h     -1.80643283     2.16737628     0.37536884
 h     -0.42639136     1.65517838    -1.61713851
 h      1.99971433     1.52211934    -0.29267221
 o      2.39323720    -1.18726591     0.03935544
 h      3.27284217    -0.49870235    -0.07261927
 c     -2.39284713    -0.54637137    -0.50367807
 h     -2.46462688    -1.14461226    -1.53892402
 h     -2.89815664    -0.91774154     0.28968379
 h     -3.00592561     0.38213964    -0.64740933
 h     -0.41025028     1.27178738     1.59646050
          17

 c      1.26431451    -0.47050504     0.07774547
 c      0.05093377    -0.89201866     0.64094953
 c     -1.12607482    -0.02248532    -0.02403245
 c     -1.06235618     1.34236824     0.71443243
 c     -0.27866061     1.17967128    -0.61345418
 c      1.09510215     0.85108914    -0.23845320
 h     -0.02920380    -1.54646560     1.55917657
 h     -1.77229731     2.10620505     0.35979470
 h     -0.42955287     1.62603990    -1.60239650
 h      2.04303376     1.52692226    -0.28795460
 o      2.38610877    -1.18089548     0.04061258
 h      3.31118263    -0.52709340    -0.08068485
 c     -2.38772429    -0.53577255    -0.49357587
 h     -2.47055159    -1.14827804    -1.53437242
 h     -2.88833843    -0.90709200     0.28418317
 h     -3.01777203     0.37430622    -0.68008235
 h     -0.41932409     1.26518092     1.59395255
          17

 c      1.26171351    -0.47144319     0.07481953
 c      0.05074697    -0.88905933     0.64748225
 c     -1.12973611    -0.03104831    -0.02256420
 c     -1.06529864     1.32684664     0.70794377
 c     -0.25522859     1.18358158    -0.61018984
 c      1.08456010     0.85841648    -0.24635899
 h     -0.03964590    -1.51612673     1.50943307
 h     -1.74503797     2.04340129     0.36085711
 h     -0.43716403     1.60163689    -1.58316621
 h      2.06939771     1.52535390    -0.28194222
 o      2.38106707    -1.17309615     0.04209268
 h      3.31384847    -0.57955231    -0.08502252
 c     -2.38311991    -0.52402029    -0.48803741
 h     -2.47112098    -1.14250046    -1.50547232
 h     -2.89925314    -0.92041167     0.30810242
 h     -3.02671682     0.36270471    -0.71548435
 h     -0.43396054     1.26891938     1.59347567
          17

 c      1.25947518    -0.47310222     0.07224391
 c      0.04952854    -0.88461228     0.65201259
 c     -1.12907316    -0.03815797    -0.01994574
 c     -1.06731215     1.31047771     0.70034887
 c     -0.23222146     1.18531989    -0.60580663
 c      1.07626290     0.86625450    -0.25536807
 h     -0.05151711    -1.49354601     1.46394890
 h     -1.73743902     1.99237546     0.37323726
 h     -0.44962796     1.58561180    -1.56539029
 h      2.07450858     1.51580017    -0.27527744
 o      2.37810224    -1.16429077     0.04380804
 h      3.28174093    -0.65112192    -0.08571683
 c     -2.38004016    -0.51193015    -0.48620964
 h     -2.46578334    -1.12907848    -1.45499292
 h     -2.92344044    -0.95063104     0.34967510
 h     -3.03238005     0.34879073    -0.75155747
 h     -0.45365617     1.28236658     1.59547814
          17

 c      1.25739059    -0.47510318     0.07003602
 c      0.04753094    -0.87780133     0.65310994
 c     -1.12380519    -0.04361272    -0.01603489
 c     -1.06756843     1.29256337     0.69215209
 c     -0.21072012     1.18500837    -0.60034408
 c      1.07120976     0.87400700    -0.26509938
 h     -0.06652125    -1.49107827     1.43925986
 h     -1.76022415     1.96388252     0.39142455
 h     -0.46704669     1.58023987    -1.55293187
 h      2.05788584     1.49912098    -0.26889582
 o      2.37666612    -1.15517425     0.04585646
 h      3.22433695    -0.73233725    -0.08410410
 c     -2.37952793    -0.50039527    -0.48634359
 h     -2.45440362    -1.11265897    -1.39028649
 h     -2.94960707    -0.98682474     0.39170527
 h     -3.03520785     0.33477162    -0.78636991
 h     -0.47749267     1.30431771     1.60035891
          17

 c      1.25533084    -0.47709049     0.06817932
 c      0.04493499    -0.86841805     0.65026494
 c     -1.11400480    -0.04739021    -0.01083065
 c     -1.06614802     1.27344425     0.68357534
 c     -0.19195678     1.18303923    -0.59421379
 c      1.07013913     0.88091822    -0.27514636
 h     -0.08547959    -1.51376905     1.44154219
 h     -1.81286130     1.95707180     0.41415498
 h     -0.48851925     1.58573712    -1.54562948
 h      2.02300207     1.47842118    -0.26384818
 o      2.37504045    -1.14691122     0.04853032
 h      3.16933013    -0.80593426    -0.08447906
 c     -2.38203230    -0.48978744    -0.48653519
 h     -2.43745281    -1.10178486    -1.32412470
 h     -2.96958103    -1.01985597     0.42189938
 h     -3.03623726     0.32326278    -0.81841566
 h     -0.50419703     1.33307734     1.60828987
          17

 c      1.25329968    -0.47873226     0.06660163
 c      0.04170621    -0.85739996     0.64440758
 c     -1.10009253    -0.04962245    -0.00452578
 c     -1.06411057     1.25448802     0.67469631
 c     -0.17719820     1.17997517    -0.58811596
 c      1.07330607     0.88610276    -0.28513341
 h     -0.10677100    -1.55377562     1.46083367
 h     -1.88259931     1.96003468     0.44360605
 h     -0.51191843     1.60046277    -1.53977609
 h      1.97820923     1.45941809    -0.26106879
 o      2.37020926    -1.14097142     0.05239036
 h      3.16468696    -0.84973912    -0.09526639
 c     -2.38741111    -0.47986109    -0.48495447
 h     -2.41575340    -1.10827423    -1.27287576
 h     -2.97919892    -1.04366147     0.43405363
 h     -3.03663134     0.31660705    -0.84682207
 h     -0.53252665     1.36661360     1.61871668
          17

 c      1.25137614    -0.47967902     0.06517288
 c      0.03769438    -0.84621923     0.63706096
 c     -1.08277030    -0.05055096     0.00249687
 c     -1.06270627     1.23729229     0.66587242
 c     -0.16751229     1.17638545    -0.58278753
 c      1.08024059     0.88857477    -0.29477615
 h     -0.12736231    -1.59730011     1.48118058
 h     -1.95375129     1.95950769     0.48089560
 h     -0.53448643     1.62179775    -1.53052414
 h      1.93729589     1.45075621    -0.26105766
 o      2.36138710    -1.13767779     0.05770362
 h      3.22372257    -0.86064096    -0.12016041
 c     -2.39521739    -0.47031146    -0.48047783
 h     -2.38970526    -1.14076393    -1.24755750
 h     -2.97712609    -1.05464567     0.42631395
 h     -3.03713270     0.31610069    -0.87132641
 h     -0.56167859     1.40267820     1.62990019
          17

 c      1.24963230    -0.47956480     0.06373175
 c      0.03282660    -0.83615428     0.62948414
 c     -1.06293718    -0.05047145     0.00970537
 c     -1.06282818     1.22318632     0.65782794
 c     -0.16353490     1.17270760    -0.57877022
 c      1.08988552     0.88744507    -0.30392624
 h     -0.14462316    -1.63286753     1.49057882
 h     -2.01450319     1.94669905     0.52461722
 h     -0.55374026     1.64703761    -1.51415130
 h      1.91596817     1.46209003    -0.26370572
 o      2.35161142    -1.13615652     0.06399739
 h      3.30056978    -0.85573082    -0.15112058
 c     -2.40486666    -0.46157283    -0.47343549
 h     -2.35949487    -1.19556406    -1.24442594
 h     -2.96405794    -1.05118629     0.40002170
 h     -3.03770640     0.32157000    -0.89201463
 h     -0.59121016     1.43883446     1.63913249
          17

 c      1.24815215    -0.47810969     0.06213384
 c      0.02721629    -0.82809239     0.62248053
 c     -1.04162352    -0.04967557     0.01647566
 c     -1.06497175     1.21315063     0.65145397
 c     -0.16535442     1.16918415    -0.57630124
 c      1.10140508     0.88246550    -0.31255761
 h     -0.15695933    -1.65356241     1.48279286
 h     -2.05796715     1.91751366     0.57179248
 h     -0.56811858     1.67398392    -1.48918279
 h      1.92170832     1.49774439    -0.26871895
 o      2.34348376    -1.13587145     0.07077732
 h      3.35666153    -0.84688857    -0.17980392
 c     -2.41557401    -0.45464130    -0.46521921
 h     -2.32649752    -1.25864759    -1.25016168
 h     -2.94275141    -1.03392130     0.35971904
 h     -3.03752538     0.33148921    -0.90899771
 h     -0.62058041     1.47260752     1.64367737
          17

 c      1.24706127    -0.47521552     0.06029177
 c      0.02118253    -0.82258085     0.61647743
 c     -1.01993343    -0.04839217     0.02215965
 c     -1.06935154     1.20781609     0.64757423
 c     -0.17252386     1.16585880    -0.57530412
 c      1.11478582     0.87447574    -0.32071129
 h     -0.16372459    -1.65640133     1.45602105
 h     -2.08124690     1.87127434     0.61888003
 h     -0.57727190     1.70128655    -1.45661657
 h      1.94722326     1.55136678    -0.27626342
 o      2.33818419    -1.13668298     0.07778428
 h      3.37526129    -0.83886826    -0.20167324
 c     -2.42629162    -0.45017209    -0.45746313
 h     -2.29332514    -1.31565901    -1.25301164
 h     -2.91878700    -1.00692375     0.31427385
 h     -3.03527786     0.34350655    -0.92222983
 h     -0.64873950     1.50184335     1.64185833
          17

 c      1.24652587    -0.47100303     0.05819666
 c      0.01522068    -0.81986099     0.61158109
 c     -0.99897809    -0.04673455     0.02616390
 c     -1.07595820     1.20741552     0.64678224
 c     -0.18415178     1.16259941    -0.57543374
 c      1.13029889     0.86504802    -0.32848601
 h     -0.16509425    -1.64181498     1.41193350
 h     -2.08489307     1.80992789     0.66232318
 h     -0.58209196     1.72866289    -1.41968871
 h      1.97803460     1.60991812    -0.28681638
 o      2.33606870    -1.13856729     0.08490790
 h      3.35157429    -0.83333860    -0.21466753
 c     -2.43571252    -0.44800772    -0.45184040
 h     -2.26282275    -1.35696618    -1.24649402
 h     -2.90131438    -0.97893055     0.27809219
 h     -3.02965983     0.35514703    -0.93156210
 h     -0.67393770     1.52507139     1.63376925
          17

 c      1.24673739    -0.46579276     0.05591954
 c      0.00994947    -0.81979989     0.60753598
 c     -0.97979954    -0.04468113     0.02801853
 c     -1.08449560     1.21170849     0.64934884
 c     -0.19906562     1.15914989    -0.57616384
 c      1.14782023     0.85581360    -0.33604197
 h     -0.16215629    -1.61420254     1.35588820
 h     -2.07346231     1.73799009     0.69892428
 h     -0.58445833     1.75688006    -1.38319399
 h      2.00229174     1.66105434    -0.30067519
 o      2.33698652    -1.14151108     0.09213446
 h      3.28774535    -0.83047138    -0.21843396
 c     -2.44246715    -0.44743057    -0.44989863
 h     -2.23744454    -1.37752689    -1.22822580
 h     -2.90107629    -0.96119651     0.26812441
 h     -3.01985459     0.36448861    -0.93698951
 h     -0.69375164     1.54175323     1.62151833
          17

 c      1.24788837    -0.46005381     0.05360235
 c      0.00604992    -0.82173112     0.60361666
 c     -0.96329561    -0.04210767     0.02742480
 c     -1.09421696     1.21993641     0.65518536
 c     -0.21602257     1.15523390    -0.57693291
 c      1.16676416     0.84811525    -0.34357014
 h     -0.15719561    -1.58343113     1.29798503
 h     -2.05705682     1.66279469     0.72637000
 h     -0.58659466     1.78720552    -1.35214441
 h      2.01352103     1.69631132    -0.31784479
 o      2.34019272    -1.14555900     0.09960040
 h      3.19456074    -0.82824125    -0.21528843
 c     -2.44574938    -0.44806049    -0.45218015
 h     -2.21905305    -1.37569029    -1.19846284
 h     -2.92297441    -0.95863420     0.29220111
 h     -3.00585284     0.37068920    -0.93895572
 h     -0.70535013     1.55237551     1.60897235
          17

 c      1.25013663    -0.45432701     0.05143992
 c      0.00418361    -0.82439664     0.59863604
 c     -0.95016599    -0.03887035     0.02427218
 c     -1.10382406     1.23093667     0.66388313
 c     -0.23390465     1.15071073    -0.57733001
 c      1.18629673     0.84291140    -0.35124934
 h     -0.15371925    -1.56517263     1.25288878
 h     -2.05193477     1.59372735     0.74392277
 h     -0.59014314     1.82018711    -1.32994146
 h      2.00963734     1.71116485    -0.33814656
 o      2.34392259    -1.15104060     0.10780290
 h      3.09883002    -0.81902246    -0.21371521
 c     -2.44576507    -0.45037218    -0.45755667
 h     -2.20876183    -1.35285756    -1.15963255
 h     -2.96082469    -0.96419159     0.34078073
 h     -2.98849247     0.37413984    -0.93847237
 h     -0.70609919     1.55827031     1.60079945
          17

 c      1.25355721    -0.44911108     0.04964508
 c      0.00481428    -0.82648832     0.59148523
 c     -0.94090020    -0.03490799     0.01862318
 c     -1.11188957     1.24357634     0.67489128
 c     -0.25182687     1.14571852    -0.57723035
 c      1.20549101     0.84072406    -0.35921381
 h     -0.15506165    -1.57443655     1.23365540
 h     -2.07474753     1.53851863     0.75249503
 h     -0.59552098     1.85440378    -1.31710218
 h      1.99184717     1.70465773    -0.36130479
 o      2.34545657    -1.15880225     0.11775912
 h      3.04339532    -0.78649908    -0.23100935
 c     -2.44327527    -0.45491644    -0.46398973
 h     -2.20655803    -1.31449703    -1.11684885
 h     -3.00323617    -0.96663384     0.39629403
 h     -2.96916662     0.37605618    -0.93688613
 h     -0.69451517     1.56105417     1.60077139
          17

 c      1.25811934    -0.44472951     0.04839596
 c      0.00794630    -0.82777975     0.58210664
 c     -0.93579653    -0.03030746     0.01068238
 c     -1.11794730     1.25727096     0.68780092
 c     -0.26912563     1.14070199    -0.57678715
 c      1.22333384     0.84155374    -0.36753402
 h     -0.16161166    -1.61240103     1.24062190
 h     -2.12891029     1.49867949     0.75346974
 h     -0.60207812     1.88633794    -1.31156086
 h      1.96450933     1.67977000    -0.38700357
 o      2.34398332    -1.16916036     0.12989549
 h      3.04261980    -0.72328509    -0.27554980
 c     -2.43907757    -0.46141512    -0.46940593
 h     -2.21063066    -1.27220749    -1.07912520
 h     -3.04069060    -0.95842591     0.44433242
 h     -2.94933219     0.37772114    -0.93546706
 h     -0.67117615     1.56188588     1.61004582
          17

 c      1.26375346    -0.44127792     0.04779543
 c      0.01310383    -0.82926193     0.57152202
 c     -0.93497507    -0.02531309     0.00078063
 c     -1.12285771     1.27191890     0.70244730
 c     -0.28528396     1.13630134    -0.57629617
 c      1.23862663     0.84476532    -0.37620251
 h     -0.17044630    -1.66494661     1.26121962
 h     -2.20001676     1.47096221     0.74814133
 h     -0.60881096     1.91157567    -1.31016919
 h      1.93585121     1.64459814    -0.41505937
 o      2.34180662    -1.18073279     0.14299749
 h      3.06260822    -0.64984998    -0.32981807
 c     -2.43391467    -0.46859161    -0.47192601
 h     -2.21710971    -1.24408855    -1.05949985
 h     -3.06718461    -0.93666630     0.47618533
 h     -2.93007869     0.37980952    -0.93510254
 h     -0.63894260     1.56106304     1.62662192
          17

 c      1.27041282    -0.43868769     0.04787563
 c      0.01959395    -0.83206269     0.56086784
 c     -0.93836827    -0.02029710    -0.01062875
 c     -1.12781047     1.28744588     0.71874763
 c     -0.29987628     1.13318285    -0.57603754
 c      1.24994457     0.84907231    -0.38511515
 h     -0.17794619    -1.71537978     1.28116046
 h     -2.26814785     1.45236285     0.73841701
 h     -0.61497942     1.92633455    -1.31016119
 h      1.91820619     1.61281949    -0.44582131
 o      2.34085081    -1.19202209     0.15576449
 h      3.07522859    -0.58874816    -0.37485938
 c     -2.42836328    -0.47496703    -0.47024045
 h     -2.22230198    -1.24659001    -1.06930891
 h     -3.07946591    -0.90150426     0.48758183
 h     -2.91197517     0.38216960    -0.93624429
 h     -0.60225163     1.55824813     1.64636476
          17

 c      1.27803299    -0.43682499     0.04863277
 c      0.02670950    -0.83678325     0.55084257
 c     -0.94571033    -0.01569892    -0.02299125
 c     -1.13352287     1.30360850     0.73654152
 c     -0.31255567     1.13189093    -0.57617370
 c      1.25595799     0.85299994    -0.39407834
 h     -0.18149847    -1.75231210     1.29080822
 h     -2.31840681     1.44176307     0.72683667
 h     -0.62036308     1.92847593    -1.30995323
 h      1.92418196     1.59906058    -0.48039515
 o      2.34188723    -1.20215808     0.16747719
 h      3.07006895    -0.55238768    -0.40083644
 c     -2.42254170    -0.48024017    -0.46442477
 h     -2.22678909    -1.27949338    -1.10725592
 h     -3.07641095    -0.85494014     0.47765567
 h     -2.89517946     0.38404901    -0.93904494
 h     -0.56596144     1.55301610     1.66474930
          17

 c      1.28646290    -0.43557431     0.05006284
 c      0.03381051    -0.84349262     0.54170330
 c     -0.95653923    -0.01194885    -0.03569978
 c     -1.14017814     1.32002755     0.75552524
 c     -0.32306420     1.13274204    -0.57670027
 c      1.25623181     0.85591830    -0.40292233
 h     -0.17966783    -1.77005130     1.28528704
 h     -2.34271640     1.43921513     0.71601633
 h     -0.62528965     1.91793315    -1.30943227
 h      1.95722745     1.60770364    -0.51962706
 o      2.34509924    -1.21069455     0.17780129
 h      3.04579501    -0.54620845    -0.40391925
 c     -2.41616597    -0.48528088    -0.45594003
 h     -2.23460929    -1.32659107    -1.15929430
 h     -3.05918014    -0.80046798     0.44902819
 h     -2.87957418     0.38433306    -0.94349172
 h     -0.53436942     1.54525790     1.67826904
          17

 c      1.29542091    -0.43487064     0.05217801
 c      0.04037144    -0.85188578     0.53338827
 c     -0.97020886    -0.00939052    -0.04815229
 c     -1.14761121     1.33625671     0.77524068
 c     -0.33124240     1.13575895    -0.57742782
 c      1.25157696     0.85843620    -0.41165350
 h     -0.17197505    -1.76721782     1.26325225
 h     -2.33841766     1.44520560     0.70826038
 h     -0.63059261     1.89679271    -1.31001344
 h      2.00744640     1.62875503    -0.56242853
 o      2.35039536    -1.21743622     0.18662988
 h      3.00547427    -0.57148792    -0.38379877
 c     -2.40882921    -0.49087379    -0.44678730
 h     -2.24891443    -1.37073875    -1.20978081
 h     -3.03226359    -0.74321251     0.40903292
 h     -2.86486592     0.38172002    -0.94948282
 h     -0.51061016     1.53530212     1.68514000
          17

 c      1.30448940    -0.43466676     0.05499733
 c      0.04602611    -0.86136733     0.52558211
 c     -0.98590717    -0.00822182    -0.05979938
 c     -1.15542205     1.35183292     0.79509460
 c     -0.33702939     1.14066351    -0.57799403
 c      1.24335682     0.86153934    -0.42041974
 h     -0.15884528    -1.74621947     1.22640080
 h     -2.30739299     1.46034667     0.70537367
 h     -0.63752070     1.86901220    -1.31447426
 h      2.05968817     1.64782605    -0.60605064
 o      2.35741725    -1.22246069     0.19410377
 h      2.95651275    -0.62504273    -0.34403057
 c     -2.39999598    -0.49715934    -0.43910506
 h     -2.27056665    -1.40119296    -1.24769456
 h     -3.00492261    -0.68974282     0.37125484
 h     -2.85074438     0.37505701    -0.95692065
 h     -0.49633817     1.52386298     1.68548597
          17

 c      1.31315354    -0.43488199     0.05852194
 c      0.05061239    -0.87102188     0.51769851
 c     -1.00268500    -0.00846541    -0.07016972
 c     -1.16294414     1.36629863     0.81440300
 c     -0.34046640     1.14696196    -0.57793727
 c      1.23279523     0.86582780    -0.42936660
 h     -0.14182044    -1.71397656     1.17997697
 h     -2.25664150     1.48537382     0.70842604
 h     -0.64746895     1.83946089    -1.32624073
 h      2.10159353     1.65471231    -0.64759597
 o      2.36527976    -1.22637469     0.20085127
 h      2.91447669    -0.69522724    -0.29579804
 c     -2.38903281    -0.50388745    -0.43497499
 h     -2.29881241    -1.41300003    -1.26672011
 h     -2.99008391    -0.64630404     0.35340712
 h     -2.83707826     0.36375873    -0.96582009
 h     -0.49155844     1.51192801     1.68126526
          17

 c      1.32091527    -0.43536721     0.06269529
 c      0.05419820    -0.87953660     0.50883371
 c     -1.01949605    -0.00996732    -0.07887242
 c     -1.16910961     1.37919016     0.83246375
 c     -0.34171932     1.15413178    -0.57685711
 c      1.22079475     0.87139718    -0.43855972
 h     -0.12384089    -1.68314978     1.13363092
 h     -2.19985236     1.52143830     0.71730760
 h     -0.66138569     1.81214473    -1.34780479
 h      2.12548603     1.64462797    -0.68483364
 o      2.37217260    -1.23065752     0.20835263
 h      2.90850803    -0.75664970    -0.26344260
 c     -2.37583927    -0.51088425    -0.43557774
 h     -2.33194651    -1.40514864    -1.26410470
 h     -2.99615136    -0.61561726     0.36615830
 h     -2.82406510     0.34808775    -0.97635574
 h     -0.49457031     1.50060804     1.67602837
          17

 c      1.32747545    -0.43589638     0.06734959
 c      0.05701262    -0.88535267     0.49790668
 c     -1.03525273    -0.01241915    -0.08558400
 c     -1.17246039     1.39000470     0.84863902
 c     -0.34111227     1.16182190    -0.57460674
 c      1.20795925     0.87797676    -0.44797334
 h     -0.10879170    -1.67059333     1.10005898
 h     -2.15695090     1.57062377     0.73039498
 h     -0.67903653     1.78850555    -1.37881377
 h      2.12762615     1.61684506    -0.71634470
 o      2.37626316    -1.23666457     0.21809573
 h      2.96581237    -0.78631341    -0.27058614
 c     -2.36152625    -0.51816751    -0.44035465
 h     -2.36763528    -1.37987738    -1.24027359
 h     -3.01849626    -0.59634621     0.40261444
 h     -2.81228017     0.32916277    -0.98876110
 h     -0.50215822     1.49092957     1.67440208
          17

 c      1.33281068    -0.43617199     0.07218646
 c      0.05920730    -0.88746761     0.48429082
 c     -1.04891136    -0.01540133    -0.09003870
 c     -1.17184179     1.39825574     0.86236584
 c     -0.33912396     1.16991466    -0.57137115
 c      1.19461858     0.88505190    -0.45749437
 h     -0.09928746    -1.68802001     1.08769136
 h     -2.14509877     1.63549869     0.74550277
 h     -0.69873004     1.76728369    -1.41540230
 h      2.10760734     1.57367536    -0.74158391
 o      2.37849117    -1.24341163     0.22920558
 h      3.06739717    -0.79905856    -0.30232697
 c     -2.34791058    -0.52561026    -0.44759822
 h     -2.40326348    -1.34337213    -1.19946601
 h     -3.04463586    -0.58609353     0.44576860
 h     -2.80258426     0.30871472    -1.00312326
 h     -0.51029220     1.48358890     1.68112520
          17

 c      1.33705666    -0.43586430     0.07683714
 c      0.06064747    -0.88634972     0.46847751
 c     -1.05956936    -0.01844709    -0.09203721
 c     -1.16755927     1.40377560     0.87311217
 c     -0.33631808     1.17841709    -0.56755734
 c      1.18082576     0.89190030    -0.46691380
 h     -0.09451733    -1.73115863     1.09268314
 h     -2.16358149     1.71580002     0.76212886
 h     -0.71784998     1.74606269    -1.45156143
 h      2.06871796     1.52031144    -0.76117940
 o      2.38102491    -1.24941775     0.23999360
 h      3.17393122    -0.81793004    -0.33037946
 c     -2.33658399    -0.53260699    -0.45538082
 h     -2.43667058    -1.30742331    -1.15109955
 h     -3.06382869    -0.58308024     0.48094504
 h     -2.79589026     0.28872227    -1.01926162
 h     -0.51555098     1.47876720     1.69948595
          17

 c      1.34038064    -0.43468294     0.08094827
 c      0.06104180    -0.88353144     0.45171171
 c     -1.06654761    -0.02111462    -0.09146903
 c     -1.16118564     1.40695359     0.88053935
 c     -0.33324866     1.18731651    -0.56360375
 c      1.16627353     0.89758207    -0.47589245
 h     -0.09161608    -1.78416605     1.10282830
 h     -2.19445992     1.80571391     0.78155185
 h     -0.73377287     1.72294929    -1.48132413
 h      2.01922120     1.46522506    -0.77756482
 o      2.38512398    -1.25408850     0.24961194
 h      3.26062280    -0.85167751    -0.33994936
 c     -2.32851463    -0.53799551    -0.46184981
 h     -2.46727667    -1.28964616    -1.10969651
 h     -3.07002205    -0.58600793     0.49952946
 h     -2.79286895     0.27096098    -1.03674224
 h     -0.51686158     1.47611152     1.72944614
          17

 c      1.34292650    -0.43244136     0.08423672
 c      0.06019184    -0.88053531     0.43517641
 c     -1.06944049    -0.02303623    -0.08832622
 c     -1.15419084     1.40850539     0.88474991
 c     -0.33039631     1.19650459    -0.55983818
 c      1.15023787     0.90098407    -0.48392913
 h     -0.08820340    -1.83172644     1.10682386
 h     -2.21826707     1.89644384     0.80470534
 h     -0.74457765     1.69735918    -1.50033421
 h      1.97304677     1.41993122    -0.79553142
 o      2.39123873    -1.25732833     0.25781722
 h      3.31580557    -0.90068141    -0.32623105
 c     -2.32410376    -0.54063453    -0.46568206
 h     -2.49599682    -1.30620449    -1.08815208
 h     -3.06096227    -0.59368968     0.49791236
 h     -2.79372170     0.25651741    -1.05495602
 h     -0.51607191     1.47489153     1.76689088
          17

 c      1.34480245    -0.42908807     0.08650686
 c      0.05809335    -0.87841194     0.41967486
 c     -1.06813460    -0.02392728    -0.08269846
 c     -1.14732965     1.40914169     0.88624401
 c     -0.32814605     1.20576643    -0.55641070
 c      1.13194317     0.90112437    -0.49047267
 h     -0.08315989    -1.86408868     1.09780489
 h     -2.22257033     1.97983992     0.83121658
 h     -0.74939100     1.67006438    -1.50654421
 h      1.94548854     1.39554140    -0.82101413
 o      2.39938835    -1.25921325     0.26463534
 h      3.33474710    -0.96214668    -0.28905911
 c     -2.32353906    -0.54056504    -0.46692689
 h     -2.52203906    -1.35779179    -1.08642207
 h     -3.03718506    -0.60491590     0.47628543
 h     -2.79811812     0.24546883    -1.07319159
 h     -0.51658939     1.47423615     1.80509804
          17

 c      1.34608146    -0.42471298     0.08764908
 c      0.05493693    -0.87776272     0.40567012
 c     -1.06283095    -0.02358135    -0.07476625
 c     -1.14081813     1.40942464     0.88567491
 c     -0.32678972     1.21479805    -0.55326638
 c      1.11152211     0.89774061    -0.49529999
 h     -0.07636628    -1.87663874     1.07279129
 h     -2.20179271     2.04978338     0.85974513
 h     -0.74852558     1.64297847    -1.50046270
 h      1.94192629     1.39581044    -0.85665558
 o      2.40927814    -1.25989727     0.27025978
 h      3.31762419    -1.03164828    -0.23122126
 c     -2.32691130    -0.53907294    -0.46687355
 h     -2.54132133    -1.42878172    -1.09293913
 h     -3.00196309    -0.61858395     0.43854256
 h     -2.80529796     0.23691527    -1.09067342
 h     -0.52143950     1.47332262     1.83722366
          17

 c      1.34681449    -0.41954202     0.08763300
 c      0.05108581    -0.87883566     0.39336756
 c     -1.05406978    -0.02186842    -0.06479750
 c     -1.13460801     1.40973873     0.88364554
 c     -0.32652192     1.22323326    -0.55013306
 c      1.09044310     0.89148750    -0.49877186
 h     -0.06838286    -1.86876313     1.03168417
 h     -2.15509445     2.10228061     0.88846212
 h     -0.74354073     1.61891091    -1.48524359
 h      1.95265330     1.41466885    -0.89873157
 o      2.42010722    -1.25962565     0.27513593
 h      3.27246449    -1.10292712    -0.15977509
 c     -2.33383743    -0.53754387    -0.46715673
 h     -2.54955580    -1.50078614    -1.09618893
 h     -2.96218256    -0.63406248     0.39337317
 h     -2.81430730     0.22939585    -1.10662602
 h     -0.53212210     1.47145649     1.85809211
          17

 c      1.34706247    -0.41391011     0.08649044
 c      0.04703619    -0.88153192     0.38273474
 c     -1.04270178    -0.01873188    -0.05313883
 c     -1.12850876     1.41029220     0.88060903
 c     -0.32741814     1.23067921    -0.54653854
 c      1.07066446     0.88342104    -0.50155648
 h     -0.06031551    -1.84379358     0.97702950
 h     -2.08517184     2.13540968     0.91531497
 h     -0.73715122     1.60121505    -1.46642546
 h      1.96236634     1.44207227    -0.94024917
 o      2.42996970    -1.25876566     0.28021552
 h      3.22460597    -1.16743259    -0.09008824
 c     -2.34320239    -0.53680073    -0.46941923
 h     -2.54447894    -1.56067220    -1.08973846
 h     -2.92904463    -0.65169006     0.35538361
 h     -2.82429812     0.22148034    -1.12040970
 h     -0.54830982     1.46805868     1.86498716
          17

 c      1.34691418    -0.40821467     0.08429622
 c      0.04336776    -0.88530068     0.37345510
 c     -1.02979421    -0.01417045    -0.04018723
 c     -1.12217593     1.41107801     0.87682344
 c     -0.32943446     1.23677147    -0.54191485
 c      1.05377446     0.87452044    -0.50426446
 h     -0.05382424    -1.81022410     0.91451944
 h     -1.99829848     2.14986124     0.93822314
 h     -0.73267102     1.59314230    -1.45069173
 h      1.95954339     1.46949393    -0.97513439
 o      2.43550461    -1.25764630     0.28699052
 h      3.22258214    -1.21721428    -0.04628634
 c     -2.35346188    -0.53714038    -0.47509403
 h     -2.52574770    -1.60089022    -1.07138470
 h     -2.91511067    -0.67278655     0.34158207
 h     -2.83478210     0.21225420    -1.13170854
 h     -0.56789203     1.46261624     1.85794261
          17

 c      1.34645364    -0.40283576     0.08114538
 c      0.04067383    -0.88901322     0.36488853
 c     -1.01650793    -0.00821756    -0.02635501
 c     -1.11502707     1.41176593     0.87231242
 c     -0.33247322     1.24125928    -0.53582845
 c      1.04076094     0.86556612    -0.50732633
 h     -0.05110228    -1.78309190     0.85334663
 h     -1.90522131     2.15036529     0.95541550
 h     -0.73279282     1.59679685    -1.44320524
 h      1.93840625     1.49129791    -0.99959545
 o      2.43510368    -1.25614915     0.29597533
 h      3.28836106    -1.25233560    -0.03693411
 c     -2.36351708    -0.53866413    -0.48452493
 h     -2.49423963    -1.61795240    -1.04158060
 h     -2.92551592    -0.69788257     0.35923013
 h     -2.84576511     0.20159428    -1.14074558
 h     -0.58708716     1.45462576     1.83991038
          17

 c      1.34572990    -0.39807501     0.07713946
 c      0.03946838    -0.89120703     0.35626274
 c     -1.00399400    -0.00093206    -0.01204502
 c     -1.10619183     1.41158470     0.86683810
 c     -0.33647186     1.24408837    -0.52823737
 c      1.03206853     0.85716041    -0.51100206
 h     -0.05443290    -1.78108123     0.80383936
 h     -1.82154577     2.14724957     0.96599111
 h     -0.73824622     1.61212715    -1.44470349
 h      1.89777933     1.50437916    -1.01194219
 o      2.43144315    -1.25406863     0.30596931
 h      3.37802247    -1.27570908    -0.04320917
 c     -2.37320639    -0.54153884    -0.49640253
 h     -2.45161998    -1.61167842    -1.00262628
 h     -2.95338567    -0.72461058     0.39819905
 h     -2.85770660     0.19016246    -1.14837034
 h     -0.60074353     1.44355642     1.81664561
          17

 c      1.34481174    -0.39416990     0.07238931
 c      0.04005509    -0.89114365     0.34725252
 c     -0.99332714     0.00759403     0.00236485
 c     -1.09474854     1.40948553     0.85998534
 c     -0.34140868     1.24541326    -0.51955450
 c      1.02767113     0.84973022    -0.51539339
 h     -0.06491615    -1.81420029     0.77060853
 h     -1.76416531     2.15457043     0.97027528
 h     -0.74753436     1.63680292    -1.45101057
 h      1.84019348     1.50792671    -1.01240470
 o      2.42713431    -1.25143321     0.31596736
 h      3.45000302    -1.28732733    -0.04938965
 c     -2.38275206    -0.54582610    -0.50863217
 h     -2.40015948    -1.58569903    -0.95852086
 h     -2.98722197    -0.74891244     0.44082003
 h     -2.87125433     0.17900309    -1.15580920
 h     -0.60327440     1.42890374     1.79556943
          17

 c      1.34383321    -0.39130910     0.06701065
 c      0.04241173    -0.88968809     0.33830411
 c     -0.98544347     0.01720303     0.01653268
 c     -1.08039393     1.40494713     0.85150366
 c     -0.34720628     1.24552075    -0.51047099
 c      1.02707956     0.84346490    -0.52041201
 h     -0.08129082    -1.87336174     0.74876172
 h     -1.74168707     2.18050218     0.96894958
 h     -0.75800087     1.66713361    -1.45550381
 h      1.77194953     1.50391003    -1.00342633
 o      2.42337943    -1.24830611     0.32553622
 h      3.48558777    -1.28676987    -0.04898358
 c     -2.39223242    -0.55109187    -0.51929596
 h     -2.34238051    -1.54900027    -0.91516926
 h     -3.01817166    -0.76747801     0.47299539
 h     -2.88681895     0.16887025    -1.16417460
 h     -0.59053061     1.41043234     1.78290583
          17

 c      1.34298750    -0.38963913     0.06111842
 c      0.04623008    -0.88854416     0.33013248
 c     -0.98106610     0.02762038     0.03016785
 c     -1.06380099     1.39868387     0.84173401
 c     -0.35363548     1.24472831    -0.50173228
 c      1.02931450     0.83819704    -0.52571325
 h     -0.10059513    -1.93894955     0.72980638
 h     -1.74837235     2.21871066     0.96175080
 h     -0.76713558     1.69926947    -1.45214697
 h      1.70365146     1.49821178    -0.99033651
 o      2.42059541    -1.24470952     0.33451349
 h      3.47870980    -1.27415745    -0.04000245
 c     -2.40160737    -0.55623228    -0.52692129
 h     -2.28008837    -1.51657724    -0.88009886
 h     -3.04123779    -0.77857710     0.48661864
 h     -2.90418560     0.15964636    -1.17404898
 h     -0.56181622     1.38854923     1.78024801
          17

 c      1.34249153    -0.38927155     0.05482815
 c      0.05104203    -0.88908970     0.32320742
 c     -0.98064835     0.03842584     0.04304187
 c     -1.04601727     1.39211370     0.83163727
 c     -0.36029957     1.24331556    -0.49400449
 c      1.03301645     0.83335860    -0.53069764
 h     -0.11969964    -1.99405133     0.70767404
 h     -1.77081581     2.25442484     0.94809265
 h     -0.77328966     1.73003434    -1.43721245
 h      1.64923229     1.50090711    -0.98123063
 o      2.41879392    -1.24062461     0.34285666
 h      3.42988124    -1.25010426    -0.02257714
 c     -2.41089895    -0.55992010    -0.53057527
 h     -2.21347123    -1.50425924    -0.86010296
 h     -3.05418819    -0.78181905     0.47820311
 h     -2.92240528     0.15026593    -1.18540476
 h     -0.52032483     1.36451361     1.78365204
          17

 c      1.34253808    -0.39030386     0.04827258
 c      0.05631320    -0.89201759     0.31768004
 c     -0.98436696     0.04907427     0.05498496
 c     -1.02784797     1.38647773     0.82244508
 c     -0.36668174     1.24148756    -0.48781807
 c      1.03695349     0.82834828    -0.53480102
 h     -0.13610096    -2.02852924     0.67964403
 h     -1.79667747     2.27481229     0.92822909
 h     -0.77586066     1.75736399    -1.40977409
 h      1.62036810     1.52185317    -0.98355283
 o      2.41754941    -1.23599760     0.35065426
 h      3.34680175    -1.21560725     0.00083159
 c     -2.42007700    -0.56167521    -0.53009326
 h     -2.14288335    -1.51669029    -0.85717563
 h     -3.05680032    -0.77782294     0.44780118
 h     -2.94002298     0.13922705    -1.19785909
 h     -0.47151285     1.34026103     1.78631742
          17

 c      1.34324190    -0.39284240     0.04162515
 c      0.06150682    -0.89744091     0.31347935
 c     -0.99216333     0.05895244     0.06586849
 c     -1.00977454     1.38254946     0.81530668
 c     -0.37220671     1.23934444    -0.48353119
 c      1.04071451     0.82330346    -0.53800848
 h     -0.14806007    -2.03800962     0.64532938
 h     -1.81748436     2.27248058     0.90336458
 h     -0.77528229     1.78056928    -1.37167404
 h      1.61864077     1.56159478    -0.99811032
 o      2.41556140    -1.23077660     0.35830241
 h      3.25155293    -1.17150666     0.02259186
 c     -2.42870286    -0.56224389    -0.52613516
 h     -2.07231313    -1.54319504    -0.86764980
 h     -3.05102634    -0.76821123     0.39922472
 h     -2.95541731     0.12523295    -1.21097059
 h     -0.42097663     1.31798249     1.78207170
          17

 c      1.34457627    -0.39698120     0.03509994
 c      0.06614053    -0.90502955     0.31038870
 c     -1.00379752     0.06745497     0.07558425
 c     -0.99207344     1.38069081     0.81108650
 c     -0.37629365     1.23684831    -0.48128961
 c      1.04469019     0.81924443    -0.54089887
 h     -0.15461886    -2.02269310     0.60588367
 h     -1.82823184     2.24479572     0.87532969
 h     -0.77298175     1.80054663    -1.32731066
 h      1.63593530     1.60948470    -1.01852534
 o      2.41017861    -1.22508304     0.36676894
 h      3.18870310    -1.11605535     0.02578186
 c     -2.43584518    -0.56268610    -0.51998166
 h     -2.00874928    -1.56830168    -0.88572674
 h     -3.04205208    -0.75596824     0.34143789
 h     -2.96704462     0.10751543    -1.22436457
 h     -0.37316354     1.29973664     1.76728833
          17

 c      1.34630540    -0.40271476     0.02890650
 c      0.06983464    -0.91403633     0.30807026
 c     -1.01888423     0.07406883     0.08403661
 c     -0.97488721     1.38092546     0.81026463
 c     -0.37841594     1.23381070    -0.48100683
 c      1.04943174     0.81732281    -0.54414701
 h     -0.15579368    -1.98748333     0.56373721
 h     -1.82680250     2.19287717     0.84636079
 h     -0.77120179     1.81976416    -1.28302368
 h      1.66210258     1.65208976    -1.03692721
 o      2.39949254    -1.21929760     0.37689408
 h      3.19302419    -1.04422632    -0.00436482
 c     -2.44022675    -0.56358015    -0.51337032
 h     -1.95886787    -1.58084820    -0.90634750
 h     -3.03947971    -0.74572848     0.28962089
 h     -2.97361398     0.08591419    -1.23776641
 h     -0.33089622     1.28719712     1.74134784
          17

 c      1.34798611    -0.40986049     0.02318801
 c      0.07236125    -0.92321805     0.30606541
 c     -1.03690156     0.07844550     0.09115041
 c     -0.95821249     1.38293550     0.81288250
 c     -0.37818831     1.22994983    -0.48243279
 c      1.05527154     0.81823883    -0.54818144
 h     -0.15303412    -1.94335737     0.52261464
 h     -1.81422324     2.12144533     0.81898127
 h     -0.77239121     1.84153298    -1.24551427
 h      1.68959760     1.67966074    -1.04781062
 o      2.38586784    -1.21327991     0.38772483
 h      3.23368164    -0.96054780    -0.05356499
 c     -2.44053538    -0.56499134    -0.50808338
 h     -1.92722280    -1.57545116    -0.92588123
 h     -3.05527310    -0.74276553     0.26104419
 h     -2.97426421     0.06092354    -1.25105989
 h     -0.29519733     1.28149835     1.70654952
          17

 c      1.34908282    -0.41806888     0.01799703
 c      0.07368593    -0.93081283     0.30383069
 c     -1.05717754     0.08043668     0.09688538
 c     -0.94182332     1.38601436     0.81853275
 c     -0.37547614     1.22505027    -0.48533430
 c      1.06230692     0.82214443    -0.55314166
 h     -0.14960850    -1.90815249     0.48724756
 h     -1.79584894     2.03927512     0.79579201
 h     -0.77803315     1.86821476    -1.21928985
 h      1.71395917     1.68717682    -1.04846959
 o      2.37243843    -1.20642007     0.39782139
 h      3.26840108    -0.87769723    -0.09919640
 c     -2.43621941    -0.56686310    -0.50489384
 h     -1.91590772    -1.55118016    -0.94203844
 h     -3.09470114    -0.74985937     0.26247129
 h     -2.96871632     0.03372433    -1.26433560
 h     -0.26513033     1.28313627     1.66791021
          17

 c      1.34906763    -0.42685572     0.01329943
 c      0.07387689    -0.93501880     0.30088508
 c     -1.07888033     0.08008425     0.10124354
 c     -0.92520777     1.38910639     0.82643493
 c     -0.37047646     1.21914740    -0.48965776
 c      1.07046977     0.82873116    -0.55893349
 h     -0.14957402    -1.90136533     0.46184704
 h     -1.78238321     1.95885697     0.77901089
 h     -0.78756112     1.89926841    -1.20471786
 h      1.73319914     1.67355411    -1.03841411
 o      2.36089001    -1.19829220     0.40639438
 h      3.27757584    -0.80557309    -0.12853466
 c     -2.42808112    -0.56925253    -0.50302855
 h     -1.92447835    -1.51073151    -0.95386004
 h     -3.14954692    -0.76537543     0.28360496
 h     -2.95733220     0.00608435    -1.27777562
 h     -0.23777830     1.29194743     1.63264408
          17

 c      1.34747498    -0.43562651     0.00898288
 c      0.07280220    -0.93520465     0.29703817
 c     -1.10103588     0.07757051     0.10426382
 c     -0.90777429     1.39113938     0.83562400
 c     -0.36368430     1.21256896    -0.49550779
 c      1.07954481     0.83730475    -0.56527221
 h     -0.15442189    -1.93009399     0.44763932
 h     -1.78696883     1.89271144     0.77003126
 h     -0.79842915     1.93102671    -1.19856411
 h      1.74761023     1.64123109    -1.01904984
 o      2.35198035    -1.18872385     0.41313858
 h      3.25577272    -0.75006129    -0.13622255
 c     -2.41772639    -0.57209382    -0.50107893
 h     -1.94961401    -1.46079563    -0.96207552
 h     -3.20517297    -0.78551280     0.30795837
 h     -2.94102598    -0.01988404    -1.29136904
 h     -0.20892054     1.30724552     1.60870827
          17

 c      1.34392701    -0.44372636     0.00487884
 c      0.06997097    -0.93248773     0.29242548
 c     -1.12257432     0.07315742     0.10601203
 c     -0.88950392     1.39158920     0.84519393
 c     -0.35574770     1.20580013    -0.50298454
 c      1.08911574     0.84680750    -0.57169570
 h     -0.16132232    -1.98206654     0.44256539
 h     -1.81545506     1.84675160     0.76983726
 h     -0.80730826     1.95844914    -1.19636275
 h      1.76027629     1.59646562    -0.99377889
 o      2.34602084    -1.17770232     0.41799692
 h      3.20405437    -0.71441822    -0.12063399
 c     -2.40685665    -0.57487787    -0.49783010
 h     -1.98468747    -1.41305167    -0.96993004
 h     -3.24955066    -0.80686808     0.32329269
 h     -2.92106133    -0.04197014    -1.30470441
 h     -0.17501300     1.32813802     1.60208199
          17

 c      1.33813130    -0.45053014     0.00080665
 c      0.06479572    -0.92870480     0.28730443
 c     -1.14239425     0.06714483     0.10657920
 c     -0.87126844     1.39062112     0.85452419
 c     -0.34731225     1.19931279    -0.51204881
 c      1.09848945     0.85585667    -0.57758315
 h     -0.16600020    -2.03728136     0.44361935
 h     -1.85967959     1.81844272     0.77971387
 h     -0.81134100     1.97713382    -1.19444377
 h      1.77777806     1.54947262    -0.96803285
 o      2.34297260    -1.16534487     0.42109483
 h      3.12831569    -0.69945788    -0.08303441
 c     -2.39701990    -0.57666479    -0.49238354
 h     -2.02065528    -1.38318603    -0.98342880
 h     -3.27554960    -0.82705625     0.32323883
 h     -2.89879912    -0.05808426    -1.31695475
 h     -0.13587477     1.35378149     1.61389238
          17

 c      1.32987506    -0.45554073    -0.00337618
 c      0.05687162    -0.92535979     0.28190690
 c     -1.15942675     0.05985181     0.10608631
 c     -0.85416296     1.38864550     0.86341320
 c     -0.33892573     1.19346069    -0.52247938
 c      1.10678564     0.86298497    -0.58228071
 h     -0.16558111    -2.07988049     0.44845553
 h     -1.90411971     1.80215685     0.80065417
 h     -0.80883781     1.98444377    -1.19077607
 h      1.80904892     1.51212960    -0.94798675
 o      2.34222064    -1.15201971     0.42285621
 h      3.04253063    -0.70122135    -0.02967356
 c     -2.38935699    -0.57670117    -0.48430483
 h     -2.05021910    -1.38357651    -1.00802088
 h     -3.28005206    -0.84444246     0.30574736
 h     -2.87544441    -0.06653213    -1.32698333
 h     -0.09566552     1.38323698     1.63981066
          17

 c      1.31904844    -0.45845488    -0.00774490
 c      0.04605425    -0.92337553     0.27641441
 c     -1.17268718     0.05160867     0.10468597
 c     -0.83887579     1.38598802     0.87198421
 c     -0.33099985     1.18843225    -0.53388606
 c      1.11342353     0.86720746    -0.58540606
 h     -0.15907209    -2.10076804     0.45558199
 h     -1.93525635     1.79348431     0.83248930
 h     -0.79952489     1.97989608    -1.18509959
 h      1.85967300     1.49168149    -0.93708704
 o      2.34204788    -1.13871677     0.42431918
 h      2.97647964    -0.70479348     0.02307849
 c     -2.38430105    -0.57527120    -0.47406470
 h     -2.07232986    -1.41308021    -1.04223757
 h     -3.26319404    -0.85793877     0.27200144
 h     -2.85184720    -0.06636270    -1.33347151
 h     -0.06085724     1.41511612     1.67245594
          17

 c      1.30573109    -0.45916656    -0.01231818
 c      0.03243823    -0.92319723     0.27096839
 c     -1.18132726     0.04274603     0.10255165
 c     -0.82566711     1.38285425     0.88046071
 c     -0.32379846     1.18422593    -0.54573231
 c      1.11866298     0.86844696    -0.58707319
 h     -0.14690624    -2.09630835     0.46415717
 h     -1.94476652     1.78989117     0.87388858
 h     -0.78461758     1.96528178    -1.17888050
 h      1.92542156     1.48589756    -0.93344158
 o      2.33975170    -1.12712869     0.42704058
 h      2.97292074    -0.68315902     0.05043419
 c     -2.38167948    -0.57354053    -0.46304203
 h     -2.09038883    -1.45836322    -1.07747471
 h     -3.22867632    -0.86726643     0.22640308
 h     -2.82846251    -0.05762008    -1.33505985
 h     -0.03729183     1.44752048     1.70448712
          17

 c      1.29029983    -0.45770476    -0.01709224
 c      0.01631185    -0.92487783     0.26566957
 c     -1.18470458     0.03357043     0.09984827
 c     -0.81455023     1.37937657     0.88900663
 c     -0.31742983     1.18064469    -0.55735513
 c      1.12339962     0.86723239    -0.58771108
 h     -0.13055159    -2.06729523     0.47391309
 h     -1.92909172     1.79012808     0.92277768
 h     -0.76680467     1.94461862    -1.17520184
 h      1.99427553     1.48661817    -0.93193627
 o      2.33486246    -1.11752663     0.43111014
 h      3.03584805    -0.63163785     0.05108051
 c     -2.38091023    -0.57258538    -0.45300356
 h     -2.10757411    -1.50451313    -1.10449282
 h     -3.18520016    -0.87378681     0.17738755
 h     -2.80555270    -0.04125874    -1.33059133
 h     -0.02848977     1.47827828     1.73037293
          17

 c      1.27338998    -0.45418715    -0.02204375
 c     -0.00185677    -0.92805406     0.26056005
 c     -1.18246105     0.02434351     0.09670086
 c     -0.80538937     1.37563240     0.89766418
 c     -0.31185451     1.17733843    -0.56801906
 c      1.12850568     0.86415751    -0.58774753
 h     -0.11232173    -2.01924886     0.48534858
 h     -1.88871939     1.79380598     0.97669245
 h     -0.74986869     1.92354286    -1.17827289
 h      2.05387187     1.48610114    -0.92790117
 o      2.32973294    -1.10824560     0.43508737
 h      3.12181446    -0.57651463     0.04814927
 c     -2.38093190    -0.57282116    -0.44574741
 h     -2.12524106    -1.54098947    -1.11745202
 h     -3.14772616    -0.88146019     0.13791003
 h     -2.78352457    -0.01874040    -1.31943658
 h     -0.03522559     1.50522240     1.74691476
          17

 c      1.25573399    -0.44883717    -0.02710628
 c     -0.02141499    -0.93184447     0.25558741
 c     -1.17458176     0.01527852     0.09317505
 c     -0.79788982     1.37161844     0.90632275
 c     -0.30695563     1.17394779    -0.57704584
 c      1.13448585     0.85967131    -0.58748394
 h     -0.09517977    -1.96369983     0.50024397
 h     -1.82827290     1.80141638     1.03306419
 h     -0.73756320     1.90750470    -1.19204927
 h      2.09564466     1.47954671    -0.91851999
 o      2.32605741    -1.09808132     0.43808040
 h      3.19667147    -0.53674794     0.05586495
 c     -2.38042396    -0.57408547    -0.44275514
 h     -2.14338274    -1.56189746    -1.11406102
 h     -3.13358685    -0.89586816     0.12200393
 h     -2.76318916     0.00844875    -1.30176280
 h     -0.05553812     1.52641160     1.75334725
          17

 c      1.23804988    -0.44200533    -0.03216296
 c     -0.04156655    -0.93486693     0.25057258
 c     -1.16141551     0.00656773     0.08927514
 c     -0.79154855     1.36719106     0.91466467
 c     -0.30266919     1.17033696    -0.58400655
 c      1.14145636     0.85410400    -0.58711142
 h     -0.08214352    -1.91820325     0.52217614
 h     -1.75712796     1.81473967     1.08963659
 h     -0.73193364     1.89902947    -1.21805725
 h      2.11524241     1.46491591    -0.90265398
 o      2.32440931    -1.08657552     0.43982065
 h      3.24407501    -0.51929293     0.07826673
 c     -2.37882961    -0.57621053    -0.44444241
 h     -2.16122580    -1.56485230    -1.09468698
 h     -3.14962870    -0.91893834     0.13517942
 h     -2.74582655     0.03916337    -1.27864937
 h     -0.08470634     1.54031511     1.75149281
          17

 c      1.22101326    -0.43415674    -0.03705957
 c     -0.06146338    -0.93582471     0.24530400
 c     -1.14368150    -0.00156998     0.08494669
 c     -0.78569716     1.36202819     0.92209978
 c     -0.29906655     1.16673365    -0.58884550
 c      1.14920271     0.84771447    -0.58674502
 h     -0.07521193    -1.89987690     0.55553542
 h     -1.68887557     1.83711764     1.14503551
 h     -0.73234465     1.89617450    -1.25397052
 h      2.11203215     1.44238925    -0.88045059
 o      2.32478874    -1.07364104     0.44030754
 h      3.25728989    -0.52518797     0.11497667
 c     -2.37694027    -0.57939884    -0.44981148
 h     -2.17756183    -1.55048830    -1.06188338
 h     -3.18528223    -0.94521325     0.16963417
 h     -2.73301712     0.07268160    -1.25190295
 h     -0.11532040     1.54595960     1.74588831
          17

 c      1.20526041    -0.42584262    -0.04161818
 c     -0.08024123    -0.93465760     0.23986875
 c     -1.12248078    -0.00883890     0.08007427
 c     -0.77981671     1.35575411     0.92782651
 c     -0.29629823     1.16362080    -0.59181371
 c      1.15718801     0.84068359    -0.58643230
 h     -0.07491503    -1.91243137     0.60161154
 h     -1.63680050     1.87213279     1.19874646
 h     -0.73620242     1.89389748    -1.29444673
 h      2.08920079     1.41433376    -0.85322563
 o      2.32688838    -1.05939960     0.43966812
 h      3.23510242    -0.55230049     0.16357503
 c     -2.37599699    -0.58377324    -0.45716542
 h     -2.19087576    -1.52309684    -1.02058859
 h     -3.22358977    -0.96638345     0.21235718
 h     -2.72624767     0.10837579    -1.22346546
 h     -0.13820538     1.54291502     1.74313282
          17

 c      1.19138997    -0.41767576    -0.04563989
 c     -0.09695321    -0.93283957     0.23486774
 c     -1.09926271    -0.01483808     0.07448172
 c     -0.77396958     1.34831783     0.93120288
 c     -0.29446692     1.16149665    -0.59328204
 c      1.16449896     0.83305333    -0.58613967
 h     -0.08118450    -1.94307508     0.65582704
 h     -1.60622505     1.91987098     1.24950804
 h     -0.74054701     1.88685259    -1.33337499
 h      2.05462214     1.38579211    -0.82354774
 o      2.33001163    -1.04422099     0.43815886
 h      3.18310728    -0.59473286     0.21961723
 c     -2.37687005    -0.58878991    -0.46478352
 h     -2.19927981    -1.49210866    -0.97870989
 h     -3.25177803    -0.97639976     0.25296042
 h     -2.72642244     0.14510547    -1.19471650
 h     -0.14516024     1.53087982     1.74930418
          17

 c      1.17995130    -0.41031738    -0.04889892
 c     -0.11056993    -0.93235536     0.23114986
 c     -1.07569899    -0.01907533     0.06794987
 c     -0.76869111     1.34026749     0.93223187
 c     -0.29355131     1.16069814    -0.59359081
 c      1.16982765     0.82468047    -0.58575408
 h     -0.09391477    -1.97439318     0.71054122
 h     -1.59225510     1.97458540     1.29381329
 h     -0.74318276     1.87133026    -1.36570529
 h      2.02130500     1.36479464    -0.79511051
 o      2.33258061    -1.02895158     0.43624281
 h      3.12150632    -0.63911429     0.27537553
 c     -2.37999975    -0.59313635    -0.47112349
 h     -2.20051998    -1.47218536    -0.94669997
 h     -3.26284691    -0.97240947     0.28514530
 h     -2.73356229     0.18076252    -1.16618582
 h     -0.13271421     1.50903057     1.76595304
          17

 c      1.17142000    -0.40445343    -0.05114649
 c     -0.12011717    -0.93482144     0.22945662
 c     -1.05347285    -0.02103506     0.06025532
 c     -0.76438005     1.33251998     0.93161317
 c     -0.29340895     1.16133733    -0.59297964
 c      1.17177903     0.81538919    -0.58517682
 h     -0.11275916    -1.99370631     0.75894738
 h     -1.58566810     2.02737044     1.32710934
 h     -0.74307480     1.84589569    -1.38829836
 h      2.00396666     1.36039297    -0.77155049
 o      2.33152815    -1.01514031     0.43457928
 h      3.09498664    -0.66108526     0.32006544
 c     -2.38550264    -0.59536171    -0.47506164
 h     -2.19293970    -1.47694953    -0.93364889
 h     -3.25392033    -0.95391689     0.30573032
 h     -2.74690733     0.21246048    -1.13790273
 h     -0.10363575     1.47605364     1.78836901
          17

 c      1.16614084    -0.40074522    -0.05213971
 c     -0.12487269    -0.94121104     0.23027446
 c     -1.03403429    -0.02030505     0.05121932
 c     -0.76101536     1.32591609     0.93032948
 c     -0.29381486     1.16330247    -0.59156079
 c      1.16966975     0.80546149    -0.58451939
 h     -0.13697134    -1.99451622     0.79651574
 h     -1.57859436     2.07016148     1.34592285
 h     -0.74038702     1.81136869    -1.40021314
 h      2.00963406     1.37675991    -0.75415862
 o      2.32448224    -1.00392759     0.43345703
 h      3.13893630    -0.64343523     0.34923831
 c     -2.39309239    -0.59499899    -0.47630938
 h     -2.17765463    -1.50722170    -0.94114701
 h     -3.22506824    -0.92206772     0.31394082
 h     -2.76532302     0.23737414    -1.11003771
 h     -0.06472669     1.43115879     1.80826311
          17

 c      1.16424862    -0.39976694    -0.05168170
 c     -0.12453797    -0.95178356     0.23380269
 c     -1.01839448    -0.01673394     0.04075035
 c     -0.75830077     1.32096578     0.92922754
 c     -0.29448968     1.16627945    -0.58930712
 c      1.16403241     0.79597768    -0.58416399
 h     -0.16543806    -1.97526004     0.82104193
 h     -1.56616874     2.09753264     1.34869968
 h     -0.73644836     1.77064043    -1.40284928
 h      2.03158244     1.40877122    -0.74111571
 o      2.31372794    -0.99441478     0.43252860
 h      3.21765297    -0.60244420     0.36942719
 c     -2.40200348    -0.59276826    -0.47542563
 h     -2.15918039    -1.54946618    -0.96295455
 h     -3.17928331    -0.87950637     0.31164258
 h     -2.78770200     0.25360361    -1.08331736
 h     -0.02352112     1.37496949     1.81774776
          17

 c      1.16566488    -0.40193630    -0.04964441
 c     -0.11930795    -0.96602864     0.23992973
 c     -1.00702233    -0.01055189     0.02886970
 c     -0.75585193     1.31780654     0.92882936
 c     -0.29510789     1.16979451    -0.58605630
 c      1.15605513     0.78838949    -0.58454486
 h     -0.19682418    -1.93864479     0.83271975
 h     -1.54624532     2.10687949     1.33569433
 h     -0.73364434     1.72832652    -1.39993282
 h      2.05595779     1.44585154    -0.72958687
 o      2.30242139    -0.98548007     0.43161560
 h      3.28410044    -0.55863841     0.38511629
 c     -2.41108028    -0.58962385    -0.47343015
 h     -2.14315611    -1.58709209    -0.99070172
 h     -3.12335450    -0.83062144     0.30458581
 h     -2.81318029     0.26055582    -1.05905359
 h      0.01370047     1.30958603     1.81152646
          17

 c      1.17012138    -0.40742068    -0.04600287
 c     -0.10979181    -0.98264306     0.24817486
 c     -0.99987814    -0.00236992     0.01571714
 c     -0.75327031     1.31623266     0.92930080
 c     -0.29532498     1.17330813    -0.58157374
 c      1.14681154     0.78384699    -0.58592350
 h     -0.22990075    -1.89213492     0.83479738
 h     -1.51907857     2.09839138     1.30878738
 h     -0.73497226     1.68990188    -1.39680493
 h      2.07088350     1.47831781    -0.71763932
 o      2.29230301    -0.97666934     0.43077868
 h      3.31550582    -0.52212429     0.39729198
 c     -2.41889159    -0.58608236    -0.47161570
 h     -2.13422615    -1.60839944    -1.01766181
 h     -3.06845613    -0.78146005     0.30383806
 h     -2.84122484     0.25888676    -1.03893405
 h      0.04255071     1.23815899     1.78733723
          17

 c      1.17715913    -0.41605333    -0.04087728
 c     -0.09680413    -0.99962940     0.25763727
 c     -0.99655811     0.00694633     0.00153256
 c     -0.75012299     1.31570156     0.93045469
 c     -0.29486740     1.17637619    -0.57572463
 c      1.13701296     0.78287883    -0.58831535
 h     -0.26423872    -1.84852249     0.83440640
 h     -1.48759163     2.07548771     1.27155466
 h     -0.74294746     1.66009482    -1.39837847
 h      2.06950147     1.49999278    -0.70456042
 o      2.28425405    -0.96791520     0.43016029
 h      3.30432133    -0.49691142     0.40587954
 c     -2.42403566    -0.58225992    -0.47134640
 h     -2.13541572    -1.60746450    -1.03929084
 h     -3.02716285    -0.73810716     0.32364195
 h     -2.87164091     0.25018144    -1.02467556
 h      0.06062862     1.16439481     1.74578867
          17

 c      1.18612121    -0.42731144    -0.03455301
 c     -0.08113969    -1.01473255     0.26714053
 c     -0.99647363     0.01645889    -0.01338722
 c     -0.74588836     1.31531861     0.93175175
 c     -0.29366276     1.17880963    -0.56870413
 c      1.12707117     0.78538146    -0.59151097
 h     -0.30087957    -1.82324375     0.84135244
 h     -1.45806570     2.04558523     1.22939421
 h     -0.75812939     1.64121297    -1.40633590
 h      2.04946537     1.50819294    -0.69052384
 o      2.27878509    -0.95933587     0.42993062
 h      3.25052419    -0.48414760     0.41066085
 c     -2.42586588    -0.57818498    -0.47326987
 h     -2.14811493    -1.58292202    -1.05292659
 h     -3.00500479    -0.70374191     0.37128901
 h     -2.90446172     0.23644736    -1.01756837
 h      0.06762854     1.09208056     1.69024080
          17

 c      1.19617029    -0.44037470    -0.02746599
 c     -0.06357224    -1.02638397     0.27579312
 c     -0.99899834     0.02530421    -0.02874019
 c     -0.73999249     1.31394039     0.93236988
 c     -0.29190484     1.18070630    -0.56112540
 c      1.11717904     0.79072585    -0.59513545
 h     -0.34105131    -1.82535143     0.86205253
 h     -1.43991339     2.01973246     1.18896724
 h     -0.77846644     1.63278455    -1.41793174
 h      2.01221348     1.50337687    -0.67628192
 o      2.27607508    -0.95122780     0.43027324
 h      3.16099906    -0.48216868     0.41150863
 c     -2.42488192    -0.57384073    -0.47663448
 h     -2.17203800    -1.53743064    -1.05784328
 h     -2.99608685    -0.67805905     0.43848405
 h     -2.93965054     0.21949877    -1.01795444
 h      0.06561854     1.02439309     1.62664573
          17

 c      1.20633962    -0.45425302    -0.02015601
 c     -0.04511097    -1.03443048     0.28353838
 c     -1.00354935     0.03276009    -0.04425577
 c     -0.73214883     1.31061240     0.93142873
 c     -0.28998372     1.18232918    -0.55386160
 c      1.10730505     0.79787339    -0.59872180
 h     -0.38268655    -1.84993722     0.89342550
 h     -1.44177918     2.00828508     1.15608382
 h     -0.80018139     1.63275783    -1.42768315
 h      1.96304505     1.48930536    -0.66298488
 o      2.27556336    -0.94427849     0.43137734
 h      3.05577052    -0.48281588     0.40838043
 c     -2.42215703    -0.56885713    -0.47985545
 h     -2.20509104    -1.47831095    -1.05588384
 h     -2.99023653    -0.65975110     0.50825635
 h     -2.97667776     0.20047870    -1.02483949
 h      0.05917709     0.96317260     1.56312928
          17

 c      1.21559897    -0.46794118    -0.01320145
 c     -0.02703359    -1.03967686     0.29089942
 c     -1.00960389     0.03825588    -0.05970987
 c     -0.72290308     1.30522305     0.92830740
 c     -0.28835102     1.18394955    -0.54779415
 c      1.09712854     0.80547015    -0.60178986
 h     -0.41997374    -1.88350507     0.92604058
 h     -1.46435461     2.01349420     1.13317860
 h     -0.81932957     1.63897089    -1.43015158
 h      1.91161546     1.47348645    -0.65201251
 o      2.27531884    -0.94002641     0.43345604
 h      2.97757040    -0.46378136     0.40087063
 c     -2.41874851    -0.56229686    -0.48134495
 h     -2.24340756    -1.41859340    -1.05245898
 h     -2.98011711    -0.64799804     0.56584489
 h     -3.01426277     0.17988837    -1.03595911
 h      0.05459577     0.90862000     1.50880704
          17

 c      1.22293342    -0.48052348    -0.00717095
 c     -0.01061306    -1.04302661     0.29837572
 c     -1.01668374     0.04137892    -0.07492082
 c     -0.71357146     1.29856322     0.92283617
 c     -0.28742193     1.18575278    -0.54363288
 c      1.08607840     0.81200962    -0.60393040
 h     -0.44662714    -1.91359472     0.95118820
 h     -1.49855442     2.02802630     1.11948798
 h     -0.83291974     1.64995482    -1.42175958
 h      1.87093542     1.46639999    -0.64465131
 o      2.27355413    -0.94025280     0.43676920
 h      2.96730734    -0.39838873     0.38791927
 c     -2.41551624    -0.55284628    -0.47979643
 h     -2.28232819    -1.37540648    -1.05618826
 h     -2.96235206    -0.64239211     0.60221926
 h     -3.05052525     0.15811708    -1.04833562
 h      0.05729660     0.85996362     1.47116326
          17

 c      1.22750730    -0.49120980    -0.00257681
 c      0.00307775    -1.04512821     0.30619536
 c     -1.02432827     0.04189446    -0.08972793
 c     -0.70541276     1.29157884     0.91528373
 c     -0.28753514     1.18780755    -0.54182910
 c      1.07374649     0.81626099    -0.60488449
 h     -0.45820113    -1.93236771     0.96371915
 h     -1.53206231     2.04157527     1.11322872
 h     -0.83941060     1.66516978    -1.40140995
 h      1.85185085     1.47694359    -0.64159779
 o      2.27252481    -0.94406830     0.44141341
 h      3.00074755    -0.30229655     0.37107038
 c     -2.41301198    -0.53963549    -0.47450871
 h     -2.31867934    -1.36128808    -1.07370927
 h     -2.93637595    -0.64257828     0.61337205
 h     -3.08344032     0.13600509    -1.05899933
 h      0.06852512     0.81751762     1.45353471
          17

 c      1.22891370    -0.49943012     0.00023820
 c      0.01324502    -1.04636158     0.31434116
 c     -1.03207384     0.03976105    -0.10397263
 c     -0.69904575     1.28478005     0.90625505
 c     -0.28893507     1.19005254    -0.54254889
 c      1.06054412     0.81784138    -0.60456761
 h     -0.45251475    -1.93619813     0.96174091
 h     -1.55527576     2.04637779     1.11280673
 h     -0.83885991     1.68507761    -1.37052845
 h      1.85510399     1.50560424    -0.64268038
 o      2.27531854    -0.94930241     0.44725485
 h      3.03602173    -0.21057408     0.35428462
 c     -2.41145040    -0.52313843    -0.46589715
 h     -2.35186434    -1.37395587    -1.10229171
 h     -2.90356838    -0.64810186     0.59944573
 h     -3.11126457     0.11499525    -1.06553258
 h      0.08443836     0.78399801     1.45464810
          17

 c      1.22727617    -0.50493580     0.00118805
 c      0.01941905    -1.04685418     0.32260494
 c     -1.03945181     0.03512029    -0.11749380
 c     -0.69452096     1.27821777     0.89651342
 c     -0.29174495     1.19228267    -0.54567978
 c      1.04772194     0.81724508    -0.60302659
 h     -0.42952952    -1.92490352     0.94595322
 h     -1.56280181     2.03840496     1.11695158
 h     -0.83291590     1.71120944    -1.33286348
 h      1.87108052     1.54386319    -0.64707464
 o      2.28320697    -0.95455988     0.45406526
 h      3.05342559    -0.14379376     0.34063249
 c     -2.41086626    -0.50486227    -0.45535509
 h     -2.38201614    -1.39962059    -1.13146889
 h     -2.86711339    -0.65858628     0.56494048
 h     -3.13276559     0.09688307    -1.06633011
 h      0.09859373     0.76347858     1.47028950
          17

 c      1.22315781    -0.50779750     0.00043738
 c      0.02149709    -1.04642856     0.33057800
 c     -1.04600887     0.02825594    -0.13013595
 c     -0.69160961     1.27169107     0.88679768
 c     -0.29594558     1.19415537    -0.55088266
 c      1.03668023     0.81528105    -0.60037653
 h     -0.39149174    -1.90191421     0.91964798
 h     -1.55298865     2.01681124     1.12466239
 h     -0.82450509     1.74604388    -1.29381266
 h      1.88763257     1.58067863    -0.65372081
 o      2.29618377    -0.95904603     0.46154165
 h      3.04730769    -0.11065607     0.33197776
 c     -2.41117431    -0.48632814    -0.44466833
 h     -2.40857068    -1.42412890    -1.15106429
 h     -2.83236488    -0.67429837     0.51992245
 h     -3.14737391     0.08354727    -1.06068283
 h      0.10508825     0.75942892     1.49536201
          17

 c      1.21737238    -0.50832239    -0.00166721
 c      0.01978297    -1.04448764     0.33759093
 c     -1.05134505     0.01953780    -0.14175777
 c     -0.68996128     1.26488651     0.87770211
 c     -0.30141652     1.19526054    -0.55772961
 c      1.02845027     0.81264445    -0.59675619
 h     -0.34332962    -1.87539521     0.88931496
 h     -1.52755684     1.98350239     1.13529289
 h     -0.81680515     1.79220002    -1.25877848
 h      1.89577629     1.60751263    -0.66161778
 o      2.31359417    -0.96224174     0.46932488
 h      3.01806883    -0.11392793     0.32946633
 c     -2.41210126    -0.46854711    -0.43571229
 h     -2.43050090    -1.43810522    -1.15514063
 h     -2.80683401    -0.69693616     0.48044952
 h     -3.15536658     0.07688572    -1.04878515
 h      0.10024557     0.77350381     1.52516007
          17

 c      1.21079791    -0.50694640    -0.00468702
 c      0.01493610    -1.03997386     0.34271037
 c     -1.05515699     0.00936878    -0.15223263
 c     -0.68911510     1.25740940     0.86959938
 c     -0.30804984     1.19528683    -0.56590913
 c      1.02358396     0.80982545    -0.59230632
 h     -0.29231629    -1.85879232     0.86468706
 h     -1.49181088     1.94319561     1.14881451
 h     -0.81151807     1.85059272    -1.23074821
 h      1.89072938     1.61941413    -0.66994259
 o      2.33440377    -0.96388202     0.47705549
 h      2.97023348    -0.15177826     0.33361352
 c     -2.41329902    -0.45204686    -0.43003080
 h     -2.44679840    -1.43674400    -1.14183274
 h     -2.79777915    -0.72937768     0.46336274
 h     -3.15800860     0.07888010    -1.03167981
 h      0.08309938     0.80517295     1.55597782
          17

 c      1.20426594    -0.50413281    -0.00817467
 c      0.00767350    -1.03179503     0.34504462
 c     -1.05727003    -0.00185141    -0.16144449
 c     -0.68848909     1.24879081     0.86257828
 c     -0.31582997     1.19420453    -0.57534690
 c      1.02220077     0.80713847    -0.58716201
 h     -0.24512585    -1.86617370     0.85530663
 h     -1.45481442     1.90343403     1.16613291
 h     -0.80771115     1.91852139    -1.20890387
 h      1.87130672     1.61460023    -0.67808171
 o      2.35715389    -0.96424258     0.48446987
 h      2.91494668    -0.21400246     0.34353814
 c     -2.41474009    -0.43724195    -0.42791473
 h     -2.45670956    -1.41863627    -1.11234135
 h     -2.80702304    -0.77232790     0.47411338
 h     -3.15746787     0.09159566    -1.01106427
 h      0.05547959     0.85172571     1.58549152
          17

 c      1.19852890    -0.50028846    -0.01173597
 c     -0.00163795    -1.01985675     0.34438388
 c     -1.05765903    -0.01373792    -0.16929030
 c     -0.68752140     1.23860104     0.85643442
 c     -0.32476528     1.19229235    -0.58611448
 c      1.02401807     0.80471830    -0.58144989
 h     -0.20356725    -1.90054586     0.86325453
 h     -1.42775988     1.87309792     1.18886608
 h     -0.80255452     1.98967891    -1.18981372
 h      1.83962568     1.59429740    -0.68569105
 o      2.37962744    -0.96479507     0.49156547
 h      2.87623422    -0.27217012     0.35481265
 c     -2.41687575    -0.42471811    -0.42812743
 h     -2.45991278    -1.38537506    -1.07037543
 h     -2.82922989    -0.82093884     0.50243402
 h     -3.15624386     0.11685188    -0.98877287
 h      0.02196054     0.90853327     1.61314126
          17

 c      1.19426515    -0.49570418    -0.01505921
 c     -0.01291301    -1.00546412     0.34137552
 c     -1.05646449    -0.02591896    -0.17569573
 c     -0.68605067     1.22675241     0.85082751
 c     -0.33473862     1.18998388    -0.59823393
 c      1.02832164     0.80244339    -0.57528403
 h     -0.16547205    -1.94936672     0.88125209
 h     -1.41902606     1.85816504     1.21761794
 h     -0.79319493     2.05624885    -1.16991309
 h      1.80148384     1.56328149    -0.69286723
 o      2.39901015    -0.96823417     0.49866574
 h      2.88872879    -0.27976719     0.35873034
 c     -2.42029839    -0.41491192    -0.42886334
 h     -2.45675560    -1.34223671    -1.02223411
 h     -2.85658914    -0.86710459     0.53306367
 h     -3.15604812     0.15543289    -0.96594029
 h     -0.01078585     0.96987654     1.64024929
          17

 c      1.19207310    -0.49054418    -0.01790390
 c     -0.02592277    -0.99042190     0.33694083
 c     -1.05399688    -0.03802733    -0.18063423
 c     -0.68459250     1.21374121     0.84561586
 c     -0.34542618     1.18768401    -0.61156157
 c      1.03392782     0.79984902    -0.56876042
 h     -0.12930049    -1.99501784     0.89946366
 h     -1.42919701     1.85752176     1.24955988
 h     -0.77807747     2.11123089    -1.14712239
 h      1.76682087     1.53059963    -0.70045020
 o      2.41457851    -0.97479748     0.50571336
 h      2.95516575    -0.23113175     0.35370411
 c     -2.42546065    -0.40757458    -0.42852980
 h     -2.44844851    -1.29943339    -0.97723134
 h     -2.88295290    -0.90364566     0.55493914
 h     -3.15671771     0.20616083    -0.94238278
 h     -0.03593569     1.03044536     1.66891080
          17

 c      1.19240015    -0.48490881    -0.02007368
 c     -0.04011250    -0.97620701     0.33181392
 c     -1.05072510    -0.04968727    -0.18414459
 c     -0.68401538     1.20044838     0.84108739
 c     -0.35632570     1.18565141    -0.62577658
 c      1.03937472     0.79622616    -0.56195258
 h     -0.09567897    -2.02425630     0.91081145
 h     -1.45218294     1.86411204     1.27864989
 h     -0.75725279     2.14980235    -1.12120419
 h      1.74811431     1.50824370    -0.71013206
 o      2.42807963    -0.98161990     0.51208135
 h      3.04055832    -0.17135004     0.34815149
 c     -2.43264429    -0.40166871    -0.42590033
 h     -2.43691891    -1.27139719    -0.94691507
 h     -2.90460275    -0.92590392     0.56250067
 h     -3.15609976     0.26551576    -0.91679858
 h     -0.04928134     1.08661134     1.69942325
          17

 c      1.19546273    -0.47893769    -0.02138820
 c     -0.05464728    -0.96379998     0.32648423
 c     -1.04724760    -0.06049879    -0.18633840
 c     -0.68497476     1.18772172     0.83786814
 c     -0.36683724     1.18393597    -0.64041262
 c      1.04354980     0.79115854    -0.55498166
 h     -0.06653679    -2.02996988     0.91166300
 h     -1.48040775     1.86973066     1.29853727
 h     -0.73214904     2.16990127    -1.09352350
 h      1.75407010     1.50492310    -0.72351336
 o      2.44082889    -0.98671624     0.51735171
 h      3.11825003    -0.13205466     0.34776092
 c     -2.44198946    -0.39605039    -0.42028262
 h     -2.42422329    -1.26951649    -0.94054702
 h     -2.91969400    -0.93156124     0.55412341
 h     -3.15112995     0.32827862    -0.88767755
 h     -0.05063005     1.13644506     1.72858339
          17

 c      1.20124701    -0.47286086    -0.02166761
 c     -0.06851843    -0.95377738     0.32126951
 c     -1.04424423    -0.07003948    -0.18739815
 c     -0.68772360     1.17618052     0.83662956
 c     -0.37633761     1.18233923    -0.65489003
 c      1.04634177     0.78515442    -0.54816599
 h     -0.04421267    -2.00996449     0.90100961
 h     -1.50806841     1.86812532     1.30479477
 h     -0.70526387     2.17254189    -1.06671349
 h      1.78252250     1.51881819    -0.74021208
 o      2.45334375    -0.98933511     0.52137456
 h      3.17556749    -0.12530636     0.35429921
 c     -2.45344958    -0.39049934    -0.41186436
 h     -2.41229800    -1.29155069    -0.95891089
 h     -2.92785564    -0.92029303     0.53099141
 h     -3.13927760     0.38891527    -0.85419315
 h     -0.04268236     1.17879529     1.75083015
          17

 c      1.20957373    -0.46697623    -0.02073975
 c     -0.08066045    -0.94636832     0.31634765
 c     -1.04241041    -0.07788969    -0.18756202
 c     -0.69223685     1.16621346     0.83781791
 c     -0.38422508     1.18038799    -0.66854845
 c      1.04847662     0.77947652    -0.54202558
 h     -0.03095887    -1.96618730     0.88000428
 h     -1.53171074     1.85562600     1.29542903
 h     -0.67987691     2.16205168    -1.04436248
 h      1.82237340     1.53949492    -0.75756586
 o      2.46574727    -0.98932220     0.52413122
 h      3.20711732    -0.15365659     0.36767410
 c     -2.46668007    -0.38569890    -0.40164691
 h     -2.40333928    -1.32285400    -0.99470902
 h     -2.93032562    -0.89394891     0.49714782
 h     -3.11943870     0.44287114    -0.81657409
 h     -0.02899203     1.21262843     1.76081555
          17

 c      1.22017102    -0.46157917    -0.01846725
 c     -0.09008053    -0.94138021     0.31170600
 c     -1.04236797    -0.08367664    -0.18708836
 c     -0.69835476     1.15799701     0.84151730
 c     -0.38995528     1.17736489    -0.68069777
 c      1.05082425     0.77541122    -0.53710159
 h     -0.02857060    -1.90532027     0.85230842
 h     -1.54995180     1.83090447     1.27064256
 h     -0.65964336     2.14576570    -1.03056491
 h      1.86154875     1.55595210    -0.77237419
 o      2.47794452    -0.98684706     0.52567630
 h      3.21170901    -0.21456417     0.38681784
 c     -2.48098348    -0.38228331    -0.39103920
 h     -2.39967685    -1.34760325    -1.03855816
 h     -2.93059815    -0.85730420     0.46059079
 h     -3.09211249     0.48728659    -0.77603123
 h     -0.01264563     1.23704029     1.75520437
          17

 c      1.23272732    -0.45689388    -0.01477272
 c     -0.09599130    -0.93801316     0.30701998
 c     -1.04456140    -0.08712588    -0.18620334
 c     -0.70583850     1.15148733     0.84742465
 c     -0.39310264     1.17248885    -0.69071309
 c      1.05400452     0.77382874    -0.53380509
 h     -0.03795319    -1.84052601     0.82515259
 h     -1.56341125     1.79484340     1.23258762
 h     -0.64784928     2.13209238    -1.02904919
 h      1.89147816     1.56102738    -0.78228320
 o      2.48952990    -0.98245416     0.52614243
 h      3.19359655    -0.29961567     0.40957370
 c     -2.49533645    -0.38028928    -0.38164902
 h     -2.40328032    -1.35515378    -1.08273013
 h     -2.93499564    -0.81853549     0.43418605
 h     -3.05919531     0.52124783    -0.73451459
 h      0.00423992     1.25150581     1.73325875
          17

 c      1.24692203    -0.45302761    -0.00965267
 c     -0.09789685    -0.93479862     0.30159012
 c     -1.04917326    -0.08810426    -0.18506038
 c     -0.71435960     1.14639825     0.85487489
 c     -0.39344746     1.16527741    -0.69816966
 c      1.05834387     0.77509817    -0.53236315
 h     -0.05890204    -1.79176199     0.80976345
 h     -1.57505589     1.75064207     1.18522943
 h     -0.64636517     2.12651900    -1.04185855
 h      1.90757133     1.55170818    -0.78612079
 o      2.49936272    -0.97739624     0.52578893
 h      3.16902873    -0.38921956     0.43188083
 c     -2.50859266    -0.37933891    -0.37500683
 h     -2.41554057    -1.34016930    -1.12170995
 h     -2.95111333    -0.78705476     0.43255061
 h     -3.02364618     0.54578883    -0.69444345
 h      0.02069462     1.25609369     1.69681838
          17

 c      1.26243634    -0.44994754    -0.00318369
 c     -0.09554919    -0.93029554     0.29470587
 c     -1.05609083    -0.08662796    -0.18373466
 c     -0.72349072     1.14220798     0.86290973
 c     -0.39103662     1.15587028    -0.70295278
 c      1.06391732     0.77911521    -0.53281197
 h     -0.09083903    -1.77751480     0.81696103
 h     -1.59043910     1.70369809     1.13396266
 h     -0.65488982     2.12809228    -1.06830897
 h      1.90870090     1.52846706    -0.78384797
 o      2.50505617    -0.97388545     0.52502138
 h      3.17436440    -0.44869031     0.44750368
 c     -2.52001322    -0.37924866    -0.37176491
 h     -2.43724996    -1.30122029    -1.15191525
 h     -2.98228057    -0.76756617     0.46185954
 h     -2.98904656     0.56363090    -0.65836673
 h      0.03701801     1.25159261     1.65006678
          17

 c      1.27893437    -0.44746465     0.00446269
 c     -0.08888795    -0.92451982     0.28649671
 c     -1.06492733    -0.08284608    -0.18224595
 c     -0.73281147     1.13827861     0.87043878
 c     -0.38615963     1.14498732    -0.70525378
 c      1.07053629     0.78532784    -0.53500113
 h     -0.13345341    -1.79819649     0.84712901
 h     -1.61641581     1.66033083     1.08451384
 h     -0.67117030     2.13011960    -1.10519401
 h      1.89721079     1.49508628    -0.77659638
 o      2.50478119    -0.97334170     0.52410534
 h      3.23805576    -0.45636251     0.45286695
 c     -2.52967003    -0.38028071    -0.37114725
 h     -2.46858406    -1.24008524    -1.17178557
 h     -3.02353387    -0.75705752     0.51290488
 h     -2.95896596     0.57837011    -0.62843408
 h      0.05473740     1.23948849     1.59894629
          17

 c      1.29601567    -0.44525201     0.01301119
 c     -0.07819662    -0.91900644     0.27805336
 c     -1.07506748    -0.07704732    -0.18057573
 c     -0.74219054     1.13411877     0.87650204
 c     -0.37925528     1.13357573    -0.70546500
 c      1.07767648     0.79275773    -0.53859999
 h     -0.18487758    -1.83550019     0.88868432
 h     -1.65711908     1.62505350     1.04136853
 h     -0.69197237     2.12427290    -1.14805997
 h      1.87959127     1.45898240    -0.76683679
 o      2.50050611    -0.97432157     0.52291790
 h      3.33018905    -0.43670071     0.45131749
 c     -2.53814924    -0.38259632    -0.37157450
 h     -2.50908922    -1.16203368    -1.18254659
 h     -3.06568898    -0.74957015     0.56878292
 h     -2.93620413     0.59302735    -0.60577972
 h      0.07594136     1.22169901     1.54985671
          17

 c      1.31321260    -0.44292382     0.02212191
 c     -0.06417710    -0.91535485     0.27057053
 c     -1.08572386    -0.06968003    -0.17867599
 c     -0.75198363     1.12959506     0.88049931
 c     -0.37081549     1.12248365    -0.70406378
 c      1.08446320     0.80009389    -0.54312958
 h     -0.24070910    -1.86941064     0.92808904
 h     -1.70985838     1.59852559     1.00708123
 h     -0.71400715     2.10410376    -1.19250193
 h      1.86663254     1.43091203    -0.75830491
 o      2.49498200    -0.97520672     0.52135213
 h      3.41020961    -0.41728811     0.44648388
 c     -2.54607459    -0.38569428    -0.37141784
 h     -2.55783196    -1.07644873    -1.18960941
 h     -3.10098855    -0.74091449     0.61505886
 h     -2.92224419     0.60871525    -0.59019574
 h      0.10164627     1.20015503     1.50778424
          17

 c      1.33001921    -0.44012597     0.03144459
 c     -0.04777410    -0.91445762     0.26482332
 c     -1.09602775    -0.06132544    -0.17648612
 c     -0.76278984     1.12486351     0.88224029
 c     -0.36132973     1.11231369    -0.70153123
 c      1.08996620     0.80604087    -0.54808787
 h     -0.29549924    -1.88736056     0.95611102
 h     -1.76597998     1.57859176     0.98294588
 h     -0.73446279     2.06639974    -1.23493158
 h      1.86994599     1.42168457    -0.75483367
 o      2.48978017    -0.97533939     0.51943432
 h      3.45746530    -0.41041803     0.44006349
 c     -2.55388948    -0.38842293    -0.36918636
 h     -2.61392022    -0.99583522    -1.20310776
 h     -3.12480812    -0.72940150     0.64279860
 h     -2.91723183     0.62447713    -0.58028622
 h      0.12994148     1.17648855     1.47493662
          17

 c      1.34591003    -0.43659387     0.04065333
 c     -0.02997905    -0.91656835     0.26117279
 c     -1.10513778    -0.05262553    -0.17395315
 c     -0.77501354     1.12014771     0.88184250
 c     -0.35126491     1.10339380    -0.69829760
 c      1.09390248     0.80993356    -0.55317018
 h     -0.34411841    -1.88376920     0.96802291
 h     -1.81563463     1.56276837     0.96970878
 h     -0.75127644     2.01125132    -1.27297321
 h      1.89370600     1.43547794    -0.75800643
 o      2.48568726    -0.97458519     0.51725328
 h      3.46455159    -0.41990386     0.43279985
 c     -2.56180280    -0.38958961    -0.36381003
 h     -2.67699216    -0.93055686    -1.23332948
 h     -3.13519988    -0.71502821     0.64785350
 h     -2.92038164     0.63833831    -0.57393352
 h      0.15572738     1.15200980     1.45096326
          17

 c      1.36035147    -0.43216955     0.04946223
 c     -0.01170813    -0.92152651     0.25969776
 c     -1.11232417    -0.04420483    -0.17104136
 c     -0.78870251     1.11560188     0.87957625
 c     -0.34104381     1.09578517    -0.69469365
 c      1.09700501     0.81201606    -0.55836222
 h     -0.38227423    -1.85776911     0.96234482
 h     -1.85136856     1.54957239     0.96768016
 h     -0.76336488     1.94177954    -1.30577938
 h      1.93030741     1.46670976    -0.76616382
 o      2.48309591    -0.97303554     0.51492033
 h      3.43085447    -0.44577056     0.42504713
 c     -2.56988635    -0.38868127    -0.35537789
 h     -2.74614136    -0.88230194    -1.28080915
 h     -3.13236737    -0.69886021     0.63012644
 h     -2.93044485     0.64852447    -0.56882466
 h      0.17251805     1.12785793     1.43437749
          17

 c      1.37282014    -0.42680001     0.05763531
 c      0.00627654    -0.92887415     0.26026725
 c     -1.11701896    -0.03661707    -0.16773192
 c     -0.80364695     1.11128582     0.87573870
 c     -0.33099987     1.08930762    -0.69090470
 c      1.10047745     0.81300878    -0.56378324
 h     -0.40678861    -1.81206441     0.94020198
 h     -1.86918567     1.53862969     0.97666906
 h     -0.77088121     1.86374940    -1.33436345
 h      1.96663730     1.50502090    -0.77621771
 o      2.48201734    -0.97096218     0.51256148
 h      3.36204975    -0.48485399     0.41675954
 c     -2.57820099    -0.38581130    -0.34534181
 h     -2.81808299    -0.84551470    -1.33398599
 h     -3.11877525    -0.68299930     0.59389027
 h     -2.94602363     0.65405816    -0.56289094
 h      0.17473984     1.10508875     1.42385100
          17

 c      1.38282966    -0.42054161     0.06499874
 c      0.02344835    -0.93784092     0.26252125
 c     -1.11884942    -0.03032726    -0.16402181
 c     -0.81950752     1.10718163     0.87058614
 c     -0.32133452     1.08360962    -0.68695090
 c      1.10531969     0.81359620    -0.56951346
 h     -0.41623392    -1.75319180     0.90565806
 h     -1.86847686     1.53044658     0.99601923
 h     -0.77530158     1.78471253    -1.36168359
 h      1.99175136     1.54115962    -0.78560600
 o      2.48168879    -0.96899184     0.51035242
 h      3.27598473    -0.52779604     0.40674043
 c     -2.58666392    -0.38111838    -0.33584259
 h     -2.88777086    -0.81420846    -1.37831607
 h     -3.09989449    -0.67104427     0.54901513
 h     -2.96575821     0.65487316    -0.55456328
 h      0.15918531     1.08463226     1.41877507
          17

 c      1.38996265    -0.41355866     0.07144710
 c      0.03963598    -0.94723800     0.26577202
 c     -1.11765834    -0.02571375    -0.15992532
 c     -0.83587548     1.10320852     0.86430273
 c     -0.31213233     1.07832165    -0.68274945
 c      1.11209044     0.81424884    -0.57554123
 h     -0.41232539    -1.69280681     0.86689928
 h     -1.85191649     1.52628720     1.02474699
 h     -0.77886931     1.71218395    -1.39179282
 h      1.99936764     1.56899350    -0.79285193
 o      2.47989183    -0.96846547     0.50864049
 h      3.21324479    -0.55324401     0.39059572
 c     -2.59484229    -0.37446540    -0.32913695
 h     -2.95031256    -0.78510156    -1.40350212
 h     -3.08455734    -0.66848522     0.51141061
 h     -2.98846083     0.65184701    -0.54280295
 h      0.12561238     1.06718579     1.41935136
          17

 c      1.39390963    -0.40607708     0.07692489
 c      0.05512495    -0.95541863     0.26893446
 c     -1.11350013    -0.02307005    -0.15547503
 c     -0.85230046     1.09923183     0.85697745
 c     -0.30346281     1.07326500    -0.67829298
 c      1.12091666     0.81523176    -0.58177504
 h     -0.40146297    -1.64823080     0.83698424
 h     -1.82537688     1.52815371     1.06175339
 h     -0.78316523     1.65117772    -1.42762804
 h      1.98745094     1.58537774    -0.79742333
 o      2.47407335    -0.97090185     0.50793238
 h      3.21940948    -0.53681218     0.36115420
 c     -2.60212594    -0.36558431    -0.32705660
 h     -3.00191977    -0.75725584    -1.40468371
 h     -3.08193256    -0.68133386     0.49772879
 h     -3.01321824     0.64683510    -0.52697135
 h      0.07693448     1.05308758     1.42657101
          17

 c      1.39453898    -0.39829475     0.08138825
 c      0.07041990    -0.96073398     0.27084266
 c     -1.10660516    -0.02260490    -0.15072512
 c     -0.86835882     1.09509860     0.84859239
 c     -0.29548951     1.06856762    -0.67383384
 c      1.13152550     0.81662340    -0.58806245
 h     -0.39267793    -1.63727364     0.82994942
 h     -1.79700510     1.53852895     1.10600035
 h     -0.78772378     1.60282232    -1.46866118
 h      1.95758265     1.58990177    -0.79956704
 o      2.46571110    -0.97560687     0.50815988
 h      3.27577635    -0.48979500     0.32053271
 c     -2.60835584    -0.35452789    -0.33002268
 h     -3.04004537    -0.73118445    -1.38153370
 h     -3.09410550    -0.71159334     0.51265535
 h     -3.03942971     0.64256960    -0.50663934
 h      0.01902311     1.04219707     1.44216204
          17

 c      1.39200815    -0.39036579     0.08481124
 c      0.08543870    -0.96265979     0.27115086
 c     -1.09733546    -0.02444966    -0.14575280
 c     -0.88380120     1.09073744     0.83908842
 c     -0.28845867     1.06457113    -0.66988382
 c      1.14325415     0.81828314    -0.59419001
 h     -0.38869809    -1.66518521     0.85002880
 h     -1.77439698     1.55935379     1.15622273
 h     -0.79014351     1.56535540    -1.51074221
 h      1.91496738     1.58522163    -0.80035675
 o      2.45802588    -0.98080668     0.50875505
 h      3.33460135    -0.44081003     0.27865719
 c     -2.61404185    -0.34191566    -0.33672329
 h     -3.06353792    -0.70845022    -1.33773365
 h     -3.11360923    -0.75427957     0.54441799
 h     -3.06668203     0.64214215    -0.48140334
 h     -0.04046118     1.03387118     1.46819457
          17

 c      1.38679378    -0.38244119     0.08720984
 c      0.09914880    -0.96220613     0.27068403
 c     -1.08615271    -0.02867713    -0.14066157
 c     -0.89865672     1.08630786     0.82858542
 c     -0.28258412     1.06163232    -0.66702350
 c      1.15506120     0.81978233    -0.59987263
 h     -0.38174811    -1.71985056     0.88743524
 h     -1.76085346     1.59029739     1.20984618
 h     -0.78753721     1.53623419    -1.54821388
 h      1.86868533     1.57778998    -0.80186873
 o      2.45273591    -0.98544493     0.50928271
 h      3.36984930    -0.40641487     0.24272775
 c     -2.61975331    -0.32854290    -0.34505769
 h     -3.07326707    -0.69178036    -1.28133598
 h     -3.13039544    -0.80087953     0.57627238
 h     -3.09440548     0.64795108    -0.45080910
 h     -0.09473228     1.02715672     1.50577113
          17

 c      1.37960997    -0.37470380     0.08864880
 c      0.11031399    -0.96090873     0.27061791
 c     -1.07359163    -0.03531156    -0.13558607
 c     -0.91308744     1.08225651     0.81764696
 c     -0.27795563     1.05998000    -0.66570120
 c      1.16565275     0.82042700    -0.60477235
 h     -0.36190428    -1.78344827     0.92804906
 h     -1.75436595     1.62788896     1.26206532
 h     -0.77789305     1.51353540    -1.57619869
 h      1.83060922     1.57752457    -0.80706531
 o      2.45037901    -0.98902466     0.50947886
 h      3.37230470    -0.39335650     0.21653146
 c     -2.62560821    -0.31486913    -0.35287987
 h     -3.07306888    -0.68544707    -1.22543743
 h     -3.13744829    -0.84381386     0.59613049
 h     -3.12146103     0.66055187    -0.41455235
 h     -0.14082825     1.02116945     1.55303542
          17

 c      1.37128137    -0.36739321     0.08924164
 c      0.11811315    -0.95999719     0.27182052
 c     -1.06022450    -0.04431044    -0.13068787
 c     -0.92712186     1.07918179     0.80728077
 c     -0.27452611     1.05966277    -0.66612248
 c      1.17390960     0.81962503    -0.60860740
 h     -0.32358928    -1.84198312     0.96126121
 h     -1.75047203     1.66676434     1.30658556
 h     -0.76067202     1.49636697    -1.59185949
 h      1.81076648     1.59350350    -0.81864063
 o      2.45091545    -0.99129769     0.50916886
 h      3.34057554    -0.40367143     0.20189897
 c     -2.63127075    -0.30087102    -0.35822399
 h     -3.06957658    -0.69497157    -1.18651012
 h     -3.13137211    -0.87790819     0.59791500
 h     -3.14599788     0.67815889    -0.37293857
 h     -0.18005511     1.01539020     1.60443175
          17

 c      1.36261372    -0.36082382     0.08915258
 c      0.12221785    -0.96025500     0.27477483
 c     -1.04661693    -0.05552309    -0.12613403
 c     -0.94058445     1.07762699     0.79861376
 c     -0.27214218     1.06054690    -0.66820901
 c      1.17944748     0.81752915    -0.61133343
 h     -0.26571264    -1.88672070     0.98094450
 h     -1.74550664     1.70176837     1.33746286
 h     -0.73689223     1.48484022    -1.59486934
 h      1.81106399     1.62644066    -0.83699008
 o      2.45392183    -0.99219509     0.50825915
 h      3.27862527    -0.43605595     0.19901802
 c     -2.63636252    -0.28636240    -0.35981706
 h     -3.06837357    -0.72407718    -1.17650199
 h     -3.11131865    -0.90020228     0.58002477
 h     -3.16579562     0.69723953    -0.32726030
 h     -0.21558226     1.00968064     1.65245765
          17

 c      1.35428545    -0.35537868     0.08859031
 c      0.12270893    -0.96210966     0.27967832
 c     -1.03329196    -0.06865013    -0.12207186
 c     -0.95319291     1.07794951     0.79253197
 c     -0.27056922     1.06232958    -0.67158968
 c      1.18264933     0.81516528    -0.61318711
 h     -0.19013331    -1.91296961     0.98427641
 h     -1.73791118     1.72925881     1.35042985
 h     -0.70903196     1.47998823    -1.58756458
 h      1.82506429     1.66703508    -0.85962797
 o      2.45842333    -0.99198162     0.50683975
 h      3.19896436    -0.48364815     0.20493985
 c     -2.64093218    -0.27156437    -0.35777714
 h     -3.06870501    -0.76955166    -1.19348385
 h     -3.07823825    -0.90968341     0.54418600
 h     -3.17891154     0.71389672    -0.27972788
 h     -0.24993665     1.00412255     1.69029072
          17

 c      1.34678098    -0.35145592     0.08777839
 c      0.12001249    -0.96569490     0.28650465
 c     -1.02072010    -0.08322855    -0.11862081
 c     -0.96464377     1.08027297     0.78949144
 c     -0.26950909     1.06456311    -0.67562583
 c      1.18416144     0.81381741    -0.61451610
 h     -0.10065561    -1.91928921     0.97097989
 h     -1.72821235     1.74751179     1.34334441
 h     -0.68076843     1.48365467    -1.57477114
 h      1.84393615     1.70276284    -0.88288822
 o      2.46237780    -0.99165588     0.50545786
 h      3.13120890    -0.52794331     0.20937484
 c     -2.64529244    -0.25719430    -0.35339433
 h     -3.06486876    -0.82115802    -1.22445395
 h     -3.03478634    -0.90761102     0.49528386
 h     -3.18425104     0.72522534    -0.23298349
 h     -0.28400795     0.99888358     1.71341372
          17

 c      1.34038273    -0.34936846     0.08690027
 c      0.11484962    -0.97083029     0.29499352
 c     -1.00932699    -0.09865400    -0.11587744
 c     -0.97463532     1.08447592     0.78947304
 c     -0.26864740     1.06671478    -0.67952163
 c      1.18451095     0.81445835    -0.61560168
 h     -0.00256041    -1.90780025     0.94341741
 h     -1.71877520     1.75683889     1.31625273
 h     -0.65629023     1.49807854    -1.56270783
 h      1.86084876     1.72393994    -0.90361980
 o      2.46279458    -0.99295277     0.50522427
 h      3.12039812    -0.53925203     0.19328716
 c     -2.64947795    -0.24395067    -0.34833172
 h     -3.05188147    -0.86732852    -1.25585590
 h     -2.98561184    -0.89858181     0.44199342
 h     -3.18185555     0.73006735    -0.18952866
 h     -0.31708926     0.99415599     1.72014077
          17

 c      1.33521676    -0.34923426     0.08603666
 c      0.10813817    -0.97693371     0.30459612
 c     -0.99949702    -0.11423330    -0.11391910
 c     -0.98285670     1.09019696     0.79199800
 c     -0.26775470     1.06829334    -0.68256578
 c      1.18400942     0.81756733    -0.61658672
 h      0.09796758    -1.88539862     0.90723832
 h     -1.71371642     1.75971851     1.27135960
 h     -0.63901978     1.52482461    -1.55641245
 h      1.87186978     1.72534322    -0.91976630
 o      2.45918693    -0.99603689     0.50635028
 h      3.17240171    -0.51397673     0.15256733
 c     -2.65304612    -0.23208509    -0.34424083
 h     -3.02781425    -0.89925340    -1.27874737
 h     -2.93722884    -0.89154105     0.39705088
 h     -3.17292246     0.72912756    -0.15128926
 h     -0.34716948     0.99011934     1.71171254
          17

 c      1.33130299    -0.35093368     0.08514019
 c      0.10081464    -0.98299376     0.31448360
 c     -0.99156439    -0.12924850    -0.11280239
 c     -0.98899326     1.09687024     0.79618368
 c     -0.26679032     1.06901174    -0.68441466
 c      1.18278171     0.82314465    -0.61746348
 h      0.19523089    -1.86436915     0.87141231
 h     -1.71864472     1.76067392     1.21268964
 h     -0.63028759     1.56330262    -1.55674513
 h      1.87559578     1.70581343    -0.93040241
 o      2.45420384    -0.99910372     0.50761038
 h      3.24386072    -0.48096284     0.10664072
 c     -2.65529903    -0.22149225    -0.34251879
 h     -2.99318768    -0.91154732    -1.28866762
 h     -2.89613020    -0.89769893     0.37395982
 h     -3.15961646     0.72467225    -0.11936317
 h     -0.37117113     0.98691669     1.69232578
          17

 c      1.32857784    -0.35414308     0.08406301
 c      0.09363540    -0.98790937     0.32380936
 c     -0.98579671    -0.14301366    -0.11256166
 c     -0.99282058     1.10386230     0.80089845
 c     -0.26591257     1.06887331    -0.68517553
 c      1.18080003     0.83075276    -0.61807478
 h      0.28573682    -1.85868509     0.84533758
 h     -1.73920487     1.76495273     1.14486545
 h     -0.62908447     1.61009506    -1.55972840
 h      1.87298847     1.66787931    -0.93579507
 o      2.44984447    -1.00092530     0.50805811
 h      3.30209155    -0.46046096     0.07083914
 c     -2.65568117    -0.21236390    -0.34370874
 h     -2.94998337    -0.90171946    -1.28444034
 h     -2.86542114    -0.92264056     0.37849790
 h     -3.14467174     0.71990483    -0.09398161
 h     -0.38529847     0.98466991     1.66883897
          17

 c      1.32690644    -0.35840270     0.08260759
 c      0.08719581    -0.99126632     0.33219878
 c     -0.98238668    -0.15491509    -0.11320926
 c     -0.99441678     1.11075056     0.80505888
 c     -0.26538298     1.06811186    -0.68521668
 c      1.17785597     0.83953986    -0.61811851
 h      0.36743857    -1.87485715     0.83311387
 h     -1.77766073     1.77539649     1.07124640
 h     -0.63308330     1.65990460    -1.55901385
 h      1.86773921     1.61786420    -0.93764872
 o      2.44697750    -1.00107817     0.50730065
 h      3.33278594    -0.46011222     0.05176489
 c     -2.65392837    -0.20560652    -0.34713217
 h     -2.90114964    -0.86997939    -1.26773125
 h     -2.84410010    -0.96044789     0.40396554
 h     -3.13073338     0.71790246    -0.07476182
 h     -0.38595576     0.98363029     1.64934264
          17

 c      1.32609093    -0.36321241     0.08058444
 c      0.08216416    -0.99367550     0.33989073
 c     -0.98144385    -0.16444402    -0.11472783
 c     -0.99428211     1.11753924     0.80794300
 c     -0.26545717     1.06705332    -0.68491636
 c      1.17351962     0.84830442    -0.61716407
 h      0.43664179    -1.90742996     0.83167318
 h     -1.82964699     1.78977260     0.99342900
 h     -0.63986920     1.70726289    -1.54895152
 h      1.86662537     1.56566964    -0.93931124
 o      2.44590430    -0.99952279     0.50523461
 h      3.33110930    -0.48148934     0.05139263
 c     -2.64989057    -0.20220778    -0.35133201
 h     -2.85052750    -0.81987304    -1.24379662
 h     -2.82991290    -0.99914005     0.43758329
 h     -3.11954737     0.72020846    -0.06125711
 h     -0.37158067     0.98451832     1.64008321
          17

 c      1.32587798    -0.36813608     0.07786644
 c      0.07926287    -0.99616428     0.34733122
 c     -0.98297093    -0.17122738    -0.11704775
 c     -0.99308982     1.12452497     0.80931173
 c     -0.26632645     1.06600086    -0.68452390
 c      1.16725625     0.85576568    -0.61474447
 h      0.48795759    -1.94534994     0.83522518
 h     -1.88521673     1.80211487     0.91294705
 h     -0.64762250     1.74780998    -1.52622465
 h      1.87800923     1.52222465    -0.94507697
 o      2.44660769    -0.99641899     0.50192106
 h      3.29765452    -0.52292694     0.06900127
 c     -2.64340941    -0.20240363    -0.35452729
 h     -2.80281731    -0.75935389    -1.22321761
 h     -2.82131588    -1.02860398     0.46808911
 h     -3.11147316     0.72592822    -0.05350093
 h     -0.34448775     0.98881007     1.64232666
          17

 c      1.32598229    -0.37287211     0.07442386
 c      0.07902482    -0.99952464     0.35481434
 c     -0.98683704    -0.17504508    -0.12002061
 c     -0.99130457     1.13197545     0.80928901
 c     -0.26810950     1.06516964    -0.68412422
 c      1.15886737     0.86109495    -0.61058948
 h      0.51680675    -1.97906041     0.83921437
 h     -1.93340999     1.80661570     0.83270436
 h     -0.65533060     1.77889882    -1.49017675
 h      1.90662239     1.49379496    -0.95769191
 o      2.44864462    -0.99215404     0.49762941
 h      3.23995048    -0.57894809     0.10039932
 c     -2.63435372    -0.20557066    -0.35477542
 h     -2.76291270    -0.70006091    -1.22209218
 h     -2.81757302    -1.04311199     0.48790868
 h     -3.10569885     0.73219536    -0.05204828
 h     -0.31070935     0.99849914     1.65220458
          17

 c      1.32612496    -0.37727379     0.07033096
 c      0.08165732    -1.00412575     0.36240515
 c     -0.99276199    -0.17582873    -0.12340383
 c     -0.98907628     1.13997026     0.80812842
 c     -0.27085783     1.06464454    -0.68364180
 c      1.14892489     0.86425778    -0.60484157
 h      0.52071713    -2.00257736     0.84111606
 h     -1.96577494     1.80003561     0.75670711
 h     -0.66284287     1.79989095    -1.44265299
 h      1.94842561     1.47829949    -0.97586200
 o      2.45064342    -0.98755574     0.49307344
 h      3.18022663    -0.63677248     0.13411518
 c     -2.62275050    -0.21092430    -0.35062491
 h     -2.73405528    -0.65119032    -1.25427000
 h     -2.81840612    -1.04070758     0.49270494
 h     -3.10095914     0.73572454    -0.05743995
 h     -0.27767368     1.01538190     1.66358521
          17

 c      1.32608484    -0.38131075     0.06573418
 c      0.08703346    -1.00996190     0.36998003
 c     -1.00032194    -0.17364878    -0.12687156
 c     -0.98634897     1.14842328     0.80603843
 c     -0.27454717     1.06434440    -0.68285189
 c      1.13857547     0.86572188    -0.59797069
 h      0.49933010    -2.01316661     0.84001841
 h     -1.97750399     1.78192631     0.68910765
 h     -0.67093512     1.81237585    -1.38775066
 h      1.99266583     1.46876305    -0.99509385
 o      2.44982263    -0.98402155     0.48963386
 h      3.16291374    -0.67439229     0.14799436
 c     -2.60887677    -0.21830699    -0.34232017
 h     -2.71630503    -0.61219996    -1.31713507
 h     -2.82383242    -1.02248049     0.48106361
 h     -3.09617568     0.73426195    -0.06960861
 h     -0.25180528     1.04048602     1.67099670
          17

 c      1.32572589    -0.38499538     0.06079123
 c      0.09471774    -1.01671178     0.37726664
 c     -1.00897833    -0.16869807    -0.13004954
 c     -0.98296766     1.15713919     0.80312517
 c     -0.27906395     1.06401029    -0.68141101
 c      1.12895811     0.86597456    -0.59051291
 h      0.45420294    -2.01103652     0.83632349
 h     -1.96747898     1.75409489     0.63348353
 h     -0.68130824     1.82018217    -1.33134387
 h      2.02825788     1.45882453    -1.01056962
 o      2.44447527    -0.98228479     0.48816739
 h      3.21558209    -0.68069100     0.12855334
 c     -2.59313700    -0.22789367    -0.33180151
 h     -2.70754453    -0.57647341    -1.39196029
 h     -2.83429044    -0.99268396     0.45492381
 h     -3.09069812     0.72708203    -0.08774663
 h     -0.23735822     1.07393814     1.67098408
          17

 c      1.32497765    -0.38833671     0.05562977
 c      0.10399908    -1.02374365     0.38385858
 c     -1.01812053    -0.16127678    -0.13255425
 c     -0.97870071     1.16582782     0.79940411
 c     -0.28422213     1.06327176    -0.67894833
 c      1.12085610     0.86532147    -0.58291226
 h      0.38874235    -1.99968681     0.83183387
 h     -1.93843293     1.72030784     0.59238833
 h     -0.69618935     1.82857087    -1.27991770
 h      2.04750383     1.44491064    -1.01884803
 o      2.43713424    -0.98136044     0.48760360
 h      3.29937652    -0.67253964     0.09355094
 c     -2.57586984    -0.23940495    -0.32150409
 h     -2.70525477    -0.53946632    -1.45865325
 h     -2.85110810    -0.95945842     0.42042333
 h     -3.08422669     0.71475740    -0.11055387
 h     -0.23616008     1.11510065     1.66239402
          17

 c      1.32382438    -0.39137765     0.05037444
 c      0.11397990    -1.03010813     0.38922712
 c     -1.02710831    -0.15177570    -0.13401534
 c     -0.97319640     1.17407834     0.79483875
 c     -0.28983631     1.06183744    -0.67523818
 c      1.11464138     0.86389431    -0.57548718
 h      0.30786862    -1.98636981     0.82994211
 h     -1.89753584     1.68636681     0.56686419
 h     -0.71719069     1.84204235    -1.23855273
 h      2.04669578     1.42604278    -1.01816949
 o      2.43063235    -0.98035951     0.48680964
 h      3.37126975    -0.66546210     0.06194303
 c     -2.55725597    -0.25192384    -0.31363896
 h     -2.70718330    -0.50055498    -1.50395921
 h     -2.87707552    -0.93464767     0.38779416
 h     -3.07664595     0.69876239    -0.13649172
 h     -0.24758196     1.16278751     1.64640325
          17

 c      1.32231587    -0.39422735     0.04517474
 c      0.12372714    -1.03469072     0.39280243
 c     -1.03530434    -0.14066040    -0.13409294
 c     -0.96595013     1.18135703     0.78937650
 c     -0.29582843     1.05973727    -0.67035193
 c      1.11030692     0.86168733    -0.56843095
 h      0.21678108    -1.98062168     0.83499233
 h     -1.85672556     1.65997090     0.55592984
 h     -0.74387537     1.86160895    -1.20912172
 h      2.02584697     1.40332325    -1.00836854
 o      2.42637286    -0.97896674     0.48529119
 h      3.41092818    -0.66554543     0.04229025
 c     -2.53740799    -0.26436564    -0.30983732
 h     -2.71133892    -0.46144225    -1.52146816
 h     -2.91563465    -0.92954848     0.36717497
 h     -3.06790407     0.68110631    -0.16389145
 h     -0.26846349     1.21550829     1.62660021
          17

 c      1.32057481    -0.39705134     0.04020226
 c      0.13243723    -1.03672923     0.39421623
 c     -1.04209685    -0.12843864    -0.13249097
 c     -0.95646229     1.18711045     0.78293821
 c     -0.30225088     1.05740027    -0.66465329
 c      1.10746238     0.85856164    -0.56179907
 h      0.11931207    -1.98853112     0.84970781
 h     -1.83041255     1.64922512     0.55686085
 h     -0.77334553     1.88402667    -1.19032127
 h      1.98882092     1.37986254    -0.99098884
 o      2.42489330    -0.97713013     0.48289398
 h      3.41143978    -0.67427013     0.03736817
 c     -2.51674093    -0.27626936    -0.31063524
 h     -2.71588415    -0.42477668    -1.50980380
 h     -2.96689999    -0.94683107     0.36061342
 h     -3.05797179     0.66393166    -0.19095863
 h     -0.29326874     1.27179676     1.60882438
          17

 c      1.31879837    -0.40003127     0.03562895
 c      0.13940756    -1.03636130     0.39356462
 c     -1.04692277    -0.11562410    -0.12897035
 c     -0.94472386     1.19106187     0.77536482
 c     -0.30918571     1.05548806    -0.65864846
 c      1.10530010     0.85422039    -0.55548098
 h      0.01839494    -2.00664066     0.87228316
 h     -1.82817452     1.65884416     0.56720308
 h     -0.80138062     1.90379306    -1.17939249
 h      1.94386866     1.36106499    -0.96960248
 o      2.42627059    -0.97490025     0.47961804
 h      3.37271600    -0.69111954     0.04714173
 c     -2.49625111    -0.28801244    -0.31540367
 h     -2.71916693    -0.39357969    -1.47177108
 h     -3.02451653    -0.97852904     0.36038743
 h     -3.04682789     0.64900592    -0.21575734
 h     -0.31530576     1.33052656     1.59984435
          17

 c      1.31724198    -0.40334322     0.03161615
 c      0.14386697    -1.03444610     0.39134245
 c     -1.04931727    -0.10272007    -0.12336084
 c     -0.93158545     1.19352844     0.76654510
 c     -0.31662067     1.05465607    -0.65284375
 c      1.10265906     0.84822661    -0.54921354
 h     -0.08169299    -2.02410343     0.89713122
 h     -1.84736510     1.68657819     0.58671172
 h     -0.82401437     1.91579806    -1.17381341
 h      1.90313572     1.35444701    -0.94963860
 o      2.43011262    -0.97241998     0.47562206
 h      3.30152024    -0.71374057     0.06869445
 c     -2.47721000    -0.30020277    -0.32291109
 h     -2.72008320    -0.37108289    -1.41498687
 h     -3.07868051    -1.01332428     0.35649108
 h     -3.03441313     0.63729655    -0.23625752
 h     -0.32953448     1.39075054     1.60409015
          17

 c      1.31617365    -0.40717263     0.02832246
 c      0.14500293    -1.03189917     0.38812971
 c     -1.04898862    -0.09022386    -0.11557730
 c     -0.91832826     1.19538891     0.75682358
 c     -0.32439646     1.05539443    -0.64768183
 c      1.09843477     0.84021563    -0.54275786
 h     -0.17514735    -2.03019838     0.91834695
 h     -1.87556641     1.72457529     0.61611902
 h     -0.83852243     1.91686162    -1.17208394
 h      1.87822460     1.36718036    -0.93624696
 o      2.43512840    -0.97004121     0.47142840
 h      3.21829021    -0.73605388     0.09295543
 c     -2.46064080    -0.31317615    -0.33161798
 h     -2.71889636    -0.36050277    -1.35368992
 h     -3.12077449    -1.04261662     0.34234538
 h     -3.02059231     0.62887679    -0.25052099
 h     -0.33520347     1.45073715     1.62020496
          17

 c      1.31580171    -0.41173215     0.02590599
 c      0.14214890    -1.02930117     0.38438321
 c     -1.04587947    -0.07863178    -0.10563741
 c     -0.90598343     1.19775602     0.74715958
 c     -0.33222348     1.05795471    -0.64351564
 c      1.09228233     0.83033077    -0.53622763
 h     -0.25625730    -2.01848845     0.93187167
 h     -1.89935437     1.76398381     0.65481347
 h     -0.84380501     1.90621921    -1.17390533
 h      1.87230211     1.40096732    -0.93034153
 o      2.43851542    -0.96852686     0.46827659
 h      3.16714460    -0.74521843     0.09925689
 c     -2.44702242    -0.32693235    -0.33963945
 h     -2.71809049    -0.36445731    -1.30924976
 h     -3.14515034    -1.06168874     0.31547265
 h     -3.00518924     0.62305830    -0.25706666
 h     -0.33525981     1.50722067     1.64138477
          17

 c      1.31619180    -0.41722813     0.02448739
 c      0.13491836    -1.02685391     0.38039055
 c     -1.04017453    -0.06842435    -0.09367093
 c     -0.89515028     1.20166264     0.73879448
 c     -0.33971887     1.06232002    -0.64057082
 c      1.08481788     0.81942498    -0.53017510
 h     -0.32062597    -1.98703894     0.93581957
 h     -1.90947375     1.79797190     0.70043525
 h     -0.84049611     1.88555609    -1.18021985
 h      1.87785499     1.44948474    -0.92747747
 o      2.43773653    -0.96861845     0.46741986
 h      3.18846631    -0.72913679     0.06707869
 c     -2.43635739    -0.34124122    -0.34524829
 h     -2.72114080    -0.38413588    -1.30265151
 h     -3.14908694    -1.06905258     0.27655300
 h     -2.98808634     0.61850982    -0.25533103
 h     -0.33339071     1.55601797     1.65931885
          17

 c      1.31721727    -0.42379334     0.02409827
 c      0.12325753    -1.02443840     0.37627946
 c     -1.03224955    -0.06002725    -0.07991333
 c     -0.88611673     1.20789141     0.73284704
 c     -0.34643991     1.06820274    -0.63889389
 c      1.07702250     0.80869465    -0.52526955
 h     -0.36569990    -1.93764779     0.93027958
 h     -1.90150223     1.82233382     0.74962471
 h     -0.83091475     1.85880173    -1.19323885
 h      1.88358376     1.50223977    -0.92148394
 o      2.43472363    -0.96979689     0.46798540
 h      3.25285754    -0.69676929     0.01060168
 c     -2.42858405    -0.35572769    -0.34819324
 h     -2.72779534    -0.41867248    -1.33803951
 h     -3.13268889    -1.06608957     0.22884242
 h     -2.96937742     0.61344147    -0.24596295
 h     -0.33191684     1.59333430     1.66763988
          17

 c      1.31859439    -0.43147380     0.02469241
 c      0.10749846    -1.02164320     0.37201355
 c     -1.02261013    -0.05375620    -0.06469074
 c     -0.87896063     1.21691028     0.73008921
 c     -0.35193406     1.07509610    -0.63832854
 c      1.06969277     0.79920156    -0.52199129
 h     -0.39122474    -1.87567202     0.91743818
 h     -1.87509678     1.83519162     0.79876145
 h     -0.81861882     1.83134774    -1.21616722
 h      1.88087216     1.54960743    -0.90785761
 o      2.43252509    -0.97118692     0.46844779
 h      3.31356839    -0.66336458    -0.04501413
 c     -2.42368180    -0.36989120    -0.35003181
 h     -2.73241108    -0.46495696    -1.39904055
 h     -3.09946831    -1.05748379     0.17815017
 h     -2.94958737     0.60605327    -0.23071732
 h     -0.33125682     1.61662112     1.66320088
          17

 c      1.31993428    -0.44023039     0.02617488
 c      0.08842071    -1.01774410     0.36735271
 c     -1.01185897    -0.04975984    -0.04840922
 c     -0.87357157     1.22883069     0.73084183
 c     -0.35584771     1.08243319    -0.63857772
 c      1.06331566     0.79165370    -0.52054806
 h     -0.40002528    -1.81062833     0.90223163
 h     -1.83357632     1.83689763     0.84453816
 h     -0.80721813     1.80813397    -1.25206646
 h      1.86539119     1.58493290    -0.88454102
 o      2.43267431    -0.97234543     0.46800491
 h      3.34744282    -0.63729056    -0.08607938
 c     -2.42119172    -0.38302899    -0.35289591
 h     -2.72868692    -0.51836360    -1.46416978
 h     -3.05735523    -1.05214740     0.13297189
 h     -2.92986544     0.59513198    -0.21198635
 h     -0.33000816     1.62488350     1.64617943
          17

 c      1.32079337    -0.44991896     0.02840416
 c      0.06726473    -1.01172634     0.36182282
 c     -1.00067193    -0.04797125    -0.03154375
 c     -0.86962153     1.24334925     0.73490673
 c     -0.35807207     1.08982264    -0.63937085
 c      1.05813044     0.78636994    -0.52090185
 h     -0.39856469    -1.75642011     0.89293113
 h     -1.78417835     1.83037498     0.88453352
 h     -0.79869655     1.79104138    -1.30175724
 h      1.83647115     1.60471760    -0.85148283
 o      2.43569026    -0.97311599     0.46635429
 h      3.34674817    -0.62209357    -0.10709232
 c     -2.42001751    -0.39422642    -0.35854431
 h     -2.71304730    -0.57407996    -1.51774423
 h     -3.01799574    -1.06271817     0.10347332
 h     -2.91203198     0.58046981    -0.19222370
 h     -0.32499265     1.61878922     1.62003736
          17

 c      1.32073923    -0.46026929     0.03118259
 c      0.04551909    -1.00262219     0.35488698
 c     -0.98977346    -0.04807501    -0.01462396
 c     -0.86653461     1.25970779     0.74153505
 c     -0.35880764     1.09717352    -0.64062201
 c      1.05417844     0.78328836    -0.52280946
 h     -0.39498068    -1.72790513     0.89931401
 h     -1.73833925     1.82152231     0.91788689
 h     -0.79255018     1.77775635    -1.36217650
 h      1.79651560     1.60859753    -0.81016680
 o      2.44159244    -0.97347157     0.46342642
 h      3.31094643    -0.61895926    -0.10656553
 c     -2.41901271    -0.40283844    -0.36794335
 h     -2.68456276    -0.62792163    -1.55088234
 h     -2.99057118    -1.09946135     0.09695393
 h     -2.89843229     0.56290121    -0.17350835
 h     -0.31129781     1.60063681     1.59137326
          17

 c      1.31941952    -0.47088757     0.03425834
 c      0.02438037    -0.99034131     0.34651189
 c     -0.97993434    -0.04950170     0.00178024
 c     -0.86356912     1.27682660     0.74954882
 c     -0.35846761     1.10458616    -0.64242433
 c      1.05128960     0.78195622    -0.52585698
 h     -0.39313248    -1.73161423     0.92601679
 h     -1.70995153     1.81836692     0.94572882
 h     -0.78662901     1.76345535    -1.42698662
 h      1.75101474     1.59981658    -0.76334464
 o      2.45000077    -0.97348901     0.45933847
 h      3.24506317    -0.62707268    -0.08634071
 c     -2.41780440    -0.40929171    -0.38094949
 h     -2.64397108    -0.67652308    -1.55963128
 h     -2.97376705    -1.16052489     0.11188861
 h     -2.89160847     0.54396031    -0.15737575
 h     -0.28304633     1.57375710     1.56861649
          17

 c      1.31660657    -0.48130245     0.03735287
 c      0.00447305    -0.97619725     0.33761041
 c     -0.97199986    -0.05146738     0.01707597
 c     -0.86013261     1.29378586     0.75779637
 c     -0.35751181     1.11215053    -0.64491586
 c      1.04904470     0.78151133    -0.52950740
 h     -0.38946430    -1.75976416     0.96710083
 h     -1.70910728     1.82726995     0.97033083
 h     -0.77870079     1.74352896    -1.48890186
 h      1.70873756     1.58595112    -0.71470126
 o      2.45987792    -0.97346711     0.45457894
 h      3.16373667    -0.64162302    -0.05462165
 c     -2.41666921    -0.41498353    -0.39651019
 h     -2.59307365    -0.71739977    -1.54378736
 h     -2.95836955    -1.23241653     0.13910778
 h     -2.89378813     0.52516029    -0.14492919
 h     -0.23600501     1.54098901     1.55828617
          17

 c      1.31220385    -0.49104089     0.04020250
 c     -0.01373131    -0.96228922     0.32962439
 c     -0.96689393    -0.05305781     0.03068070
 c     -0.85610928     1.31037008     0.76577105
 c     -0.35632857     1.11983407    -0.64815921
 c      1.04684564     0.78079366    -0.53320518
 h     -0.37819987    -1.79717665     1.01052432
 h     -1.73452713     1.84821665     0.99295697
 h     -0.76744793     1.71518174    -1.54177428
 h      1.68055680     1.57806896    -0.66789158
 o      2.46901044    -0.97422502     0.45044114
 h      3.09952321    -0.64900765    -0.03287204
 c     -2.41583687    -0.42131257    -0.41319340
 h     -2.53453130    -0.74928880    -1.50709633
 h     -2.93612832    -1.30013986     0.16847867
 h     -2.90629474     0.50709131    -0.13715421
 h     -0.17145606     1.50337539     1.56046731
          17

 c      1.30623737    -0.49969249     0.04257978
 c     -0.02956804    -0.95061218     0.32384619
 c     -0.96553949    -0.05333784     0.04208163
 c     -0.85172723     1.32697207     0.77370867
 c     -0.35519017     1.12747909    -0.65208092
 c      1.04425960     0.77882434    -0.53654118
 h     -0.35632251    -1.83060943     1.04554744
 h     -1.77423654     1.87526728     1.01301028
 h     -0.75273143     1.67774121    -1.58163832
 h      1.67492380     1.58546025    -0.62493401
 o      2.47464275    -0.97698644     0.44875515
 h      3.09314308    -0.62893267    -0.05122483
 c     -2.41524499    -0.42904357    -0.42935895
 h     -2.47167215    -0.77294850    -1.45868982
 h     -2.90316082    -1.35324081     0.19257772
 h     -2.92915533     0.48890227    -0.13524091
 h     -0.09734500     1.46099552     1.56869461
          17

 c      1.29885859    -0.50693526     0.04428351
 c     -0.04229241    -0.94264020     0.32113356
 c     -0.96869332    -0.05148267     0.05090664
 c     -0.84718918     1.34401893     0.78207530
 c     -0.35424694     1.13484205    -0.65644086
 c      1.04145727     0.77546482    -0.53933248
 h     -0.32394844    -1.85181163     1.06547273
 h     -1.81371120     1.90140970     1.02927425
 h     -0.73552691     1.63240941    -1.60708364
 h      1.69210522     1.60809613    -0.58563148
 o      2.47704667    -0.98157150     0.44920566
 h      3.13722380    -0.58365677    -0.10531252
 c     -2.41467800    -0.43821057    -0.44307003
 h     -2.40779753    -0.79210590    -1.41436684
 h     -2.85901457    -1.38614854     0.20687508
 h     -2.96114643     0.46858097    -0.14066107
 h     -0.02474440     1.41477822     1.57464920
          17

 c      1.29035088    -0.51255380     0.04515467
 c     -0.05134021    -0.93919534     0.32189866
 c     -0.97674393    -0.04692348     0.05697791
 c     -0.84254623     1.36164031     0.79112717
 c     -0.35352733     1.14161899    -0.66081524
 c      1.03917269     0.77143291    -0.54150321
 h     -0.28308630    -1.85696451     1.06730755
 h     -1.84175891     1.92179072     1.04105995
 h     -0.71779935     1.58194070    -1.61945087
 h      1.72435352     1.63643528    -0.54915889
 o      2.47856561    -0.98656334     0.44977246
 h      3.19128137    -0.53534143    -0.16327944
 c     -2.41397174    -0.44834469    -0.45235901
 h     -2.34484523    -0.81280504    -1.39316835
 h     -2.80526699    -1.39696478     0.20909722
 h     -3.00025483     0.44385380    -0.15489701
 h      0.03643781     1.36702413     1.57218409
          17

 c      1.28109304    -0.51645003     0.04510872
 c     -0.05650467    -0.94038331     0.32614652
 c     -0.98956150    -0.03945829     0.06032731
 c     -0.83774994     1.37966682     0.80080741
 c     -0.35294428     1.14746052    -0.66459829
 c      1.03821956     0.76766802    -0.54295518
 h     -0.23674237    -1.84591574     1.05113063
 h     -1.85179049     1.93420765     1.04846469
 h     -0.70233643     1.53024718    -1.62289780
 h      1.76169390     1.65878513    -0.51551960
 o      2.48054434    -0.99099100     0.44915474
 h      3.23033730    -0.49892543    -0.20473681
 c     -2.41305310    -0.45899054    -0.45628074
 h     -2.28317411    -0.83883936    -1.40514207
 h     -2.74482050    -1.38684627     0.19902686
 h     -3.04429408     0.41312538    -0.17896912
 h      0.07938314     1.32088076     1.55842342
          17

 c      1.27150379    -0.51863077     0.04413924
 c     -0.05796322    -0.94555788     0.33347470
 c     -1.00648418    -0.02926857     0.06116919
 c     -0.83270767     1.39772751     0.81080198
 c     -0.35232995     1.15201451    -0.66706316
 c      1.03914552     0.76486847    -0.54356046
 h     -0.18854794    -1.82243318     1.02024573
 h     -1.84130598     1.93866004     1.05227819
 h     -0.69235908     1.48169461    -1.62378277
 h      1.79618302     1.66669600    -0.48550982
 o      2.48337023    -0.99440610     0.44681131
 h      3.24458437    -0.48076995    -0.22160127
 c     -2.41170098    -0.47005645    -0.45573275
 h     -2.22412738    -0.86747601    -1.44228641
 h     -2.68177847    -1.36053530     0.17898917
 h     -3.09134859     0.37591327    -0.21307868
 h      0.10054992     1.27968290     1.53337890
          17

 c      1.26200170    -0.51918277     0.04230051
 c     -0.05617301    -0.95331884     0.34302829
 c     -1.02644917    -0.01682985     0.05984753
 c     -0.82729559     1.41532816     0.82060071
 c     -0.35151632     1.15501375    -0.66754819
 c      1.04216974     0.76340400    -0.54319990
 h     -0.14254464    -1.79553990     0.98211997
 h     -1.81155762     1.93706115     1.05393169
 h     -0.69065886     1.43999923    -1.62854498
 h      1.82288501     1.65597621    -0.46019047
 o      2.48699054    -0.99662414     0.44257076
 h      3.23147077    -0.48286615    -0.21183700
 c     -2.40942968    -0.48140264    -0.45280326
 h     -2.17124154    -0.89250377    -1.48714947
 h     -2.62145285    -1.32789816     0.15490196
 h     -3.13983555     0.33259079    -0.25658981
 h      0.09953203     1.24637639     1.49943178
          17

 c      1.25298225    -0.51824826     0.03969071
 c     -0.05173942    -0.96161809     0.35351569
 c     -1.04819410    -0.00276271     0.05678406
 c     -0.82135019     1.43190019     0.82951247
 c     -0.35044261     1.15636811    -0.66574064
 c      1.04723154     0.76336317    -0.54179024
 h     -0.10261387    -1.78034448     0.94871165
 h     -1.76786567     1.93332080     1.05556710
 h     -0.69840427     1.40720661    -1.64037810
 h      1.83959535     1.62609274    -0.44053049
 o      2.49109900    -0.99763594     0.43649508
 h      3.19288609    -0.50436327    -0.17719064
 c     -2.40571258    -0.49230151    -0.44978528
 h     -2.12833098    -0.90921400    -1.52479269
 h     -2.56974479    -1.30473180     0.13683472
 h     -3.18826667     0.28380054    -0.30822406
 h      0.07933737     1.22290526     1.46115654
          17

 c      1.24480973    -0.51600683     0.03644345
 c     -0.04535812    -0.96832785     0.36359602
 c     -1.07044277     0.01231358     0.05244017
 c     -0.81470173     1.44684439     0.83663578
 c     -0.34921195     1.15618489    -0.66184205
 c      1.05402189     0.76457880    -0.53929839
 h     -0.07131974    -1.79326116     0.93237532
 h     -1.71999017     1.93348177     1.06008957
 h     -0.71445117     1.38358528    -1.65722755
 h      1.84675414     1.57979299    -0.42720157
 o      2.49501793    -0.99770471     0.42898626
 h      3.13705881    -0.54008191    -0.12484952
 c     -2.40030136    -0.50170969    -0.44858570
 h     -2.09791226    -0.91571799    -1.54626390
 h     -2.53112836    -1.30778167     0.13559938
 h     -3.23495599     0.23006846    -0.36622075
 h      0.04720939     1.20953937     1.42555333
          17

 c      1.23782368    -0.51266287     0.03272104
 c     -0.03779051    -0.97244110     0.37270191
 c     -1.09202899     0.02787371     0.04729395
 c     -0.80734418     1.45964563     0.84087915
 c     -0.34803949     1.15470950    -0.65644011
 c      1.06195766     0.76660353    -0.53575564
 h     -0.04922588    -1.83900218     0.93649133
 h     -1.68049875     1.94490122     1.07078898
 h     -0.73583334     1.36845475    -1.67318521
 h      1.84795972     1.52330377    -0.42038018
 o      2.49726771    -0.99768626     0.42114606
 h      3.08535769    -0.57546140    -0.07312429
 c     -2.39343616    -0.50938252    -0.45006675
 h     -2.08091051    -0.91223696    -1.54762759
 h     -2.50643240    -1.34212528     0.15393144
 h     -3.27792443     0.17183562    -0.42841603
 h      0.01503944     1.20429302     1.40199420
          17

 c      1.23234749    -0.50843823     0.02870007
 c     -0.02977903    -0.97457361     0.38127672
 c     -1.11195344     0.04350004     0.04183443
 c     -0.79969986     1.47009785     0.84123976
 c     -0.34713835     1.15225195    -0.65022402
 c      1.07012695     0.76869425    -0.53127721
 h     -0.03571379    -1.90485516     0.95281652
 h     -1.65881977     1.97318739     1.08995596
 h     -0.75896090     1.36106553    -1.68171487
 h      1.85064355     1.46645468    -0.41956663
 o      2.49537507    -0.99920577     0.41490467
 h      3.07538742    -0.58390588    -0.05331534
 c     -2.38575724    -0.51633915    -0.45386077
 h     -2.07677210    -0.90044327    -1.52885863
 h     -2.49342804    -1.39635997     0.18318130
 h     -3.31503677     0.10971351    -0.49230429
 h     -0.00349496     1.20334355     1.40011680
          17

 c      1.22866985    -0.50356742     0.02455189
 c     -0.02198559    -0.97597406     0.39003946
 c     -1.12940287     0.05884212     0.03656242
 c     -0.79252826     1.47842032     0.83740474
 c     -0.34662927     1.14914057    -0.64377357
 c      1.07736784     0.76996720    -0.52606301
 h     -0.02982478    -1.97193806     0.97013004
 h     -1.65435363     2.01818398     1.11694924
 h     -0.78063572     1.36099611    -1.67804360
 h      1.86499983     1.42088850    -0.42373343
 o      2.48836789    -1.00291867     0.41094261
 h      3.12183590    -0.55476823    -0.07640811
 c     -2.37806499    -0.52394736    -0.45902213
 h     -2.08340190    -0.88340415    -1.49381960
 h     -2.48912822    -1.45356914     0.21121054
 h     -3.34428755     0.04472007    -0.55511534
 h     -0.00106099     1.20378737     1.42457074
          17

 c      1.22698948    -0.49830999     0.02044710
 c     -0.01496655    -0.97760035     0.39942991
 c     -1.14376933     0.07357773     0.03197446
 c     -0.78633511     1.48504890     0.83016073
 c     -0.34650880     1.14569380    -0.63747902
 c      1.08274226     0.76986320    -0.52033718
 h     -0.03044519    -2.02560328     0.98067788
 h     -1.65739820     2.07369807     1.14783121
 h     -0.79857804     1.36820691    -1.66009300
 h      1.89851708     1.39472694    -0.43217530
 o      2.47848977    -1.00731278     0.40751924
 h      3.18967163    -0.51250151    -0.11441990
 c     -2.37118445    -0.53309883    -0.46446483
 h     -2.09682789    -0.86593461    -1.45134742
 h     -2.49091114    -1.50084006     0.22907838
 h     -3.36425706    -0.02153858    -0.61395118
 h      0.01717450     1.20648117     1.47060637
          17

 c      1.22736854    -0.49298079     0.01658922
 c     -0.00912936    -0.97992659     0.40955501
 c     -1.15467705     0.08739183     0.02852357
 c     -0.78115768     1.49041663     0.82102829
 c     -0.34665428     1.14219486    -0.63152879
 c      1.08617036     0.76859713    -0.51427947
 h     -0.03641920    -2.05738476     0.98072848
 h     -1.65658350     2.13134459     1.17714153
 h     -0.81163826     1.38301170    -1.62861737
 h      1.94896951     1.38741026    -0.44527675
 o      2.46787071    -1.01105429     0.40318744
 h      3.24663607    -0.47902587    -0.14383829
 c     -2.36589369    -0.54406637    -0.46892119
 h     -2.11104585    -0.85469260    -1.41609778
 h     -2.49665418    -1.53086189     0.23200992
 h     -3.37461414    -0.08679404    -0.66603517
 h      0.03859611     1.21472819     1.52673053
          17

 c      1.22971419    -0.48794935     0.01322732
 c     -0.00470736    -0.98302937     0.42028331
 c     -1.16198974     0.09995860     0.02657441
 c     -0.77684988     1.49491847     0.81157101
 c     -0.34683101     1.13887031    -0.62590939
 c      1.08839021     0.76699848    -0.50806286
 h     -0.04667553    -2.06370675     0.96939746
 h     -1.64398157     2.18394015     1.19982032
 h     -0.81991242     1.40608519    -1.58707181
 h      2.00510137     1.39157174    -0.46385580
 o      2.45759064    -1.01358822     0.39737277
 h      3.27776680    -0.46394376    -0.15502040
 c     -2.36277886    -0.55672573    -0.47111035
 h     -2.11929205    -0.85658653    -1.40489328
 h     -2.50466135    -1.54065709     0.21843352
 h     -3.37641258    -0.14823185    -0.70907755
 h      0.05188596     1.23116528     1.58099792
          17

 c      1.23378234    -0.48359919     0.01063817
 c     -0.00176594    -0.98664954     0.43130689
 c     -1.16578308     0.11093131     0.02637214
 c     -0.77328020     1.49890708     0.80302403
 c     -0.34670266     1.13587213    -0.62042348
 c      1.09032496     0.76598376    -0.50192043
 h     -0.06032336    -2.04497822     0.94789688
 h     -1.61600909     2.22667975     1.21209146
 h     -0.82472734     1.43849547    -1.54115824
 h      2.05402583     1.39902093    -0.48808041
 o      2.44815447    -1.01478183     0.38994637
 h      3.27774157    -0.47021820    -0.14539187
 c     -2.36196566    -0.57092833    -0.47059868
 h     -2.11741110    -0.87479607    -1.42542995
 h     -2.51364247    -1.53075685     0.18943920
 h     -3.37198172    -0.20278623    -0.74166124
 h      0.05048724     1.25653847     1.62449389
          17

 c      1.23918878    -0.48027015     0.00909288
 c     -0.00022620    -0.99015525     0.44214508
 c     -1.16629643     0.11994301     0.02803407
 c     -0.77034428     1.50266677     0.79622967
 c     -0.34587887     1.13328033    -0.61477910
 c      1.09264717     0.76624173    -0.49613496
 h     -0.07678702    -2.00599611     0.91953395
 h     -1.57273467     2.25719501     1.21163364
 h     -0.82817814     1.48154822    -1.49749911
 h      2.08628811     1.40404127    -0.51727805
 o      2.43977686    -1.01472812     0.38100234
 h      3.24637937    -0.49738908    -0.11583774
 c     -2.36298556    -0.58663047    -0.46844373
 h     -2.10605231    -0.90640669    -1.46874161
 h     -2.52282978    -1.50566534     0.14908853
 h     -3.36442553    -0.24750247    -0.76350577
 h      0.03220002     1.28989845     1.65181957
          17

 c      1.24542469    -0.47820428     0.00882419
 c      0.00011662    -0.99242278     0.45211158
 c     -1.16388568     0.12662497     0.03156191
 c     -0.76792697     1.50636432     0.79164598
 c     -0.34402799     1.13115445    -0.60878727
 c      1.09569965     0.76816686    -0.49098351
 h     -0.09608566    -1.95747255     0.89020730
 h     -1.51731565     2.27561566     1.19759952
 h     -0.83191035     1.53608048    -1.46111744
 h      2.09681138     1.40370773    -0.55030689
 o      2.43234948    -1.01376149     0.37086002
 h      3.18922287    -0.54137453    -0.07070914
 c     -2.36498628    -0.60349615    -0.46658832
 h     -2.08874736    -0.94528016    -1.51750834
 h     -2.53232759    -1.47544725     0.10529669
 h     -3.35691160    -0.27986208    -0.77545443
 h     -0.00179732     1.32903631     1.66082172
          17

 c      1.25189202    -0.47750351     0.00999813
 c     -0.00041951    -0.99180351     0.46033183
 c     -1.15897399     0.13063830     0.03686489
 c     -0.76588140     1.50997602     0.78930106
 c     -0.34100938     1.12963822    -0.60256213
 c      1.09953780     0.77186510    -0.48668772
 h     -0.11923794    -1.91664797     0.86838011
 h     -1.45596306     2.28508106     1.17075973
 h     -0.83567554     1.60117723    -1.43295385
 h      2.08443540     1.39741706    -0.58592173
 o      2.42504527    -1.01268508     0.36026129
 h      3.12378689    -0.59085186    -0.02097169
 c     -2.36700590    -0.62051508    -0.46700453
 h     -2.06920497    -0.98574665    -1.55703082
 h     -2.54356869    -1.45649072     0.06998626
 h     -3.35195111    -0.29804495    -0.77909106
 h     -0.04726637     1.37077114     1.65280505
          17

 c      1.25796317    -0.47808609     0.01268062
 c     -0.00146700    -0.98665066     0.46600949
 c     -1.15199685     0.13172577     0.04378233
 c     -0.76406349     1.51320804     0.78869492
 c     -0.33690339     1.12902915    -0.59652530
 c      1.10393648     0.77715089    -0.48338035
 h     -0.14806289    -1.90141860     0.86219831
 h     -1.39793607     2.29245094     1.13359700
 h     -0.83703833     1.67332631    -1.40974495
 h      2.05173049     1.38669430    -0.62308738
 o      2.41573260    -1.01308885     0.35061208
 h      3.08877948    -0.62233557     0.01204339
 c     -2.36819508    -0.63639502    -0.47115710
 h     -2.05029415    -1.02378058    -1.57845344
 h     -2.55878180    -1.46573483     0.05504521
 h     -3.35074837    -0.30120350    -0.77609467
 h     -0.09661517     1.41118035     1.63342901
          17

 c      1.26304925    -0.47963578     0.01679261
 c     -0.00282668    -0.97653545     0.46895865
 c     -1.14335076     0.12976990     0.05209414
 c     -0.76246189     1.51551617     0.78878986
 c     -0.33190842     1.12972480    -0.59119873
 c      1.10832869     0.78353039    -0.48107882
 h     -0.18312932    -1.91634661     0.87348333
 h     -1.35414451     2.30767352     1.08963453
 h     -0.83264764     1.74703726    -1.38646046
 h      2.00541469     1.37545117    -0.66139071
 o      2.40249908    -1.01642525     0.34307591
 h      3.12007985    -0.61537177     0.01135420
 c     -2.36812143    -0.65076606    -0.47940180
 h     -2.03399259    -1.05675710    -1.57781120
 h     -2.57833969    -1.50671784     0.06349566
 h     -3.35276076    -0.28974775    -0.76766397
 h     -0.13894905     1.44612758     1.61344290
          17

 c      1.26662290    -0.48158837     0.02208655
 c     -0.00465511    -0.96265963     0.46975206
 c     -1.13337170     0.12482212     0.06151897
 c     -0.76136227     1.51642072     0.78839261
 c     -0.32621605     1.13207905    -0.58699363
 c      1.11177609     0.79022075    -0.47965703
 h     -0.22173812    -1.94801241     0.89610388
 h     -1.33282221     2.33917534     1.04139647
 h     -0.81978660     1.81642135    -1.35892363
 h      1.95646884     1.37013539    -0.70159629
 o      2.38745035    -1.02196455     0.33688740
 h      3.19089060    -0.58552556    -0.00860548
 c     -2.36690740    -0.66455488    -0.49090181
 h     -2.02146669    -1.08315697    -1.55488789
 h     -2.59929576    -1.56550638     0.08714598
 h     -3.35568374    -0.26550343    -0.75434289
 h     -0.16265957     1.47241720     1.60639827
          17

 c      1.26824133    -0.48324327     0.02821083
 c     -0.00731006    -0.94678403     0.46923861
 c     -1.12235140     0.11708815     0.07170983
 c     -0.76123811     1.51602791     0.78699708
 c     -0.31995742     1.13626865    -0.58412344
 c      1.11321530     0.79632407    -0.47885763
 h     -0.25927738    -1.97765056     0.92152808
 h     -1.33450981     2.38669275     0.98879230
 h     -0.79715789     1.87656696    -1.32508700
 h      1.91755862     1.37822279    -0.74575503
 o      2.37380626    -1.02850584     0.33097496
 h      3.25705190    -0.55653694    -0.02820280
 c     -2.36498866    -0.67889512    -0.50428796
 h     -2.01295519    -1.10271824    -1.51307857
 h     -2.61777538    -1.62362242     0.11463015
 h     -3.35598230    -0.23157579    -0.73632071
 h     -0.16181732     1.48904553     1.62064909
          17

 c      1.26759370    -0.48393713     0.03480973
 c     -0.01109028    -0.93033174     0.46814294
 c     -1.11056822     0.10690595     0.08226166
 c     -0.76232305     1.51512078     0.78526384
 c     -0.31321252     1.14223168    -0.58259900
 c      1.11207293     0.80125963    -0.47845339
 h     -0.29159641    -1.99154898     0.94327401
 h     -1.35241737     2.44021727     0.93072324
 h     -0.76499849     1.92432222    -1.28522758
 h      1.89623690     1.40370109    -0.79551840
 o      2.36339046    -1.03556789     0.32491586
 h      3.29545703    -0.54016029    -0.03850433
 c     -2.36288251    -0.69427981    -0.51804360
 h     -2.00727600    -1.11709805    -1.46033965
 h     -2.63115087    -1.66781762     0.13747893
 h     -3.34984090    -0.19190262    -0.71396984
 h     -0.14082844     1.49716332     1.65218706
          17

 c      1.26455101    -0.48317742     0.04159323
 c     -0.01611165    -0.91424601     0.46698740
 c     -1.09831551     0.09474256     0.09273208
 c     -0.76448347     1.51466236     0.78442994
 c     -0.30603275     1.14966397    -0.58223334
 c      1.10872177     0.80514737    -0.47849760
 h     -0.31589869    -1.98255209     0.95762802
 h     -1.37762711     2.48671110     0.86770153
 h     -0.72496788     1.95876526    -1.24175571
 h      1.88978632     1.44293886    -0.84927885
 o      2.35695946    -1.04305853     0.31862822
 h      3.29767202    -0.54051063    -0.03683684
 c     -2.36114308    -0.71045169    -0.53044649
 h     -2.00109009    -1.13070265    -1.41025284
 h     -2.63827207    -1.69107353     0.15088741
 h     -3.33413453    -0.15066792    -0.68826012
 h     -0.11062425     1.49889029     1.68864605
          17

 c      1.25920580    -0.48070138     0.04836484
 c     -0.02227865    -0.89911276     0.46613263
 c     -1.08592556     0.08119961     0.10266483
 c     -0.76745035     1.51533964     0.78547927
 c     -0.29844556     1.15803466    -0.58264323
 c      1.10415897     0.80863354    -0.47933528
 h     -0.33070001    -1.94857942     0.96309875
 h     -1.40300022     2.51600379     0.80229677
 h     -0.68000887     1.98159354    -1.19894143
 h      1.88898586     1.48673128    -0.90198832
 o      2.35462217    -1.05098646     0.31213770
 h      3.26254578    -0.55815420    -0.02324102
 c     -2.36031003    -0.72664451    -0.53966991
 h     -1.98915623    -1.15014276    -1.37987741
 h     -2.63905410    -1.69086779     0.15281861
 h     -3.30716900    -0.11169453    -0.66085476
 h     -0.08187310     1.49642801     1.71809597
          17

 c      1.25187842    -0.47647911     0.05501999
 c     -0.02927331    -0.88523808     0.46580314
 c     -1.07378749     0.06701132     0.11160955
 c     -0.77098934     1.51743801     0.78885013
 c     -0.29045786     1.16661642    -0.58328297
 c      1.09939292     0.81241000    -0.48136605
 h     -0.33573942    -1.89175554     0.96013444
 h     -1.42411928     2.52240633     0.73820729
 h     -0.63405135     1.99723117    -1.16242622
 h      1.88515070     1.52568740    -0.94785582
 o      2.35589260    -1.05941882     0.30554277
 h      3.19523147    -0.59060861     0.00012253
 c     -2.36059400    -0.74209379    -0.54454028
 h     -1.96781104    -1.17991756    -1.38048892
 h     -2.63424423    -1.66804239     0.14348443
 h     -3.26917021    -0.07781973    -0.63391044
 h     -0.06195330     1.49177373     1.73304839
          17

 c      1.24308275    -0.47068163     0.06152426
 c     -0.03653512    -0.87260391     0.46605692
 c     -1.06235739     0.05302355     0.11913651
 c     -0.77493426     1.52089129     0.79449730
 c     -0.28210036     1.17459484    -0.58354753
 c      1.09516856     0.81693382    -0.48485903
 h     -0.33222470    -1.81896683     0.95153047
 h     -1.43896676     2.50422965     0.67938990
 h     -0.59125748     2.01184110    -1.13808817
 h      1.87319141     1.55319272    -0.98245989
 o      2.35937786    -1.06868730     0.29914292
 h      3.11264419    -0.62920755     0.02714540
 c     -2.36146163    -0.75649978    -0.54537313
 h     -1.93959618    -1.21728427    -1.40831735
 h     -2.62552643    -1.62696849     0.12564698
 h     -3.22246985    -0.05032738    -0.60973623
 h     -0.05488734     1.48668281     1.73047500
          17

 c      1.23346011    -0.46361414     0.06787269
 c     -0.04324287    -0.86072782     0.46669952
 c     -1.05215265     0.04014722     0.12484745
 c     -0.77917796     1.52534577     0.80200606
 c     -0.27352239     1.18132083    -0.58295647
 c      1.09196353     0.82237090    -0.48989926
 h     -0.32339096    -1.74341535     0.94346397
 h     -1.44763794     2.46323916     0.62950144
 h     -0.55477629     2.03051998    -1.13004362
 h      1.85152853     1.56578654    -1.00334281
 o      2.36222440    -1.07983519     0.29368054
 h      3.05334882    -0.65258307     0.04431715
 c     -2.36173201    -0.76976591    -0.54370878
 h     -1.91194925    -1.25423096    -1.44904315
 h     -2.61591325    -1.57684411     0.10569691
 h     -3.17119812    -0.02869204    -0.59048630
 h     -0.06182913     1.48266432     1.71107770
          17

 c      1.22370815    -0.45560780     0.07403060
 c     -0.04837785    -0.84865319     0.46724725
 c     -1.04372109     0.02929041     0.12838814
 c     -0.78367024     1.53018430     0.81065996
 c     -0.26507078     1.18660134    -0.58133169
 c      1.09002097     0.82860693    -0.49638427
 h     -0.31453475    -1.68440546     0.94589337
 h     -1.45251032     2.40465583     0.59139005
 h     -0.52577247     2.05396916    -1.13873608
 h      1.82147941     1.56290135    -1.01005113
 o      2.36130232    -1.09419819     0.28999809
 h      3.06027933    -0.63450580     0.03673795
 c     -2.36004192    -0.78139806    -0.54151277
 h     -1.89209199    -1.28333046    -1.48839895
 h     -2.61009089    -1.53255205     0.09459846
 h     -3.12042847    -0.01089031    -0.57795386
 h     -0.08106116     1.48092675     1.67914316
          17

 c      1.21454578    -0.44690895     0.07988215
 c     -0.05103479    -0.83560802     0.46725513
 c     -1.03758781     0.02127929     0.12946345
 c     -0.78842584     1.53453512     0.81947382
 c     -0.25726164     1.19075681    -0.57881615
 c      1.08932797     0.83524371    -0.50401204
 h     -0.31045696    -1.65901739     0.96855707
 h     -1.45878352     2.33736923     0.56641089
 h     -0.50368052     2.07786742    -1.16081981
 h      1.78715281     1.54698055    -1.00431036
 o      2.35743193    -1.11086909     0.28759790
 h      3.11494048    -0.58537454     0.01144275
 c     -2.35524345    -0.79057329    -0.54055795
 h     -1.88452243    -1.30027648    -1.51668058
 h     -2.61337481    -1.51027714     0.10497004
 h     -3.07497295     0.00564324    -0.57344221
 h     -0.10745314     1.48224987     1.64297199
          17

 c      1.20672472    -0.43767486     0.08524299
 c     -0.05088608    -0.82217162     0.46703135
 c     -1.03418305     0.01677334     0.12786094
 c     -0.79353189     1.53735282     0.82726904
 c     -0.25065568     1.19438258    -0.57573003
 c      1.08957224     0.84156927    -0.51225530
 h     -0.31093421    -1.66754644     1.01217106
 h     -1.47456622     2.27313601     0.55382866
 h     -0.48731747     2.09561851    -1.19093952
 h      1.75580877     1.52402639    -0.99043831
 o      2.35320226    -1.12774845     0.28540290
 h      3.17186756    -0.53537596    -0.01485654
 c     -2.34682070    -0.79706207    -0.54159678
 h     -1.89099672    -1.30357695    -1.52867088
 h     -2.62795523    -1.51547869     0.14110527
 h     -3.03822463     0.02266029    -0.57768064
 h     -0.13229500     1.48687535     1.61474825
          17

 c      1.20099008    -0.42804154     0.08991173
 c     -0.04821718    -0.81014331     0.46770150
 c     -1.03374893     0.01616966     0.12348469
 c     -0.79912435     1.53770247     0.83292276
 c     -0.24573573     1.19806553    -0.57241243
 c      1.09014831     0.84659476    -0.52038304
 h     -0.31107646    -1.69388807     1.06699596
 h     -1.50857458     2.22296152     0.55146219
 h     -0.47573795     2.10148512    -1.22373471
 h      1.73763468     1.50350931    -0.97525692
 o      2.34993224    -1.14351245     0.28281351
 h      3.20650326    -0.50255138    -0.03291449
 c     -2.33511709    -0.80160787    -0.54393843
 h     -1.91098043    -1.29387540    -1.52294194
 h     -2.65039050    -1.53788758     0.19318982
 h     -3.01149132     0.03993992    -0.59075368
 h     -0.14585116     1.49470373     1.60720416
          17

 c      1.19799032    -0.41818450     0.09372076
 c     -0.04358102    -0.80119424     0.47044212
 c     -1.03624316     0.01951451     0.11638325
 c     -0.80530877     1.53519637     0.83582775
 c     -0.24284897     1.20223265    -0.56913658
 c      1.09040751     0.84935715    -0.52766985
 h     -0.30601990    -1.72022120     1.12113151
 h     -1.56456507     2.19131268     0.55813559
 h     -0.46850199     2.09212060    -1.25502311
 h      1.74260070     1.49518287    -0.96575270
 o      2.34798559    -1.15749736     0.27958923
 h      3.21026300    -0.49442180    -0.03921768
 c     -2.32105825    -0.80500984    -0.54615887
 h     -1.94181270    -1.27386687    -1.50192475
 h     -2.67454025    -1.56224618     0.24581625
 h     -2.99409331     0.05506477    -0.61205279
 h     -0.14379632     1.50586493     1.62603173
          17

 c      1.19818643    -0.40835950     0.09657524
 c     -0.03760062    -0.79615718     0.47597992
 c     -1.04129640     0.02648854     0.10675782
 c     -0.81214736     1.53015934     0.83618169
 c     -0.24219259     1.20710741    -0.56608460
 c      1.09021371     0.84951846    -0.53380442
 h     -0.29313418    -1.73485623     1.16600407
 h     -1.63729276     2.17404129     0.57523239
 h     -0.46565010     2.06683672    -1.28225340
 h      1.77377357     1.50235658    -0.96438014
 o      2.34731238    -1.16937112     0.27565711
 h      3.18203886    -0.51327381    -0.03296525
 c     -2.30578484    -0.80740136    -0.54676873
 h     -1.97865293    -1.24871296    -1.47285718
 h     -2.69509453    -1.57747901     0.28692069
 h     -2.98415843     0.06441559    -0.64029219
 h     -0.13131911     1.52077705     1.66512761
          17

 c      1.20178521    -0.39891199     0.09847114
 c     -0.03090293    -0.79506417     0.48454753
 c     -1.04825451     0.03647507     0.09494659
 c     -0.81977814     1.52332668     0.83472901
 c     -0.24381226     1.21269941    -0.56333282
 c      1.09022510     0.84762434    -0.53903982
 h     -0.27174748    -1.73216392     1.19689461
 h     -1.71533660     2.16276878     0.60494533
 h     -0.46765720     2.02745056    -1.30468813
 h      1.82393549     1.51897372    -0.96733519
 o      2.34759315    -1.17905279     0.27106138
 h      3.12597135    -0.55753122    -0.01527023
 c     -2.29044921    -0.80828429    -0.54431809
 h     -2.01491178    -1.22609504    -1.44829610
 h     -2.70855107    -1.57783001     0.30963532
 h     -2.97960698     0.06468635    -0.67361235
 h     -0.11877193     1.53933189     1.71147543
          17

 c      1.20870265    -0.39025756     0.09949375
 c     -0.02403059    -0.79736135     0.49597077
 c     -1.05628460     0.04867536     0.08139692
 c     -0.82846540     1.51545610     0.83232757
 c     -0.24759088     1.21879557    -0.56083393
 c      1.09145349     0.84463942    -0.54385405
 h     -0.24252934    -1.71099357     1.21221721
 h     -1.78691713     2.14998901     0.64792494
 h     -0.47540107     1.97805086    -1.32357300
 h      1.88065405     1.53501655    -0.96853008
 o      2.34803397    -1.18688420     0.26603585
 h      3.05473162    -0.61908786     0.00968319
 c     -2.27600330    -0.80694358    -0.53761864
 h     -2.04432677    -1.21410580    -1.44233045
 h     -2.71298642    -1.56131791     0.31125602
 h     -2.97885717     0.05402956    -0.70977896
 h     -0.11520854     1.56045723     1.75267883
          17

 c      1.21857354    -0.38282867     0.09979353
 c     -0.01734034    -0.80204865     0.50971670
 c     -1.06449652     0.06222087     0.06663543
 c     -0.83852367     1.50715302     0.82971970
 c     -0.25324936     1.22498984    -0.55841000
 c      1.09471086     0.84142089    -0.54860863
 h     -0.20723958    -1.67416136     1.21342552
 h     -1.84322981     2.13097055     0.70275400
 h     -0.49007966     1.92440859    -1.34209447
 h      1.93273533     1.54243192    -0.96349558
 o      2.34682463    -1.19407680     0.26119401
 h      2.99809444    -0.67637746     0.03166402
 c     -2.26293420    -0.80298504    -0.52652215
 h     -2.06406558    -1.21645541    -1.46046629
 h     -2.70788939    -1.52873456     0.29252998
 h     -2.98111248     0.03247911    -0.74647408
 h     -0.12591626     1.58241282     1.78021018
          17

 c      1.23082336    -0.37699810     0.09954501
 c     -0.01093817    -0.80770739     0.52486784
 c     -1.07204830     0.07625745     0.05124175
 c     -0.85023184     1.49885105     0.82746866
 c     -0.26038635     1.23080730    -0.55582038
 c      1.10039908     0.83854335    -0.55346077
 h     -0.16875386    -1.62919574     1.20588242
 h     -1.87914781     2.10358968     0.76654401
 h     -0.51290133     1.87253534    -1.36444741
 h      1.97269372     1.53687085    -0.95026455
 o      2.34129041    -1.20260648     0.25745411
 h      3.00035312    -0.69648270     0.03574123
 c     -2.25122321    -0.79651179    -0.51241346
 h     -2.07499726    -1.23008830    -1.49388197
 h     -2.69449227    -1.48384078     0.25799775
 h     -2.98627581     0.00172354    -0.78164288
 h     -0.15268110     1.60323998     1.78950374
          17

 c      1.24478117    -0.37300099     0.09890060
 c     -0.00469911    -0.81250535     0.54008539
 c     -1.07822526     0.08999397     0.03582182
 c     -0.86378653     1.49082524     0.82593363
 c     -0.26856594     1.23591281    -0.55294894
 c      1.10851329     0.83631257    -0.55839491
 h     -0.13092037    -1.58916307     1.19989063
 h     -1.89308230     2.06779441     0.83559846
 h     -0.54439772     1.82651550    -1.39356286
 h      1.99674790     1.51728244    -0.92887024
 o      2.33138618    -1.21250397     0.25482880
 h      3.06471049    -0.67877367     0.02170201
 c     -2.24051978    -0.78767662    -0.49764111
 h     -2.07890663    -1.24872012    -1.52709233
 h     -2.67669220    -1.43458305     0.21718725
 h     -2.99463128    -0.03547154    -0.81378010
 h     -0.19443177     1.62106670     1.77946416
          17

 c      1.25976151    -0.37089917     0.09796224
 c      0.00159803    -0.81450219     0.55382774
 c     -1.08248644     0.10272934     0.02097728
 c     -0.87927571     1.48317781     0.82521150
 c     -0.27741772     1.24026355    -0.55000558
 c      1.11869746     0.83478946    -0.56325671
 h     -0.09750557    -1.56982753     1.20867860
 h     -1.88709160     2.02534751     0.90590024
 h     -0.58361741     1.78708846    -1.42867172
 h      2.00456616     1.48542154    -0.90086137
 o      2.32006478    -1.22178933     0.25242529
 h      3.14727196    -0.65596403     0.00403490
 c     -2.23023496    -0.77622255    -0.48474909
 h     -2.07679423    -1.26689640    -1.54731982
 h     -2.66182421    -1.39384963     0.18508406
 h     -3.00648520    -0.07585544    -0.84201857
 h     -0.24735242     1.63434337     1.75252029
          17

 c      1.27509190    -0.37059505     0.09677817
 c      0.00806596    -0.81256768     0.56512290
 c     -1.08447191     0.11388623     0.00727905
 c     -0.89665837     1.47578084     0.82502063
 c     -0.28667651     1.24407031    -0.54753761
 c      1.13026524     0.83377755    -0.56776529
 h     -0.07029080    -1.57937608     1.23966726
 h     -1.86748808     1.97989699     0.97361727
 h     -0.62793482     1.75241234    -1.46510402
 h      1.99963061     1.44586114    -0.86917096
 o      2.30958161    -1.22926641     0.24967689
 h      3.21553475    -0.64917894    -0.00781230
 c     -2.21976846    -0.76169628    -0.47582743
 h     -2.06886446    -1.28118804    -1.54728763
 h     -2.65819311    -1.37530519     0.17720013
 h     -3.02188318    -0.11615189    -0.86597725
 h     -0.30444045     1.64217719     1.71536460
          17

 c      1.29012038    -0.37185556     0.09534907
 c      0.01463780    -0.80706917     0.57421176
 c     -1.08397165     0.12304233    -0.00475366
 c     -0.91574315     1.46822763     0.82458791
 c     -0.29614805     1.24763718    -0.54622408
 c      1.14217148     0.83280009    -0.57152260
 h     -0.04869665    -1.61036318     1.28694583
 h     -1.84529394     1.93696658     1.03587757
 h     -0.67376943     1.72009078    -1.49658158
 h      1.99000598     1.40624402    -0.83807904
 o      2.30107848    -1.23464475     0.24640014
 h      3.25499733    -0.66570668    -0.01042197
 c     -2.20914672    -0.74437571    -0.47160660
 h     -2.05485850    -1.28991288    -1.52446018
 h     -2.66748326    -1.38242884     0.19782878
 h     -3.04041487    -0.15342343    -0.88544952
 h     -0.35526812     1.64473712     1.67944004
          17

 c      1.30421323    -0.37435667     0.09364887
 c      0.02120107    -0.79922553     0.58203742
 c     -1.08088932     0.12993347    -0.01466235
 c     -0.93617887     1.45992606     0.82281416
 c     -0.30564820     1.25122629    -0.54665213
 c      1.15308382     0.83117905    -0.57407889
 h     -0.03152398    -1.64692061     1.33709274
 h     -1.83445511     1.90293270     1.09155500
 h     -0.71757567     1.68862614    -1.51777939
 h      1.98772826     1.37646586    -0.81259966
 o      2.29512930    -1.23806347     0.24259217
 h      3.26044749    -0.70644782    -0.00318327
 c     -2.19926667    -0.72558937    -0.47127690
 h     -2.03427532    -1.29286189    -1.48003644
 h     -2.68189221    -1.40474906     0.23663213
 h     -3.06105271    -0.18538318    -0.90010221
 h     -0.38796945     1.64317530     1.65831724
          17

 c      1.31675995    -0.37773912     0.09165201
 c      0.02769371    -0.79016310     0.58943103
 c     -1.07523416     0.13441681    -0.02205944
 c     -0.95749218     1.45047494     0.81902682
 c     -0.31496435     1.25499328    -0.54919943
 c      1.16184041     0.82837544    -0.57511371
 h     -0.01805764    -1.67536768     1.37850758
 h     -1.84571218     1.88220112     1.14079995
 h     -0.75652731     1.65782126    -1.52571331
 h      2.00354100     1.36482969    -0.79657136
 o      2.29198000    -1.23988495     0.23834549
 h      3.23197678    -0.76905447     0.01305804
 c     -2.19126404    -0.70682686    -0.47341536
 h     -2.00649063    -1.29152143    -1.41867761
 h     -2.69139958    -1.42785928     0.27935550
 h     -3.08209263    -0.21054540    -0.90940637
 h     -0.39510385     1.63823987     1.65958705
          17

 c      1.32720175    -0.38166027     0.08935434
 c      0.03410670    -0.78061337     0.59684774
 c     -1.06712883     0.13642926    -0.02664567
 c     -0.97923486     1.44005671     0.81376397
 c     -0.32384040     1.25896388    -0.55399055
 c      1.16817204     0.82446379    -0.57463740
 h     -0.00805023    -1.68741477     1.40434505
 h     -1.87976039     1.87437312     1.18276556
 h     -0.78887874     1.62864059    -1.52017020
 h      2.03837911     1.37256432    -0.79047739
 o      2.29143419    -1.24069211     0.23385719
 h      3.17644644    -0.84767846     0.03580853
 c     -2.18599553    -0.68900916    -0.47660427
 h     -1.97072004    -1.28969948    -1.34874681
 h     -2.68943650    -1.44126616     0.31572818
 h     -3.10136817    -0.22813252    -0.91291074
 h     -0.37891577     1.62877950     1.67812088
          17

 c      1.33508835    -0.38583470     0.08678149
 c      0.04046506    -0.77097382     0.60442630
 c     -1.05680664     0.13597723    -0.02822399
 c     -1.00112823     1.42931550     0.80847933
 c     -0.33196958     1.26302702    -0.56086299
 c      1.17278948     0.82017297    -0.57297074
 h     -0.00149393    -1.67926687     1.41175420
 h     -1.92785127     1.87487939     1.21441015
 h     -0.81421125     1.60296986    -1.50380033
 h      2.08215057     1.39334013    -0.79171819
 o      2.29231926    -1.24142742     0.22951918
 h      3.11538566    -0.93031821     0.05942126
 c     -2.18395662    -0.67240092    -0.47951849
 h     -1.92591299    -1.29367183    -1.28155595
 h     -2.67330986    -1.43925795     0.34022894
 h     -3.11668395    -0.23789568    -0.91067694
 h     -0.34903842     1.61266015     1.70064915
          17

 c      1.34015575    -0.39004619     0.08397777
 c      0.04680784    -0.76139288     0.61207610
 c     -1.04459180     0.13315638    -0.02671454
 c     -1.02300186     1.41892023     0.80461706
 c     -0.33898888     1.26693797    -0.56934118
 c      1.17668662     0.81644658    -0.57054021
 h      0.00150342    -1.65057076     1.40094039
 h     -1.97853291     1.87814027     1.23207607
 h     -0.83363740     1.58336026    -1.48202466
 h      2.12162900     1.41836421    -0.79686073
 o      2.29185560    -1.24343081     0.22599539
 h      3.09432527    -0.99791602     0.07384783
 c     -2.18528048    -0.65692944    -0.48112557
 h     -1.87133786    -1.30980582    -1.22729814
 h     -2.64307522    -1.41958702     0.35079322
 h     -3.12632307    -0.23994167    -0.90359259
 h     -0.31634903     1.58867546     1.71477043
          17

 c      1.34236261    -0.39411488     0.08098422
 c      0.05316643    -0.75177071     0.61949589
 c     -1.03087434     0.12818014    -0.02217470
 c     -1.04465795     1.40931295     0.80310123
 c     -0.34449360     1.27034223    -0.57868111
 c      1.18056906     0.81409123    -0.56773338
 h      0.00074287    -1.60436517     1.37511426
 h     -2.02264492     1.87975594     1.23333205
 h     -0.84971269     1.57262473    -1.46230363
 h      2.14685924     1.44047848    -0.80312988
 o      2.28784831    -1.24746007     0.22373387
 h      3.14801337    -1.04030040     0.07247120
 c     -2.18958419    -0.64271602    -0.48110823
 h     -1.80873760    -1.33930043    -1.18905152
 h     -2.60079842    -1.38261742     0.34801846
 h     -3.12957371    -0.23450460    -0.89341995
 h     -0.28949431     1.55717654     1.71288363
          17

 c      1.34183684    -0.39785010     0.07782286
 c      0.05955618    -0.74167373     0.62611559
 c     -1.01609560     0.12139709    -0.01482472
 c     -1.06581519     1.40067541     0.80429111
 c     -0.34811341     1.27284073    -0.58805771
 c      1.18472404     0.81367927    -0.56485642
 h     -0.00413561    -1.54809178     1.34136875
 h     -2.05467286     1.87706361     1.21757971
 h     -0.86548955     1.57307398    -1.45196566
 h      2.15255769     1.45522928    -0.80870929
 o      2.28254329    -1.25295286     0.22233988
 h      3.24015986    -1.06852569     0.06210209
 c     -2.19582596    -0.63026987    -0.47992270
 h     -1.74398106    -1.37591358    -1.16226916
 h     -2.55042112    -1.33147082     0.33531303
 h     -3.12708450    -0.22170009    -0.88257793
 h     -0.27424263     1.51977977     1.69205287
          17

 c      1.33885015    -0.40110062     0.07450456
 c      0.06600834    -0.73026596     0.63103477
 c     -1.00074333     0.11329476    -0.00506268
 c     -1.08611993     1.39295667     0.80807063
 c     -0.34966057     1.27409645    -0.59687209
 c      1.18909192     0.81554275    -0.56212260
 h     -0.01384773    -1.49460841     1.31155928
 h     -2.07258150     1.86907004     1.18595586
 h     -0.88258494     1.58546499    -1.45482265
 h      2.13749805     1.46067259    -0.81268543
 o      2.27889468    -1.25940987     0.22132845
 h      3.32266661    -1.09207410     0.05081263
 c     -2.20247928    -0.62004629    -0.47842561
 h     -1.68525297    -1.41031295    -1.14054179
 h     -2.49789606    -1.27293879     0.31990692
 h     -3.12067771    -0.20146074    -0.87368641
 h     -0.27363210     1.47898977     1.65312941
          17

 c      1.33384421    -0.40381268     0.07103344
 c      0.07259454    -0.71656487     0.63323682
 c     -0.98534816     0.10449732     0.00654680
 c     -1.10518587     1.38589295     0.81389857
 c     -0.34923993     1.27392717    -0.60496239
 c      1.19332464     0.81975416    -0.55963721
 h     -0.02952987    -1.45948871     1.29992956
 h     -2.07767752     1.85642328     1.14113803
 h     -0.89964556     1.60832440    -1.46903879
 h      2.10408490     1.45727195    -0.81507870
 o      2.27825775    -1.26665714     0.22046366
 h      3.37162454    -1.11363411     0.04236169
 c     -2.20792578    -0.61198296    -0.47765361
 h     -1.63995249    -1.43500602    -1.11972885
 h     -2.45082796    -1.21785894     0.31365343
 h     -3.11244928    -0.17380082    -0.86891180
 h     -0.28776486     1.43795085     1.60045656
          17

 c      1.32744314    -0.40601934     0.06739185
 c      0.07935362    -0.70032640     0.63236607
 c     -0.97048161     0.09575207     0.01931046
 c     -1.12266531     1.37902640     0.82081113
 c     -0.34718572     1.27231562    -0.61252146
 c      1.19677365     0.82607317    -0.55737392
 h     -0.05174233    -1.45086813     1.31410694
 h     -2.07479565     1.84152911     1.08710863
 h     -0.91288267     1.63834613    -1.48850387
 h      2.05864531     1.44828147    -0.81707485
 o      2.28092640    -1.27457470     0.21964260
 h      3.37862736    -1.13323336     0.03804662
 c     -2.21088223    -0.60562537    -0.47860245
 h     -1.61322838    -1.44583443    -1.09829893
 h     -2.41644036    -1.17772165     0.32980714
 h     -3.10354053    -0.13930817    -0.86931296
 h     -0.31291985     1.40017812     1.54215323
          17

 c      1.32043249    -0.40780061     0.06352411
 c      0.08614495    -0.68270946     0.62933981
 c     -0.95675674     0.08787795     0.03246566
 c     -1.13836594     1.37176324     0.82747302
 c     -0.34387876     1.26934892    -0.61984223
 c      1.19846370     0.83389951    -0.55515489
 h     -0.07862449    -1.46162588     1.34790285
 h     -2.07205260     1.82844625     1.02854007
 h     -0.91805188     1.67155178    -1.50618206
 h      2.01179561     1.44022942    -0.82133702
 o      2.28663902    -1.28300113     0.21882106
 h      3.34302981    -1.15011036     0.03798379
 c     -2.21075141    -0.60079318    -0.48151853
 h     -1.60787227    -1.44155696    -1.07649504
 h     -2.39843377    -1.15672542     0.37309289
 h     -3.09340334    -0.09949946    -0.87456359
 h     -0.34058889     1.36913776     1.49017986
          17

 c      1.31369176    -0.40926867     0.05934880
 c      0.09267998    -0.66560643     0.62578400
 c     -0.94481988     0.08166469     0.04526095
 c     -1.15235070     1.36352135     0.83246182
 c     -0.33959525     1.26515145    -0.62712877
 c      1.19724318     0.84237350    -0.55269113
 h     -0.10611139    -1.47679624     1.38762949
 h     -2.07851720     1.82176897     0.96953636
 h     -0.91205091     1.70435616    -1.51659063
 h      1.97667661     1.44188480    -0.83175490
 o      2.29463799    -1.29174781     0.21801728
 h      3.27149496    -1.16292267     0.04111057
 c     -2.20764095    -0.59783429    -0.48545265
 h     -1.62437850    -1.42346446    -1.05587127
 h     -2.39639450    -1.14886928     0.43385928
 h     -3.08000878    -0.05676718    -0.88321232
 h     -0.35889009     1.34775262     1.45823089
          17

 c      1.30808458    -0.41057449     0.05479506
 c      0.09870197    -0.65068965     0.62317672
 c     -0.93531009     0.07775872     0.05703372
 c     -1.16480097     1.35396279     0.83487284
 c     -0.33444828     1.25984352    -0.63442785
 c      1.19232995     0.85080014    -0.54977344
 h     -0.12999108    -1.48400655     1.42152698
 h     -2.09924472     1.82418039     0.91244022
 h     -0.89352514     1.73416409    -1.51669785
 h      1.96256587     1.45956568    -0.85146845
 o      2.30327528    -1.30068415     0.21739991
 h      3.18485761    -1.16881904     0.04380100
 c     -2.20212371    -0.59701877    -0.48887238
 h     -1.66056082    -1.39579867    -1.03943872
 h     -2.40796777    -1.14476591     0.49593836
 h     -3.06070172    -0.01399530    -0.89323730
 h     -0.35944596     1.33817570     1.45564950
          17

 c      1.30432251    -0.41190058     0.04983977
 c      0.10408394    -0.63909130     0.62253707
 c     -0.92878424     0.07658356     0.06726718
 c     -1.17568518     1.34314296     0.83478075
 c     -0.32838982     1.25352162    -0.64162229
 c      1.18390393     0.85915085    -0.54653529
 h     -0.14713426    -1.47638301     1.44265242
 h     -2.13150632     1.83448183     0.85804486
 h     -0.86290458     1.75967089    -1.50599967
 h      1.96796422     1.49150622    -0.87993010
 o      2.30939076    -1.30991687     0.21746111
 h      3.12876126    -1.16119832     0.03715301
 c     -2.19507037    -0.59798127    -0.49032946
 h     -1.71088620    -1.36680199    -1.03227343
 h     -2.43040987    -1.13755873     0.54581890
 h     -3.03320885     0.02598160    -0.90260629
 h     -0.34526564     1.34191209     1.48151481
          17

 c      1.30283412    -0.41339675     0.04451667
 c      0.10881362    -0.63141318     0.62442649
 c     -0.92562206     0.07828786     0.07560824
 c     -1.18477393     1.33148081     0.83297073
 c     -0.32124373     1.24624485    -0.64843806
 c      1.17294753     0.86797063    -0.54344963
 h     -0.15566308    -1.45158334     1.44819581
 h     -2.16668541     1.84831986     0.80687623
 h     -0.82229899     1.78106765    -1.48640700
 h      1.98252145     1.52895024    -0.91273634
 o      2.31000242    -1.31973215     0.21878846
 h      3.14787309    -1.13165929     0.01073738
 c     -2.18750678    -0.59970287    -0.48860829
 h     -1.76695524    -1.34858809    -1.04160813
 h     -2.46103406    -1.12379930     0.57510930
 h     -2.99645745     0.06096126    -0.90969332
 h     -0.32862753     1.35939875     1.52636353
          17

 c      1.30370131    -0.41511050     0.03890691
 c      0.11294990    -0.62774925     0.62896955
 c     -0.92593903     0.08271707     0.08185917
 c     -1.19193548     1.31961541     0.83034440
 c     -0.31275748     1.23802094    -0.65446835
 c      1.16058791     0.87782710    -0.54105236
 h     -0.15488905    -1.41085997     1.43876420
 h     -2.19535599     1.86062110     0.75987981
 h     -0.77529183     1.80018974    -1.46201167
 h      1.99482688     1.56236194    -0.94444020
 o      2.30682876    -1.32971918     0.22099175
 h      3.21472366    -1.08470998    -0.03024303
 c     -2.18024858    -0.60109213    -0.48289086
 h     -1.82137985    -1.35189229    -1.07368234
 h     -2.49735944    -1.10243786     0.57971980
 h     -2.95104714     0.08990903    -0.91354175
 h     -0.32232211     1.38941978     1.57860328
          17

 c      1.30671252    -0.41701509     0.03314711
 c      0.11662772    -0.62766397     0.63579895
 c     -0.92953012     0.08942323     0.08597171
 c     -1.19724329     1.30826165     0.82762629
 c     -0.30268497     1.22881529    -0.65924861
 c      1.14774028     0.88895670    -0.53972839
 h     -0.14551428    -1.35922952     1.41874880
 h     -2.21068114     1.86739846     0.71821961
 h     -0.72634586     1.82031718    -1.43829701
 h      1.99688351     1.58521701    -0.97076212
 o      2.30315914    -1.33897926     0.22316667
 h      3.27843294    -1.03370761    -0.07240367
 c     -2.17349108    -0.60190910    -0.47326603
 h     -1.87270011    -1.37659062    -1.12688908
 h     -2.53729829    -1.07400136     0.55908742
 h     -2.89928799     0.11328182    -0.91402906
 h     -0.33475922     1.42930850     1.62848518
          17

 c      1.31144318    -0.41906048     0.02743574
 c      0.12010650    -0.63014317     0.64394452
 c     -0.93587463     0.09771455     0.08804414
 c     -1.20091261     1.29812332     0.82534982
 c     -0.29092346     1.21863609    -0.66242096
 c      1.13510164     0.90121229    -0.53965558
 h     -0.13015057    -1.30645569     1.39767783
 h     -2.20930271     1.86637391     0.68287838
 h     -0.67959108     1.84501245    -1.42024017
 h      1.98458642     1.59446482    -0.98915903
 o      2.30075510    -1.34683897     0.22470347
 h      3.31293182    -0.98861831    -0.10711800
 c     -2.16697803    -0.60286764    -0.46090638
 h     -1.92369512    -1.41093182    -1.19003200
 h     -2.57950999    -1.04040172     0.51629662
 h     -2.84472241     0.13285818    -0.91193058
 h     -0.36961682     1.47559106     1.66897531
          17

 c      1.31733037    -0.42119136     0.02201690
 c      0.12379067    -0.63367273     0.65184648
 c     -0.94421270     0.10673204     0.08831584
 c     -1.20321748     1.28982247     0.82389052
 c     -0.27766160     1.20770179    -0.66394442
 c      1.12322833     0.91412175    -0.54081698
 h     -0.11343832    -1.26674951     1.39052528
 h     -2.19122641     1.85707023     0.65436432
 h     -0.63745015     1.87598053    -1.40980486
 h      1.95713262     1.59000323    -0.99875467
 o      2.30029529    -1.35288367     0.22527033
 h      3.30963766    -0.95527599    -0.13022688
 c     -2.16045110    -0.60475875    -0.44758408
 h     -1.97607225    -1.44124176    -1.24928923
 h     -2.62414873    -1.00520435     0.45889763
 h     -2.79125636     0.15103788    -0.90878208
 h     -0.42680456     1.52466713     1.69572750
          17

 c      1.32375848    -0.42334473     0.01714189
 c      0.12805314    -0.63682408     0.65794642
 c     -0.95366455     0.11554892     0.08715102
 c     -1.20442407     1.28381689     0.82346210
 c     -0.26343527     1.19655655    -0.66417142
 c      1.11256151     0.92694039    -0.54301190
 h     -0.09989906    -1.25265468     1.41152406
 h     -2.15978184     1.84088664     0.63244837
 h     -0.60023797     1.91150131    -1.40487692
 h      1.91687916     1.57445053    -1.00039079
 o      2.30196636    -1.35685987     0.22469051
 h      3.26806879    -0.93705004    -0.13999279
 c     -2.15373579    -0.60783373    -0.43523589
 h     -2.02899794    -1.45834252    -1.29416164
 h     -2.67394185    -0.97365932     0.39917907
 h     -2.74220557     0.16988455    -0.90643456
 h     -0.50315628     1.57333611     1.70717286
          17

 c      1.33013497    -0.42544708     0.01302917
 c      0.13289006    -0.63921440     0.66183703
 c     -0.96334499     0.12328502     0.08500829
 c     -1.20474156     1.28030184     0.82407323
 c     -0.24904739     1.18599060    -0.66368970
 c      1.10337484     0.93867269    -0.54584369
 h     -0.08988673    -1.26449466     1.46137763
 h     -2.12183699     1.82124819     0.61583211
 h     -0.56709176     1.94708253    -1.40083364
 h      1.86985103     1.55339316    -0.99700700
 o      2.30562173    -1.35865745     0.22291655
 h      3.19337854    -0.93522608    -0.13662423
 c     -2.14670858    -0.61184447    -0.42562797
 h     -2.08010809    -1.45789118    -1.31859357
 h     -2.73385977    -0.95110038     0.35082005
 h     -2.69963696     0.19027781    -0.90640807
 h     -0.59260483     1.61926479     1.70497585
          17

 c      1.33592029    -0.42742848     0.00985420
 c      0.13793201    -0.64153458     0.66444410
 c     -0.97243499     0.12921142     0.08240544
 c     -1.20430994     1.27911500     0.82545467
 c     -0.23542510     1.17682569    -0.66307323
 c      1.09570569     0.94810996    -0.54871247
 h     -0.07967939    -1.29049084     1.52552086
 h     -2.08755738     1.80343758     0.60185397
 h     -0.53717878     1.97761069    -1.39311349
 h      1.82606533     1.53545473    -0.99397041
 o      2.31058011    -1.35842345     0.22012669
 h      3.09960492    -0.94717163    -0.12382975
 c     -2.13959564    -0.61644082    -0.41975472
 h     -2.12642791    -1.43904995    -1.32024421
 h     -2.80648377    -0.93937744     0.32086016
 h     -2.66430289     0.21157315    -0.90939813
 h     -0.68638377     1.66169813     1.69481875
          17

 c      1.34062379    -0.42924110     0.00776258
 c      0.14279946    -0.64464910     0.66698325
 c     -0.98021889     0.13281396     0.07987735
 c     -1.20327371     1.27976733     0.82702877
 c     -0.22349420     1.16972656    -0.66271636
 c      1.08947547     0.95402229    -0.55092543
 h     -0.06553892    -1.31743787     1.58649678
 h     -2.06807068     1.79317651     0.58677469
 h     -0.51031414     1.99918425    -1.37885060
 h      1.79730467     1.53039370    -0.99794452
 o      2.31509107    -1.35688591     0.21699264
 h      3.01810394    -0.96113743    -0.11312171
 c     -2.13334362    -0.62140720    -0.41749499
 h     -2.16485169    -1.40381647    -1.30006734
 h     -2.88655283    -0.93521716     0.30553404
 h     -2.63607962     0.23191117    -0.91517490
 h     -0.77432122     1.70209383     1.68632483
          17

 c      1.34382866    -0.43085788     0.00687105
 c      0.14727258    -0.64908686     0.67027769
 c     -0.98612437     0.13379498     0.07792283
 c     -1.20194760     1.28176654     0.82808049
 c     -0.21407856     1.16510176    -0.66278156
 c      1.08496122     0.95562457    -0.55204116
 h     -0.04566137    -1.33658146     1.63200928
 h     -2.07022207     1.79357644     0.56728707
 h     -0.48705928     2.01001060    -1.35736288
 h      1.79047103     1.54379724    -1.01288756
 o      2.31641247    -1.35547372     0.21476226
 h      2.99593518    -0.95447799    -0.12506876
 c     -2.12933470    -0.62643816    -0.41800282
 h     -2.19256630    -1.35746522    -1.26286205
 h     -2.96310708    -0.93317980     0.29615209
 h     -2.61451854     0.24893709    -0.92284728
 h     -0.84796867     1.74325685     1.68970355
          17

 c      1.34528432    -0.43224713     0.00723806
 c      0.15124859    -0.65502867     0.67471355
 c     -0.98976548     0.13203478     0.07694923
 c     -1.20090185     1.28509827     0.82816913
 c     -0.20779824     1.16306194    -0.66320242
 c      1.08313705     0.95296649    -0.55218333
 h     -0.01989129    -1.34359280     1.65555112
 h     -2.09216341     1.80277866     0.54251799
 h     -0.46865458     2.01072223    -1.33011788
 h      1.80209941     1.57254793    -1.03628205
 o      2.31411108    -1.35453928     0.21374739
 h      3.04265989    -0.92220287    -0.16505850
 c     -2.12874261    -0.63079908    -0.42007282
 h     -2.20769489    -1.30990261    -1.21888569
 h     -3.02574772    -0.92894401     0.28578261
 h     -2.59920318     0.26056128    -0.93132130
 h     -0.90382704     1.78618945     1.70923720
          17

 c      1.34497117    -0.43336516     0.00884321
 c      0.15468226    -0.66240247     0.68035284
 c     -0.99096325     0.12755936     0.07725467
 c     -1.20082661     1.29031418     0.82737474
 c     -0.20493940     1.16339558    -0.66369676
 c      1.08521766     0.94672470    -0.55188393
 h      0.01089682    -1.33733866     1.65508355
 h     -2.12505817     1.81531722     0.51435995
 h     -0.45690948     2.00449832    -1.30056976
 h      1.82199541     1.60738551    -1.06102195
 o      2.31092501    -1.35268054     0.21267564
 h      3.11596367    -0.88772352    -0.21283108
 c     -2.13218842    -0.63322674    -0.42215757
 h     -2.20995576    -1.27632974    -1.18484156
 h     -3.06771020    -0.92020742     0.27092655
 h     -2.58986685     0.26547061    -0.93974443
 h     -0.94311479     1.82781679     1.74024119
          17

 c      1.34305392    -0.43417052     0.01159901
 c      0.15757377    -0.67092648     0.68696686
 c     -0.98972785     0.12054321     0.07905453
 c     -1.20231275     1.29810030     0.82606460
 c     -0.20535922     1.16557515    -0.66379124
 c      1.09193398     0.93772472    -0.55170248
 h      0.04512756    -1.31939846     1.63251288
 h     -2.15859078     1.82549941     0.48600123
 h     -0.45396227     1.99676796    -1.27372305
 h      1.84050577     1.63872736    -1.08007321
 o      2.30900912    -1.34888662     0.21051513
 h      3.18142675    -0.86838991    -0.25152871
 c     -2.13978336    -0.63239963    -0.42277508
 h     -2.20019984    -1.27224783    -1.17817441
 h     -3.08595090    -0.90635932     0.25079730
 h     -2.58636213     0.26332931    -0.94781545
 h     -0.96879365     1.86269082     1.77323498
          17

 c      1.33980487    -0.43463727     0.01537325
 c      0.15996883    -0.68006904     0.69395793
 c     -0.98621791     0.11132155     0.08251831
 c     -1.20571473     1.30884967     0.82454491
 c     -0.20851817     1.16887114    -0.66291736
 c      1.10325193     0.92670723    -0.55204041
 h      0.08064712    -1.29455810     1.59450452
 h     -2.18472093     1.82945729     0.46047502
 h     -0.46174848     1.99372888    -1.25491662
 h      1.85174723     1.65963297    -1.08878918
 o      2.30932167    -1.34285923     0.20683903
 h      3.22292078    -0.87019966    -0.27365469
 c     -2.15134198    -0.62804571    -0.42172099
 h     -2.17862626    -1.30088964    -1.20211660
 h     -3.08077093    -0.88811711     0.22671802
 h     -2.58860744     0.25483562    -0.95596631
 h     -0.98350282     1.88602536     1.79943454
          17

 c      1.33556647    -0.43476120     0.02000043
 c      0.16194369    -0.68897148     0.70023185
 c     -0.98071939     0.10036946     0.08777172
 c     -1.21111651     1.32252559     0.82291783
 c     -0.21365721     1.17261896    -0.66060469
 c      1.11848202     0.91430145    -0.55312675
 h      0.11494013    -1.27179422     1.55398612
 h     -2.19869749     1.82549697     0.44001045
 h     -0.48109531     1.99933100    -1.24767196
 h      1.85354117     1.66613401    -1.08504246
 o      2.31218385    -1.33465224     0.20155216
 h      3.23409489    -0.89352097    -0.27680183
 c     -2.16630878    -0.62125420    -0.42042398
 h     -2.14537028    -1.34947908    -1.24157211
 h     -3.05621862    -0.86751519     0.20225356
 h     -2.59654265     0.24170863    -0.96539896
 h     -0.98912601     1.89516680     1.81316559
          17

 c      1.33074733    -0.43455706     0.02527869
 c      0.16354601    -0.69652800     0.70430539
 c     -0.97365233     0.08825001     0.09485705
 c     -1.21834468     1.33870037     0.82109073
 c     -0.22002692     1.17648983    -0.65666066
 c      1.13650192     0.90102218    -0.55503155
 h      0.14583437    -1.26352245     1.52901470
 h     -2.19896909     1.81382758     0.42584361
 h     -0.51087223     2.01251845    -1.25186822
 h      1.84671640     1.65698234    -1.06887438
 o      2.31755975    -1.32449889     0.19475077
 h      3.21398632    -0.93586777    -0.26140308
 c     -2.18346585    -0.61340993    -0.42077250
 h     -2.10272857    -1.40115558    -1.27768333
 h     -3.02119028    -0.84816215     0.18387274
 h     -2.61007070     0.22647106    -0.97788771
 h     -0.98694016     1.88973823     1.81213104
          17

 c      1.32583657    -0.43405071     0.03095921
 c      0.16471466    -0.70195718     0.70514162
 c     -0.96556713     0.07557813     0.10368541
 c     -1.22697297     1.35662341     0.81882009
 c     -0.22703448     1.18051192    -0.65117228
 c      1.15593552     0.88721445    -0.55765148
 h      0.17242809    -1.27912069     1.53314886
 h     -2.18717677     1.79633548     0.41807124
 h     -0.54800665     2.02759356    -1.26405108
 h      1.83484877     1.63380059    -1.04241535
 o      2.32499401    -1.31281320     0.18675328
 h      3.16790465    -0.99184502    -0.23118422
 c     -2.20097861    -0.60541045    -0.42431497
 h     -2.05487905    -1.44370040    -1.29777643
 h     -2.98929299    -0.83513142     0.18102498
 h     -2.62896689     0.21187741    -0.99525708
 h     -0.97772051     1.87144406     1.79726333
          17

 c      1.32141255    -0.43327732     0.03674643
 c      0.16531397    -0.70555181     0.70322112
 c     -0.95710861     0.06301137     0.11401171
 c     -1.23630759     1.37527342     0.81574699
 c     -0.23426216     1.18485588    -0.64435235
 c      1.17525152     0.87296069    -0.56068032
 h      0.19475635    -1.31624884     1.56293701
 h     -2.16848711     1.77650091     0.41539543
 h     -0.58844096     2.03733176    -1.27951212
 h      1.82440394     1.60166511    -1.01003958
 o      2.33316793    -1.30030782     0.17830787
 h      3.11432146    -1.05117776    -0.19646993
 c     -2.21703576    -0.59768451    -0.43201079
 h     -2.00645078    -1.47030017    -1.29570521
 h     -2.97330050    -0.83323839     0.20262742
 h     -2.65273734     0.20002514    -1.01858882
 h     -0.96166283     1.84388976     1.77275747
          17

 c      1.31811209    -0.43228794     0.04232104
 c      0.16525577    -0.70846639     0.70019036
 c     -0.94895599     0.05123231     0.12544816
 c     -1.24540135     1.39344283     0.81144447
 c     -0.24142185     1.18962372    -0.63639394
 c      1.19285008     0.85804692    -0.56362546
 h      0.21256709    -1.36315453     1.60188385
 h     -2.15165770     1.75912850     0.41497019
 h     -0.62823947     2.03584426    -1.29419795
 h      1.82442258     1.56915002    -0.97806192
 o      2.33931473    -1.28804052     0.17083628
 h      3.09415597    -1.09800400    -0.17808762
 c     -2.23083623    -0.59055601    -0.44381936
 h     -1.96161264    -1.47800046    -1.26979426
 h     -2.97512150    -0.84369768     0.24914232
 h     -2.68044861     0.19159085    -1.04753977
 h     -0.93823830     1.81215967     1.74583610
          17

 c      1.31652622    -0.43113946     0.04737553
 c      0.16452392    -0.71188791     0.69767782
 c     -0.94176954     0.04090223     0.13751089
 c     -1.25320195     1.40995239     0.80551856
 c     -0.24830713     1.19476068    -0.62741055
 c      1.20729948     0.84219548    -0.56598197
 h      0.22524063    -1.40789114     1.63397911
 h     -2.14718386     1.74926735     0.41311794
 h     -0.66427934     2.01976927    -1.30557932
 h      1.84390297     1.54555200    -0.95270292
 o      2.34102989    -1.27669920     0.16553765
 h      3.14281324    -1.12283346    -0.19314494
 c     -2.24274232    -0.58440954    -0.45860305
 h     -1.92368793    -1.46672173    -1.22157005
 h     -2.98478984    -0.86301326     0.30968723
 h     -2.71062328     0.18567606    -1.08022492
 h     -0.90641481     1.78161347     1.72497527
          17

 c      1.31703559    -0.42986846     0.05165613
 c      0.16314172    -0.71662441     0.69676405
 c     -0.93615037     0.03260348     0.14967435
 c     -1.25888783     1.42400604     0.79776255
 c     -0.25476288     1.20004886    -0.61742689
 c      1.21779756     0.82561156    -0.56755376
 h      0.23225645    -1.44254666     1.64942129
 h     -2.16221950     1.75013954     0.40760481
 h     -0.69455691     1.98833027    -1.31285482
 h      1.88628745     1.53460903    -0.93644361
 o      2.34016303    -1.26597757     0.16169007
 h      3.22990596    -1.13331846    -0.22815364
 c     -2.25346449    -0.57947170    -0.47472898
 h     -1.89480701    -1.43943291    -1.15560252
 h     -2.99043729    -0.88578173     0.36928767
 h     -2.74132892     0.18030329    -1.11375450
 h     -0.86587055     1.75595187     1.71588914
          17

 c      1.31972424    -0.42853838     0.05502466
 c      0.16118137    -0.72308636     0.69798385
 c     -0.93259634     0.02679932     0.16143447
 c     -1.26217254     1.43542335     0.78827178
 c     -0.26064365     1.20512618    -0.60638355
 c      1.22444253     0.80928240    -0.56859045
 h      0.23335786    -1.46312428     1.64403493
 h     -2.19536141     1.76151771     0.39989350
 h     -0.71831391     1.94306929    -1.31697014
 h      1.94608816     1.53104711    -0.92670596
 o      2.33968756    -1.25564146     0.15814408
 h      3.30908265    -1.13685429    -0.26302555
 c     -2.26356283    -0.57553050    -0.49055188
 h     -1.87505039    -1.40348885    -1.08010262
 h     -2.98477954    -0.90734936     0.41588403
 h     -2.77048356     0.17320167    -1.14510348
 h     -0.81872551     1.73608937     1.71786596
          17

 c      1.32440682    -0.42728339     0.05748536
 c      0.15876675    -0.73133776     0.70141278
 c     -0.93144818     0.02381044     0.17235838
 c     -1.26322703     1.44450545     0.77741966
 c     -0.26578109     1.20951837    -0.59414019
 c      1.22791849     0.79456715    -0.56954121
 h      0.22854229    -1.46876738     1.61786414
 h     -2.23738758     1.78035603     0.39443205
 h     -0.73609802     1.88744437    -1.32059001
 h      2.01237362     1.52513576    -0.91882251
 o      2.34122399    -1.24577452     0.15435113
 h      3.35646375    -1.13571720    -0.28761441
 c     -2.27352164    -0.57179767    -0.50448837
 h     -1.86108482    -1.37212646    -1.00709405
 h     -2.96529470    -0.92449831     0.44208359
 h     -2.79622898     0.16247991    -1.17187698
 h     -0.76983257     1.72101536     1.72456349
          17

 c      1.33068787    -0.42629260     0.05916301
 c      0.15604606    -0.74108910     0.70668306
 c     -0.93285179     0.02379869     0.18211345
 c     -1.26235770     1.45171682     0.76572205
 c     -0.26998054     1.21270892    -0.58050407
 c      1.22900096     0.78262809    -0.57076825
 h      0.21807931    -1.46177262     1.57486990
 h     -2.27686846     1.80281148     0.39580924
 h     -0.74959915     1.82604792    -1.32775306
 h      2.07435874     1.50881362    -0.90917713
 o      2.34544164    -1.23654733     0.15014523
 h      3.36361547    -1.13023266    -0.29828796
 c     -2.28383471    -0.56714608    -0.51516636
 h     -1.84632175    -1.36215807    -0.94950025
 h     -2.93273823    -0.93520869     0.44455802
 h     -2.81726809     0.14709209    -1.19278494
 h     -0.72507733     1.70942483     1.72820003
          17

 c      1.33802360    -0.42576651     0.06026002
 c      0.15315315    -0.75162066     0.71292252
 c     -0.93675857     0.02675248     0.19047264
 c     -1.25980310     1.45748651     0.75370067
 c     -0.27307133     1.21427012    -0.56533338
 c      1.22831235     0.77418160    -0.57243998
 h      0.20258376    -1.44857871     1.52378176
 h     -2.30456295     1.82564818     0.40686028
 h     -0.76089669     1.76316620    -1.34266725
 h      2.12411664     1.47796039    -0.89609912
 o      2.35251760    -1.22811185     0.14553632
 h      3.32992011    -1.12026512    -0.29461694
 c     -2.29459832    -0.56104517    -0.52194793
 h     -1.82621379    -1.38317204    -0.91409366
 h     -2.89028666    -0.93846593     0.42359546
 h     -2.83316124     0.12720209    -1.20786819
 h     -0.68946770     1.70058850     1.72287092
          17

 c      1.34578563    -0.42587941     0.06101444
 c      0.15018282    -0.76172075     0.71872763
 c     -0.94296535     0.03247623     0.19729929
 c     -1.25570335     1.46216122     0.74180497
 c     -0.27500883     1.21401502    -0.54872521
 c      1.22628362     0.76947539    -0.57452803
 h      0.18299162    -1.44076745     1.47874156
 h     -2.31481133     1.84665297     0.42836471
 h     -0.77108567     1.70112401    -1.36753247
 h      2.15695128     1.43212732    -0.87956744
 o      2.36217084    -1.22058253     0.14069490
 h      3.26180893    -1.10538109    -0.27913812
 c     -2.30497436    -0.55430954    -0.52521750
 h     -1.80426085    -1.42817313    -0.89835327
 h     -2.84351717    -0.93459054     0.38360347
 h     -2.84449402     0.10433073    -1.21849602
 h     -0.66616380     1.69443349     1.70566525
          17

 c      1.35332491    -0.42675461     0.06166273
 c      0.14720569    -0.76995404     0.72252254
 c     -0.95117420     0.04059896     0.20252531
 c     -1.25013210     1.46601214     0.73037285
 c     -0.27594811     1.21205208    -0.53117263
 c      1.22316077     0.76832226    -0.57682374
 h      0.16014793    -1.45237850     1.45555183
 h     -2.30549849     1.86464703     0.45940438
 h     -0.77923155     1.63976956    -1.40071720
 h      2.17129432     1.37387920    -0.86083024
 o      2.37326825    -1.21408912     0.13614115
 h      3.17886928    -1.08391519    -0.26039514
 c     -2.31343026    -0.54835584    -0.52605124
 h     -1.78868885    -1.48082214    -0.89603715
 h     -2.80082847    -0.92624404     0.33454326
 h     -2.85267942     0.08096513    -1.22700204
 h     -0.65618162     1.69136851     1.67669117
          17

 c      1.36001848    -0.42843372     0.06240085
 c      0.14428917    -0.77555135     0.72354625
 c     -0.96104746     0.05060829     0.20613499
 c     -1.24311925     1.46923520     0.71959604
 c     -0.27619726     1.20868698    -0.51353405
 c      1.21897541     0.77013855    -0.57895530
 h      0.13431917    -1.48996192     1.46059577
 h     -2.27795484     1.87952753     0.49774548
 h     -0.78277104     1.57769146    -1.43709060
 h      2.16900628     1.30844783    -0.84222198
 o      2.38324550    -1.20895939     0.13309059
 h      3.12315176    -1.05028568    -0.25839883
 c     -2.31833084    -0.54409164    -0.52594517
 h     -1.78598468    -1.52683502    -0.90204976
 h     -2.77334174    -0.91937594     0.29275672
 h     -2.85934540     0.05969582    -1.23587305
 h     -0.65823013     1.69215052     1.63903034
          17

 c      1.36527435    -0.43082996     0.06335002
 c      0.14142483    -0.77903600     0.72242316
 c     -0.97224548     0.06188966     0.20816318
 c     -1.23464865     1.47192511     0.70948257
 c     -0.27607990     1.20427507    -0.49683667
 c      1.21347166     0.77401369    -0.58041773
 h      0.10579943    -1.54546902     1.48456946
 h     -2.23717173     1.89247234     0.54013860
 h     -0.77896031     1.51389757    -1.47023798
 h      2.15601741     1.24343344    -0.82706373
 o      2.38969461    -1.20570818     0.13282922
 h      3.13462759    -0.99603423    -0.29450059
 c     -2.31842137    -0.54171858    -0.52642528
 h     -1.79898526    -1.55744313    -0.91308440
 h     -2.77177257    -0.92136371     0.27584298
 h     -2.86559767     0.04235446    -1.24673904
 h     -0.66850880     1.69785047     1.59881594
          17

 c      1.36855129    -0.43372433     0.06454767
 c      0.13844899    -0.78157573     0.72038974
 c     -0.98444160     0.07375400     0.20870509
 c     -1.22464093     1.47404617     0.69985756
 c     -0.27581540     1.19913416    -0.48207260
 c      1.20609412     0.77886456    -0.58063763
 h      0.07576766    -1.60377329     1.51175085
 h     -2.19183358     1.90614947     0.58272625
 h     -0.76608862     1.44864535    -1.49467833
 h      2.14208948     1.18772582    -0.81931548
 o      2.39435498    -1.20407592     0.13451416
 h      3.18813414    -0.92585254    -0.35615371
 c     -2.31341862    -0.54134077    -0.52802383
 h     -1.82761077    -1.56843493    -0.92699931
 h     -2.79919807    -0.93447206     0.28901678
 h     -2.87154812     0.02960691    -1.25968023
 h     -0.68090330     1.70978803     1.56476404
          17

 c      1.36946370    -0.43688227     0.06598530
 c      0.13510369    -0.78414962     0.71843902
 c     -0.99732093     0.08546229     0.20792536
 c     -1.21295758     1.47548634     0.69049773
 c     -0.27547261     1.19352120    -0.47007156
 c      1.19626626     0.78369640    -0.57909587
 h      0.04596624    -1.65233344     1.52988144
 h     -2.15274551     1.92433146     0.62178428
 h     -0.74393287     1.38341983    -1.50710178
 h      2.13736227     1.14892669    -0.82255094
 o      2.40013117    -1.20318359     0.13643250
 h      3.23927581    -0.85419591    -0.41683981
 c     -2.30422503    -0.54333892    -0.52989484
 h     -1.86968681    -1.55909879    -0.94243793
 h     -2.84789693    -0.95269594     0.31993796
 h     -2.87625344     0.02105775    -1.27312339
 h     -0.68855065     1.72908580     1.54578886
          17

 c      1.36784377    -0.44015964     0.06765943
 c      0.13113597    -0.78732312     0.71712339
 c     -1.01057485     0.09625199     0.20605365
 c     -1.19951669     1.47629394     0.68144210
 c     -0.27498373     1.18763648    -0.46143037
 c      1.18395855     0.78787042    -0.57549009
 h      0.01806276    -1.68376751     1.53218820
 h     -2.12835989     1.95011588     0.65460316
 h     -0.71374637     1.32056279    -1.50688478
 h      2.14568092     1.13038171    -0.83829087
 o      2.40839391    -1.20232124     0.13757890
 h      3.26615930    -0.79168747    -0.46129025
 c     -2.29236930    -0.54791930    -0.53082292
 h     -1.92124065    -1.53230726    -0.95890326
 h     -2.90556520    -0.96756714     0.35118791
 h     -2.87802266     0.01568976    -1.28429359
 h     -0.68696968     1.75556643     1.54638936
          17

 c      1.36372900    -0.44352249     0.06959288
 c      0.12635212    -0.79132296     0.71664541
 c     -1.02389133     0.10537305     0.20336516
 c     -1.18452636     1.47697112     0.67324478
 c     -0.27418089     1.18163221    -0.45645960
 c      1.16997343     0.79115088    -0.56982018
 h     -0.00665102    -1.69492632     1.51610221
 h     -2.11975321     1.98340845     0.67969317
 h     -0.67812103     1.26285404    -1.49635677
 h      2.16127173     1.13067677    -0.86504118
 o      2.41944339    -1.20099450     0.13750835
 h      3.26206267    -0.74424404    -0.48322274
 c     -2.27944336    -0.55465800    -0.52995330
 h     -1.97655304    -1.49550997    -0.97734370
 h     -2.96151339    -0.97329955     0.37043408
 h     -2.87501601     0.01250103    -1.29010389
 h     -0.67627094     1.78673996     1.56338101
          17

 c      1.35731984    -0.44702069     0.07183186
 c      0.12063772    -0.79610973     0.71693860
 c     -1.03694274     0.11214595     0.20015403
 c     -1.16856885     1.47845868     0.66683188
 c     -0.27284500     1.17562140    -0.45513253
 c      1.15557856     0.79352271    -0.56231428
 h     -0.02737877    -1.68603055     1.48220672
 h     -2.12057979     2.02039604     0.69618082
 h     -0.64078208     1.21308421    -1.48090997
 h      2.17311885     1.14583513    -0.89910960
 o      2.43306752    -1.19882606     0.13605241
 h      3.22702206    -0.71499310    -0.48079759
 c     -2.26687335    -0.56248018    -0.52673541
 h     -2.02874812    -1.46108212    -1.00088127
 h     -3.00827199    -0.96737846     0.37148364
 h     -2.86588321     0.01107834    -1.28810170
 h     -0.65993357     1.81827477     1.58799049
          17

 c      1.34892647    -0.45075975     0.07444222
 c      0.11397049    -0.80135941     0.71766699
 c     -1.04937544     0.11604676     0.19671371
 c     -1.15238836     1.48176874     0.66308739
 c     -0.27078009     1.16968864    -0.45707869
 c      1.14198449     0.79502161    -0.55329587
 h     -0.04400753    -1.66090413     1.43423045
 h     -2.12190976     2.05572284     0.70341242
 h     -0.60611356     1.17361151    -1.46845837
 h      2.17112932     1.17148327    -0.93616630
 o      2.44871952    -1.19555481     0.13324615
 h      3.16555691    -0.70469162    -0.45542795
 c     -2.25576373    -0.57009394    -0.52077977
 h     -2.07174917    -1.44264480    -1.03399381
 h     -3.04114050    -0.94955700     0.35242020
 h     -2.85017169     0.01187954    -1.27711351
 h     -0.64197026     1.84564543     1.61079119
          17

 c      1.33891855    -0.45488034     0.07751001
 c      0.10644351    -0.80635463     0.71815596
 c     -1.06080112     0.11679758     0.19332979
 c     -1.13662940     1.48762658     0.66254522
 c     -0.26791982     1.16389640    -0.46171231
 c      1.13009749     0.79567632    -0.54310368
 h     -0.05750064    -1.62830048     1.37992050
 h     -2.11648378     2.08483596     0.70106443
 h     -0.57817045     1.14602324    -1.46733529
 h      2.14893707     1.20375063    -0.97226196
 o      2.46540158    -1.19119158     0.12946835
 h      3.08903190    -0.70956233    -0.41402184
 c     -2.24673066    -0.57680626    -0.51208340
 h     -2.10266054    -1.44635337    -1.07837232
 h     -3.05774520    -0.92109034     0.31432857
 h     -2.82840612     0.01617742    -1.25751892
 h     -0.62523535     1.86542583     1.62489410
          17

 c      1.32769983    -0.45953345     0.08113117
 c      0.09828379    -0.80990331     0.71736485
 c     -1.07079524     0.11441956     0.19027592
 c     -1.12171303     1.49631539     0.66529167
 c     -0.26443835     1.15827430    -0.46851604
 c      1.12047626     0.79550793    -0.53206561
 h     -0.07031464    -1.60296015     1.33149964
 h     -2.10023187     2.10502375     0.68930420
 h     -0.55936779     1.13113079    -1.48256851
 h      2.10415519     1.23943310    -1.00421478
 o      2.48130603    -1.18642345     0.12582804
 h      3.02172871    -0.71513796    -0.37509369
 c     -2.23989525    -0.58291697    -0.50133889
 h     -2.12173222    -1.46631226    -1.12922756
 h     -3.05832544    -0.88454518     0.26115010
 h     -2.80187489     0.02573258    -1.23122496
 h     -0.61104834     1.87574624     1.62680615
          17

 c      1.31573194    -0.46483195     0.08536832
 c      0.08977300    -0.81068209     0.71421383
 c     -1.07891570     0.10921966     0.18780040
 c     -1.10782312     1.50766400     0.67097783
 c     -0.26079206     1.15280184    -0.47728757
 c      1.11332790     0.79452831    -0.52048121
 h     -0.08578855    -1.60171800     1.30206668
 h     -2.07233734     2.11560758     0.66880627
 h     -0.54973363     1.12924026    -1.51294904
 h      2.03802825     1.27607802    -1.02980885
 o      2.49394177    -1.18282565     0.12423117
 h      2.99900988    -0.69333675    -0.36959621
 c     -2.23495809    -0.58914690    -0.48981722
 h     -2.13037797    -1.49070222    -1.17769445
 h     -3.04702713    -0.84402423     0.20040215
 h     -2.77222289     0.04233506    -1.20135774
 h     -0.59925221     1.87633167     1.61639622
          17

 c      1.30360178    -0.47077926     0.09017886
 c      0.08098234    -0.80829153     0.70840987
 c     -1.08474434     0.10172029     0.18610231
 c     -1.09493269     1.52108682     0.67885675
 c     -0.25764079     1.14741598    -0.48810837
 c      1.10848173     0.79271921    -0.50858141
 h     -0.10540968    -1.63120321     1.29619896
 h     -2.03511201     2.11796426     0.64066181
 h     -0.54741183     1.14027958    -1.55177434
 h      1.95523601     1.31229029    -1.04812127
 o      2.50259593    -1.18085819     0.12518472
 h      3.02827678    -0.63496914    -0.40564467
 c     -2.23114592    -0.59594048    -0.47907533
 h     -2.13007749    -1.50926673    -1.21557659
 h     -3.03380893    -0.80525499     0.14389353
 h     -2.74094533     0.06728486    -1.17156700
 h     -0.58820045     1.86848287     1.59688708
          17

 c      1.29204332    -0.47724006     0.09538617
 c      0.07161558    -0.80384748     0.70080249
 c     -1.08793918     0.09256404     0.18530938
 c     -1.08284106     1.53564554     0.68784400
 c     -0.25569396     1.14203550    -0.50109733
 c      1.10539494     0.78999853    -0.49647932
 h     -0.12692935    -1.68085814     1.30588512
 h     -1.99390801     2.11553817     0.60618954
 h     -0.54985577     1.16366701    -1.59036299
 h      1.86366045     1.34818270    -1.05997176
 o      2.50897591    -1.17875105     0.12691868
 h      3.07865674    -0.56767770    -0.45439537
 c     -2.22728802    -0.60328986    -0.47068997
 h     -2.12224895    -1.51571496    -1.23746703
 h     -3.03384371    -0.77440847     0.10579542
 h     -2.70891242     0.10074191    -1.14495053
 h     -0.57469702     1.85499541     1.57481508
          17

 c      1.28183217    -0.48398687     0.10074020
 c      0.06125637    -0.79910262     0.69265437
 c     -1.08828016     0.08242355     0.18546518
 c     -1.07122812     1.55018303     0.69668006
 c     -0.25556502     1.13656670    -0.51620058
 c      1.10328446     0.78621523    -0.48416940
 h     -0.14656479    -1.73307076     1.31882325
 h     -1.95636131     2.11342436     0.56666562
 h     -0.55476427     1.19822001    -1.62116537
 h      1.77324861     1.38549182    -1.06795143
 o      2.51444369    -1.17502927     0.12801095
 h      3.12496518    -0.51534896    -0.49203101
 c     -2.22256803    -0.61095256    -0.46568129
 h     -2.10821410    -1.50736424    -1.24086843
 h     -3.05864556    -0.75511950     0.09508045
 h     -2.67621406     0.14107950    -1.12304914
 h     -0.55444925     1.83963626     1.55894556
          17

 c      1.27364321    -0.49076923     0.10599832
 c      0.04966240    -0.79550835     0.68496589
 c     -1.08570191     0.07193335     0.18652182
 c     -1.05973840     1.56361529     0.70426940
 c     -0.25767962     1.13089527    -0.53312210
 c      1.10139134     0.78125545    -0.47164070
 h     -0.16156235    -1.77390675     1.32589535
 h     -1.92984394     2.11679036     0.52325241
 h     -0.56050818     1.24224316    -1.63918396
 h      1.69331401     1.42647850    -1.07511627
 o      2.51955072    -1.16909813     0.12789641
 h      3.15540522    -0.48835684    -0.50820945
 c     -2.21748115    -0.61861636    -0.46393460
 h     -2.08907334    -1.48469740    -1.22609342
 h     -3.10442917    -0.74679379     0.10843475
 h     -2.64252431     0.18472409    -1.10558580
 h     -0.52390137     1.82579906     1.55684112
          17

 c      1.26795869    -0.49736372     0.11097331
 c      0.03687323    -0.79399888     0.67834270
 c     -1.08032549     0.06164586     0.18833308
 c     -1.04808669     1.57530225     0.71005029
 c     -0.26223464     1.12488127    -0.55134035
 c      1.09924911     0.77526079    -0.45908421
 h     -0.17075428    -1.79543926     1.32234472
 h     -1.91747441     2.12830350     0.47759087
 h     -0.56624729     1.29372884    -1.64230506
 h      1.62953935     1.47144508    -1.08244027
 o      2.52444036    -1.16085451     0.12646554
 h      3.16528677    -0.48951399    -0.49983628
 c     -2.21347605    -0.62574145    -0.46445601
 h     -2.06556992    -1.45164596    -1.19664273
 h     -3.15570808    -0.74677612     0.13449936
 h     -2.60772812     0.22677460    -1.09111817
 h     -0.48307624     1.81501043     1.57020643
          17

 c      1.26502775    -0.50359280     0.11554739
 c      0.02321320    -0.79508471     0.67307048
 c     -1.07247792     0.05201658     0.19065639
 c     -1.03613516     1.58517743     0.71402567
 c     -0.26918602     1.11836211    -0.57014077
 c      1.09672449     0.76875161    -0.44698788
 h     -0.17423186    -1.79458204     1.30670611
 h     -1.91610352     2.14670905     0.43268928
 h     -0.57194416     1.35063307    -1.63128474
 h      1.58341002     1.51712590    -1.08745579
 o      2.52904291    -1.15047683     0.12385903
 h      3.15387361    -0.51731732    -0.46782604
 c     -2.21189462    -0.63138638    -0.46591762
 h     -2.03782572    -1.41637472    -1.15994916
 h     -3.19745337    -0.75272948     0.16228625
 h     -2.57237747     0.26214164    -1.07809523
 h     -0.43659269     1.80684483     1.59366957
          17

 c      1.26486509    -0.50931757     0.11966398
 c      0.00926476    -0.79892446     0.66917307
 c     -1.06267727     0.04342090     0.19317464
 c     -1.02387897     1.59351792     0.71644695
 c     -0.27825629     1.11115598    -0.58864864
 c      1.09383928     0.76248551    -0.43599244
 h     -0.17306435    -1.77225323     1.28010164
 h     -1.91862804     2.16810492     0.39281388
 h     -0.57832334     1.41123616    -1.60956106
 h      1.55412255     1.55793585    -1.08569917
 o      2.53301995    -1.13846252     0.12050314
 h      3.12518767    -0.56528008    -0.41767882
 c     -2.21355512    -0.63429710    -0.46688968
 h     -2.00494615    -1.39091736    -1.12703121
 h     -3.22027257    -0.76313939     0.18437407
 h     -2.53779445     0.28666316    -1.06567204
 h     -0.39138775     1.80017238     1.61849281
          17

 c      1.26728079    -0.51441782     0.12330821
 c     -0.00417128    -0.80528260     0.66640306
 c     -1.05158253     0.03618297     0.19553553
 c     -1.01136516     1.60063929     0.71754279
 c     -0.28897395     1.10306499    -0.60590592
 c      1.09060990     0.75719943    -0.42667685
 h     -0.16926580    -1.73386519     1.24644881
 h     -1.91789196     2.18829769     0.36231369
 h     -0.58666781     1.47447551    -1.58250729
 h      1.54041152     1.58846519    -1.07306618
 o      2.53543257    -1.12590853     0.11737832
 h      3.09322785    -0.61740541    -0.36377362
 c     -2.21877537    -0.63342508    -0.46617922
 h     -1.96549312    -1.38628545    -1.10803043
 h     -3.21995313    -0.77703875     0.19664075
 h     -2.50594719     0.29791331    -1.05406761
 h     -0.35372644     1.79417689     1.63684382
          17

 c      1.27192894    -0.51876612     0.12648045
 c     -0.01613498    -0.81338755     0.66417858
 c     -1.03992734     0.03058796     0.19739318
 c     -0.99863278     1.60673932     0.71744750
 c     -0.30075784     1.09390939    -0.62104564
 c      1.08699886     0.75343273    -0.41943631
 h     -0.16589702    -1.69087352     1.21335247
 h     -1.90896791     2.20425162     0.34453331
 h     -0.59829256     1.53984331    -1.55561684
 h      1.54121641     1.60505384    -1.04710791
 o      2.53436901    -1.11475687     0.11625984
 h      3.08799378    -0.64435943    -0.33319553
 c     -2.22729047    -0.62873187    -0.46342145
 h     -1.92004432    -1.40383081    -1.10466522
 h     -3.19629475    -0.79374495     0.19764307
 h     -2.47926180     0.29575957    -1.04462999
 h     -0.32769482     1.78859963     1.64371554
          17

 c      1.27834413    -0.52219525     0.12916698
 c     -0.02561292    -0.82189540     0.66158897
 c     -1.02846441     0.02686500     0.19843575
 c     -0.98570149     1.61186703     0.71621960
 c     -0.31303092     1.08363202    -0.63352912
 c      1.08291672     0.75145501    -0.41444242
 h     -0.16685850    -1.66095528     1.19219019
 h     -1.88969797     2.21449612     0.34133509
 h     -0.61377685     1.60643766    -1.53202881
 h      1.55573617     1.60631802    -1.00731154
 o      2.52845886    -1.10635962     0.11835453
 h      3.13208743    -0.62665421    -0.34407119
 c     -2.23812465    -0.62132897    -0.45915576
 h     -1.87314034    -1.43373673    -1.10940641
 h     -3.15295878    -0.81288121     0.18864731
 h     -2.46040511     0.28263557    -1.03977186
 h     -0.31491519     1.78361237     1.63716904
          17

 c      1.28594280    -0.52448062     0.13132809
 c     -0.03173234    -0.82949306     0.65778359
 c     -1.01793176     0.02516315     0.19839878
 c     -0.97258416     1.61592722     0.71385347
 c     -0.32530247     1.07242692    -0.64327719
 c      1.07823382     0.75124382    -0.41164150
 h     -0.17550549    -1.66070892     1.19363474
 h     -1.86061320     2.21914292     0.35298790
 h     -0.63247127     1.67171904    -1.51124481
 h      1.58343486     1.59330337    -0.95501438
 o      2.51944150    -1.09957700     0.12243821
 h      3.20079347    -0.58516934    -0.37606463
 c     -2.24970444    -0.61271419    -0.45429253
 h     -1.83128755    -1.46312706    -1.11269570
 h     -3.09831481    -0.83483265     0.17438060
 h     -2.45198691     0.26320126    -1.04269419
 h     -0.31457365     1.77967068     1.61820566
          17

 c      1.29404605    -0.52536573     0.13291050
 c     -0.03400482    -0.83610811     0.65273388
 c     -1.00902205     0.02553803     0.19707927
 c     -0.95929625     1.61867796     0.71026015
 c     -0.33716840     1.06077242    -0.65057540
 c      1.07280542     0.75248595    -0.41078675
 h     -0.19226953    -1.69137402     1.21860705
 h     -1.82489362     2.21990758     0.37814465
 h     -0.65275480     1.73131440    -1.49028745
 h      1.62414538     1.56948156    -0.89314297
 o      2.50971752    -1.09299864     0.12697985
 h      3.26065865    -0.54547786    -0.40421787
 c     -2.26009657    -0.60404316    -0.44980454
 h     -1.79999492    -1.48248128    -1.10805905
 h     -3.04594416    -0.86154657     0.16376021
 h     -2.45616256     0.24293365    -1.05656224
 h     -0.32333728     1.77744007     1.59082643
          17

 c      1.30191973    -0.52461616     0.13386961
 c     -0.03239221    -0.84299836     0.64732060
 c     -1.00232709     0.02793014     0.19436368
 c     -0.94585781     1.61972752     0.70524483
[truncated: 34,518 more chars]
