# Supplementary material for: Photochemical permutation of meta-substituted phenols
Source: Nat Commun. 2025 Aug 13;16:7502. doi: 10.1038/s41467-025-62549-5 (PMC12350626; doi:10.1038/s41467-025-62549-5)
Supplement: Supplementary file 3 — Source Data [file 41467_2025_62549_MOESM3_ESM.zip › Source data/NAMD_trajectories/trajectory018.xyz]

          17

 c      1.19271346    -0.40533479    -0.01298494
 c     -0.10349053    -0.97694624    -0.05238834
 c     -1.27038232    -0.28843242    -0.09960971
 c     -1.19525734     1.24026819    -0.03311909
 c      0.24394177     1.75525604    -0.00532580
 c      1.34276110     1.00769364     0.02707162
 h      0.05084765    -2.06002303     0.15667697
 h     -1.72186105     1.96612068    -0.87087974
 h      0.14568607     2.84190947    -0.01748378
 h      2.31462750     1.42595629     0.32452606
 o      2.23886275    -1.21553257     0.03741551
 h      3.06473546    -0.56873239    -0.14677206
 c     -2.60959350    -0.89483708     0.07694030
 h     -2.74493188    -1.95251613    -0.15652593
 h     -3.08217091    -0.58887603     1.15479215
 h     -3.39250893    -0.38809284    -0.67871099
 h     -1.58107910     1.48677251     0.82514320
          17

 c      1.19066547    -0.40925498    -0.01897346
 c     -0.09715517    -0.97309663    -0.05063863
 c     -1.27406498    -0.29224265    -0.10306282
 c     -1.18978708     1.24630560    -0.03167636
 c      0.24553217     1.76091946    -0.00739822
 c      1.34463731     1.01148680     0.02519746
 h      0.02481251    -2.08192524     0.16781793
 h     -1.73105913     1.96005183    -0.83849347
 h      0.15862882     2.83807855    -0.02495808
 h      2.30370316     1.43575645     0.31750399
 o      2.23785724    -1.21640511     0.04083388
 h      3.01843767    -0.59490212    -0.13309540
 c     -2.60839309    -0.89848886     0.07374851
 h     -2.75030684    -1.95967481    -0.16313469
 h     -3.09702889    -0.60987466     1.15927091
 h     -3.38197478    -0.41148612    -0.65863012
 h     -1.60391102     1.50547486     0.86975385
          17

 c      1.18923185    -0.41217382    -0.02542746
 c     -0.08968944    -0.97146718    -0.04841893
 c     -1.27907199    -0.29500872    -0.10631047
 c     -1.18315168     1.25257649    -0.03284679
 c      0.24416017     1.76731894    -0.00977823
 c      1.34748840     1.01387321     0.02392951
 h     -0.00966435    -2.09438937     0.17685926
 h     -1.73588445     1.93609420    -0.79429082
 h      0.18051360     2.83957815    -0.03295253
 h      2.29522047     1.44696879     0.30832520
 o      2.23778294    -1.21657715     0.04393422
 h      2.96472772    -0.63619973    -0.11527273
 c     -2.60886476    -0.90111780     0.07052190
 h     -2.75053268    -1.96845311    -0.16592244
 h     -3.10121138    -0.63571180     1.14390769
 h     -3.36216160    -0.43711662    -0.62858631
 h     -1.64181480     1.53369219     0.93977807
          17

 c      1.18851586    -0.41403077    -0.03225325
 c     -0.08176245    -0.97224354    -0.04570920
 c     -1.28493890    -0.29656527    -0.10928662
 c     -1.17636231     1.25924777    -0.03413024
 c      0.24006286     1.77412583    -0.01247195
 c      1.35090621     1.01479353     0.02317275
 h     -0.05028156    -2.09418169     0.18321153
 h     -1.73847756     1.89880316    -0.74343296
 h      0.21033477     2.84836083    -0.04158757
 h      2.29181207     1.46002332     0.29776473
 o      2.23723391    -1.21710760     0.04701114
 h      2.92714236    -0.67532696    -0.09814303
 c     -2.61063470    -0.90332114     0.06755032
 h     -2.74491719    -1.97739133    -0.16473678
 h     -3.09474289    -0.66521769     1.11114497
 h     -3.33904613    -0.46070916    -0.59475247
 h     -1.68164840     1.56312976     1.00986977
          17

 c      1.18866727    -0.41479464    -0.03933464
 c     -0.07412627    -0.97529963    -0.04254623
 c     -1.29112143    -0.29674491    -0.11191744
 c     -1.16979907     1.26591290    -0.03372313
 c      0.23363050     1.78115186    -0.01548149
 c      1.35448817     1.01432027     0.02285120
 h     -0.09426292    -2.08138970     0.18679719
 h     -1.74398031     1.85618142    -0.69418148
 h      0.24673391     2.86390037    -0.05088389
 h      2.29465349     1.47473197     0.28613108
 o      2.23449125    -1.21930165     0.05040545
 h      2.93358267    -0.69122163    -0.08724949
 c     -2.61291250    -0.90585868     0.06510485
 h     -2.73312462    -1.98524310    -0.15977155
 h     -3.07928103    -0.69653980     1.06700150
 h     -3.32159864    -0.47656630    -0.56611845
 h     -1.71523934     1.58885369     1.06576102
          17

 c      1.18988511    -0.41442987    -0.04654432
 c     -0.06753007    -0.98020249    -0.03903170
 c     -1.29704595    -0.29539657    -0.11411948
 c     -1.16329577     1.27174553    -0.03036731
 c      0.22540766     1.78839049    -0.01881085
 c      1.35789016     1.01266176     0.02291327
 h     -0.13874506    -2.05944876     0.18813715
 h     -1.76046254     1.81869945    -0.65697654
 h      0.28785974     2.88308793    -0.06074272
 h      2.30293060     1.49003568     0.27319520
 o      2.22947729    -1.22323217     0.05410672
 h      2.98532137    -0.68304522    -0.08249435
 c     -2.61466399    -0.90947266     0.06314447
 h     -2.71529233    -1.99132052    -0.15171797
 h     -3.05864049    -0.72709852     1.02193572
 h     -3.31899464    -0.47934145    -0.55176420
 h     -1.73860074     1.60860497     1.10174103
          17

 c      1.19236328    -0.41290899    -0.05374988
 c     -0.06262282    -0.98622889    -0.03533626
 c     -1.30215911    -0.29242670    -0.11579949
 c     -1.15666714     1.27604891    -0.02339484
 c      0.21609129     1.79594817    -0.02246647
 c      1.36083631     1.01013878     0.02331706
 h     -0.18122208    -2.03489515     0.18839293
 h     -1.79473425     1.79438548    -0.63947439
 h      0.33126118     2.90135958    -0.07096580
 h      2.31418774     1.50414545     0.25838941
 o      2.22397326    -1.22771954     0.05777872
 h      3.05383238    -0.67050235    -0.07857551
 c     -2.61510260    -0.91454770     0.06088648
 h     -2.69202667    -1.99570788    -0.14177453
 h     -3.03877681    -0.75379221     0.99043344
 h     -3.33470250    -0.46757233    -0.55538305
 h     -1.75000770     1.62148060     1.11640294
          17

 c      1.19621070    -0.41026752    -0.06081544
 c     -0.05986113    -0.99246744    -0.03168094
 c     -1.30597349    -0.28783909    -0.11685812
 c     -1.15040052     1.27880710    -0.01301942
 c      0.20649786     1.80392604    -0.02645050
 c      1.36310508     1.00713504     0.02400811
 h     -0.21993349    -2.01606889     0.18916439
 h     -1.84538936     1.78333823    -0.64054005
 h      0.37402495     2.91432534    -0.08131706
 h      2.32530445     1.51501942     0.24113313
 o      2.21962228    -1.23182564     0.06116241
 h      3.11268870    -0.66956584    -0.07145740
 c     -2.61412573    -0.92086407     0.05699738
 h     -2.66428952    -1.99931330    -0.13149728
 h     -3.02558614    -0.77399036     0.98588930
 h     -3.36350432    -0.44546729    -0.57263398
 h     -1.74877651     1.62712339     1.11019468
          17

 c      1.20140771    -0.40663916    -0.06760638
 c     -0.05948324    -0.99806664    -0.02828113
 c     -1.30810798    -0.28174942    -0.11719963
 c     -1.14568930     1.28056631    -0.00011458
 c      0.19748626     1.81232467    -0.03075546
 c      1.36450233     1.00404110     0.02490372
 h     -0.25382390    -2.01012124     0.19187724
 h     -1.90255982     1.77948301    -0.65184069
 h      0.41314934     2.91905462    -0.09158604
 h      2.33352629     1.52092566     0.22109997
 o      2.21729960    -1.23517855     0.06415247
 h      3.14762623    -0.68690902    -0.05961209
 c     -2.61231591    -0.92770884     0.05068191
 h     -2.63324735    -2.00361526    -0.12250980
 h     -3.02070538    -0.78700186     1.01117959
 h     -3.39573002    -0.42030660    -0.59500200
 h     -1.73479724     1.62541993     1.08445391
          17

 c      1.20781257    -0.40225020    -0.07399626
 c     -0.06156885    -1.00254023    -0.02527410
 c     -1.30831864    -0.27437468    -0.11673738
 c     -1.14376703     1.28191563     0.01434653
 c      0.18984692     1.82099189    -0.03536444
 c      1.36484097     1.00120318     0.02588842
 h     -0.28189841    -2.01945511     0.19699232
 h     -1.95488806     1.77653856    -0.66466943
 h      0.44599560     2.91474662    -0.10163395
 h      2.33717145     1.52087066     0.19834245
 o      2.21731633    -1.23774563     0.06673365
 h      3.15323676    -0.72336684    -0.04298959
 c     -2.61057763    -0.93421593     0.04230281
 h     -2.60015070    -2.01000226    -0.11615254
 h     -3.02040365    -0.79425404     1.05583156
 h     -3.42272320    -0.39889209    -0.61474386
 h     -1.70874947     1.61661845     1.04162790
          17

 c      1.21519560    -0.39739158    -0.07987132
 c     -0.06611014    -1.00587882    -0.02268774
 c     -1.30651221    -0.26600820    -0.11539119
 c     -1.14534745     1.28320099     0.02944702
 c      0.18419001     1.82960052    -0.04025077
 c      1.36393485     0.99888305     0.02681994
 h     -0.30264821    -2.04057353     0.20371442
 h     -1.99435875     1.77075666    -0.67346132
 h      0.47068819     2.90292825    -0.11144132
 h      2.33596680     1.51482312     0.17328919
 o      2.21954875    -1.23969999     0.06894226
 h      3.13075877    -0.77600930    -0.02239385
 c     -2.60965978    -0.93968416     0.03282512
 h     -2.56627942    -2.01891707    -0.11323071
 h     -3.01925890    -0.79795732     1.10424718
 h     -3.43890687    -0.38602869    -0.62679979
 h     -1.67309309     1.60190267     0.98689549
          17

 c      1.22327789    -0.39239008    -0.08513155
 c     -0.07301157    -1.00837389    -0.02047332
 c     -1.30274016    -0.25698533    -0.11308544
 c     -1.15037344     1.28444554     0.04401671
 c      0.18086466     1.83765007    -0.04537266
 c      1.36160490     0.99723604     0.02754424
 h     -0.31431596    -2.06640448     0.21047592
 h     -2.01682458     1.76064654    -0.67557695
 h      0.48639660     2.88732595    -0.12117587
 h      2.33107309     1.50373560     0.14665376
 o      2.22331669    -1.24143692     0.07086037
 h      3.08984020    -0.83783354     0.00060280
 c     -2.60991219    -0.94372623     0.02314107
 h     -2.53294931    -2.02934043    -0.11399128
 h     -3.01329678    -0.80003002     1.14362440
 h     -3.44167746    -0.38446448    -0.62871329
 h     -1.63391722     1.58451652     0.93147672
          17

 c      1.23176446    -0.38758109    -0.08969152
 c     -0.08204312    -1.01035745    -0.01855866
 c     -1.29718124    -0.24764850    -0.10975468
 c     -1.15796453     1.28531934     0.05625087
 c      0.17993404     1.84451180    -0.05066617
 c      1.35769825     0.99631472     0.02791656
 h     -0.31565611    -2.08965402     0.21566995
 h     -2.02093121     1.74609691    -0.67013498
 h      0.49340093     2.87329385    -0.13124791
 h      2.32479563     1.48936054     0.11928845
 o      2.22706699    -1.24366519     0.07261454
 h      3.05347757    -0.89636019     0.02367940
 c     -2.61128856    -0.94626715     0.01387777
 h     -2.50153051    -2.03899921    -0.11829154
 h     -3.00053428    -0.80182982     1.16606532
 h     -3.43101715    -0.39509747    -0.62023828
 h     -1.60245163     1.57086129     0.89581460
          17

 c      1.24036744    -0.38326813    -0.09348578
 c     -0.09281629    -1.01204707    -0.01688099
 c     -1.29012309    -0.23832460    -0.10535913
 c     -1.16684222     1.28534313     0.06415361
 c      0.18122313     1.84955029    -0.05604833
 c      1.35212729     0.99610122     0.02782168
 h     -0.30644902    -2.10492980     0.21812867
 h     -2.00727387     1.72785640    -0.65731311
 h      0.49277613     2.86647756    -0.14226819
 h      2.31990248     1.47383439     0.09201886
 o      2.22857721    -1.24724003     0.07431217
 h      3.05492769    -0.93663672     0.04482725
 c     -2.61339706    -0.94748631     0.00548345
 h     -2.47340014    -2.04516711    -0.12581137
 h     -2.98047759    -0.80422248     1.16783875
 h     -3.40957961    -0.41687684    -0.60333369
 h     -1.59115353     1.56846279     0.90353814
          17

 c      1.24880476    -0.37966492    -0.09647986
 c     -0.10480042    -1.01350305    -0.01539793
 c     -1.28194772    -0.22931407    -0.09990586
 c     -1.17636938     1.28451344     0.06741694
 c      0.18442032     1.85231797    -0.06143884
 c      1.34493451     0.99655451     0.02718598
 h     -0.28758486    -2.10951085     0.21731141
 h     -1.97845123     1.70753409    -0.63849164
 h      0.48567486     2.87068689    -0.15484643
 h      2.31859285     1.45908644     0.06551792
 o      2.22706343    -1.25233777     0.07592232
 h      3.10478547    -0.95497418     0.06435021
 c     -2.61550491    -0.94777286    -0.00164378
 h     -2.44979935    -2.04560748    -0.13620593
 h     -2.95368404    -0.80767045     1.14851374
 h     -3.38326740    -0.44635386    -0.58257807
 h     -1.60186347     1.57848535     0.95937215
          17

 c      1.25678313    -0.37687885    -0.09867614
 c     -0.11734554    -1.01462921    -0.01409042
 c     -1.27312338    -0.22086341    -0.09345704
 c     -1.18663911     1.28340743     0.06805373
 c      0.18915236     1.85273030    -0.06678357
 c      1.33636492     0.99764932     0.02597375
 h     -0.26090053    -2.10351673     0.21334432
 h     -1.94001572     1.68806318    -0.61709657
 h      0.47264622     2.88593332    -0.16931512
 h      2.32150577     1.44631204     0.04029017
 o      2.22424603    -1.25829816     0.07736422
 h      3.17449614    -0.96166182     0.08351810
 c     -2.61654543    -0.94768355    -0.00711576
 h     -2.43162579    -2.03931701    -0.14919138
 h     -2.92162696    -0.81225297     1.11084496
 h     -3.36150733    -0.47747705    -0.56536939
 h     -1.62407881     1.59387805     1.04252759
          17

 c      1.26400037    -0.37495812    -0.10010842
 c     -0.12970615    -1.01517878    -0.01296441
 c     -1.26418463    -0.21312486    -0.08612028
 c     -1.19738164     1.28246298     0.06865299
 c      0.19498288     1.85109360    -0.07205855
 c      1.32689625     0.99937629     0.02417024
 h     -0.22888543    -2.08983853     0.20699055
 h     -1.90144682     1.67424038    -0.59955797
 h      0.45361091     2.90817428    -0.18558674
 h      2.32737098     1.43581940     0.01676869
 o      2.22204963    -1.26451063     0.07863805
 h      3.23267057    -0.96633629     0.10242480
 c     -2.61531930    -0.94778606    -0.01075630
 h     -2.41921860    -2.02697522    -0.16459121
 h     -2.88680951    -0.81759039     1.06153825
 h     -3.35504135    -0.50313882    -0.56021276
 h     -1.64696892     1.60706334     1.12837196
          17

 c      1.27016921    -0.37393801    -0.10083522
 c     -0.14109864    -1.01477917    -0.01204886
 c     -1.25568573    -0.20614846    -0.07803768
 c     -1.20766432     1.28167696     0.07127935
 c      0.20138812     1.84797180    -0.07725776
 c      1.31718310     1.00170687     0.02176592
 h     -0.19426967    -2.07366967     0.19953713
 h     -1.87472675     1.67211559    -0.59457712
 h      0.42846142     2.93105318    -0.20324222
 h      2.33357243     1.42732244    -0.00457701
 o      2.22150149    -1.27065980     0.07978908
 h      3.26225231    -0.97354930     0.12047941
 c     -2.61103871    -0.94831656    -0.01310649
 h     -2.41221440    -2.01107398    -0.18235816
 h     -2.85293335    -0.82269657     1.01239331
 h     -3.36959000    -0.51926522    -0.57185210
 h     -1.66465843     1.61385337     1.20082333
          17

 c      1.27504485    -0.37384948    -0.10093506
 c     -0.15079354    -1.01302805    -0.01137985
 c     -1.24813457    -0.19991773    -0.06937465
 c     -1.21659453     1.28094463     0.07713189
 c      0.20776755     1.84399855    -0.08237517
 c      1.30794235     1.00455015     0.01875210
 h     -0.15954169    -2.06111356     0.19248751
 h     -1.86808827     1.68566178    -0.60796613
 h      0.39764995     2.94826402    -0.22175303
 h      2.33724214     1.42042006    -0.02322842
 o      2.22293151    -1.27659589     0.08086416
 h      3.25720070    -0.98469447     0.13706369
 c     -2.60379876    -0.94896815    -0.01569961
 h     -2.40958721    -1.99554956    -0.20256746
 h     -2.82454544    -0.82601671     0.97947957
 h     -3.40068315    -0.52758673    -0.59726351
 h     -1.67476841     1.61271571     1.25135072
          17

 c      1.27844440    -0.37471186    -0.10049796
 c     -0.15819680    -1.00967836    -0.01096736
 c     -1.24193581    -0.19440138    -0.06030592
 c     -1.22406070     1.28051388     0.08628895
 c      0.21348970     1.83973153    -0.08739120
 c      1.29983543     1.00773053     0.01512468
 h     -0.12662903    -2.05672990     0.18702988
 h     -1.87974491     1.71284699    -0.63633487
 h      0.36236543     2.95523535    -0.24067727
 h      2.33626759     1.41496680    -0.03870118
 o      2.22619133    -1.28225777     0.08189342
 h      3.21898139    -0.99930474     0.15181115
 c     -2.59440611    -0.94912322    -0.02028909
 h     -2.40995184    -1.98469520    -0.22531601
 h     -2.80534039    -0.82623122     0.97620490
 h     -3.43705013    -0.53305072    -0.62812040
 h     -1.67645772     1.60348989     1.27574963
          17

 c      1.28025246    -0.37652897    -0.09960912
 c     -0.16287423    -1.00481262    -0.01076628
 c     -1.23736601    -0.18958767    -0.05100266
 c     -1.23060163     1.28096817     0.09801060
 c      0.21794047     1.83556658    -0.09226800
 c      1.29338317     1.01099288     0.01088850
 h     -0.09699363    -2.06124424     0.18354836
 h     -1.90054514     1.74664224    -0.66887121
 h      0.32438892     2.94991776    -0.25977249
 h      2.32989082     1.41123756    -0.05065767
 o      2.23060296    -1.28769142     0.08286707
 h      3.15739845    -1.01484401     0.16495601
 c     -2.58392680    -0.94820491    -0.02754319
 h     -2.41201536    -1.98151056    -0.25044393
 h     -2.79591657    -0.82363209     1.00275076
 h     -3.46761844    -0.53983389    -0.65610960
 h     -1.66951710     1.58675260     1.27229964
          17

 c      1.28041336    -0.37928839    -0.09833099
 c     -0.16452612    -0.99884632    -0.01068104
 c     -1.23457883    -0.18549084    -0.04162557
 c     -1.23680005     1.28285755     0.11136337
 c      0.22056368     1.83168732    -0.09694820
 c      1.28891927     1.01402843     0.00605856
 h     -0.07197439    -2.07133613     0.18156981
 h     -1.92115195     1.77948832    -0.69454523
 h      0.28583419     2.93303359    -0.27907502
 h      2.31888902     1.40992816    -0.05898902
 o      2.23468111    -1.29314985     0.08368330
 h      3.09506666    -1.02522006     0.17813757
 c     -2.57335454    -0.94590795    -0.03681846
 h     -2.41490572    -1.98623489    -0.27717676
 h     -2.79385782    -0.82022184     1.04567786
 h     -3.48488321    -0.54992123    -0.67558438
 h     -1.65430813     1.56374670     1.24148026
          17

 c      1.27891690    -0.38294563    -0.09669610
 c     -0.16296936    -0.99234712    -0.01059951
 c     -1.23361714    -0.18214264    -0.03232541
 c     -1.24293834     1.28644301     0.12542804
 c      0.22090240     1.82803351    -0.10135039
 c      1.28657261     1.01651480     0.00065913
 h     -0.05292612    -2.08164778     0.18015690
 h     -1.93542660     1.80590688    -0.70597316
 h      0.24886565     2.90803656    -0.29899528
 h      2.30541039     1.41204547    -0.06383981
 o      2.23622044    -1.29913602     0.08410366
 h      3.06620426    -1.02040490     0.19512606
 c     -2.56340127    -0.94231213    -0.04703068
 h     -2.41816723    -1.99609666    -0.30401208
 h     -2.79594699    -0.81831757     1.08839833
 h     -3.48511752    -0.56338551    -0.68374165
 h     -1.63233183     1.53671903     1.18731933
          17

 c      1.27579350    -0.38739041    -0.09471339
 c     -0.15815828    -0.98582135    -0.01042468
 c     -1.23441601    -0.17958112    -0.02324712
 c     -1.24888758     1.29160746     0.13902006
 c      0.21864071     1.82430853    -0.10536464
 c      1.28627410     1.01816494    -0.00527767
 h     -0.04104054    -2.08719810     0.17837447
 h     -1.94038629     1.82277626    -0.69952801
 h      0.21541451     2.88064177    -0.32038766
 h      2.29246588     1.41869293    -0.06557989
 o      2.23415233    -1.30590924     0.08394041
 h      3.08743318    -0.99483000     0.21891174
 c     -2.55443211    -0.93782084    -0.05728537
 h     -2.42149614    -2.00656259    -0.32902971
 h     -2.79967626    -0.81955294     1.11859540
 h     -3.46792066    -0.57888060    -0.68020873
 h     -1.60747220     1.50962304     1.12080423
          17

 c      1.27113084    -0.39243666    -0.09237627
 c     -0.15021742    -0.97958235    -0.01008760
 c     -1.23679870    -0.17784071    -0.01453166
 c     -1.25402775     1.29783111     0.15022808
 c      0.21363091     1.82007403    -0.10886322
 c      1.28780497     1.01877571    -0.01171401
 h     -0.03708726    -2.08487422     0.17556893
 h     -1.93543314     1.82892668    -0.67453642
 h      0.18695449     2.85745101    -0.34445017
 h      2.28304582     1.43073061    -0.06471522
 o      2.23001090    -1.31291656     0.08336757
 h      3.13453533    -0.95667465     0.24677726
 c     -2.54647060    -0.93300182    -0.06693417
 h     -2.42448765    -2.01315538    -0.35041698
 h     -2.80349573    -0.82476265     1.12930672
 h     -3.43620997    -0.59386369    -0.66693956
 h     -1.58759888     1.48880102     1.06453527
          17

 c      1.26509830    -0.39786654    -0.08966525
 c     -0.13945107    -0.97370649    -0.00954722
 c     -1.24047598    -0.17694238    -0.00631507
 c     -1.25736886     1.30432423     0.15664996
 c      0.20589508     1.81495123    -0.11174619
 c      1.29089019     1.01826630    -0.01860933
 h     -0.04125323    -2.07398921     0.17146795
 h     -1.92203211     1.82498764    -0.63303693
 h      0.16446132     2.84350175    -0.37229435
 h      2.27901487     1.44835177    -0.06175607
 o      2.22582010    -1.31936480     0.08272027
 h      3.17564149    -0.91836016     0.27341218
 c     -2.53918915    -0.92845918    -0.07541981
 h     -2.42655671    -2.01280195    -0.36691066
 h     -2.80661470    -0.83418706     1.11775059
 h     -3.39666611    -0.60459427    -0.64846243
 h     -1.58337785     1.48161385     1.04969128
          17

 c      1.25794964    -0.40347609    -0.08655397
 c     -0.12632827    -0.96804272    -0.00878673
 c     -1.24506026    -0.17688005     0.00127104
 c     -1.25829977     1.31048211     0.15763258
 c      0.19560801     1.80883785    -0.11401711
 c      1.29528659     1.01670052    -0.02591905
 h     -0.05310652    -2.05633382     0.16619103
 h     -1.90415870     1.81378650    -0.58041180
 h      0.14857234     2.83983657    -0.40425418
 h      2.28029700     1.47075038    -0.05712672
 o      2.22273723    -1.32471623     0.08224155
 h      3.19260332    -0.88827999     0.29490786
 c     -2.53192914    -0.92475588    -0.08218909
 h     -2.42700563    -2.00445073    -0.37804918
 h     -2.80886159    -0.84765194     1.08444915
 h     -3.35961889    -0.60628988    -0.63179672
 h     -1.59895667     1.49070757     1.09013628
          17

 c      1.25000949    -0.40909709    -0.08301432
 c     -0.11144485    -0.96226243    -0.00781049
 c     -1.25009027    -0.17758903     0.00810476
 c     -1.25700761     1.31605066     0.15579459
 c      0.18307290     1.80196359    -0.11582816
 c      1.30080727     1.01427864    -0.03358901
 h     -0.07168158    -2.03584203     0.16018446
 h     -1.88928121     1.80110284    -0.52614095
 h      0.13970217     2.84307175    -0.43945145
 h      2.28488886     1.49610306    -0.05117983
 o      2.22120343    -1.32868599     0.08205817
 h      3.17866452    -0.87073564     0.30916150
 c     -2.52393974    -0.92230610    -0.08684983
 h     -2.42514155    -1.98920660    -0.38429224
 h     -2.81076759    -0.86465795     1.03329490
 h     -3.33610958    -0.59422705    -0.62454678
 h     -1.62597762     1.51125466     1.16510018
          17

 c      1.24166319    -0.41459614    -0.07901858
 c     -0.09548030    -0.95596712    -0.00663740
 c     -1.25505818    -0.17890356     0.01409503
 c     -1.25366050     1.32066612     0.15467478
 c      0.16868791     1.79474473    -0.11744466
 c      1.30727755     1.01128937    -0.04154925
 h     -0.09566858    -2.01760831     0.15403846
 h     -1.88801261     1.79526877    -0.48233639
 h      0.13792877     2.84732952    -0.47600998
 h      2.28973296     1.52193622    -0.04428512
 o      2.22120946    -1.33117296     0.08220518
 h      3.13433627    -0.86705432     0.31551431
 c     -2.51490079    -0.92117511    -0.08960521
 h     -2.42038113    -1.97018578    -0.38706546
 h     -2.81393462    -0.88442587     0.97241590
 h     -3.33129131    -0.56626697    -0.63060268
 h     -1.65337241     1.53668744     1.24544904
          17

 c      1.23335514    -0.41986591    -0.07454391
 c     -0.07917117    -0.94887076    -0.00528373
 c     -1.25943833    -0.18055434     0.01920234
 c     -1.24824985     1.32388939     0.15655648
 c      0.15293778     1.78758872    -0.11916820
 c      1.31446545     1.00804525    -0.04971268
 h     -0.12358327    -2.00601027     0.14818721
 h     -1.90896004     1.80304727    -0.45750552
 h      0.14280718     2.84679760    -0.51168408
 h      2.29187971     1.54569732    -0.03689964
 o      2.22231508    -1.33228059     0.08260958
 h      3.06716553    -0.87524824     0.31504507
 c     -2.50521422    -0.92094128    -0.09155889
 h     -2.41232533    -1.95202836    -0.38867405
 h     -2.82157668    -0.90600990     0.91486379
 h     -3.34029298    -0.52488066    -0.64736945
 h     -1.67434592     1.56253672     1.31309735
          17

 c      1.22559647    -0.42480371    -0.06958382
 c     -0.06332531    -0.94099867    -0.00374145
 c     -1.26272809    -0.18221335     0.02345165
 c     -1.24133493     1.32573299     0.16195762
 c      0.13640965     1.78077979    -0.12127524
 c      1.32203243     1.00482204    -0.05797881
 h     -0.15373361    -2.00257462     0.14262924
 h     -1.95074583     1.82379190    -0.44965361
 h      0.15333029     2.83739443    -0.54444109
 h      2.28938929     1.56528983    -0.02957664
 o      2.22343716    -1.33246472     0.08301164
 h      2.99516949    -0.88767812     0.31188739
 c     -2.49563168    -0.92085877    -0.09434377
 h     -2.40082956    -1.93972290    -0.39190505
 h     -2.83833687    -0.92858346     0.87623884
 h     -3.35240725    -0.47601050    -0.66833417
 h     -1.68584955     1.58631385     1.36014759
          17

 c      1.21896825    -0.42927701    -0.06415987
 c     -0.04885070    -0.93275970    -0.00197247
 c     -1.26449370    -0.18355350     0.02693468
 c     -1.23419852     1.32669354     0.17027616
 c      0.11980243     1.77444656    -0.12398687
 c      1.32951716     1.00181251    -0.06624058
 h     -0.18402186    -2.00516554     0.13690253
 h     -2.00236844     1.85020966    -0.44894650
 h      0.16804791     2.81742297    -0.57284971
 h      2.28179278     1.57945571    -0.02292043
 o      2.22274890    -1.33267414     0.08289452
 h      2.94849890    -0.88897875     0.31441788
 c     -2.48686231    -0.92022609    -0.09914521
 h     -2.38610048    -1.93668576    -0.39922859
 h     -2.86774609    -0.95168631     0.86638480
 h     -3.35775658    -0.42620214    -0.68731211
 h     -1.68672572     1.60661633     1.38403745
          17

 c      1.21410391    -0.43308764    -0.05832263
 c     -0.03674014    -0.92481512     0.00007308
 c     -1.26440407    -0.18430352     0.02979664
 c     -1.22825562     1.32731766     0.18075507
 c      0.10390130     1.76856209    -0.12745751
 c      1.33634484     0.99910010    -0.07439236
 h     -0.21193335    -2.00928737     0.13036159
 h     -2.05131247     1.87432149    -0.44586728
 h      0.18526801     2.78769390    -0.59635577
 h      2.27018143     1.58798992    -0.01750728
 o      2.21889001    -1.33375221     0.08180823
 h      2.95027109    -0.86596992     0.33012092
 c     -2.47961525    -0.91870707    -0.10594900
 h     -2.36881812    -1.94294738    -0.41192104
 h     -2.90845284    -0.97487356     0.88142450
 h     -3.35017221    -0.38078901    -0.70033882
 h     -1.67662765     1.62254046     1.38447641
          17

 c      1.21162577    -0.43596952    -0.05214051
 c     -0.02796697    -0.91784324     0.00243102
 c     -1.26225167    -0.18429392     0.03221130
 c     -1.22462247     1.32797104     0.19290343
 c      0.08951201     1.76294697    -0.13176655
 c      1.34186540     0.99665887    -0.08233692
 h     -0.23491062    -2.01034905     0.12251473
 h     -2.08863537     1.89074162    -0.43488635
 h      0.20330123     2.75140994    -0.61550714
 h      2.25697800     1.59175366    -0.01379945
 o      2.21282651    -1.33525128     0.08002199
 h      2.98700724    -0.82685174     0.35516088
 c     -2.47458461    -0.91642545    -0.11387746
 h     -2.35018237    -1.95486154    -0.42973512
 h     -2.95432505    -0.99719938     0.90756744
 h     -3.32715394    -0.34340947    -0.70568085
 h     -1.65564879     1.63341468     1.36230446
          17

 c      1.21202048    -0.43764806    -0.04568900
 c     -0.02330310    -0.91234361     0.00510805
 c     -1.25797236    -0.18348066     0.03435715
 c     -1.22400328     1.32885000     0.20643816
 c      0.07736829     1.75728372    -0.13691260
 c      1.34543888     0.99438190    -0.08998629
 h     -0.25089260    -2.00538219     0.11320213
 h     -2.10949293     1.89675076    -0.41406930
 h      0.22071658     2.71372221    -0.63203588
 h      2.24533664     1.59239204    -0.01209806
 o      2.20654628    -1.33609773     0.07819341
 h      3.02913993    -0.79044395     0.37956534
 c     -2.47219631    -0.91380341    -0.12198790
 h     -2.33177022    -1.96670877    -0.45134597
 h     -2.99819998    -1.01741180     0.93089522
 h     -3.28926616    -0.31597555    -0.70347770
 h     -1.62444096     1.63881640     1.31981571
          17

 c      1.21549687    -0.43791357    -0.03904780
 c     -0.02314343    -0.90852977     0.00807953
 c     -1.25166106    -0.18193586     0.03640516
 c     -1.22664714     1.33001202     0.22102242
 c      0.06804079     1.75118018    -0.14282953
 c      1.34655892     0.99213710    -0.09725483
 h     -0.25873235    -1.99382783     0.10260281
 h     -2.11227600     1.89157036    -0.38391260
 h      0.23649206     2.68062713    -0.64856314
 h      2.23815740     1.59171046    -0.01257671
 o      2.20141051    -1.33561936     0.07679893
 h      3.05708880    -0.76941213     0.39626622
 c     -2.47243399    -0.91134583    -0.12959410
 h     -2.31525684    -1.97292570    -0.47512773
 h     -3.03450100    -1.03441144     0.94205105
 h     -3.23991667    -0.29849177    -0.69568555
 h     -1.58480146     1.63898489     1.26254941
          17

 c      1.22189920    -0.43665877    -0.03230128
 c     -0.02740713    -0.90629678     0.01129611
 c     -1.24357399    -0.17980567     0.03851859
 c     -1.23225421     1.33130631     0.23589395
 c      0.06188383     1.74430589    -0.14944446
 c      1.34497314     0.98983763    -0.10404883
 h     -0.25839927    -1.97772276     0.09115028
 h     -2.09807500     1.87594631    -0.34666514
 h      0.24989111     2.65705339    -0.66771342
 h      2.23696516     1.59088363    -0.01538349
 o      2.19808404    -1.33359818     0.07607828
 h      3.06240169    -0.76916067     0.40200018
 c     -2.47482851    -0.90953996    -0.13618307
 h     -2.30213807    -1.96964749    -0.49975709
 h     -3.05972371    -1.04744649     0.93615723
 h     -3.18542149    -0.28859302    -0.68631572
 h     -1.54068457     1.63585824     1.20275048
          17

 c      1.23071514    -0.43387535    -0.02553904
 c     -0.03553862    -0.90525686     0.01469462
 c     -1.23411915    -0.17724972     0.04085800
 c     -1.23988615     1.33221714     0.24955603
 c      0.05903135     1.73654935    -0.15675916
 c      1.34075198     0.98748885    -0.11026138
 h     -0.25095386    -1.96146405     0.07941150
 h     -2.07090580     1.85225733    -0.30626309
 h      0.26008705     2.64486925    -0.69091527
 h      2.24122440     1.58992875    -0.02073287
 o      2.19678119    -1.33010616     0.07611020
 h      3.04385548    -0.79035212     0.39610769
 c     -2.47855770    -0.90883777    -0.14129135
 h     -2.29350324    -1.95537494    -0.52452957
 h     -3.07216160    -1.05611744     0.91168541
 h     -3.13454499    -0.28126425    -0.68143051
 h     -1.49875157     1.63443915     1.16269346
          17

 c      1.24115878    -0.42962980    -0.01885643
 c     -0.04659700    -0.90486381     0.01821337
 c     -1.22384214    -0.17439274     0.04357612
 c     -1.24814432     1.33189880     0.26031391
 c      0.05941878     1.72808179    -0.16489254
 c      1.33426795     0.98518322    -0.11578134
 h     -0.23823231    -1.95083720     0.06794413
 h     -2.03855263     1.82503799    -0.26864474
 h      0.26590824     2.64220614    -0.71769642
 h      2.24855940     1.58781653    -0.02890064
 o      2.19731490    -1.32546193     0.07682587
 h      3.00664654    -0.82957790     0.38030833
 c     -2.48268635    -0.90954734    -0.14456504
 h     -2.28984040    -1.93115376    -0.54950247
 h     -3.07180259    -1.06038886     0.86995927
 h     -3.09614778    -0.27013939    -0.68773535
 h     -1.46554955     1.64154601     1.16849709
          17

 c      1.25229473    -0.42404221    -0.01235173
 c     -0.05939971    -0.90464438     0.02180826
 c     -1.21341214    -0.17130925     0.04679468
 c     -1.25570102     1.32976565     0.26824946
 c      0.06279276     1.71927722    -0.17404001
 c      1.32610198     0.98305049    -0.12051471
 h     -0.22223316    -1.95088856     0.05716884
 h     -2.01289954     1.80124661    -0.24165736
 h      0.26604087     2.64466120    -0.74603527
 h      2.25572355     1.58311427    -0.04012211
 o      2.19890775    -1.32031947     0.07793860
 h      2.96525676    -0.87792023     0.35977489
 c     -2.48651417    -0.91151544    -0.14607888
 h     -2.29088245    -1.90050728    -0.57555961
 h     -3.06074554    -1.06072449     0.81566036
 h     -3.07489819    -0.25137499    -0.70913153
 h     -1.44131860     1.65853846     1.22665132
          17

 c      1.26317513    -0.41727789    -0.00611461
 c     -0.07267001    -0.90446809     0.02546074
 c     -1.20360236    -0.16801895     0.05058511
 c     -1.26152783     1.32591028     0.27572507
 c      0.06870204     1.71056697    -0.18437695
 c      1.31692302     0.98120353    -0.12440727
 h     -0.20451682    -1.96321740     0.04733159
 h     -2.00657982     1.78833300    -0.23260536
 h      0.25950035     2.64728900    -0.77335523
 h      2.25973167     1.57471796    -0.05448306
 o      2.19998298    -1.31572959     0.07887641
 h      2.94645245    -0.91997005     0.34410496
 c     -2.48970425    -0.91387729    -0.14669103
 h     -2.29561485    -1.86887464    -0.60432642
 h     -3.04413610    -1.05834857     0.75811384
 h     -3.06883230    -0.22705156    -0.74378093
 h     -1.42103554     1.67838644     1.31562594
          17

 c      1.27297289    -0.40953627    -0.00020745
 c     -0.08515894    -0.90466431     0.02917069
 c     -1.19524286    -0.16448409     0.05497429
 c     -1.26508954     1.32089758     0.28499803
 c      0.07650599     1.70233178    -0.19597654
 c      1.30738361     0.97970282    -0.12745709
 h     -0.18609659    -1.98473694     0.03859414
 h     -2.02442659     1.78907874    -0.24274962
 h      0.24597339     2.64612347    -0.79744569
 h      2.25868889     1.56232630    -0.07187536
 o      2.19901572    -1.31259005     0.07911174
 h      2.97537058    -0.94268752     0.34195190
 c     -2.49199703    -0.91530905    -0.14803398
 h     -2.30261146    -1.84207198    -0.63764526
 h     -3.03074532    -1.05540491     0.71181940
 h     -3.07186718    -0.20362813    -0.78524956
 h     -1.40106510     1.69320532     1.40865809
          17

 c      1.28105616    -0.40104726     0.00534833
 c     -0.09574262    -0.90586528     0.03294513
 c     -1.18912507    -0.16063683     0.05995728
 c     -1.26666281     1.31562060     0.29682164
 c      0.08543152     1.69485618    -0.20878386
 c      1.29804593     0.97855105    -0.12971357
 h     -0.16778297    -2.00919187     0.03115316
 h     -2.05898595     1.79887913    -0.26480397
 h      0.22588761     2.63889406    -0.81698486
 h      2.25222562     1.54660907    -0.09203484
 o      2.19657858    -1.31068166     0.07885890
 h      3.04297901    -0.95085528     0.34990469
 c     -2.49303875    -0.91463785    -0.15194083
 h     -2.31064526    -1.82398317    -0.67643681
 h     -3.03044851    -1.05436749     0.69205351
 h     -3.07789439    -0.18764849    -0.82611654
 h     -1.38046359     1.69857502     1.48794354
          17

 c      1.28700133    -0.39209330     0.01056970
 c     -0.10352652    -0.90870289     0.03679425
 c     -1.18586890    -0.15643872     0.06550169
 c     -1.26694385     1.31099946     0.31092696
 c      0.09464218     1.68830969    -0.22262533
 c      1.28935454     0.97769729    -0.13126286
 h     -0.15047457    -2.03001464     0.02525797
 h     -2.09720466     1.80992613    -0.28785451
 h      0.20029579     2.62524463    -0.83178217
 h      2.24157928     1.52913349    -0.11463900
 o      2.19463661    -1.30924470     0.07875301
 h      3.11738304    -0.95755746     0.35768377
 c     -2.49279716    -0.91133735    -0.15940882
 h     -2.31914880    -1.81494129    -0.71954854
 h     -3.04708131    -1.05634603     0.70380171
 h     -3.08274496    -0.18320452    -0.86045615
 h     -1.35951540     1.69287266     1.54404936
          17

 c      1.29058574    -0.38303864     0.01550351
 c     -0.10795067    -0.91355651     0.04073414
 c     -1.18580169    -0.15194874     0.07154742
 c     -1.26650877     1.30768530     0.32679579
 c      0.10330138     1.68273201    -0.23722655
 c      1.28164320     0.97705167    -0.13220801
 h     -0.13515708    -2.04247527     0.02112957
 h     -2.12815617     1.81597233    -0.30283798
 h      0.17066548     2.60670630    -0.84288014
 h      2.22933264     1.51210005    -0.13942575
 o      2.19462626    -1.30780790     0.07921235
 h      3.17433656    -0.97038476     0.35838834
 c     -2.49188877    -0.90560528    -0.17010856
 h     -2.32813299    -1.81210202    -0.76364217
 h     -3.07460066    -1.06015308     0.73651419
 h     -3.08434169    -0.19155532    -0.88459809
 h     -1.33879166     1.67598069     1.57244837
          17

 c      1.29177360    -0.37432811     0.02022042
 c     -0.10885148    -0.92042294     0.04478940
 c     -1.18890122    -0.14737059     0.07800684
 c     -1.26566561     1.30600167     0.34397878
 c      0.11063103     1.67802913    -0.25223402
 c      1.27516698     0.97652144    -0.13265285
 h     -0.12275009    -2.04463311     0.01886305
 h     -2.14527020     1.81363200    -0.30411646
 h      0.13861412     2.58641472    -0.85249341
 h      2.21873607     1.49787559    -0.16628051
 o      2.19715413    -1.30617545     0.08038846
 h      3.20204100    -0.99138808     0.34935606
 c     -2.49115477    -0.89806552    -0.18306795
 h     -2.33773342    -1.81126877    -0.80426479
 h     -3.10277495    -1.06360559     0.77333495
 h     -3.08243258    -0.21146159    -0.89716940
 h     -1.31884987     1.64865929     1.57149953
          17

 c      1.29069624    -0.36646241     0.02481009
 c     -0.10644946    -0.92888766     0.04899417
 c     -1.19481385    -0.14305455     0.08476370
 c     -1.26450918     1.30598787     0.36208165
 c      0.11596313     1.67400621    -0.26725334
 c      1.27015771     0.97606808    -0.13269698
 h     -0.11395610    -2.03759920     0.01836017
 h     -2.14571717     1.80193375    -0.28899689
 h      0.10563359     2.56834879    -0.86360872
 h      2.21262211     1.48834952    -0.19522594
 o      2.20225329    -1.30427206     0.08227429
 h      3.19714700    -1.01966025     0.33046458
 c     -2.49115974    -0.88946971    -0.19735346
 h     -2.34782011    -1.80871428    -0.83724393
 h     -3.12344104    -1.06496664     0.80069763
 h     -3.07854733    -0.23939739    -0.89917848
 h     -1.30017600     1.61250058     1.54222534
          17

 c      1.28762143    -0.35996193     0.02937359
 c     -0.10126637    -0.93817083     0.05339339
 c     -1.20293038    -0.13944917     0.09167017
 c     -1.26296826     1.30741166     0.38058189
 c      0.11877860     1.67045634    -0.28191697
 c      1.26687820     0.97576263    -0.13244547
 h     -0.10917017    -2.02545239     0.01930518
 h     -2.12969742     1.78181973    -0.25718195
 h      0.07290884     2.55592092    -0.87909203
 h      2.21224924     1.48430960    -0.22627008
 o      2.20948052    -1.30209827     0.08475016
 h      3.16335860    -1.05233026     0.30340322
 c     -2.49205380    -0.88057211    -0.21215817
 h     -2.35786854    -1.80220468    -0.85965652
 h     -3.13203556    -1.06330964     0.81059310
 h     -3.07614228    -0.26963387    -0.89423313
 h     -1.28315789     1.57031696     1.48992756
          17

 c      1.28292149    -0.35532633     0.03401342
 c     -0.09400418    -0.94725607     0.05804294
 c     -1.21249634    -0.13701908     0.09854700
 c     -1.26078411     1.30971824     0.39850220
 c      0.11871976     1.66727532    -0.29596340
 c      1.26562620     0.97580170    -0.13202764
 h     -0.10846241    -2.01454189     0.02119695
 h     -2.10051840     1.75608047    -0.21081201
 h      0.04135841     2.55037232    -0.90056214
 h      2.21676949     1.48519431    -0.25917483
 o      2.21774460    -1.29977308     0.08756295
 h      3.11434188    -1.08419842     0.27199652
 c     -2.49364137    -0.87206887    -0.22669805
 h     -2.36702068    -1.79130824    -0.87025992
 h     -3.12688491    -1.05838199     0.79949443
 h     -3.08037434    -0.29482053    -0.88825166
 h     -1.26797038     1.52682646     1.42800040
          17

 c      1.27703803    -0.35297451     0.03882180
 c     -0.08542210    -0.95513374     0.06300340
 c     -1.22272702    -0.13615630     0.10519125
 c     -1.25743066     1.31197997     0.41408786
 c      0.11558299     1.66451398    -0.30927497
 c      1.26666237     0.97646591    -0.13160953
 h     -0.11162316    -2.01152816     0.02346335
 h     -2.06549517     1.72967334    -0.15509541
 h      0.01184206     2.55006311    -0.92773896
 h      2.22369400     1.48938487    -0.29330391
 o      2.22501656    -1.29760046     0.09030491
 h      3.07858045    -1.10711770     0.24253996
 c     -2.49556339    -0.86444867    -0.24028698
 h     -2.37422473    -1.77734286    -0.86959512
 h     -3.10850104    -1.05048533     0.76737079
 h     -3.09646621    -0.30799703    -0.88750432
 h     -1.25426717     1.48888739     1.38223458
          17

 c      1.27043876    -0.35315866     0.04386922
 c     -0.07624927    -0.96112972     0.06832554
 c     -1.23289998    -0.13711249     0.11138968
 c     -1.25204530     1.31308060     0.42539379
 c      0.10931910     1.66231740    -0.32184759
 c      1.27009449     0.97804372    -0.13138890
 h     -0.11818894    -2.02023224     0.02565043
 h     -2.03683134     1.70992200    -0.09876025
 h     -0.01472072     2.55127764    -0.95874175
 h      2.23001605     1.49483790    -0.32767530
 o      2.22898993    -1.29593188     0.09261031
 h      3.08935815    -1.11289013     0.22070079
 c     -2.49756457    -0.85774311    -0.25265761
 h     -2.37839830    -1.76314611    -0.85990290
 h     -3.07952702    -1.04051621     0.71775242
 h     -3.12642046    -0.30582772    -0.89501427
 h     -1.24084411     1.46301833     1.38421695
          17

 c      1.26356954    -0.35587556     0.04919464
 c     -0.06715548    -0.96513833     0.07403407
 c     -1.24240913    -0.13996894     0.11693545
 c     -1.24357125     1.31227199     0.43256035
 c      0.10005390     1.66080783    -0.33372769
 c      1.27578501     0.98075278    -0.13157351
 h     -0.12736566    -2.03927633     0.02759190
 h     -2.02930860     1.70505436    -0.05183658
 h     -0.03745766     2.54987104    -0.99100992
 h      2.23330142     1.49970491    -0.36118493
 o      2.22957676    -1.29470415     0.09456244
 h      3.14579499    -1.10139662     0.20510658
 c     -2.49961968    -0.85141457    -0.26425891
 h     -2.37860324    -1.75256765    -0.84477512
 h     -3.04533061    -1.03016032     0.65881171
 h     -3.16676721    -0.29030446    -0.90854163
 h     -1.22622324     1.45014180     1.44212171
          17

 c      1.25683644    -0.36084784     0.05480031
 c     -0.05875572    -0.96756587     0.08012074
 c     -1.25077625    -0.14463462     0.12165263
 c     -1.23146992     1.30954211     0.43809064
 c      0.08809654     1.65999330    -0.34494605
 c      1.28333033     0.98467257    -0.13235128
 h     -0.13796198    -2.06280095     0.02942613
 h     -2.05077152     1.71932923    -0.01880901
 h     -0.05577254     2.54265001    -1.02221807
 h      2.23236763     1.50275334    -0.39287495
 o      2.22887099    -1.29350279     0.09649942
 h      3.21358584    -1.07959632     0.19045181
 c     -2.50172950    -0.84457920    -0.27624661
 h     -2.37423063    -1.74941257    -0.82833287
 h     -3.01460308    -1.02209738     0.60443088
 h     -3.21017787    -0.26692720    -0.92266984
 h     -1.20983517     1.44594935     1.53049103
          17

 c      1.25061367    -0.36758867     0.06065363
 c     -0.05160399    -0.96905185     0.08655067
 c     -1.25763857    -0.15086616     0.12542083
 c     -1.21648399     1.30552722     0.44402902
 c      0.07391474     1.65973258    -0.35546215
 c      1.29210267     0.98970635    -0.13386363
 h     -0.14852140    -2.08354026     0.03146998
 h     -2.09346906     1.74881577     0.00547900
 h     -0.06953651     2.52804307    -1.05085347
 h      2.22753443     1.50357551    -0.42215457
 o      2.22868577    -1.29200800     0.09861886
 h      3.26367542    -1.05372354     0.17375106
 c     -2.50373215    -0.83642364    -0.29009295
 h     -2.36520866    -1.75582888    -0.81395909
 h     -2.99775089    -1.01960859     0.57165194
 h     -3.24898479    -0.24162614    -0.93225004
 h     -1.19174620     1.44608458     1.61941251
          17

 c      1.24523989    -0.37549049     0.06669351
 c     -0.04616917    -0.97019887     0.09327608
 c     -1.26273552    -0.15831704     0.12818207
 c     -1.20016318     1.30110839     0.45111459
 c      0.05809436     1.65974573    -0.36514401
 c      1.30132165     0.99558694    -0.13618714
 h     -0.15761467    -2.09562967     0.03406955
 h     -2.14051685     1.78461898     0.02984317
 h     -0.07916780     2.50624281    -1.07649694
 h      2.22052145     1.50260540    -0.44893737
 o      2.22993161    -1.29007148     0.10097212
 h      3.28177834    -1.02748135     0.15439450
 c     -2.50559400    -0.82661827    -0.30667916
 h     -2.35220673    -1.77091608    -0.80324730
 h     -3.00081197    -1.02466438     0.57048085
 h     -3.27741844    -0.21895810    -0.93416433
 h     -1.17196903     1.44783152     1.69050483
          17

 c      1.24099849    -0.38390567     0.07283822
 c     -0.04280659    -0.97142165     0.10024869
 c     -1.26590504    -0.16659921     0.12993309
 c     -1.18394086     1.29700221     0.45949597
 c      0.04129464     1.65965149    -0.37378337
 c      1.31014537     1.00192151    -0.13932737
 h     -0.16411861    -2.09598724     0.03749360
 h     -2.17706066     1.81848369     0.06037862
 h     -0.08559533     2.47901172    -1.09990569
 h      2.21398974     1.50092325    -0.47364115
 o      2.23290394    -1.28764903     0.10354452
 h      3.26364994    -1.00283057     0.13285250
 c     -2.50777209    -0.81552593    -0.32551866
 h     -2.33669988    -1.79065454    -0.79597116
 h     -3.02023798    -1.03581821     0.59473416
 h     -3.29223998    -0.20160641    -0.92753995
 h     -1.15034160     1.44960624     1.73502905
          17

 c      1.23809078    -0.39221395     0.07899301
 c     -0.04173349    -0.97288496     0.10742738
 c     -1.26708666    -0.17533885     0.13070868
 c     -1.16880700     1.29365541     0.46920752
 c      0.02420200     1.65902346    -0.38113616
 c      1.31778480     1.00826283    -0.14323226
 h     -0.16740140    -2.08470848     0.04186812
 h     -2.19405640     1.84485094     0.09951039
 h     -0.09012078     2.44916574    -1.12285256
 h      2.21068639     1.49981669    -0.49697195
 o      2.23744498    -1.28477337     0.10629718
 h      3.21245017    -0.98026032     0.10999743
 c     -2.51088780    -0.80399485    -0.34522887
 h     -2.32077192    -1.80930257    -0.79100061
 h     -3.04672776    -1.04916066     0.62832749
 h     -3.29281088    -0.19033821    -0.91348985
 h     -1.12660362     1.45039698     1.74951713
          17

 c      1.23660383    -0.39987849     0.08505850
 c     -0.04300766    -0.97448104     0.11478278
 c     -1.26632186    -0.18420913     0.13056087
 c     -1.15536185     1.29130458     0.48028639
 c      0.00748286     1.65746824    -0.38698877
 c      1.32362524     1.01419410    -0.14782774
 h     -0.16741779    -2.06508726     0.04713494
 h     -2.18745402     1.86059377     0.14719396
 h     -0.09419355     2.41967042    -1.14754998
 h      2.21235612     1.50018952    -0.51950142
 o      2.24283237    -1.28160963     0.10919292
 h      3.14054239    -0.95777844     0.08667259
 c     -2.51518842    -0.79298918    -0.36440490
 h     -2.30671669    -1.82131778    -0.78736381
 h     -3.07184513    -1.06084297     0.65668871
 h     -3.28125926    -0.18388772    -0.89494625
 h     -1.10042881     1.44947555     1.73343737
          17

 c      1.23648412    -0.40646844     0.09093769
 c     -0.04652124    -0.97584695     0.12229912
 c     -1.26374603    -0.19293465     0.12954412
 c     -1.14389741     1.29002774     0.49271849
 c     -0.00826418     1.65471559    -0.39124546
 c      1.32731411     1.01939040    -0.15305725
 h     -0.16470579    -2.04329477     0.05303498
 h     -2.15703248     1.86450876     0.20187336
 h     -0.09916140     2.39250801    -1.17565609
 h      2.21890794     1.50209565    -0.54122844
 o      2.24753167    -1.27861157     0.11224628
 h      3.07359611    -0.92842444     0.06287125
 c     -2.52038834    -0.78339152    -0.38190154
 h     -2.29661726    -1.82280909    -0.78486293
 h     -3.09032043    -1.06822376     0.67075677
 h     -3.26266148    -0.17874769    -0.87655645
 h     -1.07137428     1.44632157     1.68894942
          17

 c      1.23753004    -0.41163158     0.09654100
 c     -0.05202681    -0.97647234     0.12996997
 c     -1.25957461    -0.20127275     0.12771390
 c     -1.13439834     1.28971952     0.50625243
 c     -0.02254773     1.65067994    -0.39400330
 c      1.32876738     1.02362831    -0.15889738
 h     -0.16021018    -2.02710929     0.05915884
 h     -2.10630437     1.85734548     0.26083225
 h     -0.10609896     2.36785657    -1.20728622
 h      2.22837680     1.50470582    -0.56143033
 o      2.24965269    -1.27652242     0.11558785
 h      3.04366675    -0.88056373     0.03667780
 c     -2.52581876    -0.77592623    -0.39678898
 h     -2.29201126    -1.81227681    -0.78423679
 h     -3.09956830    -1.06982386     0.66609448
 h     -3.24437306    -0.16949134    -0.86409149
 h     -1.03867350     1.44077088     1.62263842
          17

 c      1.23942118    -0.41505011     0.10178936
 c     -0.05918293    -0.97594484     0.13778387
 c     -1.25409242    -0.20897890     0.12513699
 c     -1.12647541     1.28996935     0.52006364
 c     -0.03500303     1.64545097    -0.39556294
 c      1.32808743     1.02675601    -0.16534262
 h     -0.15489424    -2.02308901     0.06512652
 h     -2.04365512     1.84257122     0.32018833
 h     -0.11576469     2.34415414    -1.24069987
 h      2.23770005     1.50671426    -0.57891923
 o      2.24903038    -1.27553822     0.11932699
 h      3.05631019    -0.81166810     0.00643039
 c     -2.53077675    -0.77099833    -0.40838698
 h     -2.29362761    -1.79093776    -0.78712484
 h     -3.09887617    -1.06505735     0.64146950
 h     -3.23326920    -0.15073434    -0.86266214
 h     -1.00063839     1.43345686     1.54926654
          17

 c      1.24178848    -0.41644023     0.10661272
 c     -0.06757515    -0.97425022     0.14570419
 c     -1.24765194    -0.21577478     0.12190129
 c     -1.11932541     1.28990281     0.53246134
 c     -0.04539516     1.63922095    -0.39636337
 c      1.32545141     1.02865231    -0.17237641
 h     -0.14935742    -2.03314503     0.07085255
 h     -1.98386464     1.82752707     0.37507334
 h     -0.12862815     2.31899412    -1.27291134
 h      2.24379669     1.50689193    -0.59250111
 o      2.24754327    -1.27479150     0.12331210
 h      3.08494317    -0.73658009    -0.02542808
 c     -2.53493836    -0.76840238    -0.41644442
 h     -2.30119139    -1.76280993    -0.79598696
 h     -3.08908170    -1.05414026     0.59834628
 h     -3.23153973    -0.12063525    -0.87417687
 h     -0.95350375     1.42630759     1.49488815
          17

 c      1.24425849    -0.41560911     0.11095195
 c     -0.07668347    -0.97187997     0.15366113
 c     -1.24068065    -0.22134553     0.11810846
 c     -1.11188964     1.28830954     0.54157070
 c     -0.05360040     1.63220238    -0.39689093
 c      1.32102997     1.02920249    -0.17995326
 h     -0.14381092    -2.05337911     0.07667800
 h     -1.94632975     1.82285310     0.42098633
 h     -0.14488604     2.29021464    -1.30076927
 h      2.24442276     1.50450121    -0.60136771
 o      2.24691614    -1.27328799     0.12728154
 h      3.10493453    -0.67215495    -0.05471086
 c     -2.53845656    -0.76719380    -0.42128708
 h     -2.31343777    -1.73418699    -0.81389261
 h     -3.07289086    -1.03827046     0.54149017
 h     -3.23517579    -0.08272355    -0.89637796
 h     -0.89148708     1.42158766     1.48751677
          17

 c      1.24645242    -0.41250938     0.11476633
 c     -0.08585274    -0.96963418     0.16156585
 c     -1.23368071    -0.22538088     0.11384962
 c     -1.10329309     1.28446747     0.54744023
 c     -0.05957124     1.62457760    -0.39760697
 c      1.31495050     1.02829410    -0.18799627
 h     -0.13837194    -2.07642057     0.08322901
 h     -1.94437981     1.83630130     0.45649964
 h     -0.16447367     2.25662871    -1.32191509
 h      2.23864490     1.49949640    -0.60531670
 o      2.24801058    -1.27041527     0.13103813
 h      3.10462409    -0.62874505    -0.07827314
 c     -2.54156830    -0.76599555    -0.42385494
 h     -2.32858866    -1.71167494    -0.84381688
 h     -3.05576947    -1.02004486     0.48045159
 h     -3.23710827    -0.04372759    -0.92453900
 h     -0.81266734     1.41860480     1.52973877
          17

 c      1.24798308    -0.40726036     0.11804102
 c     -0.09432018    -0.96831576     0.16933380
 c     -1.22720033    -0.22762162     0.10919646
 c     -1.09346503     1.27884737     0.55220846
 c     -0.06331647     1.61647319    -0.39887253
 c      1.30729222     1.02582332    -0.19640503
 h     -0.13329186    -2.09491424     0.09115272
 h     -1.97295605     1.86464608     0.48409485
 h     -0.18712616     2.21829406    -1.33537900
 h      2.22698035     1.49255352    -0.60480461
 o      2.25108749    -1.26587742     0.13447069
 h      3.08122942    -0.61103452    -0.09439294
 c     -2.54411719    -0.76354903    -0.42570265
 h     -2.34526212    -1.69882111    -0.88715552
 h     -3.04657869    -1.00372313     0.43037620
 h     -3.23116037    -0.01007424    -0.95375719
 h     -0.72417940     1.41373777     1.59578026
          17

 c      1.24847614    -0.40013749     0.12079136
 c     -0.10130885    -0.96851678     0.17690142
 c     -1.22177539    -0.22787997     0.10422002
 c     -1.08313789     1.27257025     0.55797013
 c     -0.06491702     1.60794509    -0.40087211
 c      1.29810188     1.02170500    -0.20506627
 h     -0.12895979    -2.10376391     0.10092566
 h     -2.01398342     1.89646576     0.50728395
 h     -0.21249233     2.17645703    -1.34183675
 h      2.21126322     1.48496845    -0.60085836
 o      2.25600393    -1.25961080     0.13754830
 h      3.03781052    -0.61933609    -0.10271945
 c     -2.54554460    -0.75917035    -0.42865035
 h     -2.36311258    -1.69377620    -0.94217901
 h     -3.05518742    -0.99403581     0.40744528
 h     -3.21378729     0.01402730    -0.98017047
 h     -0.63664011     1.40410419     1.65902735
          17

 c      1.24760736    -0.39154730     0.12306339
 c     -0.10615093    -0.97051484     0.18423070
 c     -1.21785188    -0.22605969     0.09901075
 c     -1.07312481     1.26656313     0.56591118
 c     -0.06454508     1.59898153    -0.40358789
 c      1.28742881     1.01589143    -0.21386878
 h     -0.12579238    -2.10094465     0.11277763
 h     -2.05031268     1.92101671     0.52840242
 h     -0.24025719     2.13327355    -1.34355281
 h      2.19420512     1.47840041    -0.59484688
 o      2.26218039    -1.25184718     0.14035952
 h      2.98380886    -0.64864862    -0.10491457
 c     -2.54552497    -0.75296242    -0.43373771
 h     -2.38251421    -1.69059186    -1.00400971
 h     -3.08515552    -0.99281301     0.41667940
 h     -3.18415524     0.02699518    -1.00133254
 h     -0.55845722     1.38864203     1.70400593
          17

 c      1.24514811    -0.38200270     0.12493125
 c     -0.10839363    -0.97422147     0.19130319
 c     -1.21570962    -0.22218485     0.09368719
 c     -1.06391828     1.26131214     0.57651676
 c     -0.06246665     1.58953572    -0.40684341
 c      1.27538197     1.00840826    -0.22272931
 h     -0.12412323    -2.08768473     0.12668415
 h     -2.07111905     1.93183097     0.54864035
 h     -0.27020897     2.09130494    -1.34388218
 h      2.17860509     1.47442760    -0.58812145
 o      2.26839005    -1.24332426     0.14322287
 h      2.93826543    -0.68547074    -0.10637463
 c     -2.54442117    -0.74566404    -0.44061599
 h     -2.40373503    -1.68270927    -1.06629716
 h     -3.12957241    -0.99729730     0.44647605
 h     -3.14381745     0.02981033    -1.01635649
 h     -0.49506310     1.36742654     1.72385400
          17

 c      1.24102027    -0.37210653     0.12648958
 c     -0.10785367    -0.97915939     0.19810967
 c     -1.21541581    -0.21642090     0.08839885
 c     -1.05568804     1.25694973     0.58986181
 c     -0.05903434     1.57959264    -0.41041004
 c      1.26219180     0.99940828    -0.23162686
 h     -0.12413473    -2.06844850     0.14239445
 h     -2.07110950     1.92621847     0.56862349
 h     -0.30215535     2.05281777    -1.34619694
 h      2.16635302     1.47399396    -0.58162686
 o      2.27280362    -1.23528035     0.14674317
 h      2.92878521    -0.70819218    -0.11699123
 c     -2.54285693    -0.73820923    -0.44827126
 h     -2.42644115    -1.66551759    -1.12308102
 h     -3.17701041    -1.00289283     0.47927922
 h     -3.09647918     0.02600718    -1.02608204
 h     -0.44981633     1.34108350     1.71649146
          17

 c      1.23534210    -0.36253564     0.12784160
 c     -0.10461764    -0.98450635     0.20464058
 c     -1.21681885    -0.20907414     0.08332535
 c     -1.04837002     1.25335242     0.60574737
 c     -0.05468512     1.56924093    -0.41414059
 c      1.24823706     0.98922293    -0.24062620
 h     -0.12584131    -2.05041194     0.15950360
 h     -2.04904510     1.90429126     0.58877991
 h     -0.33563783     2.01911122    -1.35248057
 h      2.15767970     1.47698522    -0.57569662
 o      2.27441131    -1.22829638     0.15131547
 h      2.96875709    -0.70593138    -0.14306247
 c     -2.54120648    -0.73142245    -0.45576066
 h     -2.44967897    -1.63721033    -1.16989897
 h     -3.21812196    -1.00591140     0.50160114
 h     -3.04764423     0.02158463    -1.03317347
 h     -0.42458334     1.31054547     1.68282619
          17

 c      1.22840507    -0.35401982     0.12909353
 c     -0.09899315    -0.98928797     0.21087573
 c     -1.21958294    -0.20056294     0.07866911
 c     -1.04172725     1.25016447     0.62368829
 c     -0.04994878     1.55870326    -0.41805613
 c      1.23402242     0.97836450    -0.24987075
 h     -0.12911759    -2.04153950     0.17760441
 h     -2.00742311     1.86873898     0.60949218
 h     -0.36959219     1.99026720    -1.36241485
 h      2.15116433     1.48220758    -0.57016469
 o      2.27431617    -1.22138880     0.15650945
 h      3.03722844    -0.69321607    -0.17741881
 c     -2.53954536    -0.72589577    -0.46236624
 h     -2.47207115    -1.59872754    -1.20427091
 h     -3.24724655    -1.00413970     0.50578392
 h     -3.00351654     0.02399728    -1.04152495
 h     -0.41945902     1.27699357     1.62688014
          17

 c      1.22058892    -0.34730574     0.13035802
 c     -0.09143138    -0.99274100     0.21677537
 c     -1.22325128    -0.19136168     0.07463915
 c     -1.03539436     1.24675750     0.64275958
 c     -0.04544859     1.54829969    -0.42232854
 c      1.22012296     0.96745315    -0.25954531
 h     -0.13370759    -2.04694262     0.19647293
 h     -1.95351921     1.82543850     0.63112575
 h     -0.40227547     1.96549193    -1.37366071
 h      2.14450408     1.48780443    -0.56468834
 o      2.27414229    -1.21340042     0.16164147
 h      3.10492516    -0.68777643    -0.20863177
 c     -2.53787194    -0.72181090    -0.46761839
 h     -2.49204367    -1.55345457    -1.22596434
 h     -3.26169458    -0.99651761     0.48856591
 h     -2.96886557     0.03935405    -1.05425668
 h     -0.43125420     1.24179697     1.55771951
          17

 c      1.21229161    -0.34310003     0.13174965
 c     -0.08245163    -0.99464464     0.22228636
 c     -1.22732505    -0.18192611     0.07142973
 c     -1.02899899     1.24219446     0.66132798
 c     -0.04186310     1.53837566    -0.42718390
 c      1.20710161     0.95710664    -0.26983004
 h     -0.13913008    -2.06566727     0.21611276
 h     -1.90097082     1.78430884     0.65399793
 h     -0.43161019     1.94377049    -1.38307398
 h      2.13554809     1.49187917    -0.55907391
 o      2.27486760    -1.20379220     0.16629210
 h      3.15332664    -0.69784957    -0.22937781
 c     -2.53629586    -0.71871366    -0.47139748
 h     -2.50805007    -1.50681415    -1.23719557
 h     -3.26108515    -0.98287089     0.44999140
 h     -2.94508519     0.06897855    -1.07120397
 h     -0.45052496     1.20609551     1.49285774
          17

 c      1.20388673    -0.34199606     0.13335651
 c     -0.07254822    -0.99532795     0.22736470
 c     -1.23134916    -0.17258489     0.06919751
 c     -1.02245034     1.23539939     0.67702837
 c     -0.03986415     1.52923495    -0.43281102
 c      1.19542167     0.94781757    -0.28086553
 h     -0.14459530    -2.09114089     0.23664997
 h     -1.86828322     1.75817711     0.67843408
 h     -0.45576233     1.92435575    -1.38799552
 h      2.12311745     1.49306193    -0.55340870
 o      2.27690418    -1.19249266     0.17030755
 h      3.17373781    -0.72475199    -0.23644755
 c     -2.53496946    -0.71552706    -0.47398746
 h     -2.51879829    -1.46546698    -1.24249180
 h     -3.24745652    -0.96391236     0.39347735
 h     -2.93038472     0.10868339    -1.08858474
 h     -0.45986773     1.16975583     1.45893079
          17

 c      1.19556088    -0.34454237     0.13518021
 c     -0.06176665    -0.99537524     0.23198672
 c     -1.23509664    -0.16312603     0.06804842
 c     -1.01613379     1.22555299     0.68813315
 c     -0.04008983     1.52112598    -0.43943582
 c      1.18532428     0.93980842    -0.29277675
 h     -0.14915483    -2.11485157     0.25867594
 h     -1.86838314     1.75643322     0.70513650
 h     -0.47373450     1.90657801    -1.38695646
 h      2.10753251     1.49099340    -0.54764220
 o      2.28039018    -1.17975215     0.17375390
 h      3.16384388    -0.76609816    -0.22956449
 c     -2.53376384    -0.71089205    -0.47616176
 h     -2.52351050    -1.43569997    -1.24756732
 h     -3.22614261    -0.94146421     0.32711149
 h     -2.92174753     0.15148923    -1.10128783
 h     -0.44356038     1.13151141     1.47730037
          17

 c      1.19000171    -0.34804511     0.13649225
 c     -0.05410332    -0.99654302     0.23640962
 c     -1.23759626    -0.15619935     0.06739517
 c     -1.00891427     1.21511968     0.69359608
 c     -0.04390116     1.51449348    -0.44559579
 c      1.17792925     0.93200649    -0.30497050
 h     -0.15118171    -2.12925934     0.27611654
 h     -1.89708996     1.77646619     0.73518140
 h     -0.48705867     1.88784947    -1.38451059
 h      2.09173922     1.48747754    -0.53919366
 o      2.28454244    -1.16591785     0.17700761
 h      3.13039329    -0.81588760    -0.21356553
 c     -2.53241216    -0.70364488    -0.47808000
 h     -2.52046233    -1.42205309    -1.25640924
 h     -3.21102187    -0.92026563     0.26255437
 h     -2.91589888     0.19130586    -1.10529163
 h     -0.40407102     1.08675274     1.54459133
          17

 c      1.18793640    -0.35165651     0.13694910
 c     -0.05040399    -0.99919922     0.24056523
 c     -1.23830603    -0.15186414     0.06700522
 c     -1.00061174     1.20514825     0.69581270
 c     -0.05202637     1.50907264    -0.45096282
 c      1.17348159     0.92372429    -0.31714446
 h     -0.15023683    -2.13083833     0.28926807
 h     -1.93660699     1.80699849     0.76901040
 h     -0.49713920     1.86780013    -1.38278460
 h      2.07799805     1.48425224    -0.52754050
 o      2.28844718    -1.15172412     0.18059138
 h      3.08740416    -0.86542628    -0.19569826
 c     -2.53007975    -0.69317996    -0.48125717
 h     -2.50951847    -1.42327928    -1.26944836
 h     -3.21612347    -0.90473829     0.21594454
 h     -2.91075167     0.22331681    -1.09883601
 h     -0.35957798     1.03943912     1.63282459
          17

 c      1.18931828    -0.35500831     0.13622093
 c     -0.05052688    -1.00316072     0.24434199
 c     -1.23696229    -0.14964149     0.06675597
 c     -0.99168059     1.19641014     0.69695772
 c     -0.06484468     1.50461081    -0.45535531
 c      1.17186380     0.91435209    -0.32913144
 h     -0.14668631    -2.12001072     0.29912255
 h     -1.96966176     1.83661366     0.80626025
 h     -0.50632272     1.84556640    -1.38411383
 h      2.06884187     1.48364975    -0.51121511
 o      2.29067469    -1.13816789     0.18546838
 h      3.06070781    -0.90353558    -0.18934907
 c     -2.52615311    -0.67948160    -0.48692528
 h     -2.49130063    -1.43441679    -1.28344562
 h     -3.24966579    -0.89767003     0.19687797
 h     -2.90518365     0.24470721    -1.08210242
 h     -0.32284519     0.99384681     1.71901400
          17

 c      1.19326054    -0.35880544     0.13459566
 c     -0.05366409    -1.00797292     0.24779837
 c     -1.23384721    -0.14941584     0.06703390
 c     -0.98292323     1.18883888     0.69801835
 c     -0.08105288     1.50094442    -0.45864292
 c      1.17231369     0.90473006    -0.34113219
 h     -0.14133891    -2.10058718     0.30611099
 h     -1.98533130     1.85782574     0.84539737
 h     -0.51582679     1.82456704    -1.38974768
 h      2.06576724     1.48619821    -0.49260490
 o      2.28981871    -1.12582480     0.19242199
 h      3.07414581    -0.92245591    -0.20688728
 c     -2.52101205    -0.66320222    -0.49498440
 h     -2.46701652    -1.44928053    -1.29359509
 h     -3.30487305    -0.89748283     0.19961898
 h     -2.89917718     0.25535470    -1.05719988
 h     -0.29942922     0.95317217     1.79002474
          17

 c      1.19921423    -0.36289670     0.13211112
 c     -0.05936705    -1.01297748     0.25098638
 c     -1.22909772    -0.15112935     0.06798531
 c     -0.97485229     1.18250245     0.69948460
 c     -0.09964108     1.49765801    -0.46068753
 c      1.17425202     0.89527495    -0.35313901
 h     -0.13536186    -2.07966220     0.31067254
 h     -1.97867986     1.86644701     0.88496914
 h     -0.52685901     1.80718373    -1.40038713
 h      2.06863837     1.49176024    -0.47328167
 o      2.28667812    -1.11468783     0.20120775
 h      3.11761329    -0.92572474    -0.24409927
 c     -2.51581433    -0.64542181    -0.50440299
 h     -2.43821958    -1.46207626    -1.29585476
 h     -3.36542966    -0.90008811     0.21030422
 h     -2.89367685     0.25777682    -1.02794834
 h     -0.29054691     0.91918660     1.83976814
          17

 c      1.20651946    -0.36700948     0.12873040
 c     -0.06705889    -1.01735924     0.25391933
 c     -1.22293112    -0.15464214     0.06967884
 c     -0.96779771     1.17740874     0.70166435
 c     -0.11969702     1.49440243    -0.46154431
 c      1.17718729     0.88636046    -0.36515061
 h     -0.13004088    -2.06614087     0.31328606
 h     -1.94877865     1.86080739     0.92368737
 h     -0.54005764     1.79446012    -1.41512106
 h      2.07565891     1.49932693    -0.45399846
 o      2.28340582    -1.10457880     0.21092265
 h      3.16139516    -0.92088054    -0.28582057
 c     -2.51142526    -0.62730620    -0.51408330
 h     -2.40674075    -1.46851439    -1.28795057
 h     -3.41686812    -0.90187281     0.21771933
 h     -2.89069961     0.25732047    -0.99949466
 h     -0.29567657     0.89276805     1.86550683
          17

 c      1.21628555    -0.37267934     0.12464388
 c     -0.08042043    -1.02582715     0.25388620
 c     -1.21263151    -0.16011036     0.07118023
 c     -0.95826582     1.16929573     0.70884194
 c     -0.14010883     1.49481989    -0.46232187
 c      1.17835006     0.88055575    -0.37681037
 h     -0.11879928    -2.06518809     0.32008268
 h     -1.89687216     1.84401536     0.94931019
 h     -0.55002743     1.79604760    -1.43588533
 h      2.07968045     1.49937877    -0.44500815
 o      2.28109637    -1.09444302     0.22186660
 h      3.20459821    -0.89987066    -0.31189505
 c     -2.50845028    -0.61020505    -0.52341983
 h     -2.37760086    -1.45686668    -1.26508856
 h     -3.44540614    -0.90035663     0.21938164
 h     -2.89481410     0.26238494    -0.97891994
 h     -0.32076213     0.88279133     1.85805379
          17

 c      1.22620746    -0.37694071     0.11886341
 c     -0.09564467    -1.03162115     0.25291005
 c     -1.20050246    -0.16833755     0.07259255
 c     -0.94868910     1.16376699     0.71957358
 c     -0.16163602     1.49338459    -0.46222138
 c      1.18056185     0.87505922    -0.38789638
 h     -0.11015978    -2.08319677     0.32674726
 h     -1.83117084     1.81296423     0.96923016
 h     -0.56244819     1.79856492    -1.45511090
 h      2.08303928     1.49935323    -0.43646128
 o      2.28148285    -1.08549399     0.23250498
 h      3.21396725    -0.87838244    -0.32104797
 c     -2.50686527    -0.59443649    -0.53150512
 h     -2.34977001    -1.43648849    -1.23547952
 h     -3.45037150    -0.89415514     0.20954031
 h     -2.90597583     0.27687965    -0.96949134
 h     -0.36274228     0.88841550     1.81709501
          17

 c      1.23530481    -0.37954389     0.11141126
 c     -0.11175652    -1.03521101     0.25108050
 c     -1.18726571    -0.17891903     0.07382433
 c     -0.93862634     1.16036890     0.73345185
 c     -0.18356491     1.48994504    -0.46162357
 c      1.18343407     0.87004425    -0.39842088
 h     -0.10480777    -2.11537723     0.33271118
 h     -1.76311303     1.77393348     0.98487786
 h     -0.57667103     1.80103913    -1.46816183
 h      2.08469530     1.49900568    -0.42878432
 o      2.28508710    -1.07788606     0.24273075
 h      3.18711871    -0.85799958    -0.31104605
 c     -2.50656745    -0.57988604    -0.53777127
 h     -2.32424533    -1.41144479    -1.20462732
 h     -3.43104314    -0.88312087     0.18821421
 h     -2.92362549     0.30179931    -0.97232702
 h     -0.41697709     0.90832588     1.74615512
          17

 c      1.24278579    -0.38041782     0.10238169
 c     -0.12767215    -1.03769704     0.24856448
 c     -1.17379606    -0.19118833     0.07476817
 c     -0.92747235     1.15836865     0.74911303
 c     -0.20524198     1.48437557    -0.46079323
 c      1.18657067     0.86566333    -0.40840449
 h     -0.10338224    -2.15134412     0.33699070
 h     -1.71062948     1.73813080     0.99953583
 h     -0.59243868     1.80275106    -1.47161761
 h      2.08414385     1.49843955    -0.42240255
 o      2.29190688    -1.07172946     0.25263623
 h      3.12831338    -0.83924591    -0.28329942
 c     -2.50748442    -0.56580392    -0.54196628
 h     -2.30134477    -1.38763105    -1.17925342
 h     -3.38970283    -0.86794415     0.15760664
 h     -2.94448126     0.33285941    -0.98557686
 h     -0.47375499     0.93849063     1.65736895
          17

 c      1.24810608    -0.37971615     0.09196140
 c     -0.14220974    -1.04031789     0.24556117
 c     -1.16108385    -0.20425337     0.07530662
 c     -0.91531289     1.15728867     0.76341225
 c     -0.22608312     1.47656612    -0.45981559
 c      1.18957739     0.86204344    -0.41787589
 h     -0.10654763    -2.18086766     0.33862700
 h     -1.69330878     1.71817751     1.01712179
 h     -0.61000343     1.80341685    -1.46393148
 h      2.08145669     1.49811027    -0.41772139
 o      2.30120319    -1.06712718     0.26262549
 h      3.05127733    -0.82052659    -0.24491090
 c     -2.50937359    -0.55118680    -0.54426576
 h     -2.28096971    -1.37054049    -1.16537039
 h     -3.33261276    -0.85048461     0.12285958
 h     -2.96391577     0.36328413    -1.00582259
 h     -0.51302850     0.96954898     1.58250351
          17

 c      1.25097631    -0.37781766     0.08044206
 c     -0.15417681    -1.04414516     0.24225383
 c     -1.15015107    -0.21710297     0.07531394
 c     -0.90408276     1.15773397     0.77170137
 c     -0.24556431     1.46642914    -0.45861811
 c      1.19208066     0.85929416    -0.42687419
 h     -0.11476881    -2.19706818     0.33697498
 h     -1.71817460     1.71780963     1.03841664
 h     -0.63010561     1.80323078    -1.44571879
 h      2.07716342     1.49872389    -0.41511115
 o      2.31111373    -1.06437099     0.27371048
 h      2.98539593    -0.79500834    -0.21357570
 c     -2.51147238    -0.53523147    -0.54547895
 h     -2.26342984    -1.36215599    -1.16581832
 h     -3.27171642    -0.83450256     0.09346427
 h     -2.97774955     0.38702962    -1.02948807
 h     -0.50525841     0.98776088     1.57428621
          17

 c      1.25132397    -0.37526501     0.06819653
 c     -0.16251964    -1.04994231     0.23876874
 c     -1.14191862    -0.22877744     0.07464518
 c     -0.89554146     1.16048854     0.77319303
 c     -0.26319102     1.45392963    -0.45709463
 c      1.19374609     0.85752213    -0.43545350
 h     -0.12810826    -2.19712012     0.33176568
 h     -1.77287987     1.72798423     1.05969700
 h     -0.65388127     1.80279948    -1.41973559
 h      2.07199937     1.50105596    -0.41488465
 o      2.31925152    -1.06400146     0.28726885
 h      2.96690837    -0.75040362    -0.21355545
 c     -2.51242149    -0.51753952    -0.54706054
 h     -2.25012196    -1.35968356    -1.17922512
 h     -3.22401209    -0.82592082     0.08303829
 h     -2.98326343     0.40034704    -1.05350307
 h     -0.44286063     0.99031694     1.64598818
          17

 c      1.24927532    -0.37267440     0.05561441
 c     -0.16649595    -1.05802869     0.23515346
 c     -1.13704031    -0.23850778     0.07314637
 c     -0.88918979     1.16547461     0.77276769
 c     -0.27850030     1.43910019    -0.45519548
 c      1.19428190     0.85684189    -0.44368860
 h     -0.14614184    -2.18224984     0.32310294
 h     -1.83744494     1.73630104     1.07621476
 h     -0.68266322     1.80301931    -1.39025323
 h      2.06658653     1.50573275    -0.41724955
 o      2.32550875    -1.06577656     0.30308647
 h      2.99495401    -0.68642615    -0.24397921
 c     -2.51102801    -0.49822255    -0.55038300
 h     -2.24319775    -1.35751373    -1.20135752
 h     -3.20272203    -0.82988937     0.10225121
 h     -2.97945485     0.40209979    -1.07556490
 h     -0.35334755     0.98835761     1.74717799
          17

 c      1.24517368    -0.37067336     0.04305762
 c     -0.16579962    -1.06812030     0.23137039
 c     -1.13575296    -0.24577360     0.07070323
 c     -0.88440149     1.17249785     0.77447795
 c     -0.29113195     1.42203026    -0.45292148
 c      1.19344712     0.85735781    -0.45166479
 h     -0.16799949    -2.15795989     0.31148629
 h     -1.89550337     1.73444164     1.08487639
 h     -0.71754951     1.80476939    -1.36163409
 h      2.06116565     1.51302891    -0.42227391
 o      2.33169085    -1.06837148     0.31937357
 h      3.03709498    -0.61991455    -0.27875764
 c     -2.50735295    -0.47813711    -0.55559210
 h     -2.24457717    -1.35018906    -1.22733175
 h     -3.20542788    -0.84504553     0.14764461
 h     -2.96700877     0.39381577    -1.09444023
 h     -0.26220443     0.99011760     1.83650963
          17

 c      1.23952599    -0.36985067     0.03085170
 c     -0.16058619    -1.07925454     0.22729381
 c     -1.13782108    -0.25034182     0.06726925
 c     -0.88100813     1.18137530     0.78016288
 c     -0.30092162     1.40288034    -0.45037679
 c      1.19107326     0.85912219    -0.45944865
 h     -0.19257385    -2.13408484     0.29780382
 h     -1.93685808     1.71889339     1.08456385
 h     -0.75871864     1.80829387    -1.33656304
 h      2.05548832     1.52276398    -0.42989538
 o      2.33892863    -1.07058633     0.33475135
 h      3.07051486    -0.56561000    -0.29826514
 c     -2.50240142    -0.45871171    -0.56164737
 h     -2.25524587    -1.33412792    -1.25302547
 h     -3.21835602    -0.86380705     0.20376786
 h     -2.94823331     0.37971390    -1.11030573
 h     -0.18289534     0.99862870     1.89649529
          17

 c      1.23289842    -0.37068904     0.01927544
 c     -0.15138759    -1.08999270     0.22273409
 c     -1.14259525    -0.25225180     0.06286527
 c     -0.87894223     1.19185392     0.79043174
 c     -0.30797376     1.38190239    -0.44780602
 c      1.18707260     0.86209786    -0.46706448
 h     -0.21889514    -2.12279154     0.28312779
 h     -1.95625889     1.68945146     1.07566102
 h     -0.80482736     1.81264416    -1.31498957
 h      2.04889684     1.53434957    -0.43995057
 o      2.34749255    -1.07167391     0.34853273
 h      3.08582483    -0.53120815    -0.29388308
 c     -2.49707971    -0.44136587    -0.56727929
 h     -2.27506069    -1.30813486    -1.27561867
 h     -3.22903157    -0.87825170     0.25507632
 h     -2.92679579     0.36628066    -1.12481020
 h     -0.12204243     1.01447840     1.92163160
          17

 c      1.22584657    -0.37350170     0.00854206
 c     -0.13897835    -1.09903748     0.21749817
 c     -1.14913453    -0.25173044     0.05756409
 c     -0.87798584     1.20359375     0.80527123
 c     -0.31267564     1.35942519    -0.44551730
 c      1.18142854     0.86613247    -0.47448465
 h     -0.24624742    -2.13265302     0.26827172
 h     -1.95234763     1.64814295     1.05971761
 h     -0.85299137     1.81569053    -1.29461595
 h      2.04054560     1.54695951    -0.45220054
 o      2.35723526    -1.07120787     0.36042845
 h      3.08073512    -0.51979554    -0.26324261
 c     -2.49190076    -0.42711587    -0.57149802
 h     -2.30283035    -1.27342663    -1.29380610
 h     -3.23060266    -0.88315412     0.29137396
 h     -2.90681393     0.36070665    -1.14033682
 h     -0.08333036     1.03732499     1.91111254
          17

 c      1.21889219    -0.37839613    -0.00121407
 c     -0.12430126    -1.10590731     0.21144396
 c     -1.15633163    -0.24908706     0.05146966
 c     -0.87761596     1.21615492     0.82424533
 c     -0.31564480     1.33580025    -0.44373558
 c      1.17418008     0.87094785    -0.48163183
 h     -0.27345139    -2.16227614     0.25350439
 h     -1.92790858     1.59892861     1.03941952
 h     -0.89945169     1.81475792    -1.27248408
 h      2.02967673     1.55974848    -0.46634522
 o      2.36777716    -1.06901660     0.37041371
 h      3.05735866    -0.53108201    -0.20798374
 c     -2.48721948    -0.41635639    -0.57370061
 h     -2.33653503    -1.23345434    -1.30794533
 h     -3.22059154    -0.87589621     0.30736269
 h     -2.89122906     0.36804030    -1.15817684
 h     -0.06908647     1.06640395     1.86632952
          17

 c      1.21252750    -0.38527623    -0.00993818
 c     -0.10842787    -1.11095638     0.20448534
 c     -1.16301132    -0.24463696     0.04469704
 c     -0.87688858     1.22897532     0.84650185
 c     -0.31763884     1.31134339    -0.44250093
 c      1.16540947     0.87614966    -0.48839052
 h     -0.29811199    -2.20124022     0.23879872
 h     -1.89141751     1.54780687     1.01867639
 h     -0.94050439     1.80744492    -1.24646454
 h      2.01585389     1.57204404    -0.48203464
 o      2.37841378    -1.06527376     0.37879694
 h      3.02358607    -0.55997071    -0.13477124
 c     -2.48345192    -0.40875974    -0.57370774
 h     -2.37368767    -1.19335065    -1.32002689
 h     -3.19930562    -0.85577026     0.30127849
 h     -2.88049779     0.38873802    -1.17672953
 h     -0.08027311     1.10056030     1.79096565
          17

 c      1.20723473    -0.39387442    -0.01764766
 c     -0.09244932    -1.11483720     0.19657551
 c     -1.16801474    -0.23866031     0.03735313
 c     -0.87452391     1.24140700     0.87065765
 c     -0.31945533     1.28629782    -0.44166306
 c      1.15523378     0.88125774    -0.49462416
 h     -0.31706939    -2.23707246     0.22422685
 h     -1.85837722     1.50245186     1.00231041
 h     -0.97327615     1.79223810    -1.21601936
 h      1.99907671     1.58345570    -0.49889107
 o      2.38776200    -1.06077630     0.38645619
 h      2.99836479    -0.59210292    -0.05897984
 c     -2.48103854    -0.40342858    -0.57175545
 h     -2.41182503    -1.15866126    -1.33305943
 h     -3.16932197    -0.82369685     0.27447163
 h     -2.87288211     0.41891066    -1.19167975
 h     -0.11448427     1.13797465     1.69335830
          17

 c      1.20351378    -0.40379748    -0.02442267
 c     -0.07733250    -1.11808489     0.18770257
 c     -1.17029032    -0.23137808     0.02952104
 c     -0.86978647     1.25293445     0.89450629
 c     -0.32182978     1.26081394    -0.44094233
 c      1.14379169     0.88575394    -0.50019610
 h     -0.32744277    -2.26037392     0.21008591
 h     -1.84738795     1.47003607     0.99467454
 h     -0.99625207     1.76887070    -1.18236304
 h      1.97975418     1.59389123    -0.51654085
 o      2.39362288    -1.05703076     0.39480251
 h      3.01347332    -0.60257306    -0.00399567
 c     -2.48019331    -0.39924415    -0.56850830
 h     -2.44895011    -1.13341012    -1.34957784
 h     -3.13609391    -0.78253792     0.23226428
 h     -2.86590987     0.45281385    -1.19803863
 h     -0.15988299     1.17559031     1.59226829
          17

 c      1.20187847    -0.41456919    -0.03039031
 c     -0.06382683    -1.12100271     0.17788863
 c     -1.16899347    -0.22294651     0.02125632
 c     -0.86449508     1.26349502     0.91459766
 c     -0.32533533     1.23493872    -0.44000043
 c      1.13122446     0.88913945    -0.50499149
 h     -0.32729302    -2.26610460     0.19683433
 h     -1.86726737     1.45374123     0.99787840
 h     -1.00961896     1.73851722    -1.14832868
 h      1.95854076     1.60349062    -0.53464786
 o      2.39493906    -1.05473932     0.40429009
 h      3.08251628    -0.58023670     0.02254462
 c     -2.48061670    -0.39514246    -0.56518304
 h     -2.48365987    -1.11851860    -1.36991869
 h     -3.10933542    -0.73778608     0.18573889
 h     -2.85758555     0.48519978    -1.19207907
 h     -0.18457135     1.20878664     1.52437954
          17

 c      1.20276623    -0.42567973    -0.03569790
 c     -0.05242026    -1.12366365     0.16718233
 c     -1.16358063    -0.21348139     0.01259283
 c     -0.86279203     1.27329609     0.92755300
 c     -0.33031424     1.20861719    -0.43849689
 c      1.11767927     0.89098366    -0.50892761
 h     -0.31587155    -2.25330487     0.18500125
 h     -1.90925423     1.45230033     1.01187611
 h     -1.01537978     1.70380426    -1.11807415
 h      1.93609806     1.61248715    -0.55294055
 o      2.39348029    -1.05271304     0.41374666
 h      3.17492167    -0.54499482     0.03929938
 c     -2.48140858    -0.39023840    -0.56351889
 h     -2.51496909    -1.11185935    -1.39171930
 h     -3.10308050    -0.69726540     0.15174602
 h     -2.84683381     0.51250425    -1.17220083
 h     -0.14717931     1.23424353     1.52894633
          17

 c      1.20643191    -0.43664647    -0.04048489
 c     -0.04331736    -1.12589094     0.15565133
 c     -1.15386583    -0.20312112     0.00354710
 c     -0.86510777     1.28224577     0.93443745
 c     -0.33687440     1.18173219    -0.43614039
 c      1.10334308     0.89095276    -0.51195160
 h     -0.29375439    -2.22496698     0.17512140
 h     -1.95679092     1.46290247     1.03548996
 h     -1.01697988     1.66845201    -1.09649175
 h      1.91288143     1.62104367    -0.57122367
 o      2.39128183    -1.04979192     0.42221167
 h      3.25707206    -0.51682387     0.06176006
 c     -2.48161405    -0.38407516    -0.56498127
 h     -2.54212305    -1.10979229    -1.41111574
 h     -3.12896618    -0.66715940     0.14468553
 h     -2.83349980     0.53332348    -1.13908295
 h     -0.05866608     1.25420960     1.59480757
          17

 c      1.21291370    -0.44705412    -0.04486397
 c     -0.03642666    -1.12719400     0.14337856
 c     -1.14001920    -0.19207100    -0.00585806
 c     -0.86877241     1.29019752     0.93882089
 c     -0.34496567     1.15421328    -0.43273177
 c      1.08846527     0.88882560    -0.51403710
 h     -0.26297798    -2.18845183     0.16771939
 h     -1.99571412     1.48290735     1.06672141
 h     -1.01810083     1.63635465    -1.08795280
 h      1.88899846     1.62912458    -0.58934921
 o      2.38946444    -1.04551780     0.42936498
 h      3.31094790    -0.50466536     0.09526197
 c     -2.48125799    -0.37695647    -0.56950330
 h     -2.56453727    -1.10877768    -1.42448891
 h     -3.18414581    -0.64674241     0.16307895
 h     -2.81829254     0.54866010    -1.09553591
 h      0.03531819     1.27172017     1.68213399
          17

 c      1.22204864    -0.45656552    -0.04891440
 c     -0.03137304    -1.12675180     0.13045798
 c     -1.12253474    -0.18062213    -0.01557120
 c     -0.87220317     1.29714115     0.94307312
 c     -0.35452118     1.12618448    -0.42827572
 c      1.07335583     0.88450151    -0.51518031
 h     -0.22691441    -2.15552188     0.16337186
 h     -2.01676496     1.51003279     1.10308386
 h     -1.02077817     1.61023289    -1.09454736
 h      1.86419873     1.63645328    -0.60718454
 o      2.38853264    -1.03984589     0.43520962
 h      3.32913769    -0.51088139     0.13998418
 c     -2.48128856    -0.36968948    -0.57564374
 h     -2.58184516    -1.10620131    -1.42957373
 h     -3.25236237    -0.63061370     0.19212067
 h     -2.80276749     0.56186267    -1.04600520
 h      0.10681318     1.28779263     1.76536269
          17

 c      1.23350333    -0.46490874    -0.05268948
 c     -0.02759227    -1.12366378     0.11699387
 c     -1.10219823    -0.16917905    -0.02550580
 c     -0.87490027     1.30312176     0.94838195
 c     -0.36555416     1.09808006    -0.42309380
 c      1.05836679     0.87799572    -0.51540012
 h     -0.18934130    -2.13945554     0.16276420
 h     -2.01526399     1.54227322     1.14202275
 h     -1.02412395     1.59062159    -1.11490612
 h      1.83800542     1.64257939    -0.62460245
 o      2.38864195    -1.03295017     0.43989192
 h      3.31043416    -0.53437559     0.19384399
 c     -2.48256353    -0.36302870    -0.58178710
 h     -2.59399522    -1.10062414    -1.42586144
 h     -3.31667265    -0.61437102     0.21745028
 h     -2.78909125     0.57784718    -0.99559843
 h      0.14525764     1.30248057     1.83259827
          17

 c      1.24681130    -0.47185993    -0.05622541
 c     -0.02449615    -1.11760405     0.10312086
 c     -1.08006110    -0.15828693    -0.03552798
 c     -0.87667851     1.30819095     0.95535017
 c     -0.37809182     1.07066946    -0.41779537
 c      1.04386025     0.86942647    -0.51473925
 h     -0.15281222    -2.14755943     0.16648940
 h     -1.99043475     1.57791603     1.18123852
 h     -1.02492952     1.57603698    -1.14464676
 h      1.80994333     1.64703545    -0.64148596
 o      2.38957557    -1.02521745     0.44366443
 h      3.26012145    -0.57069383     0.25310693
 c     -2.48542672    -0.35737970    -0.58671635
 h     -2.60131733    -1.09188334    -1.41470614
 h     -3.36572048    -0.59615652     0.23069647
 h     -2.77930201     0.60109211    -0.94873898
 h      0.14784286     1.31552638     1.87823962
          17

 c      1.26140745    -0.47723921    -0.05954405
 c     -0.02155134    -1.10935237     0.08904758
 c     -1.05741574    -0.14865404    -0.04543567
 c     -0.87728031     1.31238105     0.96427128
 c     -0.39199428     1.04501005    -0.41312845
 c      1.03017044     0.85900090    -0.51326235
 h     -0.11808797    -2.17507914     0.17449197
 h     -1.94517166     1.61572429     1.21894208
 h     -1.01955795     1.56408158    -1.17809648
 h      1.77977223     1.64951052    -0.65774212
 o      2.39037655    -1.01741453     0.44691424
 h      3.19575727    -0.60930821     0.31191896
 c     -2.48986508    -0.35264337    -0.58963272
 h     -2.60451043    -1.08112656    -1.39924685
 h     -3.39335464    -0.57587287     0.22843632
 h     -2.77432858     0.63287157    -0.90806056
 h      0.11483975     1.32649480     1.89930618
          17

 c      1.27665195    -0.48091774    -0.06265538
 c     -0.01821090    -1.10047766     0.07506914
 c     -1.03575097    -0.14116347    -0.05494182
 c     -0.87625029     1.31567155     0.97518563
 c     -0.40681344     1.02238005    -0.40982260
 c      1.01756864     0.84700496    -0.51105301
 h     -0.08536841    -2.20883768     0.18577313
 h     -1.88625494     1.65532692     1.25413276
 h     -1.00553843     1.55254118    -1.21000009
 h      1.74765389     1.64997139    -0.67331560
 o      2.38883619    -1.01091493     0.45013621
 h      3.15533709    -0.63003515     0.36278883
 c     -2.49570803    -0.34820837    -0.59005699
 h     -2.60452201    -1.07055346    -1.38394505
 h     -3.39709594    -0.55440438     0.21048058
 h     -2.77359957     0.66997745    -0.87441162
 h      0.04837241     1.33474128     1.89430224
          17

 c      1.29183812    -0.48280734    -0.06557877
 c     -0.01388372    -1.09259726     0.06151580
 c     -1.01665303    -0.13683865    -0.06368014
 c     -0.87303724     1.31795555     0.98779907
 c     -0.42178217     1.00418031    -0.40847443
 c      1.00623728     0.83379971    -0.50821627
 h     -0.05532317    -2.23557089     0.19876798
 h     -1.82416984     1.69769378     1.28679892
 h     -0.98222541     1.54002303    -1.23652009
 h      1.71421863     1.64870107    -0.68819131
 o      2.38285666    -1.00702869     0.45358672
 h      3.17609859    -0.61403943     0.40245417
 c     -2.50266511    -0.34319963    -0.58779772
 h     -2.60230597    -1.06253438    -1.37343827
 h     -3.37755446    -0.53327468     0.17924183
 h     -2.77557230     0.70634548    -0.84778507
 h     -0.04666346     1.33932700     1.86387821
          17

 c      1.30619102    -0.48284170    -0.06837540
 c     -0.00801228    -1.08694467     0.04868688
 c     -1.00163369    -0.13670561    -0.07125228
 c     -0.86748856     1.31905903     1.00123215
 c     -0.43593228     0.99173710    -0.40945156
 c      0.99626194     0.81982505    -0.50488491
 h     -0.02902898    -2.24644152     0.21190488
 h     -1.77089634     1.74505333     1.31751566
 h     -0.95080491     1.52627916    -1.25568869
 h      1.68052225     1.64623841    -0.70238234
 o      2.37406026    -1.00530748     0.45711098
 h      3.23789640    -0.57120701     0.43513286
 c     -2.51021973    -0.33684271    -0.58307735
 h     -2.59855069    -1.05818386    -1.37082495
 h     -3.33918023    -0.51466497     0.14031309
 h     -2.77855554     0.73593340    -0.82810803
 h     -0.15916456     1.33893681     1.81425600
          17

 c      1.31893316    -0.48101213    -0.07112959
 c     -0.00016774    -1.08426860     0.03681632
 c     -0.99190850    -0.14154035    -0.07732245
 c     -0.86085501     1.31888339     1.01342604
 c     -0.44828974     0.98598116    -0.41278671
 c      0.98765651     0.80560338    -0.50121854
 h     -0.00755881    -2.23763136     0.22394474
 h     -1.73502979     1.79929796     1.34598866
 h     -0.91404598     1.51241780    -1.26767670
 h      1.64791498     1.64322164    -0.71589458
 o      2.36561060    -1.00457707     0.46068637
 h      3.29718250    -0.52333259     0.46362833
 c     -2.51743308    -0.32869081    -0.57675225
 h     -2.59360252    -1.05629919    -1.37632386
 h     -3.29213414    -0.50172071     0.10396905
 h     -2.78123510     0.75466080    -0.81542313
 h     -0.26493425     1.33189352     1.76593385
          17

 c      1.32939474    -0.47743629    -0.07389575
 c      0.00988015    -1.08482144     0.02605997
 c     -0.98819309    -0.15158608    -0.08173365
 c     -0.85636600     1.31762274     1.02058932
 c     -0.45807053     0.98710266    -0.41809471
 c      0.98039939     0.79174193    -0.49739981
 h      0.00831252    -2.20993687     0.23417349
 h     -1.71756712     1.85955834     1.36978433
 h     -0.87593556     1.50097572    -1.27496876
 h      1.61785332     1.64018430    -0.72865726
 o      2.35946228    -1.00416876     0.46445684
 h      3.32926410    -0.48363530     0.48800315
 c     -2.52284827    -0.31862549    -0.57035334
 h     -2.58769006    -1.05368881    -1.38738425
 h     -3.25302277    -0.49880205     0.08567295
 h     -2.78288785     0.76101293    -0.80972762
 h     -0.32408875     1.31616242     1.76203756
          17

 c      1.33709814    -0.47239705    -0.07665958
 c      0.02210965    -1.08831458     0.01648124
 c     -0.99059763    -0.16641694    -0.08459552
 c     -0.85629675     1.31587259     1.02030954
 c     -0.46480540     0.99438411    -0.42463110
 c      0.97445671     0.77892949    -0.49363170
 h      0.01826814    -2.16887431     0.24264983
 h     -1.71282356     1.92160463     1.38514580
 h     -0.84104456     1.49557254    -1.28209061
 h      1.59171372     1.63738909    -0.74043696
 o      2.35649347    -1.00380195     0.46856045
 h      3.32518831    -0.45801582     0.50772420
 c     -2.52506713    -0.30683206    -0.56545066
 h     -2.58121428    -1.04667055    -1.40012218
 h     -3.23786379    -0.51024553     0.09986768
 h     -2.78346053     0.75599871    -0.81081978
 h     -0.31489588     1.28901002     1.83175592
          17

 c      1.34180197    -0.46634726    -0.07931965
 c      0.03623005    -1.09386760     0.00802784
 c     -0.99865642    -0.18503402    -0.08627220
 c     -0.85894151     1.31424918     1.01579655
 c     -0.46838048     1.00638212    -0.43153048
 c      0.96979006     0.76791458    -0.49013270
 h      0.02249983    -2.12517686     0.25058585
 h     -1.71278286     1.97948519     1.38886943
 h     -0.81343204     1.49980479    -1.29412450
 h      1.57067408     1.63477463    -0.75079649
 o      2.35695103    -1.00335152     0.47305957
 h      3.28416131    -0.44850671     0.52244863
 c     -2.52399643    -0.29399153    -0.56237720
 h     -2.57481500    -1.03256450    -1.41095158
 h     -3.24742690    -0.53648942     0.14645233
 h     -2.78359076     0.74304730    -0.81830903
 h     -0.26530483     1.25001578     1.93896577
          17

 c      1.34350955    -0.45989881    -0.08168390
 c      0.05172699    -1.10012808     0.00052488
 c     -1.01147357    -0.20609824    -0.08725156
 c     -0.86217370     1.31301375     1.01092332
 c     -0.46902549     1.02140354    -0.43808581
 c      0.96635305     0.75945560    -0.48712889
 h      0.02160248    -2.09376138     0.26051515
 h     -1.71047509     2.02746355     1.37937027
 h     -0.79537039     1.51554707    -1.31385416
 h      1.55568713     1.63205042    -0.75914350
 o      2.36055270    -1.00280882     0.47791461
 h      3.21180658    -0.45381470     0.53232505
 c     -2.52086140    -0.28132616    -0.56003480
 h     -2.56925607    -1.01044061    -1.41755235
 h     -3.26720349    -0.57233825     0.20949510
 h     -2.78453171     0.72769354    -0.83170055
 h     -0.20723249     1.20296702     2.03914758
          17

 c      1.34244555    -0.45377131    -0.08348998
 c      0.06792294    -1.10582481    -0.00622941
 c     -1.02790496    -0.22819519    -0.08800883
 c     -0.86496098     1.31220135     1.00750753
 c     -0.46724802     1.03795694    -0.44396710
 c      0.96408888     0.75424644    -0.48483416
 h      0.01640628    -2.08784613     0.27519663
 h     -1.70154885     2.06139232     1.35682749
 h     -0.78675433     1.54180255    -1.33951833
 h      1.54751123     1.62890116    -0.76484398
 o      2.36626517    -1.00247195     0.48295857
 h      3.12395613    -0.46638923     0.53850889
 c     -2.51697239    -0.27015923    -0.55703206
 h     -2.56531299    -0.98125168    -1.41920466
 h     -3.28224367    -0.61056851     0.27092452
 h     -2.78782157     0.71630278    -0.85033166
 h     -0.15698896     1.15251394     2.11046976
          17

 c      1.33900479    -0.44868181    -0.08445602
 c      0.08399271    -1.11060183    -0.01224554
 c     -1.04669686    -0.25003250    -0.08892436
 c     -0.86680996     1.31170757     1.00603061
 c     -0.46370408     1.05494189    -0.44920590
 c      0.96293475     0.75282827    -0.48342030
 h      0.00819581    -2.10973490     0.29498305
 h     -1.68450769     2.07930948     1.32290784
 h     -0.78568968     1.57519727    -1.36547454
 h      1.54675272     1.62520688    -0.76735892
 o      2.37194361    -1.00335677     0.48787154
 h      3.05299324    -0.46628919     0.54397259
 c     -2.51319429    -0.26141859    -0.55238799
 h     -2.56370856    -0.94766786    -1.41684836
 h     -3.28409888    -0.64522165     0.31841305
 h     -2.79456668     0.71353393    -0.87297694
 h     -0.12163332     1.10252039     2.14517423
          17

 c      1.33368511    -0.44519236    -0.08435101
 c      0.09895284    -1.11519072    -0.01725539
 c     -1.06656147    -0.27054213    -0.09025134
 c     -0.86732476     1.31127545     1.00636527
 c     -0.45905372     1.07160863    -0.45398532
 c      0.96282837     0.75550391    -0.48298749
 h     -0.00084007    -2.14912384     0.31663785
 h     -1.66056108     2.08171412     1.28048293
 h     -0.78965194     1.61155421    -1.38498637
 h      1.55387741     1.62117768    -0.76635100
 o      2.37521663    -1.00689208     0.49227041
 h      3.03459437    -0.42683045     0.55274368
 c     -2.51010507    -0.25539345    -0.54560317
 h     -2.56506952    -0.91360181    -1.41287436
 h     -3.26977755    -0.67233386     0.34534760
 h     -2.80467295     0.71993248    -0.89728277
 h     -0.10441106     1.05607021     2.14126674
          17

 c      1.32703228    -0.44357536    -0.08304577
 c      0.11173232    -1.12070489    -0.02090076
 c     -1.08621706    -0.28890774    -0.09212143
 c     -0.86602950     1.31045833     1.00810238
 c     -0.45386460     1.08744268    -0.45844710
 c      0.96371193     0.76228046    -0.48354659
 h     -0.00794118    -2.19142571     0.33542611
 h     -1.63358011     2.07186519     1.23339090
 h     -0.79638064     1.64721374    -1.39262982
 h      1.56916388     1.61733690    -0.76171992
 o      2.37646875    -1.01257733     0.49603309
 h      3.06087475    -0.35271000     0.56528958
 c     -2.50818684    -0.25181754    -0.53658383
 h     -2.56987047    -0.88327618    -1.41039638
 h     -3.23967175    -0.68963991     0.34912409
 h     -2.81673462     0.73189410    -0.91969381
 h     -0.10699536     1.01574927     2.09909012
          17

 c      1.31960392    -0.44378128    -0.08051205
 c      0.12132942    -1.12800509    -0.02292934
 c     -1.10442795    -0.30454583    -0.09457586
 c     -0.86235212     1.30862095     1.01066335
 c     -0.44857286     1.10206595    -0.46260972
 c      0.96555318     0.77285972    -0.48501175
 h     -0.01066345    -2.22508372     0.34750192
 h     -1.60985145     2.05576620     1.18601253
 h     -0.80430343     1.67964767    -1.38535583
 h      1.59256929     1.61432311    -0.75354620
 o      2.37779076    -1.01829422     0.49927871
 h      3.09671157    -0.27525259     0.57869367
 c     -2.50784144    -0.25017459    -0.52561492
 h     -2.57833466    -0.85994470    -1.41192364
 h     -3.19665575    -0.69639576     0.33035846
 h     -2.82871283     0.74397876    -0.93619828
 h     -0.12995787     0.98372763     2.02068366
          17

 c      1.31190531    -0.44550453    -0.07680529
 c      0.12695615    -1.13751291    -0.02324695
 c     -1.12005901    -0.31707033    -0.09760620
 c     -0.85583259     1.30510364     1.01326892
 c     -0.44347719     1.11516904    -0.46635704
 c      0.96837645     0.78668702    -0.48720816
 h     -0.00743834    -2.24352545     0.35072006
 h     -1.59656412     2.04072865     1.14244378
 h     -0.81268316     1.70764704    -1.36268802
 h      1.62351956     1.61257929    -0.74197682
 o      2.38043339    -1.02250726     0.50210303
 h      3.11990589    -0.21710414     0.59055850
 c     -2.50926726    -0.24994854    -0.51342517
 h     -2.59030525    -0.84487020    -1.41800838
 h     -3.14644858    -0.69381059     0.29349683
 h     -2.83877372     0.75135678    -0.94332093
 h     -0.17177252     0.96125206     1.91121619
          17

 c      1.30431774    -0.44828948    -0.07204823
 c      0.12812635    -1.14922007    -0.02189982
 c     -1.13214110    -0.32625655    -0.10119045
 c     -0.84671060     1.29968338     1.01464859
 c     -0.43874612     1.12646392    -0.46944677
 c      0.97227572     0.80303897    -0.48989739
 h      0.00227734    -2.24472379     0.34456769
 h     -1.59832686     2.03184086     1.10561057
 h     -0.82168309     1.73141397    -1.32665888
 h      1.66072083     1.61210425    -0.72713418
 o      2.38477987    -1.02447780     0.50453221
 h      3.12181230    -0.18857055     0.59968590
 c     -2.51225429    -0.25063151    -0.50130616
 h     -2.60518867    -0.83724088    -1.42686017
 h     -3.09893124    -0.68631242     0.24870620
 h     -2.84578789     0.75107590    -0.93876036
 h     -0.22525347     0.94660826     1.78350637
          17

 c      1.29706150    -0.45163526    -0.06640912
 c      0.12469558    -1.16268696    -0.01905982
 c     -1.13994042    -0.33201280    -0.10531528
 c     -0.83684576     1.29327649     1.01232214
 c     -0.43443045     1.13565620    -0.47152962
 c      0.97740408     0.82111561    -0.49280577
 h      0.01798503    -2.23089799     0.33005946
 h     -1.61386773     2.02873691     1.07723192
 h     -0.83237719     1.75259503    -1.28157840
 h      1.70210716     1.61240280    -0.70909154
 o      2.39077294    -1.02393101     0.50654925
 h      3.10074649    -0.19282725     0.60566864
 c     -2.51603251    -0.25158780    -0.49110403
 h     -2.62205804    -0.83500840    -1.43526567
 h     -3.06882044    -0.68279993     0.21310585
 h     -2.84950101     0.74246509    -0.92164679
 h     -0.26978784     0.92981123     1.66670305
          17

 c      1.29019679    -0.45507499    -0.06007927
 c      0.11685045    -1.17699225    -0.01503300
 c     -1.14301591    -0.33437127    -0.10998779
 c     -0.82980844     1.28820966     1.00262716
 c     -0.43048816     1.14245750    -0.47222190
 c      0.98394682     0.84010718    -0.49564290
 h      0.03818017    -2.20896040     0.30980448
 h     -1.63689703     2.02663760     1.05856657
 h     -0.84654722     1.77398013    -1.23332530
 h      1.74501671     1.61269301    -0.68792105
 o      2.39806741    -1.02093199     0.50810256
 h      3.05961508    -0.22785311     0.60874408
 c     -2.51961517    -0.25224547    -0.48456787
 h     -2.63987148    -0.83593495    -1.44004898
 h     -3.07059095    -0.69368451     0.20460514
 h     -2.85056907     0.72739494    -0.89266970
 h     -0.26917459     0.88824611     1.60553813
          17

 c      1.28365918    -0.45821063    -0.05326287
 c      0.10503425    -1.19072297    -0.01026174
 c     -1.14124307    -0.33350505    -0.11524050
 c     -0.82706161     1.28576335     0.98480518
 c     -0.42683152     1.14666690    -0.47127886
 c      0.99208658     0.85922668    -0.49811558
 h      0.06061943    -2.19078495     0.28790482
 h     -1.66063673     2.02053275     1.05061818
 h     -0.86597731     1.79841488    -1.18775573
 h      1.78657707     1.61226098    -0.66377330
 o      2.40591653    -1.01604315     0.50908136
 h      3.00770338    -0.28391309     0.61018106
 c     -2.52280432    -0.25290506    -0.48194652
 h     -2.65769021    -0.83826572    -1.43917015
 h     -3.10597623    -0.72103041     0.22622336
 h     -2.85057814     0.71059170    -0.85412154
 h     -0.21248914     0.81201861     1.61232046
          17

 c      1.27732995    -0.46071495    -0.04617014
 c      0.08983140    -1.20225361    -0.00523652
 c     -1.13481272    -0.32971517    -0.12111224
 c     -0.82599552     1.28418504     0.96241020
 c     -0.42339845     1.14830309    -0.46877115
 c      1.00195705     0.87772152    -0.49994723
 h      0.08305632    -2.19039146     0.26880967
 h     -1.68080421     2.00755232     1.05366342
 h     -0.89123164     1.82699919    -1.14855153
 h      1.82419531     1.61078956    -0.63694990
 o      2.41283297    -1.01076009     0.50924476
 h      2.96596045    -0.33667822     0.61340241
 c     -2.52639763    -0.25492842    -0.48178892
 h     -2.67485007    -0.84093958    -1.43210891
 h     -3.16148363    -0.75567957     0.26356299
 h     -2.85192488     0.69916436    -0.80944642
 h     -0.13491340     0.72549201     1.65074693
          17

 c      1.27112623    -0.46230795    -0.03899819
 c      0.07187354    -1.21049837    -0.00027797
 c     -1.12421181    -0.32336587    -0.12762014
 c     -0.82429972     1.28165124     0.93862020
 c     -0.42020706     1.14768799    -0.46512436
 c      1.01358010     0.89488235    -0.50089482
 h      0.10394604    -2.21569664     0.25478352
 h     -1.69515979     1.98650022     1.06708335
 h     -0.92071017     1.85781223    -1.11612377
 h      1.85601465     1.60855186    -0.60792911
 o      2.41667746    -1.00744304     0.50819938
 h      2.96548016    -0.34854556     0.62434263
 c     -2.53122953    -0.25972345    -0.48234295
 h     -2.69107100    -0.84357158    -1.41980789
 h     -3.22068137    -0.78675039     0.30012674
 h     -2.85708880     0.70001923    -0.76194847
 h     -0.06662447     0.65230320     1.69091621
          17

 c      1.26505712    -0.46272068    -0.03191760
 c      0.05185107    -1.21554765     0.00459763
 c     -1.11018010    -0.31483367    -0.13476107
 c     -0.82106066     1.27731080     0.91534484
 c     -0.41732428     1.14538390    -0.46102613
 c      1.02681103     0.91005534    -0.50076240
 h      0.12198936    -2.26146972     0.24442794
 h     -1.70267803     1.95720665     1.08953775
 h     -0.95097631     1.88647583    -1.08865708
 h      1.88119884     1.60643760    -0.57732126
 o      2.41686393    -1.00668049     0.50582120
 h      3.01273099    -0.31090601     0.64489057
 c     -2.53770346    -0.26788835    -0.48238566
 h     -2.70648220    -0.84640674    -1.40456419
 h     -3.27180296    -0.80752145     0.32567026
 h     -2.86721853     0.71552321    -0.71338858
 h     -0.02068048     0.60348815     1.71946374
          17

 c      1.25920883    -0.46170475    -0.02506967
 c      0.03058006    -1.21833744     0.00953530
 c     -1.09365335    -0.30448462    -0.14252542
 c     -0.81607733     1.27085259     0.89391516
 c     -0.41476978     1.14202566    -0.45726736
 c      1.04133195     0.92265914    -0.49940885
 h      0.13525608    -2.31340820     0.23451681
 h     -1.70321219     1.92026242     1.11923557
 h     -0.97808847     1.90804194    -1.06406477
 h      1.89997302     1.60581467    -0.54576374
 o      2.41515717    -1.00641929     0.50254061
 h      3.07726613    -0.25791340     0.66845581
 c     -2.54591991    -0.27903212    -0.48119975
 h     -2.72153935    -0.85019063    -1.38977948
 h     -3.30790988    -0.81526074     0.33561532
 h     -2.88127421     0.74106981    -0.66398470
 h     -0.00132972     0.58288472     1.73108928
          17

 c      1.25370543    -0.45908604    -0.01856414
 c      0.00898145    -1.21986977     0.01464541
 c     -1.07570207    -0.29267093    -0.15090432
 c     -0.80939788     1.26216839     0.87545755
 c     -0.41244274     1.13817753    -0.45461798
 c      1.05669976     0.93220877    -0.49674401
 h      0.14140239    -2.35731614     0.22248426
 h     -1.69736292     1.87687962     1.15417110
 h     -0.99882592     1.91864530    -1.04125618
 h      1.91339815     1.60823828    -0.51380830
 o      2.41313132    -1.00497254     0.49881387
 h      3.13209378    -0.21811143     0.68821735
 c     -2.55580109    -0.29212923    -0.47834899
 h     -2.73681539    -0.85577581    -1.37924555
 h     -3.32540396    -0.80984024     0.32898755
 h     -2.89680012     0.76750437    -0.61381200
 h     -0.00935524     0.59122918     1.72361301
          17

 c      1.24868550    -0.45480133    -0.01247532
 c     -0.01200451    -1.22081656     0.01994603
 c     -1.05746204    -0.27973410    -0.15988635
 c     -0.80115763     1.25123574     0.86096428
 c     -0.41011280     1.13426853    -0.45375124
 c      1.07241607     0.93835023    -0.49272309
 h      0.13838334    -2.38364636     0.20720218
 h     -1.68636509     1.82875984     1.19225825
 h     -1.01131287     1.91629889    -1.02048984
 h      1.92289298     1.61505063    -0.48186014
 o      2.41151568    -1.00165981     0.49490916
 h      3.16401724    -0.20383352     0.70040092
 c     -2.56708936    -0.30602739    -0.47362467
 h     -2.75268248    -0.86342736    -1.37588590
 h     -3.32328970    -0.79302029     0.30746662
 h     -2.91136535     0.78570809    -0.56384387
 h     -0.04379074     0.62755993     1.69635889
          17

 c      1.24429611    -0.44889454    -0.00683821
 c     -0.03150350    -1.22147701     0.02538594
 c     -1.04005576    -0.26601537    -0.16944423
 c     -0.79161100     1.23815266     0.85116538
 c     -0.40744939     1.13058121    -0.45516956
 c      1.08800518     0.94089912    -0.48734041
 h      0.12485088    -2.38780088     0.18871048
 h     -1.67196278     1.77793340     1.23134315
 h     -1.01522376     1.90112251    -1.00329926
 h      1.92957927     1.62690929    -0.45019878
 o      2.41054166    -0.99635418     0.49096151
 h      3.16811025    -0.21834744     0.70337153
 c     -2.57928913    -0.31974024    -0.46719274
 h     -2.76903164    -0.87219147    -1.38048594
 h     -3.30358118    -0.76858764     0.27574661
 h     -2.92337965     0.78949690    -0.51592736
 h     -0.10136263     0.68880510     1.65058416
          17

 c      1.24068843    -0.44151511    -0.00164228
 c     -0.04877007    -1.22180541     0.03087014
 c     -1.02451338    -0.25186052    -0.17951571
 c     -0.78138235     1.22333264     0.84615272
 c     -0.40405522     1.12724137    -0.45911775
 c      1.10307220     0.93987810    -0.48062269
 h      0.10028112    -2.36948797     0.16785362
 h     -1.65632813     1.72663244     1.26914660
 h     -1.01184879     1.87541805    -0.99233131
 h      1.93377985     1.64341574    -0.41908343
 o      2.41014559    -0.98924008     0.48701700
 h      3.14447382    -0.25974682     0.69691630
 c     -2.59154683    -0.33245833    -0.45979467
 h     -2.78525688    -0.87988994    -1.39128745
 h     -3.27276722    -0.74315218     0.24296569
 h     -2.93223522     0.77642556    -0.47229021
 h     -0.17339137     0.76745048     1.59268321
          17

 c      1.23801235    -0.43291832     0.00316605
 c     -0.06324470    -1.22137856     0.03626545
 c     -1.01170068    -0.23762424    -0.18998008
 c     -0.77203867     1.20789137     0.84456155
 c     -0.39948253     1.12421281    -0.46549928
 c      1.11732501     0.93552762    -0.47262600
 h      0.06506122    -2.33278486     0.14606799
 h     -1.64211060     1.67717549     1.30327126
 h     -1.00403243     1.84354552    -0.99107966
 h      1.93491986     1.66302214    -0.38886945
 o      2.40990071    -0.98086136     0.48301036
 h      3.09930775    -0.32020641     0.68261903
 c     -2.60254490    -0.34344850    -0.45281668
 h     -2.80054890    -0.88385517    -1.40474176
 h     -3.24297065    -0.72667550     0.22383124
 h     -2.93823204     0.74770370    -0.43507110
 h     -0.23902765     0.84709442     1.54261015
          17

 c      1.23640904    -0.42347056     0.00767065
 c     -0.07459096    -1.21931048     0.04139406
 c     -1.00226335    -0.22367049    -0.20064421
 c     -0.76642915     1.19367766     0.84290961
 c     -0.39325617     1.12133622    -0.47388736
 c      1.13055642     0.92828178    -0.46344573
 h      0.02053417    -2.28698265     0.12522904
 h     -1.63245668     1.63174027     1.33141264
 h     -0.99563506     1.81115463    -1.00326556
 h      1.93190626     1.68332033    -0.36005293
 o      2.40865554    -0.97243197     0.47865984
 h      3.05066420    -0.38103744     0.66558103
 c     -2.61082519    -0.35219472    -0.44785138
 h     -2.81426472    -0.88190239    -1.41685688
 h     -3.22786557    -0.72984175     0.23448510
 h     -2.94257926     0.70803760    -0.40594168
 h     -0.26166281     0.90267321     1.54126183
          17

 c      1.23599879    -0.41363211     0.01196095
 c     -0.08269099    -1.21425454     0.04604015
 c     -0.99659682    -0.21038978    -0.21127314
 c     -0.76605378     1.18132321     0.83899865
 c     -0.38496384     1.11847332    -0.48374341
 c      1.14260713     0.91871518    -0.45323807
 h     -0.03131382    -2.24666312     0.10733286
 h     -1.63050674     1.59187588     1.35169381
 h     -0.99002501     1.78326807    -1.03159481
 h      1.92371981     1.70160677    -0.33320991
 o      2.40426958    -0.96601976     0.47339587
 h      3.03282144    -0.40997051     0.65569260
 c     -2.61578673    -0.35895994    -0.44551766
 h     -2.82612512    -0.87302785    -1.42446835
 h     -3.23065157    -0.75661486     0.27953127
 h     -2.94751316     0.66539210    -0.38574834
 h     -0.22132825     0.92494708     1.61174908
          17

 c      1.23685271    -0.40391343     0.01611590
 c     -0.08757134    -1.20482974     0.04999923
 c     -0.99485861    -0.19819228    -0.22165397
 c     -0.76862781     1.16945011     0.83577349
 c     -0.37443897     1.11570509    -0.49469318
 c      1.15331973     0.90749421    -0.44223746
 h     -0.08879841    -2.22708887     0.09388318
 h     -1.63801299     1.55799150     1.36283314
 h     -0.98797488     1.76193160    -1.07604721
 h      1.90992479     1.71550986    -0.30886251
 o      2.39548078    -0.96284715     0.46691873
 h      3.06716520    -0.38869005     0.65903581
 c     -2.61800913    -0.36494840    -0.44490199
 h     -2.83622117    -0.85769106    -1.42607435
 h     -3.24021737    -0.80088099     0.34602369
 h     -2.95620613     0.62976566    -0.37420852
 h     -0.14503114     0.93090823     1.71550456
          17

 c      1.23895507    -0.39484196     0.02021064
 c     -0.08932173    -1.19058121     0.05314924
 c     -0.99701775    -0.18740155    -0.23161568
 c     -0.77175889     1.15711339     0.83627645
 c     -0.36190134     1.11338392    -0.50654847
 c      1.16249804     0.89534915    -0.43075628
 h     -0.15106250    -2.23360174     0.08539451
 h     -1.65428455     1.52935969     1.36413112
 h     -0.98677897     1.74556981    -1.13296140
 h      1.89099639     1.72349569    -0.28735048
 o      2.38418530    -0.96149965     0.45985475
 h      3.12647673    -0.34169424     0.66762664
 c     -2.61831418    -0.37148728    -0.44451700
 h     -2.84495946    -0.83776934    -1.42216976
 h     -3.24293330    -0.85270244     0.41528081
 h     -2.97180897     0.60972695    -0.36997531
 h     -0.06332259     0.93404637     1.81128787
          17

 c      1.24220382    -0.38695796     0.02432703
 c     -0.08817662    -1.17247116     0.05545759
 c     -1.00288787    -0.17817009    -0.24102295
 c     -0.77433761     1.14412789     0.84149155
 c     -0.34788911     1.11196258    -0.51918827
 c      1.16990339     0.88303832    -0.41916375
 h     -0.21663335    -2.25631271     0.08167670
 h     -1.67692470     1.50474377     1.35549046
 h     -0.98164690     1.73072809    -1.19612479
 h      1.86845779     1.72519622    -0.26877708
 o      2.37276231    -0.96033945     0.45295337
 h      3.17700730    -0.29764880     0.67193016
 c     -2.61723626    -0.37917823    -0.44312135
 h     -2.85300244    -0.81623779    -1.41513423
 h     -3.23054306    -0.90387855     0.47309794
 h     -2.99562800     0.60765434    -0.37128147
 h      0.00750577     0.93926255     1.87997360
          17

 c      1.24641680    -0.38080143     0.02854771
 c     -0.08461401    -1.15215369     0.05693897
 c     -1.01212580    -0.17047634    -0.24977006
 c     -0.77595402     1.13060289     0.85119276
 c     -0.33307171     1.11177582    -0.53244078
 c      1.17527148     0.87129942    -0.40785933
 h     -0.28207502    -2.27849933     0.08244059
 h     -1.70303991     1.48296537     1.33741894
 h     -0.96793059     1.71430956    -1.25887594
 h      1.84479413     1.72152214    -0.25301065
 o      2.36259108    -0.95864270     0.44665982
 h      3.20156010    -0.27090210     0.66740577
 c     -2.61514047    -0.38772722    -0.43985079
 h     -2.86113351    -0.79651383    -1.40849758
 h     -3.19996309    -0.94897786     0.51111315
 h     -3.02599873     0.61815549    -0.37655941
 h      0.05969912     0.94773839     1.91503627
          17

 c      1.25132662    -0.37687253     0.03293759
 c     -0.07928235    -1.13109485     0.05763108
 c     -1.02422049    -0.16415906    -0.25777336
 c     -0.77645836     1.11672326     0.86467020
 c     -0.31810241     1.11292763    -0.54603239
 c      1.17834213     0.86079913    -0.39724358
 h     -0.34277828    -2.28649945     0.08749157
 h     -1.72993003     1.46315803     1.31099844
 h     -0.94253418     1.69475235    -1.31569204
 h      1.82314153     1.71450968    -0.23973106
 o      2.35437771    -0.95625938     0.44121751
 h      3.19414963    -0.26671902     0.65278021
 c     -2.61234876    -0.39637630    -0.43421846
 h     -2.86994717    -0.78152590    -1.40542368
 h     -3.15130388    -0.98473264     0.52525132
 h     -3.05913833     0.63170921    -0.38443700
 h      0.08917653     0.95935941     1.91497250
          17

 c      1.25657510    -0.37556573     0.03751774
 c     -0.07287744    -1.11028516     0.05758922
 c     -1.03849346    -0.15895406    -0.26496642
 c     -0.77581299     1.10268990     0.88104509
 c     -0.30354468     1.11528701    -0.55959424
 c      1.17890944     0.85209035    -0.38767808
 h     -0.39429402    -2.27271530     0.09668603
 h     -1.75529985     1.44481301     1.27783254
 h     -0.90434379     1.67222477    -1.36292521
 h      1.80672720     1.70678035    -0.22854520
 o      2.34846305    -0.95334078     0.43676148
 h      3.15506441    -0.28554602     0.62851750
 c     -2.60913316    -0.40440681    -0.42619477
 h     -2.87942635    -0.77291194    -1.40697745
 h     -3.08672402    -1.00958999     0.51467723
 h     -3.09091047     0.63941012    -0.39346120
 h      0.09359410     0.97345601     1.88045190
          17

 c      1.26171625    -0.37709953     0.04224012
 c     -0.06606554    -1.09029241     0.05688632
 c     -1.05411885    -0.15451957    -0.27130392
 c     -0.77410901     1.08871343     0.89933366
 c     -0.28983892     1.11853385    -0.57268219
 c      1.17689034     0.84558935    -0.37943505
 h     -0.43304086    -2.23483699     0.10991360
 h     -1.77724262     1.42773638     1.23998728
 h     -0.85420860     1.64845340    -1.39910744
 h      1.79811752     1.70061322    -0.21917007
 o      2.34481071    -0.95032869     0.43332359
 h      3.09096092    -0.32302260     0.59666824
 c     -2.60566010    -0.41133124    -0.41628552
 h     -2.88871227    -0.77084447    -1.41141128
 h     -3.01022342    -1.02396809     0.48197304
 h     -3.11804294     0.63531038    -0.40199695
 h      0.07225616     0.98892893     1.81411111
          17

 c      1.26622929    -0.38146746     0.04697260
 c     -0.05943125    -1.07134752     0.05561569
 c     -1.07016357    -0.15044609    -0.27677457
 c     -0.77174274     1.07502402     0.91830351
 c     -0.27728872     1.12221399    -0.58478597
 c      1.17239123     0.84157104    -0.37265067
 h     -0.45663401    -2.17485858     0.12715051
 h     -1.79415586     1.41199299     1.19993514
 h     -0.79479880     1.62651605    -1.42516585
 h      1.79851332     1.69697646    -0.21161204
 o      2.34266687    -0.94821248     0.43076996
 h      3.02007186    -0.36563702     0.56175399
 c     -2.60191165    -0.41677947    -0.40555964
 h     -2.89630548    -0.77451079    -1.41507632
 h     -2.92796433    -1.03146826     0.43454401
 h     -3.13861023     0.61672509    -0.40828864
 h      0.02802648     1.00410515     1.72252234
          17

 c      1.26954771    -0.38840939     0.05150118
 c     -0.05341161    -1.05335442     0.05389004
 c     -1.08564375    -0.14625574    -0.28141661
 c     -0.76989007     1.06188131     0.93604892
 c     -0.26607121     1.12579946    -0.59534164
 c      1.16573849     0.84015727    -0.36730471
 h     -0.46433621    -2.09906585     0.14861172
 h     -1.80473303     1.39787669     1.16050864
 h     -0.73027327     1.61055774    -1.44446158
 h      1.80742005     1.69509811    -0.20621837
 o      2.34018288    -0.94887311     0.42877929
 h      2.97792140    -0.38518335     0.53099231
 c     -2.59763184    -0.42026654    -0.39562528
 h     -2.90055323    -0.78278523    -1.41417631
 h     -2.84824208    -1.04073036     0.38628756
 h     -3.15220409     0.58395820    -0.41056206
 h     -0.02701416     1.01649170     1.62133453
          17

 c      1.27111907    -0.39738905     0.05555116
 c     -0.04820793    -1.03582526     0.05181965
 c     -1.09959238    -0.14140784    -0.28532469
 c     -0.77130469     1.04954434     0.94941358
 c     -0.25629772     1.12877762    -0.60380375
 c      1.15744531     0.84128874    -0.36324555
 h     -0.45786045    -2.01886576     0.17508479
 h     -1.80823096     1.38595118     1.12481822
 h     -0.66542661     1.60511723    -1.46203624
 h      1.82286738     1.69289856    -0.20353397
 o      2.33588957    -0.95393292     0.42720761
 h      2.99363683    -0.35751546     0.50845171
 c     -2.59243876    -0.42119878    -0.38829529
 h     -2.90010242    -0.79469043    -1.40625619
 h     -2.77938055    -1.06487172     0.35524711
 h     -3.16014828     0.54025546    -0.40715000
 h     -0.06171087     1.02298012     1.54228114
          17

 c      1.27050730    -0.40762018     0.05881589
 c     -0.04372711    -1.01787051     0.04945873
 c     -1.11113260    -0.13534265    -0.28864297
 c     -0.77952292     1.03810476     0.95504352
 c     -0.24813128     1.13079046    -0.60984324
 c      1.14813047     0.84470265    -0.36024583
 h     -0.44198919    -1.95087084     0.20845469
 h     -1.80541254     1.37727805     1.09604406
 h     -0.60421869     1.61379345    -1.48236145
 h      1.84204777     1.68797809    -0.20407636
 o      2.33145408    -0.96231130     0.42641895
 h      3.04561972    -0.30188181     0.48976193
 c     -2.58611723    -0.41961280    -0.38453541
 h     -2.89417683    -0.80959351    -1.39099090
 h     -2.72540646    -1.11265362     0.35188163
 h     -3.16584456     0.49203104    -0.39665583
 h     -0.03418008     1.02183476     1.52126763
          17

 c      1.26751743    -0.41822090     0.06099323
 c     -0.03971314    -0.99859318     0.04677765
 c     -1.11954968    -0.12757507    -0.29153991
 c     -0.79377957     1.02734467     0.95337687
 c     -0.24188483     1.13178284    -0.61359815
 c      1.13844511     0.84993925    -0.35805002
 h     -0.42299354    -1.91213325     0.25173254
 h     -1.80003306     1.37384751     1.07705568
 h     -0.54849958     1.63768093    -1.50630480
 h      1.86207732     1.67856485    -0.20821400
 o      2.32929818    -0.97209061     0.42671918
 h      3.09801886    -0.25049911     0.47075801
 c     -2.57865078    -0.41697888    -0.38367056
 h     -2.88271629    -0.82725172    -1.37024697
 h     -2.68513305    -1.17813896     0.36943247
 h     -3.17476673     0.44838300    -0.37806619
 h      0.04938753     1.01456973     1.55186683
          17

 c      1.26227626    -0.42838455     0.06183494
 c     -0.03616372    -0.97804170     0.04381508
 c     -1.12435346    -0.11776407    -0.29414561
 c     -0.80971235     1.01696373     0.94733318
 c     -0.23798489     1.13205478    -0.61569619
 c      1.12900684     0.85639171    -0.35640501
 h     -0.40378045    -1.90874908     0.30694662
 h     -1.79811268     1.37836904     1.06994825
 h     -0.49817873     1.67480151    -1.52998915
 h      1.88060357     1.66406501    -0.21613287
 o      2.33061668    -0.98216752     0.42814861
 h      3.13129287    -0.22116237     0.45045986
 c     -2.56999900    -0.41544788    -0.38421326
 h     -2.86639431    -0.84775959    -1.34749948
 h     -2.65595599    -1.24618970     0.39288269
 h     -3.19276564     0.41797566    -0.35072625
 h      0.14255790     1.00348399     1.60043796
          17

 c      1.25524624    -0.43746750     0.06119178
 c     -0.03353329    -0.95768436     0.04093256
 c     -1.12531364    -0.10572909    -0.29650052
 c     -0.82427383     1.00677830     0.93889683
 c     -0.23681098     1.13216300    -0.61700687
 c      1.12032821     0.86338518    -0.35507920
 h     -0.38161738    -1.93001332     0.37194220
 h     -1.80411503     1.39292214     1.07563594
 h     -0.45259706     1.72107698    -1.54684327
 h      1.89616051     1.64518931    -0.22783476
 o      2.33563387    -0.99200766     0.43058754
 h      3.13813988    -0.22073705     0.42935549
 c     -2.56025152    -0.41645480    -0.38490365
 h     -2.84646689    -0.87134728    -1.32686983
 h     -2.63580145    -1.30358953     0.41050545
 h     -3.22215644     0.40362328    -0.31451549
 h      0.21343700     0.99011369     1.64568659
          17

 c      1.24715989    -0.44502069     0.05902826
 c     -0.03236221    -0.93958761     0.03877283
 c     -1.12246583    -0.09144699    -0.29856135
 c     -0.83636163     0.99682371     0.92912006
 c     -0.23854386     1.13275619    -0.61835755
 c      1.11276139     0.87025077    -0.35388585
 h     -0.35242347    -1.95772005     0.44077373
 h     -1.81741764     1.41738402     1.09353334
 h     -0.41166936     1.77187858    -1.55066929
 h      1.90830155     1.62378761    -0.24314450
 o      2.34400637    -1.00133541     0.43383183
 h      3.11770835    -0.25034381     0.40838001
 c     -2.54990006    -0.42027173    -0.38492781
 h     -2.82443341    -0.89796526    -1.31197677
 h     -2.62292074    -1.34246818     0.41615076
 h     -3.25904428     0.40002999    -0.27053842
 h      0.24865650     0.97533663     1.67859273
          17

 c      1.23889053    -0.45079555     0.05540992
 c     -0.03292081    -0.92547113     0.03799820
 c     -1.11610297    -0.07504087    -0.30024009
 c     -0.84602429     0.98737121     0.91873037
 c     -0.24309666     1.13444335    -0.62036753
 c      1.10647362     0.87638471    -0.35270385
 h     -0.31461508    -1.97682252     0.50683697
 h     -1.83234348     1.44896726     1.12147453
 h     -0.37619225     1.82316280    -1.53748070
 h      1.91752594     1.60247394    -0.26172919
 o      2.35494282    -1.01011973     0.43763987
 h      3.07465093    -0.30609051     0.38845746
 c     -2.53971798    -0.42648285    -0.38382626
 h     -2.80159815    -0.92674789    -1.30481368
 h     -2.61562015    -1.35925574     0.40764835
 h     -3.29548955     0.39781686    -0.22150750
 h      0.24390357     0.95962840     1.69546570
          17

 c      1.23130834    -0.45473131     0.05047986
 c     -0.03516193    -0.91641051     0.03913221
 c     -1.10675660    -0.05677369    -0.30144298
 c     -0.85376450     0.97883327     0.90839288
 c     -0.25011304     1.13771795    -0.62339447
 c      1.10146312     0.88130089    -0.35148495
 h     -0.26931005    -1.97844619     0.56485417
 h     -1.84139852     1.48322745     1.15605372
 h     -0.34764431     1.87207082    -1.50599055
 h      1.92495986     1.58406767    -0.28314517
 o      2.36702797    -1.01884627     0.44179565
 h      3.02292496    -0.37525262     0.36977765
 c     -2.53042915    -0.43454927    -0.38146812
 h     -2.77877027    -0.95569549    -1.30517632
 h     -2.61224938    -1.35353648     0.38552868
 h     -3.32368986     0.38873027    -0.17113912
 h      0.19881120     0.94322245     1.69461863
          17

 c      1.22516304    -0.45691789     0.04443422
 c     -0.03879282    -0.91287423     0.04252324
 c     -1.09516437    -0.03705492    -0.30209048
 c     -0.86016732     0.97163716     0.89871875
 c     -0.25900337     1.14291525    -0.62752724
 c      1.09761512     0.88467972    -0.35024887
 h     -0.21932090    -1.95900090     0.61135723
 h     -1.83850449     1.51554632     1.19326357
 h     -0.32786044     1.91727649    -1.45750246
 h      1.93177503     1.57090864    -0.30689555
 o      2.37788253    -1.02895122     0.44624040
 h      2.99206097    -0.42992647     0.34996063
 c     -2.52249740    -0.44397923    -0.37807239
 h     -2.75629814    -0.98190067    -1.31103706
 h     -2.61127892    -1.32805018     0.35284716
 h     -3.33832394     0.36786686    -0.12323569
 h      0.11571831     0.92615798     1.67555105
          17

 c      1.22101353    -0.45753333     0.03749458
 c     -0.04334581    -0.91477425     0.04832408
 c     -1.08222022    -0.01645446    -0.30211559
 c     -0.86589769     0.96614530     0.89010197
 c     -0.26900702     1.15018047    -0.63258954
 c      1.09477158     0.88640714    -0.34907502
 h     -0.16843458    -1.91920612     0.64483750
 h     -1.82055044     1.54220333     1.22910123
 h     -0.31871711     1.95929506    -1.39565063
 h      1.93849669     1.56424199    -0.33245198
 o      2.38502215    -1.04208448     0.45112863
 h      3.01429313    -0.43946190     0.32350209
 c     -2.51605663    -0.45417633    -0.37423699
 h     -2.73435761    -1.00225203    -1.31956731
 h     -2.61144261    -1.28988834     0.31597197
 h     -3.33703913     0.33374857    -0.08107976
 h      0.00116640     0.90817676     1.64003335
          17

 c      1.21919873    -0.45679793     0.02988151
 c     -0.04823724    -0.92143999     0.05642564
 c     -1.06890580     0.00429103    -0.30144835
 c     -0.87204944     0.96264736     0.88231680
 c     -0.27927357     1.15944936    -0.63816494
 c      1.09278106     0.88659036    -0.34809334
 h     -0.12102055    -1.86416173     0.66630715
 h     -1.78777908     1.56100326     1.26000062
 h     -0.32182679     2.00066049    -1.32590165
 h      1.94457120     1.56394307    -0.35921354
 o      2.38876888    -1.05737318     0.45631293
 h      3.07894840    -0.41447231     0.29029290
 c     -2.51089216    -0.46422199    -0.37097448
 h     -2.71324272    -1.01421429    -1.32812507
 h     -2.61197295    -1.25203609     0.28562235
 h     -3.32041936     0.28799117    -0.04708223
 h     -0.12954305     0.88826056     1.59616447
          17

 c      1.21983749    -0.45500357     0.02180882
 c     -0.05282331    -0.93154685     0.06633711
 c     -1.05620611     0.02429721    -0.30000250
 c     -0.88066328     0.96144586     0.87382030
 c     -0.28894984     1.17048036    -0.64368710
 c      1.09152843     0.88553726    -0.34747084
 h     -0.08159077    -1.80427021     0.68047958
 h     -1.74386379     1.57180455     1.28317966
 h     -0.33824618     2.04541426    -1.25440555
 h      1.94850283     1.56871163    -0.38643657
 o      2.39113268    -1.07256731     0.46124189
 h      3.15008658    -0.38827114     0.25717805
 c     -2.50645057    -0.47298362    -0.36957276
 h     -2.69350453    -1.01635768    -1.33484590
 h     -2.61262178    -1.23171618     0.27539700
 h     -3.29216588     0.23527030    -0.02239910
 h     -0.24605455     0.86326976     1.56626626
          17

 c      1.22284560    -0.45256377     0.01348653
 c     -0.05648190    -0.94315736     0.07709220
 c     -1.04502056     0.04258825    -0.29769329
 c     -0.89403598     0.96294258     0.86196324
 c     -0.29725503     1.18300422    -0.64863109
 c      1.09092910     0.88370374    -0.34740781
 h     -0.05394865    -1.75525060     0.69672550
 h     -1.69592306     1.57713555     1.29708204
 h     -0.36824190     2.09715252    -1.18607534
 h      1.94847633     1.57661910    -0.41319650
 o      2.39339100    -1.08626833     0.46544815
 h      3.20456614    -0.38083951     0.22995974
 c     -2.50194446    -0.47995616    -0.37093446
 h     -2.67594469    -1.00859606    -1.33896183
 h     -2.61269141    -1.24051530     0.29368029
 h     -3.25940921     0.18334359    -0.00637754
 h     -0.31126762     0.82669018     1.58478207
          17

 c      1.22797999    -0.45000304     0.00511553
 c     -0.05871383    -0.95421709     0.08747352
 c     -1.03609243     0.05818246    -0.29451434
 c     -0.91138342     0.96710204     0.84667612
 c     -0.30354679     1.19695510    -0.65272559
 c      1.09089659     0.88161886    -0.34813972
 h     -0.04018672    -1.73309753     0.72647419
 h     -1.65378081     1.58237285     1.30197784
 h     -0.41107403     2.15606759    -1.12294093
 h      1.94309096     1.58573863    -0.43844283
 o      2.39604780    -1.09787108     0.46864857
 h      3.23250424    -0.39959010     0.21171988
 c     -2.49655025    -0.48606585    -0.37484543
 h     -2.66152061    -0.99224853    -1.34106987
 h     -2.60989719    -1.27411968     0.33492402
 h     -3.23206009     0.14200972     0.00376168
 h     -0.32211415     0.77529614     1.65565610
          17

 c      1.23490260    -0.44788781    -0.00311028
 c     -0.05916251    -0.96356225     0.09677893
 c     -1.02996121     0.07023120    -0.29058081
 c     -0.92923447     0.97295254     0.83127707
 c     -0.30740640     1.21255829    -0.65596809
 c      1.09131708     0.87980161    -0.34991550
 h     -0.04069376    -1.74307751     0.77456404
 h     -1.62726857     1.59424522     1.30010689
 h     -0.46474191     2.21754318    -1.06437314
 h      1.93190272     1.59463612    -0.46113794
 o      2.39920801    -1.10718283     0.47068901
 h      3.23114248    -0.44554909     0.20369742
 c     -2.48962247    -0.49292632    -0.38024209
 h     -2.65120081    -0.96992414    -1.34328400
 h     -2.60150554    -1.31795652     0.38423569
 h     -3.21932211     0.11961545     0.01174219
 h     -0.30787906     0.71626437     1.74278560
          17

 c      1.24323452    -0.44674587    -0.01099532
 c     -0.05757534    -0.97134315     0.10533179
 c     -1.02692072     0.07816996    -0.28608533
 c     -0.94505216     0.97946287     0.81854978
 c     -0.30871715     1.23013032    -0.65842923
 c      1.09203931     0.87868607    -0.35295522
 h     -0.05488917    -1.77540806     0.83371903
 h     -1.62224238     1.61750277     1.29412514
 h     -0.52593635     2.27400604    -1.00890504
 h      1.91568638     1.60266342    -0.48040696
 o      2.40268657    -1.11430020     0.47152831
 h      3.20292750    -0.51543013     0.20551759
 c     -2.48101827    -0.50150320    -0.38583773
 h     -2.64580569    -0.94505188    -1.34891170
 h     -2.58610971    -1.35864198     0.42761351
 h     -3.22401008     0.11822605     0.01916891
 h     -0.29116622     0.65916840     1.81625333
          17

 c      1.25258893    -0.44700177    -0.01834376
 c     -0.05383561    -0.97826967     0.11397187
 c     -1.02699547     0.08178478    -0.28124834
 c     -0.95788283     0.98618520     0.80997501
 c     -0.30766373     1.24977693    -0.66009006
 c      1.09287355     0.87857042    -0.35741545
 h     -0.08117100    -1.81452239     0.89084099
 h     -1.63819572     1.65190528     1.28452248
 h     -0.59044317     2.31816463    -0.95577201
 h      1.89642426     1.61004863    -0.49565819
 o      2.40582075    -1.11971182     0.47130700
 h      3.15831848    -0.60003200     0.21406148
 c     -2.47123968    -0.51175918    -0.39041648
 h     -2.64582234    -0.92092515    -1.36117438
 h     -2.56385935    -1.38784832     0.45580950
 h     -3.24062682     0.13245041     0.02386363
 h     -0.28249050     0.61080315     1.86264055
          17

 c      1.26259174    -0.44893141    -0.02497560
 c     -0.04799142    -0.98487122     0.12339202
 c     -1.02995183     0.08120106    -0.27627012
 c     -0.96775406     0.99320069     0.80636327
 c     -0.30465946     1.27122819    -0.66080354
 c      1.09360267     0.87959794    -0.36337130
 h     -0.11685927    -1.84794396     0.93489185
 h     -1.66941830     1.69231786     1.26909697
 h     -0.65380623     2.34516897    -0.90533884
 h      1.87701213     1.61775740    -0.50663149
 o      2.40700771    -1.12453935     0.47052017
 h      3.12299685    -0.68044371     0.22073064
 c     -2.46111769    -0.52314335    -0.39314033
 h     -2.65113227    -0.89960779    -1.38114134
 h     -2.53592754    -1.40149060     0.46380724
 h     -3.25978203     0.15345553     0.02193067
 h     -0.28617916     0.57549532     1.87749670
          17

 c      1.27289539    -0.45263120    -0.03075100
 c     -0.04023237    -0.99133180     0.13393398
 c     -1.03534020     0.07683446    -0.27128142
 c     -0.97509327     1.00076925     0.80809827
 c     -0.30024427     1.29384221    -0.66032944
 c      1.09401238     0.88177713    -0.37081453
 h     -0.15866825    -1.86828261     0.95923938
 h     -1.70833836     1.73162989     1.24495518
 h     -0.71196538     2.35332892    -0.85886593
 h      1.86065744     1.62706980    -0.51334747
 o      2.40386356    -1.13024960     0.47000221
 h      3.13534952    -0.73279793     0.21182944
 c     -2.45143939    -0.53507563    -0.39381154
 h     -2.66076377    -0.88153765    -1.40637985
 h     -2.50408703    -1.39858817     0.44984214
 h     -3.27320610     0.17323355     0.01049034
 h     -0.30386989     0.55618191     1.86022204
          17

 c      1.28316333    -0.45800657    -0.03559657
 c     -0.03085995    -0.99756959     0.14562719
 c     -1.04254925     0.06932214    -0.26631062
 c     -0.98040860     1.00904700     0.81510986
 c     -0.29498310     1.31669050    -0.65838795
 c      1.09394001     0.88503926    -0.37966471
 h     -0.20319173    -1.87226994     0.96109108
 h     -1.74814765     1.76355265     1.21046978
 h     -0.76179187     2.34411391    -0.81814805
 h      1.85005902     1.63891442    -0.51597676
 o      2.39610866    -1.13691177     0.46994863
 h      3.20111890    -0.75626253     0.18438168
 c     -2.44279240    -0.54704653    -0.39288022
 h     -2.67294710    -0.86615935    -1.43171128
 h     -2.47051436    -1.38109392     0.41526330
 h     -3.27569613     0.18625238    -0.01132729
 h     -0.33565916     0.55493858     1.81243645
          17

 c      1.29303462    -0.46479935    -0.03950956
 c     -0.02025707    -1.00331206     0.15824668
 c     -1.05085815     0.05944527    -0.26128720
 c     -0.98423554     1.01802672     0.82677999
 c     -0.28937411     1.33865079    -0.65470527
 c      1.09333479     0.88930950    -0.38978278
 h     -0.24724469    -1.85989415     0.94079200
 h     -1.78380492     1.78385582     1.16593953
 h     -0.80156420     2.32194908    -0.78522556
 h      1.84663067     1.65318200    -0.51470027
 o      2.38632596    -1.14330099     0.46961407
 h      3.28178192    -0.77138751     0.15099722
 c     -2.43553928    -0.55845905    -0.39131608
 h     -2.68550451    -0.85289029    -1.45142958
 h     -2.43765981    -1.35485909     0.36542414
 h     -3.26512164     0.18949331    -0.04254776
 h     -0.37972523     0.57266744     1.73871238
          17

 c      1.30211275    -0.47264703    -0.04253650
 c     -0.00883115    -1.00810111     0.17132858
 c     -1.05948406     0.04804850    -0.25607017
 c     -0.98731530     1.02770841     0.84170915
 c     -0.28377702     1.35849853    -0.64904639
 c      1.09229189     0.89454817    -0.40097780
 h     -0.28827319    -1.83439239     0.90176717
 h     -1.81212270     1.79054089     1.11342556
 h     -0.83134892     2.29378482    -0.76215522
 h      1.85017116     1.66844154    -0.50968180
 o      2.37678970    -1.14866471     0.46838536
 h      3.34468550    -0.79166135     0.12256718
 c     -2.42982351    -0.56842563    -0.39052283
 h     -2.69631756    -0.84168255    -1.46132043
 h     -2.40794733    -1.33126341     0.31106389
 h     -3.24211343     0.18224500    -0.08072359
 h     -0.43010576     0.60731602     1.64995480
          17

 c      1.30998401    -0.48113243    -0.04475670
 c      0.00307376    -1.01123515     0.18414991
 c     -1.06763017     0.03596276    -0.25047668
 c     -0.99101775     1.03849584     0.85722334
 c     -0.27838941     1.37503832    -0.64123549
 c      1.09103009     0.90073440    -0.41300919
 h     -0.32508358    -1.80291419     0.85092300
 h     -1.83171440     1.78370369     1.05633896
 h     -0.85297427     2.26797603    -0.75080077
 h      1.85914297     1.68229387    -0.50118038
 o      2.36872113    -1.15283602     0.46602452
 h      3.37448178    -0.82143350     0.10418503
 c     -2.42557577    -0.57580760    -0.39214780
 h     -2.70367537    -0.83310409    -1.45979894
 h     -2.38319637    -1.32669636     0.26738226
 h     -3.21009265     0.16624657    -0.12218841
 h     -0.47174205     0.64978118     1.57011548
          17

 c      1.31625029    -0.48981151    -0.04628023
 c      0.01527471    -1.01174874     0.19576073
 c     -1.07453752     0.02393927    -0.24429761
 c     -0.99756115     1.05142300     0.86931272
 c     -0.27330911     1.38731452    -0.63117718
 c      1.08983384     0.90781106    -0.42559595
 h     -0.35874977    -1.77669421     0.79836889
 h     -1.84327976     1.76552760     0.99889899
 h     -0.86902822     2.25202444    -0.75261816
 h      1.87134829     1.69215186    -0.48970871
 o      2.36271301    -1.15591983     0.46251504
 h      3.36607336    -0.86081240     0.09751270
 c     -2.42246922    -0.57996423    -0.39734545
 h     -2.70651172    -0.82820554    -1.44843424
 h     -2.36445552    -1.35404630     0.24588067
 h     -3.17558162     0.14617250    -0.16227805
 h     -0.47768735     0.68160256     1.53803093
          17

 c      1.32057409    -0.49822946    -0.04725003
 c      0.02772774    -1.00867552     0.20524534
 c     -1.07954094     0.01260233    -0.23731633
 c     -1.00802077     1.06666015     0.87553445
 c     -0.26867443     1.39485488    -0.61890267
 c      1.08899152     0.91563746    -0.43843873
 h     -0.39224876    -1.76800095     0.75430461
 h     -1.85052348     1.74065980     0.94541988
 h     -0.88086955     2.24971169    -0.76836952
 h      1.88463123     1.69601704    -0.47612410
 o      2.35895701    -1.15814896     0.45797780
 h      3.32070624    -0.90787679     0.10205538
 c     -2.41982621    -0.58179341    -0.40588471
 h     -2.70457934    -0.82838888    -1.43204088
 h     -2.35303209    -1.41013162     0.24414835
 h     -3.14790443     0.12959339    -0.19582978
 h     -0.43207980     0.69264262     1.57463949
          17

 c      1.32274280    -0.50593156    -0.04783604
 c      0.04020906    -1.00168724     0.21221524
 c     -1.08212288     0.00243154    -0.22933003
 c     -1.01998122     1.08206575     0.87769386
 c     -0.26478531     1.39778201    -0.60460606
 c      1.08875057     0.92396698    -0.45123666
 h     -0.42685828    -1.78273016     0.72321982
 h     -1.86068473     1.71620091     0.89950407
 h     -0.88710314     2.25954252    -0.79770723
 h      1.89738654     1.69298207    -0.46160483
 o      2.35711928    -1.15986472     0.45270393
 h      3.24757750    -0.95880099     0.11447805
 c     -2.41680072    -0.58328521    -0.41645473
 h     -2.69846990    -0.83525904    -1.41792542
 h     -2.35076459    -1.47834725     0.24987073
 h     -3.13637825     0.12441389    -0.21840654
 h     -0.35754805     0.69845202     1.65240992
          17

 c      1.32273739    -0.51247628    -0.04821849
 c      0.05198146    -0.99147557     0.21699332
 c     -1.08194546    -0.00622881    -0.22015703
 c     -1.03032889     1.09545128     0.87832572
 c     -0.26208848     1.39668127    -0.58861609
 c      1.08929089     0.93244160    -0.46368496
 h     -0.45848206    -1.81581778     0.70190177
 h     -1.88184272     1.69927840     0.86339169
 h     -0.88412573     2.27587648    -0.83883670
 h      1.90885052     1.68341575    -0.44753105
 o      2.35583899    -1.16156092     0.44733153
 h      3.17137916    -1.00692343     0.12556744
 c     -2.41295059    -0.58599115    -0.42761249
 h     -2.68925877    -0.85017827    -1.41372798
 h     -2.35876600    -1.54178543     0.25182166
 h     -3.14476725     0.13343968    -0.22809963
 h     -0.28429433     0.71567191     1.73696376
          17

 c      1.32076039    -0.51744323    -0.04858079
 c      0.06195922    -0.97933252     0.22021381
 c     -1.07886108    -0.01316129    -0.20966675
 c     -1.03742793     1.10590037     0.87878543
 c     -0.26102701     1.39233837    -0.57135590
 c      1.09070203     0.94060775    -0.47547438
 h     -0.47964227    -1.85594204     0.68419226
 h     -1.91736005     1.69295982     0.83797337
 h     -0.86814393     2.29158757    -0.88863087
 h      1.91918881     1.66886944    -0.43530870
 o      2.35241740    -1.16383570     0.44301074
 h      3.13703273    -1.04351857     0.11758935
 c     -2.40858907    -0.59035303    -0.43830292
 h     -2.67771582    -0.87337766    -1.42407066
 h     -2.37677576    -1.58929687     0.24372321
 h     -3.16836162     0.15146933    -0.22637107
 h     -0.22946055     0.75056198     1.80939261
          17

 c      1.31718816    -0.52042073    -0.04913024
 c      0.06910753    -0.96654067     0.22242167
 c     -1.07291767    -0.01826038    -0.19781331
 c     -1.04110701     1.11355520     0.87964471
 c     -0.26189295     1.38552241    -0.55330490
 c      1.09296752     0.94795315    -0.48630185
 h     -0.48390915    -1.89241146     0.66550504
 h     -1.96270016     1.69465328     0.82351247
 h     -0.83687981     2.30027856    -0.94318550
 h      1.92937408     1.65175803    -0.42619606
 o      2.34535597    -1.16689981     0.44050058
 h      3.16983987    -1.06610155     0.07904852
 c     -2.40450704    -0.59612513    -0.44806610
 h     -2.66360382    -0.90313523    -1.44803026
 h     -2.40343052    -1.61511435     0.22326011
 h     -3.19765454     0.16899487    -0.21695806
 h     -0.20040991     0.80332167     1.86118846
          17

 c      1.31248443    -0.52100813    -0.05010644
 c      0.07266924    -0.95410624     0.22397014
 c     -1.06436002    -0.02150873    -0.18465529
 c     -1.04198567     1.11907923     0.88116842
 c     -0.26476066     1.37686911    -0.53495552
 c      1.09598079     0.95396051    -0.49588009
 h     -0.46787299    -1.91799085     0.64378165
 h     -2.00836965     1.69878691     0.82004387
 h     -0.79023822     2.29738761    -0.99850479
 h      1.94078258     1.63481621    -0.42119112
 o      2.33702723    -1.17042878     0.43897519
 h      3.23354063    -1.08110887     0.02394618
 c     -2.40148246    -0.60293737    -0.45699618
 h     -2.64581684    -0.93587935    -1.47985991
 h     -2.43673184    -1.61740074     0.19071637
 h     -3.22362891     0.17748245    -0.20415205
 h     -0.19981518     0.87180788     1.88849920
          17

 c      1.30714346    -0.51888470    -0.05172564
 c      0.07226320    -0.94272706     0.22505530
 c     -1.05362125    -0.02295802    -0.17035314
 c     -1.04085999     1.12324075     0.88354036
 c     -0.26947643     1.36683700    -0.51677682
 c      1.09960282     0.95817198    -0.50393653
 h     -0.43107788    -1.92902873     0.61890752
 h     -2.04493816     1.70018293     0.82716316
 h     -0.73027538     2.28053166    -1.05106932
 h      1.95454357     1.62041506    -0.42104737
 o      2.33006691    -1.17418595     0.43734292
 h      3.28695622    -1.09337808    -0.02965287
 c     -2.39999738    -0.61044592    -0.46550853
 h     -2.62318944    -0.96724025    -1.51221426
 h     -2.47441624    -1.59774210     0.14844552
 h     -3.24014149     0.17168146    -0.19177043
 h     -0.22799682     0.95295687     1.88971210
          17

 c      1.30163731    -0.51386735    -0.05412186
 c      0.06794394    -0.93279077     0.22574835
 c     -1.04129933    -0.02272071    -0.15515291
 c     -1.03845252     1.12676047     0.88689367
 c     -0.27568631     1.35569832    -0.49917754
 c      1.10373801     0.96023926    -0.51020873
 h     -0.37560085    -1.92529062     0.59219466
 h     -2.06579039     1.69549171     0.84381859
 h     -0.66086011     2.24953633    -1.09833119
 h      1.97084996     1.60997021    -0.42633811
 o      2.32569107    -1.17808179     0.43497864
 h      3.31013974    -1.10459215    -0.07178863
 c     -2.40016162    -0.61819173    -0.47415055
 h     -2.59515361    -0.99319303    -1.53901337
 h     -2.51432303    -1.56182447     0.10112442
 h     -3.24413511     0.14974884    -0.18283363
 h     -0.28326808     1.04303370     1.86517920
          17

 c      1.29636255    -0.50592242    -0.05732531
 c      0.06023744    -0.92432794     0.22600075
 c     -1.02812597    -0.02096966    -0.13935215
 c     -1.03547417     1.13030255     0.89115194
 c     -0.28289123     1.34355423    -0.48246071
 c      1.10838548     0.95994193    -0.51444913
 h     -0.30582405    -1.91039830     0.56623164
 h     -2.06778668     1.68325585     0.86828195
 h     -0.58714114     2.20631008    -1.13916383
 h      1.98860808     1.60370742    -0.43749589
 o      2.32419032    -1.18204900     0.43155939
 h      3.29655345    -1.11515181    -0.09812242
 c     -2.40170095    -0.62542144    -0.48356009
 h     -2.56191406    -1.01073038    -1.55667727
 h     -2.55495136    -1.52065841     0.05629428
 h     -3.23542968     0.11298833    -0.17948539
 h     -0.36070229     1.13756773     1.81881269
          17

 c      1.29161156    -0.49515114    -0.06126977
 c      0.05011010    -0.91695541     0.22564838
 c     -1.01493030    -0.01793928    -0.12325520
 c     -1.03285356     1.13443067     0.89565284
 c     -0.29051648     1.33038553    -0.46679380
 c      1.11363781     0.95717631    -0.51644161
 h     -0.22803529    -1.89250754     0.54483596
 h     -2.05144324     1.66371788     0.89815361
 h     -0.51486612     2.15442449    -1.17406336
 h      2.00564789     1.60086369    -0.45476774
 o      2.32534130    -1.18599857     0.42692306
 h      3.24686102    -1.12502237    -0.10756472
 c     -2.40393511    -0.63113952    -0.49442895
 h     -2.52432452    -1.01812146    -1.56426832
 h     -2.59604712    -1.48992162     0.02373988
 h     -3.21690294     0.06596750    -0.18281229
 h     -0.44933101     1.23191426     1.76213486
          17

 c      1.28757649    -0.48177656    -0.06580932
 c      0.03879721    -0.90998891     0.22447336
 c     -1.00259867    -0.01391823    -0.10713098
 c     -1.03188400     1.13936382     0.89871568
 c     -0.29798107     1.31614892    -0.45222520
 c      1.11962944     0.95194028    -0.51602752
 h     -0.14897528    -1.88314790     0.53242025
 h     -2.02155416     1.63886015     0.93036230
 h     -0.44957699     2.09826192    -1.20488233
 h      2.01936695     1.60016027    -0.47812508
 o      2.32844326    -1.18982147     0.42110780
 h      3.16878871    -1.13389117    -0.10272316
 c     -2.40583192    -0.63470999    -0.50721124
 h     -2.48366892    -1.01501137    -1.56333018
 h     -2.63802245    -1.48320144     0.01134036
 h     -3.19501062     0.01679096    -0.19245527
 h     -0.52978695     1.32389818     1.71912260
          17

 c      1.28437217    -0.46614332    -0.07073403
 c      0.02751430    -0.90296714     0.22238347
 c     -0.99203063    -0.00923359    -0.09120623
 c     -1.03352979     1.14469623     0.89828763
 c     -0.30475410     1.30090238    -0.43877197
 c      1.12646399     0.94433781    -0.51313171
 h     -0.07345357    -1.89131917     0.53203544
 h     -1.98814221     1.61262088     0.96135554
 h     -0.39585443     2.04178512    -1.23397351
 h      2.02745747     1.60028700    -0.50720290
 o      2.33201646    -1.19341585     0.41461177
 h      3.08241458    -1.14092617    -0.09384880
 c     -2.40629162    -0.63666485    -0.52164857
 h     -2.44140396    -1.00250732    -1.55779218
 h     -2.67940033    -1.50183767     0.01901097
 h     -3.17952994    -0.02369523    -0.20637152
 h     -0.58149212     1.41683266     1.71857035
          17

 c      1.28205537    -0.44872620    -0.07578301
 c      0.01729495    -0.89629571     0.21960668
 c     -0.98408915    -0.00425014    -0.07570540
 c     -1.03689190     1.15006577     0.89450871
 c     -0.31038389     1.28490266    -0.42655128
 c      1.13415289     0.93460241    -0.50778410
 h     -0.00368157    -1.91600560     0.54315730
 h     -1.96574194     1.59051499     0.98792729
 h     -0.35692743     1.98742156    -1.26298384
 h      2.02844442     1.60023655    -0.54129128
 o      2.33352066    -1.19673252     0.40874958
 h      3.02521013    -1.14438038    -0.10422737
 c     -2.40455983    -0.63842155    -0.53670627
 h     -2.39883718    -0.98313575    -1.55372466
 h     -2.71573860    -1.53498189     0.03870837
 h     -3.18019979    -0.04552163    -0.22185921
 h     -0.60147319     1.51214948     1.76358072
          17

 c      1.28064103    -0.43014237    -0.08065625
 c      0.00904743    -0.89114774     0.21664751
 c     -0.97952630     0.00061849    -0.06086080
 c     -1.03985892     1.15605467     0.88986667
 c     -0.31450574     1.26861145    -0.41584102
 c      1.14258112     0.92312589    -0.50014190
 h      0.05869902    -1.94692594     0.56197348
 h     -1.96764848     1.57732399     1.00826226
 h     -0.33473912     1.93575525    -1.29200329
 h      2.02193801     1.59946659    -0.57936974
 o      2.33098741    -1.19972160     0.40476280
 h      3.02667667    -1.14296325    -0.15561639
 c     -2.40060180    -0.64105122    -0.55095358
 h     -2.35681157    -0.96026771    -1.55812397
 h     -2.74203398    -1.56928006     0.06042606
 h     -3.20014586    -0.04517438    -0.23820599
 h     -0.60233981     1.60108241     1.82886311
          17

 c      1.28013734    -0.41118348    -0.08501595
 c      0.00355176    -0.88872568     0.21404972
 c     -0.97889071     0.00490585    -0.04686041
 c     -1.04127628     1.16373787     0.88667642
 c     -0.31684516     1.25260666    -0.40702342
 c      1.15149884     0.91049179    -0.49050816
 h      0.11138685    -1.97232748     0.58376173
 h     -1.99696495     1.57360932     1.02155082
 h     -0.33017418     1.88614236    -1.31961243
 h      2.00862243     1.59792609    -0.62020899
 o      2.32575429    -1.20215552     0.40161267
 h      3.06500899    -1.13897476    -0.23284722
 c     -2.39516265    -0.64471435    -0.56304461
 h     -2.31568394    -0.93681653    -1.57597191
 h     -2.75486515    -1.59495395     0.07628123
 h     -3.23288929    -0.02738358    -0.25795118
 h     -0.59548387     1.67314903     1.89030347
          17

 c      1.28058338    -0.39286477    -0.08846970
 c      0.00133913    -0.88974411     0.21223283
 c     -0.98244923     0.00810070    -0.03379664
 c     -1.04144297     1.17415593     0.88630349
 c     -0.31722947     1.23745473    -0.40048287
 c      1.16054460     0.89750990    -0.47932852
 h      0.15200611    -1.98422313     0.60460948
 h     -2.04448820     1.57539070     1.02679448
 h     -0.34319049     1.83764310    -1.34362184
 h      1.99001885     1.59594781    -0.66252992
 o      2.32008489    -1.20377281     0.39740810
 h      3.10430375    -1.13574166    -0.30661676
 c     -2.38927822    -0.64904961    -0.57224421
 h     -2.27578917    -0.91401976    -1.60685073
 h     -2.75272731    -1.60646406     0.08124696
 h     -3.26717545    -0.00088449    -0.28473514
 h     -0.58720735     1.72215929     1.93459210
          17

 c      1.28204557    -0.37642506    -0.09056604
 c      0.00259557    -0.89431817     0.21145939
 c     -0.99014132     0.00968799    -0.02164826
 c     -1.04130415     1.18802701     0.88939599
 c     -0.31562218     1.22359908    -0.39650111
 c      1.16929336     0.88522641    -0.46716992
 h      0.17884804    -1.97928430     0.62189650
 h     -2.09601796     1.57766328     1.02295455
 h     -0.37287484     1.78970753    -1.36193234
 h      1.96808846     1.59403408    -0.70510588
 o      2.31522511    -1.20441965     0.39102495
 h      3.12517130    -1.13512143    -0.35945277
 c     -2.38373684    -0.65361386    -0.57863857
 h     -2.23796586    -0.89155754    -1.64450392
 h     -2.73572163    -1.60167835     0.07279295
 h     -3.29300502     0.02623468    -0.32085006
 h     -0.58076527     1.74557253     1.95565493
          17

 c      1.28459082    -0.36323727    -0.09082630
 c      0.00714698    -0.90202297     0.21185209
 c     -1.00157237     0.00922322    -0.01029614
 c     -1.04170661     1.20560824     0.89606188
 c     -0.31216181     1.21129031    -0.39517192
 c      1.17731049     0.87486945    -0.45468496
 h      0.19119830    -1.95833173     0.63435451
 h     -2.13945280     1.57718315     1.00974456
 h     -0.41751210     1.74247997    -1.37316261
 h      1.94479667     1.59260259    -0.74675612
 o      2.31167313    -1.20403301     0.38200039
 h      3.12056159    -1.13782459    -0.38412545
 c     -2.37888896    -0.65794836    -0.58290081
 h     -2.20352967    -0.86874813    -1.68005777
 h     -2.70541407    -1.58154224     0.05072769
 h     -3.30399642     0.04826165    -0.36660264
 h     -0.57791083     1.74301906     1.95126894
          17

 c      1.28825553    -0.35461905    -0.08881101
 c      0.01450386    -0.91196773     0.21340061
 c     -1.01604523     0.00641245     0.00043848
 c     -1.04316526     1.22669632     0.90592706
 c     -0.30717837     1.20056628    -0.39635635
 c      1.18419859     0.86769012    -0.44255328
 h      0.18949210    -1.92619292     0.64226392
 h     -2.16708842     1.57295440     0.98788942
 h     -0.47471641     1.69680579    -1.37695561
 h      1.92181421     1.59181413    -0.78628070
 o      2.30956034    -1.20261757     0.37025207
 h      3.08983222    -1.14393305    -0.37916255
 c     -2.37467738    -0.66144524    -0.58598139
 h     -2.17379091    -0.84547622    -1.70568187
 h     -2.66501144    -1.55069909     0.01760022
 h     -3.29734585     0.06182537    -0.42070249
 h     -0.57935636     1.71578117     1.92201969
          17

 c      1.29301389    -0.35156173    -0.08420602
 c      0.02393345    -0.92285538     0.21594337
 c     -1.03262324     0.00116689     0.01074967
 c     -1.04594172     1.25064917     0.91808241
 c     -0.30117552     1.19128436    -0.39969257
 c      1.18963023     0.86469872    -0.43139623
 h      0.17541409    -1.89199557     0.64785108
 h     -2.17536969     1.56575874     0.95899643
 h     -0.54162142     1.65401520    -1.37392818
 h      1.90045204     1.59158519    -0.82243324
 o      2.30872814    -1.20024446     0.35603256
 h      3.03759179    -1.15305389    -0.34808288
 c     -2.37070120    -0.66320650    -0.58897241
 h     -2.14957703    -0.82238248    -1.71648072
 h     -2.61959928    -1.51875075    -0.02053446
 h     -3.27337444     0.06560185    -0.48076093
 h     -0.58425454     1.66728596     1.87242336
          17

 c      1.29875021    -0.35445945    -0.07690234
 c      0.03455965    -0.93312613     0.21916999
 c     -1.05021534    -0.00638246     0.02081065
 c     -1.05025763     1.27636206     0.93087124
 c     -0.29478573     1.18319557    -0.40466316
 c      1.19336694     0.86637978    -0.42168367
 h      0.15164457    -1.86843901     0.65529746
 h     -2.16441201     1.55770330     0.92537272
 h     -0.61504291     1.61555619    -1.36524718
 h      1.88177312     1.59177374    -0.85399931
 o      2.30851289    -1.19706309     0.34014804
 h      2.97714979    -1.16422472    -0.30282460
 c     -2.36629740    -0.66208539    -0.59301204
 h     -2.13091764    -0.80067036    -1.71101817
 h     -2.57562950    -1.50013822    -0.05440591
 h     -3.23545937     0.06037889    -0.54367966
 h     -0.58839857     1.60432713     1.81435357
          17

 c      1.30524926    -0.36295451    -0.06704328
 c      0.04550139    -0.94140092     0.22276594
 c     -1.06767412    -0.01591165     0.03075015
 c     -1.05652437     1.30232277     0.94166655
 c     -0.28871972     1.17603568    -0.41069777
 c      1.19526959     0.87252762    -0.41367127
 h      0.12085101    -1.86731708     0.66894147
 h     -2.13810505     1.55197444     0.88980224
 h     -0.69149815     1.58260021    -1.35200761
 h      1.86671982     1.59239647    -0.87994733
 o      2.30734207    -1.19330782     0.32435587
 h      2.93696060    -1.17592500    -0.26993118
 c     -2.36072599    -0.65726224    -0.59888603
 h     -2.11680364    -0.78187428    -1.69151137
 h     -2.53867241    -1.50812173    -0.07576177
 h     -3.19034511     0.04952397    -0.60606417
 h     -0.58157710     1.53724708     1.77080925
          17

 c      1.31220670    -0.37597079    -0.05503146
 c      0.05597752    -0.94718055     0.22672239
 c     -1.08389789    -0.02696347     0.04063951
 c     -1.06505792     1.32713367     0.94765600
 c     -0.28371816     1.16959836    -0.41727640
 c      1.19529500     0.88230424    -0.40739769
 h      0.08470109    -1.89168234     0.68948171
 h     -2.10477418     1.55267030     0.85508362
 h     -0.76715116     1.55576606    -1.33481164
 h      1.85613249     1.59372510    -0.89955868
 o      2.30336914    -1.18925000     0.31076393
 h      2.95070925    -1.18716017    -0.28069046
 c     -2.35339258    -0.64921716    -0.60638562
 h     -2.10498284    -0.76772787    -1.66407219
 h     -2.51092098    -1.54368126    -0.08426393
 h     -3.14809439     0.03927354    -0.66484287
 h     -0.55035079     1.47449885     1.76805122
          17

 c      1.31922345    -0.39190339    -0.04149691
 c      0.06526137    -0.95107437     0.23146831
 c     -1.09792194    -0.03902085     0.05049512
 c     -1.07468491     1.35016729     0.94830108
 c     -0.28049706     1.16376143    -0.42399327
 c      1.19347708     0.89448980    -0.40273648
 h      0.04448648    -1.93311520     0.71233061
 h     -2.07730442     1.56442419     0.82326654
 h     -0.83792153     1.53508716    -1.31385696
 h      1.85064186     1.59620891    -0.91245828
 o      2.29741445    -1.18520179     0.29915519
 h      3.01116498    -1.19799405    -0.32826521
 c     -2.34394885    -0.63973000    -0.61428689
 h     -2.09201215    -0.76011091    -1.63833260
 h     -2.49187811    -1.59392384    -0.08749847
 h     -3.11989116     0.03721134    -0.71795183
 h     -0.49446983     1.41562209     1.80789197
          17

 c      1.32577990    -0.40889677    -0.02720455
 c      0.07261418    -0.95422289     0.23760542
 c     -1.10897110    -0.05155133     0.06031449
 c     -1.08265954     1.37108471     0.94554536
 c     -0.27968126     1.15846513    -0.43053775
 c      1.18991010     0.90778426    -0.39947217
 h      0.00229610    -1.97819428     0.73071289
 h     -2.06931412     1.59129205     0.79526483
 h     -0.89986067     1.52025467    -1.28942774
 h      1.85049926     1.60027863    -0.91851546
 o      2.29230173    -1.18166578     0.28777378
 h      3.08094431    -1.20724374    -0.38035290
 c     -2.33247401    -0.63061940    -0.62114820
 h     -2.07403350    -0.76079323    -1.62492750
 h     -2.48057780    -1.64264654    -0.09400519
 h     -3.11261445     0.04780825    -0.76431474
 h     -0.43168224     1.35795663     1.86538008
          17

 c      1.33124065    -0.42513259    -0.01292171
 c      0.07735260    -0.95765583     0.24560035
 c     -1.11646839    -0.06402244     0.07011500
 c     -1.08693460     1.38942996     0.94130293
 c     -0.28172975     1.15367294    -0.43662694
 c      1.18473544     0.92102900    -0.39736725
 h     -0.03908185    -2.01554786     0.73925584
 h     -2.08592247     1.63476418     0.77189464
 h     -0.94972721     1.51094698    -1.26239858
 h      1.85543356     1.60614735    -0.91767083
 o      2.29018336    -1.17924439     0.27563451
 h      3.13433226    -1.21304988    -0.41667529
 c     -2.31964577    -0.62282365    -0.62618266
 h     -2.04847527    -0.77066328    -1.63022791
 h     -2.47632172    -1.67801432    -0.10907551
 h     -3.12426602     0.06858903    -0.80284679
 h     -0.38004070     1.30309316     1.91681335
          17

 c      1.33491862    -0.43905422     0.00069381
 c      0.07896781    -0.96204464     0.25568351
 c     -1.12002980    -0.07591994     0.07992550
 c     -1.08728817     1.40492729     0.93649547
 c     -0.28687748     1.14933897    -0.44196338
 c      1.17812498     0.93330936    -0.39620108
 h     -0.07689766    -2.03823316     0.73516777
 h     -2.11871115     1.69245402     0.75520413
 h     -0.98554204     1.50704277    -1.23448193
 h      1.86458833     1.61368828    -0.90979504
 o      2.29228111    -1.17848189     0.26251166
 h      3.16008681    -1.21405353    -0.42968544
 c     -2.30645389    -0.61653188    -0.62965971
 h     -2.01560411    -0.78881603    -1.65201093
 h     -2.47855107    -1.69359935    -0.13464448
 h     -3.14593674     0.09196440    -0.83197263
 h     -0.34961190     1.25457092     1.94949475
          17

 c      1.33620382    -0.44952086     0.01316618
 c      0.07720831    -0.96769161     0.26787090
 c     -1.11946781    -0.08677672     0.08974453
 c     -1.08460604     1.41759094     0.93140122
 c     -0.29511398     1.14539126    -0.44622129
 c      1.17026640     0.94395951    -0.39577927
 h     -0.10895407    -2.04348139     0.71797987
 h     -2.15241382     1.75912724     0.74783661
 h     -1.00695198     1.50868191    -1.20824489
 h      1.87658420     1.62244028    -0.89466370
 o      2.29917096    -1.17975825     0.24849884
 h      3.15500381    -1.20952191    -0.41828133
 c     -2.29374464    -0.61167716    -0.63259908
 h     -1.97825847    -0.81248931    -1.68120407
 h     -2.48676615    -1.68724395    -0.17027405
 h     -3.16744016     0.11006798    -0.85029902
 h     -0.34431030     1.21568759     1.95823467
          17

 c      1.33472233    -0.45590101     0.02423461
 c      0.07212024    -0.97455050     0.28199563
 c     -1.11480861    -0.09620004     0.09949960
 c     -1.07992076     1.42760215     0.92607835
 c     -0.30619644     1.14172755    -0.44904925
 c      1.16134966     0.95251619    -0.39592368
 h     -0.13388794    -2.03229284     0.68915302
 h     -2.17364238     1.82883916     0.75156499
 h     -1.01529491     1.51624500    -1.18693172
 h      1.88969595     1.63171387    -0.87205138
 o      2.31079189    -1.18320435     0.23385099
 h      3.12175658    -1.19923882    -0.38569551
 c     -2.28203474    -0.60813177    -0.63616009
 h     -1.94015961    -0.83800844    -1.70756687
 h     -2.50062094    -1.66040443    -0.21379721
 h     -3.18085177     0.11756480    -0.85727726
 h     -0.36455533     1.18897636     1.94181915
          17

 c      1.33045531    -0.45809317     0.03384388
 c      0.06405913    -0.98219869     0.29771389
 c     -1.10631440    -0.10389318     0.10902765
 c     -1.07405754     1.43521099     0.92050559
 c     -0.31969715     1.13822578    -0.45009697
 c      1.15155539     0.95866182    -0.39645309
 h     -0.15145852    -2.00976637     0.65192770
 h     -2.17399399     1.89628769     0.76676998
 h     -1.01324424     1.53022974    -1.17402423
 h      1.90209931     1.64074725    -0.84189907
 o      2.32615420    -1.18866011     0.21913692
 h      3.07229890    -1.18339717    -0.34185443
 c     -2.27150917    -0.60562103    -0.64126868
 h     -1.90452583    -0.86183029    -1.72359746
 h     -2.52018550    -1.61845131    -0.26147939
 h     -3.18136989     0.11214541    -0.85336199
 h     -0.40834955     1.17609523     1.90181756
          17

 c      1.32375083    -0.45644728     0.04208823
 c      0.05367583    -0.98978245     0.31451107
 c     -1.09449732    -0.10967144     0.11808254
 c     -1.06771074     1.44073738     0.91447997
 c     -0.33508995     1.13478139    -0.44908225
 c      1.14104589     0.96218171    -0.39716488
 h     -0.16288921    -1.98584689     0.61115952
 h     -2.14966385     1.95724572     0.79260218
 h     -1.00390933     1.55089780    -1.17239605
 h      1.91211876     1.64885543    -0.80447888
 o      2.34284116    -1.19575382     0.20565292
 h      3.03615805    -1.16181999    -0.30933134
 c     -2.26201838    -0.60359950    -0.64853320
 h     -1.87356350    -0.88111660    -1.72547360
 h     -2.54636709    -1.57128999    -0.30805084
 h     -3.16726355     0.09435048    -0.83996526
 h     -0.47078664     1.17737727     1.84351964
          17

 c      1.31521155    -0.45158314     0.04912062
 c      0.04184295    -0.99610038     0.33178139
 c     -1.08011416    -0.11347174     0.12636575
 c     -1.06167503     1.44465388     0.90731548
 c     -0.35185678     1.13137817    -0.44589231
 c      1.12995684     0.96294261    -0.39782638
 h     -0.17081620    -1.97450144     0.57237763
 h     -2.10068195     2.00873444     0.82719968
 h     -0.98959993     1.57763694    -1.18313620
 h      1.91841434     1.65554170    -0.76048279
 o      2.35756320    -1.20416337     0.19516164
 h      3.05383012    -1.13168282    -0.31820795
 c     -2.25305541    -0.60133562    -0.65822567
 h     -1.84842808    -0.89394143    -1.71271582
 h     -2.58109729    -1.53224864    -0.34738811
 h     -3.14004060     0.06765143    -0.81942755
 h     -0.54215934     1.19062167     1.77913267
          17

 c      1.30552645    -0.44418544     0.05507373
 c      0.02946887    -1.00012204     0.34903186
 c     -1.06413684    -0.11534507     0.13357044
 c     -1.05700212     1.44767081     0.89748731
 c     -0.36954802     1.12816208    -0.44067188
 c      1.11838688     0.96089105    -0.39818128
 h     -0.17796423    -1.98780913     0.53953797
 h     -2.03093133     2.04949417     0.86779044
 h     -0.97103507     1.60836117    -1.20465736
 h      1.92008870     1.66056539    -0.71100543
 o      2.36977412    -1.21358821     0.18743293
 h      3.12232102    -1.09026349    -0.36623596
 c     -2.24383944    -0.59842169    -0.67015724
 h     -1.82922023    -0.89941704    -1.68787200
 h     -2.62606929    -1.51242427    -0.37463650
 h     -3.10503028     0.03879646    -0.79493828
 h     -0.60621492     1.20952465     1.73180725
          17

 c      1.29537959    -0.43492505     0.06005415
 c      0.01728239    -1.00180232     0.36605207
 c     -1.04769501    -0.11543277     0.13942385
 c     -1.05451472     1.45049929     0.88313471
 c     -0.38773810     1.12545228    -0.43384251
 c      1.10639799     0.95605924    -0.39797044
 h     -0.18502082    -2.02660063     0.51326114
 h     -1.94898884     2.08107389     0.91083753
 h     -0.94769522     1.63953038    -1.23289017
 h      1.91671602     1.66394795    -0.65742316
 o      2.38148368    -1.22337566     0.18047482
 h      3.19939868    -1.04158774    -0.42254796
 c     -2.23362655    -0.59539420    -0.68352747
 h     -1.81481476    -0.89791977    -1.65660237
 h     -2.67970828    -1.51310094    -0.38867818
 h     -3.07141963     0.01748220    -0.77009078
 h     -0.64520982     1.22538928     1.72971135
          17

 c      1.28540369    -0.42448588     0.06417967
 c      0.00581199    -1.00220366     0.38281406
 c     -1.03198954    -0.11395232     0.14371445
 c     -1.05350537     1.45305801     0.86441341
 c     -0.40591948     1.12366153    -0.42605852
 c      1.09403064     0.94857786    -0.39695723
 h     -0.19046580    -2.07907724     0.49216533
 h     -1.86855606     2.10915243     0.95274753
 h     -0.91897584     1.66693278    -1.26259337
 h      1.90829506     1.66591833    -0.60124065
 o      2.39394415    -1.23278107     0.17291907
 h      3.25619944    -0.99184953    -0.46596977
 c     -2.22212651    -0.59350824    -0.69702043
 h     -1.80261231    -0.89135031    -1.62779162
 h     -2.73594256    -1.52572911    -0.39210464
 h     -3.04932415     0.01358049    -0.74789725
 h     -0.65508164     1.23542500     1.77800595
          17

 c      1.27612300    -0.41359282     0.06760130
 c     -0.00447158    -1.00272725     0.39926723
 c     -1.01818157    -0.11119911     0.14630693
 c     -1.05196655     1.45444401     0.84415437
 c     -0.42343365     1.12317714    -0.41812729
 c      1.08132459     0.93869689    -0.39494891
 h     -0.19247483    -2.12957681     0.47527194
 h     -1.80491506     2.14248884     0.99131091
 h     -0.88514771     1.68673549    -1.28890632
 h      1.89512462     1.66680387    -0.54396461
 o      2.40742057    -1.24118246     0.16417405
 h      3.28103930    -0.94585395    -0.48763219
 c     -2.20984682    -0.59370214    -0.70916623
 h     -1.78881856    -0.88289751    -1.61235974
 h     -2.78688627    -1.53926849    -0.38896318
 h     -3.04308913     0.03177757    -0.73002508
 h     -0.64647314     1.24431224     1.85017238
          17

 c      1.26792378    -0.40301862     0.07050657
 c     -0.01309847    -1.00444179     0.41526858
 c     -1.00727384    -0.10755059     0.14715138
 c     -1.04856283     1.45412622     0.82540411
 c     -0.43948229     1.12426171    -0.41090800
 c      1.06834252     0.92680149    -0.39181132
 h     -0.19015829    -2.16595882     0.46267844
 h     -1.76640645     2.18658377     1.02578807
 h     -0.84762964     1.69629700    -1.30841550
 h      1.87764725     1.66689532    -0.48702877
 o      2.42172695    -1.24809276     0.15404456
 h      3.27101885    -0.90691782    -0.48491456
 c     -2.19802675    -0.59602266    -0.71880154
 h     -1.77023979    -0.87555188    -1.61901973
 h     -2.82584400    -1.54543467    -0.38298660
 h     -3.04735436     0.06848467    -0.71728848
 h     -0.63001364     1.25624878     1.91714909
          17

 c      1.26105787    -0.39358202     0.07311849
 c     -0.01966017    -1.00787873     0.43060183
 c     -1.00001562    -0.10346126     0.14627967
 c     -1.04341246     1.45263418     0.81037535
 c     -0.45319801     1.12698795    -0.40521650
 c      1.05518444     0.91341692    -0.38747381
 h     -0.18358366    -2.18145849     0.45513773
 h     -1.74999463     2.23770127     1.05464781
 h     -0.80878267     1.69458068    -1.31967441
 h      1.85635521     1.66635372    -0.43178770
 o      2.43644669    -1.25315779     0.14257418
 h      3.22845955    -0.87693520    -0.45891707
 c     -2.18792296    -0.59998033    -0.72553042
 h     -1.74706315    -0.87000978    -1.64846691
 h     -2.84841470    -1.53963972    -0.37699275
 h     -3.05153964     0.11494520    -0.71048728
 h     -0.61138974     1.27245565     1.96167826
          17

 c      1.25566172    -0.38613400     0.07569265
 c     -0.02388526    -1.01304320     0.44500275
 c     -0.99684793    -0.09944189     0.14379240
 c     -1.03741626     1.45115048     0.80064072
 c     -0.46374713     1.13121448    -0.40171076
 c      1.04198824     0.89919183    -0.38192385
 h     -0.17346144    -2.17419912     0.45361390
 h     -1.74691767     2.28592957     1.07482887
 h     -0.77157575     1.68226074    -1.32342040
 h      1.83177958     1.66519378    -0.37953271
 o      2.45084634    -1.25623076     0.13010282
 h      3.16210838    -0.85510287    -0.41541062
 c     -2.18019517    -0.60502684    -0.72980880
 h     -1.72340091    -0.86445935    -1.69238381
 h     -2.85255052    -1.52042686    -0.37279808
 h     -3.04637622     0.16218108    -0.71041258
 h     -0.59311136     1.29247232     1.97584027
          17

 c      1.25177138    -0.38152816     0.07850828
 c     -0.02566590    -1.01944149     0.45817899
 c     -0.99789097    -0.09600801     0.13984200
 c     -1.03147084     1.45080137     0.79720665
 c     -0.47044320     1.13659312    -0.40074170
 c      1.02891547     0.88485445    -0.37519535
 h     -0.16095673    -2.14689711     0.45904763
 h     -1.74945212     2.32189574     1.08338555
 h     -0.73925988     1.66165421    -1.32264318
 h      1.80457757     1.66336312    -0.33149462
 o      2.46354547    -1.25762217     0.11751012
 h      3.09226219    -0.83382804    -0.36876492
 c     -2.17488897    -0.61061694    -0.73252700
 h     -1.70469911    -0.85651500    -1.73877461
 h     -2.83861464    -1.48916745    -0.37114918
 h     -3.02653792     0.20339921    -0.71752955
 h     -0.57620523     1.31522348     1.95702569
          17

 c      1.24933001    -0.38055958     0.08184160
 c     -0.02503409    -1.02607245     0.46983490
 c     -1.00296639    -0.09360580     0.13461507
 c     -1.02617416     1.45232494     0.80040263
 c     -0.47285031     1.14260965    -0.40222559
 c      1.01613059     0.87114108    -0.36735367
 h     -0.14766337    -2.10740459     0.47225201
 h     -1.75300234     2.33975165     1.07873657
 h     -0.71501602     1.63639050    -1.32231282
 h      1.77565259     1.66087087    -0.28879951
 o      2.47241544    -1.25840251     0.10630139
 h      3.05237067    -0.79393561    -0.34329971
 c     -2.17162175    -0.61606907    -0.73459895
 h     -1.69519379    -0.84481708    -1.77729096
 h     -2.80985641    -1.45044244    -0.37144099
 h     -2.99048075     0.23431638    -0.73185661
 h     -0.56077021     1.33939000     1.90634330
          17

 c      1.24821286    -0.38386994     0.08591882
 c     -0.02211879    -1.03144952     0.47970195
 c     -1.01163987    -0.09253592     0.12831952
 c     -1.02186431     1.45604200     0.80969057
 c     -0.47086070     1.14867594    -0.40565299
 c      1.00378133     0.85870619    -0.35848044
 h     -0.13559078    -2.06917373     0.49391474
 h     -1.75570636     2.33719985     1.06090891
 h     -0.70147868     1.61055020    -1.32820049
 h      1.74623417     1.65790744    -0.25236491
 o      2.47635074    -1.25939639     0.09725296
 h      3.06083372    -0.72085925    -0.35165145
 c     -2.16965848    -0.62046565    -0.73684107
 h     -1.69707397    -0.82936440    -1.80120554
 h     -2.77310645    -1.41276186    -0.37121920
 h     -2.93974233     0.25297729    -0.75299757
 h     -0.54547597     1.36340493     1.82957313
          17

 c      1.24828736    -0.39184490     0.09086002
 c     -0.01712309    -1.03390786     0.48756069
 c     -1.02326783    -0.09289140     0.12118236
 c     -1.01884024     1.46190897     0.82340088
 c     -0.46473651     1.15426876    -0.41031814
 c      0.99199776     0.84803170    -0.34865815
 h     -0.12683131    -2.04849483     0.52476842
 h     -1.75785170     2.31501154     1.03145627
 h     -0.70009470     1.58724284    -1.34442561
 h      1.71787235     1.65490003    -0.22278367
 o      2.47683768    -1.25945020     0.08920954
 h      3.09549730    -0.63231898    -0.37549093
 c     -2.16797825    -0.62273794    -0.73997585
 h     -1.71057269    -0.81125761    -1.80744730
 h     -2.73838190    -1.38800615    -0.36609970
 h     -2.87856234     0.25984561    -0.78021753
 h     -0.52569230     1.38531846     1.74051556
          17

 c      1.24945788    -0.40453557     0.09663867
 c     -0.01035948    -1.03244997     0.49326717
 c     -1.03703846    -0.09452591     0.11345862
 c     -1.01767102     1.46954947     0.83860553
 c     -0.45510771     1.15904646    -0.41566944
 c      0.98093255     0.83936070    -0.33795664
 h     -0.12261845    -2.05535884     0.56562163
 h     -1.76175099     2.27693420     0.99335243
 h     -0.71050017     1.56740782    -1.37083559
 h      1.69231033     1.65244187    -0.20027342
 o      2.47561143    -1.25696473     0.08091695
 h      3.13004748    -0.55388396    -0.39451847
 c     -2.16560617    -0.62215262    -0.74447257
 h     -1.73408582    -0.79242365    -1.79648023
 h     -2.71503884    -1.38654943    -0.35174056
 h     -2.81378052     0.25828633    -0.81255645
 h     -0.49057552     1.40286297     1.66395798
          17

 c      1.25165621    -0.42162493     0.10307491
 c     -0.00230942    -1.02752004     0.49683717
 c     -1.05200778    -0.09708198     0.10543644
 c     -1.01902741     1.47820983     0.85210503
 c     -0.44291644     1.16285343    -0.42151796
 c      0.97081757     0.83268079    -0.32642815
 h     -0.12243889    -2.08474881     0.61648534
 h     -1.77198504     2.22980148     0.95069488
 h     -0.73035449     1.54993614    -1.40261939
 h      1.67124360     1.65112012    -0.18467555
 o      2.47357490    -1.25107963     0.07182794
 h      3.15108026    -0.50009780    -0.39932177
 c     -2.16216915    -0.61904413    -0.75014738
 h     -1.76405199    -0.77549909    -1.77275128
 h     -2.70567633    -1.40910436    -0.32799745
 h     -2.75445643     0.25490676    -0.84902526
 h     -0.42561291     1.41456267     1.62623819
          17

 c      1.25481507    -0.44245591     0.10985755
 c      0.00640342    -1.02063886     0.49852731
 c     -1.06714744    -0.10008532     0.09742414
 c     -1.02227256     1.48671724     0.86282402
 c     -0.42930293     1.16562923    -0.42796497
 c      0.96199849     0.82776335    -0.31411312
 h     -0.12443712    -2.12081253     0.67548931
 h     -1.79513595     2.18272087     0.90787183
 h     -0.75588522     1.53295821    -1.43268880
 h      1.65601957     1.65128371    -0.17549393
 o      2.47111108    -1.24153432     0.06183266
 h      3.15349750    -0.47674655    -0.38719234
 c     -2.15807813    -0.61480892    -0.75597651
 h     -1.79489483    -0.76381956    -1.74535992
 h     -2.70551654    -1.44534405    -0.30026981
 h     -2.71013826     0.25815784    -0.88878289
 h     -0.33022858     1.42188682     1.62922596
          17

 c      1.25884687    -0.46610702     0.11658573
 c      0.01511123    -1.01344209     0.49878727
 c     -1.08141547    -0.10304374     0.08973175
 c     -1.02515071     1.49385642     0.87183945
 c     -0.41546091     1.16733408    -0.43516595
 c      0.95492980     0.82423886    -0.30105303
 h     -0.12659416    -2.14771129     0.73921502
 h     -1.83680815     2.14350949     0.86833334
 h     -0.78284467     1.51506839    -1.45458283
 h      1.64737650     1.65282328    -0.17196844
 o      2.46835488    -1.22845287     0.05104375
 h      3.13659838    -0.48438630    -0.35879121
 c     -2.15425212    -0.61087841    -0.76049336
 h     -1.81984484    -0.76115777    -1.72712620
 h     -2.70794743    -1.48168178    -0.27580521
 h     -2.68732230     0.27378762    -0.93090792
 h     -0.22468372     1.42871958     1.65144939
          17

 c      1.26362469    -0.49148689     0.12282018
 c      0.02318174    -1.00717389     0.49814464
 c     -1.09382855    -0.10550002     0.08266117
 c     -1.02585417     1.49902745     0.88019862
 c     -0.40250119     1.16792491    -0.44314661
 c      0.95012895     0.82168276    -0.28730479
 h     -0.12743557    -2.15501341     0.80384879
 h     -1.89589011     2.11377531     0.83418584
 h     -0.80736949     1.49583699    -1.46413178
 h      1.64533084     1.65507457    -0.17316179
 o      2.46522742    -1.21234130     0.03975539
 h      3.10388334    -0.51847430    -0.31757647
 c     -2.15179105    -0.60785941    -0.76258987
 h     -1.83343112    -0.77064979    -1.72917801
 h     -2.70842046    -1.50776223    -0.26013215
 h     -2.68652862     0.30013816    -0.97367816
 h     -0.13122620     1.43836708     1.67388296
          17

 c      1.26895980    -0.51742016     0.12813279
 c      0.03006484    -1.00263131     0.49712031
 c     -1.10352114    -0.10705357     0.07649251
 c     -1.02404030     1.50232407     0.88820946
 c     -0.39133457     1.16734556    -0.45174325
 c      0.94809586     0.81968746    -0.27295438
 h     -0.12617959    -2.13783910     0.86599603
 h     -1.96280453     2.08901419     0.80710443
 h     -0.82656348     1.47579755    -1.45996991
 h      1.64925863     1.65691193    -0.17802620
 o      2.46122148    -1.19432611     0.02853098
 h      3.06671071    -0.56560163    -0.27128568
 c     -2.15159393    -0.60562318    -0.76229621
 h     -1.83441021    -0.79309773    -1.75271926
 h     -2.70494555    -1.51789348    -0.25609930
 h     -2.70315922     0.32901443    -1.01433009
 h     -0.06361033     1.45241637     1.68723693
          17

 c      1.27458055    -0.54271150     0.13214478
 c      0.03533089    -1.00021788     0.49617723
 c     -1.10979943    -0.10737023     0.07145765
 c     -1.02026528     1.50406839     0.89571151
 c     -0.38257348     1.16550894    -0.46059487
 c      0.94921504     0.81790415    -0.25813426
 h     -0.12271087    -2.09578648     0.92311315
 h     -2.02476271     2.06361737     0.78885511
 h     -0.83890137     1.45629931    -1.44361518
 h      1.65814209     1.65701397    -0.18543548
 o      2.45503009    -1.17649037     0.01829360
 h      3.05032395    -0.59817026    -0.23344892
 c     -2.15410862    -0.60383839    -0.76078153
 h     -1.82581236    -0.82625186    -1.78770979
 h     -2.69753159    -1.51035462    -0.26419760
 h     -2.73074631     0.35080072    -1.04980295
 h     -0.02840438     1.47114843     1.68830290
          17

 c      1.28011601    -0.56617429     0.13454899
 c      0.03870400    -0.99994836     0.49567046
 c     -1.11219343    -0.10619602     0.06770442
 c     -1.01527711     1.50447600     0.90237933
 c     -0.37645876     1.16227544    -0.46913579
 c      0.95366232     0.81605320    -0.24303918
 h     -0.11759980    -2.03248174     0.97397651
 h     -2.07120514     2.03420815     0.78091259
 h     -0.84453371     1.43941707    -1.41949046
 h      1.67088612     1.65419956    -0.19420045
 o      2.44526851    -1.16102657     0.00981617
 h      3.08262708    -0.58805718    -0.21537654
 c     -2.15935755    -0.60220604    -0.75958385
 h     -1.81221227    -0.86595531    -1.82046200
 h     -2.68788672    -1.48687524    -0.28290686
 h     -2.76334297     0.35820529    -1.07759479
 h     -0.02787747     1.49408847     1.67684904
          17

 c      1.28506129    -0.58663870     0.13512807
 c      0.04007964    -1.00139088     0.49577133
 c     -1.11049845    -0.10337753     0.06526873
 c     -1.00976503     1.50360526     0.90784271
 c     -0.37283765     1.15744865    -0.47660722
 c      0.96135197     0.81391364    -0.22793127
 h     -0.11220463    -1.95591152     1.01952366
 h     -2.09556752     1.99987895     0.78409952
 h     -0.84536871     1.42784793    -1.39463659
 h      1.68659745     1.64771368    -0.20309961
 o      2.43316168    -1.14779893     0.00272733
 h      3.15217907    -0.54560492    -0.21058572
 c     -2.16701030    -0.60036634    -0.75999148
 h     -1.79755884    -0.90778092    -1.84030147
 h     -2.67953613    -1.45281363    -0.30868661
 h     -2.79638601     0.34729350    -1.09616855
 h     -0.06122644     1.52031845     1.65455923
          17

 c      1.28876260    -0.60301370     0.13376980
 c      0.03953455    -1.00363992     0.49636888
 c     -1.10479699    -0.09887289     0.06406993
 c     -1.00443771     1.50140176     0.91164284
 c     -0.37123730     1.15080967    -0.48216773
 c      0.97195740     0.81130745    -0.21312781
 h     -0.10871779    -1.87854065     1.06394197
 h     -2.09507981     1.96142687     0.79847944
 h     -0.84444914     1.42455703    -1.37727878
 h      1.70474883     1.63736540    -0.21095274
 o      2.42159031    -1.13555101    -0.00373805
 h      3.22338861    -0.49990003    -0.20691781
 c     -2.17639978    -0.59778428    -0.76288635
 h     -1.78457928    -0.94795222    -1.84127499
 h     -2.67790998    -1.41734261    -0.33592857
 h     -2.82685445     0.31737999    -1.10508328
 h     -0.12384410     1.54866950     1.62556260
          17

 c      1.29050622    -0.61439932     0.13046205
 c      0.03729190    -1.00554166     0.49707360
 c     -1.09545591    -0.09274850     0.06393388
 c     -1.00024295     1.49770493     0.91305216
 c     -0.37106028     1.14221689    -0.48516483
 c      0.98498039     0.80809094    -0.19897078
 h     -0.10972667    -1.81467956     1.11448001
 h     -2.07066659     1.92084004     0.82326027
 h     -0.84419688     1.43190887    -1.37358108
 h      1.72519922     1.62351097    -0.21672408
 o      2.41272805    -1.12377044    -0.00997988
 h      3.27267784    -0.46786049    -0.19851167
 c     -2.18660174    -0.59388561    -0.76872347
 h     -1.77488819    -0.98361490    -1.82150228
 h     -2.68924565    -1.39165104    -0.35789482
 h     -2.85344631     0.27101798    -1.10513966
 h     -0.20471416     1.57809736     1.59845285
          17

 c      1.28969360    -0.62017811     0.12526621
 c      0.03359077    -1.00632842     0.49756306
 c     -1.08309916    -0.08517075     0.06463640
 c     -0.99846577     1.49216303     0.91086286
 c     -0.37181014     1.13175482    -0.48544131
 c      0.99982759     0.80415962    -0.18578523
 h     -0.11686791    -1.77324518     1.17715207
 h     -2.02791795     1.88131345     0.85659589
 h     -0.84438098     1.45046945    -1.38408577
 h      1.74807911     1.60691937    -0.21961697
 o      2.40782172    -1.11252937    -0.01612777
 h      3.28986375    -0.45559554    -0.18396945
 c     -2.19670198    -0.58857280    -0.77736216
 h     -1.76910244    -1.01293703    -1.78246162
 h     -2.71718191    -1.38338893    -0.36954107
 h     -2.87711488     0.21437644    -1.09864233
 h     -0.28407874     1.60863735     1.58870324
          17

 c      1.28602666    -0.62007621     0.11828793
 c      0.02855146    -1.00614178     0.49810597
 c     -1.06856556    -0.07640371     0.06595309
 c     -0.99996982     1.48414372     0.90373970
 c     -0.37315119     1.11983240    -0.48339170
 c      1.01587395     0.79946727    -0.17384679
 h     -0.12949320    -1.75191597     1.25027500
 h     -1.97912810     1.84769312     0.89548938
 h     -0.84189768     1.47841427    -1.40329994
 h      1.77357184     1.58854963    -0.21913750
 o      2.40742043    -1.10208433    -0.02217735
 h      3.27235138    -0.46390671    -0.16381167
 c     -2.20609831    -0.58269964    -0.78786296
 h     -1.76672607    -1.03540567    -1.72887456
 h     -2.75917466    -1.39117898    -0.37033651
 h     -2.90176099     0.15730467    -1.08952974
 h     -0.34016040     1.64207896     1.61450306
          17

 c      1.27962370    -0.61421027     0.10966416
 c      0.02220443    -1.00571437     0.49953857
 c     -1.05285758    -0.06682484     0.06770124
 c     -1.00351509     1.47302038     0.89173392
 c     -0.37476952     1.10715705    -0.47973592
 c      1.03250887     0.79405752    -0.16337292
 h     -0.14514549    -1.74104871     1.32450553
 h     -1.94375622     1.82652107     0.93647821
 h     -0.83268600     1.51211350    -1.42296312
 h      1.80166046     1.56929062    -0.21510277
 o      2.41138265    -1.09274924    -0.02802895
 h      3.22350418    -0.48976397    -0.13962515
 c     -2.21454985    -0.57772234    -0.79862093
 h     -1.76581578    -1.05244145    -1.66893722
 h     -2.80742949    -1.40643348    -0.36354397
 h     -2.93365059     0.11131774    -1.08265475
 h     -0.36852919     1.67873557     1.67854542
          17

 c      1.27101627    -0.60311962     0.09957192
 c      0.01462501    -1.00571072     0.50273592
 c     -1.03707309    -0.05693931     0.06976897
 c     -1.00637726     1.45873766     0.87678120
 c     -0.37621803     1.09462401    -0.47527150
 c      1.04916923     0.78810483    -0.15453024
 h     -0.16114041    -1.73138651     1.38900621
 h     -1.93978087     1.82328884     0.97713487
 h     -0.81371593     1.54730031    -1.43563803
 h      1.83193694     1.54974788    -0.20760519
 o      2.41862735    -1.08506096    -0.03347961
 h      3.15637495    -0.52357604    -0.11419091
 c     -2.22221307    -0.57469421    -0.80785228
 h     -1.76276508    -1.06788747    -1.61387489
 h     -2.85323880    -1.41978340    -0.35320763
 h     -2.97741262     0.08444374    -1.08173538
 h     -0.38345667     1.71372584     1.76126180
          17

 c      1.26102696    -0.58776103     0.08824989
 c      0.00600798    -1.00643767     0.50825060
 c     -1.02232041    -0.04736789     0.07212452
 c     -1.00734924     1.44199833     0.86119575
 c     -0.37686532     1.08319211    -0.47073949
 c      1.06536129     0.78195380    -0.14744749
 h     -0.17547606    -1.71732402     1.43579285
 h     -1.96762785     1.83694064     1.01544874
 h     -0.78377599     1.58006895    -1.43646578
 h      1.86354948     1.53016473    -0.19695943
 o      2.42672709    -1.08021536    -0.03823169
 h      3.10147462    -0.54281303    -0.09157397
 c     -2.22979598    -0.57366012    -0.81416112
 h     -1.75327942    -1.08699301    -1.57502650
 h     -2.88992162    -1.42478887    -0.34230933
 h     -3.03070407     0.07673717    -1.08748928
 h     -0.39868154     1.74045302     1.83958543
          17

 c      1.25057394    -0.56944079     0.07601762
 c     -0.00334251    -1.00785210     0.51624619
 c     -1.00963629    -0.03879914     0.07479293
 c     -1.00732747     1.42399284     0.84688107
 c     -0.37594303     1.07376719    -0.46675688
 c      1.08066295     0.77614638    -0.14222547
 h     -0.18695690    -1.69670906     1.46069825
 h     -2.01053637     1.85960168     1.04757575
 h     -0.74340440     1.60751699    -1.42352645
 h      1.89529874     1.51050902    -0.18364205
 o      2.43265462    -1.07982524    -0.04207025
 h      3.09740790    -0.51714993    -0.07465267
 c     -2.23824074    -0.57406541    -0.81698015
 h     -1.73543115    -1.11285893    -1.55828156
 h     -2.91344317    -1.41827127    -0.33247248
 h     -3.08445512     0.08200038    -1.09818475
 h     -0.42043678     1.75417851     1.89838737
          17

 c      1.24049877    -0.54971068     0.06328027
 c     -0.01305113    -1.00962448     0.52652819
 c     -0.99991805    -0.03190009     0.07780490
 c     -1.00776555     1.40586854     0.83525195
 c     -0.37264970     1.06708350    -0.46374141
 c      1.09470278     0.77142492    -0.13893706
 h     -0.19509783    -1.67008307     1.46323380
 h     -2.05035229     1.88238293     1.06879841
 h     -0.69458739     1.62819238    -1.39780056
 h      1.92584060     1.49068989    -0.16823450
 o      2.43621543    -1.08340668    -0.04510150
 h      3.13879933    -0.44984310    -0.06162864
 c     -2.24805427    -0.57550505    -0.81665527
 h     -1.71232830    -1.14323797    -1.56084259
 h     -2.92216481    -1.39968927    -0.32414886
 h     -3.12829905     0.09296642    -1.11149808
 h     -0.45003583     1.75234854     1.92988727
          17

 c      1.23151173    -0.53029044     0.05050758
 c     -0.02268644    -1.01117295     0.53853841
 c     -0.99386183    -0.02720237     0.08113840
 c     -1.00974298     1.38845590     0.82723266
 c     -0.36626652     1.06357358    -0.46180200
 c      1.10715630     0.76868116    -0.13762356
 h     -0.20012686    -1.64050452     1.44679956
 h     -2.07565452     1.89895113     1.07552745
 h     -0.64046577     1.64254320    -1.36321777
 h      1.95394075     1.47079915    -0.15140466
 o      2.43939161    -1.08860977    -0.04748522
 h      3.18717485    -0.37435785    -0.05024981
 c     -2.25908397    -0.57787442    -0.81406392
 h     -1.69068615    -1.17196441    -1.57447712
 h     -2.91671784    -1.37086348    -0.31665939
 h     -3.15459306     0.10430218    -1.12556290
 h     -0.48654400     1.73393935     1.93092641
          17

 c      1.22417666    -0.51295632     0.03819210
 c     -0.03175972    -1.01166901     0.55130266
 c     -0.99190783    -0.02499840     0.08467351
 c     -1.01388075     1.37225605     0.82326095
 c     -0.35626287     1.06325709    -0.46063802
 c      1.11776659     0.76882999    -0.13828500
 h     -0.20311977    -1.61391023     1.41940650
 h     -2.08137318     1.90575471     1.06584915
 h     -0.58498121     1.65332227    -1.32663608
 h      1.97873010     1.45130317    -0.13391575
 o      2.44334860    -1.09367597    -0.04927585
 h      3.21807109    -0.31494531    -0.04013038
 c     -2.27071180    -0.58105779    -0.81016995
 h     -1.67722673    -1.19285576    -1.59076963
 h     -2.90022871    -1.33619141    -0.30793809
 h     -3.15933566     0.11303091    -1.13914328
 h     -0.52785636     1.69904119     1.90164472
          17

 c      1.21888473    -0.49932411     0.02679933
 c     -0.03974336    -1.01008887     0.56345739
 c     -0.99420985    -0.02528274     0.08817766
 c     -1.02049279     1.35745757     0.82320913
 c     -0.34239023     1.06573506    -0.45956180
 c      1.12635913     0.77261631    -0.14086170
 h     -0.20601079    -1.59904164     1.39355749
 h     -2.06689491     1.90144628     1.03933025
 h     -0.53224883     1.66535327    -1.29688036
 h      1.99987955     1.43314821    -0.11660813
 o      2.44834739    -1.09767632    -0.05048720
 h      3.22247965    -0.28285462    -0.03159357
 c     -2.28203780    -0.58469546    -0.80584433
 h     -1.67659786    -1.20194650    -1.60362163
 h     -2.87850916    -1.30279703    -0.29419723
 h     -3.14180875     0.11813349    -1.15155721
 h     -0.57058143     1.64898870     1.84607960
          17

 c      1.21584701    -0.49057953     0.01671727
 c     -0.04615187    -1.00549055     0.57362807
 c     -1.00064182    -0.02775630     0.09132753
 c     -1.02974244     1.34387831     0.82613639
 c     -0.32476301     1.07038823    -0.45776293
 c      1.13285360     0.78039779    -0.14521606
 h     -0.21084354    -1.60476168     1.38205607
 h     -2.03527797     1.88672783     0.99686334
 h     -0.48557221     1.68365293    -1.28171845
 h      2.01761783     1.41771889    -0.10034243
 o      2.45424488    -1.10015945    -0.05112688
 h      3.19903832    -0.28216887    -0.02504418
 c     -2.29202165    -0.58824511    -0.80180645
 h     -1.69100982    -1.19782252    -1.60950115
 h     -2.85907516    -1.27925316    -0.27039729
 h     -3.10423788     0.12031002    -1.16266653
 h     -0.60888940     1.58708364     1.77507446
          17

 c      1.21510834    -0.48727455     0.00821795
 c     -0.05069254    -0.99757203     0.58119517
 c     -1.01083554    -0.03188862     0.09375505
 c     -1.04176722     1.33086145     0.82993085
 c     -0.30389173     1.07673634    -0.45474116
 c      1.13728621     0.79198965    -0.15112470
 h     -0.21807893    -1.63392825     1.38922395
 h     -1.99373963     1.86487223     0.94068294
 h     -0.44660880     1.71016286    -1.28359435
 h      2.03255485     1.40664001    -0.08592393
 o      2.46068290    -1.10101652    -0.05120388
 h      3.15101070    -0.31209843    -0.02078210
 c     -2.29975437    -0.59134844    -0.79841514
 h     -1.72034570    -1.18140481    -1.60723630
 h     -2.84791492    -1.27157201    -0.23285104
 h     -3.05171655     0.12210364    -1.17300389
 h     -0.63261879     1.51935773     1.71078380
          17

 c      1.21656296    -0.48928692     0.00144509
 c     -0.05332648    -0.98697055     0.58661349
 c     -1.02423283    -0.03702489     0.09509437
 c     -1.05654914     1.31737557     0.83161529
 c     -0.28062009     1.08465748    -0.45054776
 c      1.13984539     0.80665652    -0.15828793
 h     -0.22582911    -1.67992922     1.40726687
 h     -1.95454793     1.84261662     0.87421457
 h     -0.41541282     1.74210061    -1.29807731
 h      2.04532711     1.40143895    -0.07404869
 o      2.46698638    -1.10061668    -0.05073690
 h      3.08778890    -0.36480150    -0.01882209
 c     -2.30478608    -0.59420993    -0.79532950
 h     -1.76207526    -1.15595222    -1.59821491
 h     -2.84600556    -1.27879250    -0.18300844
 h     -2.99189624     0.12804192    -1.18388189
 h     -0.62817168     1.45278068     1.68398543
          17

 c      1.21996745    -0.49595191    -0.00356855
 c     -0.05414160    -0.97485432     0.59079637
 c     -1.04013679    -0.04252383     0.09501359
 c     -1.07306823     1.30256732     0.82970204
 c     -0.25599395     1.09427091    -0.44564234
 c      1.14090625     0.82326285    -0.16635477
 h     -0.23127511    -1.73109040     1.42350845
 h     -1.93346008     1.82978123     0.80117660
 h     -0.39116319     1.77391465    -1.31689696
 h      2.05619302     1.40317725    -0.06529638
 o      2.47180973    -1.10024983    -0.04977778
 h      3.03035954    -0.41827013    -0.01850383
 c     -2.30722794    -0.59743717    -0.79145877
 h     -1.81105742    -1.12731648    -1.58700777
 h     -2.84985114    -1.29359734    -0.12793279
 h     -2.93338812     0.14374501    -1.19696738
 h     -0.59053639     1.38960568     1.70811566
          17

 c      1.22497199    -0.50627414    -0.00686611
 c     -0.05321714    -0.96236121     0.59445946
 c     -1.05775741    -0.04786929     0.09325245
 c     -1.08915180     1.28612858     0.82578339
 c     -0.23114228     1.10570546    -0.44060429
 c      1.14103309     0.84050359    -0.17495559
 h     -0.23222800    -1.77669782     1.42801837
 h     -1.94118347     1.83436129     0.72447339
 h     -0.37280563     1.80040823    -1.33203802
 h      2.06476847     1.41222853    -0.06015519
 o      2.47307741    -1.10229222    -0.04842757
 h      3.01213757    -0.43384937    -0.01828097
 c     -2.30767048    -0.60138751    -0.78539637
 h     -1.86005608    -1.10366270    -1.58148618
 h     -2.85507285    -1.30723185    -0.07657255
 h     -2.88254471     0.17296417    -1.21281181
 h     -0.53402269     1.32816260     1.76195385
          17

 c      1.23118181    -0.51910980    -0.00853039
 c     -0.05059472    -0.95035366     0.59794748
 c     -1.07625164    -0.05270795     0.08967775
 c     -1.10347960     1.26837005     0.82206685
 c     -0.20720017     1.11899041    -0.43592995
 c      1.14091899     0.85711591    -0.18373089
 h     -0.22755882    -1.80938145     1.41561265
 h     -1.97304559     1.85516152     0.64727734
 h     -0.35937999     1.81845726    -1.33786386
 h      2.07005563     1.42829280    -0.05903528
 o      2.47006367    -1.10773447    -0.04672656
 h      3.04599968    -0.39601036    -0.01757519
 c     -2.30697563    -0.60576633    -0.77608865
 h     -1.90224551    -1.09308500    -1.59014172
 h     -2.85876734    -1.31315326    -0.03616292
 h     -2.84102507     0.21415597    -1.22925744
 h     -0.47886172     1.26891366     1.81715215
          17

 c      1.23820412    -0.53329262    -0.00865858
 c     -0.04630311    -0.93938853     0.60130476
 c     -1.09475878    -0.05683783     0.08431735
 c     -1.11625036     1.25010885     0.81959736
 c     -0.18524640     1.13404457    -0.43194944
 c      1.14128977     0.87201401    -0.19235301
 h     -0.21704261    -1.82515109     1.38504554
 h     -2.01323162     1.88285425     0.57480593
 h     -0.35018052     1.82735986    -1.33156913
 h      2.07083619     1.45056490    -0.06227945
 o      2.46470352    -1.11449840    -0.04458903
 h      3.10344294    -0.33932736    -0.01788124
 c     -2.30583120    -0.60993816    -0.76346462
 h     -1.93503300    -1.09916063    -1.61572609
 h     -2.85990310    -1.30790253    -0.01085113
 h     -2.80691467     0.26051692    -1.24181465
 h     -0.43879316     1.21414051     1.85684880
          17

 c      1.24564232    -0.54773077    -0.00735000
 c     -0.04037133    -0.92972885     0.60434800
 c     -1.11243097    -0.06017055     0.07736018
 c     -1.12814745     1.23215962     0.81849467
 c     -0.16622230     1.15066963    -0.42879342
 c      1.14281272     0.88434798    -0.20054666
 h     -0.20119129    -1.82319778     1.33812003
 h     -2.04702597     1.90753013     0.51306114
 h     -0.34487328     1.82873367    -1.31313617
 h      2.06625292     1.47792240    -0.07019035
 o      2.45894537    -1.12066698    -0.04195888
 h      3.15635075    -0.29665180    -0.02024943
 c     -2.30446141    -0.61343594    -0.74859148
 h     -1.96088130    -1.11890478    -1.65147936
 h     -2.85906373    -1.29079708    -0.00162216
 h     -2.77766993     0.30346071    -1.24579646
 h     -0.42075649     1.16607857     1.87390493
          17

 c      1.25307492    -0.56146250    -0.00470031
 c     -0.03282031    -0.92131670     0.60667549
 c     -1.12845910    -0.06268730     0.06913400
 c     -1.13968711     1.21504423     0.81851128
 c     -0.15082474     1.16851803    -0.42636089
 c      1.14599288     0.89352625    -0.20810884
 h     -0.18124685    -1.80633852     1.27950023
 h     -2.06573189     1.92259127     0.46687210
 h     -0.34364566     1.82643114    -1.28536384
 h      2.05621858     1.50909966    -0.08303841
 o      2.45388608    -1.12547701    -0.03883690
 h      3.19067541    -0.28279480    -0.02479721
 c     -2.30277285    -0.61601587    -0.73315033
 h     -1.98398770    -1.14578557    -1.68553345
 h     -2.85831177    -1.26363472    -0.00645735
 h     -2.75182394     0.33579784    -1.23802418
 h     -0.42754645     1.12640024     1.86634120
          17

 c      1.26006009    -0.57366613    -0.00080192
 c     -0.02364349    -0.91369986     0.60763752
 c     -1.14209544    -0.06440438     0.06006807
 c     -1.15116352     1.19900207     0.81927924
 c     -0.13940796     1.18705975    -0.42429724
 c      1.15107730     0.89921939    -0.21492192
 h     -0.15927646    -1.78210291     1.21696881
 h     -2.06573797     1.92471243     0.43936382
 h     -0.34733397     1.82634988    -1.25379473
 h      2.04149886     1.54281896    -0.10103967
 o      2.45011993    -1.12882508    -0.03524749
 h      3.20085545    -0.30214599    -0.03121736
 c     -2.30056538    -0.61746518    -0.71883230
 h     -2.00736928    -1.17354980    -1.70735497
 h     -2.86125037    -1.23054534    -0.02044119
 h     -2.72921176     0.35305511    -1.21735433
 h     -0.45937769     1.09630658     1.83513330
          17

 c      1.26617095    -0.58365236     0.00424769
 c     -0.01280396    -0.90602083     0.60637489
 c     -1.15267567    -0.06535184     0.05064708
 c     -1.16278103     1.18407938     0.82030912
 c     -0.13195157     1.20561769    -0.42206146
 c      1.15800870     0.90135425    -0.22095710
 h     -0.13809218    -1.76309516     1.16092798
 h     -2.04686166     1.91300478     0.43214326
 h     -0.35727178     1.83548088    -1.22564218
 h      2.02350853     1.57782361    -0.12431637
 o      2.44796014    -1.13094975    -0.03121986
 h      3.18604671    -0.35359913    -0.03906549
 c     -2.29760775    -0.61754781    -0.70704721
 h     -2.03226229    -1.19776552    -1.71043376
 h     -2.87277223    -1.19734666    -0.03639640
 h     -2.71069683     0.35375916    -1.18461843
 h     -0.51398819     1.07659783     1.78423731
          17

 c      1.27106410    -0.59086540     0.01032984
 c     -0.00029914    -0.89736878     0.60211471
 c     -1.15964448    -0.06556264     0.04136103
 c     -1.17481573     1.17019825     0.82082233
 c     -0.12814595     1.22354899    -0.41916951
 c      1.16645038     0.90010242    -0.22626839
 h     -0.12048327    -1.76299201     1.12099336
 h     -2.01177443     1.88875554     0.44530644
 h     -0.37448433     1.85945648    -1.20674749
 h      2.00392822     1.61278348    -0.15285047
 o      2.44737678    -1.13241867    -0.02677606
 h      3.15056603    -0.43052024    -0.04793244
 c     -2.29372581    -0.61618392    -0.69871777
 h     -2.05854208    -1.21589171    -1.69230168
 h     -2.89745666    -1.16946940    -0.04714448
 h     -2.69797657     0.33965005    -1.14253235
 h     -0.58528007     1.06739641     1.72270868
          17

 c      1.27457661    -0.59489397     0.01728385
 c      0.01369999    -0.88759418     0.59468752
 c     -1.16258525    -0.06506965     0.03265414
 c     -1.18774421     1.15716937     0.81947562
 c     -0.12757534     1.24050896    -0.41550756
 c      1.17586908     0.89585759    -0.23097932
 h     -0.10777136    -1.78687873     1.10011767
 h     -1.96674261     1.85612553     0.47688234
 h     -0.39838622     1.89943635    -1.19783890
 h      1.98429199     1.64610771    -0.18642630
 o      2.44761839    -1.13439543    -0.02190361
 h      3.10913122    -0.51617503    -0.05786356
 c     -2.28899986    -0.61374356    -0.69399011
 h     -2.08515193    -1.22716181    -1.65414588
 h     -2.93639029    -1.14891581    -0.04907104
 h     -2.69359041     0.31608382    -1.09565531
 h     -0.66095523     1.06746301     1.66856156
          17

 c      1.27681950    -0.59547093     0.02489356
 c      0.02876452    -0.87769838     0.58467917
 c     -1.16125659    -0.06391526     0.02487704
 c     -1.20202487     1.14456375     0.81443233
 c     -0.12985526     1.25654403    -0.41138920
 c      1.18562804     0.88919748    -0.23526819
 h     -0.09920574    -1.82633007     1.09306990
 h     -1.92343322     1.82387501     0.52177487
 h     -0.42623416     1.95126377    -1.19396296
 h      1.96572215     1.67579867    -0.22457611
 o      2.44672142    -1.13893921    -0.01648489
 h      3.09400551    -0.57884145    -0.07050000
 c     -2.28388041    -0.61109152    -0.69209963
 h     -2.11035062    -1.23287454    -1.60093011
 h     -2.98510988    -1.13325492    -0.04367423
 h     -2.70089496     0.29189195    -1.04997082
 h     -0.72315799     1.07399970     1.64897422
          17

 c      1.27820856    -0.59243765     0.03288604
 c      0.04425463    -0.86917540     0.57300516
 c     -1.15563346    -0.06218170     0.01823374
 c     -1.21702457     1.13144853     0.80490878
 c     -0.13462533     1.27191675    -0.40729370
 c      1.19504560     0.88083286    -0.23935311
 h     -0.09298001    -1.86671359     1.09164125
 h     -1.89959168     1.80649796     0.57160793
 h     -0.45410239     2.00788023    -1.18788192
 h      1.94891411     1.69951733    -0.26654942
 o      2.44279425    -1.14770370    -0.01030486
 h      3.13480854    -0.59291902    -0.08903042
 c     -2.27905168    -0.60911017    -0.69162657
 h     -2.13191550    -1.23713325    -1.54185044
 h     -3.03540719    -1.11806142    -0.03520358
 h     -2.72323458     0.27689591    -1.01140866
 h     -0.76044335     1.08470759     1.68233634
          17

 c      1.27938490    -0.58571203     0.04094349
 c      0.05940562    -0.86325663     0.56051364
 c     -1.14593134    -0.06003364     0.01272969
 c     -1.23067693     1.11682998     0.79282883
 c     -0.14147892     1.28687601    -0.40360031
 c      1.20343147     0.87154796    -0.24347403
 h     -0.08738513    -1.89575974     1.08928276
 h     -1.91138201     1.81780791     0.61888419
 h     -0.47832079     2.06235693    -1.17364510
 h      1.93433432     1.71489388    -0.31134188
 o      2.43713799    -1.15955639    -0.00341276
 h      3.21009612    -0.57721008    -0.11252016
 c     -2.27527053    -0.60797300    -0.69099108
 h     -2.14754503    -1.24714203    -1.48970268
 h     -3.07895158    -1.09982340    -0.02744484
 h     -2.76159013     0.27644054    -0.98357811
 h     -0.77953583     1.09923046     1.75501987
          17

 c      1.28110931    -0.57533532     0.04873516
 c      0.07342491    -0.86068271     0.54785817
 c     -1.13257926    -0.05773852     0.00816039
 c     -1.24180828     1.10121936     0.78105920
 c     -0.14993676     1.30153013    -0.40048415
 c      1.21014335     0.86213750    -0.24787351
 h     -0.08125417    -1.90627101     1.08217743
 h     -1.95761872     1.85517389     0.66245634
 h     -0.49628815     2.10954377    -1.14804225
 h      1.92246735     1.71995154    -0.35780659
 o      2.43214405    -1.17264941     0.00389712
 h      3.28093346    -0.56142132    -0.13619525
 c     -2.27330850    -0.60695304    -0.68901434
 h     -2.15569511    -1.27067521    -1.45652775
 h     -3.10953894    -1.07699863    -0.02232952
 h     -2.81229758     0.28758487    -0.96680661
 h     -0.79366799     1.11666644     1.83718955
          17

 c      1.28415252    -0.56153998     0.05596936
 c      0.08560625    -0.86175118     0.53548050
 c     -1.11615348    -0.05563379     0.00416455
 c     -1.25102334     1.08666768     0.77169358
 c     -0.15946523     1.31580735    -0.39791360
 c      1.21463626     0.85335879    -0.25277951
 h     -0.07401754    -1.89571385     1.06882363
 h     -2.02120878     1.89971825     0.70403210
 h     -0.50670275     2.14658862    -1.11061405
 h      1.91398513     1.71349985    -0.40482673
 o      2.42909351    -1.18597726     0.01138303
 h      3.32545228    -0.56061636    -0.15615657
 c     -2.27378896    -0.60520172    -0.68545131
 h     -2.15654089    -1.30990587    -1.44609776
 h     -3.12364127    -1.04976396    -0.01997107
 h     -2.86788964     0.30193638    -0.95950283
 h     -0.81089449     1.13486298     1.90628354
          17

 c      1.28916766    -0.54478184     0.06244107
 c      0.09544683    -0.86635068     0.52358490
 c     -1.09731003    -0.05402892     0.00031494
 c     -1.25936309     1.07519202     0.76610250
 c     -0.16951633     1.32943850    -0.39567122
 c      1.21649045     0.84589897    -0.25838656
 h     -0.06572255    -1.86577719     1.04976112
 h     -2.08518044     1.93301924     0.74330333
 h     -0.50958897     2.17312386    -1.06333313
 h      1.90980610     1.69542010    -0.45147288
 o      2.42837389    -1.19906626     0.01890369
 h      3.33537832    -0.57995201    -0.17014280
 c     -2.27697284    -0.60252425    -0.68103380
 h     -2.15200434    -1.35814609    -1.45166852
 h     -3.12032383    -1.01957900    -0.01900753
 h     -2.92019933     0.31123662    -0.95986205
 h     -0.83407786     1.15154067     1.95039867
          17

 c      1.29655984    -0.52574557     0.06806909
 c      0.10276013    -0.87390066     0.51207831
 c     -1.07674257    -0.05309299    -0.00378735
 c     -1.26754921     1.06800077     0.76513668
 c     -0.17955217     1.34194010    -0.39337629
 c      1.21542557     0.84035499    -0.26484274
 h     -0.05717321    -1.82283758     1.02786074
 h     -2.13909361     1.94435851     0.77835503
 h     -0.50628320     2.19150040    -1.01032769
 h      1.91102845     1.66675096    -0.49714170
 o      2.42989317    -1.21166056     0.02638955
 h      3.30974096    -0.61986325    -0.17708934
 c     -2.28268383    -0.59924160    -0.67689120
 h     -2.14475396    -1.40444587    -1.46228751
 h     -3.10123621    -0.98898511    -0.01670814
 h     -2.96263713     0.31025256    -0.96655981
 h     -0.86336654     1.16493162     1.96451490
          17

 c      1.30640772    -0.50533416     0.07290901
 c      0.10773939    -0.88325396     0.50050896
 c     -1.05515856    -0.05277373    -0.00844478
 c     -1.27596329     1.06551460     0.76918650
 c     -0.18906676     1.35262186    -0.39053101
 c      1.21131486     0.83722156    -0.27224290
 h     -0.05012608    -1.77881123     1.00894961
 h     -2.17777407     1.92932433     0.80699469
 h     -0.49927325     2.20677378    -0.95738532
 h      1.91873320     1.62954292    -0.54160640
 o      2.43316344    -1.22368101     0.03384999
 h      3.25390591    -0.67698602    -0.17728966
 c     -2.29034115    -0.59571652    -0.67404705
 h     -2.13730902    -1.43945205    -1.46894631
 h     -3.07066670    -0.96149416    -0.00887404
 h     -2.99093938     0.29698207    -0.97880143
 h     -0.89755016     1.17390599     1.94776894
          17

 c      1.31846458    -0.48461897     0.07713327
 c      0.11090872    -0.89281518     0.48813100
 c     -1.03326389    -0.05277814    -0.01383071
 c     -1.28476775     1.06753065     0.77815411
 c     -0.19763744     1.36070429    -0.38663409
 c      1.20421067     0.83688376    -0.28063136
 h     -0.04709811    -1.74966964     1.00135613
 h     -2.19943067     1.88754296     0.82727516
 h     -0.49156735     2.22550830    -0.91067411
 h      1.93361271     1.58644267    -0.58493502
 o      2.43703937    -1.23541997     0.04146452
 h      3.18410017    -0.74136639    -0.17391043
 c     -2.29906208    -0.59216188    -0.67326641
 h     -2.13168543    -1.45755767    -1.46628889
 h     -3.03490386    -0.94113227     0.00986592
 h     -3.00323707     0.27205022    -0.99622053
 h     -0.93433667     1.17799723     1.90297568
          17

 c      1.33223202    -0.46471852     0.08097797
 c      0.11290756    -0.90123721     0.47430995
 c     -1.01174813    -0.05262209    -0.01999341
 c     -1.29398523     1.07332462     0.79129129
 c     -0.20502447     1.36561647    -0.38137004
 c      1.19438310     0.83960517    -0.29001330
 h     -0.04999521    -1.74753454     1.01173052
 h     -2.20514942     1.82179837     0.83763101
 h     -0.48546224     2.25259595    -0.87454961
 h      1.95542996     1.54008938    -0.62724109
 o      2.43926764    -1.24787217     0.04977413
 h      3.13492222    -0.79170316    -0.17608427
 c     -2.30788743    -0.58872970    -0.67495352
 h     -2.12928182    -1.45678202    -1.45216708
 h     -2.99988606    -0.93118407     0.04427052
 h     -3.00011574     0.23830694    -1.01882598
 h     -0.96980863     1.17756500     1.83852440
          17

 c      1.34706579    -0.44661098     0.08467047
 c      0.11421048    -0.90831548     0.45911228
 c     -0.99126562    -0.05173215    -0.02688669
 c     -1.30351782     1.08167240     0.80686937
 c     -0.21126103     1.36733061    -0.37475523
 c      1.18235105     0.84549658    -0.30036521
 h     -0.05818818    -1.77070822     1.03866041
 h     -2.19995171     1.73846022     0.83698443
 h     -0.48148043     2.28767067    -0.84982431
 h      1.98250624     1.49262866    -0.66834842
 o      2.43744800    -1.26217440     0.05951981
 h      3.14439024    -0.80509758    -0.19630583
 c     -2.31607116    -0.58568773    -0.67889763
 h     -2.13072387    -1.43848108    -1.42718443
 h     -2.96787301    -0.93241261     0.09504057
 h     -2.98483523     0.20079380    -1.04708113
 h     -0.99717209     1.17415897     1.77259121
          17

 c      1.36225863    -0.43097674     0.08837061
 c      0.11507118    -0.91484555     0.44331246
 c     -0.97241327    -0.04957498    -0.03440690
 c     -1.31303345     1.09087197     0.82204912
 c     -0.21662441     1.36640847    -0.36709526
 c      1.16886968     0.85446584    -0.31163510
 h     -0.06876605    -1.80577910     1.07281358
 h     -2.19506170     1.64831993     0.82486119
 h     -0.47859054     2.32480145    -0.83426512
 h      2.01160883     1.44567067    -0.70760562
 o      2.43239580    -1.27751581     0.07048565
 h      3.20063232    -0.79098541    -0.23192859
 c     -2.32317652    -0.58343901    -0.68406713
 h     -2.13557488    -1.40769493    -1.39485050
 h     -2.93663818    -0.94230699     0.15659208
 h     -2.96329217     0.16658802    -1.08204202
 h     -1.00608727     1.17063504     1.73522220
          17

 c      1.37708755    -0.41817847     0.09215081
 c      0.11567982    -0.92171994     0.42783330
 c     -0.95570013    -0.04577861    -0.04242999
 c     -1.32153731     1.09907908     0.83430638
 c     -0.22149636     1.36371768    -0.35881912
 c      1.15486805     0.86617043    -0.32373310
 h     -0.07862904    -1.83839080     1.10342070
 h     -2.20841271     1.56515633     0.80131124
 h     -0.47538939     2.35583670    -0.82465365
 h      2.03847725     1.40068441    -0.74402686
 o      2.42673977    -1.29209402     0.08170857
 h      3.26354216    -0.77565660    -0.26838834
 c     -2.32896165    -0.58222419    -0.68877392
 h     -2.14200182    -1.37388785    -1.36205089
 h     -2.90242438    -0.95634362     0.21903226
 h     -2.94263494     0.14332740    -1.12504401
 h     -0.98776740     1.16963545     1.75243476
          17

 c      1.39083554    -0.40832588     0.09600442
 c      0.11626111    -0.92943154     0.41336382
 c     -0.94151012    -0.04020375    -0.05083839
 c     -1.32728750     1.10515497     0.84400606
 c     -0.22622687     1.36011549    -0.35035452
 c      1.14134238     0.88001300    -0.33651698
 h     -0.08570835    -1.85902697     1.12255655
 h     -2.25518413     1.49845365     0.76689933
 h     -0.47103074     2.37388932    -0.81839342
 h      2.05880318     1.35946188    -0.77666123
 o      2.42215061    -1.30481868     0.09249374
 h      3.30821314    -0.77454060    -0.29530920
 c     -2.33337881    -0.58170893    -0.69121390
 h     -2.14685055    -1.35034168    -1.33845098
 h     -2.86303876    -0.96996342     0.27231962
 h     -2.92797861     0.13571290    -1.17620081
 h     -0.94606927     1.17140862     1.81653917
          17

 c      1.40281680    -0.40134632     0.09986188
 c      0.11705991    -0.93804424     0.40029045
 c     -0.93008150    -0.03293444    -0.05950621
 c     -1.32944912     1.10915747     0.85341395
 c     -0.23107050     1.35627531    -0.34206258
 c      1.12923458     0.89519664    -0.34978074
 h     -0.08902532    -1.86322775     1.12576844
 h     -2.33054133     1.44644601     0.72399404
 h     -0.46552461     2.37496802    -0.81405834
 h      2.06921936     1.32431386    -0.80496462
 o      2.41935479    -1.31522906     0.10249726
 h      3.32458924    -0.79330501    -0.30782368
 c     -2.33661787    -0.58106572    -0.69023183
 h     -2.14699857    -1.34894712    -1.33236370
 h     -2.81871034    -0.97975510     0.30909789
 h     -2.91960149     0.14240610    -1.23242570
 h     -0.89530240     1.17493237     1.89662958
          17

 c      1.41241662    -0.39705063     0.10360961
 c      0.11829913    -0.94727361     0.38873012
 c     -0.92151791    -0.02421591    -0.06826396
 c     -1.32882404     1.11166364     0.86411561
 c     -0.23617017     1.35262111    -0.33419978
 c      1.11932229     0.91082365    -0.36325408
 h     -0.08845404    -1.85053919     1.11160336
 h     -2.41241876     1.40216914     0.67784005
 h     -0.45971201     2.35831818    -0.81142509
 h      2.06796501     1.29794971    -0.82903861
 o      2.41858365    -1.32318867     0.11158159
 h      3.31030322    -0.83276683    -0.30426401
 c     -2.33886690    -0.57975987    -0.68596008
 h     -2.14170549    -1.37163564    -1.34415446
 h     -2.77160214    -0.98375695     0.32565439
 h     -2.91388303     0.15703707    -1.28745460
 h     -0.84842269     1.17942808     1.96758165
          17

 c      1.41913813    -0.39519200     0.10710818
 c      0.12016190    -0.95651897     0.37853888
 c     -0.91581154    -0.01439637    -0.07688746
 c     -1.32659822     1.11303840     0.87662181
 c     -0.24154880     1.34929826    -0.32689888
 c      1.11212646     0.92600079    -0.37660998
 h     -0.08463755    -1.82413770     1.08150355
 h     -2.47982511     1.36154830     0.63469217
 h     -0.45517243     2.32642915    -0.81148677
 h      2.05520896     1.28319308    -0.84972631
 o      2.41971255    -1.32878405     0.11977087
 h      3.26836794    -0.89055280    -0.28543072
 c     -2.34004285    -0.57798727    -0.67969553
 h     -2.13313970    -1.40898976    -1.36548191
 h     -2.72520564    -0.98146675     0.32206353
 h     -2.90652578     0.17204751    -1.33413103
 h     -0.81318638     1.18442128     2.01613728
          17

 c      1.42265384    -0.39550605     0.11020284
 c      0.12280724    -0.96483447     0.36927025
 c     -0.91286077    -0.00389311    -0.08511347
 c     -1.32358003     1.11337092     0.89087102
 c     -0.24710483     1.34616018    -0.32015805
 c      1.10784651     0.93991812    -0.38947350
 h     -0.07913623    -1.79134621     1.04033944
 h     -2.52034644     1.32400121     0.59980093
 h     -0.45410833     2.28494473    -0.81653990
 h      2.03310828     1.28265885    -0.86859192
 o      2.42207411    -1.33239110     0.12734789
 h      3.20991548    -0.95999203    -0.25609564
 c     -2.33980367    -0.57622967    -0.67317100
 h     -2.12438594    -1.44809424    -1.38576347
 h     -2.68398754    -0.97397192     0.30238558
 h     -2.89466519     0.18150580    -1.36660682
 h     -0.79348653     1.18958529     2.03674831
          17

 c      1.42286278    -0.39772327     0.11272061
 c      0.12639384    -0.97091933     0.36014604
 c     -0.91248443     0.00682912    -0.09266190
 c     -1.32020071     1.11262618     0.90653914
 c     -0.25263258     1.34282528    -0.31385270
 c      1.10634844     0.95189427    -0.40143559
 h     -0.07462138    -1.76411345     0.99684331
 h     -2.52858926     1.29063290     0.57695490
 h     -0.45908130     2.24185314    -0.83002491
 h      2.00551494     1.29842804    -0.88773999
 o      2.42396696    -1.33484143     0.13510578
 h      3.16165218    -1.02736144    -0.22893052
 c     -2.33766950    -0.57476853    -0.66805619
 h     -2.11773706    -1.47891226    -1.39719966
 h     -2.65311698    -0.96412818     0.27489661
 h     -2.87731630     0.18198645    -1.38131782
 h     -0.79083994     1.19468004     2.02827744
          17

 c      1.41994000    -0.40154470     0.11445401
 c      0.13103575    -0.97336642     0.35024317
 c     -0.91443888     0.01727803    -0.09925484
 c     -1.31668806     1.11074290     0.92309313
 c     -0.25789047     1.33889433    -0.30782581
 c      1.10724560     0.96140533    -0.41209252
 h     -0.07440197    -1.75659822     0.96155349
 h     -2.50362095     1.26311185     0.56871742
 h     -0.47237366     2.20490258    -0.85542723
 h      1.97696230     1.33166645    -0.90928683
 o      2.42276615    -1.33722374     0.14432575
 h      3.16390944    -1.07509467    -0.22404794
 c     -2.33311837    -0.57360439    -0.66575825
 h     -2.11428336    -1.49564359    -1.39569697
 h     -2.63783974    -0.95616202     0.25098001
 h     -2.85518953     0.17261313    -1.37725336
 h     -0.80486525     1.19957160     1.99311184
          17

 c      1.41433500    -0.40658771     0.11514994
 c      0.13660438    -0.97139399     0.33906716
 c     -0.91844113     0.02695596    -0.10463152
 c     -1.31320112     1.10765809     0.93967306
 c     -0.26271485     1.33429237    -0.30208016
 c      1.11008375     0.96812808    -0.42113161
 h     -0.08038965    -1.77703847     0.94019540
 h     -2.44798136     1.24327844     0.57652397
 h     -0.49496531     2.17763307    -0.89396321
 h      1.95079422     1.38206882    -0.93435686
 o      2.41791863    -1.33966884     0.15531905
 h      3.22362965    -1.10148597    -0.24580647
 c     -2.32570097    -0.57268227    -0.66706898
 h     -2.11405032    -1.49607990    -1.38024388
 h     -2.64200195    -0.95377969     0.24057458
 h     -2.83060542     0.15518760    -1.35622435
 h     -0.83263930     1.20438517     1.93849994
          17

 c      1.40671150    -0.41236577     0.11452972
 c      0.14253375    -0.96549077     0.32699826
 c     -0.92418781     0.03538306    -0.10855504
 c     -1.30988268     1.10326478     0.95485802
 c     -0.26710131     1.32943592    -0.29693381
 c      1.11453727     0.97200636    -0.42843937
 h     -0.09100753    -1.82043373     0.92849633
 h     -2.36872507     1.23313321     0.60014123
 h     -0.52575901     2.15743812    -0.94267276
 h      1.92736314     1.44715976    -0.96198745
 o      2.41186154    -1.34144477     0.16694177
 h      3.30057782    -1.11933979    -0.27525910
 c     -2.31518622    -0.57220333    -0.67161734
 h     -2.11613311    -1.48116656    -1.35247612
 h     -2.66602139    -0.95737723     0.24563613
 h     -2.80767150     0.13461793    -1.32329558
 h     -0.86696686     1.20994271     1.87989537
          17

 c      1.39788781    -0.41835078     0.11233377
 c      0.14792374    -0.95704749     0.31492275
 c     -0.93136512     0.04212067    -0.11081020
 c     -1.30666185     1.09730767     0.96661321
 c     -0.27117592     1.32501642    -0.29295380
 c      1.12045236     0.97328976    -0.43414037
 h     -0.10217809    -1.87278864     0.91652585
 h     -2.28084612     1.23516335     0.63611622
 h     -0.56186367     2.13805232    -0.99516953
 h      1.90401500     1.52197943    -0.98893889
 o      2.40665737    -1.34215544     0.17822871
 h      3.36075195    -1.13636164    -0.29635780
 c     -2.30163377    -0.57264308    -0.67776688
 h     -2.11872145    -1.45539490    -1.31680582
 h     -2.70610255    -0.96349307     0.25885813
 h     -2.79226395     0.11890941    -1.28661495
 h     -0.89519780     1.21843138     1.84314978
          17

 c      1.38877375    -0.42405067     0.10835656
 c      0.15180784    -0.94753843     0.30362396
 c     -0.93965881     0.04680277    -0.11120381
 c     -1.30242710     1.08933639     0.97338040
 c     -0.27509335     1.32164588    -0.29074115
 c      1.12771122     0.97248284    -0.43851645
 h     -0.10991668    -1.92030601     0.89584534
 h     -2.21155870     1.25326726     0.67586371
 h     -0.59968596     2.11357278    -1.04428856
 h      1.87705009     1.59976588    -1.01080442
 o      2.40322107    -1.34175062     0.18875794
 h      3.38839322    -1.15448039    -0.30191750
 c     -2.28540152    -0.57427210    -0.68328902
 h     -2.11915034    -1.42768566    -1.28079283
 h     -2.75572983    -0.96738784     0.26952078
 h     -2.79050577     0.11678058    -1.25494096
 h     -0.90461975     1.23276618     1.85361132
          17

 c      1.38028543    -0.42905416     0.10246281
 c      0.15333903    -0.93811550     0.29356652
 c     -0.94876557     0.04917575    -0.10957750
 c     -1.29457136     1.07899167     0.97604230
 c     -0.27895075     1.31965482    -0.29076714
 c      1.13608021     0.97021615    -0.44187678
 h     -0.11162882    -1.95360819     0.86198031
 h     -2.19326211     1.29317105     0.70845807
 h     -0.63592148     2.08063641    -1.08423990
 h      1.84386503     1.67337317    -1.02354368
 o      2.40179430    -1.34029922     0.19841132
 h      3.37832738    -1.17328851    -0.28986710
 c     -2.26725915    -0.57654666    -0.68632081
 h     -2.11436152    -1.41084798    -1.25447374
 h     -2.80787361    -0.96556736     0.26919526
 h     -2.80489576     0.13205784    -1.23279802
 h     -0.89477053     1.25272454     1.91041367
          17

 c      1.37324034    -0.43305881     0.09459558
 c      0.15190079    -0.92955455     0.28493331
 c     -0.95838883     0.04912850    -0.10582136
 c     -1.28187589     1.06661759     0.97687838
 c     -0.28274990     1.31905561    -0.29330199
 c      1.14515850     0.96711038    -0.44446801
 h     -0.10619241    -1.96785357     0.81385621
 h     -2.23076157     1.35679322     0.73222374
 h     -0.66807987     2.03871251    -1.11151219
 h      1.80396276     1.73660591    -1.02448612
 o      2.40220145    -1.33790106     0.20724643
 h      3.33186296    -1.19141806    -0.26124405
 c     -2.24842229    -0.57823767    -0.68604732
 h     -2.10223089    -1.41602349    -1.24643523
 h     -2.85637012    -0.95650611     0.25352307
 h     -2.83134323     0.15999886    -1.21824669
 h     -0.87602846     1.27352274     1.98772971
          17

 c      1.36824874    -0.43588972     0.08478542
 c      0.14719912    -0.92226797     0.27768425
 c     -0.96820998     0.04669774    -0.09989437
 c     -1.26624936     1.05354015     0.97740566
 c     -0.28640459     1.31956540    -0.29837443
 c      1.15441237     0.96367800    -0.44643824
 h     -0.09377577    -1.96216544     0.75291417
 h     -2.29280504     1.43542884     0.75519962
 h     -0.69475632     1.98972006    -1.12513838
 h      1.75894782     1.78506251    -1.01266533
 o      2.40374792    -1.33468567     0.21554765
 h      3.25844576    -1.20655285    -0.22105429
 c     -2.23020544    -0.57853332    -0.68287091
 h     -2.08307481    -1.44355677    -1.25783051
 h     -2.89650970    -0.94032395     0.22177852
 h     -2.86131326     0.19085167    -1.20637406
 h     -0.85765966     1.28960960     2.06005336
          17

 c      1.36562295    -0.43750161     0.07315660
 c      0.13933677    -0.91626077     0.27157592
 c     -0.97787045     0.04205899    -0.09183754
 c     -1.25003258     1.04132996     0.97853173
 c     -0.28976722     1.32063679    -0.30572651
 c      1.16323439     0.96026115    -0.44782717
 h     -0.07580250    -1.93986925     0.68272908
 h     -2.34771064     1.51618451     0.78324730
 h     -0.71589690     1.93765310    -1.12691007
 h      1.71213567     1.81661172    -0.98880596
 o      2.40475570    -1.33087226     0.22407078
 h      3.18320034    -1.21455383    -0.18220394
 c     -2.21365221    -0.57764003    -0.67803847
 h     -2.05937258    -1.48196711    -1.28180130
 h     -2.92537320    -0.91838398     0.17611729
 h     -2.88620780     0.21572691    -1.19337623
 h     -0.84422950     1.29707186     2.11190722
          17

 c      1.36533020    -0.43793846     0.05991881
 c      0.12883084    -0.91103207     0.26616126
 c     -0.98698636     0.03550925    -0.08176781
 c     -1.23460030     1.03119468     0.98089359
 c     -0.29263935     1.32150212    -0.31478459
 c      1.17099266     0.95698538    -0.44856266
 h     -0.05500797    -1.90963045     0.60889502
 h     -2.37832648     1.58897905     0.81755573
 h     -0.73306423     1.88820073    -1.12156267
 h      1.66815523     1.83177342    -0.95521566
 o      2.40236540    -1.32682552     0.23419633
 h      3.15053816    -1.20898142    -0.16785744
 c     -2.19943356    -0.57625116    -0.67300951
 h     -2.03405536    -1.51678430    -1.30914647
 h     -2.94226303    -0.89315231     0.12116191
 h     -2.89972702     0.22922464    -1.17779266
 h     -0.83711533     1.29373153     2.13584621
          17

 c      1.36700748    -0.43724940     0.04533580
 c      0.11652056    -0.90555718     0.26084634
 c     -0.99519103     0.02744356    -0.06986337
 c     -1.22058709     1.02393692     0.98487934
 c     -0.29478822     1.32127517    -0.32470768
 c      1.17706820     0.95372681    -0.44846483
 h     -0.03512246    -1.88592846     0.53829802
 h     -2.37784648     1.64732272     0.85699598
 h     -0.74935539     1.84787088    -1.11623096
 h      1.63255829     1.83403529    -0.91559189
 o      2.39523496    -1.32274317     0.24659783
 h      3.18212622    -1.18688135    -0.19000931
 c     -2.18782944    -0.57496094    -0.66908589
 h     -2.00944081    -1.53729437    -1.33268127
 h     -2.94926387    -0.86817737     0.06381106
 h     -2.89826582     0.22945310    -1.16017634
 h     -0.83595950     1.27869337     2.12950056
          17

 c      1.37006344    -0.43544019     0.02969129
 c      0.10334925    -0.89871207     0.25510581
 c     -1.00219357     0.01833192    -0.05635096
 c     -1.20827005     1.02004645     0.99056864
 c     -0.29603218     1.31915297    -0.33460277
 c      1.18090323     0.95013360    -0.44728229
 h     -0.01952150    -1.88455148     0.47667794
 h     -2.34474796     1.68725378     0.89970467
 h     -0.76826171     1.82207797    -1.11805201
 h      1.61121820     1.82962263    -0.87449650
 o      2.38581340    -1.31828975     0.25995444
 h      3.24099388    -1.15491975    -0.22878650
 c     -2.17870401    -0.57411399    -0.66731132
 h     -1.98709071    -1.53774625    -1.34815869
 h     -2.95142838    -0.84786264     0.01264585
 h     -2.88075258     0.21747028    -1.14261060
 h     -0.83914575     1.25210943     2.09447247
          17

 c      1.37383331    -0.43251502     0.01328243
 c      0.09013697    -0.89026977     0.24875542
 c     -1.00784024     0.00870172    -0.04149798
 c     -1.19779629     1.01973785     0.99759264
 c     -0.29640516     1.31466541    -0.34387764
 c      1.18209324     0.94577990    -0.44479219
 h     -0.00944727    -1.91138410     0.42568132
 h     -2.28044074     1.70655765     0.94358747
 h     -0.79136382     1.81270697    -1.13023075
 h      1.60921803     1.82572957    -0.83613705
 o      2.37666215    -1.31306591     0.27282679
 h      3.28898567    -1.12114228    -0.26231506
 c     -2.17158095    -0.57390659    -0.66835583
 h     -1.96791906    -1.51651381    -1.35389311
 h     -2.95539977    -0.83663636    -0.02396656
 h     -2.84864229     0.19700093    -1.12843030
 h     -0.84339494     1.21530252     2.03738528
          17

 c      1.37767543    -0.42853506    -0.00357342
 c      0.07754775    -0.88139118     0.24192619
 c     -1.01215857    -0.00088294    -0.02561009
 c     -1.18928855     1.02290694     1.00487526
 c     -0.29625737     1.30778708    -0.35243552
 c      1.18051606     0.94047810    -0.44094705
 h     -0.00410686    -1.95674971     0.38341906
 h     -2.18916092     1.70488309     0.98638291
 h     -0.81674689     1.81720084    -1.14996132
 h      1.62917870     1.82690318    -0.80264725
 o      2.36904663    -1.30684086     0.28444950
 h      3.30843889    -1.09062765    -0.27947968
 c     -2.16591221    -0.57454068    -0.67226502
 h     -1.95215574    -1.47560840    -1.35057700
 h     -2.96581547    -0.83747674    -0.04112552
 h     -2.80611471     0.17440359    -1.12204334
 h     -0.84255360     1.17103003     1.97289719
          17

 c      1.38100150    -0.42365716    -0.02053455
 c      0.06620507    -0.87386228     0.23480032
 c     -1.01536577    -0.00986376    -0.00903301
 c     -1.18276367     1.02904822     1.01049611
 c     -0.29614249     1.29882033    -0.36050749
 c      1.17642951     0.93454620    -0.43595623
 h     -0.00234551    -2.00407789     0.34765488
 h     -2.08000751     1.68533528     1.02569561
 h     -0.84000203     1.83020261    -1.17060827
 h      1.66982316     1.83196285    -0.77318690
 o      2.36344313    -1.29949221     0.29447637
 h      3.29397401    -1.06627656    -0.27594839
 c     -2.16140046    -0.57624780    -0.67825257
 h     -1.93904096    -1.42113343    -1.34172744
 h     -2.98193716    -0.85067421    -0.03983230
 h     -2.75983113     0.15819658    -1.12846554
 h     -0.82647384     1.12287708     1.92550015
          17

 c      1.38328444    -0.41814691    -0.03723654
 c      0.05672419    -0.86921341     0.22747907
 c     -1.01783934    -0.01775089     0.00783736
 c     -1.17746159     1.03716700     1.01260238
 c     -0.29659921     1.28820069    -0.36835778
 c      1.17043870     0.92874283    -0.43020710
 h     -0.00348122    -2.03975404     0.31728214
 h     -1.97154945     1.65847379     1.05952218
 h     -0.85655822     1.84600897    -1.18547946
 h      1.72604094     1.83480229    -0.74492782
 o      2.35990002    -1.29095568     0.30278781
 h      3.24679570    -1.04962539    -0.25112974
 c     -2.15815819    -0.57901549    -0.68482650
 h     -1.92632014    -1.36413049    -1.33452946
 h     -2.99829785    -0.87395283    -0.02614250
 h     -2.71691952     0.15671678    -1.15182906
 h     -0.78435634     1.07246172     1.91869674
          17

 c      1.38406051    -0.41237190    -0.05330040
 c      0.04965096    -0.86842873     0.21999133
 c     -1.02004928    -0.02418376     0.02454890
 c     -1.17062007     1.04549470     1.01135912
 c     -0.29800390     1.27637292    -0.37612827
 c      1.16333266     0.92394064    -0.42410518
 h     -0.00720903    -2.05598236     0.29209360
 h     -1.89569885     1.64702296     1.08811793
 h     -0.86325295     1.86009118    -1.19004458
 h      1.79052398     1.82820701    -0.71492024
 o      2.35804304    -1.28124039     0.30949881
 h      3.17471568    -1.04063023    -0.20831093
 c     -2.15673886    -0.58220239    -0.69032586
 h     -1.91015289    -1.31937539    -1.33940432
 h     -3.00837223    -0.90372034    -0.00805366
 h     -2.68114279     0.17346991    -1.19262951
 h     -0.71553766     1.01832982     1.95062589
          17

 c      1.38293304    -0.40677144    -0.06835010
 c      0.04538132    -0.87195820     0.21231727
 c     -1.02244462    -0.02897974     0.04061269
 c     -1.15861210     1.05197593     1.00865173
 c     -0.30052137     1.26373286    -0.38380724
 c      1.15590386     0.92084234    -0.41796598
 h     -0.01336233    -2.05014032     0.27233501
 h     -1.88201755     1.67540711     1.11542118
 h     -0.85881989     1.86963544    -1.18245594
 h      1.85570820     1.80700607    -0.68126450
 o      2.35674717    -1.27054567     0.31517724
 h      3.09746615    -1.03588600    -0.15808135
 c     -2.15791455    -0.58477629    -0.69373760
 h     -1.88690175    -1.29839592    -1.36488167
 h     -3.00747814    -0.93633069     0.00720486
 h     -2.65109066     0.20413669    -1.24595661
 h     -0.63206901     0.96090226     1.99644389
          17

 c      1.37958744    -0.40181413    -0.08204333
 c      0.04410033    -0.87973754     0.20439752
 c     -1.02532723    -0.03217775     0.05552767
 c     -1.14099324     1.05686530     1.00643198
 c     -0.30408901     1.25058736    -0.39123573
 c      1.14882026     0.91985782    -0.41198592
 h     -0.02178434    -2.02414817     0.25849763
 h     -1.92102496     1.73758880     1.14365314
 h     -0.84392163     1.87375185    -1.16343144
 h      1.91511768     1.76922767    -0.64335556
 o      2.35374033    -1.25945265     0.32112274
 h      3.05295743    -1.02577759    -0.12256268
 c     -2.16208732    -0.58623565    -0.69535499
 h     -1.85661973    -1.30053205    -1.40943723
 h     -2.99379722    -0.96880991     0.01454510
 h     -2.62292737     0.23932585    -1.30329446
 h     -0.54796649     0.90409516     2.03337439
          17

 c      1.37384044    -0.39793706    -0.09411450
 c      0.04574120    -0.89112380     0.19614647
 c     -1.02879662    -0.03402265     0.06881075
 c     -1.11984757     1.06220620     1.00620870
 c     -0.30843438     1.23711354    -0.39809698
 c      1.14255311     0.92107388    -0.40624962
 h     -0.03233843    -1.98496565     0.25124165
 h     -1.97832475     1.80570573     1.17024941
 h     -0.82114423     1.87368953    -1.13612732
 h      1.96412008     1.71606095    -0.60167808
 o      2.34701870    -1.24857765     0.32849874
 h      3.07454213    -1.00033853    -0.12126376
 c     -2.16895222    -0.58683564    -0.69650700
 h     -1.82366182    -1.31485242    -1.46169423
 h     -2.96841169    -0.99920793     0.01144284
 h     -2.59385995     0.26960245    -1.35600541
 h     -0.47294265     0.85267290     2.04921577
          17

 c      1.36568566    -0.39549411    -0.10440259
 c      0.04999682    -0.90481207     0.18746733
 c     -1.03277503    -0.03487607     0.08004214
 c     -1.09690336     1.06942043     1.00882697
 c     -0.31311861     1.22333360    -0.40391844
 c      1.13732718     0.92425481    -0.40074649
 h     -0.04509558    -1.94564964     0.25142244
 h     -2.02837512     1.85941441     1.19244251
 h     -0.79484618     1.87298541    -1.10589988
 h      2.00045794     1.65150859    -0.55751136
 o      2.33796066    -1.23752890     0.33642375
 h      3.14133880    -0.96610695    -0.14052756
 c     -2.17768628    -0.58698678    -0.69867423
 h     -1.79349046    -1.32969518    -1.50886808
 h     -2.93508654    -1.02687478    -0.00202879
 h     -2.56328582     0.28821007    -1.39747929
 h     -0.41253571     0.81073104     2.03943603
          17

 c      1.35528425    -0.39473628    -0.11284182
 c      0.05639551    -0.91899647     0.17826592
 c     -1.03706551    -0.03512396     0.08889674
 c     -1.07308656     1.07896555     1.01454705
 c     -0.31762045     1.20915916    -0.40816199
 c      1.13309299     0.92886261    -0.39538980
 h     -0.06058664    -1.92401550     0.26017141
 h     -2.05819586     1.88957111     1.20903519
 h     -0.77033372     1.87689065    -1.07925810
 h      2.02473392     1.58194630    -0.51262546
 o      2.32916540    -1.22555840     0.34340650
 h      3.21246392    -0.93562247    -0.15651460
 c     -2.18722195    -0.58686932    -0.70299580
 h     -1.77019615    -1.33749957    -1.54207071
 h     -2.89989298    -1.05271149    -0.02330748
 h     -2.53241451     0.29152844    -1.42368081
 h     -0.36944945     0.78145917     2.00396464
          17

 c      1.34293103    -0.39580450    -0.11944213
 c      0.06433644    -0.93216698     0.16849684
 c     -1.04141886    -0.03511032     0.09515708
 c     -1.04892849     1.09073667     1.02318315
 c     -0.32150738     1.19458020    -0.41044393
 c      1.12953160     0.93412411    -0.39004673
 h     -0.07936716    -1.93402784     0.27859845
 h     -2.06182735     1.89331656     1.21992832
 h     -0.75196602     1.89014464    -1.06134671
 h      2.04060070     1.51536207    -0.46890661
 o      2.32216297    -1.21230482     0.34869372
 h      3.26360820    -0.91541448    -0.15690486
 c     -2.19643064    -0.58644337    -0.71019162
 h     -1.75599587    -1.33470811    -1.55677511
 h     -2.87021085    -1.07905900    -0.04795560
 h     -2.50366451     0.27889734    -1.43313675
 h     -0.34413685     0.76708374     1.94590846
          17

 c      1.32905439    -0.39871214    -0.12428007
 c      0.07299247    -0.94416748     0.15828203
 c     -1.04558631    -0.03511616     0.09871316
 c     -1.02490133     1.10438729     1.03411184
 c     -0.32462429     1.17994176    -0.41077208
 c      1.12614860     0.93917300    -0.38458438
 h     -0.10037264    -1.97399493     0.30650539
 h     -2.03683818     1.87092472     1.22564708
 h     -0.74113046     1.91367060    -1.05311052
 h      2.05383786     1.45986090    -0.42787396
 o      2.31759926    -1.19770852     0.35207480
 h      3.28431974    -0.90732699    -0.13791816
 c     -2.20432222    -0.58565686    -0.72048330
 h     -1.75144152    -1.32063385    -1.55190492
 h     -2.85259181    -1.10859076    -0.07144082
 h     -2.48030999     0.25277527    -1.42712268
 h     -0.33424990     0.76840347     1.87198397
          17

 c      1.31422823    -0.40333922    -0.12749083
 c      0.08127843    -0.95609536     0.14798892
 c     -1.04934494    -0.03537368     0.09955429
 c     -1.00165421     1.11953583     1.04614767
 c     -0.32711663     1.16603080    -0.40956050
 c      1.12250347     0.94325721    -0.37891091
 h     -0.12024058    -2.02807076     0.34139387
 h     -1.98343579     1.82492877     1.22723482
 h     -0.73608881     1.94333935    -1.05102831
 h      2.06961820     1.42152156    -0.39030828
 o      2.31564622    -1.18186848     0.35360760
 h      3.27154284    -0.91082174    -0.09997496
 c     -2.21027515    -0.58473037    -0.73337182
 h     -1.75548240    -1.29693385    -1.52937696
 h     -2.85009951    -1.14219398    -0.09169757
 h     -2.46639039     0.21944733    -1.41026640
 h     -0.33272879     0.78355551     1.79426559
          17

 c      1.29915913    -0.40944789    -0.12924866
 c      0.08803041    -0.96923925     0.13813268
 c     -1.05250679    -0.03608854     0.09775595
 c     -0.98009245     1.13585341     1.05743095
 c     -0.32927453     1.15384788    -0.40739394
 c      1.11847743     0.94590256    -0.37298003
 h     -0.13497760    -2.07873426     0.37936526
 h     -1.90594790     1.76102779     1.22648946
 h     -0.73378974     1.97227439    -1.04978432
 h      2.08916693     1.40276879    -0.35632910
 o      2.31608965    -1.16500396     0.35354296
 h      3.22815748    -0.92355882    -0.04651907
 c     -2.21415449    -0.58429646    -0.74748326
 h     -1.76515158    -1.26790140    -1.49442815
 h     -2.86127542    -1.17753870    -0.11025736
 h     -2.46664472     0.18950796    -1.39092480
 h     -0.32541973     0.80643676     1.73148868
          17

 c      1.28463577    -0.41671499    -0.12973879
 c      0.09221203    -0.98444540     0.12922179
 c     -1.05492319    -0.03744408     0.09346789
 c     -0.96072443     1.15273567     1.06583160
 c     -0.33136748     1.14429860    -0.40479074
 c      1.11433765     0.94692506    -0.36676293
 h     -0.14161322    -2.11402968     0.41658866
 h     -1.81761690     1.69090360     1.22666889
 h     -0.73164297     1.99406598    -1.04499249
 h      2.10882488     1.40248147    -0.32585895
 o      2.31806177    -1.14750517     0.35240666
 h      3.16708642    -0.94050169     0.01462477
 c     -2.21628163    -0.58507028    -0.76081203
 h     -1.77504541    -1.24117175    -1.45631468
 h     -2.88171293    -1.21001673    -0.13065546
 h     -2.48578189     0.17550685    -1.37917346
 h     -0.29413620     0.82811788     1.70378875
          17

 c      1.27144329    -0.42477204    -0.12913351
 c      0.09304098    -1.00204930     0.12166236
 c     -1.05648278    -0.03959345     0.08690360
 c     -0.94174495     1.16837736     1.07017969
 c     -0.33356234     1.13801081    -0.40209620
 c      1.11053879     0.94632578    -0.36023102
 h     -0.13866307    -2.12805804     0.45003875
 h     -1.74808087     1.63562391     1.23379354
 h     -0.72824186     2.00457202    -1.03435011
 h      2.12231653     1.41742969    -0.29896697
 o      2.31945456    -1.13004033     0.35116004
 h      3.12051749    -0.95218955     0.06869960
 c     -2.21741111    -0.58707195    -0.77150298
 h     -1.77762090    -1.22722704    -1.42767025
 h     -2.90643738    -1.23501478    -0.15595159
 h     -2.52611061     0.18435266    -1.38067769
 h     -0.23210220     0.84479900     1.71707276
          17

 c      1.26024197    -0.43323118    -0.12758959
 c      0.09006879    -1.02193890     0.11570754
 c     -1.05710179    -0.04265713     0.07832644
 c     -0.91896135     1.18008809     1.07077113
 c     -0.33589419     1.13526890    -0.39945984
 c      1.10746981     0.94418085    -0.35337143
 h     -0.12604973    -2.11979258     0.47774967
 h     -1.73585294     1.61854618     1.25602954
 h     -0.72342015     2.00243489    -1.01773216
 h      2.12372615     1.44369707    -0.27584817
 o      2.31736024    -1.11340564     0.35089661
 h      3.13327555    -0.94744870     0.09908060
 c     -2.21858350    -0.58934922    -0.77879444
 h     -1.76647967    -1.23463330    -1.41945175
 h     -2.93135509    -1.24950864    -0.18739138
 h     -2.58468317     0.21076583    -1.39195295
 h     -0.15254238     0.86155033     1.75793474
          17

 c      1.25141626    -0.44169021    -0.12526840
 c      0.08322989    -1.04354301     0.11141082
 c     -1.05671486    -0.04673638     0.06802259
 c     -0.89090793     1.18717406     1.06892890
 c     -0.33824029     1.13598726    -0.39685463
 c      1.10530463     0.94058126    -0.34621688
 h     -0.10503597    -2.09270407     0.49914643
 h     -1.78215808     1.63914155     1.29468983
 h     -0.71817833     1.98918753    -0.99701942
 h      2.10923961     1.47751772    -0.25662784
 o      2.31187834    -1.09775993     0.35160154
 h      3.20356884    -0.92625162     0.10747753
 c     -2.22058025    -0.59094906    -0.78334993
 h     -1.74194965    -1.26235670    -1.43319446
 h     -2.95376097    -1.25250258    -0.22431365
 h     -2.65381661     0.24162382    -1.40425287
 h     -0.07426958     0.88464506     1.80838158
          17

 c      1.24499244    -0.44977100    -0.12233870
 c      0.07286419    -1.06574912     0.10857326
 c     -1.05528352    -0.05190990     0.05627910
 c     -0.86005454     1.19108391     1.06650825
 c     -0.34031721     1.13969643    -0.39410293
 c      1.10396371     0.93561886    -0.33885387
 h     -0.07823936    -2.05551086     0.51576333
 h     -1.84781920     1.67599579     1.34082011
 h     -0.71464701     1.96929871    -0.97595752
 h      2.07770402     1.51571787    -0.24121901
 o      2.30606330    -1.08277741     0.35253975
 h      3.28435694    -0.89734518     0.10783953
 c     -2.22357295    -0.59167343    -0.78667932
 h     -1.71162534    -1.29958124    -1.46087567
 h     -2.97245494    -1.24491510    -0.26455715
 h     -2.72457696     0.26477912    -1.41003060
 h     -0.01031789     0.91679963     1.85523897
          17

 c      1.24070161    -0.45718363    -0.11894836
 c      0.05966421    -1.08687772     0.10670245
 c     -1.05281470    -0.05821405     0.04337158
 c     -0.82885917     1.19316336     1.06498418
 c     -0.34173582     1.14558867    -0.39089947
 c      1.10313719     0.92938894    -0.33140989
 h     -0.04934278    -2.02276017     0.53209785
 h     -1.90029047     1.71243687     1.38518623
 h     -0.71587300     1.94968624    -0.95976456
 h      2.03063928     1.55602010    -0.22926522
 o      2.30219439    -1.06832314     0.35334676
 h      3.34177282    -0.86674756     0.10847040
 c     -2.22736358    -0.59173384    -0.79026205
 h     -1.68479789    -1.33372635    -1.49242266
 h     -2.98773712    -1.22936803    -0.30489564
 h     -2.78933802     0.27289001    -1.40522634
 h      0.03265064     0.95779096     1.89050798
          17

 c      1.23811286    -0.46374131    -0.11520639
 c      0.04448610    -1.10503804     0.10510883
 c     -1.04937341    -0.06563703     0.02954905
 c     -0.79870086     1.19419316     1.06521059
 c     -0.34211692     1.15271096    -0.38691364
 c      1.10234001     0.92198511    -0.32404548
 h     -0.02187867    -2.01131358     0.55484283
 h     -1.92403912     1.74051430     1.42221444
 h     -0.72493299     1.93762708    -0.95371212
 h      1.97193786     1.59727251    -0.22012675
 o      2.30132983    -1.05445145     0.35398164
 h      3.36143271    -0.83716500     0.11228758
 c     -2.23166648    -0.59130272    -0.79513158
 h     -1.66840538    -1.35581846    -1.52056267
 h     -3.00122780    -1.20984524    -0.34146953
 h     -2.84253363     0.26318294    -1.38880927
 h      0.05239654     1.00575369     1.90993223
          17

 c      1.23676201    -0.46933438    -0.11118168
 c      0.02812297    -1.11909994     0.10333758
 c     -1.04509270    -0.07411228     0.01502373
 c     -0.77037795     1.19467069     1.06755459
 c     -0.34127146     1.16031157    -0.38199608
 c      1.10101130     0.91350015    -0.31694613
 h      0.00234647    -2.02971883     0.58804412
 h     -1.91337144     1.75694276     1.44894665
 h     -0.74319306     1.93697018    -0.96048751
 h      1.90709292     1.63941839    -0.21294002
 o      2.30383730    -1.04128391     0.35452054
 h      3.33957941    -0.80966641     0.11985870
 c     -2.23620624    -0.59044683    -0.80184589
 h     -1.66642617    -1.36103071    -1.54132181
 h     -3.01520129    -1.19095400    -0.37038214
 h     -2.88070853     0.23644672    -1.36199036
 h      0.04995209     1.05787283     1.91222846
          17

 c      1.23623179    -0.47391254    -0.10690002
 c      0.01128017    -1.12938132     0.10159775
 c     -1.04018031    -0.08350785    -0.00003392
 c     -0.74454721     1.19500849     1.07196502
 c     -0.33934379     1.16808246    -0.37633119
 c      1.09866748     0.90406862    -0.31030417
 h      0.02285991    -2.07066804     0.62811874
 h     -1.86723382     1.76047232     1.46380692
 h     -0.76889583     1.94560358    -0.97823661
 h      1.84178450     1.68283833    -0.20678445
 o      2.30959076    -1.02897127     0.35508440
 h      3.27967308    -0.78413348     0.13041217
 c     -2.24076153    -0.58927561    -0.81051301
 h     -1.68045030    -1.34773232    -1.55325592
 h     -3.03127305    -1.17673383    -0.38851143
 h     -2.90273423     0.19659113    -1.32786352
 h      0.02963004     1.11066714     1.89933110
          17

 c      1.23617439    -0.47750425    -0.10233411
 c     -0.00530255    -1.13703810     0.10054137
 c     -1.03491563    -0.09361980    -0.01549160
 c     -0.72195067     1.19558082     1.07791287
 c     -0.33677375     1.17603523    -0.37035200
 c      1.09505586     0.89396604    -0.30429348
 h      0.03882811    -2.11829642     0.66641298
 h     -1.78746030     1.75102007     1.46606995
 h     -0.79769165     1.95716803    -1.00151893
 h      1.78030075     1.72703060    -0.20093402
 o      2.31775204    -1.01775633     0.35587876
 h      3.19568342    -0.75807310     0.14110298
 c     -2.24519317    -0.58810381    -0.82075858
 h     -1.71001124    -1.31696063    -1.55706353
 h     -3.04900439    -1.16949872    -0.39427416
 h     -2.91053705     0.15084279    -1.29140297
 h     -0.00008913     1.16025361     1.87752878
          17

 c      1.23630093    -0.48022837    -0.09740565
 c     -0.02084821    -1.14315416     0.10077125
 c     -1.02963394    -0.10418067    -0.03124837
 c     -0.70339765     1.19663209     1.08430106
 c     -0.33412016     1.18419419    -0.36451205
 c      1.09021030     0.88368553    -0.29905097
 h      0.04879664    -2.15877853     0.69493125
 h     -1.67961574     1.73009012     1.45606721
 h     -0.82458300     1.96492755    -1.02409104
 h      1.72483758     1.76949313    -0.19502393
 o      2.32623853    -1.00820056     0.35734447
 h      3.12064493    -0.72295948     0.14465929
 c     -2.24941695    -0.58747482    -0.83167545
 h     -1.75232763    -1.27274238    -1.55599141
 h     -3.06554916    -1.16944646    -0.38794310
 h     -2.91004723     0.10994162    -1.25932098
 h     -0.02597965     1.20295399     1.85836322
          17

 c      1.23634264    -0.48226107    -0.09201792
 c     -0.03463225    -1.14843188     0.10263291
 c     -1.02469992    -0.11488110    -0.04722688
 c     -0.68920518     1.19802181     1.08962357
 c     -0.33190115     1.19241497    -0.35913345
 c      1.08436583     0.87389484    -0.29467717
 h      0.05131183    -2.18377338     0.70870339
 h     -1.55677257     1.70287937     1.43650414
 h     -0.84551093     1.96424225    -1.04098537
 h      1.67614644     1.80596064    -0.18901029
 o      2.33221875    -1.00129125     0.36015228
 h      3.09951419    -0.66291516     0.12986490
 c     -2.25342017    -0.58791207    -0.84186111
 h     -1.80168038    -1.22296974    -1.55694865
 h     -3.07668270    -1.17516109    -0.37141347
 h     -2.91064611     0.08659865    -1.23873061
 h     -0.03298600     1.23615135     1.85565237
          17

 c      1.23601734    -0.48377287    -0.08610552
 c     -0.04606171    -1.15322872     0.10622110
 c     -1.02046960    -0.12540215    -0.06336832
 c     -0.67790503     1.19883465     1.09255062
 c     -0.33051048     1.20036607    -0.35438084
 c      1.07780897     0.86528721    -0.29124766
 h      0.04531910    -2.18970439     0.70562919
 h     -1.44628898     1.68284642     1.41551196
 h     -0.85801558     1.95316020    -1.04927069
 h      1.63468596     1.83186184    -0.18299078
 o      2.33577003    -0.99719110     0.36429857
 h      3.13201956    -0.57526749     0.09654098
 c     -2.25752512    -0.58940676    -0.84970830
 h     -1.84964114    -1.17922700    -1.57103557
 h     -3.07834166    -1.18445399    -0.34764987
 h     -2.92040824     0.09013280    -1.23374507
 h     -0.01282583     1.25830341     1.87589346
          17

 c      1.23509131    -0.48491062    -0.07963262
 c     -0.05471050    -1.15760796     0.11142488
 c     -1.01724113    -0.13545780    -0.07963490
 c     -0.66581051     1.19729584     1.09239511
 c     -0.33018021     1.20756552    -0.35029573
 c      1.07077521     0.85841955    -0.28881593
 h      0.03029322    -2.17681190     0.68596595
 h     -1.38893994     1.69370663     1.40802567
 h     -0.86139310     1.93225721    -1.04817427
 h      1.60134758     1.84384607    -0.17705103
 o      2.33968536    -0.99464865     0.36890998
 h      3.17509355    -0.47990397     0.05861317
 c     -2.26256477    -0.59121140    -0.85407087
 h     -1.88854137    -1.15216993    -1.60949373
 h     -3.06779084    -1.19507939    -0.32002568
 h     -2.93955593     0.12015347    -1.24234117
 h      0.02997366     1.26797747     1.91184236
          17

 c      1.23345614    -0.48581671    -0.07255066
 c     -0.06033537    -1.16129902     0.11793330
 c     -1.01520263    -0.14484871    -0.09601988
 c     -0.65059659     1.19258599     1.08976006
 c     -0.33094810     1.21340411    -0.34683674
 c      1.06343064     0.85359825    -0.28741314
 h      0.00630937    -2.14927784     0.65229763
 h     -1.40188899     1.74799323     1.42185383
 h     -0.85678292     1.90446564    -1.03913852
 h      1.57761280     1.84067623    -0.17119177
 o      2.34581101    -0.99246204     0.37325022
 h      3.19971606    -0.39540135     0.02756252
 c     -2.26933290    -0.59254024    -0.85505970
 h     -1.91708789    -1.14333754    -1.67363688
 h     -3.04425445    -1.20526705    -0.29164268
 h     -2.96084004     0.16722797    -1.25771454
 h      0.08341405     1.26393473     1.94942730
          17

 c      1.23113098    -0.48662837    -0.06478243
 c     -0.06289145    -1.16358182     0.12519765
 c     -1.01440450    -0.15349221    -0.11254709
 c     -0.63404465     1.18657727     1.08681752
 c     -0.33264674     1.21716955    -0.34387383
 c      1.05589039     0.85082428    -0.28705173
 h     -0.02592557    -2.11635466     0.60993587
 h     -1.45404559     1.82569842     1.44563867
 h     -0.84726160     1.87493720    -1.02591532
 h      1.56543274     1.82353221    -0.16529395
 o      2.35474586    -0.98989745     0.37690911
 h      3.19539991    -0.33210030     0.00918860
 c     -2.27803350    -0.59313404    -0.85404999
 h     -1.94024391    -1.14459429    -1.75129179
 h     -3.00912531    -1.21413998    -0.26474906
 h     -2.97589607     0.21939787    -1.27238378
 h      0.13592485     1.24589020     1.97663709
          17

 c      1.22822864    -0.48746687    -0.05623060
 c     -0.06250566    -1.16324860     0.13244688
 c     -1.01477685    -0.16138968    -0.12925159
 c     -0.61852643     1.18148702     1.08549647
 c     -0.33496683     1.21812205    -0.34114554
 c      1.04823670     0.84979725    -0.28771891
 h     -0.06535797    -2.09286889     0.56672941
 h     -1.51039878     1.90161327     1.46664484
 h     -0.83751413     1.85041788    -1.01419078
 h      1.56701950     1.79587125    -0.15910306
 o      2.36644545    -0.98651516     0.37965934
 h      3.16087428    -0.29496052     0.00594573
 c     -2.28840500    -0.59294763    -0.85273046
 h     -1.96362078    -1.14625496    -1.82603733
 h     -2.96579606    -1.22199304    -0.24038882
 h     -2.97932005     0.26679460    -1.28063140
 h      0.17930581     1.21463794     1.98616435
          17

 c      1.22492101    -0.48843136    -0.04679649
 c     -0.05939553    -1.15904699     0.13894482
 c     -1.01616759    -0.16856855    -0.14616565
 c     -0.60527605     1.17851093     1.08674332
 c     -0.33760366     1.21566828    -0.33835319
 c      1.04055108     0.84999149    -0.28937117
 h     -0.11131290    -2.09443501     0.53007261
 h     -1.55223528     1.96163209     1.47915031
 h     -0.83233078     1.83733127    -1.00971999
 h      1.58445110     1.76265285    -0.15227931
 o      2.38050527    -0.98207795     0.38139125
 h      3.09998838    -0.28520936     0.01814147
 c     -2.29996923    -0.59183659    -0.85239620
 h     -1.99047448    -1.14207465    -1.88529013
 h     -2.91907254    -1.23026294    -0.21837635
 h     -2.96916664     0.30280330    -1.27888896
 h      0.20870659     1.17173458     1.97490598
          17

 c      1.22141705    -0.48959349    -0.03640404
 c     -0.05386226    -1.15076227     0.14445861
 c     -1.01837896    -0.17503010    -0.16331340
 c     -0.59482083     1.17810931     1.09079154
 c     -0.34047232     1.20961798    -0.33542182
 c      1.03299087     0.85082458    -0.29192643
 h     -0.16334381    -2.12534783     0.50150255
 h     -1.57151862     1.99969008     1.48180872
 h     -0.83402664     1.83873782    -1.01499525
 h      1.61882525     1.72861659    -0.14459437
 o      2.39614059    -0.97666041     0.38216364
 h      3.02243174    -0.29876136     0.04330475
 c     -2.31216293    -0.58959388    -0.85381235
 h     -2.02189870    -1.12930761    -1.92178371
 h     -2.87407891    -1.24092228    -0.19778710
 h     -2.94628022     0.32390789    -1.26543103
 h      0.22211738     1.11914646     1.94317667
          17

 c      1.21795255    -0.49099290    -0.02502096
 c     -0.04645148    -1.13970787     0.14931131
 c     -1.02118654    -0.18073361    -0.18070414
 c     -0.58748168     1.18039535     1.09739202
 c     -0.34382632     1.20032048    -0.33267172
 c      1.02590387     0.85187327    -0.29524517
 h     -0.21925453    -2.17320044     0.47624608
 h     -1.56500288     2.01351232     1.47514116
 h     -0.84095808     1.85259437    -1.02724107
 h      1.66895230     1.69610632    -0.13627433
 o      2.41193462    -0.97103911     0.38238318
 h      2.94803150    -0.32014107     0.07349051
 c     -2.32442567    -0.58614717    -0.85723504
 h     -2.05763872    -1.10754220    -1.93252073
 h     -2.83490843    -1.25528323    -0.17802446
 h     -2.91383115     0.32970255    -1.24016146
 h      0.22035277     1.05890618     1.89453018
          17

 c      1.21479343    -0.49262619    -0.01267421
 c     -0.03800230    -1.12781621     0.15390477
 c     -1.02433948    -0.18562408    -0.19832092
 c     -0.58363178     1.18533920     1.10587828
 c     -0.34813443     1.18851362    -0.33067505
 c      1.01989063     0.85298172    -0.29911732
 h     -0.27451071    -2.21943461     0.44890412
 h     -1.53170714     2.00271485     1.46056449
 h     -0.84888357     1.87327538    -1.04017370
 h      1.73043346     1.66417679    -0.12824905
 o      2.42575215    -0.96709836     0.38294677
 h      2.90822497    -0.31633437     0.09321517
 c     -2.33623605    -0.58175841    -0.86238653
 h     -2.09655902    -1.07800751    -1.91805442
 h     -2.80378542    -1.27286369    -0.15987234
 h     -2.87729594     0.32354242    -1.20463839
 h      0.20757925     0.99257079     1.83601472
          17

 c      1.21227640    -0.49440994     0.00054227
 c     -0.02949308    -1.11670884     0.15841858
 c     -1.02756055    -0.18967759    -0.21611565
 c     -0.58371624     1.19284965     1.11522066
 c     -0.35384848     1.17505045    -0.32996995
 c      1.01569827     0.85416889    -0.30328142
 h     -0.32396334    -2.24980502     0.41688854
 h     -1.47270813     1.96873980     1.44035726
 h     -0.85352201     1.89455782    -1.04744903
 h      1.79625774     1.63000959    -0.12199410
 o      2.43628837    -0.96622494     0.38443038
 h      2.92131292    -0.26297848     0.09260063
 c     -2.34708174    -0.57710097    -0.86841920
 h     -2.13675448    -1.04357456    -1.88289935
 h     -2.78126845    -1.29126783    -0.14558244
 h     -2.84451124     0.31348415    -1.16206053
 h      0.19137775     0.92032552     1.77764499
          17

 c      1.21084203    -0.49615328     0.01447856
 c     -0.02188203    -1.10746202     0.16281601
 c     -1.03055864    -0.19293238    -0.23401288
 c     -0.58783218     1.20262772     1.12424956
 c     -0.36124384     1.16072014    -0.33089317
 c      1.01399043     0.85545276    -0.30746407
 h     -0.36329802    -2.25663991     0.38017015
 h     -1.39318933     1.91671950     1.41837382
 h     -0.85209996     1.91158020    -1.04480504
 h      1.85871084     1.59124109    -0.11905755
 o      2.44466244    -0.96677366     0.38608714
 h      2.96685474    -0.18523274     0.08338699
 c     -2.35647640    -0.57306559    -0.87393981
 h     -2.17549591    -1.00928012    -1.83707183
 h     -2.76707392    -1.30721856    -0.13786554
 h     -2.82469381     0.31162048    -1.11648000
 h      0.17987314     0.84086932     1.72919068
          17

 c      1.21095814    -0.49760244     0.02895456
 c     -0.01599107    -1.10067810     0.16692242
 c     -1.03305606    -0.19549718    -0.25191792
 c     -0.59471766     1.21352626     1.13196806
 c     -0.37035162     1.14618035    -0.33354895
 c      1.01517290     0.85674487    -0.31140184
 h     -0.38950255    -2.23759333     0.34020488
 h     -1.30795423     1.86049731     1.40187374
 h     -0.84370858     1.92151574    -1.03061279
 h      1.91126255     1.54735432    -0.12066306
 o      2.45233286    -0.96655117     0.38706514
 h      3.01869671    -0.11809546     0.07938423
 c     -2.36417412    -0.57015082    -0.87718223
 h     -2.20940607    -0.98263286    -1.79737537
 h     -2.76075188    -1.31793795    -0.13863327
 h     -2.82501073     0.32849171    -1.07071644
 h      0.17529825     0.75400682     1.69481422
          17

 c      1.21298320    -0.49851599     0.04377977
 c     -0.01240790    -1.09653631     0.17047693
 c     -1.03482166    -0.19754514    -0.26972591
 c     -0.60094877     1.22268128     1.13742087
 c     -0.38093890     1.13193747    -0.33781308
 c      1.01931736     0.85784213    -0.31485226
 h     -0.40103724    -2.19471586     0.29925994
 h     -1.24833939     1.82945352     1.40420684
 h     -0.82918097     1.92373796    -1.00576078
 h      1.94967815     1.49988031    -0.12754455
 o      2.46003520    -0.96444750     0.38701701
 h      3.06229893    -0.07992702     0.08661574
 c     -2.37040608    -0.56783491    -0.87653145
 h     -2.23565636    -0.97151832    -1.78343581
 h     -2.76197945    -1.32213216    -0.14820017
 h     -2.84622220     0.36439486    -1.02483709
 h      0.17129411     0.66415900     1.67191710
          17

 c      1.21706818    -0.49871092     0.05876237
 c     -0.01138109    -1.09473022     0.17315766
 c     -1.03569460    -0.19930839    -0.28732837
 c     -0.60274543     1.22669146     1.13968699
 c     -0.39251143     1.11832399    -0.34334837
 c      1.02615383     0.85845630    -0.31761082
 h     -0.39831763    -2.13498153     0.26011219
 h     -1.24676261     1.85571571     1.44015005
 h     -0.81090989     1.91998785    -0.97343058
 h      1.97251589     1.45206351    -0.13991674
 o      2.46804183    -0.96011722     0.38590618
 h      3.09104398    -0.07721527     0.10636687
 c     -2.37568949    -0.56498773    -0.87154137
 h     -2.25414542    -0.97816752    -1.80420395
 h     -2.77065496    -1.32036375    -0.16507201
 h     -2.88262078     0.40850788    -0.97770155
 h      0.15860508     0.57927849     1.65598625
          17

 c      1.22312690    -0.49806734     0.07371013
 c     -0.01271116    -1.09430015     0.17460614
 c     -1.03559539    -0.20107566    -0.30461435
 c     -0.60045025     1.22578981     1.13932720
 c     -0.40434224     1.10546543    -0.34966925
 c      1.03510183     0.85823409    -0.31952936
 h     -0.38471070    -2.07217631     0.22578037
 h     -1.28998501     1.92915861     1.50561753
 h     -0.79256029     1.91445233    -0.93871254
 h      1.98139052     1.40850701    -0.15750040
 o      2.47639817    -0.95363755     0.38385139
 h      3.10259950    -0.10996708     0.13767405
 c     -2.38044873    -0.56085675    -0.86344915
 h     -2.26776043    -0.99587513    -1.84926706
 h     -2.78689103    -1.31487853    -0.18627043
 h     -2.92622231     0.44711933    -0.92916373
 h      0.13113288     0.50651696     1.64418952
          17

 c      1.23087566    -0.49651507     0.08843441
 c     -0.01571178    -1.09356178     0.17449590
 c     -1.03454156    -0.20317585    -0.32147060
 c     -0.59680346     1.22264205     1.13800488
 c     -0.41558301     1.09332542    -0.35622780
 c      1.04531434     0.85678130    -0.32051341
 h     -0.36715379    -2.02780690     0.19889609
 h     -1.34069088     2.01364425     1.58174470
 h     -0.77833812     1.91304446    -0.90760820
 h      1.98101967     1.37476438    -0.17960627
 o      2.48492946    -0.94546861     0.38109002
 h      3.09864452    -0.17230998     0.17786301
 c     -2.38496254    -0.55520858    -0.85417600
 h     -2.27986962    -1.01442486    -1.89952815
 h     -2.81077734    -1.30889016    -0.20820239
 h     -2.97002910     0.47008239    -0.88035419
 h      0.08691265     0.45022445     1.63562534
          17

 c      1.23993181    -0.49400904     0.10275746
 c     -0.01949873    -1.09076166     0.17263687
 c     -1.03265427    -0.20595503    -0.33778383
 c     -0.59355622     1.21910527     1.13688990
 c     -0.42545303     1.08191147    -0.36254957
 c      1.05577913     0.85372450    -0.32050030
 h     -0.35330101    -2.02365723     0.18075429
 h     -1.37651978     2.08545716     1.65383956
 h     -0.77158389     1.92097016    -0.88506011
 h      1.97839752     1.35655837    -0.20537705
 o      2.49299523    -0.93669892     0.37801370
 h      3.08844061    -0.24854205     0.22188953
 c     -2.38946741    -0.54806312    -0.84523016
 h     -2.29266837    -1.02580770    -1.93961882
 h     -2.84183007    -1.30533105    -0.22788662
 h     -3.00895659     0.47219864    -0.83305086
 h      0.02702735     0.41183029     1.63069695
          17

 c      1.24992764    -0.49049434     0.11651823
 c     -0.02363598    -1.08565391     0.16900370
 c     -1.03014155    -0.20974748    -0.35344570
 c     -0.59149084     1.21615038     1.13645085
 c     -0.43341467     1.07155275    -0.36839213
 c      1.06556061     0.84884264    -0.31942849
 h     -0.34460779    -2.06361745     0.17119874
 h     -1.38902035     2.13429815     1.71386993
 h     -0.77331800     1.93929802    -0.87286285
 h      1.98009466     1.35823884    -0.23422602
 o      2.49907490    -0.92937674     0.37517629
 h      3.09516263    -0.30792926     0.26215169
 c     -2.39422143    -0.53965301    -0.83742339
 h     -2.30721380    -1.02536068    -1.96075647
 h     -2.87832026    -1.30553329    -0.24397728
 h     -3.03980324     0.45255527    -0.78916561
 h     -0.04517714     0.38977781     1.63079153
          17

 c      1.26055632    -0.48589293     0.12957695
 c     -0.02824521    -1.07990788     0.16366371
 c     -1.02726446    -0.21483907    -0.36836027
 c     -0.59101372     1.21445964     1.13670682
 c     -0.43922739     1.06296892    -0.37375310
 c      1.07412604     0.84225098    -0.31722287
 h     -0.33553143    -2.12903509     0.16951653
 h     -1.37601666     2.15639640     1.75753343
 h     -0.78202485     1.96372051    -0.86940090
 h      1.98827829     1.38073075    -0.26613149
 o      2.50143027    -0.92553166     0.37296997
 h      3.14565963    -0.32047090     0.29366525
 c     -2.39949576    -0.53048883    -0.83101242
 h     -2.32389802    -1.01094151    -1.95926424
 h     -2.91700451    -1.30876404    -0.25689747
 h     -3.06127914     0.41394514    -0.75040468
 h     -0.12472908     0.37948896     1.63812765
          17

 c      1.27150649    -0.48013862     0.14182001
 c     -0.03344703    -1.07561677     0.15673859
 c     -1.02429271    -0.22142972    -0.38245192
 c     -0.59237831     1.21467984     1.13744297
 c     -0.44287290     1.05700470    -0.37870865
 c      1.08148127     0.83451057    -0.31383295
 h     -0.32038637    -2.19604754     0.17472663
 h     -1.33784232     2.15091879     1.78226574
 h     -0.79481241     1.98698638    -0.87142507
 h      1.99895370     1.42047517    -0.30128167
 o      2.50077802    -0.92463001     0.37126156
 h      3.22900604    -0.29742027     0.31989545
 c     -2.40547402    -0.52135770    -0.82591187
 h     -2.34278331    -0.98221877    -1.93519819
 h     -2.95364939    -1.31301230    -0.26802173
 h     -3.07443718     0.36285425    -0.71791558
 h     -0.20616448     0.37415584     1.65526795
          17

 c      1.28240405    -0.47324760     0.15316613
 c     -0.03908306    -1.07424771     0.14839345
 c     -1.02146489    -0.22959235    -0.39566733
 c     -0.59563151     1.21729516     1.13841381
 c     -0.44445294     1.05427742    -0.38325731
 c      1.08796432     0.82654278    -0.30929498
 h     -0.29673793    -2.24767880     0.18553127
 h     -1.27619932     2.11897712     1.78648929
 h     -0.80871047     2.00233123    -0.87593320
 h      2.00459381     1.47059188    -0.33934628
 o      2.49942305    -0.92494256     0.36988800
 h      3.31048959    -0.26908137     0.34475750
 c     -2.41210133    -0.51323191    -0.82182458
 h     -2.36374978    -0.94056757    -1.89225807
 h     -2.98405619    -1.31630489    -0.27864845
 h     -3.08331918     0.30954355    -0.69182396
 h     -0.28530633     0.36735785     1.68371604
          17

 c      1.29283740    -0.46536568     0.16356903
 c     -0.04478070    -1.07655348     0.13881411
 c     -1.01895769    -0.23924863    -0.40797085
 c     -0.60048438     1.22226175     1.13950782
 c     -0.44412519     1.05497764    -0.38726545
 c      1.09391970     0.81942038    -0.30375345
 h     -0.26474649    -2.27476873     0.20047024
 h     -1.19453737     2.06440875     1.76999821
 h     -0.82137223     2.00547592    -0.88104859
 h      1.99822154     1.52325917    -0.37916015
 o      2.49896749    -0.92551295     0.36887488
 h      3.36717127    -0.25291004     0.36893441
 c     -2.41902394    -0.50704985    -0.81820796
 h     -2.38651784    -0.88950912    -1.83909564
 h     -3.00496748    -1.31764223    -0.28941373
 h     -3.09476161     0.26682354    -0.67085513
 h     -0.36042060     0.35660951     1.72192577
          17

 c      1.30240862    -0.45676310     0.17301086
 c     -0.05007135    -1.08274384     0.12818650
 c     -1.01686362    -0.25018381    -0.41934292
 c     -0.60622373     1.22866320     1.14063923
 c     -0.44207588     1.05883534    -0.39047661
 c      1.09950626     0.81418277    -0.29743019
 h     -0.22601184    -2.27392455     0.21809751
 h     -1.09983219     1.99677157     1.73615574
 h     -0.83132343     1.99518999    -0.88618232
 h      1.97570327     1.57161858    -0.41894904
 o      2.50017229    -0.92603349     0.36831116
 h      3.38933633    -0.25521042     0.39178635
 c     -2.42580029    -0.50328780    -0.81408127
 h     -2.41068324    -0.83513380    -1.79119969
 h     -3.01454559    -1.31727705    -0.30022119
 h     -3.11541415     0.24572833    -0.65270882
 h     -0.43140193     0.34436706     1.76462319
          17

 c      1.31077352    -0.44779817     0.18149128
 c     -0.05446343    -1.09257074     0.11668345
 c     -1.01518180    -0.26209594    -0.42978203
 c     -0.61156492     1.23439765     1.14114014
 c     -0.43850195     1.06517098    -0.39253824
 c      1.10465683     0.81171536    -0.29056828
 h     -0.18296214    -2.24650452     0.23714671
 h     -1.00573194     1.93767014     1.69726758
 h     -0.83807066     1.97326008    -0.89199239
 h      1.93615982     1.61075241    -0.45675530
 o      2.50328858    -0.92648158     0.36827730
 h      3.37477257    -0.27684457     0.41247660
 c     -2.43231413    -0.50158224    -0.80801535
 h     -2.43600250    -0.78475124    -1.76925125
 h     -3.01250552    -1.31657815    -0.31042476
 h     -3.14646866     0.24964119    -0.63549716
 h     -0.49821202     0.33529033     1.80472661
          17

 c      1.31767181    -0.43887424     0.18901404
 c     -0.05748349    -1.10526784     0.10444137
 c     -1.01382602    -0.27465926    -0.43930592
 c     -0.61471886     1.23608548     1.13916083
 c     -0.43359306     1.07297924    -0.39304647
 c      1.10910264     0.81266134    -0.28337304
 h     -0.13859850    -2.19935517     0.25685240
 h     -0.93208350     1.92498805     1.67917477
 h     -0.84216592     1.94418819    -0.90028707
 h      1.88167297     1.63815281    -0.49082695
 o      2.50814605    -0.92701370     0.36881772
 h      3.32705545    -0.31484969     0.43040375
 c     -2.43889306    -0.50103324    -0.79903529
 h     -2.46273297    -0.74224959    -1.78703515
 h     -3.00008419    -1.31779502    -0.31901250
 h     -3.18193920     0.27312411    -0.61876944
 h     -0.56041617     0.33310146     1.83603550
          17

 c      1.32294586    -0.43038884     0.19556455
 c     -0.05871661    -1.11939557     0.09150065
 c     -1.01265220    -0.28757691    -0.44795063
 c     -0.61489404     1.23150547     1.13337763
 c     -0.42752263     1.08104840    -0.39164481
 c      1.11241454     0.81732195    -0.27595919
 h     -0.09617216    -2.14677624     0.27766505
 h     -0.88696121     1.98535440     1.70031430
 h     -0.84505524     1.91427935    -0.91365848
 h      1.81697787     1.65415195    -0.51998672
 o      2.51394394    -0.92810948     0.36990613
 h      3.25876184    -0.36010953     0.44579084
 c     -2.44601473    -0.50086174    -0.78783112
 h     -2.49105618    -0.70523771    -1.83738866
 h     -2.97984464    -1.32378332    -0.32476641
 h     -3.21283657     0.30663575    -0.60294189
 h     -0.61743178     0.33941630     1.85454300
          17

 c      1.32654124    -0.42267278     0.20108526
 c     -0.05787216    -1.13287731     0.07773401
 c     -1.01150368    -0.30059967    -0.45577166
 c     -0.61325646     1.22298020     1.12557941
 c     -0.42048688     1.08817563    -0.38815941
 c      1.11405121     0.82555494    -0.26830473
 h     -0.05835593    -2.11040758     0.30214833
 h     -0.85546845     2.09394890     1.74133221
 h     -0.84836260     1.88960065    -0.93448172
 h      1.74915384     1.66237461    -0.54405282
 o      2.51882533    -0.93093264     0.37136694
 h      3.19842630    -0.39175760     0.46104558
 c     -2.45403368    -0.50049209    -0.77623844
 h     -2.52025987    -0.66934476    -1.89899010
 h     -2.95508272    -1.33736157    -0.32662455
 h     -3.23166370     0.34114611    -0.58835091
 h     -0.66868505     0.35380519     1.85865195
          17

 c      1.32848133    -0.41593924     0.20547252
 c     -0.05484294    -1.14386474     0.06294087
 c     -1.01026087    -0.31350118    -0.46284233
 c     -0.61090087     1.21422460     1.11804119
 c     -0.41280756     1.09347338    -0.38269145
 c      1.11342508     0.83676942    -0.26022697
 h     -0.02626501    -2.10947531     0.33403250
 h     -0.82382187     2.21119180     1.77561521
 h     -0.85261895     1.87329576    -0.96333670
 h      1.68681076     1.66961284    -0.56414840
 o      2.52034975    -0.93712260     0.37284855
 h      3.18356398    -0.38095916     0.48133683
 c     -2.46309090    -0.49946733    -0.76588275
 h     -2.54907733    -0.63235597    -1.95231656
 h     -2.92879894    -1.36004765    -0.32431362
 h     -3.23404189     0.36994126    -0.57488404
 h     -0.71376571     0.37406499     1.84924012
          17

 c      1.32883089    -0.41026352     0.20859722
 c     -0.04963388    -1.15219929     0.04724368
 c     -1.00886923    -0.32604497    -0.46925232
 c     -0.60816263     1.20775498     1.11168311
 c     -0.40500229     1.09654091    -0.37565514
 c      1.11004627     0.85013521    -0.25142754
 h     -0.00003415    -2.14396248     0.37354177
 h     -0.78709487     2.31308336     1.79038984
 h     -0.85641527     1.86429138    -0.99790181
 h      1.63806393     1.68380943    -0.58231105
 o      2.51847340    -0.94653559     0.37424392
 h      3.21400905    -0.32747085     0.50803273
 c     -2.47314401    -0.49758511    -0.75767099
 h     -2.57631702    -0.59427641    -1.98534841
 h     -2.90280589    -1.39070594    -0.31887038
 h     -3.21863794     0.38889410    -0.56196300
 h     -0.75270718     0.39624273     1.82971297
          17

 c      1.32770389    -0.40563600     0.21033552
 c     -0.04223171    -1.15932750     0.03126453
 c     -1.00733017    -0.33798626    -0.47509740
 c     -0.60496927     1.20510065     1.10648546
 c     -0.39772520     1.09736600    -0.36771010
 c      1.10375043     0.86499211    -0.24163847
 h      0.01977574    -2.19552923     0.41504704
 h     -0.74467820     2.38822400     1.78215931
 h     -0.85695547     1.85864378    -1.03351711
 h      1.60760705     1.70971725    -0.59990529
 o      2.51538199    -0.95708996     0.37588148
 h      3.25428937    -0.26213901     0.53560398
 c     -2.48398722    -0.49501801    -0.75191798
 h     -2.60110045    -0.55622793    -1.99233004
 h     -2.87770594    -1.42528019    -0.31252478
 h     -3.18682276     0.39652731    -0.54853906
 h     -0.78623667     0.41498717     1.80550035
          17

 c      1.32527867    -0.40204373     0.21059038
 c     -0.03264147    -1.16682827     0.01575650
 c     -1.00565700    -0.34911298    -0.48045740
 c     -0.60109140     1.20723592     1.10210340
 c     -0.39162837     1.09610489    -0.35961002
 c      1.09482786     0.88115513    -0.23077586
 h      0.03246539    -2.24433623     0.45104178
 h     -0.69740607     2.43125127     1.75117477
 h     -0.85145775     1.85201731    -1.06496220
 h      1.59513816     1.74548205    -0.61589971
 o      2.51256726    -0.96709949     0.37806179
 h      3.27938789    -0.20932339     0.55885607
 c     -2.49520637    -0.49228979    -0.74859092
 h     -2.62288221    -0.51974265    -1.97184737
 h     -2.85365546    -1.45806083    -0.30792242
 h     -3.14254310     0.39435802    -0.53296485
 h     -0.81566773     0.42501800     1.78244726
          17

 c      1.32177234    -0.39949456     0.20929689
 c     -0.02097582    -1.17564306     0.00127664
 c     -1.00382240    -0.35928850    -0.48537994
 c     -0.59628546     1.21464911     1.09829150
 c     -0.38725683     1.09292423    -0.35207082
 c      1.08390314     0.89879578    -0.21893159
 h      0.03793455    -2.27760746     0.47572962
 h     -0.64659972     2.43956504     1.69907537
 h     -0.83822955     1.84134590    -1.08803679
 h      1.59670525     1.78406846    -0.62702628
 o      2.51053622    -0.97565129     0.38091882
 h      3.27942598    -0.18071345     0.57512088
 c     -2.50613750    -0.49017396    -0.74745952
 h     -2.64149198    -0.48644066    -1.92618448
 h     -2.83111773    -1.48355468    -0.30724383
 h     -3.09215380     0.38733037    -0.51275460
 h     -0.84217280     0.42369639     1.76427198
          17

 c      1.31740426    -0.39799352     0.20641923
 c     -0.00747688    -1.18608652    -0.01187587
 c     -1.00172354    -0.36847107    -0.48987929
 c     -0.59038997     1.22725924     1.09508460
 c     -0.38500854     1.08793495    -0.34569543
 c      1.07171047     0.91807739    -0.20622934
 h      0.03675964    -2.28931169     0.48570320
 h     -0.59384771     2.41248599     1.62838393
 h     -0.81707031     1.82539437    -1.10038542
 h      1.60723629     1.81755957    -0.62951517
 o      2.50929014    -0.98227777     0.38447547
 h      3.25243416    -0.18070376     0.58341685
 c     -2.51592740    -0.48953781    -0.74807000
 h     -2.65732901    -0.45778835    -1.86222073
 h     -2.81113398    -1.49791685    -0.31166608
 h     -3.04336450     0.38322755    -0.48451159
 h     -0.86582135     0.41297611     1.75087965
          17

 c      1.31236914    -0.39752017     0.20194966
 c      0.00750475    -1.19801360    -0.02362097
 c     -0.99917893    -0.37670753    -0.49394771
 c     -0.58334039     1.24436925     1.09264340
 c     -0.38512900     1.08116988    -0.34092121
 c      1.05893923     0.93891096    -0.19270809
 h      0.03000442    -2.27828886     0.47961346
 h     -0.54097283     2.35251379     1.54315094
 h     -0.78928085     1.80480899    -1.10183464
 h      1.62218407     1.84015952    -0.62054319
 o      2.50855172    -0.98680504     0.38867799
 h      3.20108057    -0.20901329     0.58394742
 c     -2.52373993    -0.49102434    -0.74950881
 h     -2.67179327    -0.43464357    -1.79356061
 h     -2.79522396    -1.49974883    -0.32117407
 h     -3.00251687     0.38926440    -0.44475142
 h     -0.88533829     0.39877436     1.73924800
          17

 c      1.30682578    -0.39802778     0.19591385
 c      0.02354364    -1.21089440    -0.03407643
 c     -0.99595869    -0.38410966    -0.49757118
 c     -0.57512636     1.26448381     1.09085104
 c     -0.38770962     1.07257497    -0.33796979
 c      1.04615818     0.96090219    -0.17828716
 h      0.01905101    -2.24762800     0.45812100
 h     -0.48969717     2.27005345     1.45083076
 h     -0.75753030     1.78207307    -1.09455890
 h      1.63813709     1.84909150    -0.59876564
 o      2.50771797    -0.98944849     0.39337126
 h      3.13360804    -0.25927979     0.57852343
 c     -2.52897874    -0.49462685    -0.75014779
 h     -2.68776064    -0.41646518    -1.74141091
 h     -2.78518221    -1.49053735    -0.33453509
 h     -2.97158915     0.40664504    -0.39204370
 h     -0.89880611     0.38840950     1.72588785
          17

 c      1.30090309    -0.39945416     0.18838014
 c      0.04018127    -1.22376517    -0.04359015
 c     -0.99183755    -0.39082286    -0.50073977
 c     -0.56585191     1.28462081     1.08887730
 c     -0.39268845     1.06202379    -0.33682239
 c      1.03376632     0.98338271    -0.16277641
 h      0.00540066    -2.20557949     0.42446061
 h     -0.43992534     2.19387754     1.36522064
 h     -0.72555858     1.76132183    -1.08300035
 h      1.65303497     1.84455277    -0.56434529
 o      2.50558043    -0.99117909     0.39820378
 h      3.06831792    -0.31331817     0.57207973
 c     -2.53133573    -0.49956375    -0.74814391
 h     -2.70889274    -0.40100031    -1.72685177
 h     -2.78292452    -1.47483809    -0.34934681
 h     -2.94827585     0.42885597    -0.32876525
 h     -0.90454951     0.38826997     1.70872586
          17

 c      1.29472887    -0.40171895     0.17947022
 c      0.05698238    -1.23513463    -0.05279737
 c     -0.98664625    -0.39700158    -0.50345135
 c     -0.55599773     1.29996694     1.08523670
 c     -0.39987873     1.04939003    -0.33728903
 c      1.02194522     1.00544406    -0.14590099
 h     -0.00976218    -2.16702454     0.38521572
 h     -0.38609430     2.17674356     1.30513853
 h     -0.69750342     1.74753082    -1.07298457
 h      1.66639724     1.82953196    -0.51884820
 o      2.50019539    -0.99397737     0.40256104
 h      3.03554410    -0.33731820     0.57370637
 c     -2.53079995    -0.50455066    -0.74298252
 h     -2.73656683    -0.38607884    -1.75306165
 h     -2.79033697    -1.45975536    -0.36235699
 h     -2.92894056     0.44608652    -0.26028943
 h     -0.90169806     0.40238051     1.68783970
          17

 c      1.28848098    -0.40468972     0.16936532
 c      0.07358942    -1.24318471    -0.06253363
 c     -0.98030259    -0.40280345    -0.50572408
 c     -0.54601167     1.30814083     1.07925739
 c     -0.40903878     1.03471116    -0.33921312
 c      1.01062660     1.02597090    -0.12734370
 h     -0.02618694    -2.15152998     0.34930857
 h     -0.32201606     2.24646125     1.27731079
 h     -0.67680114     1.74457337    -1.06951407
 h      1.67953174     1.80947554    -0.46501138
 o      2.49043717    -0.99905894     0.40602810
 h      3.05291283    -0.31050231     0.58928466
 c     -2.52766211    -0.50824367    -0.73589045
 h     -2.76795629    -0.37162318    -1.80171882
 h     -2.80883546    -1.45267111    -0.37052535
 h     -2.91086645     0.45021636    -0.19271189
 h     -0.89055082     0.43096412     1.66575123
          17

 c      1.28242121    -0.40815318     0.15830723
 c      0.08968434    -1.24676625    -0.07337216
 c     -0.97282713    -0.40838115    -0.50760613
 c     -0.53507573     1.31311351     1.07158921
 c     -0.41994200     1.01840787    -0.34267456
 c      0.99951729     1.04375937    -0.10680838
 h     -0.04411767    -2.17209192     0.32251997
 h     -0.25558559     2.36030090     1.27022446
 h     -0.66521208     1.75280505    -1.07418473
 h      1.69521628     1.79121209    -0.40614508
 o      2.47769413    -1.00476498     0.40897025
 h      3.09841660    -0.25890250     0.61227157
 c     -2.52236296    -0.50982050    -0.72839448
 h     -2.79840027    -0.35875022    -1.85014238
 h     -2.83838137    -1.45719539    -0.37269459
 h     -2.89271469     0.43677327    -0.13123317
 h     -0.87284131     0.46926125     1.64760251
          17

 c      1.27687385    -0.41183512     0.14659303
 c      0.10481647    -1.24648109    -0.08517591
 c     -0.96435090    -0.41386383    -0.50916143
 c     -0.52195236     1.31948361     1.06259148
 c     -0.43238092     1.00136156    -0.34798585
 c      0.98823880     1.05778476    -0.08410030
 h     -0.06205846    -2.22269787     0.30220446
 h     -0.19869145     2.47111349     1.27312615
 h     -0.66276928     1.76832484    -1.08460277
 h      1.71611860     1.78061361    -0.34504982
 o      2.46377806    -1.00907511     0.41189295
 h      3.14357216    -0.21511072     0.63385772
 c     -2.51539796    -0.50932823    -0.72135680
 h     -2.82393697    -0.34827200    -1.88261093
 h     -2.87651111    -1.47058828    -0.37041405
 h     -2.87422387     0.40491923    -0.07948909
 h     -0.85151110     0.50878463     1.64043312
          17

 c      1.27216769    -0.41543775     0.13455452
 c      0.11837443    -1.24416064    -0.09740750
 c     -0.95510177    -0.41936511    -0.51045721
 c     -0.50584543     1.32972607     1.05216953
 c     -0.44611619     0.98471969    -0.35550875
 c      0.97656749     1.06748559    -0.05920229
 h     -0.07627379    -2.28428990     0.28097956
 h     -0.15795786     2.55578257     1.28020408
 h     -0.66854557     1.78478724    -1.09637996
 h      1.74223305     1.77989428    -0.28306245
 o      2.44973133    -1.01100814     0.41505068
 h      3.17252162    -0.19560220     0.64924677
 c     -2.50728507    -0.50752160    -0.71504400
 h     -2.84191537    -0.34030910    -1.89086576
 h     -2.91854399    -1.48571466    -0.36692565
 h     -2.85593429     0.35700873    -0.03921168
 h     -0.82949125     0.54140316     1.65071320
          17

 c      1.26857801    -0.41867147     0.12253359
 c      0.12978481    -1.24161431    -0.10965366
 c     -0.94537857    -0.42499995    -0.51156063
 c     -0.48647733     1.34456099     1.04035047
 c     -0.46084074     0.96961226    -0.36545314
 c      0.96458209     1.07284477    -0.03227165
 h     -0.08293699    -2.33893630     0.25299287
 h     -0.13591939     2.60564740     1.28803028
 h     -0.68139158     1.79599280    -1.10558131
 h      1.76960384     1.78686775    -0.22021961
 o      2.43606206    -1.01028555     0.41852250
 h      3.17845922    -0.20589525     0.65653785
 c     -2.49847807    -0.50547345    -0.70949201
 h     -2.85081754    -0.33442296    -1.87186693
 h     -2.95896309    -1.49528408    -0.36545599
 h     -2.83911697     0.29828011    -0.00980481
 h     -0.80767534     0.56478421     1.68034359
          17

 c      1.26627097    -0.42127989     0.11086093
 c      0.13866599    -1.24011077    -0.12175462
 c     -0.93553023    -0.43087896    -0.51253703
 c     -0.46399285     1.36352531     1.02760927
 c     -0.47617892     0.95696470    -0.37777563
 c      0.95257199     1.07422424    -0.00356314
 h     -0.07955680    -2.37532099     0.21555828
 h     -0.13308699     2.61824160     1.29407055
 h     -0.70027174     1.79753651    -1.11000606
 h      1.79188136     1.79683487    -0.15633006
 o      2.42299980    -1.00700727     0.42229724
 h      3.15964505    -0.24568957     0.65542625
 c     -2.48925764    -0.50429939    -0.70472750
 h     -2.85015981    -0.32971417    -1.82653794
 h     -2.99280844    -1.49463167    -0.36822902
 h     -2.82576197     0.23644579     0.01206488
 h     -0.78421618     0.58404278     1.72455907
          17

 c      1.26525801    -0.42306678     0.09984074
 c      0.14487577    -1.24039099    -0.13372284
 c     -0.92593953    -0.43708233    -0.51344570
 c     -0.43876795     1.38558416     1.01472228
 c     -0.49170128     0.94741279    -0.39216132
 c      0.94083901     1.07214053     0.02662893
 h     -0.06507672    -2.38807998     0.16832054
 h     -0.14881042     2.59426713     1.29620463
 h     -0.72436751     1.78746907    -1.10948966
 h      1.80305916     1.80506357    -0.09179010
 o      2.41051530    -1.00159895     0.42628269
 h      3.11907131    -0.30968458     0.64708195
 c     -2.47966276    -0.50499807    -0.70072234
 h     -2.84078173    -0.32469555    -1.76014696
 h     -3.01645374    -1.48246195    -0.37628074
 h     -2.81827037     0.18041466     0.03211631
 h     -0.75619630     0.60750656     1.77434497
          17

 c      1.26536901    -0.42392404     0.08974170
 c      0.14852049    -1.24274561    -0.14566410
 c     -0.91701011    -0.44362459    -0.51433428
 c     -0.41127317     1.40949910     1.00243125
 c     -0.50694013     0.94125792    -0.40803760
 c      0.92957188     1.06713175     0.05797554
 h     -0.03962657    -2.37653071     0.11240818
 h     -0.18122623     2.53798692     1.29286155
 h     -0.75315706     1.76654130    -1.10587853
 h      1.79929246     1.80821353    -0.02771300
 o      2.39807672    -0.99500196     0.43023232
 h      3.06824832    -0.38450210     0.63531182
 c     -2.46947702    -0.50827076    -0.69704280
 h     -2.82562514    -0.31684009    -1.68412087
 h     -3.02794796    -1.46066948    -0.38959177
 h     -2.81841573     0.13751986     0.05621764
 h     -0.72155408     0.64187579     1.82046494
          17

 c      1.26625748    -0.42383939     0.08079499
 c      0.14994976    -1.24699530    -0.15774688
 c     -0.90914942    -0.45042729    -0.51523387
 c     -0.38209136     1.43367135     0.99117464
 c     -0.52140248     0.93843698    -0.42460031
 c      0.91881671     1.05971001     0.09009547
 h     -0.00441416    -2.34472640     0.05007099
 h     -0.22659801     2.46095846     1.28401690
 h     -0.78654818     1.73828998    -1.10292596
 h      1.77954588     1.80479022     0.03428534
 o      2.38422034    -0.98896232     0.43362124
 h      3.03390561    -0.44411081     0.62850787
 c     -2.45826095    -0.51435367    -0.69241687
 h     -2.81055961    -0.30188152    -1.61746650
 h     -3.02724623    -1.43401975    -0.40723146
 h     -2.82586912     0.11051602     0.08679951
 h     -0.67977311     0.69032983     1.85584948
          17

 c      1.26743366    -0.42286137     0.07319475
 c      0.14971641    -1.25236567    -0.17020309
 c     -0.90273907    -0.45731737    -0.51615224
 c     -0.35197849     1.45551890     0.98083587
 c     -0.53459026     0.93854489    -0.44088116
 c      0.90848646     1.05034721     0.12254570
 h      0.03828945    -2.30294598    -0.01545767
 h     -0.27891890     2.38954297     1.27367545
 h     -0.82497035     1.70856620    -1.10579180
 h      1.74571489     1.79525056     0.09231611
 o      2.36717274    -0.98532752     0.43584924
 h      3.04823186    -0.46128482     0.63645335
 c     -2.44550358    -0.52298579    -0.68504293
 h     -2.80292742    -0.27411037    -1.58143394
 h     -3.01641812    -1.40979085    -0.42750929
 h     -2.83772409     0.09716067     0.12132061
 h     -0.63177176     0.75253754     1.87635806
          17

 c      1.26829384    -0.42103351     0.06708700
 c      0.14846776    -1.25740770    -0.18330488
 c     -0.89809053    -0.46405602    -0.51706694
 c     -0.32166320     1.47134972     0.97060780
 c     -0.54605640     0.94098048    -0.45591749
 c      0.89839270     1.03945821     0.15481840
 h      0.08555490    -2.26885820    -0.08049121
 h     -0.33282593     2.36656728     1.27163064
 h     -0.86906132     1.68366971    -1.11945572
 h      1.70260332     1.78204546     0.14439292
 o      2.34772233    -0.98382244     0.43709362
 h      3.10388438    -0.44333683     0.65698136
 c     -2.43107045    -0.53335310    -0.67412215
 h     -2.80543226    -0.23026462    -1.58315122
 h     -2.99950215    -1.39687746    -0.44836693
 h     -2.84969553     0.09259485     0.15447686
 h     -0.57967364     0.82494990     1.88111759
          17

 c      1.26817219    -0.41836725     0.06255525
 c      0.14678314    -1.26046419    -0.19724136
 c     -0.89541698    -0.47036667    -0.51793833
 c     -0.29149034     1.47944043     0.95989940
 c     -0.55551734     0.94520131    -0.46902985
 c      0.88836074     1.02735582     0.18630966
 h      0.13513979    -2.26250240    -0.14246795
 h     -0.38871396     2.41564857     1.28319187
 h     -0.91858102     1.66716768    -1.14600303
 h      1.65751524     1.76939991     0.18862294
 o      2.32856100    -0.98297008     0.43808754
 h      3.16441912    -0.41729418     0.67956369
 c     -2.41550497    -0.54411829    -0.66066052
 h     -2.81257745    -0.17402381    -1.60821439
 h     -2.98118262    -1.40332106    -0.46826404
 h     -2.85772066     0.09176116     0.18123208
 h     -0.52668701     0.90098749     1.87313459
          17

 c      1.26644440    -0.41487019     0.05962729
 c      0.14508227    -1.26099050    -0.21199482
 c     -0.89483922    -0.47594099    -0.51873984
 c     -0.26212103     1.48288202     0.94940193
 c     -0.56296027     0.95092033    -0.48001004
 c      0.87844701     1.01422683     0.21626217
 h      0.18643362    -2.29119665    -0.20131634
 h     -0.44547487     2.50765854     1.29704996
 h     -0.97114544     1.65789247    -1.18275197
 h      1.61875276     1.76223914     0.22342563
 o      2.31167446    -0.98194553     0.43935870
 h      3.20469000    -0.39971274     0.69714001
 c     -2.39972062    -0.55404966    -0.64623971
 h     -2.81625198    -0.11369668    -1.63568564
 h     -2.96407144    -1.43223059    -0.48714740
 h     -2.85886736     0.09050440     0.19828616
 h     -0.47698363     0.97198547     1.85983309
          17

 c      1.26262279    -0.41060189     0.05829766
 c      0.14376478    -1.26021205    -0.22746147
 c     -0.89639056    -0.48044920    -0.51946532
 c     -0.23493869     1.48575603     0.93992260
 c     -0.56862016     0.95807084    -0.48901240
 c      0.86915327     1.00025118     0.24377008
 h      0.23866457    -2.34171355    -0.25791604
 h     -0.49606059     2.60389588     1.29988729
 h     -1.02224856     1.65140745    -1.22338221
 h      1.59284425     1.76386467     0.24766014
 o      2.29808782    -0.98052104     0.44116480
 h      3.21382195    -0.39692226     0.70680797
 c     -2.38469368    -0.56266723    -0.63197988
 h     -2.81093802    -0.05734591    -1.65072146
 h     -2.94685858    -1.47929568    -0.50635119
 h     -2.85163350     0.08591124     0.20438795
 h     -0.43521512     1.02961039     1.85190222
          17

 c      1.25640779    -0.40574028     0.05853965
 c      0.14330953    -1.25996796    -0.24362970
 c     -0.89998526    -0.48358557    -0.52011134
 c     -0.21150492     1.49058021     0.93187551
 c     -0.57284195     0.96660272    -0.49629751
 c      0.86149715     0.98578750     0.26786782
 h      0.28935672    -2.39315613    -0.31200366
 h     -0.53372803     2.68283745     1.28574623
 h     -1.06668389     1.64315674    -1.26090285
 h      1.58204122     1.77353096     0.26068664
 o      2.28822040    -0.97871364     0.44359797
 h      3.18886631    -0.41023779     0.70792292
 c     -2.37129077    -0.57023285    -0.61853867
 h     -2.79427811    -0.01087612    -1.64583424
 h     -2.92565131    -1.53491385    -0.52735672
 h     -2.83603300     0.07648618     0.20038576
 h     -0.40528921     1.06900713     1.85866540
          17

 c      1.24771324    -0.40063357     0.06030481
 c      0.14414585    -1.26155772    -0.26057193
 c     -0.90536988    -0.48512772    -0.52065464
 c     -0.19327782     1.49848929     0.92585809
 c     -0.57594848     0.97633192    -0.50205111
 c      0.85678371     0.97142025     0.28766655
 h      0.33531866    -2.42970147    -0.36235902
 h     -0.55431343     2.73538806     1.25367424
 h     -1.10000014     1.63043451    -1.28989473
 h      1.58429525     1.78634221     0.26250186
 o      2.28201365    -0.97665623     0.44662115
 h      3.13239654    -0.43778318     0.70140141
 c     -2.36009428    -0.57737585    -0.60640057
 h     -2.76612535     0.02189027    -1.61860129
 h     -2.89680308    -1.58864618    -0.55078683
 h     -2.81366448     0.06234891     0.18934849
 h     -0.38891841     1.09073753     1.88186374
          17

 c      1.23667299    -0.39581669     0.06351858
 c      0.14651904    -1.26550662    -0.27837583
 c     -0.91209678    -0.48497569    -0.52103905
 c     -0.18143003     1.50981741     0.92280180
 c     -0.57816661     0.98690832    -0.50630973
 c      0.85614575     0.95786580     0.30251088
 h      0.37381979    -2.44296351    -0.40765972
 h     -0.55558045     2.75802236     1.20489028
 h     -1.11925648     1.61278883    -1.30735530
 h      1.59546206     1.79565283     0.25382694
 o      2.27876978    -0.97468916     0.45001685
 h      3.05501813    -0.47299437     0.69053093
 c     -2.35130554    -0.58481505    -0.59602782
 h     -2.72788325     0.03891889    -1.57007512
 h     -2.85856035    -1.63224998    -0.57629721
 h     -2.78769198     0.04534467     0.17661947
 h     -0.38539597     1.09948529     1.91467949
          17

 c      1.22362356    -0.39198586     0.06807584
 c      0.15044542    -1.27171681    -0.29710161
 c     -0.91953733    -0.48316152    -0.52117543
 c     -0.17659712     1.52447252     0.92348866
 c     -0.57959106     0.99784116    -0.50893342
 c      0.86012846     0.94590926     0.31210997
 h      0.40300281    -2.43036273    -0.44692920
 h     -0.53651370     2.74972030     1.14165045
 h     -1.12330717     1.59176746    -1.31283805
 h      1.61148651     1.79561870     0.23596469
 o      2.27673461    -0.97366850     0.45324454
 h      2.98228925    -0.49996767     0.68334285
 c     -2.34475384    -0.59325527    -0.58780528
 h     -2.68239395     0.04019291    -1.50455832
 h     -2.81129599    -1.66070458    -0.60294231
 h     -2.76239666     0.02864402     0.16924856
 h     -0.39271242     1.10099763     1.94695954
          17

 c      1.20905131    -0.38991478     0.07383648
 c      0.15570997    -1.27960178    -0.31675400
 c     -0.92693119    -0.47983738    -0.52095056
 c     -0.17870870     1.54200399     0.92810840
 c     -0.58016254     1.00853470    -0.50958977
 c      0.86852072     0.93640246     0.31657526
 h      0.42203501    -2.39407104    -0.47976205
 h     -0.49727120     2.71183779     1.06715563
 h     -1.11293256     1.57059234    -1.30846514
 h      1.62945821     1.78248964     0.21050299
 o      2.27325915    -0.97502168     0.45544422
 h      2.95291952    -0.49329955     0.69280612
 c     -2.33997966    -0.60333222    -0.58176815
 h     -2.63426656     0.02876300    -1.43056940
 h     -2.75720588    -1.67241201    -0.62959165
 h     -2.74191561     0.01523774     0.17404833
 h     -0.40870570     1.10017055     1.97013568
          17

 c      1.19351537    -0.39031559     0.08062690
 c      0.16185735    -1.28809655    -0.33725039
 c     -0.93346228    -0.47525339    -0.52024273
 c     -0.18698417     1.56140377     0.93617230
 c     -0.57965992     1.01833139    -0.50775346
 c      0.88044239     0.93020222     0.31634426
 h      0.43145850    -2.34157070    -0.50662972
 h     -0.43993841     2.65084007     0.98584212
 h     -1.09083359     1.55381227    -1.29887694
 h      1.64790111     1.75499245     0.17902475
 o      2.26757255    -0.97906624     0.45632533
 h      2.97586758    -0.44584629     0.72304819
 c     -2.33635842    -0.61553532    -0.57721485
 h     -2.59017874     0.01242081    -1.36207464
 h     -2.69998169    -1.66947389    -0.65528486
 h     -2.72851224     0.00560563     0.19451181
 h     -0.43159842     1.10071802     1.97892182
          17

 c      1.17759967    -0.39372084     0.08826448
 c      0.16819694    -1.29558143    -0.35837414
 c     -0.93836218    -0.46971467    -0.51894527
 c     -0.20003993     1.58066224     0.94669244
 c     -0.57774048     1.02658763    -0.50277225
 c      0.89458000     0.92796721     0.31204231
 h      0.43382066    -2.28727232    -0.52936277
 h     -0.36977965     2.58466681     0.90304431
 h     -1.06108076     1.54657370    -1.29054808
 h      1.66686826     1.71447576     0.14288277
 o      2.26170672    -0.98417817     0.45663381
 h      3.01604753    -0.38233277     0.76200605
 c     -2.33324310    -0.63006867    -0.57266255
 h     -2.55788873     0.00361823    -1.31671215
 h     -2.64448611    -1.65821035    -0.67955338
 h     -2.72181619    -0.00340876     0.22890057
 h     -0.46008683     1.10546837     1.97126902
          17

 c      1.16189545    -0.40041881     0.09658822
 c      0.17388687    -1.29998733    -0.37975402
 c     -0.94103035    -0.46351448    -0.51700027
 c     -0.21618979     1.59649389     0.95858655
 c     -0.57407177     1.03281367    -0.49407236
 c      0.90944808     0.92988137     0.30435439
 h      0.43378778    -2.25200007    -0.55131999
 h     -0.29441196     2.54789735     0.82209430
 h     -1.02750755     1.55301444    -1.28953893
 h      1.68803884     1.66495352     0.10300746
 o      2.25735419    -0.98885451     0.45710795
 h      3.04374993    -0.32613350     0.79784855
 c     -2.33018358    -0.64640627    -0.56669793
 h     -2.54281524     0.01246317    -1.30631701
 h     -2.59612499    -1.64909063    -0.70270271
 h     -2.71978900    -0.01711092     0.27142995
 h     -0.49332293     1.11650049     1.94823195
          17

 c      1.14698004    -0.41039950     0.10546798
 c      0.17820730    -1.29965418    -0.40100336
 c     -0.94113004    -0.45687279    -0.51443293
 c     -0.23413147     1.60631882     0.97095532
 c     -0.56851309     1.03685133    -0.48147029
 c      0.92360174     0.93549475     0.29394651
 h      0.43567512    -2.25351967    -0.57580675
 h     -0.21739399     2.57048324     0.74179212
 h     -0.99164738     1.57407170    -1.29800355
 h      1.71452780     1.61256125     0.05976347
 o      2.25514689    -0.99233068     0.45813765
 h      3.04601344    -0.28916173     0.82441869
 c     -2.32713798    -0.66289734    -0.55906804
 h     -2.54493386     0.03657560    -1.32652758
 h     -2.55950164    -1.65391517    -0.72578944
 h     -2.72023878    -0.04047499     0.31515021
 h     -0.53111727     1.13452621     1.91454120
          17

 c      1.13340080    -0.42332823     0.11480684
 c      0.18094949    -1.29468397    -0.42199849
 c     -0.93862985    -0.44991013    -0.51135871
 c     -0.25295336     1.61173908     0.98225521
 c     -0.56117601     1.03896313    -0.46533658
 c      0.93581666     0.94386990     0.28143125
 h      0.43908591    -2.29094846    -0.60299872
 h     -0.13835024     2.63760104     0.66579655
 h     -0.95225480     1.60644192    -1.31240610
 h      1.74964826     1.56369771     0.01310354
 o      2.25513776    -0.99430552     0.45989881
 h      3.01921448    -0.27625158     0.83919601
 c     -2.32440177    -0.67767317    -0.55051438
 h     -2.56035137     0.06366728    -1.36173509
 h     -2.53659049    -1.67904193    -0.74971233
 h     -2.72166626    -0.07665608     0.35416985
 h     -0.57447499     1.15759419     1.87953616
          17

 c      1.12165771    -0.43858784     0.12453706
 c      0.18237283    -1.28684722    -0.44290091
 c     -0.93377575    -0.44267186    -0.50794854
 c     -0.27137239     1.61633663     0.99018108
 c     -0.55229100     1.03974255    -0.44643412
 c      0.94529133     0.95397829     0.26733664
 h      0.43932435    -2.34562824    -0.62991159
 h     -0.06172515     2.71381071     0.60509462
 h     -0.90707268     1.64391728    -1.32557979
 h      1.79426208     1.52230978    -0.03665218
 o      2.25708336    -0.99476385     0.46244199
 h      2.96479692    -0.28799727     0.84191977
 c     -2.32237958    -0.68995700    -0.54199893
 h     -2.58457523     0.08187627    -1.39683842
 h     -2.52605929    -1.72024636    -0.77376958
 h     -2.72343668    -0.12662467     0.38466829
 h     -0.62570170     1.18123707     1.85573374
          17

 c      1.11217414    -0.45539031     0.13459419
 c      0.18281561    -1.27817837    -0.46390766
 c     -0.92701854    -0.43517323    -0.50438469
 c     -0.28808955     1.62246019     0.99305462
 c     -0.54205232     1.03990018    -0.42564609
 c      0.95180797     0.96497446     0.25205277
 h      0.43186581    -2.39696161    -0.65339168
 h      0.00578292     2.77673980     0.56792319
 h     -0.85480499     1.67980780    -1.33034810
 h      1.84464616     1.48863188    -0.08784537
 o      2.26044234    -0.99401066     0.46566263
 h      2.88943476    -0.32007326     0.83505925
 c     -2.32138943    -0.70011816    -0.53438329
 h     -2.61391591     0.08410869    -1.42171873
 h     -2.52458197    -1.76603094    -0.79554457
 h     -2.72571369    -0.18934342     0.40521568
 h     -0.68656529     1.20181540     1.85242257
          17

 c      1.10525415    -0.47290729     0.14487409
 c      0.18252061    -1.27017137    -0.48510064
 c     -0.91893380    -0.42742803    -0.50083146
 c     -0.30238936     1.63093159     0.99067040
 c     -0.53057099     1.04006761    -0.40381973
 c      0.95565915     0.97617017     0.23583751
 h      0.41438879    -2.43105594    -0.67170720
 h      0.05895868     2.81697461     0.55742403
 h     -0.79581938     1.70865113    -1.32180307
 h      1.89345932     1.46064080    -0.13749504
 o      2.26414464    -0.99295439     0.46912766
 h      2.80882913    -0.35852220     0.82658975
 c     -2.32155261    -0.70898810    -0.52839159
 h     -2.64562342     0.06745052    -1.43062024
 h     -2.52852991    -1.80476964    -0.81226118
 h     -2.72937994    -0.26215200     0.41683949
 h     -0.75493317     1.22031035     1.86845425
          17

 c      1.10104030    -0.49036664     0.15519343
 c      0.18165706    -1.26370830    -0.50642898
 c     -0.91014670    -0.41945960    -0.49742091
 c     -0.31420563     1.64173072     0.98404094
 c     -0.51790713     1.04068403    -0.38171890
 c      0.95738704     0.98690507     0.21890925
 h      0.38642385    -2.44085570    -0.68447545
 h      0.09434020     2.83131244     0.57363400
 h     -0.73192204     1.72693776    -1.29798424
 h      1.93283454     1.43630293    -0.18235069
 o      2.26643658    -0.99344493     0.47185536
 h      2.75037792    -0.37432591     0.83353043
 c     -2.32278373    -0.71738290    -0.52461524
 h     -2.67779181     0.03187297    -1.42090438
 h     -2.53477601    -1.82864688    -0.82195899
 h     -2.73589909    -0.34133528     0.42283345
 h     -0.82414818     1.24144349     1.89350342
          17

 c      1.09949844    -0.50708576     0.16527926
 c      0.18034655    -1.25915522    -0.52772552
 c     -0.90126429    -0.41131069    -0.49425030
 c     -0.32378466     1.65463976     0.97461725
 c     -0.50412239     1.04194715    -0.36000775
 c      0.95755623     0.99649859     0.20154023
 h      0.34867439    -2.42450285    -0.69226033
 h      0.10968289     2.81933212     0.61495058
 h     -0.66588948     1.73339381    -1.25992233
 h      1.95677102     1.41467510    -0.21992384
 o      2.26611674    -0.99707435     0.47297167
 h      2.73387067    -0.34279881     0.87152487
 c     -2.32484143    -0.72594187    -0.52344812
 h     -2.70942967    -0.02033612    -1.39259865
 h     -2.54083059    -1.83430959    -0.82392104
 h     -2.74690133    -0.42297972     0.42786045
 h     -0.88620478     1.26973003     1.91564846
          17

 c      1.10044690    -0.52246799     0.17479724
 c      0.17865247    -1.25638350    -0.54871467
 c     -0.89282731    -0.40304930    -0.49139140
 c     -0.33141183     1.66947101     0.96381897
 c     -0.48932478     1.04379469    -0.33922221
 c      0.95664487     1.00427542     0.18409751
 h      0.30265466    -2.38482583    -0.69636421
 h      0.10386908     2.78280439     0.67847771
 h     -0.60104085     1.72923895    -1.21171561
 h      1.96202259     1.39595215    -0.24897199
 o      2.26427371    -1.00273350     0.47322477
 h      2.74393521    -0.28283195     0.93061450
 c     -2.32738869    -0.73510254    -0.52487233
 h     -2.74087920    -0.08429114    -1.34891569
 h     -2.54480267    -1.82261571    -0.81874409
 h     -2.76333552    -0.50395195     0.43599693
 h     -0.93461427     1.30734606     1.92619799
          17

 c      1.10360122    -0.53602494     0.18338563
 c      0.17658599    -1.25468541    -0.56900495
 c     -0.88530148    -0.39475110    -0.48890953
 c     -0.33739121     1.68590259     0.95296443
 c     -0.47370081     1.04590167    -0.31972432
 c      0.95502297     1.00960111     0.16705104
 h      0.25052230    -2.33040012    -0.69883629
 h      0.07771891     2.72738188     0.75958734
 h     -0.54080966     1.71842609    -1.16066856
 h      1.94826920     1.38119694    -0.26958881
 o      2.26252869    -1.00844905     0.47400207
 h      2.75728703    -0.22751846     0.99050923
 c     -2.32999668    -0.74513836    -0.52815811
 h     -2.77470510    -0.15169463    -1.29744920
 h     -2.54543043    -1.79868829    -0.80835974
 h     -2.78452999    -0.58235997     0.44852487
 h     -0.96528491     1.35407741     1.92047086
          17

 c      1.10859309    -0.54740771     0.19067392
 c      0.17414252    -1.25266546    -0.58809819
 c     -0.87909390    -0.38647088    -0.48687968
 c     -0.34221411     1.70301411     0.94330378
 c     -0.45754469     1.04774354    -0.30169462
 c      0.95293600     1.01191296     0.15097629
 h      0.19468484    -2.27712777    -0.70246836
 h      0.03611755     2.66710337     0.85130458
 h     -0.48821369     1.70727687    -1.11672556
 h      1.91825687     1.37217192    -0.28321775
 o      2.26179721    -1.01315465     0.47619000
 h      2.76200174    -0.19555434     1.03858145
 c     -2.33207144    -0.75618399    -0.53178254
 h     -2.81658234    -0.21086428    -1.25039780
 h     -2.54219933    -1.77216225    -0.79600813
 h     -2.80798375    -0.65710350     0.46335178
 h     -0.97653439     1.40772009     1.89733216
          17

 c      1.11498796    -0.55640939     0.19630115
 c      0.17139226    -1.24848575    -0.60546524
 c     -0.87457097    -0.37821712    -0.48538354
 c     -0.34672621     1.71876740     0.93584456
 c     -0.44128260     1.04881475    -0.28527990
 c      0.95045965     1.01074699     0.13655715
 h      0.13677456    -2.24585611    -0.71024846
 h     -0.00957841     2.62980534     0.94544098
 h     -0.44534660     1.70239398    -1.08982234
 h      1.87797451     1.37132761    -0.29268671
 o      2.26250312    -1.01649778     0.48022158
 h      2.75409818    -0.19409421     1.06916870
 c     -2.33293824    -0.76805944    -0.53398583
 h     -2.87356100    -0.25062800    -1.21985448
 h     -2.53531792    -1.75619289    -0.78588787
 h     -2.83017726    -0.72712979     0.47663892
 h     -0.96933266     1.46415183     1.85923434
          17

 c      1.12231703    -0.56293529     0.19993565
 c      0.16854397    -1.24098766    -0.62071365
 c     -0.87205819    -0.36993628    -0.48448503
 c     -0.35166765     1.73084121     0.93081066
 c     -0.42547087     1.04895612    -0.27091778
 c      0.94750693     1.00575592     0.12455836
 h      0.07703411    -2.24980475    -0.72386478
 h     -0.04589167     2.64741916     1.03729365
 h     -0.41328003     1.70688196    -1.08517441
 h      1.83612498     1.38170186    -0.30194594
 o      2.26483028    -1.01849100     0.48627047
 h      2.73346871    -0.22427232     1.08052490
 c     -2.33240209    -0.78004305    -0.53386413
 h     -2.94722545    -0.26788880    -1.20824552
 h     -2.52510273    -1.76283529    -0.78203004
 h     -2.84770159    -0.79119033     0.48497473
 h     -0.94821014     1.51708459     1.81329402
          17

 c      1.13011971    -0.56696751     0.20128808
 c      0.16578214    -1.23081039    -0.63371476
 c     -0.87181718    -0.36152655    -0.48421026
 c     -0.35643710     1.73972754     0.92760438
 c     -0.41076343     1.04848149    -0.25953775
 c      0.94403554     0.99675033     0.11569621
 h      0.01630714    -2.28178441    -0.74256877
 h     -0.07098776     2.71987033     1.12488903
 h     -0.39243642     1.71815563    -1.10037869
 h      1.80147048     1.40613423    -0.31484023
 o      2.26876973    -1.01941855     0.49428926
 h      2.70281555    -0.28262522     1.07418765
 c     -2.33118025    -0.79134727    -0.53178178
 h     -3.02932609    -0.26926671    -1.20656506
 h     -2.51088075    -1.79546333    -0.78652135
 h     -2.85798963    -0.84805053     0.48651429
 h     -0.92214915     1.55841792     1.77254895
          17

 c      1.13799227    -0.56855872     0.20012270
 c      0.16309120    -1.21972812    -0.64452328
 c     -0.87401927    -0.35288885    -0.48455346
 c     -0.35942820     1.74856248     0.92560275
 c     -0.39786974     1.04796059    -0.25230856
 c      0.94042416     0.98383907     0.11040071
 h     -0.04211922    -2.32177383    -0.76411990
 h     -0.09251725     2.81558180     1.20163641
 h     -0.38280575     1.73003487    -1.12771769
 h      1.77814152     1.44530778    -0.33281219
 o      2.27399038    -1.01998666     0.50385077
 h      2.66911827    -0.35850728     1.05739257
 c     -2.33043603    -0.80189523    -0.52869967
 h     -3.10724489    -0.26431750    -1.20344489
 h     -2.49087839    -1.84591676    -0.79866625
 h     -2.85960413    -0.89676920     0.48113169
 h     -0.90277979     1.58043893     1.75375020
          17

 c      1.14564575    -0.56784538     0.19628128
 c      0.16032947    -1.20932590    -0.65323105
 c     -0.87872870    -0.34398240    -0.48549608
 c     -0.35960370     1.75985578     0.92459801
 c     -0.38749435     1.04795148    -0.25017001
 c      0.93761933     0.96758793     0.10865162
 h     -0.09385372    -2.35193359    -0.78630009
 h     -0.11576255     2.90661534     1.26007746
 h     -0.38383965     1.73640659    -1.15867147
 h      1.76316092     1.49582077    -0.35341714
 o      2.27958750    -1.02166077     0.51378531
 h      2.64692895    -0.42858535     1.04861037
 c     -2.33109036    -0.81223398    -0.52554557
 h     -3.17053546    -0.26037583    -1.19143037
 h     -2.46358859    -1.90036622    -0.81605771
 h     -2.85233285    -0.93691870     0.47032862
 h     -0.89751122     1.57901437     1.76763601
          17

 c      1.15296607    -0.56503867     0.18972747
 c      0.15732774    -1.20052581    -0.65991158
 c     -0.88588916    -0.33485693    -0.48701942
 c     -0.35714837     1.77452921     0.92525849
 c     -0.38023403     1.04889442    -0.25355758
 c      0.93676346     0.94897687     0.11006296
 h     -0.13511285    -2.36176301    -0.80747068
 h     -0.14222312     2.97772852     1.29604900
 h     -0.39442895     1.73320301    -1.18664350
 h      1.74951225     1.55066088    -0.37160796
 o      2.28422368    -1.02637166     0.52228069
 h      2.65570549    -0.46174952     1.07563062
 c     -2.33355700    -0.82298876    -0.52304945
 h     -3.21277589    -0.26177994    -1.16734383
 h     -2.42885683    -1.94636673    -0.83608566
 h     -2.83719227    -0.96875307     0.45721239
 h     -0.90317501     1.55529051     1.80877617
          17

 c      1.16002972    -0.56040264     0.18058663
 c      0.15389740    -1.19366466    -0.66462673
 c     -0.89531520    -0.32565885    -0.48910584
 c     -0.35297707     1.79239098     0.92875805
 c     -0.37645150     1.05112377    -0.26234163
 c      0.93864567     0.92919049     0.11409165
 h     -0.16326962    -2.34702006    -0.82654019
 h     -0.17157348     3.02153846     1.30821127
 h     -0.41306382     1.71874596    -1.20768397
 h      1.73097951     1.60177343    -0.38234246
 o      2.28760821    -1.03424552     0.52897287
 h      2.69666823    -0.45568615     1.14220044
 c     -2.33778872    -0.83456163    -0.52177616
 h     -3.23107729    -0.27059167    -1.13097204
 h     -2.38790280    -1.97566343    -0.85667105
 h     -2.81623390    -0.99328282     0.44632880
 h     -0.90985719     1.51452847     1.86032334
          17

 c      1.16705214    -0.55428221     0.16912947
 c      0.14984000    -1.18862311    -0.66742901
 c     -0.90670331    -0.31660651    -0.49173352
 c     -0.34799155     1.81266674     0.93587930
 c     -0.37618752     1.05486878    -0.27585704
 c      0.94342558     0.90944448     0.12017108
 h     -0.17690283    -2.30822920    -0.84289900
 h     -0.20272095     3.03477751     1.29696207
 h     -0.43800688     1.69361988    -1.22051998
 h      1.70448283     1.64232785    -0.38214633
 o      2.29078424    -1.04350404     0.53547138
 h      2.74891489    -0.43842838     1.21988027
 c     -2.34339738    -0.84710866    -0.52211735
 h     -3.22562180    -0.28708708    -1.08422593
 h     -2.34288469    -1.98416147    -0.87641658
 h     -2.79196221    -1.01215694     0.44287619
 h     -0.90865471     1.46356215     1.90603685
          17

 c      1.17431225    -0.54715851     0.15571010
 c      0.14501585    -1.18484934    -0.66833559
 c     -0.91966411    -0.30794302    -0.49486959
 c     -0.34282548     1.83427370     0.94667322
 c     -0.37915817     1.06019248    -0.29296417
 c      0.95066281     0.89090326     0.12775288
 h     -0.17599722    -2.25058304    -0.85656346
 h     -0.23411030     3.01731007     1.26408903
 h     -0.46744821     1.66064391    -1.22670056
 h      1.67013809     1.66776737    -0.36941885
 o      2.29457083    -1.05280412     0.54309809
 h      2.79456780    -0.43067449     1.28432444
 c     -2.34973618    -0.86064013    -0.52414663
 h     -3.20006555    -0.30957378    -1.03105614
 h     -2.29647397    -1.97139166    -0.89464245
 h     -2.76633616    -1.02727633     0.45093986
 h     -0.89449197     1.40902899     1.93546050
          17

 c      1.18208728    -0.53965041     0.14071496
 c      0.13944602    -1.18127141    -0.66728202
 c     -0.93375637    -0.29989526    -0.49846336
 c     -0.33790178     1.85582008     0.96055829
 c     -0.38483075     1.06692052    -0.31213942
 c      0.95947928     0.87462428     0.13632927
 h     -0.16251303    -2.18523744    -0.86863546
 h     -0.26373397     2.97353652     1.21308768
 h     -0.49974347     1.62484769    -1.23084542
 h      1.63068173     1.67621371    -0.34431617
 o      2.29922299    -1.06155084     0.55237053
 h      2.82456859    -0.44064039     1.32378521
 c     -2.35589438    -0.87514531    -0.52739357
 h     -3.16284616    -0.33352040    -0.97782846
 h     -2.25148402    -1.94046629    -0.91155710
 h     -2.73988513    -1.04027995     0.47134316
 h     -0.86551552     1.35676458     1.94350232
          17

 c      1.19060586    -0.53244950     0.12454129
 c      0.13339114    -1.17623930    -0.66407387
 c     -0.94851509    -0.29264802    -0.50244066
 c     -0.33351758     1.87534007     0.97647569
 c     -0.39253856     1.07464541    -0.33164203
 c      0.96873672     0.86146016     0.14547830
 h     -0.14083705    -2.13033215    -0.88194396
 h     -0.28915615     2.91645979     1.14976248
 h     -0.53369525     1.59282236    -1.24012044
 h      1.59108161     1.66889542    -0.30871733
 o      2.30467088    -1.06953421     0.56332577
 h      2.83524600    -0.47002886     1.33409321
 c     -2.36066027    -0.89064531    -0.53075066
 h     -3.12807517    -0.35072872    -0.93319314
 h     -2.21039166    -1.89854432    -0.92863840
 h     -2.71175745    -1.05227714     0.50076865
 h     -0.82207332     1.31167866     1.92902905
          17

 c      1.20002516    -0.52621233     0.10759882
 c      0.12724929    -1.16796491    -0.65843810
 c     -0.96347123    -0.28632817    -0.50670185
 c     -0.32983912     1.88995798     0.99305746
 c     -0.40160782     1.08287765    -0.34985329
 c      0.97717933     0.85190397     0.15492793
 h     -0.11627681    -2.10625558    -0.90067390
 h     -0.30797962     2.87261081     1.08171153
 h     -0.56855229     1.57071235    -1.26151987
 h      1.55835738     1.65079566    -0.26630797
 o      2.31066126    -1.07676268     0.57570405
 h      2.82628464    -0.51692637     1.31576870
 c     -2.36281909    -0.90699388    -0.53277726
 h     -3.11176914    -0.35141251    -0.90538433
 h     -2.17465669    -1.85691416    -0.94904155
 h     -2.68070575    -1.06399818     0.53306546
 h     -0.76622625     1.27746400     1.89421337
          17

 c      1.21042845    -0.52144206     0.09032264
 c      0.12120443    -1.15581338    -0.65033304
 c     -0.97816466    -0.28099165    -0.51113093
 c     -0.32677806     1.89665494     1.00897373
 c     -0.41148874     1.09128173    -0.36574383
 c      0.98355675     0.84596066     0.16458613
 h     -0.09080256    -2.12094461    -0.92699139
 h     -0.31906063     2.87439278     1.01428661
 h     -0.60339259     1.56146131    -1.29725944
 h      1.54106822     1.63080366    -0.22231763
 o      2.31671647    -1.08350746     0.58888519
 h      2.80144384    -0.57523899     1.27505277
 c     -2.36202801    -0.92339808    -0.53239131
 h     -3.12090538    -0.33180110    -0.89668931
 h     -2.14435443    -1.82869065    -0.97722442
 h     -2.64608290    -1.07610371     0.56163577
 h     -0.70185872     1.25559886     1.84498114
          17

 c      1.22182895    -0.51840885     0.07317871
 c      0.11512064    -1.14105002    -0.64024529
 c     -0.99216119    -0.27662000    -0.51561889
 c     -0.32389802     1.89525377     1.02303896
 c     -0.42183563     1.09977895    -0.37909885
 c      0.98682123     0.84325969     0.17444134
 h     -0.06191041    -2.16136792    -0.95760747
 h     -0.32303673     2.92680326     0.94795552
 h     -0.63643606     1.56383446    -1.34244838
 h      1.54731220     1.61928467    -0.18196009
 o      2.32189355    -1.09053342     0.60156419
 h      2.77236760    -0.63104800     1.22910873
 c     -2.35917722    -0.93848957    -0.52936729
 h     -3.14763098    -0.29925743    -0.90168435
 h     -2.11919087    -1.82258022    -1.01652075
 h     -2.60823781    -1.08935366     0.58132347
 h     -0.63512738     1.24321085     1.79248040
          17

 c      1.23416148    -0.51713372     0.05665173
 c      0.10889115    -1.12576306    -0.62897947
 c     -1.00507110    -0.27313984    -0.52008570
 c     -0.32054930     1.88913790     1.03356589
 c     -0.43246914     1.10845148    -0.39025072
 c      0.98646201     0.84355013     0.18432037
 h     -0.02705140    -2.20593928    -0.98603025
 h     -0.32102546     3.00023178     0.88488884
 h     -0.66526508     1.57419196    -1.38789176
 h      1.58060918     1.62186064    -0.14752792
 o      2.32458852    -1.09926950     0.61151345
 h      2.76180039    -0.65997712     1.20993579
 c     -2.35547681    -0.95132130    -0.52428446
 h     -3.17801509    -0.26626191    -0.91221717
 h     -2.10039354    -1.83695718    -1.06558681
 h     -2.56844950    -1.10459778     0.58937934
 h     -0.57407827     1.23101955     1.75365024
          17

 c      1.24725277    -0.51739654     0.04121945
 c      0.10262333    -1.11167868    -0.61729548
 c     -1.01654967    -0.27045891    -0.52448491
 c     -0.31618198     1.88199361     1.03864360
 c     -0.44327768     1.11740949    -0.39964781
 c      0.98274963     0.84712328     0.19375495
 h      0.01377032    -2.23779905    -1.00657576
 h     -0.31393089     3.06452741     0.83057750
 h     -0.68766046     1.58879317    -1.42458780
 h      1.63662754     1.63474510    -0.11707491
 o      2.32371587    -1.11065480     0.61722854
 h      2.78538044    -0.64586335     1.23858263
 c     -2.35169251    -0.96181777    -0.51822259
 h     -3.20110669    -0.24298543    -0.92167331
 h     -2.09075575    -1.86190859    -1.11806585
 h     -2.52868336    -1.12273112     0.58582892
 h     -0.52559538     1.20697612     1.74557041
          17

 c      1.26079579    -0.51875698     0.02731822
 c      0.09656692    -1.09987748    -0.60577434
 c     -1.02628262    -0.26849024    -0.52879499
 c     -0.31070573     1.87553376     1.03752231
 c     -0.45415567     1.12671393    -0.40761750
 c      0.97655624     0.85456405     0.20215856
 h      0.05858112    -2.24757452    -1.01573020
 h     -0.30241846     3.10322451     0.78988816
 h     -0.70216862     1.60494233    -1.44620202
 h      1.70505333     1.64820014    -0.08680703
 o      2.32034619    -1.12357833     0.62008608
 h      2.82607066    -0.60577691     1.29126623
 c     -2.34815941    -0.97034115    -0.51240757
 h     -3.21087165    -0.23534872    -0.92577745
 h     -2.09276074    -1.88631961    -1.16603495
 h     -2.49127024    -1.14470955     0.57345153
 h     -0.49115273     1.16860776     1.77258709
          17

 c      1.27437115    -0.52063213     0.01532540
 c      0.09104283    -1.09091383    -0.59481417
 c     -1.03398400    -0.26714961    -0.53300556
 c     -0.30440658     1.86942050     1.03102026
 c     -0.46498264     1.13633897    -0.41431259
 c      0.96893273     0.86622524     0.20906933
 h      0.10450206    -2.23174174    -1.01191970
 h     -0.28692599     3.10979540     0.76567080
 h     -0.70824496     1.62122349    -1.44959857
 h      1.77445103     1.65327372    -0.05400102
 o      2.31598614    -1.13651729     0.62197757
 h      2.86088041    -0.56356973     1.33683190
 c     -2.34500021    -0.97727282    -0.50796078
 h     -3.20516367    -0.24575188    -0.92212448
 h     -2.10732920    -1.90216298    -1.20306544
 h     -2.45850572    -1.17157246     0.55725478
 h     -0.46771825     1.12770849     1.82276723
          17

 c      1.28747802    -0.52239830     0.00555397
 c      0.08641363    -1.08492298    -0.58464218
 c     -1.03940434    -0.26635253    -0.53710579
 c     -0.29756335     1.86259610     1.02053113
 c     -0.47561837     1.14615253    -0.41971785
 c      0.96081802     0.88202043     0.21423620
 h      0.14836588    -2.19131969    -0.99520204
 h     -0.26775829     3.08308298     0.75909883
 h     -0.70623137     1.63748220    -1.43472856
 h      1.83547424     1.64499388    -0.01786576
 o      2.31145654    -1.14858508     0.62386585
 h      2.87803742    -0.53273767     1.35943149
 c     -2.34222565    -0.98291227    -0.50572951
 h     -3.18488915    -0.27376547    -0.90982772
 h     -2.13377363    -1.90516173    -1.22527907
 h     -2.43220517    -1.20431615     0.54301462
 h     -0.45208800     1.09924365     1.87932774
          17

 c      1.29956177    -0.52347219    -0.00175020
 c      0.08305044    -1.08160035    -0.57530073
 c     -1.04234374    -0.26602286    -0.54107948
 c     -0.29030434     1.85413665     1.00728821
 c     -0.48589583     1.15590228    -0.42364878
 c      0.95294122     0.90149435     0.21759388
 h      0.18712878    -2.13211544    -0.96742897
 h     -0.24517487     3.02570975     0.76999400
 h     -0.69734133     1.65488976    -1.40463620
 h      1.88175843     1.62233793     0.02087668
 o      2.30709176    -1.15934025     0.62608313
 h      2.87361490    -0.51932386     1.35366940
 c     -2.33970719    -0.98756172    -0.50607838
 h     -3.15416733    -0.31599305    -0.88960939
 h     -2.17015016    -1.89430352    -1.23142884
 h     -2.41335608    -1.24346862     0.53485680
 h     -0.44247423     1.09295979     1.92914679
          17

 c      1.31004334    -0.52336119    -0.00641245
 c      0.08126719    -1.08006013    -0.56659806
 c     -1.04267184    -0.26610371    -0.54490812
 c     -0.28265855     1.84321620     0.99229636
 c     -0.49561517     1.16520657    -0.42574332
 c      0.94581179     0.92394080     0.21921518
 h      0.21850894    -2.06640219    -0.93289846
 h     -0.21933459     2.94520072     0.79667442
 h     -0.68361705     1.67607837    -1.36553262
 h      1.90988187     1.58737410     0.06057633
 o      2.30297572    -1.16857375     0.62864750
 h      2.84779863    -0.52537022     1.31955217
 c     -2.33705514    -0.99166101    -0.50866997
 h     -3.12138227    -0.36520200    -0.86423439
 h     -2.21354799    -1.87164174    -1.22298854
 h     -2.40204332    -1.28846715     0.53314713
 h     -0.43807774     1.11282862     1.96388078
          17

 c      1.31835245    -0.52169675    -0.00833608
 c      0.08122612    -1.07873323    -0.55807767
 c     -1.04035602    -0.26655869    -0.54857938
 c     -0.27464953     1.82870024     0.97647431
 c     -0.50455729     1.17358230    -0.42551906
 c      0.93971480     0.94847292     0.21927155
 h      0.24198965    -2.01414932    -0.89876308
 h     -0.18993231     2.85732978     0.83552553
 h     -0.66766133     1.70494345    -1.32607606
 h      1.91939442     1.54463717     0.09906684
 o      2.29898404    -1.17628741     0.63132457
 h      2.80425824    -0.54931733     1.26153151
 c     -2.33351269    -0.99581194    -0.51242392
 h     -3.09983016    -0.40992455    -0.83858155
 h     -2.26034790    -1.84264615    -1.20454014
 h     -2.39764183    -1.33735101     0.53452885
 h     -0.43854868     1.15861937     1.97885584
          17

 c      1.32395927    -0.51826226    -0.00751488
 c      0.08292989    -1.07583401    -0.54920018
 c     -1.03549210    -0.26735324    -0.55209393
 c     -0.26639206     1.80890604     0.96067416
 c     -0.51253914     1.18057704    -0.42261250
 c      0.93468068     0.97404988     0.21799953
 h      0.25898271    -1.99760907    -0.87283408
 h     -0.15547133     2.78821959     0.88142645
 h     -0.65194755     1.74526126    -1.29452505
 h      1.91324724     1.50077942     0.13396795
 o      2.29464141    -1.18288388     0.63346535
 h      2.75242811    -0.58297991     1.19112013
 c     -2.32820702    -1.00044574    -0.51584187
 h     -3.10393536    -0.43778240    -0.81760794
 h     -2.30672352    -1.81643119    -1.18400901
 h     -2.39906254    -1.38716708     0.53409422
 h     -0.44380712     1.22673455     1.97256983
          17

 c      1.32640831    -0.51300800    -0.00404293
 c      0.08646589    -1.07075069    -0.53984106
 c     -1.02831891    -0.26842373    -0.55546486
 c     -0.25807444     1.78259265     0.94540311
 c     -0.51948771     1.18601379    -0.41716536
 c      0.93045211     0.99950328     0.21566088
 h      0.27012090    -2.02505302    -0.85759046
 h     -0.11347536     2.76296880     0.93044712
 h     -0.63802524     1.79790391    -1.27427767
 h      1.89828700     1.46407144     0.16302109
 o      2.28887425    -1.18954017     0.63374060
 h      2.71143774    -0.60561792     1.13111429
 c     -2.32097383    -1.00522367    -0.51768705
 h     -3.13854176    -0.44377112    -0.80202816
 h     -2.34959459    -1.80387831    -1.17123875
 h     -2.40490894    -1.43480348     0.52777615
 h     -0.45426683     1.31005452     1.94759760
          17

 c      1.32536822    -0.50603310     0.00189788
 c      0.09217812    -1.06474432    -0.53047987
 c     -1.01919268    -0.26967013    -0.55871093
 c     -0.24962021     1.75115412     0.93060035
 c     -0.52546093     1.19014257    -0.41001375
 c      0.92654465     1.02363000     0.21249084
 h      0.27305206    -2.08248928    -0.84788674
 h     -0.06399584     2.78007636     0.98089191
 h     -0.62645212     1.85888614    -1.26197513
 h      1.88449875     1.44309979     0.18450359
 o      2.28038073    -1.19785906     0.63065453
 h      2.70419865    -0.58968266     1.10732539
 c     -2.31280673    -1.00918007    -0.51755492
 h     -3.19309508    -0.43383738    -0.78744076
 h     -2.38735192    -1.81182527    -1.17337171
 h     -2.41358700    -1.47768076     0.51357690
 h     -0.47147031     1.39783871     1.91269274
          17

 c      1.32071123    -0.49752975     0.01008769
 c      0.10037410    -1.05975039    -0.52174249
 c     -1.00852832    -0.27099115    -0.56184505
 c     -0.24048727     1.71819605     0.91596693
 c     -0.53059762     1.19350644    -0.40244603
 c      0.92254565     1.04539144     0.20865561
 h      0.26507803    -2.14747655    -0.83651217
 h     -0.01150173     2.81418390     1.02938108
 h     -0.61746365     1.92072851    -1.25065069
 h      1.88118683     1.44434279     0.19752857
 o      2.26933815    -1.20752509     0.62451495
 h      2.73003731    -0.53838809     1.11697778
 c     -2.30518691    -1.01175013    -0.51591900
 h     -3.25042205    -0.41808915    -0.76879153
 h     -2.41912178    -1.83738838    -1.19010059
 h     -2.42345288    -1.51410731     0.49170081
 h     -0.49858703     1.47810116     1.88307617
          17

 c      1.31257716    -0.48772683     0.02032008
 c      0.11104615    -1.05723180    -0.51404737
 c     -0.99674801    -0.27232166    -0.56486385
 c     -0.23009192     1.68687138     0.90160793
 c     -0.53506107     1.19666525    -0.39581762
 c      0.91859654     1.06411217     0.20424328
 h      0.24563672    -2.20237564    -0.81858301
 h      0.03867541     2.84212024     1.07063017
 h     -0.61146829     1.97564362    -1.23415992
 h      1.89116083     1.46971556     0.20193630
 o      2.25715888    -1.21646696     0.61694434
 h      2.76801363    -0.48309147     1.13608999
 c     -2.29934895    -1.01311656    -0.51374625
 h     -3.29641095    -0.40443445    -0.74340283
 h     -2.44362453    -1.87003728    -1.21495635
 h     -2.43298128    -1.54346318     0.46422463
 h     -0.53904704     1.54285089     1.87294676
          17

 c      1.30135434    -0.47685661     0.03240175
 c      0.12385526    -1.05796828    -0.50758582
 c     -0.98425205    -0.27364926    -0.56774744
 c     -0.21836844     1.65892344     0.88881378
 c     -0.53900865     1.20000155    -0.39131445
 c      0.91557756     1.07951079     0.19926814
 h      0.21618527    -2.23679080    -0.79188318
 h      0.08277596     2.85162355     1.10013790
 h     -0.60907970     2.01774860    -1.20927724
 h      1.90874178     1.51612233     0.19791204
 o      2.24489541    -1.22313527     0.60907767
 h      2.80210007    -0.44685602     1.14812379
 c     -2.29603407    -1.01372457    -0.51202662
 h     -3.32249483    -0.39734144    -0.71090466
 h     -2.45937745    -1.89846069    -1.24049740
 h     -2.44089442    -1.56628045     0.43463997
 h     -0.59264301     1.59032819     1.88312609
          17

 c      1.28760316    -0.46513639     0.04612312
 c      0.13820834    -1.06219758    -0.50239826
 c     -0.97139757    -0.27501357    -0.57046693
 c     -0.20590593     1.63525526     0.87982610
 c     -0.54256787     1.20365649    -0.38981115
 c      0.91473882     1.09156583     0.19367050
 h      0.17935902    -2.24596737    -0.75600056
 h      0.11845610     2.83795474     1.11520990
 h     -0.61099046     2.04386735    -1.17581922
 h      1.92400759     1.57726259     0.18581543
 o      2.23305959    -1.22679472     0.60145410
 h      2.82445399    -0.43979911     1.14603056
 c     -2.29549665    -1.01388799    -0.51152697
 h     -3.32477039    -0.39859416    -0.67237381
 h     -2.46542899    -1.91458079    -1.26141065
 h     -2.44620463    -1.58410886     0.40723060
 h     -0.65385692     1.62114385     1.90151834
          17

 c      1.27197430    -0.45276731     0.06123311
 c      0.15334474    -1.06972025    -0.49842083
 c     -0.95848629    -0.27648722    -0.57299372
 c     -0.19359620     1.61641816     0.87666894
 c     -0.54579240     1.20753295    -0.39172135
 c      0.91718136     1.10037769     0.18733392
 h      0.13837927    -2.22966077    -0.71171648
 h      0.14412748     2.80031703     1.11479278
 h     -0.61789868     2.05378174    -1.13625677
 h      1.92804122     1.64585701     0.16624170
 o      2.22186913    -1.22718199     0.59431670
 h      2.83192110    -0.46473015     1.12773811
 c     -2.29756425    -1.01374345    -0.51271713
 h     -3.30316964    -0.40786484    -0.62975222
 h     -2.46167697    -1.91405472    -1.27495964
 h     -2.44812166    -1.59902567     0.38612572
 h     -0.71497134     1.63528908     1.91481042
          17

 c      1.25514218    -0.43994942     0.07742589
 c      0.16843108    -1.07987805    -0.49549360
 c     -0.94576511    -0.27814537    -0.57530724
 c     -0.18227663     1.60263197     0.88042511
 c     -0.54860816     1.21129080    -0.39686691
 c      0.92353545     1.10610707     0.18013229
 h      0.09662363    -2.19249290    -0.66076495
 h      0.15871416     2.74067279     1.09925146
 h     -0.63051457     2.05056060    -1.09550133
 h      1.91536008     1.71507157     0.14006013
 o      2.21136040    -1.22434394     0.58774250
 h      2.82446352    -0.51990686     1.09415465
 c     -2.30165064    -1.01339017    -0.51571938
 h     -3.26168005    -0.42257529    -0.58553697
 h     -2.44887262    -1.89567913    -1.28062297
 h     -2.44586618    -1.61280694     0.37408569
 h     -0.76923902     1.63232129     1.91492547
          17

 c      1.23776409    -0.42690672     0.09434242
 c      0.18268433    -1.09143033    -0.49335848
 c     -0.93343991    -0.28003342    -0.57740041
 c     -0.17259355     1.59361002     0.89111775
 c     -0.55077894     1.21432534    -0.40445864
 c      0.93383378     1.10896513     0.17198673
 h      0.05697716    -2.14553498    -0.60565730
 h      0.16202978     2.66477338     1.07051364
 h     -0.64962934     2.04078829    -1.06061556
 h      1.88419178     1.77922611     0.10835961
 o      2.20130830    -1.21869504     0.58159491
 h      2.80639113    -0.59819513     1.04982357
 c     -2.30669011    -1.01305895    -0.52026410
 h     -3.20949120    -0.43711916    -0.54242746
 h     -2.42857594    -1.86105845    -1.27996320
 h     -2.43856675    -1.62613879     0.37153068
 h     -0.81190443     1.61206648     1.89905345
          17

 c      1.22047690    -0.41390182     0.11159293
 c      0.19552225    -1.10251812    -0.49170350
 c     -0.92169579    -0.28214443    -0.57928234
 c     -0.16503080     1.58828431     0.90782615
 c     -0.55192332     1.21583982    -0.41328869
 c      0.94750438     1.10920674     0.16290688
 h      0.02074762    -2.10699040    -0.54900625
 h      0.15590110     2.58529428     1.03250767
 h     -0.67614540     2.03341057    -1.03943764
 h      1.83612008     1.83424853     0.07232967
 o      2.19092056    -1.21124545     0.57532079
 h      2.79093033    -0.68347388     1.00589625
 c     -2.31111013    -1.01316517    -0.52571541
 h     -3.16144567    -0.44234739    -0.50257080
 h     -2.40311118    -1.81478263    -1.27695363
 h     -2.42540722    -1.63840305     0.37643528
 h     -0.84023069     1.57494377     1.86822308
          17

 c      1.20393278    -0.40121198     0.12880354
 c      0.20662405    -1.11120765    -0.49029775
 c     -0.91071009    -0.28441921    -0.58097761
 c     -0.16000382     1.58455254     0.92890827
 c     -0.55160889     1.21516769    -0.42216876
 c      0.96345890     1.10710180     0.15300583
 h     -0.01276420    -2.09624689    -0.49202926
 h      0.14557218     2.52528383     0.99097883
 h     -0.71072887     2.03560380    -1.03721098
 h      1.77569890     1.87815105     0.03307083
 o      2.17858529    -1.20359957     0.56785447
 h      2.80387410    -0.75078474     0.98136564
 c     -2.31322778    -1.01403888    -0.53118223
 h     -3.13343744    -0.42815101    -0.46662633
 h     -2.37538095    -1.76458970    -1.27840625
 h     -2.40595146    -1.64816225     0.38514182
 h     -0.85362022     1.52206973     1.82653883
          17

 c      1.18881489    -0.38907184     0.14564886
 c      0.21569423    -1.11674031    -0.48907318
 c     -0.90064752    -0.28677556    -0.58252313
 c     -0.15771148     1.57985323     0.95238645
 c     -0.54951705     1.21220022    -0.43039428
 c      0.98026869     1.10290168     0.14249621
 h     -0.04369279    -2.11956885    -0.43400666
 h      0.13804636     2.51207302     0.95109842
 h     -0.75284445     2.04759505    -1.05302081
 h      1.70987523     1.91139646    -0.00866809
 o      2.16322430    -1.19662122     0.55864023
 h      2.86232156    -0.78780030     0.98688920
 c     -2.31222371    -1.01533194    -0.53564315
 h     -3.13128486    -0.39104850    -0.43425131
 h     -2.34837610    -1.72002194    -1.29316843
 h     -2.38040062    -1.65393699     0.39353095
 h     -0.85422259     1.45510487     1.78120506
          17

 c      1.17575402    -0.37764689     0.16182509
 c      0.22220013    -1.11999968    -0.48795962
 c     -0.89165430    -0.28914610    -0.58396297
 c     -0.15748006     1.57334795     0.97627476
 c     -0.54557014     1.20741776    -0.43783084
 c      0.99641358     1.09684865     0.13167067
 h     -0.06872532    -2.16463678    -0.37459092
 h      0.13409878     2.55238144     0.91557163
 h     -0.80000761     2.06238357    -1.08015383
 h      1.64676578     1.93660615    -0.05268968
 o      2.14628556    -1.18952537     0.54874584
 h      2.94409218    -0.80939671     1.00760934
 c     -2.30857889    -1.01595711    -0.53820160
 h     -3.14611380    -0.33864816    -0.40611607
 h     -2.32453339    -1.68800066    -1.32804229
 h     -2.34964873    -1.65482904     0.39800619
 h     -0.84760731     1.37555784     1.74243728
          17

 c      1.16520921    -0.36708453     0.17700792
 c      0.22556940    -1.12245552    -0.48672666
 c     -0.88387254    -0.29149194    -0.58533891
 c     -0.15776227     1.56673666     0.99859910
 c     -0.53990555     1.20149576    -0.44461875
 c      1.01055800     1.08927206     0.12085073
 h     -0.08303715    -2.21267246    -0.31549027
 h      0.12614210     2.62337535     0.88790394
 h     -0.84830075     2.07074076    -1.11010264
 h      1.59360376     1.95706152    -0.09917796
 o      2.12992309    -1.18156777     0.53950358
 h      3.01711158    -0.83045881     1.02488615
 c     -2.30329374    -1.01496054    -0.53861847
 h     -3.16368051    -0.28366282    -0.38410705
 h     -2.30550067    -1.66799332    -1.38189763
 h     -2.31516232    -1.65086532     0.39617976
 h     -0.84132924     1.28392113     1.72088376
          17

 c      1.15740726    -0.35757642     0.19083905
 c      0.22549311    -1.12521417    -0.48502245
 c     -0.87745524    -0.29379267    -0.58668146
 c     -0.15738161     1.56206964     1.01788369
 c     -0.53276395     1.19496588    -0.45088518
 c      1.02176233     1.08074233     0.11029942
 h     -0.08336307    -2.24923728    -0.25958297
 h      0.10697357     2.69728040     0.87303551
 h     -0.89355083     2.06559605    -1.13587157
 h      1.55476521     1.97438863    -0.14805417
 o      2.11551091    -1.17263478     0.53168360
 h      3.06272129    -0.85605920     1.02919451
 c     -2.29713023    -1.01200616    -0.53751601
 h     -3.17306989    -0.23677235    -0.36989192
 h     -2.29237732    -1.65314485    -1.44509921
 h     -2.27875717    -1.64315056     0.38732615
 h     -0.83922393     1.18082802     1.72128881
          17

 c      1.15233902    -0.34937227     0.20293059
 c      0.22200073    -1.12883089    -0.48245361
 c     -0.87256129    -0.29603335    -0.58800869
 c     -0.15627290     1.56024644     1.03370286
 c     -0.52440593     1.18810667    -0.45663754
 c      1.02952996     1.07213445     0.10014453
 h     -0.06874480    -2.26625221    -0.20973693
 h      0.07385663     2.75590662     0.87463827
 h     -0.93216561     2.04341805    -1.15302794
 h      1.53136004     1.98720016    -0.19832445
 o      2.10377352    -1.16293926     0.52565205
 h      3.07324314    -0.88611209     1.01740080
 c     -2.29047755    -1.00707258    -0.53596344
 h     -3.16836155    -0.20459075    -0.36417535
 h     -2.28582960    -1.63586873    -1.50530497
 h     -2.24232813    -1.63385732     0.37251968
 h     -0.83686150     1.07049584     1.73856045
          17

 c      1.14978517    -0.34275486     0.21287655
 c      0.21540678    -1.13341930    -0.47863081
 c     -0.86933386    -0.29819398    -0.58932643
 c     -0.15505252     1.56105937     1.04635659
 c     -0.51506697     1.18095183    -0.46175888
 c      1.03369302     1.06449574     0.09037266
 h     -0.04007106    -2.26072519    -0.16826386
 h      0.02731318     2.78972320     0.89426518
 h     -0.96155249     2.00402398    -1.15961084
 h      1.52236212     1.99198189    -0.24803667
 o      2.09506105    -1.15282076     0.52155692
 h      3.04738486    -0.91850534     0.98971239
 c     -2.28347401    -1.00014582    -0.53502264
 h     -3.14755882    -0.19019006    -0.36672697
 h     -2.28603644    -1.61125380    -1.55252523
 h     -2.20760205    -1.62595384     0.35428918
 h     -0.82542636     0.96147855     1.76235228
          17

 c      1.14935742    -0.33799540     0.22026936
 c      0.20624422    -1.13873633    -0.47320876
 c     -0.86787384    -0.30024856    -0.59062270
 c     -0.15434035     1.56377244     1.05627458
 c     -0.50492136     1.17331765    -0.46601666
 c      1.03426380     1.05881100     0.08088699
 h      0.00037653    -2.23388150    -0.13661963
 h     -0.03047542     2.79452475     0.93179043
 h     -0.98043095     1.95022426    -1.15596768
 h      1.52596548     1.98514921    -0.29481701
 o      2.08936737    -1.14268868     0.51935735
 h      2.98974967    -0.94988590     0.94915352
 c     -2.27609453    -0.99121100    -0.53553096
 h     -3.11178401    -0.19361235    -0.37653018
 h     -2.29271188    -1.57735257    -1.58065753
 h     -2.17600387    -1.62253396     0.33566252
 h     -0.79804119     0.86338734     1.78353674
          17

 c      1.15054957    -0.33530201     0.22472378
 c      0.19521139    -1.14417073    -0.46594849
 c     -0.86821502    -0.30217443    -0.59185985
 c     -0.15450808     1.56749773     1.06378263
 c     -0.49404047     1.16482262    -0.46905438
 c      1.03134196     1.05581310     0.07157639
 h      0.04915263    -2.19151900    -0.11493926
 h     -0.09650173     2.76990541     0.98585982
 h     -0.98925602     1.88769805    -1.14486120
 h      1.54037083     1.96460150    -0.33651120
 o      2.08601569    -1.13303886     0.51869029
 h      2.91554732    -0.97516552     0.90359859
 c     -2.26813427    -0.98042166    -0.53800269
 h     -3.06542160    -0.21157703    -0.39177337
 h     -2.30520473    -1.53449750    -1.58733651
 h     -2.14871013    -1.62580370     0.31877475
 h     -0.75180723     0.78403697     1.79640401
          17

 c      1.15279117    -0.33475615     0.22591120
 c      0.18310745    -1.14867897    -0.45680646
 c     -0.87030263    -0.30396778    -0.59296754
 c     -0.15570280     1.57122466     1.06911500
 c     -0.48236074     1.15493046    -0.47038280
 c      1.02507813     1.05588849     0.06236828
 h      0.10197473    -2.14509505    -0.10133405
 h     -0.16735929     2.71967978     1.05412950
 h     -0.99063336     1.82473440    -1.13158168
 h      1.56407919     1.93031342    -0.37164328
 o      2.08307445    -1.12450690     0.51862481
 h      2.85958731    -0.98657297     0.86953949
 c     -2.25911553    -0.96829434    -0.54256386
 h     -3.01697052    -0.23651296    -0.40969097
 h     -2.32261909    -1.48486767    -1.57382167
 h     -2.12684142    -1.63617638     0.30377521
 h     -0.68703973     0.72861832     1.79815761
          17

 c      1.15548113    -0.33621934     0.22359750
 c      0.17069902    -1.15086351    -0.44599213
 c     -0.87397589    -0.30565962    -0.59384210
 c     -0.15788489     1.57365983     1.07243840
 c     -0.46972787     1.14309542    -0.46944696
 c      1.01566983     1.05906666     0.05326251
 h      0.15470617    -2.11119531    -0.09168034
 h     -0.23981436     2.65371342     1.13363535
 h     -0.98898013     1.77085969    -1.12311806
 h      1.59595706     1.88424069    -0.39966796
 o      2.07805347    -1.11774280     0.51801478
 h      2.86543929    -0.97616640     0.86647643
 c     -2.24825667    -0.95573977    -0.54891365
 h     -2.97917109    -0.25633746    -0.42653982
 h     -2.34400398    -1.43251772    -1.54552742
 h     -2.11157228    -1.65210463     0.28885296
 h     -0.60623150     0.69965254     1.78812325
          17

 c      1.15799825    -0.33924820     0.21767304
 c      0.15854853    -1.14956277    -0.43382957
 c     -0.87896368    -0.30731412    -0.59435913
 c     -0.16078202     1.57318394     1.07377094
 c     -0.45610868     1.12906227    -0.46586400
 c      1.00338821     1.06507712     0.04434144
 h      0.20476042    -2.10493699    -0.08176436
 h     -0.31196788     2.58882641     1.22188118
 h     -0.98836201     1.73357177    -1.12526789
 h      1.63515802     1.82975020    -0.42099159
 o      2.07170336    -1.11287002     0.51717820
 h      2.92585403    -0.94537294     0.89047688
 c     -2.23480772    -0.94365301    -0.55628292
 h     -2.96487015    -0.25850553    -0.43836921
 h     -2.36874102    -1.38351212    -1.51282270
 h     -2.10398434    -1.67080818     0.27133231
 h     -0.51347700     0.69656368     1.76752765
          17

 c      1.15978551    -0.34318089     0.20818972
 c      0.14704899    -1.14482611    -0.42040617
 c     -0.88490872    -0.30897936    -0.59440165
 c     -0.16385103     1.56850040     1.07284173
 c     -0.44189808     1.11315285    -0.45974571
 c      0.98865774     1.07344596     0.03573910
 h      0.25082091    -2.12876582    -0.07150879
 h     -0.38406946     2.54262989     1.31802638
 h     -0.98930856     1.71483262    -1.13882417
 h      1.68076274     1.77065927    -0.43664434
 o      2.06717036    -1.10957695     0.51744806
 h      2.99544931    -0.90296039     0.92112282
 c     -2.21882420    -0.93214071    -0.56347591
 h     -2.97768936    -0.23900792    -0.44274995
 h     -2.39709086    -1.34507191    -1.49004460
 h     -2.10474011    -1.68939626     0.24898450
 h     -0.41423986     0.71435754     1.74009653
          17

 c      1.16048462    -0.34736804     0.19538921
 c      0.13663881    -1.13804902    -0.40550282
 c     -0.89139492    -0.31063011    -0.59388822
 c     -0.16653444     1.56000927     1.06919400
 c     -0.42800738     1.09622717    -0.45176625
 c      0.97217698     1.08360797     0.02757324
 h      0.29080609    -2.17074313    -0.06542973
 h     -0.45613284     2.51952711     1.42070335
 h     -0.98815311     1.71094243    -1.15886417
 h      1.73103614     1.71016350    -0.44763336
 o      2.06650803    -1.10755765     0.51965900
 h      3.04423336    -0.85618822     0.94503571
 c     -2.20152697    -0.92045311    -0.56937342
 h     -3.00825520    -0.20559961    -0.43970881
 h     -2.42997557    -1.32237511    -1.48930676
 h     -2.11382437    -1.70572368     0.22083091
 h     -0.31490029     0.74176365     1.71332298
          17

 c      1.16001163    -0.35135396     0.17969961
 c      0.12781953    -1.13104787    -0.38892044
 c     -0.89794634    -0.31216260    -0.59278094
 c     -0.16870675     1.55002440     1.06255626
 c     -0.41563478     1.07935083    -0.44289024
 c      0.95500260     1.09500097     0.01988647
 h      0.32162207    -2.21475728    -0.06840769
 h     -0.52455144     2.50795760     1.52378763
 h     -0.97980294     1.71577104    -1.17799015
 h      1.78267784     1.65031103    -0.45439420
 o      2.07046719    -1.10651099     0.52408799
 h      3.05994095    -0.80969005     0.95655741
 c     -2.18481333    -0.90792957    -0.57377254
 h     -3.04210733    -0.17012712    -0.43079236
 h     -2.46688338    -1.31467745    -1.51160635
 h     -2.13051449    -1.71873645     0.18729568
 h     -0.22095814     0.76174882     1.69850976
          17

 c      1.15856653    -0.35493322     0.16171580
 c      0.12099915    -1.12532200    -0.37069933
 c     -0.90402042    -0.31343433    -0.59107371
 c     -0.17073758     1.54095374     1.05317496
 c     -0.40598186     1.06349721    -0.43407477
 c      0.93849839     1.10709519     0.01264646
 h      0.34052071    -2.24841007    -0.08290862
 h     -0.58369229     2.49358742     1.61786513
 h     -0.96058769     1.72375924    -1.18974737
 h      1.83088805     1.59243972    -0.45683709
 o      2.07903864    -1.10606936     0.53069276
 h      3.03939895    -0.76652641     0.95392045
 c     -2.17070033    -0.89453668    -0.57746957
 h     -3.06753288    -0.14162329    -0.41788988
 h     -2.50426478    -1.31579836    -1.54676150
 h     -2.15354608    -1.72843542     0.14986501
 h     -0.13458002     0.75989158     1.70531340
          17

 c      1.15659434    -0.35811173     0.14216514
 c      0.11637458    -1.12187699    -0.35111768
 c     -0.90903575    -0.31432207    -0.58877461
 c     -0.17311003     1.53356097     1.04222125
 c     -0.40007005     1.04941760    -0.42612361
 c      0.92413066     1.11936550     0.00579664
 h      0.34590098    -2.26455556    -0.10895771
 h     -0.62904583     2.46776413     1.69448248
 h     -0.92932371     1.73115349    -1.19012119
 h      1.87048673     1.53806263    -0.45489849
 o      2.09170340    -1.10581841     0.53920967
 h      2.98522534    -0.72844514     0.93783165
 c     -2.16095533    -0.88062718    -0.58152297
 h     -3.07753888    -0.12497580    -0.40274743
 h     -2.53710108    -1.31837870    -1.58218169
 h     -2.18134648    -1.73557240     0.11050216
 h     -0.05570393     0.73638266     1.73245729
          17

 c      1.15470642    -0.36103083     0.12185452
 c      0.11389090    -1.12126328    -0.33062571
 c     -0.91244680    -0.31478176    -0.58589007
 c     -0.17598660     1.52714767     1.03154158
 c     -0.39860936     1.03761491    -0.41961928
 c      0.91318938     1.13126406    -0.00068660
 h      0.33740447    -2.26059003    -0.14489796
 h     -0.65811645     2.42743341     1.74782749
 h     -0.88727698     1.73624426    -1.17780653
 h      1.89735286     1.48940796    -0.44905533
 o      2.10738259    -1.10543619     0.54911783
 h      2.90771392    -0.69448652     0.91237353
 c     -2.15685592    -0.86662933    -0.58671343
 h     -3.06920969    -0.12176949    -0.38683627
 h     -2.56119894    -1.31676805    -1.60893957
 h     -2.21222527    -1.74118012     0.07110159
 h      0.01406943     0.70373085     1.76845281
          17

 c      1.15357438    -0.36389549     0.10160565
 c      0.11324312    -1.12359003    -0.30979078
 c     -0.91384747    -0.31489583    -0.58241441
 c     -0.17920252     1.52072264     1.02279850
 c     -0.40187779     1.02834893    -0.41484806
 c      0.90654240     1.14222264    -0.00676851
 h      0.31587486    -2.23818300    -0.18796714
 h     -0.67008914     2.37309905     1.77463343
 h     -0.83788137     1.73946923    -1.15423575
 h      1.90943448     1.44940999    -0.44051334
 o      2.12417327    -1.10501367     0.55950212
 h      2.83027984    -0.65672419     0.88765448
 c     -2.15905260    -0.85295160    -0.59345526
 h     -3.04315190    -0.13090592    -0.37121321
 h     -2.57409165    -1.30751857    -1.62263561
 h     -2.24449397    -1.74610539     0.03315080
 h      0.07136033     0.67462795     1.80105423
          17

 c      1.15382233    -0.36691770     0.08218645
 c      0.11389806    -1.12845312    -0.28924790
 c     -0.91306857    -0.31489355    -0.57833116
 c     -0.18244919     1.51352162     1.01701468
 c     -0.40964286     1.02164413    -0.41172590
 c      0.90448320     1.15167279    -0.01236129
 h      0.28340297    -2.20403927    -0.23474193
 h     -0.66558976     2.30777877     1.77405777
 h     -0.78639939     1.74363419    -1.12364910
 h      1.90723325     1.42141127    -0.43118478
 o      2.13957807    -1.10530955     0.56912838
 h      2.78698088    -0.59702886     0.87916578
 c     -2.16745737    -0.84002829    -0.60189043
 h     -3.00380390    -0.14841202    -0.35616943
 h     -2.57504467    -1.28900086    -1.62250086
 h     -2.27654735    -1.75071824    -0.00236214
 h      0.11305239     0.65650013     1.82214336
          17

 c      1.15596686    -0.37027173     0.06425892
 c      0.11514649    -1.13485516    -0.26962326
 c     -0.91022914    -0.31512846    -0.57362577
 c     -0.18532753     1.50491096     1.01449889
 c     -0.42119877     1.01732244    -0.40979834
 c      0.90668751     1.15906674    -0.01733344
 h      0.24321203    -2.17078020    -0.28185663
 h     -0.64704220     2.23734247     1.74838241
 h     -0.73916199     1.75376889    -1.09266435
 h      1.89395539     1.40880871    -0.42361322
 o      2.15266390    -1.10658262     0.57744033
 h      2.78887729    -0.50633851     0.89236584
 c     -2.18114176    -0.82841576    -0.61199338
 h     -2.96033334    -0.16665686    -0.34054899
 h     -2.56498468    -1.26109661    -1.61085671
 h     -2.30696131    -1.75488114    -0.03484727
 h      0.13724087     0.65206592     1.82761404
          17

 c      1.16043570    -0.37407983     0.04837168
 c      0.11626013    -1.14141799    -0.25140697
 c     -0.90573139    -0.31599891    -0.56830479
 c     -0.18727180     1.49412185     1.01478681
 c     -0.43555961     1.01514699    -0.40841996
 c      0.91228957     1.16389687    -0.02152059
 h      0.19878212    -2.15463736    -0.32714435
 h     -0.61978622     2.17211851     1.70487108
 h     -0.70198755     1.77540481    -1.06824945
 h      1.87521731     1.41469601    -0.42080564
 o      2.16484667    -1.10731227     0.58501072
 h      2.81102576    -0.40521308     0.91536353
 c     -2.19839062    -0.81880294    -0.62360531
 h     -2.92623469    -0.17441884    -0.32111110
 h     -2.54663414    -1.22521221    -1.59341860
 h     -2.33461715    -1.75813669    -0.06394865
 h      0.14331720     0.66077673     1.81630157
          17

 c      1.16758146    -0.37841302     0.03496081
 c      0.11672523    -1.14720064    -0.23488567
 c     -0.90020138    -0.31783937    -0.56241153
 c     -0.18746880     1.48006290     1.01655211
 c     -0.45172815     1.01510367    -0.40710066
 c      0.92011609     1.16572876    -0.02476538
 h      0.15238353    -2.16626620    -0.36994554
 h     -0.59324899     2.12865954     1.65764928
 h     -0.67834943     1.81084893    -1.05417597
 h      1.85763708     1.44143479    -0.42569969
 o      2.17745112    -1.10578534     0.59241536
 h      2.83035302    -0.31846849     0.93646179
 c     -2.21723940    -0.81166531    -0.63627596
 h     -2.91381289    -0.16115421    -0.29372005
 h     -2.52462243    -1.18442712    -1.58001962
 h     -2.35882585    -1.75999175    -0.08945070
 h      0.13196241     0.67936779     1.78962833
          17

 c      1.17763809    -0.38329060     0.02432686
 c      0.11631341    -1.15249698    -0.22027638
 c     -0.89438627    -0.32083917    -0.55602979
 c     -0.18510400     1.46167736     1.01794728
 c     -0.46885511     1.01757584    -0.40574398
 c      0.92908144     1.16426671    -0.02702043
 h      0.10505384    -2.20160018    -0.40918446
 h     -0.57850547     2.12633093     1.62368281
 h     -0.66890655     1.85642037    -1.04897935
 h      1.84573560     1.48992805    -0.43997535
 o      2.19100297    -1.10102567     0.59986406
 h      2.83677847    -0.26022005     0.95006729
 c     -2.23641817    -0.80663059    -0.64895490
 h     -2.92486418    -0.12538861    -0.25772695
 h     -2.50478208    -1.14293937    -1.58385530
 h     -2.37941633    -1.76016832    -0.11130996
 h      0.10536037     0.70135123     1.75232222
          17

 c      1.19065011    -0.38869876     0.01660956
 c      0.11496958    -1.15846340    -0.20784377
 c     -0.88904791    -0.32501414    -0.54927596
 c     -0.18021549     1.43936871     1.01780001
 c     -0.48623854     1.02313024    -0.40455688
 c      0.93857900     1.15945801    -0.02847533
 h      0.05818012    -2.24597980    -0.44194727
 h     -0.57863170     2.17204043     1.60773177
 h     -0.67263894     1.90408442    -1.04778253
 h      1.83866296     1.55846523    -0.46259560
 o      2.20558422    -1.09263605     0.60736113
 h      2.82777046    -0.23624300     0.95433869
 c     -2.25567834    -0.80253672    -0.66025013
 h     -2.94998028    -0.07659634    -0.21845691
 h     -2.49179135    -1.10367814    -1.61577490
 h     -2.39677348    -1.75870409    -0.12978194
 h      0.06747491     0.71583967     1.71398093
          17

 c      1.20641274    -0.39463342     0.01178174
 c      0.11276112    -1.16616418    -0.19781834
 c     -0.88488551    -0.33021050    -0.54228730
 c     -0.17398782     1.41582842     1.01604261
 c     -0.50328459     1.03212283    -0.40380762
 c      0.94853959     1.15157894    -0.02956481
 h      0.01398650    -2.28491697    -0.46470956
 h     -0.58444342     2.25022309     1.59725140
 h     -0.68801915     1.94546215    -1.04553226
 h      1.83023987     1.64188957    -0.48946348
 o      2.22106448    -1.08060672     0.61481666
 h      2.80482188    -0.24686469     0.94955433
 c     -2.27528215    -0.79831486    -0.66948389
 h     -2.97751646    -0.02740485    -0.18364778
 h     -2.48664347    -1.06563458    -1.67514752
 h     -2.41179705    -1.75592713    -0.14549241
 h      0.02333200     0.70802390     1.68916892
          17

 c      1.22445570    -0.40112859     0.00966646
 c      0.10989212    -1.17611771    -0.19030354
 c     -0.88248517    -0.33612913    -0.53521214
 c     -0.16762443     1.39420055     1.01293554
 c     -0.51949346     1.04447308    -0.40366760
 c      0.95911767     1.14120392    -0.03080881
 h     -0.02514110    -2.30920629    -0.47483793
 h     -0.58437326     2.33677231     1.57832693
 h     -0.71348348     1.97450648    -1.03882478
 h      1.81272359     1.73226119    -0.51484778
 o      2.23710545    -1.06534403     0.62204109
 h      2.77344667    -0.28638979     0.93826186
 c     -2.29547799    -0.79339975    -0.67711681
 h     -2.99939480     0.01258707    -0.15945591
 h     -2.48729057    -1.02508646    -1.74882894
 h     -2.42575599    -1.75239843    -0.15935606
 h     -0.02418393     0.66691554     1.69015383
          17

 c      1.24408602    -0.40824008     0.00996928
 c      0.10667850    -1.18829874    -0.18526839
 c     -0.88228297    -0.34237355    -0.52820109
 c     -0.16155994     1.37586355     1.00930993
 c     -0.53445396     1.05963796    -0.40416933
 c      0.97036328     1.12906468    -0.03263770
 h     -0.05722754    -2.31503145    -0.47106499
 h     -0.57135869     2.41282303     1.54456231
 h     -0.74755843     1.98834905    -1.02632989
 h      1.78053833     1.82070749    -0.53332486
 o      2.25296520    -1.04796743     0.62862058
 h      2.74623475    -0.33837116     0.92723537
 c     -2.31626105    -0.78751640    -0.68409310
 h     -3.01153872     0.03786399    -0.14939934
 h     -2.49129828    -0.97914598    -1.82015537
 h     -2.44007259    -1.74879476    -0.17243739
 h     -0.07659524     0.59761901     1.71482055
          17

 c      1.26448637    -0.41599087     0.01232433
 c      0.10348038    -1.20223404    -0.18257103
 c     -0.88453436    -0.34851938    -0.52139466
 c     -0.15580570     1.36044193     1.00651359
 c     -0.54782656     1.07667755    -0.40519204
 c      0.98209134     1.11590213    -0.03531524
 h     -0.08098364    -2.30316439    -0.45347787
 h     -0.54261859     2.46693240     1.49538037
 h     -0.78899907     1.98740245    -1.00872725
 h      1.73166385     1.89914281    -0.54094810
 o      2.26727003    -1.03063110     0.63375710
 h      2.74620235    -0.37065655     0.92985265
 c     -2.33737315    -0.78050850    -0.69121929
 h     -3.01283820     0.04624653    -0.15470375
 h     -2.49716476    -0.92715041    -1.87617127
 h     -2.45610529    -1.74569225    -0.18586644
 h     -0.13595111     0.51871717     1.74885359
          17

 c      1.28483591    -0.42430084     0.01634296
 c      0.10062990    -1.21703106    -0.18197293
 c     -0.88929346    -0.35419331    -0.51490822
 c     -0.15039357     1.34712239     1.00556526
 c     -0.55931475     1.09434641    -0.40643619
 c      0.99388586     1.10236545    -0.03893575
 h     -0.09605588    -2.27894001    -0.42350691
 h     -0.49790563     2.49301886     1.43318020
 h     -0.83703549     1.97530579    -0.98857408
 h      1.66736189     1.96127480    -0.53558939
 o      2.27886187    -1.01525959     0.63675930
 h      2.79306528    -0.35582329     0.95810224
 c     -2.35837629    -0.77236059    -0.69902529
 h     -3.00454732     0.03846509    -0.17456682
 h     -2.50427099    -0.87012111    -1.90918548
 h     -2.47498537    -1.74333099    -0.20081511
 h     -0.20139982     0.44850935     1.77827049
          17

 c      1.30437734    -0.43294085     0.02162847
 c      0.09839578    -1.23135257    -0.18314755
 c     -0.89641734    -0.35913566    -0.50882158
 c     -0.14540593     1.33530640     1.00680447
 c     -0.56863906     1.11121407    -0.40743729
 c      1.00514476     1.08894721    -0.04344047
 h     -0.10336489    -2.25281442    -0.38386839
 h     -0.43847148     2.48876391     1.36196817
 h     -0.89161451     1.95837875    -0.96990182
 h      1.59146195     2.00315504    -0.51692477
 o      2.28872386    -1.00105770     0.63825645
 h      2.87289265    -0.31097624     1.00339327
 c     -2.37867928    -0.76329940    -0.70786515
 h     -2.99039386     0.01853818    -0.20590409
 h     -2.51253266    -0.80997802    -1.91598511
 h     -2.49752395    -1.74150371    -0.21846781
 h     -0.26997091     0.39882615     1.79470247
          17

 c      1.32240440    -0.44155129     0.02775552
 c      0.09700020    -1.24352193    -0.18572403
 c     -0.90561085    -0.36321539    -0.50317972
 c     -0.14088587     1.32455766     1.01001332
 c     -0.57555176     1.12587982    -0.40769260
 c      1.01513999     1.07591881    -0.04862857
 h     -0.10517172    -2.23947636    -0.33790495
 h     -0.36677132     2.45553760     1.28701589
 h     -0.95319583     1.94361262    -0.95691811
 h      1.50976298     2.02369110    -0.48636473
 o      2.29881157    -0.98638219     0.63949696
 h      2.95701583    -0.26766099     1.04790804
 c     -2.39750745    -0.75389659    -0.71802793
 h     -2.97707453    -0.00535685    -0.24275193
 h     -2.52215598    -0.74904873    -1.89725421
 h     -2.52418583    -1.73964656    -0.23993685
 h     -0.33803429     0.37577904     1.79451630
          17

 c      1.33825517    -0.44969762     0.03427261
 c      0.09657486    -1.25207617    -0.18941354
 c     -0.91649142    -0.36641084    -0.49800301
 c     -0.13677753     1.31431693     1.01459485
 c     -0.57994395     1.13730240    -0.40689459
 c      1.02308088     1.06324541    -0.05416867
 h     -0.10395655    -2.25175088    -0.28790324
 h     -0.28651334     2.40003039     1.21491786
 h     -1.02151354     1.93511935    -0.95171748
 h      1.42956218     2.02537460    -0.44701348
 o      2.31048530    -0.97054809     0.64135820
 h      3.02682064    -0.24244636     1.08023992
 c     -2.41392179    -0.74504963    -0.72970096
 h     -2.97390576    -0.02115640    -0.27638545
 h     -2.53354330    -0.68973448    -1.85802300
 h     -2.55511334    -1.73709779    -0.26612601
 h     -0.40205356     0.38158359     1.77720505
          17

 c      1.35134799    -0.45692539     0.04074450
 c      0.09703188    -1.25665061    -0.19409479
 c     -0.92864773    -0.36877782    -0.49329933
 c     -0.13291925     1.30359868     1.01969622
 c     -0.58199461     1.14502598    -0.40510222
 c      1.02818764     1.05051109    -0.05963263
 h     -0.10028660    -2.29054104    -0.23398785
 h     -0.20238531     2.33712337     1.15335231
 h     -1.09382715     1.93172391    -0.95268082
 h      1.35901038     2.01494100    -0.40343822
 o      2.32448746    -0.95356836     0.64432973
 h      3.07350767    -0.24042117     1.09521041
 c     -2.42710072    -0.73759384    -0.74261059
 h     -2.98919461    -0.01767042    -0.29829028
 h     -2.54735432    -0.63400657    -1.80907258
 h     -2.59017560    -1.73343407    -0.29759306
 h     -0.45902766     0.41534317     1.74473375
          17

 c      1.36123919    -0.46282336     0.04681103
 c      0.09807483    -1.25814609    -0.19967509
 c     -0.94167817    -0.37042187    -0.48907191
 c     -0.12912951     1.29103282     1.02432426
 c     -0.58218363     1.14906825    -0.40267138
 c      1.02980128     1.03696810    -0.06459076
 h     -0.09247799    -2.34300179    -0.17578226
 h     -0.11842683     2.28998845     1.10960161
 h     -1.16465106     1.92845405    -0.95544655
 h      1.30590736     2.00267038    -0.36073066
 o      2.34115145    -0.93574344     0.64864598
 h      3.09381851    -0.26118160     1.09111479
 c     -2.43684733    -0.73163783    -0.75551501
 h     -3.02382048     0.00687111    -0.30556148
 h     -2.56469123    -0.58246834    -1.76760339
 h     -2.62902254    -1.72873858    -0.33447014
 h     -0.50719353     0.47242645     1.70196787
          17

 c      1.36768250    -0.46710541     0.05224255
 c      0.09940064    -1.25791697    -0.20592204
 c     -0.95520924    -0.37147819    -0.48532247
 c     -0.12526164     1.27601095     1.02744308
 c     -0.58112519     1.14963289    -0.40003784
 c      1.02751539     1.02187711    -0.06876989
 h     -0.07861607    -2.39203834    -0.11447308
 h     -0.03587972     2.27820425     1.08797126
 h     -1.22747073     1.92004286    -0.95537685
 h      1.27599627     1.99841617    -0.32269333
 o      2.36041866    -0.91751446     0.65430024
 h      3.08872939    -0.30067326     1.06882874
 c     -2.44369906    -0.72647894    -0.76650394
 h     -3.06993945     0.04323062    -0.30210570
 h     -2.58694876    -0.53367366    -1.75243334
 h     -2.67112854    -1.72365601    -0.37643354
 h     -0.54758948     0.54255723     1.65809075
          17

 c      1.37067228    -0.46967970     0.05697265
 c      0.10083525    -1.25706541    -0.21247429
 c     -0.96889893    -0.37210030    -0.48205090
 c     -0.12084746     1.26029320     1.02792423
 c     -0.57937989     1.14692550    -0.39755615
 c      1.02125938     1.00505720    -0.07217104
 h     -0.05798652    -2.42442782    -0.05273106
 h      0.04490947     2.29950916     1.08893896
 h     -1.27666867     1.90312382    -0.94924544
 h      1.27168774     2.00537659    -0.29034805
 o      2.38162278    -0.89955863     0.66092971
 h      3.06611507    -0.34935468     1.03318500
 c     -2.44853400    -0.72114022    -0.77442776
 h     -3.11695179     0.07905966    -0.29413014
 h     -2.61446742    -0.48585302    -1.77138324
 h     -2.71578967    -1.71913613    -0.42276895
 h     -0.58640081     0.60863822     1.62779954
          17

 c      1.37044970    -0.47066408     0.06109352
 c      0.10233509    -1.25626819    -0.21892946
 c     -0.98242623    -0.37245110    -0.47925187
 c     -0.11487282     1.24707328     1.02478045
 c     -0.57735246     1.14110747    -0.39545172
 c      1.01127537     0.98712602    -0.07501091
 h     -0.03112270    -2.43271838     0.00628000
 h      0.12066663     2.33419400     1.11053151
 h     -1.30851631     1.87670528    -0.93569051
 h      1.29200917     2.01766666    -0.26241893
 o      2.40303267    -0.88310830     0.66759849
 h      3.04790149    -0.38720909     0.99641382
 c     -2.45229482    -0.71468728    -0.77974099
 h     -3.15645471     0.10512214    -0.28655340
 h     -2.64501618    -0.43994620    -1.81459175
 h     -2.76202602    -1.71588057    -0.47258848
 h     -0.63373137     0.65316050     1.62688017
          17

 c      1.36744618    -0.47031972     0.06479798
 c      0.10392518    -1.25583561    -0.22491295
 c     -0.99546973    -0.37270370    -0.47691063
 c     -0.10680609     1.23820828     1.01823246
 c     -0.57527132     1.13229472    -0.39383457
 c      0.99805025     0.96916234    -0.07756654
 h      0.00058622    -2.41442820     0.05962677
 h      0.18636891     2.36325990     1.14916280
 h     -1.32148850     1.84198322    -0.91513313
 h      1.33341362     2.02453931    -0.23714278
 o      2.42190565    -0.86991345     0.67293153
 h      3.07014753    -0.38503163     0.97667839
 c     -2.45585734    -0.70642626    -0.78370880
 h     -3.18327561     0.11636663    -0.28234105
 h     -2.67462462    -0.39910930    -1.86435375
 h     -2.80838289    -1.71362875    -0.52511775
 h     -0.69251718     0.67295077     1.65877981
          17

 c      1.36216591    -0.46893742     0.06828148
 c      0.10562762    -1.25575875    -0.23012736
 c     -1.00768620    -0.37305605    -0.47499645
 c     -0.09736694     1.23361400     1.01000961
 c     -0.57319170     1.12055003    -0.39270406
 c      0.98225080     0.95222344    -0.08007656
 h      0.03519376    -2.37137300     0.10508264
 h      0.23783359     2.37530839     1.20015929
 h     -1.31649825     1.80222438    -0.88971213
 h      1.39073582     2.01599772    -0.21344630
 o      2.43723239    -0.86031240     0.67655553
 h      3.14134719    -0.33608753     0.97638888
 c     -2.45993211    -0.69608070    -0.78745062
 h     -3.19496326     0.11109834    -0.28285606
 h     -2.69951315    -0.36616089    -1.90614362
 h     -2.85279303    -1.71085441    -0.57974815
 h     -0.75192830     0.67965487     1.71053681
          17

 c      1.35510398    -0.46678013     0.07169271
 c      0.10743313    -1.25568519    -0.23440226
 c     -1.01871618    -0.37373594    -0.47345965
 c     -0.08770966     1.23261087     1.00218014
 c     -0.57097672     1.10585944    -0.39192713
 c      0.96466205     0.93708465    -0.08270949
 h      0.07038233    -2.30992569     0.14172129
 h      0.27252942     2.36524105     1.25840401
 h     -1.29724902     1.76283961    -0.86331584
 h      1.45803394     1.98560320    -0.19109723
 o      2.45083670    -0.85259345     0.67936332
 h      3.22599472    -0.26653677     0.97858363
 c     -2.46500842    -0.68379531    -0.79170702
 h     -3.19141484     0.09034328    -0.28805161
 h     -2.71699136    -0.34245627    -1.93146088
 h     -2.89273075    -1.70526193    -0.63581067
 h     -0.79770501     0.68519478     1.76563116
          17

 c      1.34673907    -0.46409522     0.07515519
 c      0.10931834    -1.25485830    -0.23775870
 c     -1.02822548    -0.37498278    -0.47224060
 c     -0.07870239     1.23461283     0.99636722
 c     -0.56829532     1.08812650    -0.39124122
 c      0.94613762     0.92417462    -0.08555834
 h      0.10369487    -2.24184369     0.17082748
 h      0.28952361     2.33231655     1.31884351
 h     -1.27019535     1.73117538    -0.84135430
 h      1.52925685     1.93098243    -0.17046955
 o      2.46426091    -0.84523890     0.68196380
 h      3.29358580    -0.19934442     0.97119441
 c     -2.47128151    -0.67005285    -0.79697475
 h     -3.17510251     0.05788366    -0.29623481
 h     -2.72548850    -0.32795840    -1.93670742
 h     -2.92566064    -1.69476124    -0.69234097
 h     -0.82041672     0.69562327     1.81238897
          17

 c      1.33752186    -0.46111617     0.07878076
 c      0.11124174    -1.25217369    -0.24045481
 c     -1.03594857    -0.37702756    -0.47128300
 c     -0.07087598     1.23906993     0.99366627
 c     -0.56475938     1.06729091    -0.39034859
 c      0.92754873     0.91358535    -0.08863878
 h      0.13298205    -2.18373789     0.19656491
 h      0.28945965     2.27952687     1.37697124
 h     -1.24281135     1.71493635    -0.82952814
 h      1.59885654     1.85356817    -0.15232205
 o      2.47801681    -0.83744106     0.68447035
 h      3.33026313    -0.14591188     0.95020915
 c     -2.47854341    -0.65562159    -0.80366713
 h     -3.15178867     0.02073879    -0.30343225
 h     -2.72441484    -0.32147328    -1.92196932
 h     -2.94955948    -1.67834193    -0.74801757
 h     -0.81585054     0.71248414     1.84419912
          17

 c      1.32784879    -0.45804814     0.08266815
 c      0.11312537    -1.24665953    -0.24284618
 c     -1.04172142    -0.38007255    -0.47054594
 c     -0.06457080     1.24526484     0.99468945
 c     -0.56026055     1.04363456    -0.38912575
 c      0.90972503     0.90510591    -0.09188429
 h      0.15686319    -2.15155195     0.22435341
 h      0.27482804     2.21415666     1.42962050
 h     -1.21954570     1.71849939    -0.83122793
 h      1.66243890     1.75819612    -0.13764766
 o      2.49205831    -0.82879529     0.68676905
 h      3.33150839    -0.11113179     0.91549746
 c     -2.48611969    -0.64150086    -0.81215510
 h     -3.13070760    -0.01101717    -0.30297913
 h     -2.71417287    -0.32061804    -1.89082507
 h     -2.96332349    -1.65657579    -0.80126710
 h     -0.78339851     0.73469320     1.85790562
          17

 c      1.31803700    -0.45506962     0.08690510
 c      0.11489215    -1.23831771    -0.24496877
 c     -1.04549874    -0.38427421    -0.47001326
 c     -0.06002959     1.25217373     0.99948999
 c     -0.55522853     1.01806500    -0.38778924
 c      0.89339187     0.89829135    -0.09513863
 h      0.17449515    -2.15066691     0.25585834
 h      0.25034490     2.14876680     1.47622348
 h     -1.19872816     1.73948896    -0.84538749
 h      1.71740520     1.65248115    -0.12757619
 o      2.50607220    -0.81912702     0.68865986
 h      3.29779318    -0.09633249     0.86868382
 c     -2.49306882    -0.62867388    -0.82253189
 h     -3.12173486    -0.02742178    -0.28727099
 h     -2.69634838    -0.32147391    -1.85119483
 h     -2.96698883    -1.63175326    -0.85045978
 h     -0.72525824     0.75921613     1.85309712
          17

 c      1.30831095    -0.45236751     0.09157874
 c      0.11653348    -1.22835799    -0.24630991
 c     -1.04735474    -0.38973715    -0.46969763
 c     -0.05733626     1.25856832     1.00739837
 c     -0.55045215     0.99201610    -0.38680453
 c      0.87912316     0.89259214    -0.09815676
 h      0.18493356    -2.17289611     0.28615270
 h      0.22256907     2.10043424     1.51974402
 h     -1.17455364     1.76969406    -0.86733161
 h      1.76325176     1.54567573    -0.12331022
 o      2.51949071    -0.80851974     0.68988815
 h      3.23455589    -0.09885525     0.81269108
 c     -2.49872850    -0.61761984    -0.83405761
 h     -3.12878141    -0.02505056    -0.25315024
 h     -2.67383614    -0.31820964    -1.81632826
 h     -2.96174726    -1.60766777    -0.89414774
 h     -0.64679317     0.78064976     1.83281873
          17

 c      1.29880609    -0.45018230     0.09678422
 c      0.11809209    -1.21848050    -0.24613082
 c     -1.04747208    -0.39651635    -0.46963569
 c     -0.05614044     1.26363133     1.01702075
 c     -0.54667607     0.96704199    -0.38664076
 c      0.86734897     0.88752381    -0.10062747
 h      0.18731972    -2.20451888     0.30741420
 h      0.19744973     2.08476297     1.56457988
 h     -1.14158597     1.79932652    -0.89152195
 h      1.80103890     1.44701097    -0.12608124
 o      2.53127539    -0.79756806     0.69014177
 h      3.15576487    -0.10788510     0.75179043
 c     -2.50306367    -0.60810792    -0.84498487
 h     -3.14657404    -0.00961296    -0.20591809
 h     -2.65019393    -0.30373381    -1.80261469
 h     -2.94969244    -1.58887537    -0.93132026
 h     -0.55748783     0.79004599     1.80571966
          17

 c      1.28958800    -0.44881992     0.10262269
 c      0.11959486    -1.21018944    -0.24385550
 c     -1.04611795    -0.40461436    -0.46987545
 c     -0.05543614     1.26784649     1.02664854
 c     -0.54436437     0.94447677    -0.38760785
 c      0.85841623     0.88279884    -0.10222404
 h      0.18142594    -2.23395203     0.31342900
 h      0.17668971     2.10610966     1.61068302
 h     -1.09719613     1.82037390    -0.91348783
 h      1.83212885     1.36409988    -0.13711660
 o      2.53970967    -0.78775809     0.68913607
 h      3.08742482    -0.09826586     0.69027450
 c     -2.50644338    -0.59950411    -0.85362937
 h     -3.16578228     0.00937022    -0.15593125
 h     -2.62777828    -0.27287579    -1.82005787
 h     -2.93322767    -1.57928790    -0.96159786
 h     -0.47024903     0.77436858     1.78761735
          17

 c      1.28068026    -0.44860663     0.10918862
 c      0.12100592    -1.20457865    -0.23919678
 c     -1.04360603    -0.41397151    -0.47046344
 c     -0.05412055     1.27280822     1.03510276
 c     -0.54365644     0.92529037    -0.38981510
 c      0.85263400     0.87835449    -0.10267237
 h      0.16776572    -2.25394407     0.30099592
 h      0.15741739     2.15520696     1.65136441
 h     -1.04168428     1.82781723    -0.93045401
 h      1.85698388     1.30204489    -0.15754634
 o      2.54333425    -0.78071215     0.68686845
 h      3.05308563    -0.04257305     0.62850441
 c     -2.50932011    -0.59105786    -0.85967045
 h     -3.17878625     0.02412398    -0.11284295
 h     -2.60662664    -0.22631698    -1.86256959
 h     -2.91429286    -1.58048198    -0.98522350
 h     -0.39479683     0.72136753     1.79451588
          17

 c      1.27213327    -0.44980582     0.11656254
 c      0.12220588    -1.20233664    -0.23213143
 c     -1.04025330    -0.42445394    -0.47144158
 c     -0.05199455     1.27950592     1.04284366
 c     -0.54438862     0.91004898    -0.39318065
 c      0.85023906     0.87428557    -0.10181008
 h      0.14742821    -2.26123129     0.26961114
 h      0.13551665     2.21680553     1.67827632
 h     -0.97768488     1.81986090    -0.94147253
 h      1.87475780     1.26342072    -0.18822783
 o      2.54279367    -0.77563839     0.68345191
 h      3.04438267     0.04798542     0.56554386
 c     -2.51201900    -0.58215805    -0.86396448
 h     -3.18127540     0.03008734    -0.08311804
 h     -2.58592397    -0.17002091    -1.91291515
 h     -2.89388390    -1.59070221    -1.00281692
 h     -0.32929000     0.63245630     1.82524217
          17

 c      1.26411495    -0.45255563     0.12481678
 c      0.12300357    -1.20375624    -0.22285284
 c     -1.03634492    -0.43583517    -0.47284932
 c     -0.04950724     1.28745841     1.05157437
 c     -0.54612276     0.89887950    -0.39742199
 c      0.85130494     0.87075600    -0.09959816
 h      0.12190036    -2.25622279     0.22102269
 h      0.10826688     2.27695987     1.68589261
 h     -0.90966048     1.79818497    -0.94759680
 h      1.88370311     1.24871100    -0.22950063
 o      2.53957198    -0.77027562     0.67869848
 h      3.04006007     0.13816028     0.50548511
 c     -2.51464050    -0.57257437    -0.86756691
 h     -3.17174090     0.02540656    -0.07001546
 h     -2.56553136    -0.11124426    -1.95464723
 h     -2.87223849    -1.60539645    -1.01510280
 h     -0.26586913     0.52570235     1.86175777
          17

 c      1.25691023    -0.45686271     0.13400062
 c      0.12317209    -1.20868253    -0.21174220
 c     -1.03210710    -0.44778472    -0.47471883
 c     -0.04694653     1.29562015     1.06257523
 c     -0.54819654     0.89142285    -0.40201786
 c      0.85567718     0.86793785    -0.09608412
 h      0.09290068    -2.24343849     0.15903794
 h      0.07486397     2.32574106     1.67232596
 h     -0.84342450     1.76838415    -0.95218995
 h      1.88192203     1.25675637    -0.28095062
 o      2.53451447    -0.76313281     0.67235063
 h      3.02876166     0.20416183     0.45359943
 c     -2.51705356    -0.56247220    -0.87128037
 h     -3.15092858     0.01039997    -0.07393042
 h     -2.54606450    -0.05596911    -1.97726115
 h     -2.84945536    -1.61894769    -1.02282887
 h     -0.20051596     0.42224246     1.88754733
          17

 c      1.25084117    -0.46262774     0.14410974
 c      0.12249753    -1.21644893    -0.19933195
 c     -1.02769261    -0.45987765    -0.47706395
 c     -0.04432831     1.30311639     1.07613185
 c     -0.54983265     0.88685825    -0.40620998
 c      0.86298073     0.86599158    -0.09137235
 h      0.06211903    -2.23213993     0.08915626
 h      0.03593790     2.35736010     1.63862715
 h     -0.78522729     1.73967950    -0.96086275
 h      1.86789330     1.28506295    -0.34129132
 o      2.52796343    -0.75360856     0.66426424
 h      3.00704940     0.23564845     0.41349351
 c     -2.51889498    -0.55229030    -0.87570450
 h     -3.12180736    -0.01251021    -0.09220313
 h     -2.52848382    -0.00837738    -1.97575890
 h     -2.82601291    -1.62645463    -1.02685472
 h     -0.13376719     0.33738370     1.89477902
          17

 c      1.24616901    -0.46967094     0.15505430
 c      0.12083614    -1.22601189    -0.18618242
 c     -1.02318586    -0.47162231    -0.47986766
 c     -0.04156071     1.30929804     1.09180202
 c     -0.55031843     0.88416520    -0.40915549
 c      0.87267943     0.86507782    -0.08562089
 h      0.03088657    -2.23480638     0.01713447
 h     -0.00702330     2.36984184     1.58812854
 h     -0.74009762     1.72197527    -0.97978901
 h      1.84063253     1.32998226    -0.40833828
 o      2.52007094    -0.74162215     0.65442106
 h      2.97501933     0.22992506     0.38707184
 c     -2.51955475    -0.54264250    -0.88140642
 h     -3.08987788    -0.03857042    -0.11841816
 h     -2.51380802     0.02899865    -1.94924752
 h     -2.80294954    -1.62486088    -1.02826864
 h     -0.06824188     0.28032050     1.88192955
          17

 c      1.24301785    -0.47774811     0.16663559
 c      0.11812960    -1.23653530    -0.17267537
 c     -1.01862395    -0.48249916    -0.48307238
 c     -0.03853564     1.31356593     1.10872380
 c     -0.54917999     0.88264413    -0.41026900
 c      0.88414290     0.86538310    -0.07905268
 h      0.00029604    -2.26049672    -0.05338899
 h     -0.05215281     2.36520567     1.52611080
 h     -0.71023273     1.72001633    -1.01189381
 h      1.79971959     1.38685013    -0.47903858
 o      2.51091668    -0.72747964     0.64293277
 h      2.93500120     0.18984995     0.37461114
 c     -2.51820925    -0.53424873    -0.88897237
 h     -3.06297326    -0.06095709    -0.14224954
 h     -2.50295354     0.05533578    -1.90042226
 h     -2.78180114    -1.61347415    -1.02845995
 h     -0.00717082     0.25608677     1.85082996
          17

 c      1.24133270    -0.48656090     0.17854053
 c      0.11434239    -1.24807681    -0.15895913
 c     -1.01401923    -0.49200383    -0.48657715
 c     -0.03513603     1.31523535     1.12579413
 c     -0.54621464     0.88223508    -0.40948575
 c      0.89669646     0.86713409    -0.07196587
 h     -0.02792163    -2.30697673    -0.12140753
 h     -0.09772685     2.34995125     1.45940894
 h     -0.69499702     1.72995218    -1.05402790
 h      1.74540782     1.45023303    -0.54960697
 o      2.50044915    -0.71204019     0.63010624
 h      2.89281418     0.12652943     0.37378507
 c     -2.51404274    -0.52778179    -0.89870176
 h     -3.04883720    -0.07302746    -0.15238165
 h     -2.49659834     0.07220958    -1.83623080
 h     -2.76444555    -1.59413288    -1.02913988
 h      0.04613495     0.26669549     1.80529140
          17

 c      1.24086528    -0.49577294     0.19035171
 c      0.10943144    -1.26146176    -0.14513995
 c     -1.00936657    -0.49969293    -0.49024563
 c     -0.03121261     1.31362738     1.14178026
 c     -0.54140106     0.88325163    -0.40714384
 c      0.90965378     0.87058127    -0.06472487
 h     -0.05111331    -2.36210668    -0.18613158
 h     -0.14276921     2.33437860     1.39528627
 h     -0.69232727     1.74273608    -1.09865962
 h      1.67884592     1.51434802    -0.61583933
 o      2.48826080    -0.69718204     0.61660099
 h      2.86135146     0.06672956     0.37716421
 c     -2.50667386    -0.52363084    -0.90991528
 h     -3.05022639    -0.07259833    -0.14340039
 h     -2.49506348     0.08500540    -1.76917040
 h     -2.75293101    -1.57105299    -1.03228515
 h      0.08854745     0.31077946     1.75112689
          17

 c      1.24119975    -0.50501225     0.20156776
 c      0.10339950    -1.27753209    -0.13141348
 c     -1.00463572    -0.50523228    -0.49392173
 c     -0.02662842     1.30864801     1.15539170
 c     -0.53482724     0.88593262    -0.40367341
 c      0.92233986     0.87594176    -0.05771858
 h     -0.06669875    -2.41239317    -0.24544153
 h     -0.18723608     2.32842895     1.33942187
 h     -0.69990026     1.74971372    -1.13775317
 h      1.60228514     1.57372953    -0.67367372
 o      2.47353886    -0.68578929     0.60344676
 h      2.86105926     0.05245272     0.37195198
 c     -2.49635524    -0.52188023    -0.92067878
 h     -3.06253604    -0.06372807    -0.11982383
 h     -2.49838960     0.10372378    -1.71659926
 h     -2.74925819    -1.55001069    -1.03992782
 h      0.11779201     0.38094573     1.69733638
          17

 c      1.24179289    -0.51384643     0.21163579
 c      0.09630990    -1.29667101    -0.11803774
 c     -0.99975654    -0.50844483    -0.49744414
 c     -0.02146973     1.30182128     1.16514707
 c     -0.52667317     0.89024658    -0.39939154
 c      0.93409231     0.88333012    -0.05129363
 h     -0.07306713    -2.44842023    -0.29648291
 h     -0.23103508     2.33517941     1.29460655
 h     -0.71557684     1.74537290    -1.16514598
 h      1.51918977     1.62386778    -0.71978403
 o      2.45641337    -0.67895789     0.59116514
 h      2.89852391     0.09630127     0.35402240
 c     -2.48365712    -0.52239400    -0.92884222
 h     -3.07746942    -0.05331167    -0.09156111
 h     -2.50672251     0.13878591    -1.69315265
 h     -2.75498662    -1.53648447    -1.05376710
 h      0.13406355     0.45800108     1.65855754
          17

 c      1.24196934    -0.52178521     0.21999272
 c      0.08825318    -1.31873904    -0.10527836
 c     -0.99460878    -0.50933457    -0.50065552
 c     -0.01627300     1.29668439     1.16911289
 c     -0.51721113     0.89589522    -0.39443421
 c      0.94427160     0.89270827    -0.04566574
 h     -0.06973456    -2.46566615    -0.33663721
 h     -0.27275280     2.34923072     1.26162433
 h     -0.73750531     1.72763766    -1.17717124
 h      1.43415154     1.66174318    -0.75212528
 o      2.43886483    -0.67469020     0.57935642
 h      2.95237982     0.16102102     0.33443523
 c     -2.46914971    -0.52451206    -0.93357492
 h     -3.08765040    -0.04720477    -0.06758314
 h     -2.52021609     0.19103178    -1.69918388
 h     -2.77057948    -1.53312666    -1.07472806
 h      0.14178045     0.50766885     1.65654282
          17

 c      1.24093801    -0.52835575     0.22610793
 c      0.07934796    -1.34314205    -0.09336606
 c     -0.98903079    -0.50806412    -0.50340907
 c     -0.01166225     1.29632719     1.16580691
 c     -0.50680367     0.90235024    -0.38876079
 c      0.95231453     0.90386940    -0.04085083
 h     -0.05716794    -2.46392105    -0.36410597
 h     -0.30987699     2.36235184     1.24066955
 h     -0.76419159     1.69748684    -1.17269315
 h      1.35251019     1.68621043    -0.77031270
 o      2.42296830    -0.67123020     0.56774010
 h      3.00063068     0.21339254     0.32238747
 c     -2.45342522    -0.52711841    -0.93551680
 h     -3.08830380    -0.04896865    -0.05356046
 h     -2.53800366     0.24950014    -1.72169812
 h     -2.79470666    -1.53801201    -1.10263559
 h      0.14576217     0.50394583     1.70785120
          17

 c      1.23789885    -0.53318620     0.22953157
 c      0.06976235    -1.36886599    -0.08245235
 c     -0.98283807    -0.50491994    -0.50556941
 c     -0.00756486     1.29988829     1.15617562
 c     -0.49588875     0.90888753    -0.38217880
 c      0.95779186     0.91644762    -0.03666069
 h     -0.03661844    -2.44717072    -0.37835738
 h     -0.33997272     2.36892491     1.23161263
 h     -0.79469059     1.65866333    -1.15323100
 h      1.27983167     1.69818785    -0.77582102
 o      2.41013071    -0.66792170     0.55636462
 h      3.03136398     0.23864528     0.32121339
 c     -2.43715740    -0.52934798    -0.93578831
 h     -3.07711861    -0.06009210    -0.05204258
 h     -2.55797272     0.30068886    -1.74611013
 h     -2.82408754    -1.54531859    -1.13615308
 h      0.14301807     0.46514220     1.80068823
          17

 c      1.23220731    -0.53604550     0.22996566
 c      0.05972672    -1.39445703    -0.07255344
 c     -0.97584714    -0.50029275    -0.50700826
 c     -0.00364560     1.30478984     1.14261739
 c     -0.48493294     0.91463692    -0.37435772
 c      0.96044522     0.92992875    -0.03274956
 h     -0.00996025    -2.42414707    -0.38067714
 h     -0.36133238     2.36680114     1.23382746
 h     -0.82894976     1.61740381    -1.12306622
 h      1.22143047     1.70070133    -0.77197287
 o      2.40118135    -0.66467530     0.54539363
 h      3.03943062     0.23233424     0.33119386
 c     -2.42100998    -0.53088575    -0.93539845
 h     -3.05390815    -0.08037761    -0.06290991
 h     -2.57756695     0.33520568    -1.76258802
 h     -2.85420227    -1.54811284    -1.17309769
 h      0.12837313     0.42620179     1.90715785
          17

 c      1.22354452    -0.53685578     0.22731492
 c      0.04951949    -1.41805944    -0.06351014
 c     -0.96790919    -0.49466140    -0.50760930
 c      0.00014259     1.30941892     1.12714940
 c     -0.47437741     0.91869144    -0.36488624
 c      0.96020912     0.94367579    -0.02868973
 h      0.02070719    -2.40823669    -0.37450675
 h     -0.37307976     2.35638881     1.24618127
 h     -0.86800626     1.58148641    -1.08855879
 h      1.18192639     1.69857674    -0.76357465
 o      2.39643179    -0.66164458     0.53497767
 h      3.02366332     0.19528589     0.35116836
 c     -2.40548440    -0.53179748    -0.93520325
 h     -3.02061937    -0.10809616    -0.08333375
 h     -2.59442597     0.34844862    -1.76604332
 h     -2.88040846    -1.54100094    -1.21099024
 h      0.10079491     0.40765614     2.00539312
          17

 c      1.21203255    -0.53568886     0.22169757
 c      0.03941602    -1.43778747    -0.05506544
 c     -0.95894943    -0.48856121    -0.50728579
 c      0.00363020     1.31309294     1.11118151
 c     -0.46465961     0.92033548    -0.35347788
 c      0.95722586     0.95701130    -0.02408511
 h      0.05380957    -2.41356887    -0.36438531
 h     -0.37517574     2.34001299     1.26713598
 h     -0.91327448     1.55778351    -1.05570448
 h      1.16480447     1.69732958    -0.75586656
 o      2.39558829    -0.65923676     0.52523145
 h      2.98718202     0.13374455     0.37872922
 c     -2.39078901    -0.53233874    -0.93601461
 h     -2.98160223    -0.13999227    -0.10734420
 h     -2.60662788     0.33946809    -1.75472588
 h     -2.89883785    -1.52138882    -1.24755844
 h      0.06224228     0.41678404     2.08253808
          17

 c      1.19824411    -0.53274625     0.21343027
 c      0.02966665    -1.45253614    -0.04711690
 c     -0.94900121    -0.48253855    -0.50600307
 c      0.00657697     1.31555001     1.09580552
 c     -0.45635599     0.91932411    -0.34026285
 c      0.95185809     0.96937622    -0.01873619
 h      0.08857237    -2.44601026    -0.35284112
 h     -0.36834346     2.32139841     1.29488022
 h     -0.96451892     1.54915774    -1.02672578
 h      1.17197555     1.70110307    -0.75256988
 o      2.39750156    -0.65845892     0.51628114
 h      2.94150574     0.06474172     0.40962151
 c     -2.37677943    -0.53286633    -0.93862868
 h     -2.94349251    -0.17158538    -0.12583858
 h     -2.61282200     0.31031777    -1.72948031
 h     -2.90691960    -1.48972760    -1.28108580
 h      0.01578494     0.45429023     2.13139802
          17

 c      1.18309362    -0.52831452     0.20298091
 c      0.02057347    -1.46248182    -0.03987958
 c     -0.93822338    -0.47710822    -0.50379489
 c      0.00872340     1.31672407     1.08199269
 c     -0.45028790     0.91597486    -0.32586950
 c      0.94469311     0.98048609    -0.01279979
 h      0.12392805    -2.49771425    -0.33840469
 h     -0.35380572     2.30489921     1.32738375
 h     -1.01826152     1.55348202    -0.99903526
 h      1.20333183     1.71058205    -0.75385066
 o      2.39989979    -0.66141546     0.50828964
 h      2.91232363     0.02366145     0.43785010
 c     -2.36304555    -0.53377085    -0.94359013
 h     -2.91341226    -0.19853631    -0.12886183
 h     -2.61251931     0.26642803    -1.69398686
 h     -2.90370513    -1.44945749    -1.31067425
 h     -0.03521051     0.51780355     2.14801079
          17

 c      1.16764314    -0.52269863     0.19089636
 c      0.01252605    -1.46858046    -0.03371050
 c     -0.92689462    -0.47273961    -0.50076733
 c      0.00978495     1.31675077     1.07064151
 c     -0.44740226     0.91099088    -0.31117381
 c      0.93651170     0.99034962    -0.00680367
 h      0.15762985    -2.55321880    -0.31774247
 h     -0.33283465     2.29439071     1.36225959
 h     -1.06872999     1.56576212    -0.96785201
 h      1.25640480     1.72260255    -0.75594385
 o      2.40051291    -0.67010953     0.50120579
 h      2.92438646     0.04461686     0.46046588
 c     -2.34915347    -0.53539535    -0.95063056
 h     -2.89513391    -0.21904237    -0.11107881
 h     -2.60669814     0.21784952    -1.65576378
 h     -2.89012741    -1.40691873    -1.33648920
 h     -0.08734112     0.60292194     2.13081776
          17

 c      1.15291403    -0.51617507     0.17773721
 c      0.00591419    -1.47179939    -0.02887042
 c     -0.91539251    -0.46985907    -0.49708896
 c      0.00945288     1.31607634     1.06247806
 c     -0.44851896     0.90522100    -0.29698877
 c      0.92820016     0.99912136    -0.00146905
 h      0.18685321    -2.59840284    -0.28854626
 h     -0.30634632     2.29228413     1.39646482
 h     -1.11025848     1.58085815    -0.92934223
 h      1.32646683     1.73190084    -0.75297098
 o      2.39968561    -0.68317409     0.49460952
 h      2.96258014     0.10812634     0.48070142
 c     -2.33479766    -0.53804234    -0.95827391
 h     -2.88662548    -0.23493954    -0.07603518
 h     -2.59844054     0.17985292    -1.62657427
 h     -2.86901375    -1.37083337    -1.35988286
 h     -0.13735323     0.70282003     2.08141440
          17

 c      1.13981551    -0.50901199     0.16405055
 c      0.00107340    -1.47279142    -0.02544980
 c     -0.90417056    -0.46882129    -0.49296655
 c      0.00748088     1.31558391     1.05773943
[truncated: 34,518 more chars]
