# Supplementary material for: Photochemical permutation of meta-substituted phenols
Source: Nat Commun. 2025 Aug 13;16:7502. doi: 10.1038/s41467-025-62549-5 (PMC12350626; doi:10.1038/s41467-025-62549-5)
Supplement: Supplementary file 3 — Source Data [file 41467_2025_62549_MOESM3_ESM.zip › Source data/NAMD_trajectories/trajectory019.xyz]

          17

 c      1.11202861    -0.42439204    -0.00824403
 c     -0.09460028    -1.01404186     0.01440800
 c     -1.18055673    -0.24683298    -0.00598318
 c     -1.16737835     1.22970463    -0.00560056
 c      0.20334852     1.83977439     0.03694489
 c      1.34055413     0.99915398     0.04172488
 h     -0.10743160    -2.13042158     0.08853110
 h     -1.42469364     1.51221760    -1.16764001
 h      0.23035123     2.80861885    -0.00899522
 h      2.42117982     1.37791291     0.01789260
 o      2.15601561    -1.19562599    -0.01324562
 h      3.00057321    -0.73794675    -0.41867173
 c     -2.57385663    -0.93186936     0.00176740
 h     -2.50607198    -2.04433858     0.21481834
 h     -2.93364749    -0.31032324     0.80721153
 h     -2.93586338    -0.51991990    -0.93562188
 h     -1.83893078     1.72595032     0.71880087
          17

 c      1.11110493    -0.42786446    -0.01406195
 c     -0.08890000    -1.01053625     0.01591760
 c     -1.18505593    -0.25155107    -0.00926591
 c     -1.16267607     1.23624371    -0.00288225
 c      0.20620697     1.84220264     0.03572450
 c      1.34173618     1.00374559     0.03961094
 h     -0.12938459    -2.14988289     0.09889007
 h     -1.43915880     1.51704437    -1.13316319
 h      0.24108735     2.83167329    -0.01661753
 h      2.40318809     1.38658988     0.01339527
 o      2.15541907    -1.19714335    -0.00990595
 h      2.95386254    -0.75772333    -0.40256713
 c     -2.57034969    -0.93588144    -0.00155234
 h     -2.51552085    -2.04462951     0.20313516
 h     -2.96084921    -0.32858302     0.82495897
 h     -2.93701931    -0.54233436    -0.92514253
 h     -1.85054656     1.73574422     0.73778178
          17

 c      1.11305544    -0.42932195    -0.01997944
 c     -0.08362300    -1.00985816     0.01781791
 c     -1.19248441    -0.25666103    -0.01182735
 c     -1.15778924     1.24368442    -0.00203208
 c      0.20882561     1.84044802     0.03503246
 c      1.34260822     1.00838358     0.03723106
 h     -0.15128383    -2.15511403     0.10696333
 h     -1.45998138     1.52328480    -1.08207687
 h      0.25665780     2.89800668    -0.02532604
 h      2.37466253     1.39324218     0.01025719
 o      2.15642505    -1.19936818    -0.00691717
 h      2.90042705    -0.78225524    -0.38087778
 c     -2.56425440    -0.93915148    -0.00390159
 h     -2.52792981    -2.03434041     0.18669402
 h     -2.99942407    -0.34974820     0.84481376
 h     -2.95183227    -0.56645558    -0.92438342
 h     -1.86167082     1.74271430     0.75002694
          17

 c      1.11782733    -0.42872263    -0.02594482
 c     -0.07931918    -1.01208791     0.02012515
 c     -1.20239505    -0.26194231    -0.01363544
 c     -1.15314639     1.25179790    -0.00235819
 c      0.21129851     1.83726978     0.03470324
 c      1.34269753     1.01271066     0.03458677
 h     -0.17135209    -2.14443285     0.11263762
 h     -1.48747166     1.53245401    -1.02072053
 h      0.27543788     2.97574316    -0.03362059
 h      2.34282688     1.39990968     0.00838456
 o      2.15761058    -1.20301281    -0.00359440
 h      2.86433817    -0.79936579    -0.36487494
 c     -2.55607926    -0.94125416    -0.00492562
 h     -2.54186189    -2.01801217     0.16661987
 h     -3.04515586    -0.37619275     0.86126412
 h     -2.98021743    -0.59111124    -0.93378514
 h     -1.86906053     1.74523889     0.75410212
          17

 c      1.12517221    -0.42611594    -0.03188772
 c     -0.07640572    -1.01681169     0.02280697
 c     -1.21421004    -0.26717510    -0.01469848
 c     -1.14898631     1.26018791    -0.00296320
 c      0.21371797     1.83483688     0.03456737
 c      1.34141828     1.01630611     0.03168922
 h     -0.18817423    -2.12045904     0.11616912
 h     -1.52294985     1.54686541    -0.95932376
 h      0.29554232     3.04005224    -0.04015704
 h      2.31673039     1.40946367     0.00760118
 o      2.15763540    -1.20875555     0.00072092
 h      2.86822920    -0.79733008    -0.36548478
 c     -2.54662819    -0.94159316    -0.00475727
 h     -2.55570351    -2.00236924     0.14445674
 h     -3.09370543    -0.40919549     0.86977392
 h     -3.01937297    -0.61656530    -0.94909193
 h     -1.87073701     1.74271457     0.75044409
          17

 c      1.13468044    -0.42160462    -0.03773096
 c     -0.07512342    -1.02313978     0.02577289
 c     -1.22724525    -0.27211069    -0.01505971
 c     -1.14532014     1.26833649    -0.00291755
 c      0.21611718     1.83431712     0.03448115
 c      1.33833122     1.01880922     0.02855014
 h     -0.20096483    -2.09019708     0.11823626
 h     -1.56864202     1.56925350    -0.90986262
 h      0.31538795     3.07775904    -0.04414951
 h      2.30387407     1.42435884     0.00775519
 o      2.15686038    -1.21635382     0.00584002
 h      2.90756333    -0.77937565    -0.38011602
 c     -2.53690148    -0.93969906    -0.00384222
 h     -2.56787752    -1.99418390     0.12166146
 h     -3.14118891    -0.44867731     0.86753902
 h     -3.06451135    -0.64350607    -0.96370318
 h     -1.86612747     1.73551031     0.74134841
          17

 c      1.14585395    -0.41535377    -0.04339288
 c     -0.07551867    -1.02979250     0.02887563
 c     -1.24074674    -0.27645139    -0.01478681
 c     -1.14208524     1.27576329    -0.00176097
 c      0.21846493     1.83620394     0.03431847
 c      1.33348956     1.02007966     0.02517198
 h     -0.20975607    -2.06450490     0.11992577
 h     -1.62563608     1.60109685    -0.87996524
 h      0.33375767     3.08341257    -0.04521668
 h      2.30608419     1.44487796     0.00880743
 o      2.15687209    -1.22486638     0.01094523
 h      2.95773852    -0.75991857    -0.39610019
 c     -2.52795621    -0.93557223    -0.00266676
 h     -2.57690126    -1.99714541     0.09909297
 h     -3.18456093    -0.49335537     0.85365649
 h     -3.11027833    -0.67204342    -0.97164571
 h     -1.85609300     1.72485643     0.73076806
          17

 c      1.15817445    -0.40762903    -0.04878210
 c     -0.07747462    -1.03540139     0.03193830
 c     -1.25393026    -0.27985289    -0.01395996
 c     -1.13941470     1.28221982     0.00011266
 c      0.22068237     1.84055961     0.03397103
 c      1.32752888     1.02026584     0.02154885
 h     -0.21518544    -2.05502824     0.12247107
 h     -1.69087308     1.64069777    -0.86795308
 h      0.34974737     3.05638256    -0.04324071
 h      2.31854268     1.46848824     0.01078915
 o      2.15890139    -1.23350453     0.01538328
 h      2.99875833    -0.75042647    -0.40337493
 c     -2.52079358    -0.92984342    -0.00161779
 h     -2.58128301    -2.00991345     0.07693305
 h     -3.22187079    -0.54102262     0.82906641
 h     -3.15191531    -0.70142823    -0.96919711
 h     -1.84275426     1.71263495     0.72374259
          17

 c      1.17114871    -0.39880944    -0.05379804
 c     -0.08081104    -1.03906908     0.03481316
 c     -1.26602771    -0.28195169    -0.01266345
 c     -1.13767834     1.28770882     0.00176924
 c      0.22265155     1.84704217     0.03335830
 c      1.32138353     1.01971092     0.01767795
 h     -0.21765124    -2.06794267     0.12667011
 h     -1.75734817     1.68362037    -0.86567341
 h      0.36283085     3.00049409    -0.03836247
 h      2.33311432     1.49109330     0.01367286
 o      2.16347739    -1.24180453     0.01883053
 h      3.02070281    -0.75636422    -0.39717729
 c     -2.51625844    -0.92361403    -0.00098992
 h     -2.57954106    -2.02722018     0.05508310
 h     -3.25246866    -0.58885346     0.79645642
 h     -3.18588302    -0.73030284    -0.95518811
 h     -1.82888295     1.70095054     0.72530735
          17

 c      1.18433639    -0.38936576    -0.05833972
 c     -0.08537567    -1.04077598     0.03743154
 c     -1.27635367    -0.28241268    -0.01098054
 c     -1.13729760     1.29237001     0.00237089
 c      0.22419312     1.85471514     0.03244299
 c      1.31593271     1.01880338     0.01356829
 h     -0.21660498    -2.09936464     0.13242573
 h     -1.81748413     1.72496522    -0.86472173
 h      0.37322837     2.92622694    -0.03111679
 h      2.34237174     1.50882682     0.01730764
 o      2.17061234    -1.24952287     0.02119531
 h      3.02100609    -0.77890696    -0.37649296
 c     -2.51491973    -0.91811325    -0.00103404
 h     -2.57048054    -2.04280114     0.03358789
 h     -3.27715592    -0.63376165     0.76009934
 h     -3.21011683    -0.75704187    -0.93076130
 h     -1.81675695     1.69143524     0.73902407
          17

 c      1.19735701    -0.37983382    -0.06231646
 c     -0.09102305    -1.04115744     0.03979507
 c     -1.28438713    -0.28098148    -0.00898952
 c     -1.13864709     1.29642196     0.00152218
 c      0.22500629     1.86169988     0.03124799
 c      1.31180893     1.01788483     0.00924300
 h     -0.21099285    -2.13808865     0.13894311
 h     -1.86554901     1.76087460    -0.85933023
 h      0.38273993     2.85482632    -0.02263821
 h      2.34165073     1.51911479     0.02144923
 o      2.17989326    -1.25659530     0.02257175
 h      3.00325546    -0.81579111    -0.34327366
 c     -2.51695892    -0.91440092    -0.00195823
 h     -2.55350300    -2.05174955     0.01278950
 h     -3.29809140    -0.67284494     0.72542887
 h     -3.22418853    -0.77996295    -0.89914341
 h     -1.80693237     1.68455979     0.76568365
          17

 c      1.20989500    -0.37078480    -0.06565798
 c     -0.09754197    -1.04095745     0.04193202
 c     -1.28984964    -0.27752694    -0.00676260
 c     -1.14206203     1.30014771    -0.00071507
 c      0.22463052     1.86522845     0.02984117
 c      1.30935013     1.01720605     0.00473776
 h     -0.20020999    -2.17210087     0.14529229
 h     -1.89803904     1.78877614    -0.84627500
 h      0.39534217     2.81789606    -0.01448898
 h      2.32950350     1.52101639     0.02582795
 o      2.19038004    -1.26319993     0.02327677
 h      2.97898302    -0.86056866    -0.30295011
 c     -2.52212493    -0.91319608    -0.00385382
 h     -2.52874706    -2.05150699    -0.00672943
 h     -3.31810655    -0.70389035     0.69808912
 h     -3.22950612    -0.79742177    -0.86552745
 h     -1.79788902     1.67948262     0.80299421
          17

 c      1.22171256    -0.36278558    -0.06832483
 c     -0.10462683    -1.04068844     0.04386730
 c     -1.29274771    -0.27205899    -0.00436773
 c     -1.14782001     1.30383883    -0.00396444
 c      0.22268806     1.86342107     0.02823234
 c      1.30860804     1.01688527     0.00009571
 h     -0.18451757    -2.19263637     0.15077404
 h     -1.91328690     1.80716634    -0.82416167
 h      0.41439928     2.83687958    -0.00741915
 h      2.30766990     1.51529576     0.03021993
 o      2.20047117    -1.26982676     0.02387484
 h      2.96988346    -0.90185634    -0.26472546
 c     -2.52980894    -0.91480296    -0.00658649
 h     -2.49706565    -2.04203554    -0.02427777
 h     -3.33933806    -0.72580199     0.68250457
 h     -3.22938114    -0.80788749    -0.83677253
 h     -1.78690308     1.67458612     0.84654675
          17

 c      1.23266661    -0.35634238    -0.07031555
 c     -0.11189898    -1.04054927     0.04561276
 c     -1.29336035    -0.26471933    -0.00187189
 c     -1.15606429     1.30770592    -0.00768826
 c      0.21934190     1.85744341     0.02630971
 c      1.30934891     1.01687309    -0.00464097
 h     -0.16493779    -2.19516403     0.15502433
 h     -1.91128736     1.81552019    -0.79312752
 h      0.43735335     2.89792370    -0.00060439
 h      2.28103876     1.50444950     0.03451703
 o      2.20847683    -1.27698833     0.02489480
 h      2.99881571    -0.92839939    -0.23698889
 c     -2.53924063    -0.91910069    -0.00976026
 h     -2.45989304    -2.02571394    -0.03920826
 h     -3.36182042    -0.73876607     0.68055657
 h     -3.22840761    -0.81008756    -0.82029857
 h     -1.77137291     1.66823283     0.89135673
          17

 c      1.24270216    -0.35183910    -0.07166198
 c     -0.11894930    -1.04043515     0.04716299
 c     -1.29217125    -0.25575414     0.00065655
 c     -1.16668423     1.31181095    -0.01125712
 c      0.21513307     1.85000436     0.02395912
 c      1.31105297     1.01697171    -0.00943969
 h     -0.14300260    -2.17925104     0.15802708
 h     -1.89409538     1.81456248    -0.75514888
 h      0.45784306     2.96936923     0.00688352
 h      2.25723924     1.49253313     0.03878507
 o      2.21424923    -1.28451808     0.02626764
 h      3.06421960    -0.94061652    -0.21839775
 c     -2.54974823    -0.92558385    -0.01286791
 h     -2.41903652    -2.00700764    -0.05107361
 h     -3.38313244    -0.74407912     0.69117974
 h     -3.23058861    -0.80329875    -0.82168105
 h     -1.74971760     1.65925767     0.93305515
          17

 c      1.25181197    -0.34951358    -0.07241467
 c     -0.12537136    -1.03993539     0.04848917
 c     -1.28977456    -0.24548168     0.00314798
 c     -1.17918282     1.31600587    -0.01391374
 c      0.21054774     1.84315558     0.02113262
 c      1.31304587     1.01692402    -0.01428042
 h     -0.12050267    -2.14852949     0.16014320
 h     -1.86683613     1.80700411    -0.71492800
 h      0.47087311     3.02727887     0.01519562
 h      2.24476465     1.48421145     0.04326058
 o      2.21918584    -1.29171765     0.02751090
 h      3.14042685    -0.94825665    -0.20092739
 c     -2.56096909    -0.93346628    -0.01557780
 h     -2.37644696    -1.99152295    -0.05974441
 h     -3.39940373    -0.74374592     0.71108120
 h     -3.23689906    -0.78778645    -0.84181239
 h     -1.72165557     1.64714035     0.96841715
          17

 c      1.26000054    -0.34947269    -0.07263042
 c     -0.13079019    -1.03831986     0.04953172
 c     -1.28678677    -0.23426721     0.00553300
 c     -1.19258943     1.31986591    -0.01469688
 c      0.20590906     1.83796210     0.01782359
 c      1.31483279     1.01657124    -0.01914380
 h     -0.09920404    -2.11079066     0.16216452
 h     -1.83872521     1.79843515    -0.68084622
 h      0.47390499     3.05913832     0.02398823
 h      2.24908713     1.48273879     0.04817198
 o      2.22461872    -1.29805246     0.02829121
 h      3.20336679    -0.95902671    -0.17892766
 c     -2.57285111    -0.94187444    -0.01790710
 h     -2.33413190    -1.98408370    -0.06541426
 h     -3.40682853    -0.74002331     0.73599451
 h     -3.24455782    -0.76514055    -0.87608766
 h     -1.68810853     1.63201233     0.99545593
          17

 c      1.26727462    -0.35170893    -0.07236808
 c     -0.13489576    -1.03461142     0.05020189
 c     -1.28378169    -0.22250739     0.00774475
 c     -1.20559032     1.32274101    -0.01253306
 c      0.20142850     1.83484336     0.01404288
 c      1.31641548     1.01598926    -0.02398764
 h     -0.08052455    -2.07713104     0.16528768
 h     -1.82187049     1.79680345    -0.66389630
 h      0.46608654     3.05986327     0.03274867
 h      2.26911848     1.48811001     0.05342313
 o      2.23123757    -1.30329593     0.02851148
 h      3.23967997    -0.97603564    -0.15055907
 c     -2.58542087    -0.95009447    -0.02014209
 h     -2.29438755    -1.98649357    -0.06846726
 h     -3.40279155    -0.73503386     0.76180713
 h     -3.24889912    -0.73809958    -0.91662410
 h     -1.65099863     1.61461991     1.01343529
          17

 c      1.27364679    -0.35610470    -0.07168950
 c     -0.13745877    -1.02789943     0.05041031
 c     -1.28124847    -0.21062016     0.00972378
 c     -1.21710061     1.32413725    -0.00677594
 c      0.19725441     1.83381000     0.00981297
 c      1.31825581     1.01545052    -0.02873881
 h     -0.06537542    -2.05834013     0.17078820
 h     -1.82496603     1.80799607    -0.67151669
 h      0.44765233     3.02905528     0.04093145
 h      2.29782039     1.49734463     0.05847243
 o      2.23921491    -1.30742583     0.02821225
 h      3.24462499    -0.99934098    -0.11622630
 c     -2.59852987    -0.95772292    -0.02265464
 h     -2.26009453    -1.99671309    -0.06932122
 h     -3.38638391    -0.73049586     0.78531104
 h     -3.24582786    -0.70989555    -0.95537461
 h     -1.61306004     1.59629276     1.02304561
          17

 c      1.27914022    -0.36243586    -0.07066052
 c     -0.13830331    -1.01785993     0.05012564
 c     -1.27956677    -0.19903023     0.01142347
 c     -1.22688122     1.32419659     0.00213466
 c      0.19347493     1.83448326     0.00516667
 c      1.32094182     1.01524769    -0.03331262
 h     -0.05446880    -2.05888082     0.17934178
 h     -1.84635430     1.83024822    -0.70016499
 h      0.41986346     2.97077481     0.04803192
 h      2.32627089     1.50652297     0.06256197
 o      2.24830332    -1.31056058     0.02750694
 h      3.22043122    -1.02691128    -0.07754322
 c     -2.61176564    -0.96462706    -0.02578544
 h     -2.23451137    -2.01020181    -0.06838213
 h     -3.35850018    -0.72755538     0.80463723
 h     -3.23309106    -0.68357899    -0.98602820
 h     -1.57764844     1.57890446     1.02672311
          17

 c      1.28378894    -0.37038800    -0.06934924
 c     -0.13727217    -1.00501349     0.04941600
 c     -1.27899360    -0.18814353     0.01281055
 c     -1.23533526     1.32356829     0.01285143
 c      0.19006583     1.83590058     0.00013426
 c      1.32489670     1.01555346    -0.03763787
 h     -0.04875381    -2.07386396     0.19053604
 h     -1.87666945     1.85568446    -0.73751319
 h      0.38543077     2.89583170     0.05375347
 h      2.34718307     1.51252818     0.06503262
 o      2.25773070    -1.31296602     0.02655312
 h      3.17788579    -1.05444669    -0.03687822
 c     -2.62451033    -0.97080655    -0.02981052
 h     -2.22056454    -2.02213431    -0.06609533
 h     -3.32169470    -0.72669230     0.81948297
 h     -3.21045600    -0.66160048    -1.00461020
 h     -1.54841756     1.56473777     1.02867971
          17

 c      1.28763618    -0.37958253    -0.06782229
 c     -0.13425320    -0.99040228     0.04842597
 c     -1.27965426    -0.17832011     0.01386118
 c     -1.24289295     1.32289748     0.02390258
 c      0.18682356     1.83618286    -0.00529136
 c      1.33026395     1.01638134    -0.04167031
 h     -0.04925694    -2.09273706     0.20313667
 h     -1.90652410     1.87642619    -0.77087015
 h      0.34906498     2.82577726     0.05841810
 h      2.35632418     1.51372048     0.06550387
 o      2.26599131    -1.31509493     0.02550732
 h      3.13964302    -1.07472718     0.00335981
 c     -2.63604578    -0.97628488    -0.03492820
 h     -2.22013398    -2.02902143    -0.06300024
 h     -3.27981279    -0.72770365     0.83111456
 h     -3.17950888    -0.64557333    -1.00958688
 h     -1.52872233     1.55611672     1.03399393
          17

 c      1.29072595    -0.38958849    -0.06614304
 c     -0.12924211    -0.97508352     0.04732081
 c     -1.28154238    -0.16985990     0.01455842
 c     -1.24979280     1.32259555     0.03422926
 c      0.18342541     1.83265966    -0.01118834
 c      1.33689842     1.01759850    -0.04539514
 h     -0.05655793    -2.10510378     0.21574186
 h     -1.92987168     1.88754079    -0.79153089
 h      0.31665062     2.79165034     0.06335683
 h      2.35271555     1.50999577     0.06392617
 o      2.27121812    -1.31749338     0.02441390
 h      3.13451302    -1.07933790     0.04251040
 c     -2.64565275    -0.98105984    -0.04120364
 h     -2.23364362    -2.02945966    -0.05974470
 h     -3.23729621    -0.72982177     0.84192845
 h     -3.14347920    -0.63604772    -1.00205131
 h     -1.52082051     1.55478693     1.04651897
          17

 c      1.29309306    -0.39991906    -0.06437304
 c     -0.12238018    -0.95985379     0.04624821
 c     -1.28453690    -0.16300167     0.01489266
 c     -1.25617374     1.32287356     0.04337432
 c      0.17975743     1.82372314    -0.01761116
 c      1.34438706     1.01893291    -0.04882585
 h     -0.07053576    -2.10385965     0.22722489
 h     -1.94369808     1.88689001    -0.79486161
 h      0.29130482     2.81248779     0.06974926
 h      2.33857860     1.50272788     0.06058527
 o      2.27295638    -1.32036713     0.02317650
 h      3.16969869    -1.06602961     0.08216646
 c     -2.65270141    -0.98507930    -0.04844580
 h     -2.25993474    -2.02440952    -0.05705867
 h     -3.19818810    -0.73202481     0.85438004
 h     -3.10712621    -0.63221847    -0.98610636
 h     -1.52527022     1.56132277     1.06666562
          17

 c      1.29476469    -0.41004954    -0.06257089
 c     -0.11395178    -0.94519394     0.04532374
 c     -1.28842948    -0.15792802     0.01486241
 c     -1.26216638     1.32381213     0.05143642
 c      0.17607894     1.81077740    -0.02439424
 c      1.35207699     1.01997447    -0.05200135
 h     -0.09043502    -2.08581600     0.23689246
 h     -1.94708748     1.87435071    -0.77935204
 h      0.27133907     2.87255050     0.07620707
 h      2.31921187     1.49471146     0.05608941
 o      2.27279836    -1.32341425     0.02179050
 h      3.22085801    -1.04149521     0.12250315
 c     -2.65672729    -0.98821655    -0.05608441
 h     -2.29638537    -2.01721771    -0.05568297
 h     -3.16521240    -0.73345925     0.86956905
 h     -3.07642303    -0.63172584    -0.96894423
 h     -1.54091618     1.57497516     1.09098644
          17

 c      1.29577860    -0.41947569    -0.06078622
 c     -0.10435594    -0.93128626     0.04462371
 c     -1.29294943    -0.15476308     0.01447286
 c     -1.26787278     1.32538073     0.05888114
 c      0.17268309     1.79658573    -0.03123607
 c      1.35914124     1.02022900    -0.05497821
 h     -0.11504665    -2.05155968     0.24454717
 h     -1.94084301     1.85145316    -0.74614637
 h      0.25426081     2.94058653     0.07969528
 h      2.30221813     1.48981480     0.05129136
 o      2.27254829    -1.32625795     0.02040122
 h      3.26085544    -1.01393990     0.16131791
 c     -2.65748360    -0.99024706    -0.06323198
 h     -2.33938119    -2.01311477    -0.05625886
 h     -3.13947955    -0.73371893     0.88641801
 h     -3.05753240    -0.63108311    -0.95935678
 h     -1.56540247     1.59403867     1.11399019
          17

 c      1.29620027    -0.42776912    -0.05905470
 c     -0.09406442    -0.91802401     0.04417408
 c     -1.29779354    -0.15356202     0.01373286
 c     -1.27326915     1.32739332     0.06637628
 c      0.16970122     1.78321682    -0.03789369
 c      1.36478196     1.01924669    -0.05780945
 h     -0.14292478    -2.00542854     0.25057885
 h     -1.92785246     1.82157873    -0.69940562
 h      0.23909828     2.99368364     0.07782731
 h      2.29507286     1.49180710     0.04702086
 o      2.27327104    -1.32866975     0.01917321
 h      3.27440779    -0.98891097     0.19607222
 c     -2.65497939    -0.99085156    -0.06906824
 h     -2.38524413    -2.01757216    -0.05923624
 h     -3.12091192    -0.73280921     0.90212357
 h     -3.05480645    -0.62728693    -0.96365671
 h     -1.59581868     1.61640839     1.13051174
          17

 c      1.29612497    -0.43461224    -0.05739725
 c     -0.08356623    -0.90502237     0.04393638
 c     -1.30265811    -0.15429585     0.01265219
 c     -1.27808253     1.32943399     0.07475152
 c      0.16714096     1.77179232    -0.04422094
 c      1.36856493     1.01680183    -0.06051117
 h     -0.17266755    -1.95543623     0.25606775
 h     -1.91398700     1.79046316    -0.64723113
 h      0.22592493     3.02007075     0.06935430
 h      2.30125021     1.50240941     0.04364637
 o      2.27539083    -1.33054094     0.01822565
 h      3.25625909    -0.96942844     0.22492466
 c     -2.64949285    -0.98971328    -0.07331275
 h     -2.43129205    -2.03347772    -0.06487530
 h     -3.10890872    -0.73091430     0.91343556
 h     -3.06883044    -0.61978761    -0.98128754
 h     -1.62920086     1.64001971     1.13716979
          17

 c      1.29567312    -0.43981129    -0.05582339
 c     -0.07331591    -0.89172728     0.04381117
 c     -1.30726198    -0.15683749     0.01124072
 c     -1.28174225     1.33085263     0.08496531
 c      0.16494029     1.76282689    -0.05013507
 c      1.37062001     1.01300230    -0.06304499
 h     -0.20321135    -1.91200133     0.26268652
 h     -1.90833234     1.76601894    -0.60164486
 h      0.21521689     3.01509760     0.05382234
 h      2.31794737     1.52002180     0.04082290
 o      2.27886079    -1.33184862     0.01761145
 h      3.20839852    -0.95643159     0.24709333
 c     -2.64151547    -0.98672863    -0.07630396
 h     -2.47619821    -2.05882094    -0.07329504
 h     -3.10279367    -0.72819509     0.91777476
 h     -3.09632686    -0.61066088    -1.00494947
 h     -1.66284567     1.66309864     1.13280175
          17

 c      1.29497988    -0.44329662    -0.05433854
 c     -0.06371962    -0.87772963     0.04369134
 c     -1.31135538    -0.16095663     0.00951140
 c     -1.28364158     1.33099400     0.09777158
 c      0.16300523     1.75645410    -0.05558789
 c      1.37147944     1.00822333    -0.06534028
 h     -0.23376793    -1.88418065     0.27205299
 h     -1.91989380     1.75556437    -0.57447817
 h      0.20757995     2.97856157     0.03127500
 h      2.33796350     1.54052081     0.03772883
 o      2.28314129    -1.33269611     0.01727272
 h      3.14045580    -0.94814493     0.26360844
 c     -2.63166042    -0.98213722    -0.07867196
 h     -2.51929092    -2.08719046    -0.08444769
 h     -3.10198244    -0.72469653     0.91376243
 h     -3.13192977    -0.60285077    -1.02511867
 h     -1.69452095     1.68430331     1.11839039
          17

 c      1.29418462    -0.44510407    -0.05295427
 c     -0.05519360    -0.86316725     0.04355424
 c     -1.31471748    -0.16633263     0.00748722
 c     -1.28373652     1.32962560     0.11307691
 c      0.16124052     1.75243850    -0.06055477
 c      1.37173750     1.00293598    -0.06733328
 h     -0.26306377    -1.87475541     0.28465914
 h     -1.95035320     1.76078683    -0.56939835
 h      0.20367401     2.91449356     0.00214463
 h      2.35360796     1.55924645     0.03352493
 o      2.28705747    -1.33343424     0.01694786
 h      3.07212117    -0.93824984     0.27884306
 c     -2.62059465    -0.97642435    -0.08102061
 h     -2.55963457    -2.11071366    -0.09805450
 h     -3.10599860    -0.72032724     0.90131177
 h     -3.17007128    -0.59855809    -1.03410804
 h     -1.72266382     1.70283777     1.09680739
          17

 c      1.29341685    -0.44533734    -0.05169586
 c     -0.04822288    -0.84880642     0.04350258
 c     -1.31715124    -0.17257912     0.00520702
 c     -1.28273363     1.32704061     0.12980535
 c      0.15956115     1.74997813    -0.06503535
 c      1.37181226     0.99757293    -0.06899004
 h     -0.28864588    -1.87897275     0.29941200
 h     -1.99158974     1.77656358    -0.57974275
 h      0.20422980     2.83336947    -0.03277983
 h      2.35935260     1.57250877     0.02764146
 o      2.28902640    -1.33468071     0.01615266
 h      3.02976133    -0.91588304     0.30086196
 c     -2.60899015    -0.97012881    -0.08380173
 h     -2.59573845    -2.12290521    -0.11361620
 h     -3.11443777    -0.71487434     0.88150561
 h     -3.20601035    -0.59870927    -1.02755158
 h     -1.74658156     1.71854594     1.07234772
          17

 c      1.29279261    -0.44412161    -0.05059848
 c     -0.04331882    -0.83569169     0.04370583
 c     -1.31848157    -0.17927230     0.00272758
 c     -1.28152474     1.32368816     0.14654796
 c      0.15786996     1.74736388    -0.06903987
 c      1.37186215     0.99246270    -0.07030860
 h     -0.30735103    -1.88836354     0.31434402
 h     -2.03212646     1.79552246    -0.59539731
 h      0.21016900     2.75604330    -0.07263185
 h      2.35268919     1.57821531     0.01983576
 o      2.28838333    -1.33673206     0.01459835
 h      3.02542108    -0.87544059     0.33475666
 c     -2.59747704    -0.96370965    -0.08729676
 h     -2.62578444    -2.12007347    -0.13049797
 h     -3.12690030    -0.70804522     0.85635235
 h     -3.23623815    -0.60304067    -1.00436682
 h     -1.76651801     1.73188187     1.04997213
          17

 c      1.29242233    -0.44158210    -0.04969189
 c     -0.04090319    -0.82475463     0.04431711
 c     -1.31856168    -0.18598084     0.00012404
 c     -1.28069789     1.31989184     0.16213845
 c      0.15601814     1.74205694    -0.07251264
 c      1.37179176     0.98779367    -0.07131040
 h     -0.31642706    -1.89520269     0.32760814
 h     -2.06310047     1.81188351    -0.60859175
 h      0.22274706     2.71291042    -0.11752778
 h      2.33415624     1.57604754     0.01014424
 o      2.28618805    -1.33894761     0.01266411
 h      3.04369720    -0.82660350     0.37501818
 c     -2.58659308    -0.95748297    -0.09160729
 h     -2.64797441    -2.10169325    -0.14803785
 h     -3.14286419    -0.69954840     0.82842347
 h     -3.25872927    -0.61027509    -0.96642093
 h     -1.78335947     1.74361371     1.03429597
          17

 c      1.29239924    -0.43786331    -0.04898988
 c     -0.04120347    -0.81664158     0.04543357
 c     -1.31729459    -0.19229558    -0.00251211
 c     -1.28050832     1.31584946     0.17582524
 c      0.15384787     1.73244107    -0.07528717
 c      1.37129722     0.98357909    -0.07202890
 h     -0.31426200    -1.89461290     0.33797260
 h     -2.07942456     1.82216909    -0.61487166
 h      0.24275634     2.72351548    -0.16921354
 h      2.30722908     1.56753806    -0.00117379
 o      2.28386723    -1.34036618     0.01099569
 h      3.06288779    -0.78436138     0.41181057
 c     -2.57672327    -0.95158384    -0.09662341
 h     -2.66084333    -2.07049867    -0.16565509
 h     -3.16149972    -0.68921618     0.80040638
 h     -3.27329074    -0.61820171    -0.91833528
 h     -1.79792972     1.75425536     1.02849989
          17

 c      1.29275910    -0.43314758    -0.04849274
 c     -0.04420045    -0.81169789     0.04709148
 c     -1.31466114    -0.19785459    -0.00507900
 c     -1.28105229     1.31173018     0.18725145
 c      0.15137826     1.71981607    -0.07735388
 c      1.36992445     0.97964588    -0.07249960
 h     -0.30056386    -1.88491972     0.34490520
 h     -2.07881993     1.82461231    -0.61214598
 h      0.26832602     2.77327458    -0.22788847
 h      2.27805443     1.55602763    -0.01369621
 o      2.28227542    -1.34032772     0.01005472
 h      3.06986998    -0.75892095     0.43812751
 c     -2.56803470    -0.94593005    -0.10199424
 h     -2.66352731    -2.03255278    -0.18296785
 h     -3.18149817    -0.67714446     0.77467886
 h     -3.28195259    -0.62372635    -0.86724539
 h     -1.81022121     1.76349027     1.03359543
          17

 c      1.29344605    -0.42765655    -0.04819428
 c     -0.04962121    -0.80998173     0.04926641
 c     -1.31073825    -0.20235803    -0.00747288
 c     -1.28238287     1.30773679     0.19637503
 c      0.14880416     1.70687401    -0.07903302
 c      1.36715737     0.97571203    -0.07274995
 h     -0.27630800    -1.86758163     0.34858089
 h     -2.06091121     1.81860717    -0.59984122
 h      0.29523804     2.83134175    -0.29003899
 h      2.25438235     1.54608209    -0.02695933
 o      2.28173199    -1.33852018     0.01006649
 h      3.05970393    -0.75488756     0.45065981
 c     -2.56045461    -0.94021165    -0.10716707
 h     -2.65594517    -1.99681570    -0.19991752
 h     -3.20104017    -0.66379296     0.75302525
 h     -3.28885897    -0.62317569    -0.82186327
 h     -1.81912831     1.76999485     1.04849766
          17

 c      1.29430620    -0.42164583    -0.04808607
 c     -0.05696313    -0.81126123     0.05186809
 c     -1.30569704    -0.20557821    -0.00959389
 c     -1.28449464     1.30408753     0.20338463
 c      0.14630690     1.69561434    -0.08074698
 c      1.36262476     0.97156089    -0.07278533
 h     -0.24360379    -1.84716265     0.34993975
 h     -2.02701597     1.80459017    -0.57870548
 h      0.31945936     2.87495287    -0.35103851
 h      2.24289146     1.54180867    -0.04066123
 o      2.28218528    -1.33490224     0.01106349
 h      3.03317251    -0.77249818     0.44912396
 c     -2.55378760    -0.93397973    -0.11156580
 h     -2.63875768    -1.97306133    -0.21680423
 h     -3.21797609    -0.64999095     0.73654432
 h     -3.29871563    -0.61323746    -0.79018426
 h     -1.82286248     1.77180068     1.07082002
          17

 c      1.29511493    -0.41540316    -0.04815803
 c     -0.06555516    -0.81503530     0.05474183
 c     -1.29978233    -0.20736505    -0.01134738
 c     -1.28721481     1.30092656     0.20866801
 c      0.14397337     1.68706809    -0.08284433
 c      1.35637705     0.96724420    -0.07258337
 h     -0.20537186    -1.83092143     0.35066843
 h     -1.98065206     1.78439837    -0.55132738
 h      0.33818252     2.89260332    -0.40716537
 h      2.24572551     1.54455289    -0.05477658
 o      2.28322104    -1.32971153     0.01286565
 h      2.99668675    -0.80751799     0.43656417
 c     -2.54798656    -0.92689204    -0.11487176
 h     -2.61303945    -1.96757183    -0.23403669
 h     -3.23016234    -0.63682941     0.72569675
 h     -3.31375328    -0.59245082    -0.77644470
 h     -1.81965484     1.76690877     1.09778119
          17

 c      1.29562966    -0.40923862    -0.04839512
 c     -0.07465910    -0.82067892     0.05770583
 c     -1.29328335    -0.20764930    -0.01264605
 c     -1.29006839     1.29820529     0.21286223
 c      0.14181578     1.68165401    -0.08557371
 c      1.34897210     0.96314429    -0.07211061
 h     -0.16468405    -1.82690004     0.35276083
 h     -1.92851799     1.76200242    -0.52325273
 h      0.34963530     2.87992503    -0.45586074
 h      2.25924952     1.55199750    -0.06940158
 o      2.28392537    -1.32355952     0.01498307
 h      2.96437667    -0.84979442     0.42084435
 c     -2.54333977    -0.91898295    -0.11719570
 h     -2.58002283    -1.97914867    -0.25162446
 h     -3.23581735    -0.62547875     0.72042722
 h     -3.33163949    -0.56216011    -0.77972158
 h     -1.80831046     1.75380966     1.12676354
          17

 c      1.29565595    -0.40345914    -0.04876694
 c     -0.08357697    -0.82775827     0.06063913
 c     -1.28650997    -0.20644386    -0.01341730
 c     -1.29222535     1.29560805     0.21690667
 c      0.13981094     1.67943160    -0.08909749
 c      1.34124139     0.95982095    -0.07134779
 h     -0.12404792    -1.84005242     0.35746998
 h     -1.88086355     1.74394424    -0.50372701
 h      0.35275198     2.83678717    -0.49554672
 h      2.27644709     1.55970096    -0.08448946
 o      2.28289951    -1.31738753     0.01661314
 h      2.95768431    -0.88411757     0.41458843
 c     -2.54033711    -0.91067086    -0.11898406
 h     -2.54129972    -1.99969912    -0.26891512
 h     -3.23379011    -0.61700589     0.72033864
 h     -3.34668655    -0.52593573    -0.79547592
 h     -1.78846888     1.73177400     1.15550167
          17

 c      1.29509427    -0.39832873    -0.04921414
 c     -0.09169967    -0.83630744     0.06356101
 c     -1.27977413    -0.20384342    -0.01361257
 c     -1.29273262     1.29267931     0.22182782
 c      0.13792316     1.68015423    -0.09348249
 c      1.33396116     0.95779266    -0.07029930
 h     -0.08533684    -1.86890147     0.36434602
 h     -1.84877319     1.73761201    -0.50313045
 h      0.34710744     2.76669570    -0.52576584
 h      2.29039759     1.56339328    -0.09976771
 o      2.27920653    -1.31179591     0.01720367
 h      2.99030732    -0.90117062     0.42613489
 c     -2.53937420    -0.90249495    -0.12078969
 h     -2.49909132    -2.01885186    -0.28486752
 h     -3.22371320    -0.61224191     0.72490986
 h     -3.35285297    -0.48808345    -0.81819289
 h     -1.76066274     1.70097231     1.18217625
          17

 c      1.29392329    -0.39403544    -0.04964623
 c     -0.09849698    -0.84675564     0.06661123
 c     -1.27336256    -0.20002323    -0.01321163
 c     -1.29107406     1.28923758     0.22806411
 c      0.13608678     1.68313841    -0.09862776
 c      1.32765940     0.95740224    -0.06898584
 h     -0.05032399    -1.90636465     0.37144761
 h     -1.83762795     1.74626650    -0.52511998
 h      0.33324642     2.67829851    -0.54810682
 h      2.29634062     1.56033448    -0.11484736
 o      2.27357176    -1.30641689     0.01714176
 h      3.04952208    -0.90771249     0.44864294
 c     -2.54057310    -0.89486545    -0.12310707
 h     -2.45612074    -2.02809478    -0.29850923
 h     -3.20604890    -0.61171089     0.73370109
 h     -3.34583434    -0.45247111    -0.84306747
 h     -1.72628266     1.66250877     1.20567074
          17

 c      1.29213969    -0.39068361    -0.04995638
 c     -0.10352921    -0.85958376     0.06995480
 c     -1.26749240    -0.19523708    -0.01222093
 c     -1.28744762     1.28563968     0.23500996
 c      0.13413397     1.68699017    -0.10409342
 c      1.32257455     0.95877108    -0.06743125
 h     -0.02093670    -1.94379072     0.37646995
 h     -1.84384458     1.76594357    -0.56152399
 h      0.31340516     2.58852318    -0.56833258
 h      2.29228830     1.54968866    -0.12937755
 o      2.26752419    -1.30062047     0.01721309
 h      3.11029260    -0.91521414     0.46887103
 c     -2.54376439    -0.88796742    -0.12630765
 h     -2.41523097    -2.02246171    -0.30923664
 h     -3.18200742    -0.61561878     0.74644901
 h     -3.32370475    -0.42202640    -0.86656442
 h     -1.68745326     1.61835887     1.22594791
          17

 c      1.28971600    -0.38830303    -0.05003532
 c     -0.10649880    -0.87503942     0.07370482
 c     -1.26226162    -0.18981197    -0.01067029
 c     -1.28237597     1.28249058     0.24150158
 c      0.13174559     1.68953107    -0.10893244
 c      1.31868052     0.96179788    -0.06565150
 h      0.00099411    -1.97430857     0.37765417
 h     -1.85964175     1.78902487    -0.59820845
 h      0.29181716     2.52337790    -0.59849254
 h      2.27906786     1.53248299    -0.14317108
 o      2.26220957    -1.29412138     0.01793729
 h      3.15427193    -0.92985065     0.47789431
 c     -2.54854909    -0.88176293    -0.13061165
 h     -2.37899978    -2.00073697    -0.31695332
 h     -3.15332458    -0.62389736     0.76297812
 h     -3.28688173    -0.39858185    -0.88652958
 h     -1.64675693     1.57113673     1.24419985
          17

 c      1.28659080    -0.38686254    -0.04977646
 c     -0.10729225    -0.89302735     0.07789445
 c     -1.25762181    -0.18413946    -0.00860883
 c     -1.27631053     1.28026668     0.24652808
 c      0.12865329     1.68892219    -0.11212683
 c      1.31572038     0.96617590    -0.06364943
 h      0.01407028    -1.99414481     0.37410101
 h     -1.87828348     1.80890569    -0.62301586
 h      0.27216995     2.50474194    -0.65180739
 h      2.26028093     1.51146373    -0.15629339
 o      2.25822419    -1.28694027     0.01951382
 h      3.17236704    -0.95290514     0.47201468
 c     -2.55437678    -0.87601606    -0.13604297
 h     -2.34938677    -1.96534214    -0.32216153
 h     -3.12193039    -0.63628678     0.78289384
 h     -3.23801319    -0.38273836    -0.90233261
 h     -1.60677299     1.52366169     1.26240656
          17

 c      1.28267725    -0.38629550    -0.04907714
 c     -0.10597972    -0.91309912     0.08247411
 c     -1.25338765    -0.17866235    -0.00609951
 c     -1.26958568     1.27921256     0.24954013
 c      0.12498978     1.68560324    -0.11385958
 c      1.31325359     0.97143202    -0.06141676
 h      0.01753712    -2.00284093     0.36577740
 h     -1.89545778     1.82146183    -0.62836330
 h      0.25359050     2.52763639    -0.72748093
 h      2.24194124     1.49074438    -0.16910805
 o      2.25574804    -1.27926784     0.02192394
 h      3.16244025    -0.98281832     0.45113512
 c     -2.56061759    -0.87031977    -0.14236264
 h     -2.32736118    -1.92227499    -0.32603941
 h     -3.08964462    -0.65240355     0.80517788
 h     -3.18189339    -0.37362762    -0.91517311
 h     -1.56952618     1.47844976     1.28227474
          17

 c      1.27788706    -0.38653032    -0.04783948
 c     -0.10279088    -0.93446600     0.08731295
 c     -1.24927480    -0.17385227    -0.00321180
 c     -1.26248997     1.27939445     0.25048198
 c      0.12111251     1.68167205    -0.11553224
 c      1.31076444     0.97702827    -0.05894514
 h      0.01139667    -2.00328036     0.35348354
 h     -1.90883655     1.82472390    -0.61069174
 h      0.23294748     2.56755064    -0.81025974
 h      2.23101921     1.47484746    -0.18222195
 o      2.25454642    -1.27140944     0.02495932
 h      3.12906124    -1.01593828     0.41828712
 c     -2.56663065    -0.86415124    -0.14903308
 h     -2.31260452    -1.88063529    -0.33040841
 h     -3.05804996    -0.67173551     0.82795484
 h     -3.12508802    -0.36875397    -0.92828155
 h     -1.53611168     1.43739084     1.30408094
          17

 c      1.27216375    -0.38751687    -0.04597113
 c     -0.09807666    -0.95603288     0.09220794
 c     -1.24495474    -0.17017552    -0.00001519
 c     -1.25527614     1.28074595     0.24972892
 c      0.11726740     1.67892143    -0.11852745
 c      1.30788750     0.98252733    -0.05625062
 h     -0.00358315    -2.00158522     0.33877736
 h     -1.91766571     1.81846261    -0.56966862
 h      0.20883029     2.60349406    -0.88495814
 h      2.23245853     1.46696706    -0.19617569
 o      2.25377091    -1.26379157     0.02816279
 h      3.08643672    -1.04625913     0.38055354
 c     -2.57183786    -0.85700914    -0.15531524
 h     -2.30368404    -1.85060564    -0.33738327
 h     -3.02857479    -0.69356299     0.84868735
 h     -3.07475060    -0.36443341    -0.94627458
 h     -1.50668787     1.40175017     1.32626851
          17

 c      1.26550826    -0.38923055    -0.04338694
 c     -0.09225003    -0.97652543     0.09691940
 c     -1.24012015    -0.16804699     0.00342267
 c     -1.24809319     1.28304690     0.24800233
 c      0.11356608     1.67832742    -0.12370838
 c      1.30464253     0.98772833    -0.05340730
 h     -0.02607985    -2.00604241     0.32363401
 h     -1.92294981     1.80422401    -0.50807688
 h      0.18162061     2.62403570    -0.94240035
 h      2.24619297     1.46740474    -0.21092438
 o      2.25180340    -1.25695292     0.03080844
 h      3.06081547    -1.06561671     0.34935667
 c     -2.57578814    -0.84864008    -0.16057067
 h     -2.29911720    -1.83927229    -0.34859335
 h     -3.00265552    -0.71688766     0.86478564
 h     -3.03652833    -0.35732417    -0.97290449
 h     -1.48076964     1.37236356     1.34610716
          17

 c      1.25798277    -0.39163143    -0.04001196
 c     -0.08572058    -0.99480357     0.10124701
 c     -1.23454502    -0.16778204     0.00703261
 c     -1.24086467     1.28585955     0.24630059
 c      0.11005528     1.68031138    -0.13152618
 c      1.30142974     0.99265621    -0.05055696
 h     -0.05466165    -2.02388707     0.30964014
 h     -1.92828596     1.78578118    -0.43225260
 h      0.15246077     2.62431625    -0.97822310
 h      2.26704826     1.47366972    -0.22560415
 o      2.24715451    -1.25131858     0.03231698
 h      3.07650510    -1.06775778     0.33384034
 c     -2.57817694    -0.83920900    -0.16463507
 h     -2.29875412    -1.84662716    -0.36437185
 h     -2.98181448    -0.74046012     0.87431771
 h     -3.01273343    -0.34637446    -1.00807335
 h     -1.45756140     1.34978708     1.36086750
          17

 c      1.24969842    -0.39460106    -0.03578747
 c     -0.07886825    -1.01028493     0.10511182
 c     -1.22812091    -0.16956257     0.01073830
 c     -1.23318221     1.28849621     0.24580720
 c      0.10675029     1.68498265    -0.14217756
 c      1.29877308     0.99742654    -0.04787558
 h     -0.08804948    -2.05675719     0.29709371
 h     -1.94070017     1.76938204    -0.35198104
 h      0.12270683     2.60325583    -0.99107181
 h      2.28766357     1.48208802    -0.23887132
 o      2.24036408    -1.24686042     0.03292685
 h      3.12616453    -1.05432608     0.33021956
 c     -2.57882690    -0.82922858    -0.16793349
 h     -2.30394571    -1.86581844    -0.38365350
 h     -2.96759034    -0.76291937     0.87645103
 h     -3.00235488    -0.33330585    -1.04694227
 h     -1.43615449     1.33431216     1.36882049
          17

 c      1.24081889    -0.39793240    -0.03067564
 c     -0.07207567    -1.02311819     0.10856303
 c     -1.22085855    -0.17343180     0.01445522
 c     -1.22442703     1.29016991     0.24760063
 c      0.10364362     1.69221091    -0.15565164
 c      1.29706087     1.00211909    -0.04552775
 h     -0.12477232    -2.09897358     0.28495343
 h     -1.96904833     1.76209812    -0.27761828
 h      0.09377756     2.56261780    -0.98204297
 h      2.30159348     1.48937313    -0.24945253
 o      2.23338528    -1.24329270     0.03331219
 h      3.18050602    -1.03162346     0.32785874
 c     -2.57766855    -0.81931981    -0.17123457
 h     -2.31634913    -1.88732573    -0.40464044
 h     -2.96136991    -0.78297017     0.87147407
 h     -3.00261845    -0.32116188    -1.08218554
 h     -1.41558506     1.32590421     1.36981957
          17

 c      1.23157456    -0.40137591    -0.02466019
 c     -0.06576272    -1.03391525     0.11169883
 c     -1.21286354    -0.17931649     0.01809864
 c     -1.21433751     1.29041187     0.25214406
 c      0.10071970     1.70153764    -0.17163917
 c      1.29642565     1.00672787    -0.04364102
 h     -0.16272104    -2.14080740     0.27175408
 h     -2.01737577     1.76721419    -0.21428301
 h      0.06707286     2.50782714    -0.95565520
 h      2.30490615     1.49338043    -0.25651216
 o      2.22777095    -1.24039159     0.03393337
 h      3.21653767    -1.00484224     0.31958489
 c     -2.57473304    -0.81002148    -0.17530904
 h     -2.33679193    -1.90288978    -0.42555908
 h     -2.96418857    -0.79950883     0.86047293
 h     -3.01047207    -0.31257542    -1.10701633
 h     -1.39485420     1.32416573     1.36549585
          17

 c      1.22225676    -0.40469127    -0.01774560
 c     -0.06036506    -1.04334762     0.11458887
 c     -1.20430572    -0.18705591     0.02159633
 c     -1.20351707     1.28935625     0.25911977
 c      0.09799207     1.71194103    -0.18929237
 c      1.29672576     1.01116513    -0.04230022
 h     -0.19927437    -2.17312585     0.25647652
 h     -2.07902263     1.78119243    -0.15983326
 h      0.04364018     2.45043135    -0.92250762
 h      2.29662276     1.49329065    -0.25979775
 o      2.22429310    -1.23802106     0.03497889
 h      3.22319738    -0.97712429     0.30262215
 c     -2.57014949    -0.80171762    -0.18071121
 h     -2.36490754    -1.90723674    -0.44509218
 h     -2.97652636    -0.81166001     0.84481926
 h     -3.02329570    -0.30891043    -1.11693932
 h     -1.37301060     1.32839305     1.35905701
          17

 c      1.21319218    -0.40768598    -0.00995826
 c     -0.05627435    -1.05190837     0.11724859
 c     -1.19539757    -0.19641835     0.02489982
 c     -1.19309169     1.28748281     0.26787640
 c      0.09555594     1.72163067    -0.20698511
 c      1.29756272     1.01527480    -0.04154894
 h     -0.23180174    -2.18996545     0.23881534
 h     -2.14061757     1.79688546    -0.10973935
 h      0.02340323     2.41028109    -0.90190023
 h      2.27875550     1.48962462    -0.25967520
 o      2.22313783    -1.23608508     0.03647452
 h      3.19811865    -0.95010390     0.27687887
 c     -2.56413898    -0.79463100    -0.18768395
 h     -2.39926737    -1.89836328    -0.46254699
 h     -2.99811122    -0.81874766     0.82563788
 h     -3.03912900    -0.31009096    -1.11028489
 h     -1.34926835     1.33770572     1.35464554
          17

 c      1.20470636    -0.41024787    -0.00134875
 c     -0.05377579    -1.05983926     0.11964851
 c     -1.18638748    -0.20710628     0.02799116
 c     -1.18404928     1.28523211     0.27785259
 c      0.09358577     1.72862853    -0.22283090
 c      1.29832342     1.01883234    -0.04138955
 h     -0.25811858    -2.18915498     0.21906638
 h     -2.18988897     1.80808465    -0.06126791
 h      0.00486859     2.40872791    -0.91552758
 h      2.25614789     1.48420645    -0.25710497
 o      2.22398442    -1.23453183     0.03833550
 h      3.14643157    -0.92380394     0.24413492
 c     -2.55699612    -0.78882901    -0.19612485
 h     -2.43766535    -1.87744941    -0.47793120
 h     -3.02776676    -0.82026043     0.80346369
 h     -3.05680589    -0.31463066    -1.08826647
 h     -1.32303295     1.35114676     1.35632470
          17

 c      1.19708085    -0.41236674     0.00800653
 c     -0.05299703    -1.06711594     0.12173309
 c     -1.17756464    -0.21875848     0.03088298
 c     -1.17698085     1.28287131     0.28871183
 c      0.09211492     1.73254987    -0.23645688
 c      1.29827918     1.02154707    -0.04178591
 h     -0.27680009    -2.17232149     0.19793290
 h     -2.21898245     1.81102818    -0.01385790
 h     -0.01251128     2.44795777    -0.96641808
 h      2.23570720     1.47987097    -0.25348308
 o      2.22588685    -1.23344530     0.04036498
 h      3.08289240    -0.89529256     0.20806816
 c     -2.54904692    -0.78422326    -0.20559335
 h     -2.47746472    -1.84877258    -0.49201079
 h     -3.06338626    -0.81587200     0.77825635
 h     -3.07614018    -0.31968142    -1.05487848
 h     -1.29378829     1.36768408     1.36681041
          17

 c      1.19051339    -0.41412033     0.01800701
 c     -0.05387831    -1.07343558     0.12343844
 c     -1.16926318    -0.23095624     0.03361165
 c     -1.17210736     1.28052777     0.30036014
 c      0.09088329     1.73487637    -0.24932438
 c      1.29677231     1.02312904    -0.04268954
 h     -0.28743476    -2.14496889     0.17634256
 h     -2.22429808     1.80407834     0.03177653
 h     -0.02660566     2.50801169    -1.03523334
 h      2.22431879     1.47952257    -0.25019049
 o      2.22722824    -1.23318393     0.04228696
 h      3.03300729    -0.85677707     0.17370687
 c     -2.54059038    -0.78057735    -0.21538835
 h     -2.51604956    -1.81928557    -0.50628281
 h     -3.10210616    -0.80552985     0.74977490
 h     -3.09799706    -0.32126215    -1.01636034
 h     -1.26097201     1.38612261     1.38638907
          17

 c      1.18509383    -0.41561601     0.02853499
 c     -0.05617437    -1.07822801     0.12471064
 c     -1.16185485    -0.24323706     0.03622810
 c     -1.16931782     1.27824060     0.31291722
 c      0.08954558     1.73719524    -0.26297342
 c      1.29346442     1.02342950    -0.04409477
 h     -0.29078475    -2.11634470     0.15523484
 h     -2.20584338     1.78728797     0.07426163
 h     -0.03499565     2.56754377    -1.10123148
 h      2.22564020     1.48458948    -0.24789086
 o      2.22662657    -1.23417920     0.04395736
 h      3.01910766    -0.79933829     0.14401213
 c     -2.53187344    -0.77756434    -0.22474830
 h     -2.55134067    -1.79701637    -0.52265779
 h     -3.14067834    -0.78956141     0.71809873
 h     -3.12375931    -0.31506979    -0.97963341
 h     -1.22402625     1.40502769     1.41271578
          17

 c      1.18082271    -0.41693099     0.03946855
 c     -0.05950045    -1.08079940     0.12552737
 c     -1.15573166    -0.25511248     0.03879169
 c     -1.16813049     1.27595318     0.32664122
 c      0.08782348     1.74038675    -0.27821599
 c      1.28848768     1.02254041    -0.04607556
 h     -0.28852824    -2.09776260     0.13528520
 h     -2.16744181     1.76246339     0.11175578
 h     -0.03656714     2.61338926    -1.15198163
 h      2.23799114     1.49396650    -0.24610972
 o      2.22451878    -1.23612633     0.04554679
 h      3.03529565    -0.72626989     0.11687135
 c     -2.52316592    -0.77490239    -0.23316221
 h     -2.58209420    -1.78786525    -0.54268150
 h     -3.17594299    -0.76872143     0.68400946
 h     -3.15380922    -0.29803156    -0.94977340
 h     -1.18264703     1.42277785     1.44169900
          17

 c      1.17766872    -0.41809144     0.05069117
 c     -0.06343410    -1.08072038     0.12591167
 c     -1.15128414    -0.26608829     0.04136649
 c     -1.16758359     1.27344569     0.34183757
 c      0.08551595     1.74475631    -0.29528441
 c      1.28233512     1.02074979    -0.04876029
 h     -0.28222181    -2.09801335     0.11671203
 h     -2.11795430     1.73374237     0.14189253
 h     -0.03131843     2.63904750    -1.18171762
 h      2.25547439     1.50454487    -0.24358227
 o      2.22249335    -1.23799085     0.04728123
 h      3.05749659    -0.65297284     0.08916638
 c     -2.51489731    -0.77250009    -0.24060834
 h     -2.60766998    -1.79243958    -0.56661461
 h     -3.20526480    -0.74414068     0.64905880
 h     -3.18586564    -0.26978645    -0.92818472
 h     -1.13704551     1.43775848     1.46885065
          17

 c      1.17560219    -0.41907684     0.06209359
 c     -0.06762910    -1.07827592     0.12591598
 c     -1.14887893    -0.27569066     0.04401578
 c     -1.16616892     1.27027325     0.35878779
 c      0.08249375     1.75026375    -0.31407338
 c      1.27559314     1.01840534    -0.05227302
 h     -0.27208047    -2.11792205     0.09944705
 h     -2.07226746     1.70807679     0.16173638
 h     -0.01991295     2.64200106    -1.18855184
 h      2.27112497     1.51276436    -0.23901553
 o      2.22173946    -1.23882065     0.04924034
 h      3.06760099    -0.59378634     0.06000298
 c     -2.50768057    -0.77047222    -0.24750635
 h     -2.62754261    -1.80585301    -0.59318049
 h     -3.22682717    -0.71720264     0.61534468
 h     -3.21498229    -0.23277962    -0.91319433
 h     -1.08806529     1.44859830     1.49036858
          17

 c      1.17458202    -0.41982917     0.07357366
 c     -0.07183043    -1.07448472     0.12558548
 c     -1.14882835    -0.28350214     0.04679448
 c     -1.16216312     1.26588804     0.37765686
 c      0.07871694     1.75661756    -0.33424453
 c      1.26873330     1.01580337    -0.05669399
 h     -0.25706745    -2.14977969     0.08355201
 h     -2.04785098     1.69362812     0.16844465
 h     -0.00347941     2.62260581    -1.17332144
 h      2.27943040     1.51586754    -0.23161315
 o      2.22277620    -1.23804074     0.05140337
 h      3.05778523    -0.55714686     0.03000934
 c     -2.50215866    -0.76901004    -0.25445037
 h     -2.64115004    -1.82064624    -0.62022480
 h     -3.23975650    -0.68940898     0.58517127
 h     -3.23537431    -0.19095998    -0.90218419
 h     -1.03711331     1.45435268     1.50376153
          17

 c      1.17451977    -0.42026858     0.08503589
 c     -0.07580159    -1.07062782     0.12494244
 c     -1.15134334    -0.28920449     0.04974429
 c     -1.15464438     1.26008963     0.39827972
 c      0.07426292     1.76322248    -0.35518567
 c      1.26202916     1.01314117    -0.06205168
 h     -0.23617693    -2.18239886     0.06937161
 h     -2.05333476     1.69437386     0.16154936
 h      0.01637320     2.58471646    -1.14014623
 h      2.27739160     1.51243476    -0.22121342
 o      2.22566717    -1.23540374     0.05371598
 h      3.02735131    -0.54634494     0.00027994
 c     -2.49882047    -0.76823696    -0.26196816
 h     -2.64811254    -1.83000603    -0.64561572
 h     -3.24409406    -0.66227428     0.56074211
 h     -3.24233475    -0.14833208    -0.89319685
 h     -0.98590608     1.45461403     1.50826194
          17

 c      1.17525045    -0.42031428     0.09639021
 c     -0.07929359    -1.06777270     0.12399771
 c     -1.15647862    -0.29261310     0.05289519
 c     -1.14421616     1.25333911     0.41995062
 c      0.06933174     1.76898286    -0.37582991
 c      1.25554497     1.01050587    -0.06833017
 h     -0.20933870    -2.20619046     0.05735453
 h     -2.08040435     1.70628570     0.14516842
 h      0.03751058     2.53806743    -1.09860542
 h      2.26473093     1.50249970    -0.20822147
 o      2.23012748    -1.23096443     0.05613091
 h      2.98122998    -0.55992145    -0.02827878
 c     -2.49791156    -0.76813313    -0.27040829
 h     -2.64847396    -1.82950272    -0.66782953
 h     -3.24063813    -0.63725755     0.54390806
 h     -3.23314832    -0.10813712    -0.88541385
 h     -0.93607945     1.44957889     1.50518539
          17

 c      1.17652897    -0.41990595     0.10755104
 c     -0.08208161    -1.06655692     0.12276686
 c     -1.16409313    -0.29368975     0.05627084
 c     -1.13231541     1.24639919     0.44153814
 c      0.06419032     1.77208575    -0.39446166
 c      1.24914356     1.00787187    -0.07547653
 h     -0.17747783    -2.21530152     0.04783803
 h     -2.11215126     1.72135004     0.12650205
 h      0.05760172     2.50103736    -1.06608433
 h      2.24385560     1.48754015    -0.19348760
 o      2.23544724    -1.22518230     0.05865792
 h      2.93121815    -0.59002683    -0.05575346
 c     -2.49943396    -0.76851283    -0.27990566
 h     -2.64281316    -1.81763745    -0.68622951
 h     -3.23067257    -0.61572600     0.53591217
 h     -3.20722175    -0.07255270    -0.87903726
 h     -0.88879056     1.44007114     1.49805219
          17

 c      1.17806255    -0.41901605     0.11843576
 c     -0.08401118    -1.06714916     0.12128164
 c     -1.17383967    -0.29253950     0.05989297
 c     -1.12025294     1.23985665     0.46181723
 c      0.05904824     1.77042654    -0.40913297
 c      1.24251393     1.00509714    -0.08340399
 h     -0.14221891    -2.20790344     0.04092570
 h     -2.13443655     1.73299108     0.11251133
 h      0.07515426     2.49605774    -1.06306871
 h      2.21964358     1.47036282    -0.17815523
 o      2.24036601    -1.21906688     0.06145084
 h      2.89773766    -0.62017135    -0.08459805
 c     -2.50318312    -0.76902112    -0.29036418
 h     -2.63225157    -1.79596177    -0.70123088
 h     -3.21564516    -0.59894709     0.53711202
 h     -3.16595428    -0.04256562    -0.87508272
 h     -0.84448498     1.42742355     1.49206646
          17

 c      1.17958041    -0.41764356     0.12895807
 c     -0.08502207    -1.06926431     0.11959978
 c     -1.18518687    -0.28939979     0.06378203
 c     -1.10892161     1.23400014     0.47976424
 c      0.05400280     1.76334455    -0.41924115
 c      1.23525524     1.00194566    -0.09199752
 h     -0.10557070    -2.18614404     0.03642133
 h     -2.13915486     1.73758520     0.10827742
 h      0.08980653     2.52958959    -1.09484300
 h      2.19856860     1.45463715    -0.16343420
 o      2.24350673    -1.21380535     0.06482237
 h      2.90254026    -0.63138757    -0.11978456
 c     -2.50879183    -0.76914701    -0.30144127
 h     -2.61836961    -1.76902769    -0.71441762
 h     -3.19690405    -0.58807731     0.54673719
 h     -3.11257546    -0.01784568    -0.87525021
 h     -0.80304836     1.41310807     1.49256012
          17

 c      1.18090092    -0.41578752     0.13901455
 c     -0.08515929    -1.07218829     0.11781268
 c     -1.19746473    -0.28462393     0.06795496
 c     -1.09882551     1.22891081     0.49477994
 c      0.04915407     1.75234006    -0.42608564
 c      1.22705232     0.99818123    -0.10113356
 h     -0.06961297    -2.15622420     0.03378031
 h     -2.12320647     1.73391224     0.11687069
 h      0.10074258     2.58374500    -1.14508569
 h      2.18655479     1.44379532    -0.15031590
 o      2.24478043    -1.20950416     0.06889462
 h      2.94618495    -0.62252220    -0.16308078
 c     -2.51578507    -0.76828837    -0.31256714
 h     -2.60296552    -1.74372701    -0.72841640
 h     -3.17561433    -0.58409748     0.56280660
 h     -3.05182406     0.00329722    -0.88177723
 h     -0.76442736     1.39820501     1.50265664
          17

 c      1.18193544    -0.41343988     0.14847946
 c     -0.08456923    -1.07486147     0.11604562
 c     -1.20992405    -0.27865097     0.07242175
 c     -1.09009521     1.22456026     0.50679939
 c      0.04461249     1.73937618    -0.43130797
 c      1.21790954     0.99371044    -0.11070614
 h     -0.03612783    -2.12792641     0.03211653
 h     -2.08739385     1.72260267     0.13953974
 h      0.10657338     2.63601468    -1.19414540
 h      2.18604618     1.43958293    -0.13941149
 o      2.24551614    -1.20515848     0.07334276
 h      3.00615022    -0.61062657    -0.20887480
 c     -2.52366525    -0.76591189    -0.32306217
 h     -2.58763035    -1.72719353    -0.74612899
 h     -3.15289290    -0.58766528     0.58233742
 h     -2.98920636     0.02352055    -0.89703436
 h     -0.72932111     1.38307857     1.52161240
          17

 c      1.18265062    -0.41060914     0.15721826
 c     -0.08347336    -1.07614458     0.11444043
 c     -1.22180933    -0.27195929     0.07718032
 c     -1.08245315     1.22081398     0.51623874
 c      0.04042115     1.72578892    -0.43596483
 c      1.20827269     0.98865505    -0.12063022
 h     -0.00630655    -2.11201289     0.03039855
 h     -2.03647794     1.70619265     0.17564587
 h      0.10630038     2.67181113    -1.22970533
 h      2.19452550     1.44134550    -0.13108489
 o      2.24702442    -1.19991759     0.07773902
 h      3.05996368    -0.61040750    -0.24971388
 c     -2.53201806    -0.76176701    -0.33237864
 h     -2.57334214    -1.72331630    -0.76923822
 h     -3.13005131    -0.59892834     0.60185366
 h     -2.92978145     0.04521731    -0.92262648
 h     -0.69927845     1.36751648     1.54527585
          17

 c      1.18304833    -0.40733939     0.16510339
 c     -0.08211103    -1.07530483     0.11311571
 c     -1.23243617    -0.26501364     0.08220862
 c     -1.07515106     1.21734821     0.52383659
 c      0.03654094     1.71231907    -0.44058298
 c      1.19889651     0.98329085    -0.13082456
 h      0.01909564    -2.11490793     0.02790626
 h     -1.98030426     1.68976669     0.22231602
 h      0.09952001     2.68396375    -1.24594085
 h      2.20601214     1.44671380    -0.12572313
 o      2.25002818    -1.19345464     0.08180452
 h      3.09441972    -0.62802830    -0.28043218
 c     -2.54056854    -0.75597160    -0.34035231
 h     -2.56044143    -1.73028658    -0.79696607
 h     -3.10877511    -0.61739860     0.61805528
 h     -2.87707816     0.06881087    -0.95822733
 h     -0.67607536     1.35113275     1.56817908
          17

 c      1.18316634    -0.40371468     0.17202184
 c     -0.08066223    -1.07239288     0.11213180
 c     -1.24125922    -0.25821912     0.08745503
 c     -1.06697132     1.21357944     0.53046801
 c      0.03287004     1.69935235    -0.44537349
 c      1.19057934     0.97792807    -0.14120203
 h      0.03916194    -2.13445961     0.02462890
 h     -1.93435022     1.68140624     0.27452105
 h      0.08623357     2.66985634    -1.24089311
 h      2.21402923     1.45294741    -0.12385308
 o      2.25476813    -1.18579451     0.08542407
 h      3.10391951    -0.66376049    -0.29846209
 c     -2.54913222    -0.74886370    -0.34726570
 h     -2.54897389    -1.74172959    -0.82634306
 h     -3.09112660    -0.64197347     0.62841113
 h     -2.83296087     0.09199256    -1.00102752
 h     -0.66090251     1.33366973     1.58560264
          17

 c      1.18308001    -0.39985933     0.17787663
 c     -0.07921700    -1.06809900     0.11149781
 c     -1.24791325    -0.25189407     0.09283328
 c     -1.05666489     1.20883816     0.53686628
 c      0.02926753     1.68703534    -0.45033484
 c      1.18396014     0.97282620    -0.15167627
 h      0.05259628    -2.16164957     0.02116415
 h     -1.91491808     1.68990243     0.32716940
 h      0.06669025     2.63001404    -1.21521025
 h      2.21379370     1.45792265    -0.12607294
 o      2.26110378    -1.17718555     0.08863515
 h      3.08880261    -0.71403311    -0.30368712
 c     -2.55751844    -0.74079305    -0.35368677
 h     -2.53898050    -1.75017943    -0.85367876
 h     -3.07936867    -0.67109825     0.63149175
 h     -2.79833098     0.11076101    -1.04643200
 h     -0.65379964     1.31507553     1.59477610
          17

 c      1.18290555    -0.39593526     0.18258510
 c     -0.07781562    -1.06328518     0.11120567
 c     -1.25221905    -0.24627001     0.09822614
 c     -1.04401159     1.20293441     0.54328386
 c      0.02557806     1.67523084    -0.45522737
 c      1.17942728     0.96815945    -0.16217340
 h      0.05818009    -2.18603471     0.01828069
 h     -1.92681306     1.71801788     0.37868051
 h      0.04131871     2.56853510    -1.17245921
 h      2.20312593     1.46055018    -0.13293205
 o      2.26843542    -1.16809334     0.09168674
 h      3.05649215    -0.77152379    -0.29937604
 c     -2.56547998    -0.73202795    -0.36023580
 h     -2.53053665    -1.74985849    -0.87591531
 h     -3.07567233    -0.70298931     0.62696166
 h     -2.77379960     0.12127569    -1.08946933
 h     -0.65342519     1.29546140     1.59537602
          17

 c      1.18280089    -0.39213100     0.18607626
 c     -0.07649710    -1.05864647     0.11125441
 c     -1.25416459    -0.24150487     0.10349667
 c     -1.03026446     1.19647150     0.54951969
 c      0.02166033     1.66330732    -0.45942156
 c      1.17708770     0.96401014    -0.17264148
 h      0.05524890    -2.19964762     0.01658988
 h     -1.95810558     1.75880548     0.43065465
 h      0.01062050     2.49542285    -1.12095105
 h      2.18266186     1.46089777    -0.14484158
 o      2.27549279    -1.15924223     0.09517459
 h      3.02482975    -0.82452364    -0.29431845
 c     -2.57272984    -0.72275173    -0.36740848
 h     -2.52365605    -1.73780489    -0.89129722
 h     -3.08178194    -0.73583347     0.61526228
 h     -2.75991940     0.12116776    -1.12597938
 h     -0.65718947     1.27506962     1.58956104
          17

 c      1.18295459    -0.38862843     0.18828779
 c     -0.07532353    -1.05459611     0.11165662
 c     -1.25387631    -0.23769445     0.10850255
 c     -1.01719808     1.19036849     0.55527835
 c      0.01742881     1.64986277    -0.46169933
 c      1.17676192     0.96036385    -0.18305269
 h      0.04382593    -2.19823256     0.01643032
 h     -1.99110456     1.80125782     0.48402383
 h     -0.02529037     2.42973617    -1.07614268
 h      2.15581802     1.46022695    -0.16203890
 o      2.28051072    -1.15144652     0.10000897
 h      3.01952388    -0.85985466    -0.30230166
 c     -2.57899166    -0.71307330    -0.37546717
 h     -2.51817826    -1.71406498    -0.89958726
 h     -3.09869799    -0.76791049     0.59711344
 h     -2.75714916     0.11003336    -1.15329089
 h     -0.66171804     1.25426634     1.58155307
          17

 c      1.18355542    -0.38554568     0.18916711
 c     -0.07439679    -1.05124980     0.11243548
 c     -1.25158856    -0.23488105     0.11310793
 c     -1.00620853     1.18534152     0.56037723
 c      0.01290844     1.63302917    -0.46051239
 c      1.17802798     0.95710006    -0.19339619
 h      0.02455925    -2.18131979     0.01784707
 h     -2.01250523     1.83646049     0.53775494
 h     -0.06756502     2.39606192    -1.05772153
 h      2.12841554     1.46090458    -0.18461148
 o      2.28273214    -1.14498265     0.10665907
 h      3.05092867    -0.87335392    -0.33013637
 c     -2.58405104    -0.70303075    -0.38437186
 h     -2.51367396    -1.68164233    -0.90212206
 h     -3.12643109    -0.79763028     0.57302765
 h     -2.76577432     0.08949434    -1.17056941
 h     -0.66353470     1.23346528     1.57655837
          17

 c      1.18476113    -0.38290858     0.18867644
 c     -0.07385920    -1.04841735     0.11362158
 c     -1.24761744    -0.23305865     0.11718977
 c     -0.99812274     1.18178610     0.56485551
 c      0.00811903     1.61224517    -0.45536878
 c      1.18037467     0.95399942    -0.20366016
 h     -0.00139186    -2.15223677     0.02058122
 h     -2.01514275     1.85905044     0.58971938
 h     -0.11758617     2.40388670    -1.07347928
 h      2.10736237     1.46586940    -0.21258755
 o      2.28336774    -1.13942951     0.11454307
 h      3.09930280    -0.87269987    -0.36803310
 c     -2.58778891    -0.69260493    -0.39374934
 h     -2.50938812    -1.64628463    -0.90173976
 h     -3.16388644    -0.82352825     0.54307813
 h     -2.78587207     0.06312608    -1.17903810
 h     -0.65986417     1.21296525     1.57885249
          17

 c      1.18669521    -0.38069140     0.18679864
 c     -0.07385875    -1.04559695     0.11525338
 c     -1.24234606    -0.23216259     0.12064042
 c     -0.99328559     1.17984437     0.56908239
 c      0.00274864     1.58929462    -0.44762318
 c      1.18344565     0.95083473    -0.21382308
 h     -0.03252134    -2.11815133     0.02406570
 h     -1.99650085     1.86652792     0.63753714
 h     -0.17311453     2.43547713    -1.11005773
 h      2.09801084     1.47735253    -0.24600270
 o      2.28402982    -1.13434281     0.12279877
 h      3.13942833    -0.86639357    -0.40189557
 c     -2.59018436    -0.68177264    -0.40294476
 h     -2.50428223    -1.61554160    -0.90229642
 h     -3.20892927    -0.84429584     0.50703820
 h     -2.81731994     0.03613250    -1.18194992
 h     -0.64930914     1.19284600     1.58969698
          17

 c      1.18945166    -0.37887183     0.18353876
 c     -0.07449440    -1.04205467     0.11737399
 c     -1.23621372    -0.23204898     0.12337123
 c     -0.99162850     1.17946027     0.57374352
 c     -0.00375590     1.56652682    -0.43909821
 c      1.18723025     0.94753497    -0.22387611
 h     -0.06726511    -2.08915536     0.02750037
 h     -1.95762523     1.85870563     0.67903708
 h     -0.22884014     2.46653851    -1.14892888
 h      2.10135625     1.49531194    -0.28477285
 o      2.28569984    -1.12952018     0.13087477
 h      3.15651247    -0.85910077    -0.42274264
 c     -2.59129156    -0.67061593    -0.41122477
 h     -2.49728170    -1.59635435    -0.90741660
 h     -3.25864101    -0.85889426     0.46480454
 h     -2.85973090     0.01431285    -1.18381490
 h     -0.63201776     1.17305133     1.60664689
          17

 c      1.19309439    -0.37744876     0.17892199
 c     -0.07577132    -1.03712219     0.12000963
 c     -1.22970393    -0.23247941     0.12532015
 c     -0.99266655     1.18035335     0.57965643
 c     -0.01184478     1.54552347    -0.43106092
 c      1.19203876     0.94426578    -0.23385900
 h     -0.10433158    -2.07483024     0.03013891
 h     -1.90329549     1.83796618     0.71263543
 h     -0.27983205     2.48140430    -1.17805023
 h      2.11353964     1.51695575    -0.32837599
 o      2.28877620    -1.12492092     0.13853208
 h      3.14516758    -0.85272063    -0.42675341
 c     -2.59122189    -0.65942220    -0.41812929
 h     -2.48773229    -1.59167596    -0.91876752
 h     -3.30970297    -0.86670770     0.41686640
 h     -2.91202913     0.00205005    -1.18843272
 h     -0.60928196     1.15357279     1.62489273
          17

 c      1.19765325    -0.37642453     0.17299080
 c     -0.07759956    -1.03066428     0.12313194
 c     -1.22333035    -0.23312215     0.12645961
 c     -0.99541426     1.18191371     0.58751662
 c     -0.02173210     1.52709177    -0.42421433
 c      1.19826593     0.94134294    -0.24387091
 h     -0.14266344    -2.07881854     0.03175598
 h     -1.84338069     1.81039960     0.73792728
 h     -0.32278795     2.47276854    -1.19171150
 h      2.12817832     1.53792803    -0.37567123
 o      2.29324015    -1.12060014     0.14576711
 h      3.10672644    -0.84740861    -0.41406283
 c     -2.59016867    -0.64864325    -0.42376728
 h     -2.47577598    -1.59875870    -0.93521005
 h     -3.35881364    -0.86764574     0.36460122
 h     -2.97158727     0.00032439    -1.19660040
 h     -0.58293038     1.13456976     1.63941573
          17

 c      1.20311476    -0.37577915     0.16580520
 c     -0.07984327    -1.02328912     0.12664016
 c     -1.21761985    -0.23357564     0.12679753
 c     -0.99831206     1.18310218     0.59770030
 c     -0.03341416     1.51153985    -0.41890760
 c      1.20614149     0.93907775    -0.25404365
 h     -0.18089375    -2.09631076     0.03287407
 h     -1.79402461     1.78696307     0.75644774
 h     -0.35584677     2.43834033    -1.18805095
 h      2.13926682     1.55402880    -0.42505779
 o      2.29864082    -1.11672168     0.15284794
 h      3.04954863    -0.84138470    -0.38937830
 c     -2.58843839    -0.63872757    -0.42878455
 h     -2.46230660    -1.61089970    -0.95369900
 h     -3.40305833    -0.86214299     0.31028500
 h     -3.03369837     0.00663777    -1.20568443
 h     -0.55486592     1.11638707     1.64652843
          17

 c      1.20939585    -0.37546078     0.15744917
 c     -0.08235172    -1.01603233     0.13038779
 c     -1.21308984    -0.23341068     0.12636840
 c     -0.99957938     1.18266727     0.61024421
 c     -0.04670182     1.49883047    -0.41525762
 c      1.21560814     0.93766872    -0.26450194
 h     -0.21704178    -2.11754948     0.03446358
 h     -1.77382234     1.78101092     0.77146806
 h     -0.37835873     2.37912528    -1.16783106
 h      2.14286177     1.56233514    -0.47482200
 o      2.30395182    -1.11364257     0.16045812
 h      2.99149641    -0.82963544    -0.36432519
 c     -2.58640482    -0.62999716    -0.43404023
 h     -2.44859247    -1.62078465    -0.97095235
 h     -3.44018650    -0.85107428     0.25685899
 h     -3.09228054     0.01696190    -1.21158998
 h     -0.52679026     1.09950922     1.64450863
          17

 c      1.21629539    -0.37540127     0.14804122
 c     -0.08493322    -1.00987543     0.13422455
 c     -1.21021908    -0.23221791     0.12522313
 c     -0.99836672     1.17998780     0.62508651
 c     -0.06119718     1.48857841    -0.41314158
 c      1.22630370     0.93717114    -0.27533774
 h     -0.24886627    -2.13315913     0.03747696
 h     -1.79075653     1.79846070     0.78524325
 h     -0.39116170     2.29971851    -1.13482292
 h      2.13760535     1.56162969    -0.52349838
 o      2.30776922    -1.11193284     0.16963381
 h      2.95714748    -0.80377907    -0.35647064
 c     -2.58439916    -0.62262559    -0.44028584
 h     -2.43590056    -1.62284318    -0.98459837
 h     -3.46878166    -0.83564092     0.20758999
 h     -3.14135934     0.02779496    -1.21105892
 h     -0.49996857     1.08447247     1.63377396
          17

 c      1.22344732    -0.37556929     0.13774061
 c     -0.08731552    -1.00546806     0.13802386
 c     -1.20941626    -0.22964330     0.12343588
 c     -0.99550111     1.17563438     0.64223257
 c     -0.07618955     1.47991056    -0.41202814
 c      1.23757146     0.93753554    -0.28660549
 h     -0.27437916    -2.13703554     0.04259342
 h     -1.83400568     1.83111132     0.79685763
 h     -0.39763413     2.21042969    -1.09784923
 h      2.12472214     1.55247368    -0.57023450
 o      2.30960891    -1.11190604     0.18081659
 h      2.95745007    -0.75976434    -0.37415229
 c     -2.58261978    -0.61665232    -0.44800602
 h     -2.42527077    -1.61414314    -0.99359231
 h     -3.48830149    -0.81725665     0.16572641
 h     -3.17625283     0.03712269    -1.20273622
 h     -0.47494080     1.07173736     1.61696695
          17

 c      1.23033422    -0.37606115     0.12674653
 c     -0.08914585    -1.00304666     0.14169491
 c     -1.21097909    -0.22541832     0.12113075
 c     -0.99260522     1.17066722     0.66151068
 c     -0.09053294     1.47132043    -0.41070687
 c      1.24849116     0.93867251    -0.29832286
 h     -0.29214582    -2.12695032     0.05014473
 h     -1.88466853     1.86478502     0.80447858
 h     -0.40518494     2.12960607    -1.07356336
 h      2.10778810     1.53711148    -0.61515938
 o      2.31065682    -1.11307558     0.19310240
 h      2.97730844    -0.70632720    -0.40432307
 c     -2.58110159    -0.61198648    -0.45737373
 h     -2.41738444    -1.59456884    -0.99828623
 h     -3.49898649    -0.79743870     0.13417199
 h     -3.19413021     0.04453903    -1.18721248
 h     -0.45127556     1.06154775     1.59883629
          17

 c      1.23637737    -0.37717350     0.11530038
 c     -0.09005124    -1.00242757     0.14518320
 c     -1.21503036    -0.21941369     0.11849716
 c     -0.99108221     1.16586758     0.68238948
 c     -0.10281567     1.46113187    -0.40752708
 c      1.25799373     0.94049123    -0.31046280
 h     -0.30142476    -2.10442691     0.06008710
 h     -1.92755280     1.88856839     0.80760302
 h     -0.42384793     2.07853437    -1.08312878
 h      2.09204738     1.51906426    -0.65956033
 o      2.31234306    -1.11462333     0.20525665
 h      2.99704956    -0.65678331    -0.42861459
 c     -2.57974030    -0.60839750    -0.46823926
 h     -2.41244828    -1.56685346    -1.00044123
 h     -3.50160557    -0.77769055     0.11516913
 h     -3.19419817     0.05110376    -1.16673517
 h     -0.42765249     1.05384362     1.58544510
          17

 c      1.24105906    -0.37935714     0.10367864
 c     -0.08974030    -1.00302072     0.14846527
 c     -1.22144908    -0.21169181     0.11575970
 c     -0.99182015     1.16162479     0.70415324
 c     -0.11222365     1.44907597    -0.40197998
 c      1.26509257     0.94290872    -0.32295026
 h     -0.30229565    -2.07466405     0.07199532
 h     -1.95368060     1.89666078     0.80705908
 h     -0.45727251     2.06250138    -1.13337140
 h      2.08282552     1.50209036    -0.70549335
 o      2.31544612    -1.11589989     0.21648376
 h      3.00588558    -0.62055455    -0.43568779
 c     -2.57835263    -0.60551670    -0.48013189
 h     -2.41010493    -1.53644978    -1.00318531
 h     -3.49703299    -0.75937003     0.10999924
 h     -3.17774092     0.05920262    -1.14492348
 h     -0.40270378     1.04836251     1.58229867
          17

 c      1.24402500    -0.38303512     0.09215067
 c     -0.08806644    -1.00389541     0.15153959
 c     -1.22985461    -0.20248026     0.11311668
 c     -0.99516539     1.15807115     0.72622541
 c     -0.11907150     1.43666860    -0.39555975
 c      1.26915436     0.94585820    -0.33570121
 h     -0.29576909    -2.04620506     0.08517743
 h     -1.95896263     1.88713029     0.80438233
 h     -0.49787122     2.06530713    -1.20671040
 h      2.08315324     1.48858312    -0.75460690
 o      2.32018279    -1.11649221     0.22641019
 h      3.00059707    -0.60240068    -0.42100112
 c     -2.57673810    -0.60289963    -0.49231595
 h     -2.40950524    -1.51063271    -1.01058939
 h     -3.48579507    -0.74354443     0.11872055
 h     -3.14797932     0.07233777    -1.12638294
 h     -0.37647682     1.04495157     1.59197987
          17

 c      1.24506140    -0.38851117     0.08095394
 c     -0.08495620    -1.00398849     0.15441117
 c     -1.23969298    -0.19206046     0.11072648
 c     -1.00094613     1.15511431     0.74832715
 c     -0.12405455     1.42552456    -0.39019162
 c      1.27001177     0.94936185    -0.34872658
 h     -0.28356104    -2.02909983     0.09900191
 h     -1.94312327     1.86097188     0.80140340
 h     -0.53563998     2.06877492    -1.27991089
 h      2.09202433     1.47839304    -0.80686966
 o      2.32641326    -1.11619988     0.23496096
 h      2.98283920    -0.60337239    -0.38475893
 c     -2.57470959    -0.60018648    -0.50397017
 h     -2.40972647    -1.49606096    -1.02637514
 h     -3.46784847    -0.73084803     0.13997311
 h     -3.10942371     0.09447587    -1.11581815
 h     -0.35134739     1.04379924     1.61303485
          17

 c      1.24391811    -0.39616331     0.07033223
 c     -0.08016400    -1.00253516     0.15706611
 c     -1.25040476    -0.18054931     0.10875374
 c     -1.00858607     1.15228167     0.77043082
 c     -0.12760094     1.41655788    -0.38719430
 c      1.26778920     0.95364296    -0.36222928
 h     -0.26724037    -2.03052422     0.11353304
 h     -1.90984241     1.82231777     0.80006738
 h     -0.56401246     2.06287437    -1.33708284
 h      2.10491977     1.46918736    -0.86037488
 o      2.33368655    -1.11505869     0.24236442
 h      2.95891666    -0.62056123    -0.33184161
 c     -2.57210872    -0.59726587    -0.51451772
 h     -2.41044798    -1.49532370    -1.05197763
 h     -3.44270324    -0.72135952     0.17103920
 h     -3.06646249     0.12843148    -1.11639698
 h     -0.33142960     1.04536062     1.64112069
          17

 c      1.23225264    -0.41847605     0.06274597
 c     -0.06014934    -1.00010445     0.15911099
 c     -1.26580478    -0.15885431     0.10884596
 c     -1.02125836     1.14243295     0.79534586
 c     -0.12577473     1.41144195    -0.39155399
 c      1.25801700     0.96543150    -0.37952503
 h     -0.24612641    -2.05078899     0.14577458
 h     -1.86386481     1.78465696     0.80392284
 h     -0.57245509     2.05150406    -1.35980340
 h      2.11905525     1.45635791    -0.91508542
 o      2.34207075    -1.11258653     0.24976281
 h      2.94141710    -0.65018130    -0.27689969
 c     -2.56725209    -0.59408505    -0.52548980
 h     -2.41387995    -1.50557366    -1.08692509
 h     -3.40728884    -0.71178897     0.21154818
 h     -3.02509186     0.17312817    -1.12691938
 h     -0.32131144     1.05218839     1.67187640
          17

 c      1.21995583    -0.44130072     0.05524082
 c     -0.04111970    -0.99786977     0.16114288
 c     -1.28132696    -0.13839640     0.10979453
 c     -1.03293282     1.13156578     0.81855053
 c     -0.12249020     1.40955501    -0.39765715
 c      1.24701838     0.97833367    -0.39741829
 h     -0.22168776    -2.08034969     0.17863586
 h     -1.82588523     1.75538693     0.81244681
 h     -0.56877119     2.02684220    -1.35932428
 h      2.12511044     1.43786757    -0.96569584
 o      2.34887002    -1.11057988     0.25788137
 h      2.95083504    -0.66939322    -0.23509738
 c     -2.56180729    -0.59088741    -0.53512467
 h     -2.41848438    -1.52031842    -1.12431763
 h     -3.36645918    -0.70509828     0.25275012
 h     -2.98269940     0.22557786    -1.14469863
 h     -0.31853677     1.05884226     1.70208735
          17

 c      1.20594106    -0.46463376     0.04747187
 c     -0.02165601    -0.99679049     0.16300989
 c     -1.29609259    -0.11757857     0.11075201
 c     -1.04219964     1.11861541     0.84105629
 c     -0.11889145     1.40956605    -0.40520131
 c      1.23492344     0.99187225    -0.41607123
 h     -0.19382725    -2.10926911     0.21731547
 h     -1.81295541     1.74886134     0.82675507
 h     -0.55435143     1.99018998    -1.33766790
 h      2.12045650     1.41442645    -1.00964913
 o      2.35390796    -1.10971839     0.26761751
 h      2.99790587    -0.67104951    -0.21785868
 c     -2.55605779    -0.58739456    -0.54430453
 h     -2.42488427    -1.53155706    -1.15938628
 h     -3.31966143    -0.70056098     0.29080322
 h     -2.93966036     0.27751109    -1.16464124
 h     -0.32539258     1.06547926     1.72886966
          17

 c      1.19633151    -0.48535360     0.03946180
 c     -0.00444756    -0.99104465     0.16530366
 c     -1.30391740    -0.09997809     0.11141043
 c     -1.05335236     1.10534677     0.86411348
 c     -0.11656206     1.41039244    -0.41571113
 c      1.22416181     1.00574450    -0.43755247
 h     -0.15812413    -2.16447623     0.29874533
 h     -1.83486605     1.76997430     0.85176234
 h     -0.53496857     1.94694522    -1.29545274
 h      2.09595995     1.37881408    -1.04976848
 o      2.35686358    -1.11006380     0.27757611
 h      3.08134305    -0.68846740    -0.22430584
 c     -2.55080606    -0.58357527    -0.55320384
 h     -2.40824133    -1.53544369    -1.18809298
 h     -3.26734092    -0.69870273     0.32263406
 h     -2.89595751     0.32437704    -1.17919322
 h     -0.34778126     1.07727973     1.75154533
          17

 c      1.18857932    -0.50441512     0.03148615
 c      0.01011836    -0.98833261     0.16805079
 c     -1.30876831    -0.08372404     0.11263341
 c     -1.06286144     1.09045170     0.88658769
 c     -0.11263885     1.41230298    -0.42727538
 c      1.21092355     1.01824154    -0.45934255
 h     -0.11900146    -2.19608135     0.38084848
 h     -1.87501391     1.81019579     0.88087785
 h     -0.51441184     1.90956164    -1.24305716
 h      2.06128031     1.34288867    -1.08573422
 o      2.35974139    -1.11043407     0.28736703
 h      3.16262817    -0.70784109    -0.22841557
 c     -2.54533683    -0.57886760    -0.56259300
 h     -2.39388788    -1.52596239    -1.20758435
 h     -3.21177585    -0.69768581     0.34535637
 h     -2.85317330     0.35838130    -1.18804621
 h     -0.38073126     1.08820487     1.76611304
          17

 c      1.18427087    -0.52068423     0.02322572
 c      0.02062753    -0.98955359     0.17172252
 c     -1.31017750    -0.06933787     0.11425701
 c     -1.07229637     1.07567409     0.90810610
 c     -0.10694429     1.41419354    -0.43803039
 c      1.19533554     1.02843657    -0.48097842
 h     -0.07766585    -2.19786716     0.46010955
 h     -1.91664860     1.85416772     0.91320326
 h     -0.50395854     1.89147591    -1.20070519
 h      2.02134312     1.31024246    -1.12063050
 o      2.36347600    -1.11049266     0.29648357
 h      3.22341107    -0.73541491    -0.22124371
 c     -2.53940821    -0.57296669    -0.57254711
 h     -2.38204043    -1.50261151    -1.21706613
 h     -3.15655895    -0.69772327     0.35802972
 h     -2.81344552     0.37674386    -1.18979437
 h     -0.41940626     1.09696303     1.77588719
          17

 c      1.18453485    -0.53336439     0.01443612
 c      0.02613940    -0.99504830     0.17674641
 c     -1.30785259    -0.05726813     0.11610965
 c     -1.08297921     1.06239533     0.92821774
 c     -0.09932530     1.41501594    -0.44616719
 c      1.17768000     1.03555988    -0.50202696
 h     -0.03603139    -2.16870508     0.53351858
 h     -1.94782313     1.88968844     0.94738329
 h     -0.51535970     1.90601103    -1.18820761
 h      1.98165728     1.28405976    -1.15822607
 o      2.36846387    -1.11019154     0.30477252
 h      3.25458489    -0.77220459    -0.19992946
 c     -2.53270799    -0.56555232    -0.58293345
 h     -2.37229768    -1.46800846    -1.21789589
 h     -3.10570069    -0.69914263     0.36118837
 h     -2.77943181     0.37945988    -1.18471992
 h     -0.45739604     1.10262179     1.78642614
          17

 c      1.18974973    -0.54205844     0.00496959
 c      0.02647629    -1.00456823     0.18341407
 c     -1.30165792    -0.04786974     0.11803284
 c     -1.09573939     1.05145738     0.94654166
 c     -0.09066935     1.41486220    -0.45159441
 c      1.15862062     1.03899030    -0.52222228
 h      0.00348751    -2.11162290     0.59913467
 h     -1.96261550     1.90955432     0.98185063
 h     -0.54974146     1.95367905    -1.20507121
 h      1.94626870     1.26647307    -1.20136865
 o      2.37469962    -1.10962808     0.31229986
 h      3.25407448    -0.81638581    -0.16548306
 c     -2.52491937    -0.55630573    -0.59338836
 h     -2.36357547    -1.42789420    -1.21370755
 h     -3.06308463    -0.70232958     0.35649494
 h     -2.75407729     0.36945478    -1.17478878
 h     -0.48845684     1.10470032     1.80361639
          17

 c      1.19945505    -0.54676393    -0.00520611
 c      0.02229966    -1.01717182     0.19176105
 c     -1.29159912    -0.04139636     0.11989487
 c     -1.11085291     1.04327881     0.96300487
 c     -0.08308756     1.41508168    -0.45582735
 c      1.13934499     1.03824723    -0.54160451
 h      0.03816498    -2.03455240     0.65705165
 h     -1.95940693     1.91048470     1.01501808
 h     -0.59568610     2.02066813    -1.23150878
 h      1.91600783     1.25821928    -1.25033558
 o      2.38176299    -1.10900128     0.31932940
 h      3.22696286    -0.86407607    -0.12238693
 c     -2.51576617    -0.54498370    -0.60329891
 h     -2.35417200    -1.39056069    -1.21010083
 h     -3.03191922    -0.70765429     0.34615127
 h     -2.74043958     0.35276618    -1.16367324
 h     -0.50890296     1.10292173     1.83043690
          17

 c      1.21253213    -0.54779438    -0.01601425
 c      0.01489047    -1.03113403     0.20140737
 c     -1.27781541    -0.03797277     0.12159203
 c     -1.12800957     1.03795934     0.97798173
 c     -0.07888018     1.41716106    -0.46024497
 c      1.12140349     1.03298553    -0.56052996
 h      0.06549889    -1.95194243     0.71118745
 h     -1.93976322     1.89231678     1.04539737
 h     -0.64015187     2.09140758    -1.24884592
 h      1.88861574     1.25881620    -1.30252359
 o      2.38859164    -1.10863157     0.32641943
 h      3.18904509    -0.90907853    -0.08008674
 c     -2.50502136    -0.53158763    -0.61191009
 h     -2.34223708    -1.36447593    -1.21301959
 h     -3.01427219    -0.71539406     0.33217648
 h     -2.74143958     0.33798614    -1.15636521
 h     -0.51898421     1.09688571     1.86475098
          17

 c      1.22754492    -0.54565677    -0.02730686
 c      0.00572426    -1.04413132     0.21145144
 c     -1.26057962    -0.03755436     0.12305684
 c     -1.14637192     1.03523996     0.99213978
 c     -0.07977116     1.42208449    -0.46545506
 c      1.10626327     1.02301498    -0.57952114
 h      0.08425744    -1.88380339     0.77078441
 h     -1.90854778     1.85834201     1.07177697
 h     -0.67446113     2.15517559    -1.24715826
 h      1.86057500     1.26701966    -1.35374149
 o      2.39334539    -1.10892949     0.33447668
 h      3.16904946    -0.94352501    -0.05372997
 c     -2.49249812    -0.51651719    -0.61865141
 h     -2.32669460    -1.35400523    -1.22573468
 h     -3.01076075    -0.72564516     0.31577175
 h     -2.75923867     0.33359956    -1.15759803
 h     -0.52194734     1.08611275     1.90047058
          17

 c      1.24304846    -0.54092559    -0.03891390
 c     -0.00388300    -1.05417819     0.22081884
 c     -1.24030070    -0.03988541     0.12427289
 c     -1.16465103     1.03433140     1.00610302
 c     -0.08661647     1.43026764    -0.47152275
 c      1.09481485     1.00835938    -0.59906493
 h      0.09492126    -1.84598689     0.84658072
 h     -1.87504633     1.81676116     1.09358807
 h     -0.69409244     2.20581203    -1.22302679
 h      1.82901042     1.28123192    -1.39991550
 o      2.39456985    -1.11009188     0.34419833
 h      3.19050380    -0.96304136    -0.05505834
 c     -2.47811415    -0.50042501    -0.62351358
 h     -2.30791899    -1.35654216    -1.24678560
 h     -3.02041856    -0.73822199     0.29698502
 h     -2.79394633     0.34324018    -1.16903174
 h     -0.52190014     1.07041973     1.93076442
          17

 c      1.25777004    -0.53415522    -0.05067215
 c     -0.01280951    -1.06084448     0.22920413
 c     -1.21752451    -0.04448444     0.12527798
 c     -1.18117319     1.03380011     1.02019285
 c     -0.09931925     1.44159524    -0.47824045
 c      1.08708820     0.98932555    -0.61946877
 h      0.09799479    -1.83687613     0.93984531
 h     -1.85364989     1.78174100     1.11136524
 h     -0.69743899     2.24036051    -1.17684984
 h      1.79266890     1.29976005    -1.43818755
 o      2.39314487    -1.11182413     0.35515300
 h      3.24103426    -0.97143959    -0.07766149
 c     -2.46204601    -0.48383415    -0.62709297
 h     -2.28739717    -1.36437529    -1.27124598
 h     -3.04074144    -0.75255857     0.27477210
 h     -2.84228270     0.36299843    -1.18754741
 h     -0.52224722     1.05021599     1.95051606
          17

 c      1.27070097    -0.52586954    -0.06241433
 c     -0.02006193    -1.06499260     0.23733416
 c     -1.19292180    -0.05068779     0.12614263
 c     -1.19428685     1.03197762     1.03439056
 c     -0.11691482     1.45541772    -0.48523038
 c      1.08229620     0.96652220    -0.64080862
 h      0.09292590    -1.84106140     1.03943987
 h     -1.85966049     1.76893935     1.12653610
 h     -0.68541490     2.25880056    -1.11187487
 h      1.75209601     1.32097574    -1.46730901
 o      2.39109806    -1.11369647     0.36632755
 h      3.29053130    -0.97482229    -0.10591313
 c     -2.44479117    -0.46701213    -0.63024088
 h     -2.26681425    -1.36901517    -1.29372244
 h     -3.06795663    -0.76766983     0.24745580
 h     -2.89782166     0.38439570    -1.20696678
 h     -0.52504620     1.02653538     1.95727111
          17

 c      1.28113077    -0.51659987    -0.07394323
 c     -0.02484460    -1.06758214     0.24618896
 c     -1.16725778    -0.05774423     0.12693090
 c     -1.20335815     1.02811546     1.04850565
 c     -0.13776898     1.47049001    -0.49189945
 c      1.07913204     0.94080560    -0.66295560
 h      0.07936873    -1.84350927     1.13126966
 h     -1.89785412     1.78266088     1.13983538
 h     -0.66215884     2.26539035    -1.03464338
 h      1.70936663     1.34343060    -1.48757860
 o      2.38981325    -1.11540805     0.37695066
 h      3.31865032    -0.97692487    -0.12845630
 c     -2.42704224    -0.45013055    -0.63368832
 h     -2.24741704    -1.36408195    -1.31036293
 h     -3.09754804    -0.78225516     0.21346285
 h     -2.95290394     0.39947555    -1.22128669
 h     -0.53075902     1.00087692     1.95141997
          17

 c      1.28862828    -0.50691465    -0.08502046
 c     -0.02659722    -1.06916758     0.25645295
 c     -1.14135706    -0.06489875     0.12767597
 c     -1.20921753     1.02288381     1.06227309
 c     -0.15978856     1.48485510    -0.49734532
 c      1.07614260     0.91317919    -0.68564898
 h      0.05800022    -1.83526659     1.20498330
 h     -1.95748645     1.81061884     1.15047942
 h     -0.63630747     2.27143662    -0.95581418
 h      1.66754759     1.36592819    -1.50048358
 o      2.38987073    -1.11675244     0.38656527
 h      3.31697639    -0.97947672    -0.13954018
 c     -2.40949972    -0.43338109    -0.63789765
 h     -2.22981985    -1.34616580    -1.31946063
 h     -3.12496144    -0.79496904     0.17206753
 h     -3.00052207     0.40346364    -1.22653942
 h     -0.53807690     0.97498062     1.93621604
          17

 c      1.29299176    -0.49742728    -0.09536722
 c     -0.02496574    -1.06995182     0.26846228
 c     -1.11607280    -0.07143706     0.12838693
 c     -1.21331504     1.01739590     1.07525003
 c     -0.18075129     1.49594387    -0.50048698
 c      1.07203780     0.88468907    -0.70858648
 h      0.03033885    -1.81250703     1.25471380
 h     -2.02227862     1.83571083     1.15755187
 h     -0.62007723     2.29579649    -0.88837844
 h      1.62996710     1.38747941    -1.50807540
 o      2.39130973    -1.11756780     0.39492363
 h      3.28496910    -0.98308875    -0.13729175
 c     -2.39273390    -0.41695998    -0.64307082
 h     -2.21401212    -1.31481254    -1.32145977
 h     -3.14629976    -0.80477265     0.12387041
 h     -3.03530278     0.39501176    -1.22108723
 h     -0.54395441     0.95058894     1.91751441
          17

 c      1.29419422    -0.48878696    -0.10466902
 c     -0.01977592    -1.06990746     0.28228500
 c     -1.09224632    -0.07671779     0.12906485
 c     -1.21690148     1.01238700     1.08682755
 c     -0.19910423     1.50167847    -0.50073464
 c      1.06587804     0.85634285    -0.73150716
 h     -0.00158012    -1.77479921     1.27815390
 h     -2.07938998     1.84578363     1.16094979
 h     -0.62138131     2.35329007    -0.83972761
 h      1.59943937     1.40708537    -1.51220634
 o      2.39371676    -1.11773510     0.40198665
 h      3.22886289    -0.98748047    -0.12353111
 c     -2.37710648    -0.40100268    -0.64917850
 h     -2.19937302    -1.27243959    -1.31893129
 h     -3.15885726    -0.81125625     0.07093297
 h     -3.05390331     0.37571090    -1.20536204
 h     -0.54433160     0.92922196     1.90254869
          17

 c      1.29233705    -0.48165205    -0.11258359
 c     -0.01102939    -1.06881876     0.29774276
 c     -1.07065161    -0.08020724     0.12970803
 c     -1.22073966     1.00812102     1.09647244
 c     -0.21466475     1.50203970    -0.49849248
 c      1.05711984     0.82906855    -0.75423939
 h     -0.03540662    -1.72436122     1.27626324
 h     -2.12102840     1.83473187     1.16119045
 h     -0.63563023     2.43687558    -0.80586360
 h      1.57770429     1.42344546    -1.51396109
 o      2.39610325    -1.11721369     0.40805936
 h      3.16394011    -0.99111314    -0.10571809
 c     -2.36271931    -0.38554590    -0.65596043
 h     -2.18465691    -1.22423777    -1.31655867
 h     -3.16144250    -0.81487513     0.01663078
 h     -3.05536571     0.34981143    -1.18167737
 h     -0.53602892     0.91213438     1.89725901
          17

 c      1.28761388    -0.47664081    -0.11876001
 c      0.00109632    -1.06624319     0.31432628
 c     -1.05193735    -0.08150672     0.13030932
 c     -1.22500865     1.00452695     1.10399942
 c     -0.22801577     1.49850859    -0.49454785
 c      1.04553929     0.80370456    -0.77669677
 h     -0.06871347    -1.66633736     1.25420340
 h     -2.14340384     1.80082797     1.15902201
 h     -0.65197878     2.52411559    -0.77869243
 h      1.56528632     1.43483944    -1.51358999
 o      2.39683397    -1.11608140     0.41393385
 h      3.11596772    -0.99076205    -0.09898723
 c     -2.34936084    -0.37058244    -0.66293211
 h     -2.16808108    -1.17742115    -1.32065485
 h     -3.15446778    -0.81706052    -0.03473435
 h     -3.04167342     0.32426553    -1.15420350
 h     -0.51906569     0.90052528     1.90339434
          17

 c      1.28029140    -0.47426155    -0.12288161
 c      0.01627513    -1.06143775     0.33103210
 c     -1.03657676    -0.08036401     0.13085819
 c     -1.22932058     1.00129628     1.10962272
 c     -0.23965131     1.49250159    -0.48946413
 c      1.03111936     0.78097316    -0.79882792
 h     -0.09959099    -1.60962876     1.22323196
 h     -2.14605869     1.74562983     1.15522127
 h     -0.66241236     2.59521702    -0.75312673
 h      1.56171878     1.43934308    -1.51089051
 o      2.39449940    -1.11443333     0.42041400
 h      3.10756982    -0.98337410    -0.11829397
 c     -2.33646523    -0.35625398    -0.66949271
 h     -2.14778825    -1.13886376    -1.33740470
 h     -3.13971579    -0.82009884    -0.07860656
 h     -3.01816975     0.30856555    -1.12875779
 h     -0.49726757     0.89565615     1.91797012
          17

 c      1.27071520    -0.47484515    -0.12472156
 c      0.03410746    -1.05340075     0.34633823
 c     -1.02483903    -0.07667248     0.13135246
 c     -1.23284230     0.99790999     1.11376070
 c     -0.24978734     1.48487633    -0.48355659
 c      1.01395936     0.76142910    -0.82054766
 h     -0.12771132    -1.56660790     1.20101881
 h     -2.13236002     1.67400792     1.15056091
 h     -0.66322628     2.63853001    -0.72729348
 h      1.56590035     1.43528005    -1.50574690
 o      2.38953908    -1.11211040     0.42712152
 h      3.13247142    -0.97054633    -0.15918277
 c     -2.32320134    -0.34305599    -0.67520264
 h     -2.12276310    -1.11145867    -1.36986511
 h     -3.11966330    -0.82661026    -0.11114623
 h     -2.99244470     0.31306007    -1.11154635
 h     -0.47643998     0.89858668     1.93550533
          17

 c      1.25934571    -0.47848849    -0.12420063
 c      0.05412024    -1.04132374     0.35886210
 c     -1.01677714    -0.07046205     0.13180653
 c     -1.23436902     0.99361538     1.11681055
 c     -0.25845677     1.47607392    -0.47702030
 c      0.99422879     0.74540494    -0.84167810
 h     -0.15444231    -1.54824763     1.20409006
 h     -2.11111281     1.59483644     1.14584430
 h     -0.65351243     2.64867038    -0.70100943
 h      1.57641689     1.42166188    -1.49851052
 o      2.38357885    -1.10878065     0.43280300
 h      3.16572085    -0.95717654    -0.20264371
 c     -2.30886318    -0.33169975    -0.68011104
 h     -2.09355840    -1.09229965    -1.41597333
 h     -3.09644914    -0.83861684    -0.13029463
 h     -2.97021102     0.34457989    -1.10623219
 h     -0.46196943     0.90980465     1.95068212
          17

 c      1.24680536    -0.48500723    -0.12144435
 c      0.07547513    -1.02534580     0.36859639
 c     -1.01222735    -0.06190266     0.13225213
 c     -1.23237231     0.98747426     1.11904003
 c     -0.26559107     1.46628576    -0.47000900
 c      0.97215458     0.73298636    -0.86192198
 h     -0.17970979    -1.55576551     1.23359662
 h     -2.09757793     1.52069524     1.14188052
 h     -0.63399614     2.62444509    -0.67487511
 h      1.59175906     1.39844537    -1.49012833
 o      2.37788187    -1.10421116     0.43647418
 h      3.18807368    -0.94703844    -0.23340930
 c     -2.29336129    -0.32261053    -0.68483249
 h     -2.06202112    -1.07484442    -1.46969410
 h     -3.07096711    -0.85657715    -0.13644937
 h     -2.95077600     0.40166463    -1.11121286
 h     -0.45737040     0.92906850     1.95983068
          17

 c      1.23392451    -0.49391589    -0.11682421
 c      0.09671868    -1.00661947     0.37699546
 c     -1.01081556    -0.05132602     0.13272488
 c     -1.22550305     0.97876663     1.12058816
 c     -0.27104118     1.45547646    -0.46265762
 c      0.94802767     0.72402556    -0.88087867
 h     -0.19957474    -1.58017816     1.27474898
 h     -2.10832030     1.46325542     1.13929691
 h     -0.60670523     2.56849941    -0.65002127
 h      1.61041519     1.36653497    -1.48202987
 o      2.37308585    -1.09832052     0.43766737
 h      3.19020318    -0.94190351    -0.24399319
 c     -2.27722830    -0.31567531    -0.69023406
 h     -2.03034921    -1.05256999    -1.52390570
 h     -3.04271007    -0.87903697    -0.13231219
 h     -2.92804186     0.47485188    -1.12058712
 h     -0.46368557     0.95545646     1.96147076
          17

 c      1.22175516    -0.50446307    -0.11095765
 c      0.11599525    -0.98663837     0.38583269
 c     -1.01198462    -0.03923654     0.13323368
 c     -1.21378746     0.96766893     1.12150066
 c     -0.27454814     1.44323221    -0.45506200
 c      0.92222601     0.71818619    -0.89809931
 h     -0.20887151    -1.61021050     1.31070712
 h     -2.14746717     1.42528373     1.13832127
 h     -0.57534796     2.48902226    -0.62829151
 h      1.63081830     1.32753650    -1.47583377
 o      2.36939553    -1.09114064     0.43629723
 h      3.16974018    -0.94210503    -0.23266101
 c     -2.26117082    -0.31045100    -0.69702376
 h     -2.00036284    -1.02110817    -1.57255876
 h     -3.01046270    -0.90316814    -0.12199057
 h     -2.89567995     0.55178721    -1.12777166
 h     -0.47920258     0.98754077     1.95657720
          17

 c      1.21150718    -0.51572745    -0.10465410
 c      0.13137696    -0.96677668     0.39652722
 c     -1.01505401    -0.02628319     0.13373122
 c     -1.19904389     0.95525120     1.12173821
 c     -0.27569486     1.42846430    -0.44721923
 c      0.89525483     0.71500081    -0.91316374
 h     -0.20408469    -1.63727119     1.33053310
 h     -2.20158560     1.40036641     1.13885667
 h     -0.54615099     2.40324837    -0.61275197
 h      1.65114664     1.28337209    -1.47298048
 o      2.36665539    -1.08279514     0.43260171
 h      3.13017737    -0.94680879    -0.20261742
 c     -2.24571774    -0.30641772    -0.70556033
 h     -1.97322748    -0.97868953    -1.61159613
 h     -2.97327666    -0.92578096    -0.10990089
 h     -2.85037012     0.62164110    -1.12795660
 h     -0.49952166     1.02371293     1.94866835
          17

 c      1.20435560    -0.52676845    -0.09879454
 c      0.14114077    -0.94814957     0.41006519
 c     -1.01929521    -0.01320921     0.13410626
 c     -1.18373214     0.94275063     1.12121226
 c     -0.27395083     1.40933452    -0.43897514
 c      0.86780000     0.71390930    -0.92575648
 h     -0.18394184    -1.65601926     1.32930889
 h     -2.25197810     1.38083164     1.14068545
 h     -0.52791395     2.33855653    -0.60798200
 h      1.66909597     1.23595896    -1.47444757
 o      2.36422419    -1.07350869     0.42723612
 h      3.08289524    -0.95378153    -0.16361990
 c     -2.23112818    -0.30306435    -0.71585700
 h     -1.94938831    -0.92590674    -1.63927186
 h     -2.93115196    -0.94421117    -0.09995154
 h     -2.79207822     0.67674854    -1.11859375
 h     -0.51854686     1.06261672     1.94309597
          17

 c      1.20111586    -0.53679844    -0.09415316
 c      0.14410128    -0.93152635     0.42697643
 c     -1.02399389    -0.00081201     0.13419529
 c     -1.16985680     0.93115315     1.11995663
 c     -0.26907612     1.38448291    -0.43016361
 c      0.84078006     0.71425490    -0.93572674
 h     -0.14914924    -1.66385003     1.30663506
 h     -2.28505412     1.36215356     1.14353537
 h     -0.52804001     2.31841106    -0.61806214
 h      1.68185676     1.18711587    -1.48067343
 o      2.36080828    -1.06361741     0.42140109
 h      3.04990020    -0.95920654    -0.13401570
 c     -2.21742950    -0.29988411    -0.72763026
 h     -1.92850550    -0.86540646    -1.65639565
 h     -2.88528786    -0.95683203    -0.09510557
 h     -2.72331099     0.71276275    -1.09905646
 h     -0.53075105     1.10330350     1.94478914
          17

 c      1.20189668    -0.54530496    -0.09122196
 c      0.13995918    -0.91720589     0.44718840
 c     -1.02848979     0.01008240     0.13381355
 c     -1.15859697     0.92121650     1.11837403
 c     -0.26175443     1.35516981    -0.42096799
 c      0.81536713     0.71525561    -0.94312943
 h     -0.10230024    -1.66106217     1.26617694
 h     -2.29389031     1.34279095     1.14711077
 h     -0.54579548     2.33744754    -0.64188076
 h      1.68646404     1.13867407    -1.49169947
 o      2.35505296    -1.05345880     0.41636747
 h      3.05473886    -0.95955899    -0.13297853
 c     -2.20447969    -0.29638501    -0.74033299
 h     -1.90935633    -0.80155472    -1.66656564
 h     -2.83803264    -0.96325935    -0.09719471
 h     -2.64851001     0.72866676    -1.07027758
 h     -0.53376756     1.14468323     1.95512160
          17

 c      1.20593575    -0.55205163    -0.09013056
 c      0.12945722    -0.90488214     0.46984446
 c     -1.03219788     0.01866102     0.13280827
 c     -1.15036101     0.91359015     1.11728787
 c     -0.25347917     1.32464972    -0.41187318
 c      0.79292623     0.71601497    -0.94823624
 h     -0.04798746    -1.65223753     1.21646749
 h     -2.27672472     1.32313038     1.15115850
 h     -0.57378303     2.36860087    -0.67322967
 h      1.68044428     1.09261009    -1.50744202
 o      2.34729378    -1.04314383     0.41213770
 h      3.09519218    -0.95542657    -0.15892097
 c     -2.19201173    -0.29218165    -0.75320770
 h     -1.88986943    -0.73975537    -1.67589481
 h     -2.79265241    -0.96437125    -0.10686563
 h     -2.57373913     0.72721360    -1.03455781
 h     -0.52906282     1.18471129     1.97070630
          17

 c      1.21176365    -0.55697568    -0.09070152
 c      0.11417610    -0.89358508     0.49329854
 c     -1.03461981     0.02420290     0.13113106
 c     -1.14500094     0.90881196     1.11767810
 c     -0.24591168     1.29593831    -0.40324635
 c      0.77486621     0.71559633    -0.95149302
 h      0.00771179    -1.64802331     1.17143883
 h     -2.23600019     1.30494607     1.15555040
 h     -0.60466992     2.38834678    -0.70562963
 h      1.66248880     1.05103789    -1.52798951
 o      2.33942042    -1.03264936     0.40764524
 h      3.14550526    -0.95000219    -0.19260772
 c     -2.17964662    -0.28718739    -0.76545198
 h     -1.86764858    -0.68506333    -1.69128731
 h     -2.75296269    -0.96217904    -0.12364450
 h     -2.50636769     0.71565907    -0.99538739
 h     -0.52012650     1.22037558     1.98548917
          17

 c      1.21761530    -0.56006814    -0.09259371
 c      0.09599229    -0.88202985     0.51563344
 c     -1.03536806     0.02618838     0.12890563
 c     -1.14194333     0.90716545     1.12031987
 c     -0.24051068     1.27106352    -0.39519678
 c      0.76242456     0.71313478    -0.95340986
 h      0.05951628    -1.66268608     1.14625389
 h     -2.17875624     1.29147708     1.16036017
 h     -0.63372523     2.38400641    -0.73461503
 h      1.63291352     1.01606781    -1.55385780
 o      2.33313542    -1.02203134     0.40206446
 h      3.18342751    -0.94537602    -0.21827411
 c     -2.16689926    -0.28178440    -0.77653418
 h     -1.84115664    -0.64039378    -1.71704697
 h     -2.72280729    -0.95948977    -0.14620633
 h     -2.45423310     0.70553237    -0.95688825
 h     -0.51023728     1.24853468     1.99384016
          17

 c      1.22184181    -0.56130166    -0.09544375
 c      0.07657548    -0.86972741     0.53575208
 c     -1.03422178     0.02441428     0.12644550
 c     -1.14015112     0.90851500     1.12555164
 c     -0.23835700     1.25119336    -0.38770056
 c      0.75642666     0.70795307    -0.95439635
 h      0.10513344    -1.70228391     1.14655686
 h     -2.11787746     1.28787806     1.16592624
 h     -0.65843494     2.35074006    -0.75760768
 h      1.59376249     0.98961763    -1.58614789
 o      2.32943475    -1.01142648     0.39509226
 h      3.19765707    -0.94217570    -0.22850532
 c     -2.15327056    -0.27665616    -0.78647493
 h     -1.81083153    -0.60565042    -1.75210351
 h     -2.70535921    -0.95926245    -0.17296334
 h     -2.42385256     0.70891147    -0.92259938
 h     -0.50129579     1.26677696     1.99239167
          17

 c      1.22315581    -0.56062964    -0.09892781
 c      0.05739677    -0.85770371     0.55381122
 c     -1.03120221     0.01906459     0.12420413
 c     -1.13817317     0.91226287     1.13321576
 c     -0.24001169     1.23678862    -0.38076274
 c      0.75710923     0.69965012    -0.95460522
 h      0.14333611    -1.75650398     1.16456966
 h     -2.07144842     1.30111639     1.17279710
 h     -0.67787967     2.28859802    -0.77347786
 h      1.54836837     0.97318926    -1.62645602
 o      2.32873825    -1.00099578     0.38675957
 h      3.18498293    -0.94019573    -0.22163001
 c     -2.13847701    -0.27218687    -0.79579921
 h     -1.77898880    -0.57859518    -1.79073596
 h     -2.70228737    -0.96364169    -0.20293068
 h     -2.41816894     0.73090416    -0.89426219
 h     -0.49350895     1.27388537     1.98059790
          17

 c      1.22073596    -0.55803088    -0.10274731
 c      0.03986913    -0.84764805     0.57042953
 c     -1.02661242     0.01068904     0.12268583
 c     -1.13481144     0.91761453     1.14273337
 c     -0.24541336     1.22761567    -0.37447825
 c      0.76411054     0.68815035    -0.95389161
 h      0.17181935    -1.80825428     1.18863892
 h     -2.05475863     1.33711045     1.18135202
 h     -0.69275432     2.20184321    -0.78263304
 h      1.50016551     0.96751868    -1.67620480
 o      2.33093875    -0.99088904     0.37732474
 h      3.14874725    -0.93871092    -0.20040707
 c     -2.12265811    -0.26807469    -0.80516108
 h     -1.74864204    -0.55644975    -1.82586689
 h     -2.71302580    -0.97297323    -0.23646477
 h     -2.43555978     0.76544445    -0.87200759
 h     -0.48531212     1.27001945     1.96078773
          17

 c      1.21427768    -0.55356262    -0.10659365
 c      0.02524455    -0.84094704     0.58604503
 c     -1.02099969     0.00010063     0.12235670
 c     -1.13021172     0.92412361     1.15324622
 c     -0.25383633     1.22264432    -0.36891977
 c      0.77664118     0.67372791    -0.95196127
 h      0.18812572    -1.84436849     1.21057795
 h     -2.06755280     1.39511596     1.19132666
 h     -0.70635715     2.10041202    -0.78800739
 h      1.45107010     0.97204548    -1.73519817
 o      2.33524142    -0.98123071     0.36733989
 h      3.10080472    -0.93649808    -0.17334859
 c     -2.10638104    -0.26367381    -0.81499405
 h     -1.72234767    -0.53693971    -1.85186300
 h     -2.73458348    -0.98546553    -0.27525396
 h     -2.47093914     0.80002963    -0.85554587
 h     -0.47339247     1.25671965     1.93796551
          17

 c      1.20400222    -0.54740470    -0.11012909
 c      0.01448038    -0.83844351     0.60083814
 c     -1.01505247    -0.01176215     0.12358819
 c     -1.12580888     0.93188661     1.16375940
 c     -0.26389513     1.21994460    -0.36386861
 c      0.79369526     0.65700993    -0.94863392
 h      0.19072574    -1.85774894     1.22627795
 h     -2.09453015     1.46663175     1.20205718
 h     -0.72642341     2.00201046    -0.79694658
 h      1.40069530     0.98443923    -1.80011939
 o      2.33996345    -0.97212098     0.35779934
 h      3.06460147    -0.93181038    -0.15701224
 c     -2.09048056    -0.25850568    -0.82542812
 h     -1.70161208    -0.51859434    -1.86573564
 h     -2.76218506    -0.99789708    -0.32143064
 h     -2.51771207     0.82297935    -0.84477905
 h     -0.45331643     1.23652130     1.91880359
          17

 c      1.19059525    -0.53988384    -0.11299930
 c      0.00816459    -0.84048537     0.61480883
 c     -1.00947999    -0.02397704     0.12664471
 c     -1.12310480     0.94122067     1.17335893
 c     -0.27376632     1.21710038    -0.35868708
 c      0.81414578     0.63892746    -0.94402652
 h      0.17926382    -1.84613320     1.23450935
 h     -2.11840082     1.54088266     1.21312221
 h     -0.76480959     1.92852194    -0.82123608
 h      1.34743178     1.00070488    -1.86448365
 o      2.34315914    -0.96362294     0.34979460
 h      3.06596408    -0.92292889    -0.16998033
 c     -2.07586820    -0.25241688    -0.83636812
 h     -1.68671166    -0.50068759    -1.86738206
 h     -2.79044720    -1.00690582    -0.37645628
 h     -2.56925949     0.82681871    -0.83973318
 h     -0.42148744     1.21185607     1.90907454
          17

 c      1.17507510    -0.53148193    -0.11485856
 c      0.00647122    -0.84693979     0.62779633
 c     -1.00491723    -0.03576175     0.13170468
 c     -1.12281726     0.95242040     1.18151386
 c     -0.28212433     1.21273982    -0.35297494
 c      0.83674545     0.62059693    -0.93854302
 h      0.15457881    -1.81143720     1.23639291
 h     -2.12748320     1.60921120     1.22448472
 h     -0.82812501     1.88949203    -0.86848909
 h      1.29043176     1.01605307    -1.92045047
 o      2.34456863    -0.95570351     0.34325555
 h      3.10347942    -0.90963418    -0.21214702
 c     -2.06338929    -0.24549491    -0.84756667
 h     -1.67667646    -0.48310880    -1.85953422
 h     -2.81449161    -1.01009368    -0.44044658
 h     -2.61974819     0.80846727    -0.84038713
 h     -0.37806067     1.18378183     1.91039400
          17

 c      1.15864191    -0.52284322    -0.11536318
 c      0.00915416    -0.85710229     0.63940650
 c     -1.00187227    -0.04654039     0.13888821
 c     -1.12476257     0.96567518     1.18818682
 c     -0.28907961     1.20744275    -0.34743257
 c      0.86014337     0.60318518    -0.93273301
 h      0.11880515    -1.76061357     1.23598274
 h     -2.11598659     1.66600383     1.23628694
 h     -0.90723622     1.87263831    -0.93187623
 h      1.23071979     1.02603449    -1.96113548
 o      2.34557509    -0.94824559     0.33698146
 h      3.15008190    -0.89324698    -0.26495277
 c     -2.05372514    -0.23796552    -0.85866121
 h     -1.66937046    -0.46622945    -1.84748970
 h     -2.83070839    -1.00667078    -0.51204797
 h     -2.66463616     0.76861129    -0.84656798
 h     -0.32826722     1.15199322     1.91931250
          17

 c      1.14254280    -0.51475513    -0.11414978
 c      0.01560198    -0.86956311     0.64888221
 c     -1.00071204    -0.05593116     0.14826165
 c     -1.12815602     0.98097576     1.19362336
 c     -0.29550581     1.20237306    -0.34329860
 c      0.88295344     0.58780848    -0.92713887
 h      0.07528049    -1.70729758     1.24166218
 h     -2.08249931     1.70833977     1.24867611
 h     -0.98520848     1.86022430    -0.99700998
 h      1.17104447     1.02734405    -1.98211047
 o      2.34736206    -0.94113125     0.32991649
 h      3.18257127    -0.87523452    -0.31182025
 c     -2.04729384    -0.23015896    -0.86923967
 h     -1.66182346    -0.45066205    -1.83813663
 h     -2.83720726    -0.99776322    -0.58866558
 h     -2.70118423     0.71142303    -0.85787389
 h     -0.28036895     1.11615903     1.92984486
          17

 c      1.12796066    -0.50807157    -0.11085488
 c      0.02499650    -0.88239338     0.65514327
 c     -1.00168147    -0.06369198     0.15982137
 c     -1.13195044     0.99802698     1.19807109
 c     -0.30207326     1.19819721    -0.34148413
 c      0.90385159     0.57544113    -0.92217618
 h      0.02745644    -1.67009303     1.26588435
 h     -2.02921106     1.73589187     1.26176269
 h     -1.04872329     1.84157034    -1.05242438
 h      1.11517512     1.01820276    -1.98202901
 o      2.35042741    -0.93427371     0.32151075
 h      3.18949798    -0.85666088    -0.34402492
 c     -2.04410338    -0.22254661    -0.87899770
 h     -1.65106564    -0.43677782    -1.83771738
 h     -2.83402229    -0.98650823    -0.66686807
 h     -2.72919583     0.64470305    -0.87363926
 h     -0.24234601     1.07695215     1.93657978
          17

 c      1.11594966    -0.50357013    -0.10520066
 c      0.03650792    -0.89421767     0.65748365
 c     -1.00494011    -0.06966023     0.17346612
 c     -1.13497532     1.01618269     1.20163665
 c     -0.30906482     1.19509872    -0.34241985
 c      0.92166500     0.56679972    -0.91801328
 h     -0.02272512    -1.66081374     1.31756292
 h     -1.96221973     1.75160489     1.27571158
 h     -1.09026928     1.81270700    -1.09164736
 h      1.06722637     0.99856401    -1.96296867
 o      2.35480545    -0.92762087     0.31158909
 h      3.16776931    -0.83817990    -0.35860708
 c     -2.04359597    -0.21578806    -0.88793665
 h     -1.63534647    -0.42412069    -1.84893098
 h     -2.82299917    -0.97785212    -0.74294193
 h     -2.75184756     0.57970886    -0.89297665
 h     -0.21986903     1.03608823     1.93615507
          17

 c      1.10741915    -0.50178598    -0.09710593
 c      0.04921046    -0.90530846     0.65655598
 c     -1.01057949    -0.07372253     0.18898353
 c     -1.13592354     1.03437699     1.20425243
 c     -0.31649902     1.19301889    -0.34620192
 c      0.93542368     0.56222214    -0.91442588
 h     -0.07348223    -1.67246974     1.39105322
 h     -1.89227060     1.76296952     1.29096654
 h     -1.10651576     1.77344917    -1.11178806
 h      1.03113858     0.97033841    -1.93098495
 o      2.36019604    -0.92116278     0.30028042
 h      3.12060870    -0.81995893    -0.35725156
 c     -2.04468924    -0.21065067    -0.89641327
 h     -1.61491450    -0.41122798    -1.86958348
 h     -2.80710635    -0.97768178    -0.81358092
 h     -2.77533089     0.52914788    -0.91492454
 h     -0.21570478     0.99588011     1.92742985
          17

 c      1.10311736    -0.50290581    -0.08673864
 c      0.06189843    -0.91685757     0.65404188
 c     -1.01859639    -0.07583756     0.20607144
 c     -1.13346121     1.05117617     1.20567570
 c     -0.32420093     1.19177521    -0.35270439
 c      0.94437821     0.56159664    -0.91067447
 h     -0.12075259    -1.68814671     1.46995979
 h     -1.83367432     1.78201333     1.30847545
 h     -1.09710942     1.72579347    -1.11250834
 h      1.01023380     0.93748495    -1.89665630
 o      2.36588720    -0.91496025     0.28810937
 h      3.05874517    -0.80121750    -0.34782998
 c     -2.04624560    -0.20770690    -0.90495848
 h     -1.59164622    -0.39613738    -1.89410951
 h     -2.78903503    -0.99100488    -0.87647945
 h     -2.80537740     0.50228116    -0.93859335
 h     -0.22960092     0.95874457     1.91134511
          17

 c      1.10357242    -0.50677110    -0.07447185
 c      0.07325858    -0.92976092     0.65157609
 c     -1.02885775    -0.07607451     0.22436442
 c     -1.12681048     1.06530927     1.20552552
 c     -0.33175958     1.19105302    -0.36157702
 c      0.94800077     0.56442832    -0.90557388
 h     -0.15950658    -1.69501904     1.53907625
 h     -1.79788516     1.81976086     1.32929007
 h     -1.06481848     1.67370171    -1.09625681
 h      1.00683601     0.90524826    -1.87394029
 o      2.37062867    -0.90920611     0.27617797
 h      3.00253927    -0.77926181    -0.34735419
 c     -2.04775367    -0.20704310    -0.91405376
 h     -1.56796348    -0.37714610    -1.91636123
 h     -2.76968509    -1.01974693    -0.93044352
 h     -2.84208003     0.50005578    -0.96304569
 h     -0.25798898     0.92670100     1.89100185
          17

 c      1.10899030    -0.51296454    -0.06078198
 c      0.08214025    -0.94433240     0.65028500
 c     -1.04110068    -0.07462649     0.24343794
 c     -1.11652153     1.07657807     1.20338918
 c     -0.33837757     1.19031091    -0.37209961
 c      0.94598191     0.57010671    -0.89800248
 h     -0.18572453    -1.68725187     1.58890298
 h     -1.78490958     1.87631221     1.35308294
 h     -1.01720598     1.62391731    -1.07001939
 h      1.02206783     0.87767614    -1.87444618
 o      2.37312598    -0.90422091     0.26585310
 h      2.97457400    -0.74966826    -0.37692250
 c     -2.04951681    -0.20835393    -0.92402765
 h     -1.54593741    -0.35326643    -1.93155398
 h     -2.74775242    -1.06167496    -0.97497839
 h     -2.87908594     0.51565322    -0.98707443
 h     -0.29358301     0.90080330     1.87193757
          17

 c      1.11914087    -0.52091873    -0.04614975
 c      0.08771186    -0.96045447     0.65078935
 c     -1.05497012    -0.07178978     0.26280469
 c     -1.10430986     1.08597503     1.19889525
 c     -0.34269198     1.18867315    -0.38294003
 c      0.93825759     0.57820534    -0.88768691
 h     -0.19694430    -1.66383289     1.61486216
 h     -1.78460480     1.93999054     1.37739876
 h     -0.96902951     1.58711436    -1.04798305
 h      1.05561597     0.85487675    -1.89875006
 o      2.37354369    -0.90014424     0.25731597
 h      2.97635612    -0.71135895    -0.43845219
 c     -2.05221529    -0.21126851    -0.93502211
 h     -1.52687586    -0.32430041    -1.93699889
 h     -2.72080459    -1.11134669    -1.00985596
 h     -2.90804678     0.53941351    -1.00933466
 h     -0.32601771     0.88073135     1.86185196
          17

 c      1.13329185    -0.53000363    -0.03099324
 c      0.08954956    -0.97771075     0.65326621
 c     -1.07006916    -0.06792595     0.28192665
 c     -1.09198847     1.09483043     1.19179755
 c     -0.34300928     1.18508650    -0.39228513
 c      0.92510842     0.58845111    -0.87537772
 h     -0.19221187    -1.62678650     1.61614883
 h     -1.78570424     1.99685072     1.39888474
 h     -0.93999919     1.57630958    -1.04980815
 h      1.10505612     0.83378062    -1.93487897
 o      2.37350157    -0.89674618     0.24928595
 h      2.98838341    -0.66963057    -0.51016809
 c     -2.05643333    -0.21551658    -0.94696649
 h     -1.51119664    -0.29073241    -1.93220270
 h     -2.68680756    -1.16220506    -1.03503245
 h     -2.92269148     0.56274581    -1.02867268
 h     -0.34538582     0.86524474     1.86816377
          17

 c      1.15022060    -0.53958162    -0.01563780
 c      0.08769097    -0.99542183     0.65743125
 c     -1.08599920    -0.06343220     0.30025120
 c     -1.08055784     1.10409402     1.18227778
 c     -0.33862788     1.17915005    -0.39915737
 c      0.90725464     0.60043180    -0.86219916
 h     -0.17220638    -1.58076821     1.59597426
 h     -1.78075380     2.03715876     1.41456372
 h     -0.93978949     1.59776255    -1.08507546
 h      1.16564135     0.81155621    -1.96652564
 o      2.37455986    -0.89374665     0.24051700
 h      2.99365933    -0.63094318    -0.57051160
 c     -2.06246820    -0.22091590    -0.95956713
 h     -1.49838484    -0.25357265    -1.91874289
 h     -2.64504619    -1.20840210    -1.05078564
 h     -2.92015642     0.57948028    -1.04431211
 h     -0.34801122     0.85389094     1.89314508
          17

 c      1.16830175    -0.54904034    -0.00031613
 c      0.08264197    -1.01260587     0.66240534
 c     -1.10238148    -0.05872067     0.31726592
 c     -1.07002370     1.11413452     1.17113643
 c     -0.33080876     1.17179574    -0.40448988
 c      0.88585047     0.61343812    -0.84906678
 h     -0.13973151    -1.53375419     1.56357037
 h     -1.76625431     2.05617912     1.42220647
 h     -0.95732852     1.64356836    -1.14048852
 h      1.23129449     0.78744325    -1.98065295
 o      2.37776021    -0.89101092     0.23037662
 h      2.98446373    -0.59961331    -0.60762065
 c     -2.07031913    -0.22732720    -0.97233349
 h     -1.48702405    -0.21417164    -1.89991971
 h     -2.59631214    -1.24581197    -1.05784332
 h     -2.90088923     0.58600323    -1.05587470
 h     -0.33841709     0.84827109     1.93128699
          17

 c      1.18568136    -0.55781302     0.01481494
 c      0.07529355    -1.02795325     0.66655328
 c     -1.11886206    -0.05418903     0.33255075
 c     -1.05985272     1.12488329     1.15948896
 c     -0.32163716     1.16459866    -0.40982535
 c      0.86241972     0.62651150    -0.83657458
 h     -0.09996617    -1.49768551     1.53675440
 h     -1.74167748     2.05322637     1.42035752
 h     -0.97507841     1.69979940    -1.19481213
 h      1.29585258     0.76250419    -1.96970739
 o      2.38376009    -0.88853915     0.21870173
 h      2.95956055    -0.57773334    -0.61736067
 c     -2.07969516    -0.23464604    -0.98465864
 h     -1.47508776    -0.17399094    -1.87992769
 h     -2.54270868    -1.27245637    -1.05741866
 h     -2.86840211     0.58133842    -1.06334215
 h     -0.32481398     0.85103716     1.97257882
          17

 c      1.20052554    -0.56540018     0.02965133
 c      0.06662243    -1.04012320     0.66785464
 c     -1.13510619    -0.05018833     0.34581372
 c     -1.04942178     1.13599730     1.14830525
 c     -0.31301102     1.15900634    -0.41604411
 c      0.83878502     0.63855699    -0.82509832
 h     -0.05852817    -1.48540473     1.53823880
 h     -1.70902599     2.03122863     1.40846512
 h     -0.98147865     1.75537698    -1.23345650
 h      1.35388365     0.73881486    -1.93098818
 o      2.39288460    -0.88643617     0.20567109
 h      2.92224513    -0.56531849    -0.60160841
 c     -2.08997270    -0.24283134    -0.99595429
 h     -1.46071214    -0.13445159    -1.86244284
 h     -2.48734239    -1.28870089    -1.05114854
 h     -2.82924025     0.56754378    -1.06703634
 h     -0.31411085     0.86416560     2.00743902
          17

 c      1.21129700    -0.57140192     0.04412296
 c      0.05723874    -1.04859880     0.66549592
 c     -1.15079435    -0.04699190     0.35689704
 c     -1.03812974     1.14686183     1.13815780
 c     -0.30656443     1.15619722    -0.42328619
 c      0.81695357     0.64845200    -0.81486924
 h     -0.01743531    -1.50102387     1.57729761
 h     -1.67318700     1.99721533     1.38721600
 h     -0.97142920     1.80345712    -1.24943252
 h      1.40119632     0.71884825    -1.86567537
 o      2.40500052    -0.88494032     0.19187143
 h      2.88068999    -0.55943964    -0.56952467
 c     -2.10015368    -0.25192179    -1.00578932
 h     -1.44328021    -0.09705054    -1.84921372
 h     -2.43393601    -1.29731526    -1.04094382
 h     -2.79274385     0.55004767    -1.06760577
 h     -0.31018515     0.88825562     2.02912711
          17

 c      1.21698516    -0.57556128     0.05818604
 c      0.04740356    -1.05406647     0.66085343
 c     -1.16562606    -0.04477446     0.36575607
 c     -1.02533278     1.15652849     1.12916441
 c     -0.30371095     1.15711543    -0.43124726
 c      0.79888076     0.65515645    -0.80592537
 h      0.02415968    -1.53558982     1.63816450
 h     -1.64252429     1.96291898     1.35883373
 h     -0.94388250     1.84025535    -1.24054457
 h      1.43542306     0.70510686    -1.77847345
 o      2.41932622    -0.88452280     0.17849704
 h      2.84913816    -0.55230467    -0.54067004
 c     -2.10899046    -0.26195790    -1.01395154
 h     -1.42406555    -0.06358750    -1.83967599
 h     -2.38628076    -1.30311515    -1.02876312
 h     -2.76945249     0.53655479    -1.06590844
 h     -0.31407738     0.92262713     2.03409902
          17

 c      1.21722982    -0.57778971     0.07179915
 c      0.03739752    -1.05760374     0.65602870
 c     -1.17932439    -0.04362402     0.37242880
 c     -1.01041827     1.16388382     1.12106262
 c     -0.30545679     1.16240433    -0.43942909
 c      0.78605016     0.65784230    -0.79793648
 h      0.06564981    -1.57635432     1.69699273
 h     -1.62769660     1.94275079     1.32647889
 h     -0.90047915     1.86432120    -1.20771219
 h      1.45716513     0.69988929    -1.67804159
 o      2.43461829    -0.88582805     0.16709393
 h      2.84380643    -0.53220436    -0.54042015
 c     -2.11539676    -0.27274743    -1.02041212
 h     -1.40585520    -0.03612451    -1.83186100
 h     -2.34754028    -1.31171895    -1.01635857
 h     -2.76726122     0.53297840    -1.06271204
 h     -0.32440131     0.96557216     2.02191679
          17

 c      1.21231590    -0.57813497     0.08485561
 c      0.02755651    -1.06002992     0.65252899
 c     -1.19163999    -0.04357581     0.37700180
 c     -0.99329797     1.16832824     1.11340091
 c     -0.31204553     1.17220135    -0.44725292
 c      0.77894952     0.65602490    -0.78999754
 h      0.10461904    -1.61408075     1.73714218
 h     -1.63593714     1.94600610     1.29202907
 h     -0.84556363     1.87704912    -1.15503290
 h      1.47179529     0.70518287    -1.57768042
 o      2.45015755    -0.88897808     0.15804262
 h      2.86759587    -0.49503162    -0.57507104
 c     -2.11891919    -0.28366017    -1.02523415
 h     -1.39187015    -0.01662523    -1.82376988
 h     -2.31964050    -1.32735014    -1.00510631
 h     -2.78741555     0.53847717    -1.05844955
 h     -0.33736205     1.01455906     1.99553800
          17

 c      1.20303472    -0.57672510     0.09713595
 c      0.01816409    -1.06184227     0.65115192
 c     -1.20235787    -0.04463392     0.37958338
 c     -0.97499307     1.17043498     1.10563641
 c     -0.32266457     1.18584082    -0.45397128
 c      0.77679334     0.64962904    -0.78067179
 h      0.13822666    -1.64358475     1.75041670
 h     -1.66435292     1.96903315     1.25458790
 h     -0.78722556     1.88485880    -1.09140926
 h      1.49029230     0.72276221    -1.49402026
 o      2.46608272    -0.89318344     0.15004312
 h      2.90641227    -0.45097576    -0.62330106
 c     -2.11982881    -0.29384491    -1.02846615
 h     -1.38468941    -0.00650821    -1.81434419
 h     -2.30305349    -1.35066141    -0.99601010
 h     -2.82457315     0.54543596    -1.05332992
 h     -0.34659482     1.06656079     1.96189421
          17

 c      1.19046860    -0.57373660     0.10832594
 c      0.00941941    -1.06331456     0.65222590
 c     -1.21130877    -0.04676448     0.38029505
 c     -0.95739866     1.17155839     1.09701349
 c     -0.33548008     1.20160696    -0.45845832
 c      0.77804469     0.63895145    -0.76864293
 h      0.16389723    -1.66244900     1.73420563
 h     -1.70187767     1.99898910     1.21253002
 h     -0.73795392     1.90230657    -1.03225508
 h      1.52427154     0.75427795    -1.44006450
 o      2.48251063    -0.89750929     0.14174045
 h      2.94512011    -0.41256430    -0.66226131
 c     -2.11883638    -0.30271790    -1.03006337
 h     -1.38551920    -0.00629939    -1.80387848
 h     -2.29705982    -1.37828449    -0.98980284
 h     -2.87053639     0.54444866    -1.04757237
 h     -0.34391933     1.11882461     1.93129723
          17

 c      1.17579152    -0.56938695     0.11806663
 c      0.00144961    -1.06455556     0.65575922
 c     -1.21837964    -0.04989140     0.37927215
 c     -0.94234584     1.17292456     1.08673986
 c     -0.34829387     1.21710931    -0.45946769
 c      0.78165659     0.62465433    -0.75365621
 h      0.17951340    -1.67028290     1.68971619
 h     -1.73688295     2.02335245     1.16581844
 h     -0.71042738     1.94922386    -0.99508338
 h      1.57483739     0.80007505    -1.41580325
 o      2.49920374    -0.90134269     0.13245824
 h      2.97463344    -0.38738799    -0.67957143
 c     -2.11679954    -0.31018893    -1.02986354
 h     -1.39383757    -0.01546644    -1.79409004
 h     -2.30022708    -1.40455293    -0.98697242
 h     -2.91755288     0.52850013    -1.04146183
 h     -0.32265316     1.16987375     1.91311140
          17

 c      1.16014722    -0.56394489     0.12601702
 c     -0.00568691    -1.06548611     0.66142974
 c     -1.22351739    -0.05391913     0.37666013
 c     -0.93082002     1.17526683     1.07459517
 c     -0.35973899     1.23099991    -0.45682846
 c      0.78753989     0.60783586    -0.73653568
 h      0.18363263    -1.66895693     1.62201938
 h     -1.76130059     2.03418619     1.11606245
 h     -0.70674557     2.03216817    -0.98466962
 h      1.63028239     0.85713585    -1.40954042
 o      2.51571638    -0.90438532     0.12205292
 h      2.99079206    -0.37840858    -0.67120249
 c     -2.11456604    -0.31655670    -1.02761171
 h     -1.40746863    -0.03247165    -1.78791625
 h     -2.31081161    -1.42392940    -0.98767685
 h     -2.95968305     0.49418068    -1.03527681
 h     -0.28257895     1.21945409     1.90889867
          17

 c      1.14459436    -0.55775047     0.13192566
 c     -0.01203134    -1.06571610     0.66842809
 c     -1.22672524    -0.05875339     0.37260569
 c     -0.92283785     1.17896903     1.06112966
 c     -0.36953884     1.24395859    -0.45177096
 c      0.79583340     0.58994834    -0.71839190
 h      0.17604489    -1.66399541     1.54172761
 h     -1.77092941     2.02790777     1.06573238
 h     -0.71706095     2.13364475    -0.98925448
 h      1.67630151     0.91947853    -1.40797056
 o      2.53150841    -0.90660419     0.11075301
 h      2.99303635    -0.38484360    -0.63907813
 c     -2.11286364    -0.32230420    -1.02303420
 h     -1.42329022    -0.05511639    -1.78883108
 h     -2.32700522    -1.43271645    -0.99164939
 h     -2.99312023     0.44140268    -1.02920806
 h     -0.23100060     1.26708954     1.91117528
          17

 c      1.13008158    -0.55123597     0.13569923
 c     -0.01777964    -1.06435885     0.67527587
 c     -1.22805319    -0.06429189     0.36725060
 c     -0.91787291     1.18421356     1.04717183
 c     -0.37762001     1.25719847    -0.44567802
 c      0.80633160     0.57259679    -0.70016079
 h      0.15858373    -1.66674538     1.46689584
 h     -1.76482813     2.00429909     1.01760831
 h     -0.73059086     2.23003043    -0.99536411
 h      1.70328331     0.98038011    -1.40174758
 o      2.54591224    -0.90828308     0.09918141
 h      2.98490446    -0.40129876    -0.59161108
 c     -2.11214883    -0.32793117    -1.01596694
 h     -1.43866204    -0.08121372    -1.79948214
 h     -2.34708225    -1.42983933    -0.99816660
 h     -3.01639863     0.37296469    -1.02330175
 h     -0.17826884     1.31130747     1.90962500
          17

 c      1.11744191    -0.54493428     0.13744362
 c     -0.02324383    -1.06012984     0.68013814
 c     -1.22758998    -0.07039394     0.36072913
 c     -0.91523513     1.19094330     1.03336260
 c     -0.38370557     1.27133831    -0.43943486
 c      0.81846919     0.55738149    -0.68257561
 h      0.13474098    -1.69333579     1.41913349
 h     -1.74526240     1.96626596     0.97444948
 h     -0.74074160     2.30525517    -0.99536697
 h      1.70698530     1.03389352    -1.38569507
 o      2.55799870    -0.91016822     0.08849543
 h      2.97589787    -0.41535459    -0.54605879
 c     -2.11243570    -0.33385403    -1.00649529
 h     -1.45294354    -0.10926174    -1.82008410
 h     -2.36949708    -1.41708708    -1.00609460
 h     -3.03083492     0.29429481    -1.01743700
 h     -0.13335403     1.35020009     1.89658758
          17

 c      1.10739956    -0.53945323     0.13744887
 c     -0.02856685    -1.05238852     0.68220180
 c     -1.22546359    -0.07684725     0.35315992
 c     -0.91413595     1.19874349     1.02004910
 c     -0.38741302     1.28640904    -0.43351547
 c      0.83148192     0.54579538    -0.66623117
 h      0.10618755    -1.75263226     1.40735156
 h     -1.71848381     1.92039312     0.93863150
 h     -0.74428164     2.35115774    -0.98632910
 h      1.68717134     1.07542831    -1.35772665
 o      2.56665728    -0.91338452     0.08017564
 h      2.98004581    -0.40887489    -0.52518364
 c     -2.11322985    -0.34036892    -0.99500078
 h     -1.46787083    -0.13856691    -1.84776929
 h     -2.39294357    -1.39900973    -1.01401954
 h     -3.04091676     0.21302975    -1.01135095
 h     -0.10229548     1.38213208     1.86843927
          17

 c      1.10055998    -0.53541219     0.13611609
 c     -0.03359412    -1.04218721     0.68250013
 c     -1.22184100    -0.08336007     0.34464320
 c     -0.91361225     1.20677285     1.00736257
 c     -0.38838634     1.30211219    -0.42815847
 c      0.84450762     0.53911441    -0.65157852
 h      0.07111224    -1.83395446     1.41829561
 h     -1.69558799     1.87737141     0.91164437
 h     -0.73992101     2.36475934    -0.96793148
 h      1.64672377     1.10215374    -1.31827972
 o      2.57143199    -0.91844130     0.07474463
 h      3.00272782    -0.37383138    -0.53686176
 c     -2.11369123    -0.34763664    -0.98205915
 h     -1.48641529    -0.16879880    -1.87757595
 h     -2.41634261    -1.38222477    -1.02044556
 h     -3.05357456     0.13772707    -1.00469814
 h     -0.08820033     1.40606378     1.82506807
          17

 c      1.09736856    -0.53336155     0.13386441
 c     -0.03818406    -1.03141978     0.68260079
 c     -1.21691392    -0.08959253     0.33527554
 c     -0.91267535     1.21393699     0.99528149
 c     -0.38634328     1.31795799    -0.42345094
 c      0.85658625     0.53823106    -0.63881844
 h      0.02813851    -1.91687909     1.43225791
 h     -1.69061931     1.84976673     0.89381954
 h     -0.72762763     2.34682131    -0.94158357
 h      1.59179633     1.11378433    -1.27061481
 o      2.57302062    -0.92450925     0.07113188
 h      3.03260969    -0.32369346    -0.56396011
 c     -2.11305703    -0.35566112    -0.96827485
 h     -1.51116809    -0.19950490    -1.90425621
 h     -2.43868218    -1.37366706    -1.02397702
 h     -3.07504609     0.07539927    -0.99706687
 h     -0.09126272     1.42167168     1.76938863
          17

 c      1.09806437    -0.53369510     0.13104830
 c     -0.04231809    -1.02163364     0.68348981
 c     -1.21087455    -0.09519861     0.32516701
 c     -0.91102293     1.21946499     0.98355638
 c     -0.38105006     1.33323691    -0.41931688
 c      0.86658105     0.54342117    -0.62771654
 h     -0.02176785    -1.98494714     1.43623397
 h     -1.71254608     1.84496265     0.88509587
 h     -0.70866557     2.30230281    -0.91068306
 h      1.53288906     1.11407793    -1.22194780
 o      2.57234357    -0.93044193     0.06805129
 h      3.05574899    -0.27699099    -0.58617329
 c     -2.11114547    -0.36433883    -0.95417033
 h     -1.54331224    -0.22992236    -1.92371461
 h     -2.45867079    -1.37796706    -1.02336163
 h     -3.10645857     0.02926704    -0.98789046
 h     -0.10815226     1.42950415     1.70748858
          17

 c      1.10265474    -0.53657791     0.12790637
 c     -0.04597492    -1.01377083     0.68552376
 c     -1.20389445    -0.09985120     0.31444630
 c     -0.90978919     1.22338196     0.97158196
 c     -0.37223778     1.34683366    -0.41541623
 c      0.87311846     0.55413652    -0.61745393
 h     -0.07629986    -2.02853299     1.42437771
 h     -1.75707899     1.85930125     0.88607396
 h     -0.68634944     2.24263167    -0.88182952
 h      1.48553479     1.11238808    -1.18448091
 o      2.56995898    -0.93550588     0.06476354
 h      3.06424304    -0.24558263    -0.59207508
 c     -2.10852578    -0.37362856    -0.94014391
 h     -1.58236634    -0.25902901    -1.93370881
 h     -2.47444243    -1.39550044    -1.01741011
 h     -3.14254924    -0.00119717    -0.97638985
 h     -0.13108593     1.43123713     1.64903649
          17

 c      1.11092056    -0.54193324     0.12456562
 c     -0.04904008    -1.00830998     0.68866296
 c     -1.19611703    -0.10325554     0.30325052
 c     -0.91116182     1.22618349     0.95853045
 c     -0.35950225     1.35703620    -0.41101763
 c      0.87490656     0.56920874    -0.60687578
 h     -0.13280617    -2.04310944     1.39521692
 h     -1.81036197     1.88219180     0.89728570
 h     -0.66709577     2.18799268    -0.86620283
 h      1.46632667     1.12112243    -1.17242482
 o      2.56609645    -0.93937507     0.06098428
 h      3.05540403    -0.23474208    -0.57760070
 c     -2.10621515    -0.38367585    -0.92644004
 h     -1.62640260    -0.28568496    -1.93406135
 h     -2.48373333    -1.42269264    -1.00500043
 h     -3.17494174    -0.01843857    -0.96170705
 h     -0.14854793     1.42959984     1.60628115
          17

 c      1.12243598    -0.54950166     0.12110068
 c     -0.05129213    -1.00538827     0.69262281
 c     -1.18766069    -0.10517087     0.29170736
 c     -0.91711154     1.22834334     0.94387101
 c     -0.34241852     1.36202869    -0.40519531
 c      0.87170128     0.58780190    -0.59544382
 h     -0.18872643    -2.02785919     1.34994203
 h     -1.85856493     1.90367306     0.91793906
 h     -0.65901750     2.16167986    -0.87715931
 h      1.48141089     1.14498783    -1.19138832
 o      2.56075659    -0.94203497     0.05673374
 h      3.03016863    -0.24471695    -0.54363647
 c     -2.10525114    -0.39476086    -0.91311292
 h     -1.67248056    -0.30879339    -1.92662232
 h     -2.48450291    -1.45410991    -0.98526607
 h     -3.19611450    -0.02524310    -0.94311605
 h     -0.15087230     1.42697406     1.58911805
          17

 c      1.13658834    -0.55890210     0.11758376
 c     -0.05242695    -1.00479545     0.69691018
 c     -1.17862040    -0.10544012     0.27991706
 c     -0.92833358     1.23027611     0.92796121
 c     -0.32118607     1.36162027    -0.39775623
 c      0.86484141     0.60992113    -0.58382396
 h     -0.24187600    -1.98582801     1.29211032
 h     -1.89244782     1.91735347     0.94586814
 h     -0.66466904     2.17014313    -0.91924887
 h      1.52074536     1.17512941    -1.23205996
 o      2.55371333    -0.94382319     0.05233080
 h      2.99328951    -0.27009529    -0.49595243
 c     -2.10641979    -0.40716396    -0.90001914
 h     -1.71720497    -0.32745921    -1.91493124
 h     -2.47551996    -1.48456680    -0.95781810
 h     -3.20136977    -0.02406428    -0.92013935
 h     -0.13849269     1.42321725     1.59826207
          17

 c      1.15259127    -0.56965577     0.11409835
 c     -0.05205942    -1.00581654     0.70076565
 c     -1.16905995    -0.10400169     0.26794932
 c     -0.94423894     1.23234952     0.91198285
 c     -0.29705401     1.35788751    -0.38975387
 c      0.85649750     0.63554078    -0.57315035
 h     -0.29112465    -1.92583104     1.22843516
 h     -1.90750969     1.92016064     0.97810423
 h     -0.67698628     2.19606008    -0.98176127
 h      1.56808154     1.19910561    -1.27926871
 o      2.54443060    -0.94561381     0.04849433
 h      2.95509257    -0.29687749    -0.44687665
 c     -2.11013150    -0.42106419    -0.88687529
 h     -1.75738455    -0.34113260    -1.90331210
 h     -2.45663050    -1.51032143    -0.92285153
 h     -3.18926479    -0.01682983    -0.89256062
 h     -0.12202795     1.41584540     1.62513957
          17

 c      1.16950260    -0.58121060     0.11074596
 c     -0.04965344    -1.00700000     0.70308464
 c     -1.15900632    -0.10087137     0.25585790
 c     -0.96369404     1.23472832     0.89726122
 c     -0.27183418     1.35351211    -0.38254980
 c      0.84894695     0.66390773    -0.56429664
 h     -0.33794892    -1.86524698     1.16980939
 h     -1.90325837     1.91172955     1.01141543
 h     -0.68634215     2.21830484    -1.04891809
 h      1.61036582     1.20932311    -1.32111234
 o      2.53212745    -0.94882015     0.04625778
 h      2.93112561    -0.30256097    -0.41395928
 c     -2.11635641    -0.43649427    -0.87338521
 h     -1.79071008    -0.34973136    -1.89533281
 h     -2.42878201    -1.52952775    -0.88112402
 h     -3.16160737    -0.00482752    -0.86038993
 h     -0.11402355     1.40236968     1.65851744
          17

 c      1.18627285    -0.59297149     0.10763977
 c     -0.04446892    -1.00633126     0.70259432
 c     -1.14846433    -0.09611483     0.24369723
 c     -0.98547824     1.23725413     0.88475819
 c     -0.24748784     1.35071123    -0.37699979
 c      0.84441141     0.69360517    -0.55778578
 h     -0.38773740    -1.82810855     1.12944167
 h     -1.88310674     1.89435831     1.04281282
 h     -0.68623990     2.22425637    -1.10877543
 h      1.63953305     1.20339567    -1.35060709
 o      2.51653879    -0.95430929     0.04609789
 h      2.93088088    -0.27375204    -0.40601992
 c     -2.12459403    -0.45333268    -0.85938705
 h     -1.81622567    -0.35373608    -1.89223486
 h     -2.39394673    -1.54235635    -0.83384171
 h     -3.12340976     0.01147129    -0.82380281
 h     -0.12323341     1.38161142     1.68933249
          17

 c      1.20182739    -0.60430970     0.10487034
 c     -0.03597128    -1.00259650     0.69862426
 c     -1.13744320    -0.08983127     0.23152874
 c     -1.00828706     1.23941042     0.87493807
 c     -0.22602593     1.35119784    -0.37337919
 c      0.84500608     0.72288384    -0.55390713
 h     -0.44546731    -1.82914145     1.11413361
 h     -1.85489244     1.87344464     1.07020236
 h     -0.67365115     2.20900808    -1.15422734
 h      1.65146708     1.18218847    -1.36449632
 o      2.49866001    -0.96124008     0.04724544
 h      2.94643942    -0.22509161    -0.41200020
 c     -2.13393228    -0.47131508    -0.84493032
 h     -1.83436384    -0.35422023    -1.89239851
 h     -2.35495585    -1.55091942    -0.78246676
 h     -3.08236231     0.03252193    -0.78304619
 h     -0.15379229     1.35362294     1.71171889
          17

 c      1.21514107    -0.61456909     0.10247971
 c     -0.02458519    -0.99663534     0.69167422
 c     -1.12597301    -0.08216424     0.21942118
 c     -1.03067654     1.24036138     0.86779916
 c     -0.20928900     1.35621674    -0.37158865
 c      0.85248672     0.75002080    -0.55275275
 h     -0.50690429    -1.85883204     1.11776990
 h     -1.83078394     1.85753820     1.09308772
 h     -0.64796377     2.17232349    -1.18166134
 h      1.64517915     1.14845159    -1.36233437
 o      2.48001628    -0.96823955     0.04865137
 h      2.96386871    -0.18075716    -0.41621475
 c     -2.14328003    -0.49004144    -0.83023679
 h     -1.84656905    -0.35275647    -1.89225999
 h     -2.31514962    -1.55879915    -0.72846938
 h     -3.04686979     0.05922814    -0.73837110
 h     -0.20603937     1.31925060     1.72265469
          17

 c      1.22527400    -0.62309557     0.10047194
 c     -0.01146461    -0.99021721     0.68275216
 c     -1.11410817    -0.07332633     0.20744241
 c     -1.05133988     1.23920249     0.86297931
 c     -0.19847297     1.36636428    -0.37135312
 c      0.86774651     0.77364117    -0.55410838
 h     -0.56098760    -1.89634360     1.12894306
 h     -1.82387601     1.85596828     1.11240452
 h     -0.61047832     2.11717168    -1.19028543
 h      1.62293907     1.10631732    -1.34664409
 o      2.46195039    -0.97451839     0.04969117
 h      2.97397870    -0.15659033    -0.40959300
 c     -2.15175380    -0.50895937    -0.81557724
 h     -1.85477450    -0.35120243    -1.88793649
 h     -2.27782217    -1.56986990    -0.67313046
 h     -3.02257604     0.09135109    -0.69019137
 h     -0.27705608     1.27980775     1.72183992
          17

 c      1.23141037    -0.62926974     0.09883153
 c      0.00225210    -0.98465763     0.67266866
 c     -1.10193084    -0.06360302     0.19563212
 c     -1.06979839     1.23550840     0.85995138
 c     -0.19363013     1.38132595    -0.37226631
 c      0.89027625     0.79289772    -0.55723008
 h     -0.59813507    -1.92578061     1.13903552
 h     -1.84063308     1.87302928     1.12837020
 h     -0.56479477     2.05005191    -1.18299215
 h      1.59154511     1.06138562    -1.32444653
 o      2.44553723    -0.97988600     0.05011413
 h      2.97283166    -0.15954647    -0.38891960
 c     -2.15896582    -0.52738633    -0.80112316
 h     -1.86095637    -0.35143864    -1.87658702
 h     -2.24566316    -1.58653420    -0.61756082
 h     -3.00987440     0.12572645    -0.63951043
 h     -0.36059183     1.23685820     1.71229766
          17

 c      1.23295952    -0.63253365     0.09752181
 c      0.01568352    -0.98061986     0.66194224
 c     -1.08955620    -0.05333230     0.18396717
 c     -1.08681316     1.22972001     0.85813131
 c     -0.19350650     1.39974338    -0.37356712
 c      0.91797988     0.80743099    -0.56063120
 h     -0.61277879    -1.93877239     1.14328213
 h     -1.87650974     1.90406928     1.13841285
 h     -0.51785271     1.98250407    -1.16911431
 h      1.56390322     1.02068244    -1.30954853
 o      2.43157870    -0.98455691     0.04990636
 h      2.96031599    -0.19030303    -0.35463152
 c     -2.16496503    -0.54466498    -0.78684062
 h     -1.86683211    -0.35512113    -1.85717355
 h     -2.22049780    -1.60834199    -0.56295651
 h     -3.00500887     0.15644325    -0.58814513
 h     -0.44695563     1.19198265     1.70144119
          17

 c      1.22971609    -0.63243281     0.09647307
 c      0.02813373    -0.97834359     0.65091119
 c     -1.07713163    -0.04287590     0.17234981
 c     -1.10386337     1.22288321     0.85677304
 c     -0.19591228     1.41942882    -0.37381486
 c      0.94779781     0.81727045    -0.56230868
 h     -0.60245625    -1.93204466     1.13949172
 h     -1.92083946     1.93902516     1.13851077
 h     -0.48005417     1.93123450    -1.16705697
 h      1.55634272     0.99088038    -1.32078531
 o      2.42045491    -0.98911112     0.04926780
 h      2.94031825    -0.24319096    -0.31039740
 c     -2.16997019    -0.56035731    -0.77247073
 h     -1.87366951    -0.36347590    -1.83075910
 h     -2.20337169    -1.63209917    -0.51081791
 h     -3.00322352     0.17701819    -0.53839122
 h     -0.52447256     1.14642996     1.70081145
          17

 c      1.22201579    -0.62866413     0.09556577
 c      0.03901355    -0.97780798     0.63981195
 c     -1.06482430    -0.03258670     0.16063034
 c     -1.12217562     1.21612842     0.85517750
 c     -0.19863248     1.43828279    -0.37139198
 c      0.97729450     0.82289404    -0.56102032
 h     -0.56693614    -1.90568311     1.12717824
 h     -1.96370695     1.96822038     1.12574487
 h     -0.46074800     1.91058877    -1.19697528
 h      1.57633291     0.97435768    -1.36824928
 o      2.41184395    -0.99463682     0.04867824
 h      2.92305785    -0.30321662    -0.26409283
 c     -2.17417776    -0.57430521    -0.75758572
 h     -1.88218824    -0.37716550    -1.80047288
 h     -2.19474128    -1.65336766    -0.46284739
 h     -3.00096268     0.18244231    -0.49246091
 h     -0.58430128     1.10106494     1.72091067
          17

 c      1.21079288    -0.62108673     0.09460793
 c      0.04785359    -0.97874003     0.62877635
 c     -1.05280379    -0.02277980     0.14866133
 c     -1.14206690     1.21029374     0.85335938
 c     -0.20039257     1.45555312    -0.36627463
 c      1.00566784     0.82515772    -0.55742317
 h     -0.50834636    -1.86308383     1.10759004
 h     -1.99864891     1.98496644     1.09914993
 h     -0.46057166     1.91978878    -1.25933656
 h      1.61456669     0.96831762    -1.44063177
 o      2.40458564    -1.00275036     0.04886425
 h      2.92640101    -0.34551425    -0.22717333
 c     -2.17770147    -0.58656436    -0.74169163
 h     -1.89259962    -0.39628944    -1.77103225
 h     -2.19457717    -1.66819514    -0.42058277
 h     -2.99655236     0.17008485    -0.45206877
 h     -0.62579113     1.05737720     1.76246540
          17

 c      1.19748099    -0.60968281     0.09332582
 c      0.05442965    -0.98045045     0.61772776
 c     -1.04123244    -0.01370777     0.13635988
 c     -1.16304979     1.20576313     0.85214226
 c     -0.20080201     1.47161894    -0.36022525
 c      1.03284527     0.82496072    -0.55314144
 h     -0.43238728    -1.81273055     1.08478562
 h     -2.02259525     1.98573253     1.05937165
 h     -0.47275866     1.94603026    -1.33284455
 h      1.65616921     0.96865657    -1.51634951
 o      2.39752730    -1.01450672     0.05025884
 h      2.96348734    -0.35308334    -0.20605364
 c     -2.18055553    -0.59731124    -0.72437532
 h     -1.90486042    -0.42057221    -1.74756153
 h     -2.20237387    -1.67425764    -0.38500560
 h     -2.99022981     0.13990588    -0.41818053
 h     -0.65526350     1.01835388     1.81528627
          17

 c      1.18377484    -0.59453051     0.09140089
 c      0.05893437    -0.98155777     0.60618968
 c     -1.03026976    -0.00554497     0.12375232
 c     -1.18433336     1.20252231     0.85246331
 c     -0.19972766     1.48688552    -0.35504914
 c      1.05856412     0.82307956    -0.54951683
 h     -0.34972762    -1.77113299     1.06757756
 h     -2.03540833     1.96985177     1.00820977
 h     -0.49024005     1.97736016    -1.39528940
 h      1.69100616     0.97232179    -1.57816044
 o      2.39089543    -1.02903709     0.05249633
 h      3.02318352    -0.33886815    -0.19425453
 c     -2.18261738    -0.60677445    -0.70549364
 h     -1.91912535    -0.44969343    -1.73373235
 h     -2.21713485    -1.67138401    -0.35626709
 h     -2.98416107     0.09452614    -0.39080835
 h     -0.68019073     0.98757713     1.86625659
          17

 c      1.17138424    -0.57582954     0.08853152
 c      0.06183868    -0.98011395     0.59328963
 c     -1.02008696     0.00161997     0.11098705
 c     -1.20507156     1.20024735     0.85484885
 c     -0.19706269     1.50142551    -0.35179378
 c      1.08231758     0.82017864    -0.54735014
 h     -0.27350917    -1.76112674     1.06918152
 h     -2.03991163     1.93958301     0.94828697
 h     -0.50819757     2.00670930    -1.43316021
 h      1.71435603     0.97737610    -1.61609466
 o      2.38559517    -1.04474109     0.05501461
 h      3.08289924    -0.32665221    -0.18222238
 c     -2.18358458    -0.61519517    -0.68533786
 h     -1.93612463    -0.48352732    -1.73004666
 h     -2.23739721    -1.66170572    -0.33356518
 h     -2.98249473     0.03917960    -0.36885453
 h     -0.70593033     0.96795637     1.90547381
          17

 c      1.16186772    -0.55392634     0.08447691
 c      0.06308933    -0.97510359     0.57860684
 c     -1.01088532     0.00779557     0.09831283
 c     -1.22434557     1.19833021     0.85935835
 c     -0.19274119     1.51508298    -0.35088105
 c      1.10354507     0.81685345    -0.54706418
 h     -0.20918474    -1.79429970     1.09711830
 h     -2.04223279     1.90036017     0.88259427
 h     -0.52363119     2.03056437    -1.44026579
 h      1.72483688     0.98264597    -1.62547990
 o      2.38213227    -1.06052206     0.05751449
 h      3.12669300    -0.33124014    -0.16477188
 c     -2.18301155    -0.62278674    -0.66464181
 h     -1.95708225    -0.52204814    -1.73352290
 h     -2.26131069    -1.64946246    -0.31519349
 h     -2.99085291    -0.01903420    -0.35027254
 h     -0.73551315     0.96132122     1.92741266
          17

 c      1.15649023    -0.52933756     0.07910889
 c      0.06190127    -0.96779710     0.56306984
 c     -1.00290500     0.01310485     0.08603493
 c     -1.24117577     1.19596609     0.86573542
 c     -0.18675983     1.52758877    -0.35234668
 c      1.12173305     0.81366258    -0.54883676
 h     -0.15106663    -1.85513246     1.14234368
 h     -2.05119801     1.86005690     0.81366105
 h     -0.53470965     2.04752056    -1.41510811
 h      1.72311102     0.98755241    -1.60531191
 o      2.38053490    -1.07580662     0.05990985
 h      3.14713636    -0.35831160    -0.14034127
 c     -2.18052317    -0.62965197    -0.64436648
 h     -1.98316901    -0.56500732    -1.73906967
 h     -2.28676856    -1.64015979    -0.29883840
 h     -3.01419746    -0.07332463    -0.33296764
 h     -0.77020741     0.96850290     1.93026722
          17

 c      1.15603629    -0.50280909     0.07249952
 c      0.05783896    -0.96027749     0.54810588
 c     -0.99639923     0.01776875     0.07447912
 c     -1.25482589     1.19247608     0.87352219
 c     -0.17915809     1.53858963    -0.35593553
 c      1.13640734     0.81113435    -0.55260439
 h     -0.09331447    -1.91786361     1.18847308
 h     -2.07469498     1.82562332     0.74284680
 h     -0.54059053     2.05779817    -1.35990255
 h      1.71172227     0.99218465    -1.55810769
 o      2.38050850    -1.09035885     0.06222653
 h      3.14310373    -0.40764713    -0.10941314
 c     -2.17617133    -0.63572258    -0.62536296
 h     -2.01491237    -0.61170543    -1.74145879
 h     -2.31153709    -1.63873738    -0.28219587
 h     -3.05320530    -0.12005639    -0.31622947
 h     -0.80975541     0.98938783     1.91567783
          17

 c      1.16069516    -0.47534564     0.06496149
 c      0.05132487    -0.95387534     0.53461811
 c     -0.99158032     0.02206502     0.06396886
 c     -1.26533528     1.18773945     0.88194556
 c     -0.16995861     1.54758940    -0.36103738
 c      1.14704594     0.80973132    -0.55792743
 h     -0.03486154    -1.96426265     1.22332367
 h     -2.11380494     1.79849255     0.67127903
 h     -0.54186594     2.06375337    -1.28139035
 h      1.69597466     0.99771524    -1.49137429
 o      2.38143312    -1.10426030     0.06456702
 h      3.11981526    -0.47367448    -0.07395875
 c     -2.17064129    -0.64089306    -0.60814058
 h     -2.05191101    -0.66098923    -1.73675751
 h     -2.33329478    -1.64725902    -0.26372745
 h     -3.10235602    -0.15954033    -0.30127927
 h     -0.85211265     1.02282737     1.88947097
          17

 c      1.17011318    -0.44815252     0.05699339
 c      0.04340126    -0.94903085     0.52288526
 c     -0.98857242     0.02628692     0.05480646
 c     -1.27367647     1.18223073     0.88966323
 c     -0.15905884     1.55381386    -0.36651692
 c      1.15293511     0.80976831    -0.56376324
 h      0.02249655    -1.98514815     1.24046477
 h     -2.16130061     1.77430964     0.60183046
 h     -0.54175940     2.07137583    -1.19283506
 h      1.68560255     1.00721995    -1.42012089
 o      2.38217113    -1.11804628     0.06710876
 h      3.09179492    -0.54351152    -0.03738730
 c     -2.16506763    -0.64527657    -0.59286105
 h     -2.09287820    -0.71139067    -1.72296941
 h     -2.34963399    -1.66381561    -0.24302999
 h     -3.15230000    -0.19399875    -0.29019617
 h     -0.89306604     1.06667109     1.86285435
          17

 c      1.18355860    -0.42251427     0.04917310
 c      0.03537375    -0.94561241     0.51280016
 c     -0.98739216     0.03069328     0.04725649
 c     -1.28124658     1.17657835     0.89486821
 c     -0.14613658     1.55611971    -0.37071596
 c      1.15314310     0.81135492    -0.56851098
 h      0.07598355    -1.97715078     1.23734075
 h     -2.20677541     1.74741686     0.53908909
 h     -0.54722909     2.09154214    -1.11404047
 h      1.69502611     1.02617260    -1.36610609
 o      2.38098876    -1.13271890     0.07004837
 h      3.08407513    -0.59703312    -0.00360048
 c     -2.16065418    -0.64927866    -0.57945097
 h     -2.13588048    -0.76133245    -1.70018821
 h     -2.35825429    -1.68366484    -0.22053118
 h     -3.19392790    -0.22532919    -0.28453097
 h     -0.92694749     1.11853243     1.85127138
          17

 c      1.20009496    -0.39966997     0.04206185
 c      0.02853572    -0.94315620     0.50405683
 c     -0.98795546     0.03544242     0.04152988
 c     -1.28914042     1.17115074     0.89613729
 c     -0.13091822     1.55341124    -0.37226731
 c      1.14714420     0.81460052    -0.57110957
 h      0.12264463    -1.94068385     1.21400023
 h     -2.24184009     1.71436069     0.48754388
 h     -0.56583903     2.13570744    -1.06188524
 h      1.73586567     1.05978766    -1.34460952
 o      2.37661742    -1.14888448     0.07340574
 h      3.11552109    -0.62096379     0.02620752
 c     -2.15838585    -0.65344644    -0.56769775
 h     -2.17866023    -0.80937572    -1.67051498
 h     -2.35735596    -1.70149199    -0.19687087
 h     -3.22081480    -0.25428634    -0.28472296
 h     -0.94992757     1.17719218     1.86633662
          17

 c      1.21870751    -0.38072073     0.03614593
 c      0.02399826    -0.94093743     0.49619844
 c     -0.99009893     0.04052500     0.03777306
 c     -1.29770481     1.16603924     0.89347729
 c     -0.11396691     1.54574537    -0.37139135
 c      1.13591113     0.82005380    -0.57241008
 h      0.15976409    -1.87983509     1.17309811
 h     -2.26186098     1.67450100     0.45023721
 h     -0.59652282     2.20376723    -1.03511794
 h      1.80392382     1.10719229    -1.34796378
 o      2.36983155    -1.16571151     0.07698123
 h      3.17394540    -0.62568120     0.05430884
 c     -2.15888792    -0.65827986    -0.55730909
 h     -2.21896814    -0.85447420    -1.63773610
 h     -2.34596030    -1.71315746    -0.17244740
 h     -3.22987246    -0.28055833    -0.29014382
 h     -0.96360589     1.24228533     1.90499473
          17

 c      1.23839482    -0.36651443     0.03177501
 c      0.02258258    -0.93786549     0.48851934
 c     -0.99359736     0.04573996     0.03606560
 c     -1.30668438     1.16131928     0.88818625
 c     -0.09680478     1.53456368    -0.36952136
 c      1.12166784     0.82853555    -0.57429069
 h      0.18552044    -1.80412229     1.12124454
 h     -2.26580548     1.62942762     0.42839063
 h     -0.62826088     2.28187477    -1.01859414
 h      1.88204645     1.16178117    -1.35563797
 o      2.36240343    -1.18187158     0.08061815
 h      3.23241271    -0.63013480     0.08232649
 c     -2.16236690    -0.66412386    -0.54797647
 h     -2.25482028    -0.89612993    -1.60659997
 h     -2.32402068    -1.71645423    -0.14724361
 h     -3.22138247    -0.30298217    -0.29928674
 h     -0.97348581     1.31194390     1.95143679
          17

 c      1.25822113    -0.35749967     0.02909304
 c      0.02470947    -0.93225782     0.47986696
 c     -0.99817536     0.05072726     0.03642333
 c     -1.31560070     1.15713995     0.88183501
 c     -0.08113232     1.52168898    -0.36792268
 c      1.10675640     0.84049430    -0.57808858
 h      0.20023740    -1.73146020     1.07130411
 h     -2.25602643     1.58247107     0.42133337
 h     -0.64943819     2.35423817    -0.99911290
 h      1.95353858     1.21684180    -1.35225657
 o      2.35564132    -1.19651817     0.08427526
 h      3.27203931    -0.64610831     0.11013364
 c     -2.16858027    -0.67115093    -0.53946820
 h     -2.28460551    -0.93433399    -1.58162222
 h     -2.29239003    -1.71121953    -0.12081789
 h     -3.19916361    -0.31963735    -0.30989831
 h     -0.98466072     1.38231039     1.98885738
          17

 c      1.27732141    -0.35364860     0.02801499
 c      0.03035946    -0.92193704     0.46867430
 c     -1.00353037     0.05504153     0.03879720
 c     -1.32388203     1.15361108     0.87570700
 c     -0.06839061     1.50870090    -0.36725420
 c      1.09319325     0.85572416    -0.58429477
 h      0.20717389    -1.68720873     1.04191574
 h     -2.23851293     1.53847664     0.42630515
 h     -0.65296051     2.41005828    -0.97017690
 h      2.00744058     1.26804458    -1.33098104
 o      2.35023689    -1.20929872     0.08796462
 h      3.28421713    -0.67807381     0.13689880
 c     -2.17683500    -0.67940454    -0.53173281
 h     -2.30705155    -0.96927355    -1.56570652
 h     -2.25271325    -1.69913041    -0.09236074
 h     -3.17079423    -0.32787015    -0.31911171
 h     -0.99994794     1.44898384     2.00597530
          17

 c      1.29489781    -0.35449491     0.02826363
 c      0.03940199    -0.90561715     0.45396395
 c     -1.00937253     0.05825837     0.04305514
 c     -1.33083120     1.15072211     0.87077155
 c     -0.05974688     1.49686818    -0.36772914
 c      1.08270731     0.87347274    -0.59283667
 h      0.20914133    -1.68804656     1.04561496
 h     -2.22289220     1.50336107     0.43841574
 h     -0.63594991     2.44353852    -0.92992352
 h      2.03768008     1.31316772    -1.29047293
 o      2.34645117    -1.22019665     0.09171051
 h      3.26759932    -0.72591278     0.16177873
 c     -2.18609330    -0.68885911    -0.52493998
 h     -2.32117223    -1.00096074    -1.55922617
 h     -2.20725680    -1.68320943    -0.06081555
 h     -3.14676876    -0.32458735    -0.32382344
 h     -1.02011718     1.50814789     1.99728703
          17

 c      1.31025093    -0.35925632     0.02943874
 c      0.05202085    -0.88450469     0.43657331
 c     -1.01546011     0.06007132     0.04896691
 c     -1.33574961     1.14839204     0.86769556
 c     -0.05608360     1.48715499    -0.36930288
 c      1.07673822     0.89270988    -0.60333072
 h      0.20375625    -1.72319772     1.07437224
 h     -2.22022593     1.48272300     0.45174943
 h     -0.59851128     2.45255361    -0.87905200
 h      2.04159368     1.35144532    -1.23243584
 o      2.34413840    -1.22948707     0.09552182
 h      3.22761888    -0.78575781     0.18436675
 c     -2.19531539    -0.69942712    -0.51938263
 h     -2.32632678    -1.02904597    -1.56009610
 h     -2.15870188    -1.66691798    -0.02516234
 h     -3.13680198    -0.30745483    -0.32159693
 h     -1.04440951     1.55701343     1.96183979
          17

 c      1.32286375    -0.36698675     0.03108289
 c      0.06835683    -0.86115308     0.41834185
 c     -1.02160294     0.06032049     0.05622569
 c     -1.33839082     1.14661575     0.86663768
 c     -0.05783254     1.48009736    -0.37177288
 c      1.07623063     0.91239757    -0.61517948
 h      0.18732378    -1.76763128     1.10911899
 h     -2.23722930     1.47938050     0.46219684
 h     -0.54331265     2.43848814    -0.82009168
 h      2.01963491     1.38339822    -1.16073202
 o      2.34254035    -1.23778830     0.09934379
 h      3.17946340    -0.84906610     0.20543884
 c     -2.20396035    -0.71088127    -0.51526024
 h     -2.32236499    -1.05293616    -1.56473679
 h     -2.11000056    -1.65292986     0.01505040
 h     -3.14401710    -0.27709371    -0.31186541
 h     -1.07070405     1.59419148     1.90283975
          17

 c      1.33252109    -0.37668593     0.03271210
 c      0.08805257    -0.83773698     0.40082967
 c     -1.02764696     0.05896876     0.06448563
 c     -1.33938685     1.14552011     0.86698040
 c     -0.06471807     1.47553216    -0.37479869
 c      1.08126829     0.93162310    -0.62753317
 h      0.15930683    -1.80181559     1.13478504
 h     -2.27115785     1.49164714     0.46972149
 h     -0.47615624     2.40803333    -0.75773064
 h      1.97676710     1.41149807    -1.08163927
 o      2.34011145    -1.24605783     0.10298724
 h      3.15047894    -0.90247617     0.22803802
 c     -2.21215687    -0.72281475    -0.51249673
 h     -2.30971942    -1.07209741    -1.56933281
 h     -2.06431464    -1.64211556     0.05909383
 h     -3.16286338    -0.23832153    -0.29633524
 h     -1.09537065     1.62056176     1.82850566
          17

 c      1.33940858    -0.38733979     0.03381830
 c      0.11021059    -0.81571542     0.38507529
 c     -1.03346319     0.05606307     0.07339273
 c     -1.34006750     1.14515055     0.86731529
 c     -0.07560235     1.47225458    -0.37786953
 c      1.09069083     0.94949592    -0.63920992
 h      0.12186432    -1.81516217     1.14309381
 h     -2.31197987     1.51443356     0.47712278
 h     -0.40681748     2.37690428    -0.69951714
 h      1.92552129     1.44198717    -1.00451787
 o      2.33545530    -1.25510350     0.10619752
 h      3.16519479    -0.93554639     0.25631290
 c     -2.22032500    -0.73475184    -0.51071686
 h     -2.28937201    -1.08634811    -1.57086583
 h     -2.02494007    -1.63344446     0.10481184
 h     -3.18358869    -0.19854524    -0.27806773
 h     -1.11312864     1.64074557     1.75335534
          17

 c      1.34413897    -0.39792866     0.03387157
 c      0.13347421    -0.79604665     0.37177324
 c     -1.03893583     0.05168598     0.08260369
 c     -1.34186710     1.14523211     0.86580950
 c     -0.08875789     1.46804216    -0.38038980
 c      1.10207243     0.96490560    -0.64880558
 h      0.07838371    -1.80316324     1.13044174
 h     -2.34888052     1.54187688     0.48723457
 h     -0.34724261     2.37061636    -0.65464926
 h      1.88740353     1.48671448    -0.94075832
 o      2.32926946    -1.26486945     0.10900835
 h      3.21470801    -0.95217489     0.28981369
 c     -2.22873890    -0.74627448    -0.50934014
 h     -2.26271891    -1.09602545    -1.56772884
 h     -1.99509915    -1.62492566     0.14904012
 h     -3.19767242    -0.16497267    -0.26024797
 h     -1.11764654     1.66359387     1.69662679
          17

 c      1.34769982    -0.40747566     0.03234635
 c      0.15613465    -0.77936521     0.36141567
 c     -1.04394506     0.04590520     0.09178731
 c     -1.34580178     1.14546692     0.86116295
 c     -0.10276632     1.46114197    -0.38216368
 c      1.11291555     0.97679007    -0.65528901
 h      0.03265550    -1.76521325     1.09621396
 h     -2.37421066     1.56907817     0.50157245
 h     -0.30399348     2.40858465    -0.62767984
 h      1.88201050     1.55828602    -0.89768113
 o      2.32359918    -1.27488594     0.11174960
 h      3.26856552    -0.96306663     0.32328480
 c     -2.23738580    -0.75705002    -0.50770539
 h     -2.23138202    -1.10199749    -1.55990887
 h     -1.97757581    -1.61483614     0.18846790
 h     -3.20006951    -0.14294339    -0.24549948
 h     -1.10406611     1.69735469     1.67257106
          17

 c      1.35130999    -0.41514378     0.02877548
 c      0.17631953    -0.76600690     0.35430647
 c     -1.04835899     0.03876138     0.10061821
 c     -1.35214335     1.14626849     0.85364766
 c     -0.11707380     1.45230610    -0.38375247
 c      1.12263599     0.98530050    -0.65859464
 h     -0.01158668    -1.70425077     1.04244637
 h     -2.38410952     1.59260813     0.52032457
 h     -0.27418979     2.48099175    -0.61389949
 h      1.90645173     1.65525533    -0.87249821
 o      2.31999178    -1.28488807     0.11471778
 h      3.30375476    -0.97513622     0.35183889
 c     -2.24601962    -0.76681618    -0.50519010
 h     -2.19701234    -1.10553144    -1.54874478
 h     -1.97435829    -1.60251431     0.22045683
 h     -3.18923978    -0.13546048    -0.23566849
 h     -1.07253692     1.74070606     1.67854200
          17

 c      1.35616898    -0.42032346     0.02281297
 c      0.19232225    -0.75584733     0.35042402
 c     -1.05205328     0.03033065     0.10879752
 c     -1.36045597     1.14870416     0.84472854
 c     -0.13139605     1.44379071    -0.38593087
 c      1.13220350     0.99191340    -0.65918965
 h     -0.05139127    -1.62824886     0.97482132
 h     -2.37804922     1.61054944     0.54266722
 h     -0.25301019     2.56043820    -0.60578971
 h      1.94039162     1.76073291    -0.85756994
 o      2.31917226    -1.29481056     0.11806653
 h      3.30962153    -0.99104269     0.37268173
 c     -2.25423182    -0.77539204    -0.50132796
 h     -2.16113915    -1.10803958    -1.53627220
 h     -1.98640295    -1.58862900     0.24358421
 h     -3.16680139    -0.14306749    -0.23173846
 h     -1.02821802     1.78306798     1.69904707
          17

 c      1.36315014    -0.42269186     0.01429613
 c      0.20307697    -0.74797932     0.34916476
 c     -1.05495924     0.02082533     0.11610261
 c     -1.36987419     1.15367432     0.83589350
 c     -0.14528788     1.43738356    -0.38921028
 c      1.14239682     0.99820706    -0.65745286
 h     -0.08631099    -1.55332715     0.90466735
 h     -2.35870351     1.62264100     0.56696507
 h     -0.23833529     2.62488861    -0.59875148
 h      1.96644455     1.85692989    -0.84729293
 o      2.32126058    -1.30466430     0.12182486
 h      3.28437514    -1.01095642     0.38483747
 c     -2.26146141    -0.78273154    -0.49592774
 h     -2.12513331    -1.11075740    -1.52430406
 h     -2.01350164    -1.57515144     0.25794167
 h     -3.13758607    -0.16353195    -0.23368784
 h     -0.97784230     1.81338703     1.71878905
          17

 c      1.37256798    -0.42223925     0.00329374
 c      0.20859912    -0.74056428     0.34924712
 c     -1.05711703     0.01065569     0.12242665
 c     -1.37926125     1.16143203     0.82814875
 c     -0.15820780     1.43399085    -0.39384290
 c      1.15332643     1.00525579    -0.65358454
 h     -0.12071706    -1.50495543     0.84916083
 h     -2.33227683     1.63061107     0.59085454
 h     -0.22987469     2.66250209    -0.59103085
 h      1.97583402     1.93214565    -0.83880938
 o      2.32583836    -1.31450559     0.12589046
 h      3.23412098    -1.03307821     0.38926866
 c     -2.26695695    -0.78899039    -0.48915868
 h     -2.09030129    -1.11448365    -1.51364363
 h     -2.05427999    -1.56516896     0.26520284
 h     -3.10990271    -0.19142165    -0.24034943
 h     -0.92729413     1.82482094     1.72811015
          17

 c      1.38416382    -0.41922920    -0.00990127
 c      0.20976398    -0.73183970     0.34944794
 c     -1.05869916     0.00039851     0.12779102
 c     -1.38726445     1.17157456     0.82205827
 c     -0.16963632     1.43391777    -0.39993011
 c      1.16468525     1.01367091    -0.64769682
 h     -0.16108302    -1.50588801     0.82231195
 h     -2.30841087     1.63828748     0.61146875
 h     -0.22792173     2.66849091    -0.58239603
 h      1.96568189     1.98008273    -0.83081865
 o      2.33178118    -1.32450194     0.12995467
 h      3.17568529    -1.05276442     0.39008199
 c     -2.26980911    -0.79451870    -0.48151748
 h     -2.05798987    -1.11953322    -1.50389756
 h     -2.10644050    -1.56245126     0.26830661
 h     -3.09471730    -0.21857966    -0.24969022
 h     -0.88102731     1.81463891     1.72233425
          17

 c      1.39727463    -0.41408916    -0.02484156
 c      0.20717970    -0.72205302     0.34981032
 c     -1.05998702    -0.00931873     0.13233179
 c     -1.39252913     1.18327028     0.81784228
 c     -0.17913697     1.43709630    -0.40748354
 c      1.17598569     1.02373476    -0.63987715
 h     -0.20492603    -1.55338985     0.82111583
 h     -2.29779503     1.65051070     0.62617101
 h     -0.23283144     2.64264145    -0.57341111
 h      1.93645164     1.99813826    -0.82281650
 o      2.33716852    -1.33501666     0.13343067
 h      3.13828813    -1.06156860     0.39570948
 c     -2.26925735    -0.79966442    -0.47359358
 h     -2.02953678    -1.12592201    -1.49399277
 h     -2.16730517    -1.57043934     0.27046909
 h     -3.10155304    -0.23718689    -0.26012138
 h     -0.84208586     1.78310750     1.70028234
          17

 c      1.41098115    -0.40729890    -0.04099477
 c      0.20101241    -0.71305619     0.35119455
 c     -1.06132935    -0.01794302     0.13626729
 c     -1.39421979     1.19561100     0.81535703
 c     -0.18636986     1.44310491    -0.41643731
 c      1.18663849     1.03543704    -0.63020655
 h     -0.24087498    -1.62408279     0.83146571
 h     -2.30654685     1.67024850     0.63380240
 h     -0.24488957     2.58911174    -0.56526393
 h      1.89107335     1.98689703    -0.81486715
 o      2.34038831    -1.34634950     0.13575548
 h      3.14633878    -1.05195082     0.41417801
 c     -2.26523294    -0.80447788    -0.46571916
 h     -2.00604563    -1.13362994    -1.48297630
 h     -2.23432921    -1.59059940     0.27360090
 h     -3.13183758    -0.24462074    -0.27221864
 h     -0.81187576     1.73294254     1.66374880
          17

 c      1.42421835    -0.39932143    -0.05778469
 c      0.19178701    -0.70649393     0.35416579
 c     -1.06311591    -0.02504275     0.13984741
 c     -1.39250848     1.20786711     0.81401103
 c     -0.19107849     1.45096904    -0.42662287
 c      1.19589850     1.04837441    -0.61873800
 h     -0.25951652    -1.69575525     0.84185100
 h     -2.33157732     1.69609774     0.63542982
 h     -0.26441376     2.51863210    -0.55997654
 h      1.83555124     1.95130417    -0.80782278
 o      2.34203824    -1.35809886     0.13705836
 h      3.18937128    -1.02780652     0.44252782
 c     -2.25855690    -0.80872815    -0.45781986
 h     -1.98816287    -1.14274960    -1.47053855
 h     -2.30508532    -1.62096973     0.27702656
 h     -3.17688311    -0.24465407    -0.28852348
 h     -0.78933795     1.66941913     1.61807274
          17

 c      1.43592898    -0.39059326    -0.07462370
 c      0.18054659    -0.70327869     0.35880776
 c     -1.06575160    -0.03028288     0.14329963
 c     -1.38851465     1.21941795     0.81274151
 c     -0.19304796     1.45882853    -0.43772150
 c      1.20271039     1.06150762    -0.60543304
 h     -0.25680854    -1.75437376     0.84619977
 h     -2.36269406     1.72334226     0.63368316
 h     -0.29221860     2.45227470    -0.56083506
 h      1.78076479     1.90366029    -0.80407903
 o      2.34391626    -1.36937923     0.13792053
 h      3.23767904    -1.00071391     0.47058795
 c     -2.25052800    -0.81224760    -0.44959749
 h     -1.97600532    -1.15347252    -1.45705172
 h     -2.37672175    -1.65631254     0.27780235
 h     -3.22352949    -0.24344621    -0.31143365
 h     -0.76967498     1.60051338     1.57318168
          17

 c      1.44519784    -0.38154357    -0.09094128
 c      0.16856324    -0.70380006     0.36493228
 c     -1.06961107    -0.03340482     0.14678841
 c     -1.38379195     1.22962993     0.81020241
 c     -0.19204711     1.46407059    -0.44927107
 c      1.20561522     1.07297691    -0.59007519
 h     -0.23242292    -1.79221786     0.84198842
 h     -2.38866338     1.74706257     0.63144953
 h     -0.33040379     2.41985412    -0.57224372
 h      1.74362114     1.86600752    -0.80866196
 o      2.34724818    -1.37942438     0.13876539
 h      3.27014694    -0.97991197     0.49062633
 c     -2.24242865    -0.81511188    -0.44080568
 h     -1.96921646    -1.16599211    -1.44327112
 h     -2.44572175    -1.69006793     0.27251571
 h     -3.26030981    -0.24575932    -0.34183363
 h     -0.74430137     1.53546210     1.54270779
          17

 c      1.45131328    -0.37261360    -0.10619960
 c      0.15706923    -0.70812463     0.37223899
 c     -1.07497876    -0.03424466     0.15039652
 c     -1.37957032     1.23806311     0.80540678
 c     -0.18797044     1.46512907    -0.46088211
 c      1.20330907     1.08086597    -0.57238043
 h     -0.18810576    -1.80568708     0.82871870
 h     -2.40123917     1.76401419     0.63098651
 h     -0.38104331     2.43878536    -0.59723750
 h      1.74072740     1.86125729    -0.82806349
 o      2.35249342    -1.38770994     0.13975797
 h      3.27742742    -0.97034895     0.49898265
 c     -2.23528715    -0.81756151    -0.43141055
 h     -1.96707522    -1.18039397    -1.42993743
 h     -2.50832109    -1.71651008     0.25896484
 h     -3.27977360    -0.25391553    -0.37913930
 h     -0.70575498     1.48059448     1.53733379
          17

 c      1.45377333    -0.36426736    -0.11990024
 c      0.14711493    -0.71603522     0.38036496
 c     -1.08198825    -0.03276738     0.15413362
 c     -1.37596918     1.24468536     0.79847234
 c     -0.18131580     1.46329061    -0.47250789
 c      1.19602103     1.08519089    -0.55259427
 h     -0.12701569    -1.79467119     0.80741627
 h     -2.39631865     1.77294947     0.63358620
 h     -0.44113140     2.49291997    -0.63433039
 h      1.77258368     1.88966118    -0.86322267
 o      2.35960541    -1.39390749     0.14088342
 h      3.25802966    -0.97371755     0.49489873
 c     -2.22982040    -0.81988351    -0.42162120
 h     -1.96859403    -1.19656942    -1.41746208
 h     -2.56108975    -1.73188480     0.23684641
 h     -3.27844593    -0.26811987    -0.42184990
 h     -0.65592317     1.43656994     1.55612995
          17

 c      1.45226869    -0.35697319    -0.13159480
 c      0.13953339    -0.72690270     0.38883752
 c     -1.09058329    -0.02910803     0.15798148
 c     -1.37204304     1.24964701     0.79043538
 c     -0.17318717     1.46106271    -0.48430473
 c      1.18557914     1.08787503    -0.53174981
 h     -0.05369936    -1.76363322     0.78091293
 h     -2.37386954     1.77444982     0.63957267
 h     -0.50264225     2.55212081    -0.67907363
 h      1.82287059     1.92895228    -0.90621621
 o      2.36812119    -1.39788884     0.14197306
 h      3.21701932    -0.98865671     0.48016868
 c     -2.22641110    -0.82233792    -0.41184846
 h     -1.97256065    -1.21419365    -1.40580848
 h     -2.60143899    -1.73475627     0.20774273
 h     -3.25644721    -0.28685471    -0.46806346
 h     -0.60564095     1.40120129     1.58815830
          17

 c      1.44666726    -0.35115268    -0.14090160
 c      0.13495379    -0.73943018     0.39697581
 c     -1.10051765    -0.02360411     0.16193938
 c     -1.36650329     1.25298360     0.78245217
 c     -0.16481045     1.46026937    -0.49637433
 c      1.17401889     1.09070283    -0.51104974
 h      0.02596287    -1.72425066     0.75466742
 h     -2.33772205     1.77088438     0.64844044
 h     -0.55764232     2.59500654    -0.72719198
 h      1.87434377     1.95820129    -0.94713104
 o      2.37702631    -1.39981973     0.14264572
 h      3.16816474    -1.00943278     0.46009881
 c     -2.22505772    -0.82512095    -0.40263281
 h     -1.97753506    -1.23279523    -1.39459768
 h     -2.62805981    -1.72610266     0.17489648
 h     -3.21754004    -0.30696887    -0.51594928
 h     -0.56641799     1.37286856     1.62134787
          17

 c      1.43700674    -0.34712726    -0.14752004
 c      0.13375168    -0.75152066     0.40386145
 c     -1.11139306    -0.01680171     0.16603076
 c     -1.35815074     1.25455968     0.77539251
 c     -0.15726817     1.46187121    -0.50870583
 c      1.16291381     1.09456175    -0.49143405
 h      0.10595489    -1.69703569     0.73708469
 h     -2.29531354     1.76643587     0.65904804
 h     -0.60057601     2.61110074    -0.77558355
 h      1.91592370     1.96647477    -0.97884825
 o      2.38460549    -1.40026719     0.14224292
 h      3.13626708    -1.02439870     0.44453540
 c     -2.22531058    -0.82834290    -0.39455723
 h     -1.98185625    -1.25189609    -1.38335729
 h     -2.64131112    -1.70938695     0.14299326
 h     -3.16940141    -0.32360465    -0.56431781
 h     -0.54564609     1.35104620     1.64720869
          17

 c      1.42349640    -0.34507361    -0.15124277
 c      0.13589075    -0.76101661     0.40863232
 c     -1.12272350    -0.00941708     0.17027551
 c     -1.34601443     1.25416591     0.76982190
 c     -0.15143546     1.46630239    -0.52121676
 c      1.15337567     1.09967774    -0.47355247
 h      0.18274125    -1.70320837     0.73638224
 h     -2.25633162     1.76653052     0.66995891
 h     -0.62806705     2.59668240    -0.82216725
 h      1.94172356     1.95004177    -0.99721809
 o      2.38915521    -1.39988727     0.14011212
 h      3.14588025    -1.02119483     0.44335988
 c     -2.22630075    -0.83198961    -0.38815500
 h     -1.98370768    -1.27116285    -1.37176860
 h     -2.64347543    -1.69043164     0.11784751
 h     -3.12290919    -0.33059738    -0.61320361
 h     -0.54635853     1.33574928     1.66104714
          17

 c      1.40651661    -0.34499660    -0.15196670
 c      0.14098405    -0.76743119     0.41109387
 c     -1.13399953    -0.00225143     0.17464650
 c     -1.32960459     1.25173355     0.76604069
 c     -0.14793803     1.47366621    -0.53378413
 c      1.14612925     1.10590582    -0.45783762
 h      0.25518287    -1.74508455     0.75384396
 h     -2.22891427     1.77581038     0.67999172
 h     -0.63845642     2.55210588    -0.86567740
 h      1.94915170     1.90914537    -1.00018035
 o      2.39078021    -1.39854159     0.13632808
 h      3.19300357    -1.00102268     0.45505242
 c     -2.22705180    -0.83584427    -0.38385220
 h     -1.98127700    -1.29049276    -1.35977359
 h     -2.63851790    -1.67639971     0.10559394
 h     -3.08853106    -0.32243109    -0.66370333
 h     -0.56803108     1.32713952     1.66127339
          17

 c      1.38660931    -0.34674819    -0.14968905
 c      0.14864312    -0.77218370     0.41179862
 c     -1.14472198     0.00389122     0.17904801
 c     -1.30929750     1.24759313     0.76405051
 c     -0.14705844     1.48371671    -0.54621911
 c      1.14149851     1.11287094    -0.44454794
 h      0.32070680    -1.80376067     0.78308681
 h     -2.21483609     1.79523717     0.68864041
 h     -0.63199124     2.48149675    -0.90585483
 h      1.93817258     1.84665134    -0.98739351
 o      2.39108018    -1.39543643     0.13155701
 h      3.25022436    -0.97636564     0.46885759
 c     -2.22706017    -0.83944347    -0.38198740
 h     -1.97300559    -1.30998834    -1.34749571
 h     -2.63078042    -1.67306287     0.11098097
 h     -3.07052450    -0.29770063    -0.71618843
 h     -0.60675914     1.32538357     1.64947093
          17

 c      1.36448374    -0.35006600    -0.14449907
 c      0.15846672    -0.77700343     0.41151251
 c     -1.15441165     0.00825694     0.18333264
 c     -1.28642753     1.24252416     0.76345171
 c     -0.14857997     1.49565383    -0.55815049
 c      1.13929877     1.11997208    -0.43374045
 h      0.37528051    -1.85799754     0.81632955
 h     -2.20867475     1.82120568     0.69589647
 h     -0.61209408     2.39468390    -0.94449296
 h      1.91202935     1.76831599    -0.96077879
 o      2.39139975    -1.38996262     0.12635327
 h      3.29444092    -0.95733170     0.47594585
 c     -2.22661385    -0.84225814    -0.38281493
 h     -1.95787085    -1.32983557    -1.33503933
 h     -2.62292931    -1.68119439     0.13521214
 h     -3.06489966    -0.26086807    -0.76836024
 h     -0.65477059     1.33068757     1.63151857
          17

 c      1.34104981    -0.35458636    -0.13658719
 c      0.16980710    -0.78307590     0.41091983
 c     -1.16262612     0.01018877     0.18734231
 c     -1.26289674     1.23749809     0.76333700
 c     -0.15160874     1.50782640    -0.56879361
 c      1.13864067     1.12627222    -0.42513902
 h      0.41568217    -1.89432767     0.84792215
 h     -2.20209032     1.84782022     0.70173235
 h     -0.58763801     2.31052767    -0.98785100
 h      1.87967147     1.68427122    -0.92622790
 o      2.39238762    -1.38187851     0.12099488
 h      3.31374269    -0.94848718     0.47202803
 c     -2.22647975    -0.84400758    -0.38639662
 h     -1.93559573    -1.35015552    -1.32229121
 h     -2.61498405    -1.69543922     0.17504481
 h     -3.06376552    -0.21989434    -0.81583487
 h     -0.70044035     1.34348818     1.61877283
          17

 c      1.31745118    -0.35984267    -0.12626579
 c      0.18167795    -0.79110841     0.41063004
 c     -1.16898430     0.00917261     0.19095591
 c     -1.24050601     1.23337448     0.76248681
 c     -0.15466634     1.51789857    -0.57679986
 c      1.13776034     1.13040479    -0.41795194
 h      0.44016506    -1.90645531     0.87442260
 h     -2.18831389     1.86971749     0.70581885
 h     -0.57287817     2.25524783    -1.04847191
 h      1.85876740     1.61006706    -0.89568589
 o      2.39418221    -1.37119792     0.11556700
 h      3.30439354    -0.95047899     0.45603204
 c     -2.22737646    -0.84472653    -0.39254109
 h     -1.90670321    -1.37090898    -1.30883835
 h     -2.60541207    -1.70725102     0.22417120
 h     -3.06029169    -0.18260674    -0.85431071
 h     -0.73149710     1.36447448     1.62545705
          17

 c      1.29505548    -0.36528180    -0.11397755
 c      0.19278986    -0.80154570     0.41123176
 c     -1.17318612     0.00486827     0.19412478
 c     -1.22020651     1.23081200     0.76021671
 c     -0.15670548     1.52453697    -0.58102177
 c      1.13453131     1.13098029    -0.41109795
 h      0.44813993    -1.89286816     0.89402521
 h     -2.16394820     1.88346469     0.70755577
 h     -0.57699891     2.24318429    -1.13673742
 h      1.87144179     1.56158357    -0.88414398
 o      2.39650926    -1.35812746     0.11000635
 h      3.26926539    -0.96088817     0.42938400
 c     -2.22967985    -0.84459708    -0.40087887
 h     -1.87243937    -1.39186766    -1.29402993
 h     -2.59280962    -1.70881870     0.27555474
 h     -3.05053689    -0.15479880    -0.88095631
 h     -0.74214165     1.39349199     1.65851932
          17

 c      1.27536019    -0.37030921    -0.10027103
 c      0.20166209    -0.81463784     0.41327374
 c     -1.17502388    -0.00286317     0.19688468
 c     -1.20185567     1.23032991     0.75705979
 c     -0.15815615     1.52888354    -0.58192287
 c      1.12834021     1.12769448    -0.40433608
 h      0.43992169    -1.85585705     0.90644884
 h     -2.12893845     1.88784411     0.70624528
 h     -0.59302082     2.25993974    -1.24483292
 h      1.92366366     1.54173556    -0.89592309
 o      2.39856443    -1.34310308     0.10406452
 h      3.21971865    -0.97351142     0.39657649
 c     -2.23337353    -0.84381025    -0.41096230
 h     -1.83464109    -1.41263092    -1.27713846
 h     -2.57675512    -1.69510677     0.32307322
 h     -3.03334492    -0.13985700    -0.89473810
 h     -0.73616204     1.42785522     1.70979245
          17

 c      1.25979345    -0.37435304    -0.08572922
 c      0.20680927    -0.83029603     0.41712510
 c     -1.17438384    -0.01392427     0.19935045
 c     -1.18473305     1.23222310     0.75417712
 c     -0.16006082     1.53287667    -0.58102271
 c      1.12083117     1.12143818    -0.39868337
 h      0.41686978    -1.80229275     0.91356801
 h     -2.08615681     1.88384545     0.70128185
 h     -0.60797743     2.28204619    -1.35329065
 h      1.99634689     1.53931986    -0.91971125
 o      2.39880822    -1.32686846     0.09724838
 h      3.17893047    -0.97706036     0.36612358
 c     -2.23809160    -0.84253987    -0.42231146
 h     -1.79558269    -1.43268338    -1.25756328
 h     -2.55788059    -1.66414591     0.36222964
 h     -3.00998353    -0.13875416    -0.89640690
 h     -0.72128020     1.46293097     1.76304108
          17

 c      1.24943221    -0.37695854    -0.07085353
 c      0.20698374    -0.84776937     0.42271843
 c     -1.17124013    -0.02796189     0.20169480
 c     -1.16801789     1.23637761     0.75247099
 c     -0.16306950     1.53769803    -0.57958983
 c      1.11405476     1.11318895    -0.39528456
 h      0.38184081    -1.74574674     0.92090258
 h     -2.04117514     1.87466396     0.69226720
 h     -0.61364157     2.29472503    -1.44603522
 h      2.06586327     1.54238560    -0.94212686
 o      2.39546282    -1.31026460     0.08901604
 h      3.17428828    -0.95870734     0.34749385
 c     -2.24315773    -0.84098357    -0.43441570
 h     -1.75779703    -1.45150202    -1.23503200
 h     -2.53766743    -1.61668931     0.39042721
 h     -2.98412570    -0.14980912    -0.88857441
 h     -0.70366417     1.49430372     1.80439562
          17

 c      1.24473064    -0.37791158    -0.05593726
 c      0.20142573    -0.86543858     0.42932773
 c     -1.16565013    -0.04439184     0.20411079
 c     -1.15093135     1.24224450     0.75232558
 c     -0.16732211     1.54375288    -0.57833994
 c      1.10927201     1.10356857    -0.39479113
 h      0.33916946    -1.70711266     0.93882363
 h     -2.00169728     1.86530770     0.67901058
 h     -0.60681966     2.29172970    -1.51365585
 h      2.11697295     1.54377840    -0.95527813
 o      2.38840073    -1.29342618     0.07940931
 h      3.20792878    -0.91724186     0.34109909
 c     -2.24761276    -0.83941199    -0.44673219
 h     -1.72385050    -1.46871211    -1.20976320
 h     -2.51824191    -1.55586994     0.40722550
 h     -2.96199363    -0.16828873    -0.87581585
 h     -0.68684106     1.51893178     1.82562292
          17

 c      1.24542276    -0.37732043    -0.04100941
 c      0.19010856    -0.88150023     0.43587264
 c     -1.15775761    -0.06245683     0.20676319
 c     -1.13286704     1.24904289     0.75371091
 c     -0.17259468     1.55099035    -0.57759672
 c      1.10697110     1.09296250    -0.39744457
 h      0.29269579    -1.70569705     0.97853283
 h     -1.97545273     1.86095866     0.66153092
 h     -0.58715976     2.27149034    -1.55142055
 h      2.14222570     1.53997437    -0.95594576
 o      2.37937192    -1.27568268     0.06905791
 h      3.25343720    -0.86480138     0.33819079
 c     -2.25030660    -0.83814078    -0.45874499
 h     -1.69607242    -1.48428401    -1.18257041
 h     -2.50221206    -1.48693337     0.41470214
 h     -2.95170668    -0.18680288    -0.86418196
 h     -0.67234497     1.53520939     1.82329064
          17

 c      1.25064229    -0.37558214    -0.02588832
 c      0.17383602    -0.89554300     0.44196063
 c     -1.14780234    -0.08129279     0.20974792
 c     -1.11367435     1.25609219     0.75628002
 c     -0.17841513     1.55909420    -0.57743179
 c      1.10713821     1.08165790    -0.40324459
 h      0.24332802    -1.74131450     1.04052570
 h     -1.96639389     1.86408911     0.64030044
 h     -0.55589301     2.23498198    -1.55767528
 h      2.13900668     1.52949188    -0.94365689
 o      2.37010387    -1.25639072     0.05853295
 h      3.28590618    -0.81353732     0.33106488
 c     -2.25019290    -0.83731676    -0.47014038
 h     -1.67625678    -1.49875177    -1.15489336
 h     -2.49246522    -1.41671626     0.41762604
 h     -2.96028802    -0.19811218    -0.85922281
 h     -0.66021555     1.54279486     1.79777975
          17

 c      1.25911404    -0.37325648    -0.01028859
 c      0.15392605    -0.90864291     0.44820528
 c     -1.13612909    -0.10000399     0.21308669
 c     -1.09387714     1.26301005     0.75933744
 c     -0.18412060     1.56753642    -0.57767647
 c      1.10941516     1.06988633    -0.41201730
 h      0.19070744    -1.79470229     1.11212233
 h     -1.97209885     1.87268272     0.61669291
 h     -0.51559551     2.18535334    -1.53384176
 h      2.10816065     1.51225311    -0.91983276
 o      2.36162916    -1.23525145     0.04815847
 h      3.29249266    -0.77055698     0.31602634
 c     -2.24680369    -0.83660912    -0.48098477
 h     -1.66539072    -1.51338124    -1.12871116
 h     -2.49174729    -1.35230007     0.42255569
 h     -2.98875434    -0.19982393    -0.86310018
 h     -0.64894798     1.54265543     1.75339816
          17

 c      1.26932106    -0.37092118     0.00607789
 c      0.13184193    -0.92194348     0.45537929
 c     -1.12319488    -0.11773934     0.21675184
 c     -1.07456762     1.26958609     0.76173707
 c     -0.18886670     1.57551914    -0.57776707
 c      1.11309191     1.05777700    -0.42338388
 h      0.13561089    -1.84574840     1.17867068
 h     -1.98537691     1.88171405     0.59307363
 h     -0.47067853     2.12895868    -1.48641441
 h      2.05457216     1.48984925    -0.88802898
 o      2.35447074    -1.21225614     0.03808972
 h      3.26952161    -0.73894433     0.29213421
 c     -2.24048416    -0.83524473    -0.49157591
 h     -1.66355169    -1.53012606    -1.10627483
 h     -2.50187489    -1.29875703     0.43494855
 h     -3.03022459    -0.19595260    -0.87383871
 h     -0.63498296     1.53737518     1.69944127
          17

 c      1.27965114    -0.36905013     0.02342985
 c      0.10905408    -0.93603148     0.46391396
 c     -1.10957560    -0.13375570     0.22069305
 c     -1.05709051     1.27553228     0.76188949
 c     -0.19160932     1.58183228    -0.57641243
 c      1.11693423     1.04522679    -0.43665409
 h      0.07972179    -1.88199538     1.23033028
 h     -1.99818730     1.88613689     0.57226451
 h     -0.42820772     2.07745601    -1.43111327
 h      1.98962832     1.46673025    -0.85506712
 o      2.34878994    -1.18764566     0.02836772
 h      3.22026645    -0.71856955     0.26030005
 c     -2.23212140    -0.83246771    -0.50199278
 h     -1.67013153    -1.55119288    -1.08960982
 h     -2.52279467    -1.25743017     0.45556520
 h     -3.07378847    -0.19320703    -0.88765604
 h     -0.61235959     1.53124427     1.65051282
          17

 c      1.28852327    -0.36794341     0.04188443
 c      0.08696163    -0.95108083     0.47394172
 c     -1.09595516    -0.14745987     0.22484674
 c     -1.04265186     1.28045143     0.75822016
 c     -0.19118914     1.58485507    -0.57144673
 c      1.11899357     1.03174025    -0.45073657
 h      0.02488729    -1.89765832     1.26205102
 h     -2.00438510     1.88269652     0.55682461
 h     -0.39743851     2.04824315    -1.39495536
 h      1.93382853     1.45177206    -0.83204386
 o      2.34430670    -1.16197109     0.01890766
 h      3.15623349    -0.70514070     0.22338151
 c     -2.22270313    -0.82788941    -0.51189558
 h     -1.68439057    -1.57818438    -1.07983726
 h     -2.55224818    -1.22644845     0.47978412
 h     -3.10944074    -0.19690841    -0.90133636
 h     -0.57451575     1.52886536     1.62191636
          17

 c      1.29448558    -0.36772453     0.06146939
 c      0.06680285    -0.96705702     0.48542913
 c     -1.08307635    -0.15843593     0.22913324
 c     -1.03178433     1.28407317     0.75015942
 c     -0.18679186     1.58337579    -0.56115007
 c      1.11711586     1.01658318    -0.46440775
 h     -0.02718534    -1.89139185     1.27213034
 h     -2.00070101     1.87031097     0.54852157
 h     -0.38476002     2.05526404    -1.40100090
 h      1.91112951     1.45624277    -0.83128014
 o      2.34008412    -1.13622559     0.00946231
 h      3.10031341    -0.68791912     0.18660403
 c     -2.21302123    -0.82152458    -0.52075774
 h     -1.70602173    -1.61110746    -1.07659026
 h     -2.58649128    -1.20272446     0.50059448
 h     -3.13035153    -0.20956746    -0.91300607
 h     -0.51975108     1.53190882     1.61889339
          17

 c      1.29630541    -0.36838817     0.08217008
 c      0.04956615    -0.98375971     0.49821646
 c     -1.07164941    -0.16646333     0.23345775
 c     -1.02404386     1.28636680     0.73857269
 c     -0.17848522     1.57788404    -0.54657285
 c      1.11073789     0.99969458    -0.47717617
 h     -0.07504873    -1.86544403     1.26161116
 h     -1.98694418     1.84991452     0.54806061
 h     -0.38756932     2.09412123    -1.44088440
 h      1.92795363     1.48297821    -0.85644950
 o      2.33484313    -1.11169644    -0.00026725
 h      3.08106952    -0.65178193     0.15558120
 c     -2.20355929    -0.81371425    -0.52815589
 h     -1.73523690    -1.64783925    -1.07792952
 h     -2.62146556    -1.18347433     0.51192136
 h     -3.13315470    -0.23105784    -0.92203291
 h     -0.45483896     1.53777014     1.63214878
          17

 c      1.29308616    -0.36984612     0.10397692
 c      0.03592017    -1.00069658     0.51193521
 c     -1.06223781    -0.17153676     0.23772283
 c     -1.01834522     1.28732432     0.72495338
 c     -0.16689631     1.57005265    -0.53055057
 c      1.10148394     0.98218444    -0.48957925
 h     -0.11779293    -1.82640768     1.23489684
 h     -1.96610084     1.82429646     0.55503627
 h     -0.39807781     2.14823074    -1.48599223
 h      1.96593731     1.52052885    -0.89936274
 o      2.32861717    -1.08896660    -0.01025421
 h      3.10520794    -0.59274529     0.13014720
 c     -2.19450114    -0.80504380    -0.53385490
 h     -1.77223690    -1.68450124    -1.08089591
 h     -2.65367399    -1.16673437     0.51013255
 h     -3.11780350    -0.25901436    -0.92887421
 h     -0.39090116     1.54227800     1.64701336
          17

 c      1.28440270    -0.37196503     0.12687634
 c      0.02621732    -1.01685379     0.52583716
 c     -1.05516591    -0.17388254     0.24184061
 c     -1.01341900     1.28677575     0.71058618
 c     -0.15268391     1.56148492    -0.51540177
 c      1.09138770     0.96540401    -0.50237277
 h     -0.15576011    -1.78706987     1.20131200
 h     -1.94424695     1.79787464     0.56809546
 h     -0.40958717     2.20339228    -1.51406362
 h      2.00266774     1.55387202    -0.94934685
 o      2.32318660    -1.06745832    -0.02015048
 h      3.14904358    -0.52457092     0.10459525
 c     -2.18577033    -0.79625864    -0.53772913
 h     -1.81650065    -1.71657847    -1.08239928
 h     -2.68063763    -1.15136782     0.49413164
 h     -3.08765220    -0.28902614    -0.93515755
 h     -0.33771490     1.54228093     1.65235024
          17

 c      1.27037982    -0.37462478     0.15076721
 c      0.02061138    -1.03062735     0.53874732
 c     -1.05050427    -0.17391020     0.24572696
 c     -1.00806678     1.28442846     0.69633335
 c     -0.13646824     1.55339081    -0.50246888
 c      1.08184923     0.95019966    -0.51600083
 h     -0.19149754    -1.76657710     1.17539254
 h     -1.92931793     1.77586892     0.58541037
 h     -0.41780139     2.25110170    -1.51416722
 h      2.02410073     1.57257557    -0.99894778
 o      2.32021485    -1.04641115    -0.02968491
 h      3.18695028    -0.46239142     0.07460680
 c     -2.17705459    -0.78816790    -0.53965951
 h     -1.86637968    -1.74021742    -1.08001927
 h     -2.70112316    -1.13696870     0.46499388
 h     -3.04950628    -0.31483379    -0.94390094
 h     -0.30167591     1.53614528     1.64240702
          17

 c      1.25165849    -0.37776569     0.17537555
 c      0.01909359    -1.04051548     0.54965435
 c     -1.04813454    -0.17210504     0.24929632
 c     -1.00145527     1.28004841     0.68270669
 c     -0.11891991     1.54668771    -0.49245285
 c      1.07370919     0.93685817    -0.53058219
 h     -0.22877539    -1.78210791     1.16987799
 h     -1.92763322     1.76239088     0.60537852
 h     -0.42011441     2.28675245    -1.48262004
 h      2.02377817     1.57108461    -1.04379934
 o      2.32044538    -1.02536590    -0.03873084
 h      3.20421618    -0.41470602     0.03892345
 c     -2.16788745    -0.78149899    -0.53951897
 h     -1.91910006    -1.75322661    -1.07248253
 h     -2.71527601    -1.12375005     0.42569438
 h     -3.01244351    -0.32919609    -0.95930331
 h     -0.28594012     1.52337432     1.61568658
          17

 c      1.22930716    -0.38137148     0.20022913
 c      0.02117315    -1.04643972     0.55877722
 c     -1.04782110    -0.16896247     0.25247913
 c     -0.99348013     1.27365071     0.66993694
 c     -0.10078013     1.54209711    -0.48568140
 c      1.06747977     0.92527015    -0.54602094
 h     -0.26773049    -1.83367284     1.18315758
 h     -1.93960275     1.75827771     0.62696749
 h     -0.41495672     2.30814038    -1.41983577
 h      1.99988284     1.54709311    -1.08151283
 o      2.32389215    -1.00410635    -0.04721673
 h      3.19488153    -0.38464381    -0.00184253
 c     -2.15792740    -0.77666404    -0.53730806
 h     -1.97104900    -1.75561384    -1.05984580
 h     -2.72477303    -1.11241011     0.38100959
 h     -2.98393816    -0.32612300    -0.98515717
 h     -0.29071200     1.50427609     1.57404798
          17

 c      1.20473189    -0.38539667     0.22467800
 c      0.02573199    -1.04975344     0.56741135
 c     -1.04924601    -0.16499706     0.25524672
 c     -0.98486040     1.26551648     0.65798052
 c     -0.08279457     1.54014066    -0.48217667
 c      1.06341470     0.91505885    -0.56206830
 h     -0.30304297    -1.90460386     1.20120795
 h     -1.95902345     1.76084217     0.64927458
 h     -0.40163373     2.31526398    -1.32941806
 h      1.95389819     1.50064858    -1.11126671
 o      2.33006122    -0.98261164    -0.05507162
 h      3.15924955    -0.37136196    -0.04617269
 c     -2.14732664    -0.77351780    -0.53337976
 h     -2.01824293    -1.74967060    -1.04348947
 h     -2.73291230    -1.10393988     0.33726870
 h     -2.96486440    -0.30372122    -1.02206504
 h     -0.31294293     1.47994872     1.52288333
          17

 c      1.17957683    -0.38969576     0.24793661
 c      0.03138582    -1.05201955     0.57682887
 c     -1.05203474    -0.16076448     0.25761959
 c     -0.97687564     1.25601037     0.64644271
 c     -0.06557696     1.54099138    -0.48154975
 c      1.06139832     0.90562346    -0.57829570
 h     -0.32838825    -1.97649701     1.21072828
 h     -1.97693379     1.76584003     0.67095955
 h     -0.38080932     2.31167930    -1.21911688
 h      1.89113887     1.43436688    -1.13437381
 o      2.33797453    -0.96115243    -0.06219931
 h      3.10454323    -0.36915431    -0.09232697
 c     -2.13675717    -0.77134764    -0.52847883
 h     -2.05690582    -1.73956980    -1.02590056
 h     -2.74415775    -1.09922985     0.30133030
 h     -2.94892719    -0.26503653    -1.06615931
 h     -0.34548819     1.45253155     1.47218484
          17

 c      1.15560008    -0.39398448     0.26913938
 c      0.03676636    -1.05439967     0.58783409
 c     -1.05579518    -0.15686483     0.25965957
 c     -0.97100246     1.24541375     0.63451963
 c     -0.04940738     1.54415759    -0.48279240
 c      1.06069674     0.89610883    -0.59396282
 h     -0.33954420    -2.03679005     1.20439946
 h     -1.98580999     1.76952213     0.69023050
 h     -0.35576989     2.30778948    -1.10291238
 h      1.82287234     1.35455933    -1.15609676
 o      2.34605061    -0.94050584    -0.06842935
 h      3.04775547    -0.36452203    -0.13948136
 c     -2.12707127    -0.76918905    -0.52343922
 h     -2.08403358    -1.73033755    -1.01010038
 h     -2.76259726    -1.09835976     0.27838878
 h     -2.92743714    -0.21606695    -1.11097472
 h     -0.37705416     1.42524607     1.43681227
          17

 c      1.13450689    -0.39785056     0.28741373
 c      0.04061176    -1.05767032     0.60084601
 c     -1.06015578    -0.15393937     0.26146135
 c     -0.96840082     1.23396359     0.62136544
 c     -0.03408850     1.54822626    -0.48427728
 c      1.05978725     0.88540428    -0.60784806
 h     -0.33455108    -2.07855323     1.17969792
 h     -1.98147365     1.76956146     0.70515986
 h     -0.33343457     2.32379058    -1.00070429
 h      1.76799340     1.27175577    -1.18800292
 o      2.35232916    -0.92194215    -0.07343175
 h      3.01298456    -0.33673720    -0.18947595
 c     -2.11906304    -0.76624672    -0.51882251
 h     -2.09776331    -1.72619132    -0.99867623
 h     -2.78975683    -1.09989676     0.26961138
 h     -2.89377358    -0.16324947    -1.15021712
 h     -0.39632807     1.40117412     1.43151072
          17

 c      1.11772968    -0.40083491     0.30197723
 c      0.04186724    -1.06229982     0.61601158
 c     -1.06478661    -0.15266258     0.26315163
 c     -0.96919683     1.22205191     0.60702030
 c     -0.01930670     1.55168439    -0.48464711
 c      1.05697502     0.87252141    -0.61853748
 h     -0.31317170    -2.09890509     1.13709124
 h     -1.96337763     1.76524112     0.71400083
 h     -0.32046489     2.38050759    -0.92774893
 h      1.74646042     1.19603712    -1.24494117
 o      2.35590140    -0.90614308    -0.07684353
 h      3.00962394    -0.27525675    -0.24516366
 c     -2.11342909    -0.76216603    -0.51483358
 h     -2.09743155    -1.72880224    -0.99277584
 h     -2.82359955    -1.10097614     0.27175718
 h     -2.84477416    -0.11206743    -1.17929610
 h     -0.40039062     1.38086998     1.45955814
          17

 c      1.10622191    -0.40257444     0.31224096
 c      0.03985901    -1.06838297     0.63321943
 c     -1.06940054    -0.15371360     0.26489904
 c     -0.97236279     1.21024076     0.59270310
 c     -0.00548590     1.55502829    -0.48396925
 c      1.05207695     0.85733209    -0.62573786
 h     -0.27671687    -2.09861017     1.07921717
 h     -1.93439492     1.75746526     0.71550572
 h     -0.31442061     2.47509257    -0.88120007
 h      1.76075644     1.12770583    -1.32971009
 o      2.35774771    -0.89222643    -0.07868217
 h      3.01937767    -0.19515029    -0.30398972
 c     -2.11071801    -0.75706109    -0.51147693
 h     -2.08342976    -1.73657652    -0.99171948
 h     -2.85972201    -1.09830576     0.27916195
 h     -2.78038746    -0.06656723    -1.19574279
 h     -0.39654074     1.36213730     1.50892758
          17

 c      1.10035514    -0.40293760     0.31787072
 c      0.03448071    -1.07542786     0.65204849
 c     -1.07374332    -0.15771960     0.26692000
 c     -0.97639328     1.19902392     0.57989885
 c      0.00639025     1.56056181    -0.48302530
 c      1.04666662     0.84039363    -0.63082174
 h     -0.22830168    -2.08337469     1.01085833
 h     -1.90050902     1.74878422     0.70924202
 h     -0.30610005     2.58270724    -0.84888606
 h      1.79296819     1.05974698    -1.42634946
 o      2.35916871    -0.87888094    -0.07925474
 h      3.02052433    -0.11871806    -0.35929402
 c     -2.11122205    -0.75137480    -0.50869662
 h     -2.05707494    -1.74548865    -0.99349608
 h     -2.89342938    -1.08922587     0.28609824
 h     -2.70306578    -0.02911803    -1.19930182
 h     -0.39449256     1.34249995     1.56254045
          17

 c      1.09995909    -0.40205912     0.31878173
 c      0.02624115    -1.08209863     0.67175625
 c     -1.07758083    -0.16519967     0.26947436
 c     -0.97983156     1.18866376     0.56959182
 c      0.01568295     1.57024853    -0.48225341
 c      1.04232106     0.82222979    -0.63549053
 h     -0.17301538    -2.06638759     0.93883587
 h     -1.87003564     1.74316080     0.69570478
 h     -0.28853716     2.68008241    -0.82240774
 h      1.82356454     0.98786436    -1.51541370
 o      2.36085587    -0.86528391    -0.07882635
 h      3.00184286    -0.06058664    -0.40538918
 c     -2.11489791    -0.74571683    -0.50637977
 h     -2.02052936    -1.75077673    -0.99571329
 h     -2.92118012    -1.07219316     0.28805401
 h     -2.61731714    -0.00005138    -1.19210437
 h     -0.40078046     1.32071495     1.60719036
          17

 c      1.10446278    -0.40025823     0.31509487
 c      0.01603455    -1.08631521     0.69147876
 c     -1.08069416    -0.17651497     0.27285158
 c     -0.98151020     1.17922709     0.56219215
 c      0.02240673     1.58491573    -0.48171519
 c      1.03969644     0.80329452    -0.64088085
 h     -0.11655753    -2.06787791     0.86996399
 h     -1.85134885     1.74474010     0.67596463
 h     -0.25896260     2.75356584    -0.79814341
 h      1.84072558     0.91213681    -1.58417432
 o      2.36301047    -0.85110156    -0.07752730
 h      2.96042625    -0.02758458    -0.43901434
 c     -2.12136831    -0.74076008    -0.50429485
 h     -1.97665291    -1.74846120    -0.99640988
 h     -2.94118678    -1.04679345     0.28206296
 h     -2.52916176     0.02275044    -1.17881224
 h     -0.41833521     1.29673480     1.63515420
          17

 c      1.11306404    -0.39789680     0.30708044
 c      0.00467484    -1.08645783     0.71067195
 c     -1.08289278    -0.19180934     0.27734401
 c     -0.98081115     1.17077792     0.55774048
 c      0.02710671     1.60444890    -0.48131826
 c      1.03864488     0.78416566    -0.64758109
 h     -0.06177718    -2.10257817     0.80661549
 h     -1.84901321     1.75535428     0.65093020
 h     -0.21727361     2.79671256    -0.77491901
 h      1.83911570     0.83477584    -1.62641543
 o      2.36555797    -0.83635151    -0.07536171
 h      2.89849018    -0.02092033    -0.45932400
 c     -2.13001788    -0.73715307    -0.50209849
 h     -1.92874053    -1.73627111    -0.99448882
 h     -2.95363166    -1.01362096     0.26673175
 h     -2.44492662     0.04365962    -1.16602699
 h     -0.44758050     1.27130151     1.64299098
          17

 c      1.12483032    -0.39527617     0.29512387
 c     -0.00725968    -1.08291567     0.72920307
 c     -1.08404779    -0.21094223     0.28320808
 c     -0.97784662     1.16354768     0.55603651
 c      0.03063354     1.62809098    -0.48091618
 c      1.03856240     0.76557355    -0.65585010
 h     -0.00816713    -2.16296721     0.74645756
 h     -1.86116310     1.77255768     0.62097728
 h     -0.16481897     2.80769111    -0.75269269
 h      1.81727614     0.75868103    -1.64012706
 o      2.36822491    -0.82140682    -0.07218328
 h      2.82269359    -0.03609753    -0.46847959
 c     -2.14014992    -0.73533256    -0.49950566
 h     -1.88018676    -1.71407573    -0.98984650
 h     -2.96086655    -0.97418937     0.24236497
 h     -2.36933237     0.06737492    -1.16012413
 h     -0.48715150     1.24569921     1.63067610
          17

 c      1.13870959    -0.39262263     0.27973381
 c     -0.01910867    -1.07750520     0.74690933
 c     -1.08413066    -0.23345469     0.29062184
 c     -0.97331752     1.15787881     0.55658105
 c      0.03393584     1.65459405    -0.48030355
 c      1.03864667     0.74830109    -0.66573539
 h      0.04404592    -2.22667883     0.68807371
 h     -1.88108489     1.79054400     0.58643339
 h     -0.10394441     2.78888971    -0.73223046
 h      1.77636497     0.68690940    -1.62642841
 o      2.37052476    -0.80715487    -0.06759258
 h      2.74495697    -0.06028251    -0.47355554
 c     -2.15107695    -0.73524556    -0.49655390
 h     -1.83415042    -1.68397998    -0.98333173
 h     -2.96762533    -0.93082679     0.21118796
 h     -2.30428124     0.09551508    -1.16418014
 h     -0.53400632     1.22169099     1.60188954
          17

 c      1.15353348    -0.39010076     0.26156481
 c     -0.03003369    -1.07193536     0.76344433
 c     -1.08324127    -0.25859524     0.29965094
 c     -0.96818906     1.15402794     0.55841641
 c      0.03791423     1.68217027    -0.47916488
 c      1.03798998     0.73307199    -0.67703387
 h      0.09265892    -2.27454152     0.63285729
 h     -1.90111805     1.80298241     0.54818443
 h     -0.03787887     2.74883114    -0.71540669
 h      1.72032389     0.62237786    -1.59020335
 o      2.37185794    -0.79504877    -0.06086195
 h      2.68120088    -0.07140628    -0.48797022
 c     -2.16208568    -0.73626145    -0.49369927
 h     -1.79330301    -1.65006580    -0.97659636
 h     -2.98075546    -0.88633749     0.17716801
 h     -2.24954682     0.12494074    -1.17665354
 h     -0.58321848     1.20149617     1.56533332
          17

 c      1.16808040    -0.38780886     0.24140962
 c     -0.03915872    -1.06732942     0.77842176
 c     -1.08161688    -0.28539475     0.31023476
 c     -0.96343416     1.15205725     0.56004895
 c      0.04331279     1.70829473    -0.47701488
 c      1.03550189     0.72051377    -0.68909283
 h      0.13489011    -2.29607238     0.58336309
 h     -1.91535499     1.80514490     0.50771680
 h      0.02973653     2.70562391    -0.70590059
 h      1.65718747     0.56721496    -1.54246934
 o      2.37205830    -0.78618498    -0.05140471
 h      2.64246331    -0.05293431    -0.52391481
 c     -2.17245264    -0.73745454    -0.49156964
 h     -1.75973518    -1.61764693    -0.97180784
 h     -3.00740600    -0.84327144     0.14456053
 h     -2.20434336     0.14976029    -1.19313805
 h     -0.62820829     1.18759377     1.53564749
          17

 c      1.18119941    -0.38577385     0.22013830
 c     -0.04566465    -1.06438404     0.79151968
 c     -1.07962266    -0.31276583     0.32220310
 c     -0.95979622     1.15185839     0.55979599
 c      0.05056981     1.72984436    -0.47322058
 c      1.02979164     0.71122552    -0.70057305
 h      0.16829155    -2.28742633     0.54211913
 h     -1.92048453     1.79459801     0.46674904
 h      0.09650717     2.68633802    -0.70924953
 h      1.60039755     0.52135554    -1.50300678
 o      2.37180261    -0.77996311    -0.03967792
 h      2.62730944    -0.01532296    -0.57741456
 c     -2.18168006    -0.73801378    -0.49056075
 h     -1.73507373    -1.59202140    -0.97114893
 h     -3.05127568    -0.80319056     0.11517654
 h     -2.16815172     0.16449941    -1.20901347
 h     -0.66280580     1.18219570     1.52969737
          17

 c      1.19193381    -0.38396847     0.19861090
 c     -0.04881905    -1.06353522     0.80250597
 c     -1.07772434    -0.33960189     0.33531762
 c     -0.95748998     1.15320567     0.55678031
 c      0.05972357     1.74460976    -0.46733343
 c      1.01949389     0.70580316    -0.70976917
 h      0.19101635    -2.24910570     0.51126125
 h     -1.91582596     1.77117098     0.42680963
 h      0.16259821     2.71003928    -0.72937379
 h      1.56552189     0.48170978    -1.49615147
 o      2.37200752    -0.77498216    -0.02680985
 h      2.62932377     0.01847773    -0.63366750
 c     -2.18974044    -0.73747801    -0.49063775
 h     -1.72080108    -1.57705467    -0.97614051
 h     -3.10952074    -0.76673197     0.08680105
 h     -2.14070637     0.16586821    -1.22094624
 h     -0.68507168     1.18660824     1.55531226
          17

 c      1.19959016    -0.38233902     0.17760327
 c     -0.04802258    -1.06496223     0.81123851
 c     -1.07643128    -0.36486514     0.34931569
 c     -0.95613062     1.15576588     0.55161182
 c      0.07069739     1.75311004    -0.45957988
 c      1.00437202     0.70448122    -0.71612464
 h      0.20202403    -2.18533074     0.49230309
 h     -1.90331291     1.73682199     0.38893035
 h      0.22752054     2.76682738    -0.76300890
 h      1.55795675     0.44627247    -1.53245640
 o      2.37333276    -0.77031092    -0.01372914
 h      2.64326361     0.03354570    -0.68060468
 c     -2.19699633    -0.73577198    -0.49148680
 h     -1.71858270    -1.57420463    -0.98704659
 h     -3.17384394    -0.73431977     0.05489246
 h     -2.12173784     0.15316994    -1.22730113
 h     -0.69841012     1.20094213     1.60371426
          17

 c      1.20375425    -0.38081475     0.15774508
 c     -0.04291523    -1.06841202     0.81768748
 c     -1.07620630    -0.38766115     0.36394128
 c     -0.95501629     1.15909624     0.54574148
 c      0.08353019     1.75750737    -0.45068132
 c      0.98576187     0.70674855    -0.72106772
 h      0.20161858    -2.10530951     0.48550233
 h     -1.88751876     1.69548251     0.35343767
 h      0.28759392     2.83042458    -0.80163332
 h      1.56735761     0.41912999    -1.59831068
 o      2.37615446    -0.76556035    -0.00098712
 h      2.66511670     0.02416042    -0.71172382
 c     -2.20390061    -0.73316843    -0.49276479
 h     -1.73025177    -1.58243495    -1.00269087
 h     -3.23453231    -0.70654900     0.01557433
 h     -2.11072558     0.12825823    -1.22821204
 h     -0.70807380     1.22425154     1.65740975
          17

 c      1.20427230    -0.37930259     0.13947363
 c     -0.03353193    -1.07286294     0.82202476
 c     -1.07736883    -0.40730070     0.37896708
 c     -0.95339137     1.16268370     0.54053567
 c      0.09818470     1.75971116    -0.44131705
 c      0.96546521     0.71169306    -0.72660174
 h      0.19248785    -2.02633975     0.48840503
 h     -1.87517013     1.65248862     0.31980779
 h      0.33849141     2.87997206    -0.83740264
 h      1.57980246     0.40665878    -1.67210542
 o      2.38061816    -0.76061856     0.01111498
 h      2.69170823    -0.01041690    -0.72429846
 c     -2.21079967    -0.73023492    -0.49418871
 h     -1.75734968    -1.59893480    -1.02076975
 h     -3.28365456    -0.68405234    -0.03280432
 h     -2.10667630     0.09546013    -1.22570439
 h     -0.71814078     1.25493457     1.70111263
          17

 c      1.20121316    -0.37770463     0.12303273
 c     -0.02039278    -1.07629195     0.82473969
 c     -1.08003478    -0.42333471     0.39420356
 c     -0.95063596     1.16606723     0.53694485
 c      0.11439833     1.76096573    -0.43191998
 c      0.94496827     0.71840037    -0.73416465
 h      0.18042232    -1.97582428     0.49425200
 h     -1.87307836     1.61308779     0.28685933
 h      0.37718157     2.90446811    -0.86517028
 h      1.58631558     0.41281818    -1.73776954
 o      2.38665890    -0.75550677     0.02243753
 h      2.72090222    -0.06818068    -0.71804846
 c     -2.21790588    -0.72775236    -0.49549462
 h     -1.80052054    -1.62014232    -1.03843663
 h     -3.31630125    -0.66724809    -0.08961708
 h     -2.10795632     0.06125053    -1.22371611
 h     -0.73099345     1.29114416     1.72529180
          17

 c      1.19483219    -0.37596129     0.10850279
 c     -0.00423355    -1.07653106     0.82640838
 c     -1.08412579    -0.43554347     0.40948099
 c     -0.94652763     1.16901079     0.53548081
 c      0.13169165     1.76208560    -0.42269857
 c      0.92542966     0.72600651    -0.74457514
 h      0.17157037    -1.98071374     0.49488916
 h     -1.88441790     1.58041792     0.25365209
 h      0.40200759     2.89969982    -0.88196437
 h      1.58256687     0.43873932    -1.78594369
 o      2.39398429    -0.75039165     0.03304072
 h      2.75211290    -0.14423339    -0.69553626
 c     -2.22531669    -0.72656242    -0.49642687
 h     -1.85910810    -1.64261975    -1.05288186
 h     -3.33083322    -0.65615910    -0.15242368
 h     -2.11231397     0.03297117    -1.22733141
 h     -0.74773113     1.33103571     1.72544552
          17

 c      1.18556374    -0.37408667     0.09582956
 c      0.01455378    -1.07349636     0.82690316
 c     -1.08942099    -0.44389553     0.42462196
 c     -0.94141780     1.17157138     0.53621205
 c      0.14943282     1.76362672    -0.41368952
 c      0.90780809     0.73367359    -0.75826396
 h      0.16652269    -2.04107901     0.49060625
 h     -1.90619160     1.55466931     0.22055280
 h      0.41235583     2.86578827    -0.88632301
 h      1.56686116     0.48370800    -1.81171350
 o      2.40200925    -0.74568645     0.04334848
 h      2.78735288    -0.22938512    -0.66451081
 c     -2.23298515    -0.72731609    -0.49686319
 h     -1.93105309    -1.66364726    -1.06178099
 h     -3.32903539    -0.65027082    -0.21742268
 h     -2.11726010     0.01615184    -1.24058625
 h     -0.76852591     1.37291890     1.70104989
          17

 c      1.17405021    -0.37216987     0.08483106
 c      0.03577769    -1.06927195     0.82540462
 c     -1.09558375    -0.44852103     0.43944223
 c     -0.93608307     1.17397159     0.53876394
 c      0.16690825     1.76584600    -0.40477558
 c      0.89286689     0.74064296    -0.77540254
 h      0.16194837    -2.12935024     0.49026814
 h     -1.93080433     1.53427073     0.18928313
 h      0.40859373     2.80681694    -0.87828175
 h      1.53915273     0.54579374    -1.81315759
 o      2.40979119    -0.74205412     0.05427573
 h      2.83246506    -0.31040399    -0.63978137
 c     -2.24063836    -0.73022824    -0.49699505
 h     -2.01301924    -1.68161038    -1.06361135
 h     -3.31637515    -0.64837370    -0.27989334
 h     -2.12069318     0.01174765    -1.26377101
 h     -0.79278948     1.41548863     1.65548614
          17

 c      1.16114285    -0.37033778     0.07519450
 c      0.05891970    -1.06590611     0.82125645
 c     -1.10216479    -0.44969313     0.45377268
 c     -0.93138812     1.17639213     0.54231571
 c      0.18337140     1.76844863    -0.39563743
 c      0.88106305     0.74635780    -0.79587131
 h      0.15623263    -2.21700996     0.50124137
 h     -1.94999451     1.51759837     0.16196098
 h      0.39242495     2.73258488    -0.86033362
 h      1.50114403     0.62197990    -1.79138973
 o      2.41628463    -0.73998231     0.06677572
 h      2.89406565    -0.37708241    -0.63607686
 c     -2.24774186    -0.73505016    -0.49731875
 h     -2.10068794    -1.69623409    -1.05784484
 h     -3.30175141    -0.64842554    -0.33484932
 h     -2.12129379     0.01591142    -1.29286034
 h     -0.81926950     1.45833678     1.59696240
          17

 c      1.14781808    -0.36870069     0.06648922
 c      0.08308625    -1.06452223     0.81425120
 c     -1.10863621    -0.44778301     0.46746796
 c     -0.92803285     1.17881256     0.54560052
 c      0.19805679     1.77021018    -0.38562443
 c      0.87238251     0.75057748    -0.81906666
 h      0.15002537    -2.28607908     0.52622545
 h     -1.95767525     1.50379245     0.14013403
 h      0.36743400     2.66188379    -0.83940217
 h      1.45744061     0.70811929    -1.75230985
 o      2.42109814    -0.73923958     0.08079337
 h      2.96920194    -0.43101758    -0.65177800
 c     -2.25364838    -0.74126905    -0.49837663
 h     -2.18922117    -1.70859769    -1.04494955
 h     -3.29539282    -0.64762407    -0.37799603
 h     -2.11846452     0.02248447    -1.32174787
 h     -0.84629537     1.50277384     1.53932578
          17

 c      1.13506510    -0.36731280     0.05819992
 c      0.10719203    -1.06555621     0.80450883
 c     -1.11445423    -0.44320608     0.48039952
 c     -0.92642531     1.18096975     0.54716274
 c      0.21024238     1.76896536    -0.37372074
 c      0.86617953     0.75336139    -0.84360220
 h      0.14488081    -2.32713087     0.56492107
 h     -1.95092439     1.49279348     0.12426309
 h      0.33846204     2.62215243    -0.82751752
 h      1.41764590     0.79950077    -1.70975428
 o      2.42465099    -0.73922534     0.09534845
 h      3.04411450    -0.47996958    -0.67075712
 c     -2.25796368    -0.74831908    -0.50049344
 h     -2.27388695    -1.72075911    -1.02608884
 h     -3.30427007    -0.64292138    -0.40661662
 h     -2.11207933     0.02564014    -1.34488932
 h     -0.87244197     1.55204595     1.49944722
          17

 c      1.12382568    -0.36616390     0.04977043
 c      0.13012588    -1.06907790     0.79234433
 c     -1.11912485    -0.43638547     0.49244398
 c     -0.92662031     1.18256917     0.54616575
 c      0.21950997     1.76306484    -0.35920090
 c      0.86123074     0.75481782    -0.86731818
 h      0.14246805    -2.33586877     0.61561137
 h     -1.93009077     1.48517448     0.11350383
 h      0.30803636     2.63292955    -0.83396216
 h      1.39673490     0.89310715    -1.68565148
 o      2.42751235    -0.73953739     0.10952337
 h      3.10484553    -0.52875063    -0.67833395
 c     -2.26087513    -0.75569628    -0.50370297
 h     -2.35068033    -1.73489959    -1.00254560
 h     -3.32790991    -0.63187012    -0.41977522
 h     -2.10228394     0.02117297    -1.35863812
 h     -0.89736229     1.60874990     1.48801972
          17

 c      1.11495903    -0.36521248     0.04067645
 c      0.15086682    -1.07492368     0.77818505
 c     -1.12225702    -0.42773699     0.50347333
 c     -0.92834802     1.18364636     0.54311394
 c      0.22584645     1.75333390    -0.34263523
 c      0.85655058     0.75488833    -0.88852085
 h      0.14429821    -2.31152490     0.67588809
 h     -1.89876924     1.48205915     0.10563549
 h      0.27465868     2.68402350    -0.85298533
 h      1.40642536     0.98907739    -1.69626263
 o      2.43003186    -0.74002611     0.12282195
 h      3.14268079    -0.57832426    -0.66698202
 c     -2.26308991    -0.76302703    -0.50780884
 h     -2.41664047    -1.75229164    -0.97516994
 h     -3.35900597    -0.61324448    -0.41791901
 h     -2.08936245     0.00680436    -1.36154453
 h     -0.92163069     1.67045741     1.50132262
          17

 c      1.10919004    -0.36444266     0.03052570
 c      0.16856411    -1.08263376     0.76250941
 c     -1.12359235    -0.41766504     0.51335080
 c     -0.93110885     1.18455306     0.53944113
 c      0.22928833     1.74205166    -0.32537355
 c      0.85246814     0.75380181    -0.90757026
 h      0.15160912    -2.25724761     0.74294049
 h     -1.86359812     1.48511370     0.09718179
 h      0.23719937     2.74817733    -0.86984879
 h      1.44255263     1.08508426    -1.73403792
 o      2.43231851    -0.74067927     0.13509127
 h      3.15405566    -0.62759749    -0.63506391
 c     -2.26547402    -0.77012224    -0.51243344
 h     -2.46979831    -1.77271860    -0.94420315
 h     -3.38786325    -0.58708708    -0.40247122
 h     -2.07360009    -0.01778443    -1.35437780
 h     -0.94566658     1.72991363     1.52597201
          17

 c      1.10705099    -0.36389907     0.01911266
 c      0.18259974    -1.09119478     0.74576744
 c     -1.12301183    -0.40656163     0.52192938
 c     -0.93428549     1.18561674     0.53660068
 c      0.22982578     1.73101080    -0.30854602
 c      0.85010977     0.75237851    -0.92596340
 h      0.16522478    -2.18256127     0.81399409
 h     -1.83303505     1.49632187     0.08397988
 h      0.19678423     2.80356233    -0.87321621
 h      1.49051933     1.17308575    -1.77802992
 o      2.43424737    -0.74154686     0.14645659
 h      3.14019162    -0.67459316    -0.58576043
 c     -2.26876172    -0.77699734    -0.51700984
 h     -2.50898850    -1.79468688    -0.90952851
 h     -3.40616385    -0.55437727    -0.37557157
 h     -2.05508555    -0.05089795    -1.34021004
 h     -0.96930497     1.77940855     1.54897807
          17

 c      1.10884538    -0.36368802     0.00640930
 c      0.19262256    -1.09868701     0.72822102
 c     -1.12052544    -0.39480867     0.52905385
 c     -0.93737778     1.18699402     0.53558052
 c      0.22754124     1.72110465    -0.29290162
 c      0.85031688     0.75157613    -0.94472533
 h      0.18542051    -2.10701412     0.88780432
 h     -1.81413236     1.51708865     0.06265593
 h      0.15554979     2.83819869    -0.85755985
 h      1.53770444     1.24469440    -1.81216110
 o      2.43536622    -0.74270001     0.15738886
 h      3.10846527    -0.71710567    -0.52805486
 c     -2.27345912    -0.78384087    -0.52076691
 h     -2.53374058    -1.81617117    -0.87107838
 h     -3.40840506    -0.51663683    -0.33984477
 h     -2.03346312    -0.08891540    -1.32437418
 h     -0.99206328     1.81351765     1.56199330
          17

 c      1.11464555    -0.36394986    -0.00747896
 c      0.19851473    -1.10246731     0.70971458
 c     -1.11625453    -0.38277462     0.53456879
 c     -0.94031477     1.18877873     0.53676097
 c      0.22266201     1.71260322    -0.27896700
 c      0.85340430     0.75216499    -0.96412059
 h      0.21218567    -2.05800801     0.96729712
 h     -1.80858306     1.54680887     0.03268749
 h      0.11574704     2.84676617    -0.82124561
 h      1.57656307     1.29454362    -1.82842830
 o      2.43475027    -0.74417900     0.16883822
 h      3.07471942    -0.75356792    -0.47872096
 c     -2.27983880    -0.79091297    -0.52279142
 h     -2.54429763    -1.83543341    -0.82911724
 h     -3.39201749    -0.47560356    -0.29816881
 h     -2.00782106    -0.12707690    -1.31363627
 h     -1.01341507     1.82939875     1.56104200
          17

 c      1.12431542    -0.36478513    -0.02238718
 c      0.20029333    -1.10095946     0.68987477
 c     -1.11041008    -0.37079698     0.53833034
 c     -0.94350846     1.19109886     0.53994593
 c      0.21552693     1.70540626    -0.26714068
 c      0.85932759     0.75468365    -0.98391944
 h      0.24577738    -2.05036847     1.05755694
 h     -1.81201809     1.58226098    -0.00284519
 h      0.07950110     2.82807446    -0.76502541
 h      1.60318481     1.32016092    -1.82406658
 o      2.43125463    -0.74592289     0.18199716
 h      3.05947397    -0.78429958    -0.45837512
 c     -2.28790369    -0.79835314    -0.52223570
 h     -2.54168261    -1.85161935    -0.78430485
 h     -3.35724103    -0.43295080    -0.25342623
 h     -1.97713948    -0.16150240    -1.31386760
 h     -1.03293657     1.82640414     1.54549261
          17

 c      1.13752075    -0.36617830    -0.03815713
 c      0.19815202    -1.09521082     0.66900731
 c     -1.10326677    -0.35916584     0.54021629
 c     -0.94755338     1.19403625     0.54452254
 c      0.20653924     1.69913005    -0.25768424
 c      0.86783149     0.75944967    -1.00361459
 h      0.28552871    -2.06880375     1.15552269
 h     -1.81746044     1.61870136    -0.03883019
 h      0.04870619     2.78461452    -0.69162761
 h      1.61603976     1.32128665    -1.79945222
 o      2.42470472    -0.74782171     0.19715685
 h      3.06942431    -0.81087732    -0.47312059
 c     -2.29728026    -0.80598283    -0.51861184
 h     -2.52772661    -1.86501976    -0.73757790
 h     -3.30716741    -0.38997368    -0.20819120
 h     -1.94147105    -0.19160203    -1.32693422
 h     -1.05043338     1.80601968     1.51774584
          17

 c      1.15370518    -0.36799759    -0.05463636
 c      0.19256412    -1.08725356     0.64811557
 c     -1.09513537    -0.34812747     0.54013263
 c     -0.95289262     1.19744116     0.54958746
 c      0.19615299     1.69300998    -0.25064225
 c      0.87848534     0.76652876    -1.02249066
 h      0.32849235    -2.08736908     1.24952092
 h     -1.81903441     1.65153131    -0.07032360
 h      0.02468419     2.72421491    -0.60616907
 h      1.61595473     1.29987630    -1.75769464
 o      2.41639139    -0.74990552     0.21320135
 h      3.08968801    -0.83322810    -0.50644390
 c     -2.30714284    -0.81331527    -0.51193932
 h     -2.50497063    -1.87690270    -0.68991973
 h     -3.24774942    -0.34720123    -0.16434008
 h     -1.90293025    -0.22048393    -1.34950703
 h     -1.06612553     1.77231643     1.48383813
          17

 c      1.17207714    -0.37004781    -0.07163648
 c      0.18421592    -1.07842038     0.62812577
 c     -1.08635345    -0.33788815     0.53801266
 c     -0.95967097     1.20079311     0.55395601
 c      0.18491915     1.68564903    -0.24576003
 c      0.89058599     0.77564111    -1.03956139
 h      0.37067581    -2.08904663     1.32812675
 h     -1.81347133     1.67729436    -0.09376449
 h      0.00739518     2.66338568    -0.51666212
 h      1.60754868     1.26107167    -1.70571442
 o      2.40785513    -0.75232275     0.22877479
 h      3.10265752    -0.84987778    -0.53783284
 c     -2.31632499    -0.81981446    -0.50261824
 h     -2.47640422    -1.88887852    -0.64210038
 h     -3.18710953    -0.30412880    -0.12277201
 h     -1.86533467    -0.25272706    -1.37508714
 h     -1.08086710     1.73245754     1.45435655
          17

 c      1.19163104    -0.37211217    -0.08890818
 c      0.17391522    -1.06925854     0.60957787
 c     -1.07728689    -0.32861269     0.53381749
 c     -0.96775431     1.20325930     0.55626814
 c      0.17353116     1.67499119    -0.24258213
 c      0.90293885     0.78602455    -1.05343679
 h      0.40838863    -2.06665528     1.38383396
 h     -1.80007211     1.69396203    -0.10725399
 h     -0.00512763     2.62794717    -0.43246895
 h      1.60204409     1.21478637    -1.65617052
 o      2.40017255    -0.75522066     0.24299693
 h      3.09883386    -0.85970582    -0.55424892
 c     -2.32363720    -0.82514447    -0.49116868
 h     -2.44511200    -1.90198425    -0.59450098
 h     -3.13347486    -0.25965057    -0.08367715
 h     -1.83287711    -0.29189624    -1.39703566
 h     -1.09609192     1.69567318     1.44326681
          17

 c      1.21120010    -0.37397572    -0.10614248
 c      0.16254706    -1.05989383     0.59269778
 c     -1.06834267    -0.32042437     0.52753424
 c     -0.97686818     1.20408233     0.55556122
 c      0.16263813     1.65955244    -0.24089398
 c      0.91381676     0.79647866    -1.06242412
 h      0.43861772    -2.01879516     1.41253622
 h     -1.78032484     1.70092764    -0.11051958
 h     -0.01451560     2.63878299    -0.35876989
 h      1.61799228     1.17505907    -1.62671799
 o      2.39398836    -0.75870577     0.25544204
 h      3.07597110    -0.86246578    -0.54984638
 c     -2.32822077    -0.82919126    -0.47799050
 h     -2.41397838    -1.91599167    -0.54710594
 h     -3.09233431    -0.21353583    -0.04757604
 h     -1.80899825    -0.33951819    -1.41041953
 h     -1.11284210     1.66882186     1.46100932
          17

 c      1.22953787    -0.37544784    -0.12297922
 c      0.15103687    -1.05027182     0.57750887
 c     -1.05998208    -0.31340634     0.51917621
 c     -0.98675775     1.20302144     0.55205160
 c      0.15248531     1.64034627    -0.24089418
 c      0.92197958     0.80604632    -1.06549607
 h      0.45902850    -1.94731714     1.41259998
 h     -1.75773673     1.69902375    -0.10493284
 h     -0.01804364     2.68908284    -0.29422121
 h      1.66952594     1.15180460    -1.62913768
 o      2.38961593    -0.76283731     0.26603179
 h      3.03709738    -0.85876100    -0.52431245
 c     -2.32971648    -0.83193731    -0.46321948
 h     -2.38553771    -1.92939282    -0.49964415
 h     -3.06497863    -0.16787914    -0.01629803
 h     -1.79586186    -0.39518355    -1.41259791
 h     -1.13028665     1.65159685     1.50531058
          17

 c      1.24542319    -0.37637342    -0.13902256
 c      0.14029213    -1.04022518     0.56385993
 c     -1.05272029    -0.30758987     0.50877982
 c     -0.99717147     1.20024932     0.54705309
 c      0.14305740     1.62014423    -0.24266288
 c      0.92822603     0.81472309    -1.06339605
 h      0.46812232    -1.85674400     1.38485347
 h     -1.73778122     1.69062149    -0.09355826
 h     -0.01100089     2.75239216    -0.23710472
 h      1.74809953     1.14260295    -1.65649292
 o      2.38699979    -0.76761162     0.27505987
 h      2.99055054    -0.85011002    -0.48334372
 c     -2.32817577    -0.83339162    -0.44672125
 h     -2.36192887    -1.94001953    -0.45176075
 h     -3.04957496    -0.12689733     0.00724798
 h     -1.79419613    -0.45698504    -1.40330606
 h     -1.14588467     1.63823310     1.56228392
          17

 c      1.25779057    -0.37662457    -0.15388276
 c      0.13108916    -1.02938555     0.55132200
 c     -1.04710101    -0.30293960     0.49639735
 c     -1.00773332     1.19593592     0.54213113
 c      0.13440982     1.60143427    -0.24594990
 c      0.93466312     0.82289898    -1.05784973
 h      0.46597027    -1.75532038     1.33402197
 h     -1.72737663     1.67948681    -0.08083977
 h      0.00885291     2.80567248    -0.18820559
 h      1.83073651     1.13982661    -1.69180449
 o      2.38558418    -0.77294321     0.28332358
 h      2.95125947    -0.83900735    -0.44079951
 c     -2.32387969    -0.83361939    -0.42816926
 h     -2.34487173    -1.94587361    -0.40311763
 h     -3.04326781    -0.09530183     0.02022530
 h     -1.80321234    -0.52196625    -1.38474636
 h     -1.15705966     1.62289196     1.61624020
          17

 c      1.26587119    -0.37610292    -0.16722665
 c      0.12386419    -1.01695429     0.53891527
 c     -1.04364900    -0.29935907     0.48209368
 c     -1.01798087     1.19012248     0.53847586
 c      0.12668806     1.58580372    -0.25036396
 c      0.94306591     0.83072734    -1.05032211
 h      0.45595691    -1.65750441     1.27206166
 h     -1.73307451     1.66972792    -0.07122759
 h      0.04101492     2.83582689    -0.14928368
 h      1.89865988     1.13866119    -1.72170796
 o      2.38439993    -0.77869493     0.29200679
 h      2.93840610    -0.82817097    -0.41674462
 c     -2.31721913    -0.83277512    -0.40712252
 h     -2.33562578    -1.94578441    -0.35340368
 h     -3.04358504    -0.07674395     0.02084942
 h     -1.82061269    -0.58663620    -1.36165106
 h     -1.16219550     1.60213447     1.65583791
          17

 c      1.26930950    -0.37476346    -0.17880986
 c      0.11848541    -1.00153283     0.52483588
 c     -1.04281867    -0.29671242     0.46595161
 c     -1.02760630     1.18289270     0.53663842
 c      0.12004090     1.57414731    -0.25552452
 c      0.95443600     0.83813646    -1.04174495
 h      0.44680793    -1.58563626     1.22133616
 h     -1.75796283     1.66375839    -0.06674339
 h      0.08352141     2.83695605    -0.12190025
 h      1.94169061     1.13743357    -1.73887273
 o      2.38286818    -0.78478568     0.30166302
 h      2.96183888    -0.81860437    -0.42107131
 c     -2.30862755    -0.83108319    -0.38311568
 h     -2.33493757    -1.93974092    -0.30229921
 h     -3.04895693    -0.07302465     0.00878804
 h     -1.84301897    -0.64771262    -1.34070165
 h     -1.16063733     1.57473188     1.67481862
          17

 c      1.26820815    -0.37263137    -0.18847598
 c      0.11452674    -0.98181970     0.50717263
 c     -1.04496530    -0.29483383     0.44808560
 c     -1.03665468     1.17453761     0.53648205
 c      0.11458436     1.56689960    -0.26112208
 c      0.96916240     0.84498758    -1.03265071
 h      0.44904453    -1.56143578     1.20587889
 h     -1.79952933     1.66088351    -0.06546567
 h      0.13378509     2.80756337    -0.10709042
 h      1.95574785     1.13606005    -1.73997253
 o      2.38147856    -0.79120138     0.31139168
 h      3.01109610    -0.80937125    -0.44035201
 c     -2.29849580    -0.82878995    -0.35584686
 h     -2.34300106    -1.92889081    -0.24946038
 h     -3.05883136    -0.08386314    -0.01482272
 h     -1.86717302    -0.70304344    -1.32842445
 h     -1.15241279     1.54099224     1.67108541
          17

 c      1.26307372    -0.36979283    -0.19613216
 c      0.11234723    -0.95837774     0.48607860
 c     -1.05033065    -0.29351427     0.42866066
 c     -1.04544973     1.16550959     0.53732836
 c      0.11041178     1.56409766    -0.26694414
 c      0.98717945     0.85116120    -1.02328616
 h      0.46216163    -1.58491929     1.22536545
 h     -1.85083423     1.65813135    -0.06279058
 h      0.18895116     2.74976361    -0.10522743
 h      1.94070889     1.13520569    -1.72419364
 o      2.38107164    -0.79787852     0.31984137
 h      3.06752974    -0.79964793    -0.45394993
 c     -2.28708268    -0.82615164    -0.32545654
 h     -2.35944296    -1.91523598    -0.19456643
 h     -3.07363169    -0.10698668    -0.04759020
 h     -1.89147242    -0.75214700    -1.32779152
 h     -1.13804798     1.50242819     1.64626031
          17

 c      1.25469929    -0.36638067    -0.20173582
 c      0.11303895    -0.93348480     0.46369697
 c     -1.05895770    -0.29251613     0.40791043
 c     -1.05434981     1.15624668     0.53813832
 c      0.10760454     1.56525878    -0.27290683
 c      1.00798436     0.85656725    -1.01362169
 h      0.47467305    -1.63553058     1.25589562
 h     -1.90372928     1.65228521    -0.05402324
 h      0.24621284     2.67064165    -0.11568316
 h      1.90015193     1.13620216    -1.69314551
 o      2.38213468    -0.80468617     0.32612767
 h      3.11676660    -0.78938352    -0.44864462
 c     -2.27455465    -0.82348710    -0.29267612
 h     -2.38330306    -1.90106337    -0.13742720
 h     -3.09437877    -0.13864857    -0.08635410
 h     -1.91639000    -0.79580933    -1.33613784
 h     -1.11848086     1.46177981     1.60624704
          17

 c      1.24407141    -0.36255156    -0.20531616
 c      0.11722074    -0.90930827     0.44200749
 c     -1.07052420    -0.29161232     0.38615543
 c     -1.06357429     1.14704885     0.53757088
 c      0.10617474     1.56909403    -0.27910330
 c      1.03050720     0.86108053    -1.00324434
 h      0.47704079    -1.69289254     1.27575583
 h     -1.95135045     1.64123279    -0.03597446
 h      0.30372816     2.58563920    -0.13616539
 h      1.84305558     1.14162425    -1.65228964
 o      2.38475538    -0.81147441     0.32988752
 h      3.15052018    -0.77888757    -0.41932179
 c     -2.26123607    -0.82123018    -0.25866310
 h     -2.41299209    -1.88823994    -0.07810244
 h     -3.12161765    -0.17478290    -0.12789453
 h     -1.94324027    -0.83518843    -1.34663737
 h     -1.09489419     1.42308927     1.56230108
          17

 c      1.23234116    -0.35844205    -0.20701727
 c      0.12462764    -0.88728615     0.42219003
 c     -1.08420533    -0.29058482     0.36382222
 c     -1.07318088     1.13808975     0.53408958
 c      0.10589163     1.57333290    -0.28581928
 c      1.05292587     0.86440160    -0.99117543
 h      0.46538842    -1.74401608     1.27340133
 h     -1.98912419     1.62431639    -0.00728568
 h      0.36255602     2.52090659    -0.16230282
 h      1.78648850     1.15650196    -1.61349871
 o      2.38872887    -0.81811286     0.33114310
 h      3.16549596    -0.76843331    -0.36664851
 c     -2.24793042    -0.81992474    -0.22469168
 h     -2.44627303    -1.87763991    -0.01696413
 h     -3.15389528    -0.21236279    -0.16940335
 h     -1.97271615    -0.87130679    -1.35172707
 h     -1.06822765     1.39111862     1.53023549
          17

 c      1.22082407    -0.35413101    -0.20711986
 c      0.13428138    -0.86833964     0.40492234
 c     -1.09865417    -0.28918287     0.34145249
 c     -1.08311830     1.12957167     0.52653014
 c      0.10623234     1.57563891    -0.29336124
 c      1.07292417     0.86598852    -0.97597976
 h      0.43948668    -1.78145161     1.24426036
 h     -2.01500756     1.60227316     0.03171617
 h      0.42679396     2.50315548    -0.18940909
 h      1.75345979     1.18865603    -1.59444328
 o      2.39355204    -0.82451740     0.33026344
 h      3.16370139    -0.75790599    -0.29642628
 c     -2.23606412    -0.82021285    -0.19195430
 h     -2.48036411    -1.86899995     0.04534029
 h     -3.18712026    -0.24984477    -0.20834152
 h     -2.00438071    -0.90504861    -1.34561724
 h     -1.03858456     1.36924510     1.52364267
          17

 c      1.21097077    -0.34964417    -0.20600347
 c      0.14475093    -0.85313069     0.39064782
 c     -1.11213425    -0.28709185     0.31967949
 c     -1.09319309     1.12188750     0.51497420
 c      0.10696512     1.57579179    -0.30174407
 c      1.08916977     0.86554546    -0.95694473
 h      0.40092510    -1.80108515     1.18757268
 h     -2.02969935     1.57722082     0.07912220
 h      0.49615565     2.53458348    -0.21606757
 h      1.75647781     1.24297719    -1.60538672
 o      2.39827006    -0.83068741     0.32801602
 h      3.15492141    -0.74623096    -0.22048274
 c     -2.22751946    -0.82284227    -0.16147982
 h     -2.51224330    -1.86131579     0.10802062
 h     -3.21581328    -0.28638621    -0.24208989
 h     -2.03692223    -0.93730782    -1.32518254
 h     -1.00568347     1.35693553     1.54339598
          17

 c      1.20426035    -0.34500006    -0.20405425
 c      0.15440307    -0.84215122     0.37963955
 c     -1.12280126    -0.28395697     0.29914350
 c     -1.10292146     1.11553713     0.50076566
 c      0.10852619     1.57575083    -0.31075362
 c      1.10246025     0.86382915    -0.93526196
 h      0.35232440    -1.80145002     1.10515265
 h     -2.03696144     1.55270607     0.13159524
 h      0.56138593     2.59218815    -0.24343672
 h      1.78450544     1.31270457    -1.63543063
 o      2.40138199    -0.83675726     0.32550239
 h      3.15830725    -0.73060248    -0.15577903
 c     -2.22422669    -0.82860933    -0.13404081
 h     -2.53911901    -1.85355952     0.17034001
 h     -3.23526964    -0.32088398    -0.26799642
 h     -2.06861894    -0.96912030    -1.29001352
 h     -0.97024226     1.35019414     1.57698716
          17

 c      1.20200840    -0.34024137    -0.20156862
 c      0.16164070    -0.83560020     0.37188690
 c     -1.12909512    -0.27949403     0.28035499
 c     -1.11149669     1.11089672     0.48556563
 c      0.11142293     1.57755494    -0.32020715
 c      1.11437854     0.86230588    -0.91295252
 h      0.29715760    -1.78471654     1.00165341
 h     -2.04340630     1.53345325     0.18496959
 h      0.61179162     2.65208539    -0.27218207
 h      1.81858899     1.38397709    -1.66474429
 o      2.40155470    -0.84295681     0.32353861
 h      3.19140040    -0.70723133    -0.11466642
 c     -2.22766889    -0.83818175    -0.11001089
 h     -2.55892922    -1.84533496     0.23183649
 h     -3.24309380    -0.35162846    -0.28375572
 h     -2.09772221    -1.00180155    -1.24235847
 h     -0.93414625     1.34448021     1.60870683
          17

 c      1.20513668    -0.33545166    -0.19867344
 c      0.16513019    -0.83303866     0.36687151
 c     -1.13013016    -0.27365943     0.26358178
 c     -1.11801402     1.10817152     0.47061467
 c      0.11583176     1.58242869    -0.32998754
 c      1.12603032     0.86232568    -0.89157451
 h      0.23964760    -1.75967914     0.88577756
 h     -2.05641680     1.52420635     0.23553819
 h      0.64054412     2.69971552    -0.30197517
 h      1.84632003     1.44506707    -1.67920121
 o      2.39903947    -0.84936287     0.32190465
 h      3.24817123    -0.67537968    -0.09300927
 c     -2.23844954    -0.85186873    -0.08924430
 h     -2.57070717    -1.83721337     0.29252344
 h     -3.23975395    -0.37642429    -0.28779114
 h     -2.12270437    -1.03712888    -1.18719509
 h     -0.89949720     1.33657072     1.62699726
          17

 c      1.21401575    -0.33078116    -0.19527517
 c      0.16402838    -0.83296973     0.36343975
 c     -1.12590354    -0.26676794     0.24883431
 c     -1.12188301     1.10756365     0.45654521
 c      0.12163921     1.59093041    -0.33998917
 c      1.13798359     0.86483537    -0.87204722
 h      0.18397911    -1.74566793     0.77064065
 h     -2.07985551     1.52763237     0.28138863
 h      0.64452821     2.72799780    -0.33207091
 h      1.86231206     1.48878416    -1.67192936
 o      2.39529738    -0.85581028     0.31985660
 h      3.30504850    -0.63861857    -0.07842107
 c     -2.25608464    -0.86947919    -0.07107525
 h     -2.57470335    -1.83067867     0.35300909
 h     -3.22857162    -0.39278223    -0.27953193
 h     -2.14241861    -1.07749558    -1.13210049
 h     -0.86793244     1.32482028     1.62559147
          17

 c      1.22845852    -0.32644354    -0.19108410
 c      0.15818865    -0.83316272     0.36025103
 c     -1.11721661    -0.25945590     0.23595058
 c     -1.12312131     1.10942214     0.44350516
 c      0.12856131     1.60319328    -0.35009084
 c      1.15050213     0.87038777    -0.85483333
 h      0.13237956    -1.76841584     0.66831505
 h     -2.11086509     1.54286598     0.32237364
 h      0.62311868     2.73445665    -0.36170860
 h      1.86534711     1.51151752    -1.64073289
 o      2.39162331    -0.86208417     0.31688098
 h      3.34243222    -0.60147963    -0.06232796
 c     -2.27913028    -0.89038098    -0.05451331
 h     -2.57221493    -1.82765687     0.41444279
 h     -3.21528812    -0.39808764    -0.25957504
 h     -2.15626744    -1.12575612    -1.08591107
 h     -0.84043533     1.30888123     1.60242628
          17

 c      1.24781555    -0.32265260    -0.18572470
 c      0.14813702    -0.83270994     0.35674343
 c     -1.10540168    -0.25250119     0.22470494
 c     -1.12222770     1.11418314     0.43135701
 c      0.13619996     1.61900377    -0.36015731
 c      1.16366396     0.87917038    -0.84004373
 h      0.08482272    -1.83630445     0.57944472
 h     -2.14154240     1.56628619     0.35875314
 h      0.57765311     2.72023923    -0.39033929
 h      1.85683763     1.51245204    -1.58652378
 o      2.38876557    -0.86803772     0.31278105
 h      3.35055043    -0.56742360    -0.04123137
 c     -2.30560475    -0.91374606    -0.03864195
 h     -2.56513473    -1.82964710     0.47816952
 h     -3.20669907    -0.39004749    -0.22957215
 h     -2.16451925    -1.18434906    -1.05526412
 h     -0.81729193     1.28944615     1.55886547
          17

 c      1.27105407    -0.31953968    -0.17885788
 c      0.13475577    -0.83311682     0.35299509
 c     -1.09203231    -0.24661318     0.21487243
 c     -1.11982723     1.12217046     0.41974846
 c      0.14403056     1.63769726    -0.37004558
 c      1.17732641     0.89097294    -0.82740338
 h      0.04213024    -1.92827512     0.49639568
 h     -2.16338010     1.59354638     0.39020609
 h      0.51173678     2.69120195    -0.41787135
 h      1.84102016     1.49395237    -1.51349698
 o      2.38705978    -0.87361768     0.30756923
 h      3.32745960    -0.53847607    -0.01474226
 c     -2.33354826    -0.93881624    -0.02303574
 h     -2.55537245    -1.83671944     0.54508330
 h     -3.20786525    -0.36791119    -0.19162554
 h     -2.16876519    -1.25380059    -1.04057505
 h     -0.79790518     1.26809687     1.49986069
          17

 c      1.29679823    -0.31710041    -0.17025313
 c      0.11918615    -0.83639922     0.34885699
 c     -1.07871197    -0.24228217     0.20624406
 c     -1.11645210     1.13343144     0.40803570
 c      0.15136181     1.65790026    -0.37959183
 c      1.19094378     0.90507029    -0.81609320
 h      0.00626270    -2.01699763     0.41463506
 h     -2.17028622     1.62105560     0.41583173
 h      0.43189536     2.66078968    -0.44509322
 h      1.82688212     1.46336472    -1.43092469
 o      2.38651313    -0.87889678     0.30141639
 h      3.27802370    -0.51485585     0.01544519
 c     -2.36149395    -0.96499250    -0.00783463
 h     -2.54444584    -1.84696619     0.61494238
 h     -3.21918941    -0.33422491    -0.14750411
 h     -2.17203495    -1.33183372    -1.03555211
 h     -0.78036262     1.24715520     1.43475380
          17

 c      1.32339830    -0.31517537    -0.15982673
 c      0.10281287    -0.84379782     0.34389069
 c     -1.06694218    -0.23970351     0.19862527
 c     -1.11250409     1.14768630     0.39524408
 c      0.15741221     1.67741777    -0.38857748
 c      1.20332817     0.92010623    -0.80460960
 h     -0.02135838    -2.08475867     0.33417038
 h     -2.15943918     1.64655657     0.43454338
 h      0.34674444     2.65146682    -0.47423057
 h      1.83087703     1.43509552    -1.35502484
 o      2.38673401    -0.88416578     0.29466121
 h      3.21542085    -0.49367743     0.04555077
 c     -2.38860582    -0.99176011     0.00659325
 h     -2.53344590    -1.85689483     0.68609749
 h     -3.23629855    -0.29536404    -0.09850292
 h     -2.17812307    -1.41408396    -1.03100039
 h     -0.76108248     1.22927179     1.37724615
          17

 c      1.34903125    -0.31347981    -0.14765130
 c      0.08707312    -0.85584570     0.33761496
 c     -1.05802397    -0.23878946     0.19184363
 c     -1.10819950     1.16438442     0.38036621
 c      0.16168355     1.69420591    -0.39676194
 c      1.21296833     0.93450295    -0.79125126
 h     -0.04022429    -2.12305083     0.25695101
 h     -2.13126725     1.66930370     0.44539927
 h      0.26233792     2.68390045    -0.50852266
 h      1.87331325     1.42631957    -1.30376975
 o      2.38688650    -0.89005408     0.28780448
 h      3.16218328    -0.46718965     0.06990650
 c     -2.41448056    -1.01863861     0.02002445
 h     -2.52322428    -1.86254279     0.75586209
 h     -3.25304550    -0.25971196    -0.04596478
 h     -2.19056435    -1.49565918    -1.01890305
 h     -0.73571365     1.21651728     1.34145391
          17

 c      1.37182568    -0.31166267    -0.13394252
 c      0.07320037    -0.87264796     0.32962566
 c     -1.05295468    -0.23926761     0.18576848
 c     -1.10333194     1.18279291     0.36305114
 c      0.16415337     1.70836973    -0.40409361
 c      1.21971712     0.94781721    -0.77561232
 h     -0.05044889    -2.12899228     0.18535749
 h     -2.08948525     1.69022965     0.44783962
 h      0.17926159     2.75436691    -0.54937203
 h      1.95877014     1.44082634    -1.27993174
 o      2.38628978    -0.89735234     0.28131574
 h      3.14054436    -0.42570379     0.08406453
 c     -2.43889006    -1.04520008     0.03251850
 h     -2.51453504    -1.86060901     0.82127227
 h     -3.26451992    -0.23504199     0.00834583
 h     -2.21197045    -1.57231447    -0.99423786
 h     -0.70223559     1.20958660     1.33339618
          17

 c      1.39004645    -0.30934023    -0.11903800
 c      0.06202936    -0.89396101     0.31961105
 c     -1.05232233    -0.24081762     0.18032197
 c     -1.09707900     1.20202135     0.34395047
 c      0.16479308     1.72195505    -0.41081555
 c      1.22552973     0.96098519    -0.75878818
 h     -0.05253910    -2.10346550     0.12162421
 h     -2.04118176     1.71211515     0.44192504
 h      0.09818924     2.83748155    -0.59470106
 h      2.06706841     1.46568876    -1.26884599
 o      2.38565561    -0.90624460     0.27530206
 h      3.15148934    -0.36966656     0.08980636
 c     -2.46164599    -1.07107614     0.04438055
 h     -2.50804447    -1.84915195     0.87983064
 h     -3.26824720    -0.22690089     0.06230126
 h     -2.24381804    -1.64100618    -0.95516141
 h     -0.66342640     1.20821769     1.34655091
          17

 c      1.40234616    -0.30614108    -0.10333790
 c      0.05392208    -0.91906852     0.30735489
 c     -1.05624238    -0.24319689     0.17546937
 c     -1.08824310     1.22104538     0.32420264
 c      0.16340722     1.73689909    -0.41728472
 c      1.23263990     0.97494063    -0.74184965
 h     -0.04736808    -2.05146467     0.06738092
 h     -1.99594822     1.73927966     0.42848528
 h      0.02267925     2.90954799    -0.64111593
 h      2.17363750     1.48768600    -1.25604782
 o      2.38678454    -0.91609784     0.26959359
 h      3.17685111    -0.31221550     0.09296578
 c     -2.48256348    -1.09592970     0.05608541
 h     -2.50425028    -1.82784395     0.93004923
 h     -3.26416887    -0.23806527     0.11366175
 h     -2.28643929    -1.70020835    -0.90279394
 h     -0.62509490     1.21214091     1.36785877
          17

 c      1.40797179    -0.30182213    -0.08720370
 c      0.04882591    -0.94649401     0.29280537
 c     -1.06438008    -0.24632252     0.17119370
 c     -1.07583303     1.23887843     0.30481606
 c      0.15991464     1.75420965    -0.42384128
 c      1.24238273     0.99009475    -0.72523900
 h     -0.03636043    -1.98481592     0.02262482
 h     -1.96261413     1.77589370     0.40883104
 h     -0.04301422     2.95721500    -0.68576454
 h      2.26238327     1.50008158    -1.23409629
 o      2.39111007    -0.92613477     0.26403129
 h      3.19961148    -0.26713140     0.09784044
 c     -2.50145195    -1.11941788     0.06822109
 h     -2.50336448    -1.79794508     0.97180530
 h     -3.25439553    -0.26837111     0.16034766
 h     -2.33906285    -1.75030336    -0.84111966
 h     -0.59274489     1.22130371     1.38555951
          17

 c      1.40682811    -0.29638023    -0.07088713
 c      0.04642620    -0.97364507     0.27625162
 c     -1.07605914    -0.25029003     0.16746247
 c     -1.05963444     1.25486619     0.28651614
 c      0.15452831     1.77413619    -0.43080399
 c      1.25523085     1.00654530    -0.70895868
 h     -0.02174293    -1.92648785    -0.01634200
 h     -1.94433364     1.82295424     0.38399283
 h     -0.09543628     2.97502424    -0.72665677
 h      2.32496717     1.50069241    -1.20041012
 o      2.39918587    -0.93574900     0.25850204
 h      3.21067071    -0.24278981     0.10616822
 c     -2.51808604    -1.14118055     0.08143379
 h     -2.50519998    -1.76211244     1.00654802
 h     -3.24319021    -0.31444348     0.20073457
 h     -2.39996626    -1.79400113    -0.77679465
 h     -0.57003093     1.23563883     1.39206297
          17

 c      1.39939759    -0.29006544    -0.05453106
 c      0.04628735    -0.99704522     0.25844188
 c     -1.09042662    -0.25532422     0.16419606
 c     -1.04037840     1.26884582     0.26982024
 c      0.14777009     1.79644894    -0.43848676
 c      1.27108766     1.02427398    -0.69279755
 h     -0.00612859    -1.90874659    -0.05810254
 h     -1.93673646     1.87656494     0.35431333
 h     -0.13219603     2.96230781    -0.76253738
 h      2.35769942     1.48965322    -1.15487134
 o      2.41083087    -0.94447282     0.25289615
 h      3.20693056    -0.24266369     0.11814099
 c     -2.53214246    -1.16089841     0.09630689
 h     -2.50910794    -1.72403663     1.03726541
 h     -3.23706216    -0.36945005     0.23399166
 h     -2.46693587    -1.83612567    -0.71798613
 h     -0.55872299     1.25489667     1.38363879
          17

 c      1.38658222    -0.28328599    -0.03822172
 c      0.04785320    -1.01444483     0.24003226
 c     -1.10661903    -0.26168104     0.16125067
 c     -1.01938996     1.28099495     0.25505868
 c      0.14041806     1.82056739    -0.44718046
 c      1.28947033     1.04319965    -0.67643801
 h      0.00932946    -1.94955692    -0.10932549
 h     -1.93153581     1.92969219     0.31990471
 h     -0.15203386     2.92215053    -0.79296777
 h      2.36005091     1.46851070    -1.09883211
 o      2.42533220    -0.95198091     0.24711406
 h      3.18964586    -0.26620432     0.13309259
 c     -2.54316990    -1.17844194     0.11313348
 h     -2.51403825    -1.68781712     1.06796604
 h     -3.24418266    -0.42386476     0.26028661
 h     -2.53795564    -1.88165580    -0.67134683
 h     -0.55903657     1.27861594     1.35965549
          17

 c      1.36954111    -0.27647968    -0.02204978
 c      0.05046884    -1.02675565     0.22075032
 c     -1.12385956    -0.26955817     0.15842854
 c     -0.99812458     1.29156515     0.24231978
 c      0.13346201     1.84550254    -0.45707493
 c      1.30951416     1.06313537    -0.65946564
 h      0.02551713    -2.03079421    -0.16477417
 h     -1.92127749     1.97530445     0.28121713
 h     -0.15530811     2.86250126    -0.81896777
 h      2.33527825     1.44029884    -1.03515118
 o      2.44152249    -0.95822667     0.24110631
 h      3.16507725    -0.30791353     0.14962427
 c     -2.55077085    -1.19396521     0.13173629
 h     -2.51877514    -1.65705563     1.10245557
 h     -3.27172041    -0.46877575     0.28039266
 h     -2.61135494    -1.93228960    -0.63830253
 h     -0.56980733     1.30615846     1.32240265
          17

 c      1.34956554    -0.27002659    -0.00614996
 c      0.05354042    -1.03617573     0.19990378
 c     -1.14146459    -0.27906688     0.15550817
 c     -0.97791248     1.30072831     0.23136913
 c      0.12810414     1.86963340    -0.46809830
 c      1.32976426     1.08368782    -0.64130487
 h      0.04327468    -2.12075578    -0.21358997
 h     -1.90159697     2.00824242     0.23913355
 h     -0.14510585     2.79901788    -0.84453891
 h      2.29342788     1.41032597    -0.96898228
 o      2.45772707    -0.96365483     0.23490549
 h      3.14682336    -0.35493013     0.16556012
 c     -2.55503605    -1.20770856     0.15162602
 h     -2.52228653    -1.63393860     1.14267579
 h     -3.32115167    -0.50096704     0.29465314
 h     -2.68496119    -1.98476089    -0.61435023
 h     -0.58845830     1.33678311     1.27756716
          17

 c      1.32799632    -0.26419832     0.00929204
 c      0.05656786    -1.04426323     0.17711262
 c     -1.15882311    -0.29023854     0.15227313
 c     -0.95987014     1.30854185     0.22158768
 c      0.12573815     1.89059936    -0.47973471
 c      1.34783043     1.10415363    -0.62113984
 h      0.06262126    -2.19694778    -0.24828708
 h     -1.87146974     2.02570126     0.19475386
 h     -0.12804140     2.75640219    -0.87836357
 h      2.25594443     1.38710351    -0.90877551
 o      2.47189735    -0.96917637     0.22859617
 h      3.15472282    -0.38804552     0.17859044
 c     -2.55678885    -1.21973322     0.17238942
 h     -2.52400359    -1.61882991     1.18760976
 h     -3.38585952    -0.52447425     0.30257153
 h     -2.75540839    -2.03291777    -0.59229125
 h     -0.61104601     1.36982055     1.23473073
          17

 c      1.30614578    -0.25913283     0.02405716
 c      0.05910309    -1.05180763     0.15236533
 c     -1.17539114    -0.30303447     0.14853537
 c     -0.94482313     1.31494336     0.21206755
 c      0.12761583     1.90621884    -0.49124211
 c      1.36062985     1.12364396    -0.59806021
 h      0.08312827    -2.24759013    -0.26566109
 h     -1.83292977     2.02721838     0.14912056
 h     -0.11121193     2.75767940    -0.93073403
 h      2.25351576     1.38061670    -0.86472759
 o      2.48264346    -0.97529847     0.22220108
 h      3.19934554    -0.39587725     0.18807622
 c     -2.55728328    -1.22997076     0.19387523
 h     -2.52386025    -1.61063735     1.23367919
 h     -3.45440871    -0.54639371     0.30370804
 h     -2.81854676    -2.07096314    -0.56583566
 h     -0.63303921     1.40492396     1.20606049
          17

 c      1.28519758    -0.25485243     0.03792414
 c      0.06073979    -1.05916756     0.12586554
 c     -1.19069849    -0.31735199     0.14415277
 c     -0.93314848     1.31973889     0.20205743
 c      0.13420356     1.91643553    -0.50258327
 c      1.36656055     1.14173078    -0.57174832
 h      0.10419817    -2.26749657    -0.26515474
 h     -1.79091895     2.01471123     0.10295316
 h     -0.09535842     2.80147575    -1.00204280
 h      2.30132532     1.39446173    -0.84090234
 o      2.49027250    -0.98131453     0.21566185
 h      3.26633506    -0.38771148     0.19522506
 c     -2.55771848    -1.23839068     0.21611634
 h     -2.52212852    -1.60759780     1.27633237
 h     -3.51565944    -0.57230064     0.29854249
 h     -2.87035614    -2.09523220    -0.53117889
 h     -0.65129891     1.44201965     1.20095804
          17

 c      1.26612395    -0.25130944     0.05069386
 c      0.06114179    -1.06645834     0.09793165
 c     -1.20435613    -0.33302713     0.13903324
 c     -0.92462394     1.32264366     0.19153847
 c      0.14521279     1.92315127    -0.51461566
 c      1.36722429     1.15879095    -0.54287733
 h      0.12516493    -2.25556484    -0.24777880
 h     -1.75309665     1.99254398     0.05637157
 h     -0.07584027     2.86403608    -1.08017951
 h      2.37934107     1.42179067    -0.83058919
 o      2.49585432    -0.98614541     0.20895509
 h      3.33149888    -0.37974326     0.20102883
 c     -2.55897192    -1.24503824     0.23919524
 h     -2.51921626    -1.60794924     1.31170004
 h     -3.56149722    -0.60471287     0.28850922
 h     -2.90761506    -2.10457269    -0.48707964
 h     -0.66588161     1.48054616     1.21922305
          17

 c      1.24966585    -0.24842301     0.06219311
 c      0.06007426    -1.07353457     0.06897371
 c     -1.21605738    -0.34984391     0.13312648
 c     -0.91853268     1.32339161     0.18124075
 c      0.16012134     1.92825323    -0.52814778
 c      1.36534393     1.17533822    -0.51241831
 h      0.14538384    -2.21457486    -0.21584658
 h     -1.72869642     1.96685996     0.00873757
 h     -0.04905136     2.92224187    -1.15174190
 h      2.45689974     1.45341410    -0.82424709
 o      2.50013961    -0.98912958     0.20211603
 h      3.37761396    -0.38207069     0.20569665
 c     -2.56153695    -1.24997570     0.26316693
 h     -2.51553010    -1.61028493     1.33761685
 h     -3.58734170    -0.64342516     0.27563806
 h     -2.92824670    -2.10030590    -0.43456386
 h     -0.67936723     1.51878770     1.25088447
          17

 c      1.23634060    -0.24610545     0.07227191
 c      0.05741037    -1.07978686     0.03951804
 c     -1.22557517    -0.36754988     0.12641645
 c     -0.91408659     1.32190084     0.17206487
 c      0.17831584     1.93285884    -0.54347035
 c      1.36295854     1.19157834    -0.48111846
 h      0.16449644    -2.15325314    -0.17321101
 h     -1.72527124     1.94311993    -0.04096948
 h     -0.01398961     2.96234577    -1.20807251
 h      2.51368963     1.48322241    -0.81532545
 o      2.50341265    -0.99003451     0.19520339
 h      3.39625136    -0.39822930     0.20909833
 c     -2.56551721    -1.25320577     0.28804544
 h     -2.51140348    -1.61368078     1.35404171
 h     -3.59200336    -0.68611511     0.26220013
 h     -2.93154997    -2.08635013    -0.37679813
 h     -0.69467961     1.55430863     1.28291844
          17

 c      1.22646129    -0.24427421     0.08079885
 c      0.05307926    -1.08380961     0.01021827
 c     -1.23275758    -0.38587125     0.11892193
 c     -0.91091615     1.31846821     0.16455496
 c      0.19903696     1.93750007    -0.56045212
 c      1.36136768     1.20743242    -0.44948051
 h      0.18313448    -2.09006692    -0.12529982
 h     -1.74423844     1.92273266    -0.09297337
 h      0.02882382     2.97789978    -1.24483623
 h      2.54008292     1.50796159    -0.80022684
 o      2.50559876    -0.98891523     0.18827565
 h      3.38565774    -0.42729373     0.21109232
 c     -2.57060129    -1.25461515     0.31382744
 h     -2.50706028    -1.61772205     1.36310843
 h     -3.57778374    -0.72868028     0.25038847
 h     -2.91838580    -2.06947735    -0.31908868
 h     -0.71380721     1.58479122     1.30477201
          17

 c      1.22016846    -0.24284477     0.08765398
 c      0.04698877    -1.08341750    -0.01828859
 c     -1.23753555    -0.40451013     0.11070322
 c     -0.90923310     1.31376380     0.15871739
 c      0.22138403     1.94236793    -0.57871877
 c      1.36144866     1.22265052    -0.41784533
 h      0.20378862    -2.05322464    -0.07731633
 h     -1.77955996     1.90242203    -0.14566567
 h      0.07818290     2.96695837    -1.26059261
 h      2.53292614     1.52603743    -0.77710713
 o      2.50626083    -0.98607642     0.18137694
 h      3.35053788    -0.46441441     0.21173297
 c     -2.57603898    -1.25399438     0.34050574
 h     -2.50259238    -1.62246863     1.36887142
 h     -3.55091168    -0.76541779     0.24190040
 h     -2.89101470    -2.05891683    -0.26837919
 h     -0.73764194     1.60845652     1.30992434
          17

 c      1.21747567    -0.24170663     0.09272520
 c      0.03914723    -1.07716933    -0.04568935
 c     -1.23994787    -0.42311570     0.10187375
 c     -0.90955977     1.30854749     0.15410877
 c      0.24440176     1.94738466    -0.59773551
 c      1.36378650     1.23689265    -0.38643532
 h      0.22925334    -2.06314491    -0.03061627
 h     -1.82133193     1.87725649    -0.19602502
 h      0.13244839     2.93111696    -1.25629586
 h      2.49329271     1.53688941    -0.74523553
 o      2.50444535    -0.98213828     0.17451979
 h      3.30436301    -0.49974805     0.21153539
 c     -2.58072992    -1.25123070     0.36799920
 h     -2.49797064    -1.62829604     1.37654684
 h     -3.52153691    -0.78954821     0.23737690
 h     -2.85204617    -2.06372478    -0.23113891
 h     -0.76619760     1.62418160     1.29561103
          17

 c      1.21830453    -0.24071672     0.09591636
 c      0.03006596    -1.06634407    -0.07189281
 c     -1.24016659    -0.44125228     0.09261524
 c     -0.91238357     1.30339123     0.14999505
 c      0.26720999     1.95208824    -0.61675929
 c      1.36856741     1.24977072    -0.35534751
 h      0.25782955    -2.10933819     0.01578504
 h     -1.86023482     1.84367777    -0.24092865
 h      0.18948762     2.87655035    -1.23605725
 h      2.42674770     1.54102818    -0.70508965
 o      2.49862545    -0.97804604     0.16766525
 h      3.27032439    -0.51832623     0.21177552
 c     -2.58354910    -1.24663982     0.39598318
 h     -2.49312766    -1.63551893     1.39107233
 h     -3.50138209    -0.79487808     0.23607816
 h     -2.80291671    -2.08761054    -0.20963623
 h     -0.79882733     1.63163588     1.26253763
          17

 c      1.22248222    -0.23973114     0.09715562
 c      0.02070510    -1.05374034    -0.09661840
 c     -1.23848415    -0.45841776     0.08318187
 c     -0.91799481     1.29856254     0.14542473
 c      0.28911237     1.95536004    -0.63466783
 c      1.37525587     1.26082549    -0.32448563
 h      0.28382753    -2.16404635     0.06002084
 h     -1.88971880     1.80045605    -0.27811208
 h      0.24665669     2.81690685    -1.20912175
 h      2.34614809     1.54082126    -0.65931931
 o      2.48755078    -0.97456537     0.16075071
 h      3.26817372    -0.50817382     0.21405116
 c     -2.58383638    -1.24103640     0.42381084
 h     -2.48810881    -1.64382900     1.41528487
 h     -3.49782618    -0.77884494     0.23662013
 h     -2.74396566    -2.12560935    -0.19991778
 h     -0.83437032     1.63159095     1.21520026
          17

 c      1.22972799    -0.23863058     0.09639673
 c      0.01204573    -1.04161245    -0.11946345
 c     -1.23527549    -0.47409583     0.07388320
 c     -0.92646052     1.29399885     0.13921819
 c      0.30958868     1.95526218    -0.64984617
 c      1.38218773     1.26941389    -0.29342946
 h      0.30222096    -2.20583601     0.09813662
 h     -1.90639245     1.74840045    -0.30656507
 h      0.30144603     2.77525663    -1.19112074
 h      2.27597240     1.54196758    -0.61446719
 o      2.47172281    -0.97144523     0.15379998
 h      3.29122328    -0.47376228     0.21855755
 c     -2.58166587    -1.23531860     0.45069623
 h     -2.48319086    -1.65186509     1.44872686
 h     -3.50872370    -0.74480037     0.23860315
 h     -2.67634938    -2.16706754    -0.19431203
 h     -0.87131176     1.62635092     1.16256411
          17

 c      1.23964823    -0.23731999     0.09361910
 c      0.00491503    -1.03127738    -0.14009669
 c     -1.23096286    -0.48779582     0.06505548
 c     -0.93761595     1.28932145     0.13003464
 c      0.32812050     1.94990631    -0.66076136
 c      1.38687379     1.27468141    -0.26146186
 h      0.31021551    -2.22385039     0.12651514
 h     -1.90995049     1.68989580    -0.32674144
 h      0.35299642     2.77441830    -1.19745242
 h      2.24936266     1.55336058    -0.58053500
 o      2.45282747    -0.96776623     0.14693711
 h      3.31549321    -0.43058147     0.22386679
 c     -2.57757670    -1.23008621     0.47599353
 h     -2.47883862    -1.65730940     1.48797421
 h     -3.52453175    -0.70060801     0.24319157
 h     -2.60309645    -2.20135914    -0.18547987
 h     -0.90810977     1.61983606     1.11763175
          17

 c      1.25172546    -0.23572559     0.08883256
 c     -0.00001902    -1.02341988    -0.15830496
 c     -1.22597776    -0.49907275     0.05703052
 c     -0.95101671     1.28395443     0.11677955
 c      0.34411567     1.93948139    -0.66730150
 c      1.38831022     1.27613804    -0.22828757
 h      0.30672931    -2.21418758     0.14259885
 h     -1.90335781     1.62862839    -0.34084665
 h      0.40187170     2.81368016    -1.22792800
 h      2.28199032     1.57970409    -0.56201922
 o      2.43231638    -0.96279119     0.14029210
 h      3.32224032    -0.39170189     0.22841152
 c     -2.57208301    -1.22561640     0.49933738
 h     -2.47551038    -1.65749798     1.52820198
 h     -3.53481710    -0.65499823     0.25209920
 h     -2.52853863    -2.22113151    -0.16847259
 h     -0.94369660     1.61628038     1.09307305
          17

 c      1.26529146    -0.23378110     0.08207940
 c     -0.00225653    -1.01832833    -0.17397455
 c     -1.22070544    -0.50753480     0.05010521
 c     -0.96588759     1.27738814     0.09931867
 c      0.35712176     1.92618360    -0.67071471
 c      1.38857051     1.27426507    -0.19463354
 h      0.29183819    -2.17713321     0.14485194
 h     -1.89322793     1.56935320    -0.35310914
 h      0.44748386     2.86943249    -1.26762540
 h      2.35313786     1.61454328    -0.55065900
 o      2.41112155    -0.95618288     0.13395812
 h      3.30275561    -0.36452388     0.23117216
 c     -2.56543025    -1.22196874     0.52061382
 h     -2.47345084    -1.65013325     1.56489951
 h     -3.53230158    -0.61508312     0.26651238
 h     -2.45737991    -2.22282432    -0.14091636
 h     -0.97767617     1.61743588     1.09305675
          17

 c      1.27950946    -0.23138855     0.07342717
 c     -0.00152061    -1.01592746    -0.18708586
 c     -1.21541864    -0.51284624     0.04451768
 c     -0.98118817     1.26936675     0.07872899
 c      0.36695117     1.91215508    -0.67226357
 c      1.39042443     1.26994886    -0.16148029
 h      0.26673186    -2.11663441     0.13286309
 h     -1.88925645     1.51726064    -0.36941529
 h      0.48802863     2.91845051    -1.30211616
 h      2.43216309     1.64782307    -0.53516917
 o      2.38984980    -0.94794835     0.12799156
 h      3.25577374    -0.35201923     0.23170311
 c     -2.55760276    -1.21904302     0.53987348
 h     -2.47257137    -1.63374527     1.59498459
 h     -3.51360816    -0.58563828     0.28668902
 h     -2.39406257    -2.20626104    -0.10263705
 h     -1.00991881     1.62125354     1.10978468
          17

 c      1.29335061    -0.22838011     0.06296095
 c      0.00215277    -1.01560398    -0.19776033
 c     -1.21022259    -0.51473071     0.04043261
 c     -0.99593413     1.25985393     0.05660520
 c      0.37367429     1.89862879    -0.67266265
 c      1.39549379     1.26394844    -0.12949715
 h      0.23422536    -2.04208923     0.10801400
 h     -1.90066828     1.47657106    -0.39535646
 h      0.52171904     2.94703803    -1.32311033
 h      2.49893676     1.67280382    -0.50879037
 o      2.36889747    -0.93842786     0.12241171
 h      3.18623567    -0.35332584     0.23019823
 c     -2.54840588    -1.21658315     0.55727884
 h     -2.47241461    -1.60785406     1.61729067
 h     -3.47884246    -0.56910415     0.31192827
 h     -2.34232395    -2.17444384    -0.05545181
 h     -1.04021537     1.62389099     1.12962315
          17

 c      1.30557584    -0.22451268     0.05077920
 c      0.00832639    -1.01584834    -0.20637203
 c     -1.20503605    -0.51297961     0.03793361
 c     -1.00971105     1.24896231     0.03415639
 c      0.37758991     1.88608020    -0.67214885
 c      1.40427297     1.25689106    -0.09912245
 h      0.19958055    -1.97225997     0.07480534
 h     -1.93011064     1.44901109    -0.43302925
 h      0.54720265     2.94897123    -1.32698212
 h      2.54347436     1.68618974    -0.46883343
 o      2.34838673    -0.92838027     0.11718334
 h      3.10666267    -0.36266763     0.22787713
 c     -2.53753030    -1.21415753     0.57310723
 h     -2.47217171    -1.57294206     1.63268069
 h     -3.43133906    -0.56550419     0.34057915
 h     -2.30468885    -2.13384440    -0.00327266
 h     -1.06832257     1.62215503     1.14051582
          17

 c      1.31477302    -0.21949839     0.03699245
 c      0.01621445    -1.01412306    -0.21359303
 c     -1.19962862    -0.50746746     0.03702386
 c     -1.02287332     1.23689531     0.01185100
 c      0.37916642     1.87450261    -0.67063634
 c      1.41655505     1.24935707    -0.07071406
 h      0.17013189    -1.93660953     0.04124650
 h     -1.97116822     1.43369383    -0.47969100
 h      0.56352917     2.92262416    -1.31288876
 h      2.56159503     1.68675141    -0.41485550
 o      2.32803874    -0.91908326     0.11218775
 h      3.03880244    -0.36769908     0.22754695
 c     -2.52457947    -1.21115605     0.58777984
 h     -2.47073946    -1.53030319     1.64389571
 h     -3.37779556    -0.57207689     0.37001725
 h     -2.28185031    -2.09479396     0.04777601
 h     -1.09406593     1.61435696     1.13480309
          17

 c      1.31952559    -0.21305131     0.02173101
 c      0.02508977    -1.00828015    -0.21997342
 c     -1.19371073    -0.49817497     0.03763547
 c     -1.03615070     1.22386021    -0.01038651
 c      0.37895283     1.86355567    -0.66781090
 c      1.43169989     1.24189345    -0.04459041
 h      0.15099186    -1.95868802     0.01359184
 h     -2.01286251     1.42835202    -0.52995664
 h      0.57017540     2.86995775    -1.28209981
 h      2.55261538     1.67459634    -0.34771575
 o      2.30753868    -0.91201491     0.10726426
 h      3.00611233    -0.35403476     0.23292653
 c     -2.50906707    -1.20689566     0.60183054
 h     -2.46683673    -1.48176414     1.65501302
 h     -3.32818586    -0.58304997     0.39675224
 h     -2.27243685    -2.07044918     0.09019266
 h     -1.11738715     1.60022732     1.10912045
          17

 c      1.31872358    -0.20494473     0.00516668
 c      0.03464995    -0.99897727    -0.22535220
 c     -1.18703088    -0.48522224     0.03963991
 c     -1.05015180     1.21000826    -0.03288265
 c      0.37747277     1.85255215    -0.66313822
 c      1.44869218     1.23495949    -0.02099215
 h      0.14107691    -2.02805855    -0.01084942
 h     -2.04533264     1.43043932    -0.57870431
 h      0.56734778     2.79747439    -1.23854818
 h      2.51933025     1.65125377    -0.26942163
 o      2.28769662    -0.90778336     0.10242221
 h      3.01221592    -0.32118974     0.24504506
 c     -2.49043656    -1.20093108     0.61568730
 h     -2.45919499    -1.42928235     1.67030733
 h     -3.29386088    -0.59088953     0.41706378
 h     -2.27419334    -2.07193549     0.11819984
 h     -1.13840692     1.58073637     1.06388056
          17

 c      1.31187822    -0.19511851    -0.01246052
 c      0.04468530    -0.98871252    -0.22928935
 c     -1.17941634    -0.46891103     0.04284792
 c     -1.06514116     1.19541083    -0.05610344
 c      0.37510278     1.84028284    -0.65578122
 c      1.46601552     1.22879827    -0.00001162
 h      0.13708928    -2.11209288    -0.03842398
 h     -2.06226291     1.43758108    -0.62244081
 h      0.55667334     2.71890428    -1.19043937
 h      2.47012069     1.62057502    -0.18337857
 o      2.27039310    -0.90585791     0.09790871
 h      3.03833358    -0.28506788     0.26075093
 c     -2.46827892    -1.19337281     0.62933562
 h     -2.44679442    -1.37453598     1.69260340
 h     -3.28242822    -0.59025379     0.42843879
 h     -2.28609201    -2.10086528     0.13196200
 h     -1.15753585     1.55810296     1.00330399
          17

 c      1.29926463    -0.18380599    -0.03082807
 c      0.05479084    -0.97947033    -0.23162506
 c     -1.17077474    -0.44973321     0.04701065
 c     -1.08101539     1.18004395    -0.08067291
 c      0.37197499     1.82489386    -0.64454964
 c      1.48140083     1.22325069     0.01844777
 h      0.13713255    -2.18404981    -0.07222527
 h     -2.06098569     1.44770720    -0.65952244
 h      0.54179153     2.65704458    -1.15135155
 h      2.42268663     1.59025579    -0.09435761
 o      2.25712903    -0.90547574     0.09397353
 h      3.06430514    -0.26156057     0.27604794
 c     -2.44277422    -1.18473301     0.64228931
 h     -2.42905845    -1.31871379     1.72180941
 h     -3.29239643    -0.58208050     0.43099637
 h     -2.30830951    -2.14744656     0.13796868
 h     -1.17561364     1.53594517     0.93581783
          17

 c      1.28185548    -0.17157652    -0.04953697
 c      0.06442039    -0.97224013    -0.23246285
 c     -1.16109086    -0.42833909     0.05183304
 c     -1.09733887     1.16378997    -0.10732694
 c      0.36808439     1.80463263    -0.62837137
 c      1.49191394     1.21772688     0.03455099
 h      0.14049234    -2.22907257    -0.11217660
 h     -2.04210777     1.45917701    -0.69015648
 h      0.52666692     2.63521676    -1.13505226
 h      2.40381138     1.57169626    -0.00659967
 o      2.24845866    -0.90603838     0.09072741
 h      3.07789408    -0.25938591     0.28814958
 c     -2.41481887    -1.17548795     0.65398746
 h     -2.40590985    -1.26263827     1.75464825
 h     -3.31406033    -0.57252576     0.42730611
 h     -2.34005304    -2.19700707     0.14471943
 h     -1.19395340     1.51916492     0.87350424
          17

 c      1.26111622    -0.15927295    -0.06813512
 c      0.07298734    -0.96737578    -0.23202637
 c     -1.15042792    -0.40549839     0.05699591
 c     -1.11339542     1.14652033    -0.13657608
 c      0.36362003     1.77971923    -0.60743538
 c      1.49555388     1.21181303     0.04827132
 h      0.14688886    -2.24026761    -0.15670479
 h     -2.00940762     1.47103803    -0.71656696
 h      0.51120255     2.65533320    -1.14220156
 h      2.43129189     1.57272518     0.07963336
 o      2.24417842    -0.90709187     0.08814020
 h      3.07374840    -0.28117882     0.29555911
 c     -2.38563141    -1.16591259     0.66413614
 h     -2.37768219    -1.20708120     1.78590711
 h     -3.33556040    -0.56820626     0.42081958
 h     -2.37856434    -2.23678901     0.15889449
 h     -1.21403872     1.51268861     0.82822975
          17

 c      1.23874877    -0.14787799    -0.08615675
 c      0.07993160    -0.96488470    -0.23058268
 c     -1.13893098    -0.38207251     0.06218064
 c     -1.12826333     1.12828938    -0.16811883
 c      0.35888839     1.75249886    -0.58327737
 c      1.49318317     1.20603721     0.05958119
 h      0.15612251    -2.21551068    -0.20364716
 h     -1.96980473     1.48342223    -0.74317327
 h      0.49175864     2.69596093    -1.15922104
 h      2.49173578     1.58882094     0.16586599
 o      2.24357417    -0.90835792     0.08606263
 h      3.05201734    -0.32476263     0.29799020
 c     -2.35634010    -1.15612469     0.67274025
 h     -2.34497987    -1.15297294     1.81034537
 h     -3.34745031    -0.57320040     0.41457269
 h     -2.41976218    -2.25844460     0.18428511
 h     -1.23680164     1.51886234     0.80462382
          17

 c      1.21646702    -0.13832932    -0.10316085
 c      0.08477138    -0.96449346    -0.22841280
 c     -1.12682781    -0.35899390     0.06709384
 c     -1.14094273     1.10947423    -0.20064799
 c      0.35393425     1.72554519    -0.55760162
 c      1.48720911     1.20135678     0.06885886
 h      0.16797138    -2.15673689    -0.25059554
 h     -1.93231159     1.49771854    -0.77604035
 h      0.46578516     2.73416307    -1.17168810
 h      2.55615240     1.60921151     0.25017367
 o      2.24548347    -0.90987652     0.08421533
 h      3.01954811    -0.38262361     0.29688377
 c     -2.32781362    -1.14613439     0.67997876
 h     -2.30856751    -1.10138109     1.82417054
 h     -3.34395962    -0.58868207     0.41073160
 h     -2.45913534    -2.25790964     0.22218661
 h     -1.26213081     1.53581662     0.79685027
          17

 c      1.19584963    -0.13135500    -0.11875091
 c      0.08713919    -0.96548741    -0.22579004
 c     -1.11442010    -0.33724718     0.07149045
 c     -1.15061572     1.09074003    -0.23248661
 c      0.34849111     1.70072533    -0.53168977
 c      1.47959901     1.19837720     0.07673847
 h      0.18227589    -2.07178959    -0.29519390
 h     -1.90469217     1.51559715    -0.82062049
 h      0.43297665     2.75587666    -1.17071013
 h      2.60289768     1.62578281     0.32839711
 o      2.24818345    -0.91216420     0.08213754
 h      2.99298338    -0.44053745     0.29651771
 c     -2.30063256    -1.13585835     0.68609436
 h     -2.26929981    -1.05333629     1.82577364
 h     -3.32279990    -0.61345598     0.41057061
 h     -2.49231666    -2.23487882     0.27195582
 h     -1.28918241     1.55891660     0.79357901
          17

 c      1.17826437    -0.12738108    -0.13257558
 c      0.08677491    -0.96632940    -0.22291781
 c     -1.10206346    -0.31784608     0.07519117
 c     -1.15698037     1.07300990    -0.26243404
 c      0.34212130     1.67926874    -0.50643377
 c      1.47153768     1.19722582     0.08385250
 h      0.19938773    -1.97891083    -0.33598489
 h     -1.88913081     1.53663791    -0.87835590
 h      0.39432696     2.75460256    -1.15208207
 h      2.62092829     1.63439275     0.39666413
 o      2.24961648    -0.91603539     0.07922768
 h      2.99580659    -0.48101728     0.30357132
 c     -2.27506735    -1.12510124     0.69134569
 h     -2.22806309    -1.00960604     1.81596473
 h     -3.28501473    -0.64434799     0.41447483
 h     -2.51552253    -2.19285068     0.33131356
 h     -1.31699078     1.58334160     0.78449189
          17

 c      1.16483046    -0.12650394    -0.14432374
 c      0.08345536    -0.96440435    -0.21979128
 c     -1.09014827    -0.30178031     0.07808906
 c     -1.16030672     1.05742885    -0.29008334
 c      0.33434321     1.66197419    -0.48245901
 c      1.46367929     1.19768930     0.09073048
 h      0.22113496    -1.90998376    -0.37421784
 h     -1.88150569     1.55692693    -0.94545913
 h      0.35136711     2.72864535    -1.11450522
 h      2.60595993     1.63350750     0.45210472
 o      2.24882340    -0.92169811     0.07515835
 h      3.03604322    -0.49795700     0.32071977
 c     -2.25100600    -1.11350929     0.69600665
 h     -2.18570542    -0.97046301     1.79795047
 h     -3.23532910    -0.67629810     0.42180784
 h     -2.52612287    -2.13982090     0.39648321
 h     -1.34480848     1.60546696     0.76288903
          17

 c      1.15641005    -0.12851070    -0.15372535
 c      0.07703854    -0.95731294    -0.21620526
 c     -1.07910869    -0.28989431     0.08014194
 c     -1.16112937     1.04514456    -0.31557870
 c      0.32471940     1.64927996    -0.46016289
 c      1.45631883     1.19934127     0.09776423
 h      0.25041490    -1.89592961    -0.41393656
 h     -1.87512242     1.57061608    -1.01539573
 h      0.30583778     2.68002632    -1.05880902
 h      2.55775841     1.62321035     0.49285055
 o      2.24676903    -0.92841320     0.07017841
 h      3.09337441    -0.50182054     0.34199545
 c     -2.22786833    -1.10053608     0.70037370
 h     -2.14295055    -0.93548860     1.77701970
 h     -3.18259154    -0.70253262     0.43071731
 h     -2.52334200    -2.08877788     0.46259134
 h     -1.37218623     1.62309068     0.72552312
          17

 c      1.15362291    -0.13296319    -0.16056117
 c      0.06794478    -0.94575871    -0.21233114
 c     -1.06945823    -0.28270248     0.08135221
 c     -1.15994356     1.03700729    -0.33925710
 c      0.31292969     1.64116097    -0.43964892
 c      1.44938966     1.20161139     0.10516115
 h      0.28595640    -1.93322911    -0.45520765
 h     -1.86437092     1.57247707    -1.08209664
 h      0.25948776     2.61541900    -0.98835381
 h      2.47974616     1.60501483     0.51828551
 o      2.24484769    -0.93539052     0.06469880
 h      3.14253564    -0.50472956     0.35942244
 c     -2.20469869    -1.08555114     0.70471684
 h     -2.10033336    -0.90352309     1.75965227
 h     -3.13873275    -0.71564746     0.43831989
 h     -2.50838145    -2.05554332     0.52495806
 h     -1.39898673     1.63531492     0.67186658
          17

 c      1.15681225    -0.13935486    -0.16468039
 c      0.05735474    -0.93292162    -0.20893566
 c     -1.06178029    -0.28025135     0.08173555
 c     -1.15709207     1.03336881    -0.36145540
 c      0.29886010     1.63684936    -0.42057662
 c      1.44227400     1.20378474     0.11283633
 h      0.32065639    -1.99074539    -0.49142334
 h     -1.84597792     1.55923986    -1.14156720
 h      0.21361273     2.54913077    -0.91048003
 h      2.38096237     1.58259898     0.53015826
 o      2.24390780    -0.94221109     0.05898185
 h      3.16835923    -0.51318995     0.36794986
 c     -2.18072362    -1.06823687     0.70915130
 h     -2.05823625    -0.87293530     1.75178444
 h     -3.11404544    -0.71030551     0.44198535
 h     -2.48272867    -2.05135762     0.58109649
 h     -1.42547081     1.64251861     0.60372440
          17

 c      1.16597288    -0.14725215    -0.16601706
 c      0.04674152    -0.92160666    -0.20681026
 c     -1.05664795    -0.28209720     0.08128640
 c     -1.15275831     1.03400258    -0.38247278
 c      0.28270731     1.63458508    -0.40207635
 c      1.43346432     1.20490979     0.12021619
 h      0.34735703    -2.04201638    -0.51592011
 h     -1.81885609     1.52978612    -1.19222991
 h      0.16807710     2.50583597    -0.83739239
 h      2.28012543     1.56355923     0.53502911
 o      2.24427868    -0.94874061     0.05313651
 h      3.16508362    -0.52924468     0.36551398
 c     -2.15613194    -1.04900256     0.71361278
 h     -2.01708949    -0.84224077     1.75656633
 h     -3.11040586    -0.68625569     0.44136814
 h     -2.44578392    -2.07462494     0.63127960
 h     -1.45251641     1.64652700     0.52527175
          17

 c      1.18071402    -0.15635151    -0.16460166
 c      0.03756256    -0.91348664    -0.20649427
 c     -1.05451291    -0.28738312     0.07995079
 c     -1.14697742     1.03811382    -0.40258797
 c      0.26494317     1.63233127    -0.38322451
 c      1.42053879     1.20373292     0.12612267
 h      0.36164459    -2.07317652    -0.52506356
 h     -1.78372410     1.48493526    -1.23492283
 h      0.12115739     2.51228014    -0.78077992
 h      2.20679474     1.56052434     0.54624780
 o      2.24591694    -0.95503734     0.04715687
 h      3.13399884    -0.55196274     0.35241486
 c     -2.13212791    -1.02882924     0.71810293
 h     -1.97762083    -0.81071669     1.77288715
 h     -3.11998121    -0.64845434     0.43891127
 h     -2.39546113    -2.11220099     0.67667940
 h     -1.48194206     1.65083965     0.44310824
          17

 c      1.20026102    -0.16648285    -0.16057453
 c      0.03113658    -0.90941918    -0.20829818
 c     -1.05558104    -0.29499654     0.07760686
 c     -1.13966011     1.04446379    -0.42201374
 c      0.24587425     1.62996620    -0.36412051
 c      1.40178635     1.19924857     0.12949584
 h      0.36136024    -2.07866241    -0.51761073
 h     -1.74284627     1.42711736    -1.27292074
 h      0.07328396     2.57183505    -0.73973363
 h      2.18385865     1.58459181     0.57641992
 o      2.24838307    -0.96136656     0.04090504
 h      3.08404739    -0.57735448     0.33160024
 c     -2.11020189    -1.00875693     0.72292633
 h     -1.94088588    -0.77852565     1.79594828
 h     -3.13120633    -0.60410328     0.43814738
 h     -2.33080852    -2.14826828     0.71775303
 h     -1.51666993     1.66028373     0.36534537
          17

 c      1.22347296    -0.17757265    -0.15419794
 c      0.02849346    -0.90970767    -0.21233535
 c     -1.05968516    -0.30375714     0.07405063
 c     -1.13070841     1.05168432    -0.44071213
 c      0.22536434     1.62963727    -0.34577881
 c      1.37856294     1.19181914     0.13080729
 h      0.34585279    -2.05773254    -0.49383014
 h     -1.69959959     1.35980958    -1.31165073
 h      0.02938424     2.66033513    -0.70254203
 h      2.20068018     1.63202689     0.62125640
 o      2.25069264    -0.96829373     0.03404840
 h      3.03468394    -0.59711335     0.30972149
 c     -2.09154416    -0.98960626     0.72865186
 h     -1.90801835    -0.74632879     1.81948460
 h     -3.13463001    -0.55987084     0.44199579
 h     -2.25313322    -2.17055684     0.75420794
 h     -1.55998876     1.67911889     0.29866839
          17

 c      1.24889380    -0.18953448    -0.14584798
 c      0.03018640    -0.91412307    -0.21850416
 c     -1.06619625    -0.31258501     0.06899395
 c     -1.12030639     1.05872545    -0.45823088
 c      0.20328726     1.63359751    -0.32900960
 c      1.35388170     1.18281504     0.13153563
 h      0.31590857    -2.01382927    -0.45526016
 h     -1.65733382     1.28653556    -1.35718197
 h     -0.00528150     2.75108290    -0.65956001
 h      2.22844853     1.68841394     0.66521302
 o      2.25153645    -0.97664698     0.02612236
 h      3.01300697    -0.59962558     0.29621874
 c     -2.07689422    -0.97195624     0.73592454
 h     -1.87993162    -0.71480674     1.83796759
 h     -3.12494991    -0.52081329     0.45219996
 h     -2.16559487    -2.17177894     0.78551977
 h     -1.61346443     1.70796281     0.24449107
          17

 c      1.27484687    -0.20213569    -0.13598322
 c      0.03612722    -0.92170531    -0.22644482
 c     -1.07404961    -0.32061134     0.06208884
 c     -1.10923802     1.06510660    -0.47393237
 c      0.17992936     1.64315792    -0.31405393
 c      1.33001946     1.17352139     0.13282145
 h      0.27442571    -1.95681697    -0.40500913
 h     -1.61752731     1.20979743    -1.41299732
 h     -0.02784321     2.82692395    -0.60678823
 h      2.24607066     1.74125132     0.69642186
 o      2.25072069    -0.98691681     0.01702496
 h      3.03133230    -0.58017716     0.29543004
 c     -2.06655805    -0.95617181     0.74530255
 h     -1.85713888    -0.68436376     1.84782533
 h     -3.10091362    -0.49031365     0.46939930
 h     -2.07252520    -2.14916072     0.81131808
 h     -1.67515308     1.74249323     0.19821146
          17

 c      1.29957153    -0.21495170    -0.12509875
 c      0.04554759    -0.93041118    -0.23554140
 c     -1.08192674    -0.32720960     0.05298942
 c     -1.09889476     1.07074291    -0.48753348
 c      0.15602939     1.65882079    -0.30073017
 c      1.30812391     1.16485035     0.13519935
 h      0.22726845    -1.90753366    -0.34788654
 h     -1.57868474     1.13107826    -1.47707812
 h     -0.03750192     2.87879330    -0.54380742
 h      2.24334007     1.78296781     0.70929212
 o      2.25007164    -0.99876579     0.00733983
 h      3.07233185    -0.54897934     0.30117243
 c     -2.06040168    -0.94239200     0.75715209
 h     -1.83966326    -0.65498788     1.84784187
 h     -3.06498810    -0.47017068     0.49325125
 h     -1.97888930    -2.10406418     0.83162198
 h     -1.74028270     1.77564591     0.15266008
          17

 c      1.32139836    -0.22744755    -0.11367572
 c      0.05728668    -0.93725140    -0.24513619
 c     -1.08855372    -0.33195408     0.04144164
 c     -1.09090242     1.07560093    -0.49934081
 c      0.13262265     1.68054927    -0.28861011
 c      1.28857635     1.15743943     0.13879566
 h      0.18184599    -1.89709905    -0.28835578
 h     -1.53744798     1.05198005    -1.54256382
 h     -0.03474532     2.90265745    -0.47193186
 h      2.21665341     1.80943096     0.70217742
 o      2.25186615    -1.01164931    -0.00220795
 h      3.11219092    -0.52037315     0.30491460
 c     -2.05780829    -0.93048926     0.77157605
 h     -1.82695898    -0.62615418     1.83918948
 h     -3.02341349    -0.46047380     0.52241082
 h     -1.88971408    -2.04219500     0.84702413
 h     -1.80344492     1.80072351     0.10174548
          17

 c      1.33893927    -0.23911058    -0.10213862
 c      0.07045446    -0.94043875    -0.25491971
 c     -1.09298761    -0.33455003     0.02736687
 c     -1.08665217     1.07955323    -0.51002584
 c      0.11081272     1.70785787    -0.27714290
 c      1.27130332     1.15174001     0.14349935
 h      0.14153519    -1.94275583    -0.22658474
 h     -1.49077921     0.97491568    -1.60134659
 h     -0.02100363     2.89831823    -0.39338467
 h      2.16620206     1.81871536     0.67571513
 o      2.25767028    -1.02526481    -0.01114234
 h      3.13678032    -0.50400730     0.30156632
 c     -2.05769338    -0.92005374     0.78837343
 h     -1.81784046    -0.59673161     1.82529022
 h     -2.98624157    -0.45936909     0.55446879
 h     -1.80917926    -1.97388136     0.85881999
 h     -1.86020919     1.81299245     0.04180244
          17

 c      1.35126591    -0.24956900    -0.09082669
 c      0.08457658    -0.94147864    -0.26473424
 c     -1.09474570    -0.33481212     0.01090123
 c     -1.08698926     1.08246318    -0.52031098
 c      0.09155131     1.73969827    -0.26574822
 c      1.25590766     1.14801364     0.14902581
 h      0.10514868    -2.02388943    -0.16136731
 h     -1.43719228     0.90275547    -1.64706503
 h      0.00134098     2.87037436    -0.31099527
 h      2.09544180     1.81107579     0.63250144
 o      2.26824711    -1.03945698    -0.01923484
 h      3.14098017    -0.50463690     0.28922435
 c     -2.05870709    -0.91046458     0.80704375
 h     -1.81050924    -0.56497375     1.81132967
 h     -2.96588675    -0.46343734     0.58626105
 h     -1.73954885    -1.91287205     0.86893161
 h     -1.90771843     1.80989216    -0.02858118
          17

 c      1.35801299    -0.25870130    -0.07999261
 c      0.09910991    -0.94301523    -0.27415365
 c     -1.09375226    -0.33270625    -0.00762220
 c     -1.09209668     1.08431640    -0.53079734
 c      0.07548492     1.77417364    -0.25391249
 c      1.24160554     1.14620067     0.15487182
 h      0.07281784    -2.10713217    -0.09534303
 h     -1.37676240     0.83817460    -1.67615132
 h      0.02894264     2.83125923    -0.22774488
 h      2.01261780     1.79038754     0.57789668
 o      2.28364373    -1.05406179    -0.02643735
 h      3.12583709    -0.52338770     0.26813966
 c     -2.05966798    -0.90107669     0.82684896
 h     -1.80284646    -0.52878227     1.80302298
 h     -2.97238204    -0.46973062     0.61503621
 h     -1.68110165    -1.87196988     0.87951930
 h     -1.94486834     1.79080143    -0.10905277
          17

 c      1.35938040    -0.26668079    -0.06982375
 c      0.11340381    -0.94672920    -0.28264826
 c     -1.09022621    -0.32837786    -0.02771822
 c     -1.10152178     1.08525991    -0.54191948
 c      0.06286498     1.80833626    -0.24134038
 c      1.22700608     1.14563626     0.16020400
 h      0.04646491    -2.17064943    -0.03302152
 h     -1.31062780     0.78326178    -1.68775823
 h      0.05811783     2.80398438    -0.14537262
 h      1.93391778     1.76720202     0.52145496
 o      2.30318362    -1.06890582    -0.03286189
 h      3.09839253    -0.55753313     0.24064044
 c     -2.05997295    -0.89144608     0.84695423
 h     -1.79308665    -0.48644064     1.80446804
 h     -3.00696245    -0.47862066     0.64000035
 h     -1.63403979    -1.85688901     0.89246897
 h     -1.97260125     1.75695624    -0.19782824
          17

 c      1.35604886    -0.27391655    -0.06046654
 c      0.12685215    -0.95330947    -0.28977781
 c     -1.08457848    -0.32214127    -0.04879505
 c     -1.11428734     1.08551264    -0.55395392
 c      0.05348795     1.83894244    -0.22810066
 c      1.21010944     1.14489593     0.16391558
 h      0.02808544    -2.20438769     0.02159890
 h     -1.24046336     0.73937376    -1.68346618
 h      0.08639690     2.81464372    -0.06265942
 h      1.88394849     1.76018540     0.47629147
 o      2.32538003    -1.08398235    -0.03881010
 h      3.07389191    -0.59864161     0.21186042
 c     -2.05957871    -0.88143819     0.86664966
 h     -1.78059511    -0.43765054     1.81602192
 h     -3.06064000    -0.49385275     0.66255168
 h     -1.60044460    -1.86394068     0.90916058
 h     -1.99445951     1.71164914    -0.29193488
          17

 c      1.34903889    -0.28093092    -0.05204270
 c      0.13893984    -0.96290680    -0.29522085
 c     -1.07732363    -0.31444580    -0.07020013
 c     -1.12904176     1.08521702    -0.56702074
 c      0.04679891     1.86460976    -0.21437551
 c      1.18954796     1.14279054     0.16532505
 h      0.01910814    -2.20492711     0.06548683
 h     -1.16803572     0.70707135    -1.66709442
 h      0.11271011     2.86885766     0.02182920
 h      1.88135896     1.78419612     0.45091618
 o      2.34804650    -1.09959006    -0.04475270
 h      3.07555743    -0.63213806     0.18954080
 c     -2.05864937    -0.87115013     0.88552228
 h     -1.76615454    -0.38410854     1.83395963
 h     -3.11963462    -0.51944538     0.68494236
 h     -1.58365619    -1.88368278     0.93051711
 h     -2.01698994     1.66033794    -0.38769813
          17

 c      1.33954880    -0.28822414    -0.04465781
 c      0.14922667    -0.97539969    -0.29875577
 c     -1.06900498    -0.30582975    -0.09126882
 c     -1.14428441     1.08441968    -0.58103647
 c      0.04218578     1.88643236    -0.19998321
 c      1.16632926     1.14005004     0.16488212
 h      0.02033067    -2.17253749     0.09648064
 h     -1.09480889     0.68608143    -1.64447708
 h      0.13520815     2.94567242     0.10434717
 h      1.91802447     1.83058495     0.44101219
 o      2.36936338    -1.11584994    -0.05100460
 h      3.11941458    -0.64681918     0.17888586
 c     -2.05731385    -0.86076365     0.90343562
 h     -1.75151077    -0.32903946     1.85233721
 h     -3.17130277    -0.55727329     0.70899871
 h     -1.58627418    -1.90591564     0.95702606
 h     -2.04861141     1.60958710    -0.48183023
          17

 c      1.32880017    -0.29614491    -0.03840127
 c      0.15734847    -0.99042883    -0.30026430
 c     -1.06014344    -0.29687092    -0.11136664
 c     -1.15879397     1.08328129    -0.59567718
 c      0.03907467     1.90606527    -0.18452945
 c      1.14281993     1.13847211     0.16349815
 h      0.03183486    -2.11078504     0.11346935
 h     -1.02163483     0.67542979    -1.62279702
 h      0.15134836     3.02018952     0.17811202
 h      1.97032535     1.87729742     0.43722923
 o      2.38926822    -1.13195179    -0.05733961
 h      3.19382304    -0.64796405     0.17646839
 c     -2.05563582    -0.85046297     0.92038885
 h     -1.73860732    -0.27610566     1.86542066
 h     -3.20668796    -0.60674062     0.73567249
 h     -1.60894993    -1.92245794     0.98873807
 h     -2.09528724     1.56409010    -0.57264980
          17

 c      1.31790317    -0.30482553    -0.03334813
 c      0.16307321    -1.00720809    -0.29980510
 c     -1.05121651    -0.28814397    -0.12992341
 c     -1.17210222     1.08225501    -0.61052828
 c      0.03688610     1.92458256    -0.16774510
 c      1.12099674     1.13927936     0.16182562
 h      0.05262735    -2.02865274     0.11740413
 h     -0.94867309     0.67396294    -1.60892380
 h      0.15931852     3.07653830     0.23762804
 h      2.01929154     1.90803165     0.43342430
 o      2.40869259    -1.14670280    -0.06329526
 h      3.27267582    -0.64882897     0.17513047
 c     -2.05365303    -0.84041079     0.93639832
 h     -1.72902568    -0.22846521     1.86919438
 h     -3.22078466    -0.66537480     0.76507018
 h     -1.65013845    -1.92800511     1.02532080
 h     -2.15528599     1.52408754    -0.65985902
          17

 c      1.30777096    -0.31419681    -0.02956594
 c      0.16638912    -1.02408313    -0.29782142
 c     -1.04265676    -0.28019052    -0.14646351
 c     -1.18444917     1.08191339    -0.62539347
 c      0.03504646     1.94248955    -0.14955905
 c      1.10213029     1.14287000     0.16021997
 h      0.07998517    -1.94556438     0.11383895
 h     -0.87599738     0.68120606    -1.60702955
 h      0.15835270     3.10713609     0.27972831
 h      2.05415949     1.91514297     0.42691772
 o      2.42828291    -1.15928621    -0.06855796
 h      3.33615410    -0.65834629     0.17012384
 c     -2.05139114    -0.83072465     0.95144198
 h     -1.72374392    -0.18824203     1.86185625
 h     -3.21232559    -0.72941709     0.79655775
 h     -1.70619272    -1.92034373     1.06618014
 h     -2.21938513     1.48655318    -0.74293206
          17

 c      1.29910201    -0.32403789    -0.02711709
 c      0.16752568    -1.03817213    -0.29540152
 c     -1.03485137    -0.27350316    -0.16062731
 c     -1.19624517     1.08262365    -0.64046294
 c      0.03302583     1.95993182    -0.13005167
 c      1.08700789     1.14911500     0.15886364
 h      0.10937024    -1.89545709     0.11596356
 h     -0.80463883     0.69787305    -1.61702097
 h      0.14847809     3.10968105     0.30313864
 h      2.06956795     1.89648585     0.41694356
 o      2.44818293    -1.16932531    -0.07299768
 h      3.37414435    -0.67980640     0.15961414
 c     -2.04882535    -0.82143171     0.96543633
 h     -1.72308255    -0.15625014     1.84382939
 h     -3.18394288    -0.79425897     0.82879782
 h     -1.77157937    -1.90056440     1.11068395
 h     -2.27634723     1.44841220    -0.82032431
          17

 c      1.29241456    -0.33402741    -0.02605033
 c      0.16672790    -1.04675813    -0.29379071
 c     -1.02814746    -0.26850057    -0.17217426
 c     -1.20764756     1.08443439    -0.65620013
 c      0.03036696     1.97676263    -0.10942407
 c      1.07608290     1.15760075     0.15783868
 h      0.13712275    -1.91039503     0.13851340
 h     -0.73714863     0.72542248    -1.63515281
 h      0.13031727     3.08585508     0.30819650
 h      2.06350593     1.85319371     0.40378524
 o      2.46817161    -1.17675598    -0.07661094
 h      3.38380752    -0.71262616     0.14369712
 c     -2.04579194    -0.81242125     0.97821334
 h     -1.72671106    -0.13177208     1.81766105
 h     -3.14271029    -0.85492343     0.85974537
 h     -1.83935219    -1.87320057     1.15849561
 h     -2.31741678     1.40825623    -0.88995696
          17

 c      1.28808875    -0.34380065    -0.02638461
 c      0.16404459    -1.05054477    -0.29278536
 c     -1.02286718    -0.26547796    -0.18097323
 c     -1.21847857     1.08716126    -0.67310073
 c      0.02670011     1.99243420    -0.08802094
 c      1.06946220     1.16773101     0.15714320
 h      0.16302202    -1.98229635     0.17836576
 h     -0.67715967     0.76506911    -1.65616373
 h      0.10506709     3.04217285     0.29719988
 h      2.03713002     1.78916447     0.38859845
 o      2.48769167    -1.18177137    -0.07950034
 h      3.36886453    -0.75297176     0.12400580
 c     -2.04190803    -0.80345553     0.98949525
 h     -1.73368858    -0.11235786     1.78783367
 h     -3.10015769    -0.90681150     0.88674093
 h     -1.90200199    -1.84551838     1.20985198
 h     -2.33770986     1.36637745    -0.94990260
          17

 c      1.28635978    -0.35304964    -0.02810712
 c      0.15961471    -1.05261488    -0.29106555
 c     -1.01929621    -0.26458203    -0.18698579
 c     -1.22830553     1.09049298    -0.69150970
 c      0.02175257     2.00573931    -0.06640249
 c      1.06672246     1.17870036     0.15665952
 h      0.18707413    -2.07490602     0.21855578
 h     -0.62838671     0.81704950    -1.67517209
 h      0.07451912     2.99275347     0.27534580
 h      1.99662044     1.71186822     0.37373985
 o      2.50569968    -1.18484842    -0.08189534
 h      3.34171763    -0.79300592     0.10402441
 c     -2.03665111    -0.79432672     0.99890672
 h     -1.74262669    -0.09388463     1.76020765
 h     -3.06979010    -0.94655358     0.90691628
 h     -1.95275081    -1.82485971     1.26542903
 h     -2.33613342     1.32430737    -0.99882054
          17

 c      1.28729291    -0.36159628    -0.03119244
 c      0.15378337    -1.05533943    -0.28768799
 c     -1.01764072    -0.26583112    -0.19025070
 c     -1.23650484     1.09405034    -0.71153030
 c      0.01537130     2.01464707    -0.04536789
 c      1.06658607     1.18938870     0.15609060
 h      0.20811184    -2.15980040     0.24641531
 h     -0.59377418     0.88037123    -1.68863794
 h      0.04072487     2.96132249     0.25103135
 h      1.95693762     1.63369177     0.36348987
 o      2.52053675    -1.18675564    -0.08416284
 h      3.32532100    -0.82048450     0.08929297
 c     -2.02972477    -0.78512380     1.00608698
 h     -1.75214960    -0.07143288     1.74064438
 h     -3.06108563    -0.97216225     0.91796583
 h     -1.98675080    -1.81464983     1.32548144
 h     -2.31530463     1.28445099    -1.03627588
          17

 c      1.29077725    -0.36939474    -0.03562264
 c      0.14699369    -1.05987058    -0.28230539
 c     -1.01799898    -0.26914349    -0.19087340
 c     -1.24227182     1.09741325    -0.73297951
 c      0.00758007     2.01710291    -0.02563851
 c      1.06685702     1.19844560     0.15495610
 h      0.22477288    -2.22227453     0.25651300
 h     -0.57497059     0.95286822    -1.69473503
 h      0.00491080     2.97223043     0.23201473
 h      1.94292720     1.57061322     0.36419942
 o      2.53061948    -1.18820434    -0.08664319
 h      3.34229072    -0.82422797     0.08484984
 c     -2.02142360    -0.77631596     1.01090263
 h     -1.76165300    -0.04133723     1.73276190
 h     -3.07402050    -0.98221892     0.91884054
 h     -2.00146950    -1.81237599     1.38875162
 h     -2.28190964     1.24983574    -1.06308683
          17

 c      1.29653590    -0.37649330    -0.04139503
 c      0.13971786    -1.06662560    -0.27489205
 c     -1.02035739    -0.27436720    -0.18902413
 c     -1.24464329     1.10015301    -0.75535989
 c     -0.00147869     2.01308462    -0.00728216
 c      1.06577807     1.20498653     0.15289869
 h      0.23588762    -2.25581785     0.24758207
 h     -0.57194630     1.03138192    -1.69361850
 h     -0.03276120     3.02682494     0.21845039
 h      1.97414465     1.53314444     0.38084316
 o      2.53605548    -1.18914231    -0.08931497
 h      3.38949312    -0.80540033     0.08994055
 c     -2.01252516    -0.76844652     1.01360859
 h     -1.77180188    -0.00341083     1.73605273
 h     -3.10003355    -0.97555019     0.90987045
 h     -1.99643679    -1.81145254     1.45221871
 h     -2.24692536     1.22376414    -1.08155733
          17

 c      1.30416349    -0.38298353    -0.04851572
 c      0.13243414    -1.07564092    -0.26555930
 c     -1.02459853    -0.28130182    -0.18493695
 c     -1.24269400     1.10189638    -0.77788213
 c     -0.01177545     2.00484953     0.01011517
 c      1.06409624     1.20920294     0.15017262
 h      0.24046741    -2.25819943     0.22038429
 h     -0.58258749     1.11209617    -1.68779252
 h     -0.07132641     3.10067236     0.20488439
 h      2.04112946     1.51835584     0.41122386
 o      2.53839617    -1.18888515    -0.09186382
 h      3.44190070    -0.77536977     0.09913387
 c     -2.00387633    -0.76175867     1.01478684
 h     -1.78409730     0.03874844     1.74614556
 h     -3.12768378    -0.95192586     0.89240629
 h     -1.97282521    -1.80469228     1.51185977
 h     -2.22380087     1.20917192    -1.09492360
          17

 c      1.31318835    -0.38894908    -0.05697951
 c      0.12560764    -1.08668448    -0.25450313
 c     -1.03050235    -0.28971208    -0.17890302
 c     -1.23605059     1.10239736    -0.79961041
 c     -0.02339833     1.99485058     0.02683854
 c      1.06410239     1.21171290     0.14745550
 h      0.23772410    -2.23031345     0.17701689
 h     -0.60244055     1.19114268    -1.68237691
 h     -0.10865453     3.16732794     0.18757246
 h      2.11627413     1.51762700     0.44790090
 o      2.53903396    -1.18680997    -0.09401497
 h      3.47767860    -0.74455730     0.10760381
 c     -1.99613049    -0.75611099     1.01510942
 h     -1.79985766     0.07971708     1.75705270
 h     -3.14713867    -0.91261621     0.86837337
 h     -1.93302268    -1.78667680     1.56367642
 h     -2.22257417     1.20777622    -1.10534064
          17

 c      1.32312121    -0.39444432    -0.06674796
 c      0.11964424    -1.09914952    -0.24204725
 c     -1.03774297    -0.29934291    -0.17126117
 c     -1.22540537     1.10155414    -0.81968782
 c     -0.03636049     1.98462253     0.04291620
 c      1.06753803     1.21295081     0.14533595
 h      0.22729301    -2.17745501     0.12124931
 h     -0.62531002     1.26542668    -1.68449599
 h     -0.14259944     3.21030001     0.16595913
 h      2.17738917     1.52465479     0.48404446
 o      2.53872235    -1.18257084    -0.09563043
 h      3.48560725    -0.71900545     0.11265593
 c     -1.98969402    -0.75109902     1.01511934
 h     -1.81954386     0.11454852     1.76342412
 h     -3.15185528    -0.86031663     0.83993629
 h     -1.88023375    -1.75463785     1.60447230
 h     -2.24304249     1.21949321    -1.11177800
          17

 c      1.33347263    -0.39950138    -0.07773356
 c      0.11481706    -1.11169871    -0.22875346
 c     -1.04589929    -0.30993225    -0.16238479
 c     -1.21228844     1.09938257    -0.83749506
 c     -0.05048282     1.97482926     0.05822077
 c      1.07510583     1.21319080     0.14416605
 h      0.20978483    -2.11349581     0.05959964
 h     -0.64546914     1.33306472    -1.70070235
 h     -0.17157135     3.22177604     0.14122966
 h      2.21269148     1.53593417     0.51524285
 o      2.53773670    -1.17605117    -0.09668006
 h      3.46258461    -0.70124641     0.11324164
 c     -1.98474160    -0.74617997     1.01512349
 h     -1.84268609     0.14005796     1.76167029
 h     -3.13882569    -0.79878190     0.80926112
 h     -1.81812275    -1.70860122     1.63237842
 h     -2.27506587     1.24253281    -1.11072551
          17

 c      1.34374549    -0.40414583    -0.08978870
 c      0.11120404    -1.12177735    -0.21548823
 c     -1.05448613    -0.32121040    -0.15266287
 c     -1.19821874     1.09603314    -0.85276550
 c     -0.06538504     1.96553324     0.07253253
 c      1.08674704     1.21267143     0.14412109
 h      0.18744720    -2.06665124     0.00187750
 h     -0.66055969     1.39258615    -1.73303494
 h     -0.19456527     3.19947115     0.11523604
 h      2.21747820     1.54947660     0.53898385
 o      2.53599752    -1.16733788    -0.09722290
 h      3.41188697    -0.69085395     0.10964335
 c     -1.98122484    -0.74074501     1.01516830
 h     -1.86810652     0.15521972     1.75021241
 h     -3.10860387    -0.73244344     0.77828854
 h     -1.75046395    -1.65132787     1.64726057
 h     -2.30551052     1.27403917    -1.09886554
          17

 c      1.35343019    -0.40839785    -0.10270191
 c      0.10877980    -1.12619701    -0.20308563
 c     -1.06300896    -0.33286990    -0.14248147
 c     -1.18416964     1.09183615    -0.86561186
 c     -0.08052566     1.95635256     0.08556246
 c      1.10190226     1.21163196     0.14526070
 h      0.16328171    -2.07293346    -0.04300339
 h     -0.67223863     1.44159089    -1.77735889
 h     -0.21112551     3.14531545     0.09004143
 h      2.19149690     1.56411804     0.55410119
 o      2.53302041    -1.15678436    -0.09742914
 h      3.34421527    -0.68355626     0.10381450
 c     -1.97886740    -0.73418367     1.01505867
 h     -1.89417025     0.16123555     1.72942104
 h     -3.06549708    -0.66599956     0.74842982
 h     -1.68074361    -1.58806429     1.65098673
 h     -2.32377658     1.31081150    -1.07462525
          17

 c      1.36202502    -0.41223362    -0.11620933
 c      0.10768537    -1.12431981    -0.19164608
 c     -1.07102175    -0.34451785    -0.13222050
 c     -1.17062493     1.08724387    -0.87633236
 c     -0.09524521     1.94644872     0.09697779
 c      1.11960112     1.21027251     0.14753172
 h      0.13800064    -2.13919182    -0.07531932
 h     -0.68393261     1.47673110    -1.82590076
 h     -0.22147181     3.06635123     0.06766998
 h      2.13854501     1.57951985     0.56082569
 o      2.52780107    -1.14513101    -0.09762425
 h      3.27972839    -0.66941548     0.10010687
 c     -1.97717399    -0.72600275     1.01442357
 h     -1.91899899     0.16155445     1.70151564
 h     -3.01758894    -0.60387743     0.72019336
 h     -1.61178594    -1.52570543     1.64723508
 h     -2.32336524     1.34980456    -1.03819513
          17

 c      1.36906437    -0.41553713    -0.13001905
 c      0.10811079    -1.11897896    -0.18082468
 c     -1.07813394    -0.35568649    -0.12226341
 c     -1.15780426     1.08268562    -0.88516254
 c     -0.10879093     1.93434582     0.10645630
 c      1.13838251     1.20864543     0.15069386
 h      0.11108132    -2.23241217    -0.10081303
 h     -0.69848709     1.49488791    -1.87092511
 h     -0.22685012     2.97759209     0.04968979
 h      2.06803200     1.59690905     0.56161835
 o      2.51918738    -1.13337397    -0.09822043
 h      3.24226561    -0.63501632     0.10425073
 c     -1.97550158    -0.71600845     1.01284747
 h     -1.94070123     0.16169639     1.67034673
 h     -2.97562095    -0.54963226     0.69300189
 h     -1.54574456    -1.47100601     1.64042355
 h     -2.30159421     1.38841160    -0.99103310
          17

 c      1.37412877    -0.41808626    -0.14382945
 c      0.11001697    -1.11314727    -0.17050270
 c     -1.08397604    -0.36590882    -0.11300325
 c     -1.14576552     1.07845153    -0.89216026
 c     -0.12034446     1.91780154     0.11377153
 c      1.15615109     1.20648034     0.15418868
 h      0.08351868    -2.31849264    -0.12244856
 h     -0.71731590     1.49410202    -1.90673403
 h     -0.22979696     2.90413610     0.03647090
 h      1.99718877     1.62062151     0.56261332
 o      2.50722849    -1.12192914    -0.09936178
 h      3.23793734    -0.57688879     0.11777439
 c     -1.97324069    -0.70441870     1.01002812
 h     -1.95767808     0.16833186     1.64067178
 h     -2.94972539    -0.50571235     0.66573955
 h     -1.48479540    -1.42839039     1.63400009
 h     -2.25921511     1.42468416    -0.93538919
          17

 c      1.37685787    -0.41956299    -0.15733836
 c      0.11317150    -1.10852553    -0.16077205
 c     -1.08819180    -0.37477347    -0.10484674
 c     -1.13439740     1.07462234    -0.89720729
 c     -0.12914940     1.89456857     0.11882594
 c      1.17045689     1.20311011     0.15715441
 h      0.05723799    -2.37842705    -0.14050137
 h     -0.74050190     1.47386333    -1.93012184
 h     -0.23312923     2.87262850     0.02705315
 h      1.94840782     1.65862381     0.57339052
 o      2.49353387    -1.11020070    -0.10076282
 h      3.24905184    -0.50838097     0.13544771
 c     -1.97008178    -0.69171345     1.00587536
 h     -1.96892397     0.18714550     1.61659283
 h     -2.94496620    -0.47396090     0.63814131
 h     -1.43195914    -1.39886930     1.62934167
 h     -2.20043780     1.45763535    -0.87389076
          17

 c      1.37695744    -0.41960673    -0.17025924
 c      0.11725383    -1.10589763    -0.15178325
 c     -1.09047185    -0.38194296    -0.09820472
 c     -1.12339662     1.07101838    -0.90005882
 c     -0.13475636     1.86441576     0.12148582
 c      1.17980498     1.19799585     0.15899461
 h      0.03417886    -2.40402494    -0.15436792
 h     -0.76710545     1.43509237    -1.94035725
 h     -0.23732522     2.88756509     0.02138001
 h      1.93446302     1.71636113     0.60030169
 o      2.47986802    -1.09742308    -0.10206291
 h      3.25576066    -0.44597814     0.15092143
 c     -1.96616855    -0.67827811     1.00053727
 h     -1.97413346     0.22008805     1.59965723
 h     -2.95920678    -0.45620814     0.61187096
 h     -1.39105030    -1.38071782     1.62604576
 h     -2.13302730     1.48763416    -0.80905778
          17

 c      1.37419774    -0.41789204    -0.18234177
 c      0.12191031    -1.10557117    -0.14368498
 c     -1.09058601    -0.38715001    -0.09346717
 c     -1.11233401     1.06718889    -0.90039049
 c     -0.13702161     1.82952735     0.12148913
 c      1.18467543     1.19156928     0.16004604
 h      0.01604268    -2.39277689    -0.16332824
 h     -0.79540844     1.38005865    -1.93927727
 h     -0.24031456     2.92643087     0.02164794
 h      1.94667989     1.78724729     0.63862270
 o      2.46742356    -1.08320002    -0.10304522
 h      3.24698946    -0.40022681     0.16024561
 c     -1.96199518    -0.66418751     0.99437953
 h     -1.97355126     0.26417038     1.58818675
 h     -2.98517715    -0.45400111     0.59007286
 h     -1.36579483    -1.37098134     1.62299561
 h     -2.06740399     1.51653377    -0.74276415
          17

 c      1.36843122    -0.41418293    -0.19337962
 c      0.12677996    -1.10755724    -0.13661409
 c     -1.08839623    -0.39018595    -0.09096205
 c     -1.10090114     1.06251583    -0.89780035
 c     -0.13584159     1.79252413     0.11865171
 c      1.18645093     1.18492383     0.16116278
 h      0.00428294    -2.34575408    -0.16674571
 h     -0.82315389     1.31219255    -1.93143513
 h     -0.24008409     2.96283404     0.03000627
 h      1.96726406     1.85667878     0.67746848
 o      2.45686469    -1.06747526    -0.10363083
 h      3.21920089    -0.37570325     0.16180101
 c     -1.95817854    -0.64929676     0.98789069
 h     -1.96776343     0.31304014     1.57853855
 h     -3.01420411    -0.46785619     0.57600456
 h     -1.35892733    -1.36666456     1.61922947
 h     -2.01347581     1.54673974    -0.67615778
          17

 c      1.35962916    -0.40835942    -0.20320408
 c      0.13152471    -1.11151169    -0.13069711
 c     -1.08386169    -0.39089888    -0.09090728
 c     -1.08924070     1.05645639    -0.89177612
 c     -0.13104783     1.75534627     0.11298909
 c      1.18622761     1.17896883     0.16301511
 h     -0.00000555    -2.26826010    -0.16414291
 h     -0.84799569     1.23554045    -1.92353869
 h     -0.23578909     2.97959637     0.04712139
 h      1.98307792     1.91201193     0.70807289
 o      2.44842250    -1.05043414    -0.10384928
 h      3.17434775    -0.37220216     0.15580669
 c     -1.95528834    -0.63345148     0.98154120
 h     -1.95758177     0.35976284     1.56701964
 h     -3.03877572    -0.49689317     0.57200239
 h     -1.37169756    -1.36532633     1.61433638
 h     -1.97615697     1.57901320    -0.61067959
          17

 c      1.34792084    -0.40043176    -0.21167243
 c      0.13588919    -1.11641536    -0.12604589
 c     -1.07704676    -0.38921030    -0.09336537
 c     -1.07799095     1.04876281    -0.88179395
 c     -0.12247457     1.71930781     0.10468007
 c      1.18467466     1.17415404     0.16593421
 h      0.00340561    -2.17352914    -0.15532468
 h     -0.86828539     1.15382082    -1.92200783
 h     -0.22743774     2.96812910     0.07248959
 h      1.98738821     1.94560332     0.72564021
 o      2.44184710    -1.03252464    -0.10385678
 h      3.12013821    -0.38415299     0.14454009
 c     -1.95376934    -0.61661705     0.97567445
 h     -1.94400082     0.39878178     1.55108801
 h     -3.05359350    -0.53895277     0.57909549
 h     -1.40371135    -1.36530266     1.60854851
 h     -1.95379800     1.61093998    -0.54935676
          17

 c      1.33363332    -0.39053955    -0.21865603
 c      0.13979934    -1.12001112    -0.12274871
 c     -1.06813165    -0.38514799    -0.09821154
 c     -1.06794354     1.03946497    -0.86767518
 c     -0.11006140     1.68536322     0.09400487
 c      1.18224925     1.17054003     0.17000737
 h      0.01277454    -2.08928957    -0.14050144
 h     -0.88378553     1.06980695    -1.92898343
 h     -0.21547758     2.92535069     0.10500272
 h      1.97761912     1.95378523     0.72824436
 o      2.43626660    -1.01459210    -0.10399436
 h      3.07188670    -0.39843462     0.13316474
 c     -1.95390842    -0.59890434     0.97046005
 h     -1.92819016     0.42667564     1.52971579
 h     -3.05589948    -0.59089086     0.59695939
 h     -1.45293940    -1.36576117     1.60269537
 h     -1.94114636     1.63793423    -0.49652869
          17

 c      1.31734164    -0.37890302    -0.22403169
 c      0.14337073    -1.11887718    -0.12089967
 c     -1.05741984    -0.37888854    -0.10513008
 c     -1.05971740     1.02866732    -0.84987437
 c     -0.09393177     1.65423840     0.08130404
 c      1.17934921     1.16787869     0.17515715
 h      0.02402333    -2.05697061    -0.11983100
 h     -0.89553035     0.98584641    -1.94036122
 h     -0.20064944     2.85221270     0.14327553
 h      1.95386822     1.93577922     0.71591526
 o      2.43031849    -0.99780770    -0.10475767
 h      3.05029900    -0.39583494     0.12913221
 c     -1.95580561    -0.58055485     0.96589863
 h     -1.91149258     0.44231726     1.50337485
 h     -3.04568134    -0.64889821     0.62394327
 h     -1.51586333    -1.36661646     1.59805795
 h     -1.93302854     1.65540828    -0.45630749
          17

 c      1.29991654    -0.36571585    -0.22768808
 c      0.14648922    -1.11139517    -0.12066507
 c     -1.04534472    -0.37078555    -0.11364232
 c     -1.05367672     1.01640065    -0.82934470
 c     -0.07443959     1.62638130     0.06693775
 c      1.17633798     1.16561147     0.18114590
 h      0.03513981    -2.09707957    -0.09236553
 h     -0.90492945     0.90472133    -1.94834496
 h     -0.18411803     2.75426497     0.18591785
 h      1.91886572     1.89373124     0.69063355
 o      2.42319887    -0.98274335    -0.10642492
 h      3.06521994    -0.36643221     0.13620027
 c     -1.95933795    -0.56193626     0.96186316
 h     -1.89539946     0.44695504     1.47395020
 h     -3.02588290    -0.70890807     0.65713118
 h     -1.58782829    -1.36820918     1.59606914
 h     -1.92598355     1.66014265    -0.43140828
          17

 c      1.28249125    -0.35107401    -0.22954459
 c      0.14851989    -1.10027426    -0.12212022
 c     -1.03247051    -0.36137026    -0.12314573
 c     -1.04995561     1.00263947    -0.80718758
 c     -0.05218403     1.60173291     0.05120070
 c      1.17344496     1.16276701     0.18750418
 h      0.04947189    -2.17985045    -0.05781844
 h     -0.91305437     0.82965565    -1.94562330
 h     -0.16788075     2.64411584     0.23220967
 h      1.87936484     1.83405749     0.65728682
 o      2.41552695    -0.96861070    -0.10873664
 h      3.10279809    -0.32220333     0.14941260
 c     -1.96415022    -0.54356548     0.95815467
 h     -1.88147427     0.44432074     1.44463265
 h     -3.00223934    -0.76711235     0.69257550
 h     -1.66356769    -1.37070858     1.59785360
 h     -1.91843194     1.65071356    -0.42279175
          17

 c      1.26628668    -0.33505237    -0.22956602
 c      0.14887430    -1.08921029    -0.12511076
 c     -1.01946572    -0.35133881    -0.13294076
 c     -1.04845805     0.98739758    -0.78442730
 c     -0.02799323     1.57948384     0.03416249
 c      1.17057662     1.15781006     0.19341736
 h      0.07000928    -2.26444782    -0.01838490
 h     -0.92046524     0.76370862    -1.92777263
 h     -0.15534318     2.54380731     0.28367185
 h      1.84853833     1.76948389     0.62516682
 o      2.40838158    -0.95422938    -0.11125908
 h      3.14165728    -0.28158792     0.16106820
 c     -1.96974484    -0.52612549     0.95454621
 h     -1.87120969     0.44039732     1.41960411
 h     -2.98203590    -0.82039208     0.72588824
 h     -1.73772607    -1.37349469     1.60380576
 h     -1.91055663     1.62758122    -0.42967847
          17

 c      1.25240324    -0.31784061    -0.22777764
 c      0.14733634    -1.08052304    -0.12940221
 c     -1.00705717    -0.34153131    -0.14225398
 c     -1.04884055     0.97080072    -0.76195427
 c     -0.00295023     1.55855254     0.01557246
 c      1.16736396     1.14879363     0.19780508
 h      0.09693785    -2.32615319     0.02284164
 h     -0.92729198     0.70923161    -1.89378785
 h     -0.15102912     2.47872730     0.34503340
 h      1.84549102     1.71775315     0.60726047
 o      2.40243265    -0.93884835    -0.11371084
 h      3.16729497    -0.25621030     0.16611273
 c     -1.97569349    -0.51039782     0.95081711
 h     -1.86588796     0.44204707     1.40316025
 h     -2.97154526    -0.86627300     0.75315386
 h     -1.80530229    -1.37499090     1.61349293
 h     -1.90434306     1.59315296    -0.44966422
          17

 c      1.24167029    -0.29986165    -0.22427986
 c      0.14403795    -1.07532312    -0.13478361
 c     -0.99597696    -0.33290608    -0.15026544
 c     -1.05053544     0.95311568    -0.74052576
 c      0.02139877     1.53931718    -0.00469674
 c      1.16420191     1.13443040     0.20005321
 h      0.12890144    -2.35370821     0.06307419
 h     -0.93330078     0.66754189    -1.84599699
 h     -0.15747989     2.45689427     0.41886374
 h      1.88270203     1.68976145     0.61199991
 o      2.39790535    -0.92216841    -0.11597652
 h      3.17299681    -0.25048617     0.16243801
 c     -1.98183351    -0.49706360     0.94682471
 h     -1.86661335     0.45411043     1.39817320
 h     -2.97350695    -0.90233775     0.77165145
 h     -1.86204293    -1.37308995     1.62589911
 h     -1.90359126     1.55170353    -0.47902260
          17

 c      1.23458184    -0.28183337    -0.21925108
 c      0.13938296    -1.07400937    -0.14107412
 c     -0.98690258    -0.32650710    -0.15614418
 c     -1.05286189     0.93480487    -0.72070434
 c      0.04299911     1.52416670    -0.02603422
 c      1.16339126     1.11515659     0.20078249
 h      0.16401159    -2.34299780     0.10002288
 h     -0.93787557     0.63867886    -1.79009914
 h     -0.17221638     2.46169942     0.49804651
 h      1.95040763     1.67832609     0.63454592
 o      2.39470905    -0.90422567    -0.11806170
 h      3.15795144    -0.26363348     0.15012526
 c     -1.98828160    -0.48646283     0.94260474
 h     -1.87447557     0.47652592     1.40466145
 h     -2.98663805    -0.92584268     0.77995481
 h     -1.90476315    -1.36581961     1.63976160
 h     -1.91315318     1.50863065    -0.51346184
          17

 c      1.23130454    -0.26474659    -0.21293990
 c      0.13395925    -1.07650726    -0.14810758
 c     -0.98039148    -0.32340902    -0.15909639
 c     -1.05526253     0.91665236    -0.70273139
 c      0.05998018     1.51560971    -0.04742991
 c      1.16783067     1.09244131     0.20124597
 h      0.20023326    -2.29407501     0.13188267
 h     -0.93995622     0.62122340    -1.73519033
 h     -0.19006299     2.47213508     0.57027269
 h      2.02641267     1.66863736     0.66341591
 o      2.39244032    -0.88539402    -0.12009495
 h      3.12734891    -0.28992879     0.13138724
 c     -1.99530155    -0.47851928     0.93839618
 h     -1.89046363     0.50423589     1.41970492
 h     -3.00716105    -0.93413702     0.77763139
 h     -1.93155604    -1.35186652     1.65383057
 h     -1.93661338     1.46860229    -0.54927364
          17

 c      1.23173523    -0.24977859    -0.20566817
 c      0.12841578    -1.08228172    -0.15574206
 c     -0.97682219    -0.32463002    -0.15843966
 c     -1.05757560     0.89982691    -0.68650146
 c      0.07148850     1.51497953    -0.06796378
 c      1.17905772     1.06796896     0.20242700
 h      0.23559727    -2.21125943     0.15765710
 h     -0.93812965     0.61247645    -1.69267243
 h     -0.20645938     2.47549772     0.62546989
 h      2.09289367     1.65043449     0.68964015
 o      2.39025189    -0.86649450    -0.12237165
 h      3.09462961    -0.31734768     0.11119017
 c     -2.00318281    -0.47289086     0.93454838
 h     -1.91504156     0.53001035     1.43877208
 h     -3.03065063    -0.92542324     0.76496486
 h     -1.94185411    -1.33085373     1.66705180
 h     -1.97329706     1.43348672    -0.58408167
          17

 c      1.23556366    -0.23817141    -0.19784576
 c      0.12330695    -1.09014082    -0.16394711
 c     -0.97635935    -0.33098957    -0.15369984
 c     -1.06006977     0.88565035    -0.67183214
 c      0.07792372     1.52238762    -0.08682426
 c      1.19678854     1.04361995     0.20480785
 h      0.26873236    -2.10610379     0.17838241
 h     -0.93111425     0.60949770    -1.67250968
 h     -0.21832982     2.46672379     0.65751351
 h      2.14004028     1.61922716     0.70828130
 o      2.38688976    -0.84876383    -0.12533425
 h      3.08116725    -0.32853009     0.09688651
 c     -2.01217763    -0.46916441     0.93139580
 h     -1.94782186     0.54749398     1.45728124
 h     -3.05318375    -0.89926308     0.74280207
 h     -1.93636323    -1.30345875     1.67874829
 h     -2.01757312     1.40214819    -0.61651940
          17

 c      1.24231011    -0.23105605    -0.18997131
 c      0.11888753    -1.09787952    -0.17303178
 c     -0.97895623    -0.34291825    -0.14470419
 c     -1.06315798     0.87512279    -0.65891504
 c      0.08055465     1.53706073    -0.10324414
 c      1.21945806     1.02148626     0.20848527
 h      0.30038391    -2.00256239     0.19997106
 h     -0.91856950     0.61070852    -1.67768473
 h     -0.22382838     2.44541406     0.66341176
 h      2.16389734     1.57425546     0.71719520
 o      2.38166121    -0.83314291    -0.12925705
 h      3.10136489    -0.31262488     0.09314492
 c     -2.02246448    -0.46695929     0.92917622
 h     -1.98756759     0.55278423     1.47156557
 h     -3.07186541    -0.85675342     0.71245240
 h     -1.91693326    -1.27141849     1.68879608
 h     -2.06140649     1.37226361    -0.64549286
          17

 c      1.25132617    -0.22921646    -0.18259270
 c      0.11494718    -1.10248135    -0.18384650
 c     -0.98440952    -0.36026893    -0.13163165
 c     -1.06708047     0.86858593    -0.64846250
 c      0.08092811     1.55766089    -0.11658219
 c      1.24492307     1.00359846     0.21331166
 h      0.33533330    -1.93581474     0.23565043
 h     -0.90156230     0.61642761    -1.70212994
 h     -0.22215902     2.41446230     0.64285191
 h      2.16479880     1.51736831     0.71631799
 o      2.37562016    -0.81951197    -0.13390799
 h      3.14434228    -0.27782413     0.09650822
 c     -2.03411571    -0.46596293     0.92800458
 h     -2.03239220     0.54482821     1.47926926
 h     -3.08508883    -0.80051306     0.67556679
 h     -1.88640180    -1.23736380     1.69768453
 h     -2.09750421     1.34213855    -0.66990027
          17

 c      1.26178100    -0.23285366    -0.17621684
 c      0.11123781    -1.10248168    -0.19700427
 c     -0.99246497    -0.38220901    -0.11499613
 c     -1.07178868     0.86573454    -0.64134828
 c      0.08046930     1.58245450    -0.12652560
 c      1.27087482     0.99147512     0.21891725
 h      0.37828898    -1.92541573     0.29652743
 h     -0.88216273     0.62775461    -1.73483190
 h     -0.21385546     2.38044288     0.59894500
 h      2.14771031     1.45312947     0.70803642
 o      2.37072846    -0.80737473    -0.13885261
 h      3.18732132    -0.24027791     0.10013818
 c     -2.04707142    -0.46597140     0.92788872
 h     -2.07999139     0.52540407     1.47950195
 h     -3.09270754    -0.73452090     0.63395133
 h     -1.84841915    -1.20438623     1.70631269
 h     -2.12103629     1.31144580    -0.68876618
          17

 c      1.27265498    -0.24147089    -0.17119568
 c      0.10834995    -1.09988793    -0.21147886
 c     -1.00288407    -0.40731116    -0.09556391
 c     -1.07697318     0.86583301    -0.63817766
 c      0.08039565     1.60929322    -0.13334683
 c      1.29486069     0.98570836     0.22459272
 h      0.42440224    -1.95237723     0.37442084
 h     -0.86264961     0.64535360    -1.76526649
 h     -0.20160244     2.35539060     0.54021182
 h      2.12418846     1.38958474     0.69848093
 o      2.36867805    -0.79661233    -0.14380586
 h      3.21394263    -0.21126619     0.09933781
 c     -2.06113699    -0.46696356     0.92877026
 h     -2.12787547     0.49901815     1.47294630
 h     -3.09601986    -0.66373786     0.58933791
 h     -1.80727660    -1.17536740     1.71550025
 h     -2.13015963     1.28123335    -0.70144277
          17

 c      1.28278757    -0.25397108    -0.16765347
 c      0.10726159    -1.09757724    -0.22543807
 c     -1.01536911    -0.43387398    -0.07423455
 c     -1.08211160     0.86794732    -0.63912951
 c      0.08180772     1.63556970    -0.13804408
 c      1.31421305     0.98586974     0.22920522
 h      0.46404346    -1.98800102     0.45119308
 h     -0.84497912     0.66906833    -1.78602208
 h     -0.19095654     2.35807299     0.48186573
 h      2.11321303     1.33788233     0.69826476
 o      2.37066778    -0.78748280    -0.14866280
 h      3.21681326    -0.19594696     0.09205857
 c     -2.07601884    -0.46915869     0.93056600
 h     -2.17364689     0.47250689     1.46183232
 h     -3.09729798    -0.59348623     0.54323076
 h     -1.76774097    -1.15236867     1.72548797
 h     -2.12612888     1.25369957    -0.70773908
          17

 c      1.29104090    -0.26892265    -0.16550159
 c      0.10852161    -1.09732850    -0.23749899
 c     -1.02944152    -0.46027189    -0.05194540
 c     -1.08650996     0.87112180    -0.64400169
 c      0.08558324     1.65879414    -0.14179324
 c      1.32669856     0.99104917     0.23159961
 h      0.49093554    -2.01539722     0.51352495
 h     -0.83059402     0.69802101    -1.79310764
 h     -0.18806413     2.40755390     0.43932153
 h      2.13278477     1.30716788     0.71789342
 o      2.37742035    -0.78042237    -0.15344473
 h      3.19532937    -0.19502662     0.07813794
 c     -2.09140479    -0.47296084     0.93319576
 h     -2.21527494     0.45371729     1.44939760
 h     -3.09880455    -0.52874246     0.49699321
 h     -1.73480189    -1.13643973     1.73584066
 h     -2.11324414     1.23191655    -0.70795372
          17

 c      1.29654251    -0.28488231    -0.16450909
 c      0.11211769    -1.09993202    -0.24684104
 c     -1.04439847    -0.48516286    -0.02962227
 c     -1.08938458     0.87449753    -0.65230425
 c      0.09187632     1.67815549    -0.14462546
 c      1.33196129     1.00068452     0.23153407
 h      0.50274533    -2.02770761     0.55448848
 h     -0.82036588     0.73076414    -1.78565608
 h     -0.19288824     2.50500509     0.41275697
 h      2.18229830     1.29724923     0.75711634
 o      2.38904086    -0.77594298    -0.15828266
 h      3.15531654    -0.20490598     0.05915248
 c     -2.10707042    -0.47873571     0.93661930
 h     -2.25116861     0.44886380     1.43853420
 h     -3.10178134    -0.47362403     0.45215340
 h     -1.71323195    -1.12786884     1.74583860
 h     -2.09824258     1.21939551    -0.70275531
          17

 c      1.29889556    -0.30062056    -0.16437489
 c      0.11763419    -1.10563961    -0.25297268
 c     -1.05936835    -0.50754129    -0.00815100
 c     -1.09004973     0.87741439    -0.66331834
 c      0.10008325     1.69489789    -0.14544014
 c      1.33146995     1.01452470     0.22976116
 h      0.49944477    -2.02319709     0.57101912
 h     -0.81449230     0.76538037    -1.76592277
 h     -0.19824821     2.62921015     0.38772888
 h      2.24279944     1.30103058     0.80423645
 o      2.40474147    -0.77468669    -0.16344349
 h      3.11105321    -0.21577622     0.03900583
 c     -2.12295664    -0.48652974     0.94088431
 h     -2.27995016     0.45960974     1.43021797
 h     -3.10608340    -0.43118908     0.41065341
 h     -1.70705372    -1.12655806     1.75498245
 h     -2.08828599     1.21926272    -0.69287461
          17

 c      1.29826164    -0.31519689    -0.16478780
 c      0.12442617    -1.11442761    -0.25558665
 c     -1.07342849    -0.52669867     0.01165568
 c     -1.08821990     0.87951257    -0.67609178
 c      0.10947697     1.71074116    -0.14335043
 c      1.32698558     1.03211126     0.22715688
 h      0.48227298    -2.00285159     0.56226488
 h     -0.81228587     0.79960132    -1.73970131
 h     -0.19689208     2.75489621     0.35157257
 h      2.29465555     1.31204314     0.84658541
 o      2.42281119    -0.77748487    -0.16931965
 h      3.08488323    -0.21068807     0.02393665
 c     -2.13915873    -0.49596557     0.94611488
 h     -2.30028725     0.48225441     1.42314740
 h     -3.11061142    -0.40344079     0.37476719
 h     -1.71913477    -1.13228080     1.76326755
 h     -2.08749222     1.23306707    -0.67882773
          17

 c      1.29528517    -0.32793551    -0.16547299
 c      0.13173787    -1.12606803    -0.25454993
 c     -1.08573223    -0.54216003     0.02910272
 c     -1.08423264     0.88077353    -0.68940017
 c      0.11951608     1.72689202    -0.13815874
 c      1.31982137     1.05269700     0.22428361
 h      0.45347389    -1.97006791     0.52938446
 h     -0.81200903     0.83107843    -1.71652245
 h     -0.18491604     2.86415674     0.29920608
 h      2.32574726     1.32665031     0.87591967
 o      2.44164414    -0.78476845    -0.17616546
 h      3.09209666    -0.17621932     0.01835543
 c     -2.15583083    -0.50639270     0.95241356
 h     -2.31114457     0.50977041     1.41493599
 h     -3.11409202    -0.39139443     0.34671464
 h     -1.75100212    -1.14479153     1.77117273
 h     -2.09430936     1.25987594    -0.66104838
          17

 c      1.29092610    -0.33836952    -0.16621697
 c      0.13874406    -1.14001451    -0.25003069
 c     -1.09560231    -0.55364121     0.04366097
 c     -1.07891467     0.88144327    -0.70183787
 c      0.12978340     1.74402803    -0.13016109
 c      1.31089289     1.07539116     0.22143487
 h      0.41666113    -1.93206467     0.47688958
 h     -0.81124215     0.85788437    -1.70785746
 h     -0.16111803     2.94652937     0.23072374
 h      2.33044010     1.34319664     0.88808035
 o      2.46104428    -0.79555484    -0.18375563
 h      3.12247792    -0.12022661     0.01932851
 c     -2.17307754    -0.51712244     0.95976106
 h     -2.31218440     0.53469860     1.40358570
 h     -3.11574153    -0.39515777     0.32819370
 h     -1.80282551    -1.16383511     1.77945456
 h     -2.10247917     1.29646786    -0.64033593
          17

 c      1.28626187    -0.34623372    -0.16686795
 c      0.14454239    -1.15509074    -0.24277113
 c     -1.10258529    -0.56102804     0.05501028
 c     -1.07314066     0.88187786    -0.71224038
 c      0.13987243     1.76250185    -0.11994164
 c      1.30090327     1.09926059     0.21875584
 h      0.37765796    -1.90305099     0.41558121
 h     -0.80826277     0.87898563    -1.72168967
 h     -0.12585400     2.99650568     0.14877464
 h      2.30735762     1.36110951     0.88164590
 o      2.48143164    -0.80804954    -0.19163282
 h      3.15486689    -0.06315696     0.02046850
 c     -2.19088041    -0.52759210     0.96799086
 h     -2.30394706     0.55104676     1.38824636
 h     -3.11566845    -0.41399780     0.31997206
 h     -1.87350972    -1.18905360     1.78881679
 h     -2.10458993     1.33846191    -0.61803972
          17

 c      1.28227624    -0.35148731    -0.16731162
 c      0.14819656    -1.16922215    -0.23425672
 c     -1.10646653    -0.56436907     0.06306141
 c     -1.06743982     0.88243513    -0.72020024
 c      0.14933452     1.78245775    -0.10826870
 c      1.29042295     1.12336439     0.21629353
 h      0.34454667    -1.90650841     0.36414048
 h     -0.80356235     0.89413513    -1.75662188
 h     -0.08043818     3.01203557     0.05727641
 h      2.25850024     1.38052453     0.85731345
 o      2.50281210    -0.82073657    -0.19944753
 h      3.17528522    -0.02111015     0.01729419
 c     -2.20906431    -0.53744996     0.97684006
 h     -2.28780335     0.55504896     1.36932156
 h     -3.11504876    -0.44639283     0.32159207
 h     -1.96086887    -1.21973269     1.79946873
 h     -2.09502808     1.38147674    -0.59579942
          17

 c      1.27969923    -0.35431637    -0.16743472
 c      0.14910482    -1.18030294    -0.22585362
 c     -1.10725478    -0.56386121     0.06793952
 c     -1.06192338     0.88344052    -0.72605803
 c      0.15769753     1.80381325    -0.09603721
 c      1.27980313     1.14675427     0.21395443
 h      0.32352978    -1.96425263     0.33850330
 h     -0.79956140     0.90335280    -1.80251465
 h     -0.02701205     2.99455958    -0.03910293
 h      2.18999586     1.40243705     0.81833808
 o      2.52478790    -0.83260231    -0.20700015
 h      3.17825423    -0.00268879     0.00775012
 c     -2.22730406    -0.54661013     0.98603633
 h     -2.26582173     0.54540999     1.34831984
 h     -3.11607814    -0.49010252     0.33124390
 h     -2.06180199    -1.25441081     1.81067438
 h     -2.07113880     1.42183151    -0.57516891
          17

 c      1.27896446    -0.35507860    -0.16710922
 c      0.14748225    -1.18841734    -0.21718148
 c     -1.10515345    -0.55981826     0.06992927
 c     -1.05643917     0.88515675    -0.73041307
 c      0.16453204     1.82609794    -0.08420180
 c      1.26892832     1.16843827     0.21137001
 h      0.31309867    -2.07029849     0.33253580
 h     -0.79889103     0.90671120    -1.84679726
 h      0.03134959     2.95065549    -0.13542169
 h      2.11443421     1.42939550     0.77199554
 o      2.54678224    -0.84304753    -0.21420080
 h      3.16384946    -0.01074990    -0.00857545
 c     -2.24518740    -0.55529053     0.99535894
 h     -2.24060933     0.52348668     1.32766681
 h     -3.12155346    -0.54231274     0.34596632
 h     -2.17234737    -1.29059627     1.82059403
 h     -2.03331436     1.45692244    -0.55735308
          17

 c      1.28025509    -0.35422588    -0.16620642
 c      0.14403256    -1.19553507    -0.20685482
 c     -1.10051711    -0.55264609     0.06940636
 c     -1.05070368     0.88773074    -0.73374025
 c      0.16950406     1.84819339    -0.07364208
 c      1.25700894     1.18731293     0.20778568
 h      0.30761923    -2.19508184     0.32734661
 h     -0.80320932     0.90442907    -1.87942275
 h      0.09069539     2.89491686    -0.22773114
 h      2.05269157     1.46643891     0.73066140
 o      2.56809462    -0.85188054    -0.22105645
 h      3.13653968    -0.04263261    -0.03067061
 c     -2.26234198    -0.56400516     1.00461529
 h     -2.21509124     0.49342363     1.31047855
 h     -3.13391586    -0.59983650     0.36234893
 h     -2.28764940    -1.32496391     1.82672716
 h     -1.98479569     1.48551707    -0.54303053
          17

 c      1.28356592    -0.35225503    -0.16461571
 c      0.13945325    -1.20333038    -0.19406038
 c     -1.09380408    -0.54282045     0.06678458
 c     -1.04434990     0.89114416    -0.73629174
 c      0.17230851     1.86829437    -0.06493232
 c      1.24314351     1.20224826     0.20243135
 h      0.30294460    -2.31183625     0.31052824
 h     -0.81298757     0.89694168    -1.89434275
 h      0.14718124     2.85051593    -0.31555316
 h      2.02705154     1.51989866     0.70717626
 o      2.58780111    -0.85946219    -0.22769404
 h      3.10613296    -0.08776583    -0.05568961
 c     -2.27858640    -0.57347520     1.01354574
 h     -2.19217813     0.46176092     1.30018093
 h     -3.15398671    -0.65923584     0.37759473
 h     -2.40208770    -1.35411104     1.82682740
 h     -1.93138102     1.50801474    -0.53219638
          17

 c      1.28875622    -0.34967835    -0.16225857
 c      0.13436447    -1.21255477    -0.17869394
 c     -1.08553580    -0.53085161     0.06248779
 c     -1.03697111     0.89520107    -0.73811951
 c      0.17248213     1.88482821    -0.05826485
 c      1.22796399     1.21262148     0.19554191
 h      0.29692423    -2.40457150     0.27802776
 h     -0.82767674     0.88487584    -1.88938656
 h      0.19903951     2.83865820    -0.40249699
 h      2.04186716     1.59069700     0.70251199
 o      2.60465490    -0.86687337    -0.23437895
 h      3.08883753    -0.12489459    -0.07863005
 c     -2.29400599    -0.58443050     1.02176160
 h     -2.17442879     0.43570174     1.29983339
 h     -3.18022297    -0.71681222     0.39028244
 h     -2.50973078    -1.37548972     1.81975087
 h     -1.88072707     1.52645583    -0.52409945
          17

 c      1.29560950    -0.34698580    -0.15909485
 c      0.12933056    -1.22333123    -0.16102280
 c     -1.07624847    -0.51725659     0.05694000
 c     -1.02823565     0.89959913    -0.73906637
 c      0.16945582     1.89796964    -0.05394821
 c      1.21389835     1.21866927     0.18842654
 h      0.28848833    -2.46500089     0.23025620
 h     -0.84586667     0.86897170    -1.86613063
 h      0.24652072     2.86036347    -0.48976973
 h      2.07965130     1.67030924     0.70446918
 o      2.61745847    -0.87538706    -0.24137456
 h      3.10102323    -0.13049200    -0.09456494
 c     -2.30887397    -0.59731163     1.02879926
 h     -2.16399412     0.41997896     1.31122734
 h     -3.20922060    -0.76866975     0.40021691
 h     -2.60500500    -1.38808196     1.80585471
 h     -1.84072856     1.54376629    -0.51748588
          17

 c      1.30391203    -0.34459691    -0.15511904
 c      0.12483329    -1.23544611    -0.14147271
 c     -1.06644299    -0.50254907     0.05056893
 c     -1.01806993     0.90411544    -0.73867767
 c      0.16296302     1.90932617    -0.05275967
 c      1.20336305     1.22105773     0.18232187
 h      0.27709830    -2.48929293     0.16963933
 h     -0.86541460     0.84995569    -1.83022344
 h      0.28914699     2.89859204    -0.57128148
 h      2.11997066     1.74713438     0.70057246
 o      2.62608624    -0.88484999    -0.24861551
 h      3.14270568    -0.10456122    -0.10384689
 c     -2.32346936    -0.61202523     1.03423743
 h     -2.16284023     0.41426131     1.33420547
 h     -3.23709508    -0.81105482     0.40763444
 h     -2.68332668    -1.39265023     1.78694397
 h     -1.81699853     1.56196459    -0.51127665
          17

 c      1.31348980    -0.34283815    -0.15035016
 c      0.12123604    -1.24845672    -0.12054536
 c     -1.05654383    -0.48723794     0.04380994
 c     -1.00679255     0.90880434    -0.73611997
 c      0.15326876     1.92030301    -0.05549894
 c      1.19768097     1.22053257     0.17784502
 h      0.26257395    -2.47680259     0.09968262
 h     -0.88371608     0.82834383    -1.79157800
 h      0.32512376     2.93571122    -0.63862807
 h      2.14990197     1.81215118     0.68412784
 o      2.63145944    -0.89368320    -0.25576625
 h      3.19775216    -0.07057198    -0.11117492
 c     -2.33793560    -0.62795385     1.03776458
 h     -2.17274645     0.41353610     1.36670841
 h     -3.26071820    -0.84084598     0.41252379
 h     -2.74154800    -1.39165465     1.76597437
 h     -1.81084495     1.58034477    -0.50531354
          17

 c      1.32419193    -0.34194484    -0.14481940
 c      0.11876162    -1.26162459    -0.09879964
 c     -1.04687514    -0.47182718     0.03710349
 c     -0.99504262     0.91403126    -0.73032389
 c      0.14111427     1.93141363    -0.06260286
 c      1.19710660     1.21789491     0.17510626
 h      0.24516720    -2.43080120     0.02473542
 h     -0.89834269     0.80427494    -1.76257195
 h      0.35245960     2.96091789    -0.68586837
 h      2.16332236     1.85962257     0.65300620
 o      2.63451412    -0.90048573    -0.26255014
 h      3.25028828    -0.04981227    -0.12035549
 c     -2.35225096    -0.64418833     1.03916806
 h     -2.19486480     0.41095294     1.40547921
 h     -3.27828699    -0.85593423     0.41442404
 h     -2.77818499    -1.38896595     1.74664353
 h     -1.81945489     1.59539974    -0.50047902
          17

 c      1.33585741    -0.34206262    -0.13855763
 c      0.11747454    -1.27366348    -0.07683454
 c     -1.03765347    -0.45681205     0.03088763
 c     -0.98353837     0.92030161    -0.72051191
 c      0.12755132     1.94242980    -0.07412641
 c      1.20116953     1.21399403     0.17391812
 h      0.22584755    -2.36146688    -0.05026611
 h     -0.90792099     0.77778232    -1.75239721
 h      0.36955719     2.96924846    -0.71019236
 h      2.15831079     1.88625019     0.60762209
 o      2.63583697    -0.90455235    -0.26882818
 h      3.29067934    -0.05309844    -0.13307470
 c     -2.36627054    -0.65978048     1.03829793
 h     -2.22926489     0.40056468     1.44691683
 h     -3.28935432    -0.85540988     0.41258911
 h     -2.79336957    -1.38935856     1.73282618
 h     -1.83794162     1.60255811    -0.49809312
          17

 c      1.34829125    -0.34323846    -0.13158477
 c      0.11727919    -1.28236469    -0.05518064
 c     -1.02900163    -0.44265920     0.02558622
 c     -0.97288430     0.92801325    -0.70678552
 c      0.11374494     1.95268387    -0.08982843
 c      1.20897436     1.20962342     0.17392139
 h      0.20663909    -2.29054805    -0.12115284
 h     -0.91247378     0.74971420    -1.76074295
 h      0.37534652     2.95966426    -0.71130886
 h      2.13586668     1.89074859     0.54991630
 o      2.63574661    -0.90570783    -0.27455583
 h      3.31439483    -0.08347679    -0.14963474
 c     -2.37979427    -0.67392572     1.03506402
 h     -2.27479551     0.37871771     1.48773395
 h     -3.29460808    -0.83961582     0.40628496
 h     -2.78840271    -1.39761008     1.72767522
 h     -1.86139248     1.59805636    -0.49920463
          17

 c      1.36125285    -0.34540311    -0.12390477
 c      0.11800730    -1.28475884    -0.03403315
 c     -1.02098683    -0.42975689     0.02159058
 c     -0.96353956     0.93730710    -0.69009490
 c      0.10079286     1.96125964    -0.10921039
 c      1.21934580     1.20534365     0.17462662
 h      0.19013347    -2.25003015    -0.18770230
 h     -0.91281713     0.72227657    -1.77834309
 h      0.36947193     2.93449722    -0.69124731
 h      2.10019543     1.87435675     0.48316987
 o      2.63435860    -0.90417392    -0.27975357
 h      3.32097896    -0.13843024    -0.16946449
 c     -2.39264452    -0.68611047     1.02948431
 h     -2.32922356     0.34443908     1.52540841
 h     -3.29556259    -0.81012850     0.39505456
 h     -2.76493438    -1.41711155     1.73231839
 h     -1.88592811     1.57990286    -0.50423802
          17

 c      1.37445858    -0.34834805    -0.11551183
 c      0.11966049    -1.27914056    -0.01324358
 c     -1.01367536    -0.41834034     0.01923727
 c     -0.95585604     0.94807646    -0.67166456
 c      0.08958397     1.96701657    -0.13148534
 c      1.23078821     1.20125973     0.17540725
 h      0.17720826    -2.25899756    -0.25357778
 h     -0.90982961     0.69835082    -1.79359600
 h      0.35279342     2.90041353    -0.65486403
 h      2.06041714     1.84246478     0.41219535
 o      2.63151493    -0.90059390    -0.28450411
 h      3.31503452    -0.20953783    -0.19116755
 c     -2.40471838    -0.69623594     1.02174410
 h     -2.38953386     0.29938985     1.55853377
 h     -3.29418458    -0.76965997     0.37887291
 h     -2.72428433    -1.44843276     1.74462483
 h     -1.90900388     1.54808488    -0.51298594
          17

 c      1.38759058    -0.35172714    -0.10640271
 c      0.12250263    -1.26695052     0.00697286
 c     -1.00716320    -0.40845285     0.01879489
 c     -0.95009583     0.96002834    -0.65254323
 c      0.08070067     1.96849215    -0.15552657
 c      1.24136008     1.19682598     0.17552301
 h      0.16614512    -2.30167511    -0.31766376
 h     -0.90418915     0.68047501    -1.79765730
 h      0.32811945     2.87030189    -0.61049977
 h      2.03256313     1.80657328     0.34303239
 o      2.62659504    -0.89612643    -0.28895600
 h      3.30903073    -0.28093143    -0.21243431
 c     -2.41596702    -0.70464621     1.01217920
 h     -2.45234234     0.24753834     1.58708035
 h     -3.29241509    -0.72183754     0.35819927
 h     -2.66761225    -1.48885366     1.75907146
 h     -1.92944174     1.50444232    -0.52475014
          17

 c      1.40029274    -0.35510860    -0.09658640
 c      0.12680762    -1.25089881     0.02591754
 c     -1.00155522    -0.39999066     0.02046586
 c     -0.94643445     0.97271397    -0.63347911
 c      0.07443722     1.96397906    -0.17998901
 c      1.24893975     1.19104729     0.17431477
 h      0.15523032    -2.34900278    -0.37254167
 h     -0.89637837     0.67032625    -1.78575079
 h      0.30004461     2.86271910    -0.56857150
 h      2.03653276     1.78211732     0.28065097
 o      2.61855811    -0.89223230    -0.29328197
 h      3.32257636    -0.33255943    -0.23069128
 c     -2.42631970    -0.71199180     1.00115297
 h     -2.51437700     0.19432688     1.61237521
 h     -3.29162380    -0.67085929     0.33398680
 h     -2.59680530    -1.53339956     1.76820574
 h     -1.94738899     1.45237681    -0.53850517
          17

 c      1.41214699    -0.35803779    -0.08609253
 c      0.13270084    -1.23300798     0.04295741
 c     -0.99693147    -0.39277618     0.02439276
 c     -0.94499323     0.98553915    -0.61494847
 c      0.07108194     1.95241590    -0.20383528
 c      1.25249226     1.18351171     0.17150346
 h      0.14399029    -2.38096675    -0.41103478
 h     -0.88672431     0.66860358    -1.75674626
 h      0.27186307     2.89158373    -0.53544608
 h      2.08113551     1.77671928     0.22567030
 o      2.60700010    -0.88968287    -0.29755719
 h      3.36597925    -0.35583975    -0.24508482
 c     -2.43563213    -0.71896853     0.98892849
 h     -2.57287183     0.14511561     1.63649044
 h     -3.29221111    -0.62110421     0.30765558
 h     -2.51511190    -1.57663900     1.76482521
 h     -1.96409552     1.39637958    -0.55305924
          17

 c      1.42265082    -0.36007232    -0.07497168
 c      0.14015690    -1.21445575     0.05773550
 c     -0.99333233    -0.38660627     0.03066253
 c     -0.94591373     0.99779541    -0.59719123
 c      0.07122694     1.93469320    -0.22677353
 c      1.25299736     1.17507355     0.16709486
 h      0.13276158    -2.38796633    -0.42877375
 h     -0.87541175     0.67498954    -1.71267452
 h      0.24223378     2.95085668    -0.50850700
 h      2.15309838     1.78239593     0.17589245
 o      2.59316040    -0.88804295    -0.30173778
 h      3.42474949    -0.36177454    -0.25689769
 c     -2.44369644    -0.72605846     0.97565301
 h     -2.62564503     0.10330219     1.66101856
 h     -3.29360660    -0.57677626     0.28095047
 h     -2.42701086    -1.61411093     1.74359197
 h     -1.98130396     1.34136563    -0.56720407
          17

 c      1.43124587    -0.36079452    -0.06328825
 c      0.14903174    -1.19590177     0.07012140
 c     -0.99076179    -0.38126759     0.03930768
 c     -0.94943073     1.00874958    -0.58019606
 c      0.07554848     1.91327929    -0.24883549
 c      1.25233449     1.16696336     0.16105621
 h      0.12224771    -2.36667397    -0.42371256
 h     -0.86246425     0.68803993    -1.65866967
 h      0.20797294     3.01855323    -0.48157537
 h      2.23003687     1.78607657     0.13032809
 o      2.57889268    -0.88666173    -0.30579341
 h      3.47578751    -0.36493939    -0.26742848
 c     -2.45028317    -0.73340315     0.96143204
 h     -2.67083643     0.06926795     1.68592438
 h     -3.29467058    -0.54159723     0.25564221
 h     -2.33762479    -1.64299816     1.70168065
 h     -2.00030007     1.29196434    -0.57982425
          17

 c      1.43738524    -0.35983163    -0.05111720
 c      0.15909584    -1.17768007     0.08014646
 c     -0.98920010    -0.37653198     0.05030467
 c     -0.95587884     1.01778011    -0.56365456
 c      0.08442664     1.89070510    -0.26987451
 c      1.25205915     1.15997029     0.15328815
 h      0.11332499    -2.31757635    -0.39547563
 h     -0.84770456     0.70504953    -1.60306611
 h      0.16813636     3.07346079    -0.45134468
 h      2.29466243     1.77927797     0.08949166
 o      2.56560393    -0.88527987    -0.30975111
 h      3.50347474    -0.37345756    -0.27717595
 c     -2.45516907    -0.74085046     0.94637944
 h     -2.70667634     0.04089743     1.70938281
 h     -3.29423715    -0.51854255     0.23315291
 h     -2.25208934    -1.66232412     1.63879970
 h     -2.02114011     1.25203475    -0.58995461
          17

 c      1.44060598    -0.35689137    -0.03854989
 c      0.17006383    -1.15979627     0.08800011
 c     -0.98861871    -0.37214410     0.06356557
 c     -0.96559609     1.02448944    -0.54698532
 c      0.09782522     1.86882773    -0.28956754
 c      1.25319488     1.15439690     0.14371110
 h      0.10692565    -2.24489946    -0.34538264
 h     -0.83074844     0.72224604    -1.55654261
 h      0.12433102     3.10229053    -0.41780975
 h      2.33713450     1.75872354     0.05429592
 o      2.55411689    -0.88394534    -0.31366332
 h      3.50095062    -0.38994929    -0.28616484
 c     -2.45813708    -0.74808886     0.93059162
 h     -2.73158518     0.01502395     1.72864295
 h     -3.29154261    -0.50964431     0.21424132
 h     -2.17502691    -1.67303248     1.55700422
 h     -2.04257317     1.22449633    -0.59681964
          17

 c      1.44059346    -0.35180569    -0.02570649
 c      0.18163097    -1.14172572     0.09409814
 c     -0.98899185    -0.36781049     0.07892496
 c     -0.97874420     1.02870847    -0.52957608
 c      0.11528207     1.84880087    -0.30757389
 c      1.25640837     1.15022925     0.13230385
 h      0.10379223    -2.15892107    -0.27726463
 h     -0.81126354     0.73585941    -1.52874731
 h      0.07956765     3.09878376    -0.38270117
 h      2.35298820     1.72442371     0.02553268
 o      2.54474611    -0.88285801    -0.31757548
 h      3.46806814    -0.41362374    -0.29423843
 c     -2.45897238    -0.75476179     0.91409865
 h     -2.74445830    -0.01131875     1.74113832
 h     -3.28646458    -0.51586684     0.19880405
 h     -2.11008338    -1.67806498     1.46039338
 h     -2.06264407     1.21133301    -0.59987866
          17

 c      1.43723818    -0.34457038    -0.01275176
 c      0.19353058    -1.12205240     0.09917727
 c     -0.99030584    -0.36319722     0.09612805
 c     -0.99510892     1.03038868    -0.51121032
 c      0.13591856     1.83120029    -0.32363355
 c      1.26213082     1.14724595     0.11911158
 h      0.10388382    -2.08020810    -0.19851291
 h     -0.78975052     0.74387534    -1.52301222
 h      0.03740996     3.06168784    -0.34843053
 h      2.34164304     1.67850445     0.00373356
 o      2.53723885    -0.88233211    -0.32150552
 h      3.41170420    -0.44055713    -0.30115226
 c     -2.45747295    -0.76054188     0.89685406
 h     -2.74488774    -0.04025649     1.74525694
 h     -3.27959264    -0.53703829     0.18580916
 h     -2.05954127    -1.68222290     1.35452715
 h     -2.07950409     1.21362323    -0.59884640
          17

 c      1.43068431    -0.33535451     0.00009083
 c      0.20557022    -1.09851027     0.10416022
 c     -0.99256762    -0.35794373     0.11482833
 c     -1.01399622     1.02951700    -0.49226663
 c      0.15850897     1.81610039    -0.33759629
 c      1.27051925     1.14504574     0.10425209
 h      0.10579189    -2.03924755    -0.11831406
 h     -0.76828641     0.74681229    -1.53419553
 h      0.00144694     2.99405985    -0.31759284
 h      2.30663133     1.62509731    -0.01096326
 o      2.53056215    -0.88287940    -0.32543490
 h      3.34888778    -0.46224296    -0.30655466
 c     -2.45345375    -0.76521120     0.87876794
 h     -2.73327597    -0.07285780     1.74075959
 h     -3.27213285    -0.57184512     0.17340846
 h     -2.02428231    -1.69138889     1.24547316
 h     -2.09201438     1.23157024    -0.59366248
          17

 c      1.42136824    -0.32444426     0.01253613
 c      0.21744806    -1.06984120     0.10951579
 c     -0.99581633    -0.35169111     0.13460530
 c     -1.03433530     1.02614078    -0.47345226
 c      0.18165874     1.80304673    -0.34941523
 c      1.28123074     1.14302065     0.08793087
 h      0.10836461    -2.05494485    -0.03985162
 h     -0.75014681     0.74667879    -1.55244925
 h     -0.02536020     2.90428412    -0.29260866
 h      2.25777646     1.57106639    -0.01911262
 o      2.52291053    -0.88525610    -0.32931183
 h      3.30700756    -0.46511778    -0.30997298
 c     -2.44672283    -0.76879029     0.85974404
 h     -2.71090384    -0.10907475     1.72904006
 h     -3.26556652    -0.61793469     0.15933900
 h     -2.00433569    -1.71077991     1.13860205
 h     -2.09995143     1.26456087    -0.58442255
          17

 c      1.41003079    -0.31214248     0.02425511
 c      0.22842349    -1.03794571     0.11510410
 c     -1.00012393    -0.34413622     0.15500661
 c     -1.05493333     1.02041582    -0.45543825
 c      0.20409027     1.79092079    -0.35914724
 c      1.29309104     1.14032276     0.07045929
 h      0.11374171    -2.10973379     0.04152730
 h     -0.73864239     0.74556660    -1.56830123
 h     -0.04192907     2.80845719    -0.27514793
 h      2.21441142     1.52690070    -0.02232520
 o      2.51295642    -0.88994119    -0.33305145
 h      3.30486605    -0.43950181    -0.31112033
 c     -2.43705674    -0.77168031     0.83965632
 h     -2.67995783    -0.14775977     1.71326967
 h     -3.26099482    -0.67213875     0.14168673
 h     -1.99975992    -1.74268730     1.03777027
 h     -2.10374817     1.31124936    -0.57127458
          17

 c      1.39767103    -0.29873289     0.03490708
 c      0.23745490    -1.00613697     0.12098149
 c     -1.00556453    -0.33511279     0.17559747
 c     -1.07472825     1.01262053    -0.43871213
 c      0.22493180     1.77790641    -0.36698864
 c      1.30424120     1.13602542     0.05221565
 h      0.12531175    -2.17009276     0.12840748
 h     -0.73630542     0.74499017    -1.57502314
 h     -0.05071435     2.73137174    -0.26530930
 h      2.20312861     1.50504409    -0.02285448
 o      2.50140627    -0.89632402    -0.33652256
 h      3.32885630    -0.39302426    -0.31045596
 c     -2.42425552    -0.77468320     0.81826644
 h     -2.64339695    -0.18694148     1.69815681
 h     -3.25836380    -0.73071802     0.11977194
 h     -2.01094348    -1.78530831     0.94547574
 h     -2.10382057     1.36958849    -0.55427929
          17

 c      1.38545467    -0.28453284     0.04416221
 c      0.24351288    -0.97693040     0.12758653
 c     -1.01216933    -0.32465276     0.19599043
 c     -1.09294491     1.00318065    -0.42359341
 c      0.24368166     1.76224782    -0.37326723
 c      1.31376948     1.12978654     0.03348623
 h      0.14472163    -2.21210561     0.21870523
 h     -0.74469483     0.74576963    -1.56879843
 h     -0.05689426     2.69786538    -0.26174050
 h      2.23871380     1.51182075    -0.02156146
 o      2.48982214    -0.90321778    -0.33956716
 h      3.35187264    -0.34246813    -0.30893642
 c     -2.40829037    -0.77881952     0.79522802
 h     -2.60451520    -0.22467042     1.68877211
 h     -3.25612713    -0.78952722     0.09456136
 h     -2.03786534    -1.83363200     0.86352448
 h     -2.09981650     1.43674266    -0.53330458
          17

 c      1.37456516    -0.26997554     0.05172366
 c      0.24573279    -0.95178994     0.13547738
 c     -1.01988445    -0.31299380     0.21584944
 c     -1.10913089     0.99271406    -0.41027092
 c      0.25962609     1.74392919    -0.37825471
 c      1.32322037     1.12237848     0.01442542
 h      0.17180045    -2.22380009     0.30855805
 h     -0.76448505     0.74805868    -1.54833926
 h     -0.06203796     2.71294165    -0.26410713
 h      2.30686919     1.54085197    -0.01734438
 o      2.47919347    -0.90966839    -0.34203380
 h      3.35602719    -0.30085022    -0.30746143
 c     -2.38943119    -0.78503646     0.77029187
 h     -2.56628795    -0.26030338     1.68832236
 h     -3.25177574    -0.84416255     0.06818134
 h     -2.07910214    -1.88148559     0.79340795
 h     -2.09031294     1.50896180    -0.50803323
          17

 c      1.36601799    -0.25565703     0.05735309
 c      0.24352094    -0.93146239     0.14517767
 c     -1.02852729    -0.30055331     0.23488673
 c     -1.12308717     0.98206148    -0.39879907
 c      0.27159423     1.72494273    -0.38204150
 c      1.33514217     1.11512784    -0.00477413
 h      0.20530182    -2.20046467     0.39405930
 h     -0.79556015     0.75135139    -1.51479775
 h     -0.06097814     2.75787597    -0.27429483
 h      2.38094195     1.57988402    -0.00966301
 o      2.46985828    -0.91509088    -0.34378921
 h      3.33413274    -0.27536512    -0.30674815
 c     -2.36826419    -0.79399282     0.74357338
 h     -2.53089339    -0.29525083     1.69615138
 h     -3.24290202    -0.89023973     0.04288964
 h     -2.13147199    -1.92333160     0.73624978
 h     -2.07328550     1.58167656    -0.47809945
          17

 c      1.36047587    -0.24233210     0.06088547
 c      0.23666194    -0.91617260     0.15712935
 c     -1.03775305    -0.28788107     0.25286465
 c     -1.13476614     0.97225908    -0.38904696
 c      0.27857814     1.70759959    -0.38465618
 c      1.35130629     1.10929643    -0.02388331
 h      0.24332779    -2.14164650     0.47178339
 h     -0.83702951     0.75443807    -1.47217001
 h     -0.04755774     2.80885256    -0.29412885
 h      2.44134314     1.61885036     0.00055714
 o      2.46174247    -0.91919741    -0.34472058
 h      3.28622912    -0.26871886    -0.30738279
 c     -2.34561765    -0.80603158     0.71562883
 h     -2.49970349    -0.33230153     1.70783752
 h     -3.22809922    -0.92377592     0.02020764
 h     -2.19034391    -1.95529725     0.69263032
 h     -2.04705840     1.64998536    -0.44326161
          17

 c      1.35812961    -0.23084264     0.06222994
 c      0.22538071    -0.90563237     0.17165904
 c     -1.04705005    -0.27559822     0.26960394
 c     -1.14418939     0.96444774    -0.38062290
 c      0.28023557     1.69342339    -0.38612531
 c      1.37235810     1.10597340    -0.04274999
 h      0.28346515    -2.05067279     0.53915749
 h     -0.88725025     0.75537153    -1.42795271
 h     -0.01879801     2.84889435    -0.32398737
 h      2.47802470     1.65143083     0.01165267
 o      2.45444292    -0.92200343    -0.34473855
 h      3.21857349    -0.27922088    -0.30984685
 c     -2.32245871    -0.82127606     0.68730177
 h     -2.47356850    -0.37411581     1.71732343
 h     -3.20736825    -0.94152163     0.00053854
 h     -2.25024846    -1.97563120     0.66248183
 h     -2.01115019     1.70941347    -0.40351244
          17

 c      1.35870031    -0.22196218     0.06136093
 c      0.21030483    -0.89890280     0.18889141
 c     -1.05577275    -0.26433192     0.28499290
 c     -1.15137126     0.95973940    -0.37285898
 c      0.27693911     1.68306640    -0.38645625
 c      1.39803313     1.10606858    -0.06133664
 h      0.32297865    -1.93649410     0.59547879
 h     -0.94416623     0.75163703    -1.39298685
 h      0.02515724     2.86852637    -0.36307540
 h      2.48729628     1.67412003     0.02179935
 o      2.44713061    -0.92397019    -0.34378526
 h      3.14535339    -0.29870197    -0.31446814
 c     -2.29978871    -0.83971162     0.65950656
 h     -2.45308237    -0.42213454     1.71923299
 h     -3.18212529    -0.94116282    -0.01682583
 h     -2.30559592    -1.98487819     0.64503991
 h     -1.96668870     1.75669482    -0.35908475
          17

 c      1.36156356    -0.21618539     0.05830454
 c      0.19229387    -0.89414669     0.20854928
 c     -1.06321638    -0.25464762     0.29898652
 c     -1.15621260     0.95903427    -0.36503957
 c      0.26962233     1.67653377    -0.38566074
 c      1.42737582     1.11019014    -0.07967495
 h      0.35973276    -1.81744510     0.64432281
 h     -1.00632833     0.74091513    -1.37827150
 h      0.08205498     2.86372864    -0.40993683
 h      2.46977792     1.68558414     0.02927697
 o      2.43848689    -0.92615588    -0.34183974
 h      3.08967405    -0.31035841    -0.32144496
 c     -2.27854305    -0.86120370     0.63306978
 h     -2.43874590    -0.47630144     1.71020775
 h     -3.15491216    -0.92142586    -0.03343569
 h     -2.35139763    -1.98583295     0.63882045
 h     -1.91644827     1.79039605    -0.31036412
          17

 c      1.36595814    -0.21354638     0.05312515
 c      0.17214090    -0.88862340     0.22971851
 c     -1.06872761    -0.24698345     0.31159209
 c     -1.15841418     0.96278845    -0.35693547
 c      0.25958236     1.67337617    -0.38381458
 c      1.45883467     1.11843402    -0.09780189
 h      0.39437007    -1.72248436     0.69642653
 h     -1.07397842     0.72262095    -1.38811936
 h      0.14815747     2.83489402    -0.46278997
 h      2.43050463     1.68704342     0.03275403
 o      2.42737641    -0.92970661    -0.33889309
 h      3.07257199    -0.29719453    -0.33136365
 c     -2.25951105    -0.88547612     0.60862229
 h     -2.43107315    -0.53526328     1.68937142
 h     -3.12871288    -0.88215976    -0.05109992
 h     -2.38392125    -1.98323246     0.64161157
 h     -1.86466946     1.81133080    -0.25774859
          17

 c      1.37118606    -0.21357031     0.04592713
 c      0.15050702    -0.87999520     0.25122248
 c     -1.07184643    -0.24157538     0.32284295
 c     -1.15757796     0.97084081    -0.34914159
 c      0.24829666     1.67278073    -0.38109121
 c      1.49021066     1.13017112    -0.11574532
 h      0.43034974    -1.67687567     0.76523970
 h     -1.14828806     0.69915854    -1.41580969
 h      0.21863521     2.78712603    -0.51990649
 h      2.38090692     1.68380348     0.03191334
 o      2.41419894    -0.93453866    -0.33494185
 h      3.09111836    -0.26325043    -0.34539185
 c     -2.24330897    -0.91208462     0.58649758
 h     -2.43067571    -0.59669691     1.65839886
 h     -3.10575102    -0.82450687    -0.07091327
 h     -2.40116863    -1.98311726     0.65050321
 h     -1.81666457     1.82262652    -0.20148384
          17

 c      1.37669229    -0.21540358     0.03688241
 c      0.12858092    -0.86844855     0.27293963
 c     -1.07245032    -0.23839019     0.33277043
 c     -1.15346932     0.98247835    -0.34270796
 c      0.23723496     1.67360799    -0.37772973
 c      1.51862416     1.14392772    -0.13358378
 h      0.46643458    -1.67770905     0.85106999
 h     -1.22919180     0.67532793    -1.44788833
 h      0.28826655     2.73089206    -0.58029124
 h      2.34081276     1.68709704     0.02844349
 o      2.40050348    -0.93958287    -0.33008018
 h      3.12419690    -0.22958686    -0.36380781
 c     -2.23041530    -0.94041350     0.56664016
 h     -2.43831344    -0.65765942     1.62135478
 h     -3.08612659    -0.75133082    -0.09218667
 h     -2.40296122    -1.99167926     0.66202545
 h     -1.77796181     1.82902891    -0.14154089
          17

 c      1.38201274    -0.21805475     0.02627364
 c      0.10830545    -0.85598197     0.29585469
 c     -1.07082180    -0.23713409     0.34139148
 c     -1.14620861     0.99673312    -0.33851773
 c      0.22764933     1.67457064    -0.37396361
 c      1.54111599     1.15772702    -0.15145954
 h      0.49438381    -1.70206492     0.94019411
 h     -1.31453184     0.65649660    -1.47154702
 h      0.35265217     2.68048778    -0.64442639
 h      2.33310386     1.71149745     0.02595190
 o      2.38765927    -0.94406075    -0.32452025
 h      3.15356797    -0.21346674    -0.38556385
 c     -2.22120699    -0.96972003     0.54861744
 h     -2.45486188    -0.71503954     1.58405286
 h     -3.06743142    -0.66780751    -0.11215454
 h     -2.39047836    -2.01351561     0.67239305
 h     -1.75279410     1.83502864    -0.07775240
          17

 c      1.38670885    -0.22059963     0.01450317
 c      0.09167340    -0.84440926     0.32086953
 c     -1.06760441    -0.23733546     0.34871715
 c     -1.13633734     1.01271761    -0.33696715
 c      0.22045210     1.67477940    -0.37003549
 c      1.55633478     1.17031625    -0.16930339
 h      0.50655505    -1.73014768     1.01907032
 h     -1.40071798     0.64722828    -1.47817275
 h      0.40887870     2.64765817    -0.71372385
 h      2.36500655     1.76227907     0.02613464
 o      2.37652734    -0.94777978    -0.31852634
 h      3.16919175    -0.22307692    -0.40911330
 c     -2.21592896    -0.99924343     0.53182808
 h     -2.48107988    -0.76620162     1.55250287
 h     -3.04606145    -0.58142180    -0.12707838
 h     -2.36547136    -2.04980987     0.67776839
 h     -1.74239270     1.84242679    -0.01045531
          17

 c      1.39035710    -0.22226898     0.00205207
 c      0.08029972    -0.83486502     0.34839146
 c     -1.06367546    -0.23844728     0.35476445
 c     -1.12477271     1.02978465    -0.33792717
 c      0.21632418     1.67433005    -0.36637458
 c      1.56521335     1.18191414    -0.18661536
 h      0.49928261    -1.75072167     1.07967840
 h     -1.48366860     0.65081621    -1.46347655
 h      0.45432124     2.63428574    -0.78783999
 h      2.42025305     1.82799542     0.02558417
 o      2.36758602    -0.95094719    -0.31235850
 h      3.16717310    -0.26001675    -0.43300842
 c     -2.21462634    -1.02832086     0.51583520
 h     -2.51707587    -0.80971796     1.53054381
 h     -3.01928195    -0.50088257    -0.13401812
 h     -2.32972788    -2.09759328     0.67454459
 h     -1.74432227     1.84936058     0.05868973
          17

 c      1.39258570    -0.22245427    -0.01057679
 c      0.07531593    -0.82798032     0.37847502
 c     -1.05994954    -0.23995381     0.35955913
 c     -1.11263991     1.04745691    -0.34084525
 c      0.21585923     1.67416562    -0.36369275
 c      1.56940106     1.19327323    -0.20279039
 h      0.47206189    -1.75829074     1.11825625
 h     -1.55945911     0.66928111    -1.42664424
 h      0.48555092     2.63330662    -0.86289167
 h      2.47693527     1.89212700     0.01922908
 o      2.36098053    -0.95403247    -0.30622821
 h      3.14858471    -0.32102105    -0.45630269
 c     -2.21711955    -1.05643104     0.50059792
 h     -2.56167795    -0.84580832     1.51802209
 h     -2.98650984    -0.43447326    -0.13197672
 h     -2.28511506    -2.15073710     0.65972870
 h     -1.75354592     1.85185223     0.12660493
          17

 c      1.39314008    -0.22071536    -0.02290288
 c      0.07727655    -0.82398798     0.41096581
 c     -1.05714254    -0.24147583     0.36313590
 c     -1.10104045     1.06529339    -0.34489178
 c      0.21948973     1.67541271    -0.36281673
 c      1.57014061     1.20484939    -0.21741867
 h      0.42650487    -1.75076515     1.13376395
 h     -1.62481728     0.70342339    -1.36977791
 h      0.49940977     2.63574378    -0.93302631
 h      2.52012944     1.94291351     0.00368187
 o      2.35639960    -0.95775181    -0.30023588
 h      3.12069835    -0.39765986    -0.47928252
 c     -2.22302983    -1.08317350     0.48644523
 h     -2.61225376    -0.87614979     1.51109908
 h     -2.94939007    -0.38872674    -0.12205906
 h     -2.23389895    -2.20196003     0.63133459
 h     -1.76431137     1.84625243     0.18963997
          17

 c      1.39195479    -0.21682156    -0.03449173
 c      0.08605018    -0.82266941     0.44550895
 c     -1.05557487    -0.24284469     0.36554656
 c     -1.09083216     1.08284949    -0.34906009
 c      0.22733154     1.67894563    -0.36447867
 c      1.56822005     1.21672267    -0.23031084
 h      0.36607158    -1.72907896     1.12763139
 h     -1.67777911     0.75274757    -1.29792308
 h      0.49438690     2.63523463    -0.99278248
 h      2.54214957     1.97409214    -0.02252342
 o      2.35286994    -0.96307630    -0.29427416
 h      3.09940022    -0.47567035    -0.50480698
 c     -2.23180668    -1.10824749     0.47386826
 h     -2.66522837    -0.90321603     1.50441493
 h     -2.91132721    -0.36771895    -0.10715890
 h     -2.17887865    -2.24467122     0.58859341
 h     -1.77159998     1.83070486     0.24464625
          17

 c      1.38920023    -0.21079063    -0.04495814
 c      0.10077598    -0.82318183     0.48142280
 c     -1.05509997    -0.24410906     0.36687435
 c     -1.08244266     1.09972213    -0.35219507
 c      0.23909906     1.68529416    -0.36922575
 c      1.56417697     1.22873217    -0.24143500
 h      0.29634449    -1.69883436     1.10489710
 h     -1.71872990     0.81531254    -1.21947022
 h      0.47092068     2.62880637    -1.03823571
 h      2.53999084     1.98308887    -0.05959670
 o      2.34898696    -0.97091905    -0.28801621
 h      3.10505668    -0.53971262    -0.53846825
 c     -2.24274918    -1.13147080     0.46332543
 h     -2.71691203    -0.92960879     1.49329493
 h     -2.87695301    -0.37265488    -0.09163125
 h     -2.12321656    -2.27405994     0.53191813
 h     -1.77178756     1.80543399     0.28973636
          17

 c      1.38525090    -0.20289467    -0.05395126
 c      0.11999770    -0.82382791     0.51751659
 c     -1.05519964    -0.24546172     0.36723734
 c     -1.07572954     1.11558779    -0.35302413
 c      0.25409141     1.69467747    -0.37739918
 c      1.55841116     1.24056159    -0.25086807
 h      0.22486457    -1.67351600     1.07604801
 h     -1.75158083     0.88781545    -1.14611696
 h      0.43111440     2.61642546    -1.06731609
 h      2.51394018     1.96991725    -0.10693294
 o      2.34419277    -0.98134477    -0.28128832
 h      3.14264512    -0.58620124    -0.58288074
 c     -2.25502834    -1.15282609     0.45515344
 h     -2.76416173    -0.95763930     1.47494990
 h     -2.85169225    -0.40150786    -0.08111493
 h     -2.07009160    -2.28752705     0.46272315
 h     -1.76282769     1.77249469     0.32472402
          17

 c      1.38058916    -0.19362797    -0.06114331
 c      0.14208629    -0.82218274     0.55220690
 c     -1.05520493    -0.24711625     0.36676690
 c     -1.07000878     1.13014194    -0.35036197
 c      0.27122822     1.70703225    -0.38910741
 c      1.55117501     1.25172823    -0.25877082
 h      0.15866560    -1.67432973     1.05563625
 h     -1.78343848     0.96656243    -1.09063468
 h      0.37840017     2.60073035    -1.08006751
 h      2.46784725     1.93729051    -0.16327799
 o      2.33936584    -0.99353411    -0.27442715
 h      3.19333619    -0.62422594    -0.63230133
 c     -2.26772065    -1.17248380     0.44954744
 h     -2.80477418    -0.98914455     1.44883210
 h     -2.84129184    -0.44896870    -0.08228555
 h     -2.02229849    -2.28474759     0.38320380
 h     -1.74430208     1.73542718     0.35140207
          17

 c      1.37572432    -0.18363326    -0.06624982
 c      0.16574779    -0.81649891     0.58444827
 c     -1.05453369    -0.24919836     0.36557438
 c     -1.06445574     1.14295581    -0.34360252
 c      0.28914223     1.72201193    -0.40417388
 c      1.54242782     1.26147799    -0.26536960
 h      0.10073335    -1.71530884     1.05170769
 h     -1.82023795     1.04928086    -1.06125454
 h      0.31714638     2.58709101    -1.07906906
 h      2.41104213     1.89188827    -0.22688883
 o      2.33558820    -1.00661821    -0.26795296
 h      3.23473335    -0.66247955    -0.67798163
 c     -2.27989347    -1.19070414     0.44650887
 h     -2.83775037    -1.02541685     1.41663011
 h     -2.85073553    -0.50773597    -0.10182563
 h     -1.98187506    -2.26755084     0.29610336
 h     -1.71746534     1.69887056     0.37364764
          17

 c      1.37114676    -0.17359878    -0.06906667
 c      0.18991704    -0.80730521     0.61447453
 c     -1.05282031    -0.25172283     0.36373499
 c     -1.05868486     1.15347645    -0.33313979
 c      0.30633553     1.73900920    -0.42211426
 c      1.53161903     1.26867740    -0.27089844
 h      0.05257410    -1.78546024     1.05765898
 h     -1.86064665     1.13552352    -1.05663306
 h      0.25195103     2.58328769    -1.06947644
 h      2.36078002     1.84577764    -0.29626841
 o      2.33339068    -1.01999416    -0.26223291
 h      3.25325455    -0.70461512    -0.71356529
 c     -2.29080109    -1.20755768     0.44566652
 h     -2.86353220    -1.06717664     1.38212525
 h     -2.88186282    -0.57202200    -0.14375000
 h     -1.94984491    -2.23958709     0.20447062
 h     -1.68512611     1.66794878     0.39705698
          17

 c      1.36728048    -0.16419774    -0.06947742
 c      0.21346065    -0.79639088     0.64296037
 c     -1.04990653    -0.25464581     0.36130112
 c     -1.05284096     1.16128401    -0.32013233
 c      0.32134911     1.75732571    -0.44225855
 c      1.51791545     1.27206883    -0.27546815
 h      0.01796284    -1.86063485     1.06243977
 h     -1.89633433     1.22458369    -1.06770409
 h      0.18673759     2.59739272    -1.05746225
 h      2.33911874     1.81355212    -0.37182518
 o      2.33280665    -1.03325752    -0.25743412
 h      3.24360641    -0.75085144    -0.73586337
 c     -2.30011205    -1.22269642     0.44604343
 h     -2.88407543    -1.11462356     1.35075992
 h     -2.93077528    -0.64083291    -0.20597356
 h     -1.92618433    -2.20556419     0.11148169
 h     -1.65091588     1.64725124     0.42768704
          17

 c      1.36443656    -0.15608452    -0.06742805
 c      0.23535087    -0.78521403     0.67023606
 c     -1.04577868    -0.25790053     0.35833124
 c     -1.04726633     1.16633246    -0.30582681
 c      0.33284263     1.77653761    -0.46404084
 c      1.50156989     1.27125349    -0.27909945
 h      0.00086992    -1.92186356     1.05970292
 h     -1.91800692     1.31401589    -1.08363129
 h      0.12464580     2.63344244    -1.04686003
 h      2.35609101     1.80070418    -0.45549288
 o      2.33351361    -1.04614080    -0.25353975
 h      3.20677890    -0.79942338    -0.74462356
 c     -2.30790621    -1.23555520     0.44610595
 h     -2.90232331    -1.16765325     1.32841994
 h     -2.98839708    -0.71653121    -0.27981409
 h     -1.91015042    -2.16999075     0.02042630
 h     -1.61765129     1.63947535     0.46979696
          17

 c      1.36279745    -0.14988576    -0.06290359
 c      0.25483014    -0.77459951     0.69628168
 c     -1.04051433    -0.26139150     0.35491497
 c     -1.04230798     1.16900213    -0.29106360
 c      0.33961771     1.79674614    -0.48719019
 c      1.48478940     1.26718583    -0.28214240
 h      0.00357036    -1.95867013     1.04766084
 h     -1.91956641     1.40007624    -1.09549708
 h      0.06909182     2.68832437    -1.03709027
 h      2.39796533     1.79772158    -0.54557656
 o      2.33481490    -1.05851358    -0.25029783
 h      3.15045395    -0.84691324    -0.74334472
 c     -2.31445091    -1.24578022     0.44424299
 h     -2.92065643    -1.22618838     1.31909986
 h     -3.04450745    -0.80047292    -0.35374376
 h     -1.90082810    -2.13608099    -0.06516658
 h     -1.58569104     1.64434870     0.52357609
          17

 c      1.36243886    -0.14614270    -0.05592354
 c      0.27141125    -0.76495775     0.72089946
 c     -1.03424866    -0.26498748     0.35118159
 c     -1.03826407     1.17000364    -0.27617740
 c      0.34079540     1.81835287    -0.51157926
 c      1.47019893     1.26122283    -0.28536503
 h      0.02664545    -1.96634008     1.02694853
 h     -1.89879187     1.47864502    -1.09713689
 h      0.02420137     2.75363477    -1.02496969
 h      2.44260934     1.79159830    -0.63562284
 o      2.33549744    -1.07040895    -0.24708612
 h      3.09129618    -0.88807969    -0.74140403
 c     -2.32007337    -1.25340428     0.43930801
 h     -2.93891236    -1.29021980     1.32247978
 h     -3.09121472    -0.89095795    -0.41756183
 h     -1.89739520    -2.10561604    -0.14157207
 h     -1.55295514     1.65878641     0.58481716
          17

 c      1.36335715    -0.14522833    -0.04654951
 c      0.28482656    -0.75644701     0.74381360
 c     -1.02715221    -0.26853665     0.34728974
 c     -1.03529733     1.17020068    -0.26116775
 c      0.33609938     1.84159306    -0.53694605
 c      1.45936979     1.25444148    -0.28962352
 h      0.06937216    -1.94388680     0.99944131
 h     -1.85673512     1.54586003    -1.08495565
 h     -0.00623528     2.82009348    -1.00776217
 h      2.47432729     1.77445053    -0.71857140
 o      2.33396266    -1.08198063    -0.24290776
 h      3.05293902    -0.91681656    -0.75412556
 c     -2.32514934    -1.25877040     0.43083197
 h     -2.95379499    -1.35928719     1.33362839
 h     -3.12394020    -0.98385285    -0.46423282
 h     -1.89891601    -2.07961111    -0.20529592
 h     -1.51658330     1.67826315     0.64694953
          17

 c      1.36548007    -0.14727453    -0.03489540
 c      0.29499047    -0.74897072     0.76470145
 c     -1.01941574    -0.27189628     0.34340546
 c     -1.03334406     1.17043519    -0.24589313
 c      0.32597301     1.86625637    -0.56276640
 c      1.45266399     1.24766266    -0.29568070
 h      0.12981081    -1.89398626     0.96795303
 h     -1.79724726     1.59859085    -1.05779882
 h     -0.01988953     2.88044368    -0.98454729
 h      2.48530260     1.74335389    -0.78912243
 o      2.32937061    -1.09325571    -0.23710213
 h      3.04798005    -0.93039801    -0.79152393
 c     -2.33003294    -1.26239740     0.41889462
 h     -2.96037292    -1.43194565     1.34531549
 h     -3.14104791    -1.07389823    -0.48998935
 h     -1.90398523    -2.05902995    -0.25368106
 h     -1.47451708     1.69832464     0.70355006
          17

 c      1.36867231    -0.15213329    -0.02113618
 c      0.30198989    -0.74200039     0.78318781
 c     -1.01123883    -0.27496238     0.33968015
 c     -1.03206230     1.17139045    -0.23013327
 c      0.31145045     1.89167851    -0.58828754
 c      1.44962214     1.24155079    -0.30417342
 h      0.20461838    -1.82502421     0.93636085
 h     -1.72703586     1.63504892    -1.01727032
 h     -0.01630368     2.93035436    -0.95614809
 h      2.47294575     1.69831479    -0.84393391
 o      2.32260169    -1.10396019    -0.23019416
 h      3.06273268    -0.93233469    -0.84483697
 c     -2.33494268    -1.26486290     0.40390070
 h     -2.95413718    -1.50581726     1.35080888
 h     -3.14326339    -1.15560367    -0.49395122
 h     -1.91052661    -2.04514645    -0.28535465
 h     -1.42608613     1.71547547     0.74979878
          17

 c      1.37275129    -0.15938237    -0.00551514
 c      0.30606196    -0.73428139     0.79884635
 c     -1.00282584    -0.27768568     0.33623388
 c     -1.03080891     1.17346470    -0.21352760
 c      0.29391483     1.91687044    -0.61263372
 c      1.44934859     1.23657856    -0.31557909
 h      0.28923421    -1.75464155     0.90963232
 h     -1.65604770     1.65577171    -0.96853099
 h      0.00316982     2.96851976    -0.92464569
 h      2.43822434     1.64116285    -0.88147038
 o      2.31510489    -1.11375991    -0.22325114
 h      3.07517328    -0.92818561    -0.89667375
 c     -2.33986957    -1.26671644     0.38645116
 h     -2.93219139    -1.57806672     1.34548096
 h     -3.13345272    -1.22374936    -0.47800240
 h     -1.91583771    -2.03955976    -0.30039845
 h     -1.37190229     1.72748148     0.78292202
          17

 c      1.37750606    -0.16835187     0.01164460
 c      0.30744133    -0.72390131     0.81129806
 c     -0.99438206    -0.28007245     0.33314744
 c     -1.02866810     1.17665872    -0.19550129
 c      0.27487781     1.94066411    -0.63492728
 c      1.45070361     1.23292522    -0.33012870
 h      0.37965441    -1.70912567     0.89286461
 h     -1.59737250     1.66466174    -0.92091936
 h      0.03565097     2.99660191    -0.89286738
 h      2.38571426     1.57541111    -0.90243426
 o      2.30785076    -1.12245294    -0.21705099
 h      3.07124312    -0.92206146    -0.93415437
 c     -2.34449459    -1.26842567     0.36732354
 h     -2.89355011    -1.64589350     1.32729503
 h     -3.11694527    -1.27381983    -0.44718818
 h     -1.91691898    -2.04390100    -0.30023907
 h     -1.31355232     1.73342195     0.80225021
          17

 c      1.38271347    -0.17817100     0.02992642
 c      0.30621558    -0.70974943     0.82043844
 c     -0.98611628    -0.28216181     0.33045972
 c     -1.02464937     1.18061349    -0.17541482
 c      0.25580584     1.96184766    -0.65440688
 c      1.45226415     1.23039209    -0.34765149
 h      0.47416750    -1.70639255     0.88906113
 h     -1.56491701     1.66835994    -0.88610807
 h      0.07730497     3.01878984    -0.86379717
 h      2.32524803     1.50665544    -0.91119000
 o      2.30129207    -1.12996804    -0.21196069
 h      3.04538769    -0.91639422    -0.95083711
 c     -2.34808950    -1.27035087     0.34747958
 h     -2.83906801    -1.70691458     1.29685407
 h     -3.10214828    -1.30256887    -0.41030725
 h     -1.91112373    -2.05921316    -0.28726231
 h     -1.25332696     1.73373611     0.80932452
          17

 c      1.38813598    -0.18787277     0.04883444
 c      0.30269772    -0.69318444     0.82653603
 c     -0.97825352    -0.28398429     0.32817203
 c     -1.01815000     1.18498478    -0.15316023
 c      0.23796709     1.97933415    -0.67052932
 c      1.45217059     1.22841007    -0.36739467
 h      0.56920250    -1.73616191     0.89828400
 h     -1.56760844     1.67173089    -0.87129717
 h      0.12423503     3.04027395    -0.83987398
 h      2.27399227     1.44260403    -0.91771643
 o      2.29553397    -1.13632827    -0.20802449
 h      2.99794073    -0.91234102    -0.94541957
 c     -2.34948739    -1.27274353     0.32795293
 h     -2.77129178    -1.75952194     1.25740530
 h     -3.10018588    -1.30861032    -0.37919658
 h     -1.89703621    -2.08507197    -0.26429856
 h     -1.19400326     1.73034872     0.80816713
          17

 c      1.39350288    -0.19655048     0.06784996
 c      0.29769689    -0.67680615     0.83007486
 c     -0.97103451    -0.28553850     0.32626779
 c     -1.00936506     1.18985034    -0.12974653
 c      0.22232297     1.99238584    -0.68302684
 c      1.44836547     1.22627736    -0.38813977
 h      0.65642494    -1.77379078     0.91914755
 h     -1.60420120     1.67300624    -0.87243263
 h      0.17327127     3.06449506    -0.82243189
 h      2.25340717     1.39086209    -0.93622488
 o      2.29037637    -1.14164311    -0.20496525
 h      2.93450500    -0.90966929    -0.92189591
 c     -2.34739556    -1.27577454     0.30943108
 h     -2.69419680    -1.80325138     1.21471559
 h     -3.12079231    -1.29242331    -0.36403954
 h     -1.87516834    -2.11890991    -0.23433773
 h     -1.13855401     1.72671422     0.80538867
          17

 c      1.39850646    -0.20347704     0.08648651
 c      0.29214753    -0.66263875     0.83160907
 c     -0.96469617    -0.28679091     0.32472970
 c     -0.99915333     1.19554769    -0.10697286
 c      0.20951734     2.00078316    -0.69189468
 c      1.43987025     1.22360255    -0.40910403
 h      0.72711359    -1.80095078     0.94986296
 h     -1.66502336     1.66600487    -0.87711901
 h      0.22203719     3.09081513    -0.81165493
 h      2.27381850     1.35444892    -0.97458624
 o      2.28522494    -1.14614718    -0.20205089
 h      2.86724230    -0.90587862    -0.89179404
 c     -2.34111550    -1.27955230     0.29170960
 h     -2.61259568    -1.83891464     1.17630009
 h     -3.16450349    -1.25576641    -0.36600491
 h     -1.84788018    -2.15626095    -0.20068427
 h     -1.08964602     1.72723960     0.80919320
          17

 c      1.40282665    -0.20812940     0.10430814
 c      0.28682293    -0.65183032     0.83170035
 c     -0.95944942    -0.28768029     0.32353813
 c     -0.98859305     1.20231400    -0.08648535
 c      0.19995435     2.00477800    -0.69731897
 c      1.42773685     1.22038995    -0.43069167
 h      0.77515367    -1.80874019     0.98854347
 h     -1.73785727     1.64576298    -0.87284963
 h      0.26841664     3.11478027    -0.80702474
 h      2.32276452     1.33130272    -1.02558456
 o      2.27910589    -1.15024483    -0.19803698
 h      2.81446260    -0.89538134    -0.87511235
 c     -2.33091189    -1.28405509     0.27381713
 h     -2.53117449    -1.86792429     1.14944075
 h     -3.22016717    -1.20192449    -0.37642762
 h     -1.81846620    -2.19200810    -0.16720348
 h     -1.04906424     1.73549384     0.82635182
          17

 c      1.40617784    -0.21014961     0.12091369
 c      0.28228234    -0.64493882     0.83089096
 c     -0.95545606    -0.28812656     0.32266185
 c     -0.97868945     1.21027587    -0.06910667
 c      0.19388334     2.00486702    -0.69959295
 c      1.41388845     1.21670017    -0.45376377
 h      0.79701621    -1.79413339     1.03329497
 h     -1.81177523     1.61074225    -0.85127048
 h      0.31020253     3.13060189    -0.80782782
 h      2.37818746     1.31848220    -1.07575187
 o      2.27133159    -1.15430782    -0.19189043
 h      2.78988873    -0.87287223    -0.88871731
 c     -2.31755930    -1.28911425     0.25487127
 h     -2.45361821    -1.89068304     1.13838144
 h     -3.27220597    -1.13616179    -0.38417679
 h     -1.79008354    -2.22179327    -0.13816477
 h     -1.01749846     1.75189438     0.85834942
          17

 c      1.40835515    -0.20931346     0.13591103
 c      0.27886972    -0.64214948     0.82968423
 c     -0.95279620    -0.28804379     0.32205879
 c     -0.97026462     1.21955092    -0.05475238
 c      0.19142904     2.00157322    -0.69905782
 c      1.39985157     1.21249715    -0.47882033
 h      0.79113623    -1.75733110     1.08225113
 h     -1.87823010     1.56226378    -0.80840855
 h      0.34523251     3.13360452    -0.81342715
 h      2.42303980     1.31405521    -1.11527865
 o      2.26239230    -1.15819208    -0.18402590
 h      2.78822842    -0.84118160    -0.92642080
 c     -2.30177873    -1.29453515     0.23466786
 h     -2.38249266    -1.90535854     1.14262576
 h     -3.30795761    -1.06481953    -0.38137454
 h     -1.76516332    -2.24280169    -0.11772043
 h     -0.99486784     1.77315402     0.90042433
          17

 c      1.40925681    -0.20553929     0.14890890
 c      0.27669547    -0.64333375     0.82851622
 c     -0.95143848    -0.28735047     0.32168835
 c     -0.96392662     1.23018849    -0.04277745
 c      0.19257513     1.99533015    -0.69607060
 c      1.38654982     1.20767502    -0.50590661
 h      0.75779132    -1.70102455     1.13369806
 h     -1.93106084     1.50353468    -0.74375470
 h      0.37172458     3.12149125    -0.82334454
 h      2.44766723     1.31680220    -1.13935090
 o      2.25338944    -1.16134406    -0.17578253
 h      2.79383038    -0.80945208    -0.96701172
 c     -2.28402385    -1.30015124     0.21363785
 h     -2.31972197    -1.90850172     1.15778904
 h     -3.31976958    -0.99402541    -0.36428186
 h     -1.74535023    -2.25386637    -0.10937189
 h     -0.98072569     1.79418805     0.94460327
          17

 c      1.40886315    -0.19891212     0.15954260
 c      0.27558071    -0.64795933     0.82768909
 c     -0.95121463    -0.28597885     0.32152772
 c     -0.96005490     1.24205093    -0.03235372
 c      0.19712910     1.98644145    -0.69098684
 c      1.37450662     1.20208472    -0.53476665
 h      0.69971862    -1.63136743     1.18661666
 h     -1.96653952     1.43905601    -0.65958081
 h      0.38855363     3.09475147    -0.83730092
 h      2.44765065     1.32579425    -1.14650294
 o      2.24512702    -1.16326599    -0.16820996
 h      2.79504562    -0.78550488    -0.99353688
 c     -2.26450639    -1.30575009     0.19253600
 h     -2.26687742    -1.89684911     1.17790778
 h     -3.30436442    -0.92896561    -0.33228307
 h     -1.73159657    -2.25531034    -0.11566621
 h     -0.97439760     1.81038433     0.98337600
          17

 c      1.40718882    -0.18970334     0.16751997
 c      0.27497938    -0.65487219     0.82722880
 c     -0.95180991    -0.28388687     0.32157841
 c     -0.95875732     1.25477611    -0.02265470
 c      0.20469014     1.97506769    -0.68414617
 c      1.36400551     1.19553831    -0.56495261
 h      0.62325946    -1.56034684     1.24216388
 h     -1.98390041     1.37427927    -0.56068483
 h      0.39541790     3.05674146    -0.85528952
 h      2.42217815     1.34025232    -1.13743793
 o      2.23798639    -1.16364668    -0.16181587
 h      2.78649684    -0.77374928    -0.99754055
 c     -2.24328083    -1.31100014     0.17219998
 h     -2.22506739    -1.86868348     1.19728009
 h     -3.26204914    -0.87354063    -0.28698053
 h     -1.72416501    -2.24880159    -0.13814246
 h     -0.97496089     1.81869324     1.01156046
          17

 c      1.40423940    -0.17837952     0.17266658
 c      0.27402761    -0.66220126     0.82670240
 c     -0.95278445    -0.28106808     0.32185291
 c     -0.95978795     1.26782833    -0.01290473
 c      0.21463316     1.96123600    -0.67585455
 c      1.35510621     1.18780217    -0.59584945
 h      0.53827741    -1.50677318     1.30580806
 h     -1.98634413     1.31516944    -0.45425257
 h      0.39287093     3.01346317    -0.87768185
 h      2.37402118     1.35963345    -1.11484934
 o      2.23206324    -1.16232818    -0.15670967
 h      2.76726700    -0.77587261    -0.97703966
 c     -2.22027848    -1.31546287     0.15345283
 h     -2.19472608    -1.82429026     1.21129511
 h     -3.19667366    -0.82994431    -0.23181379
 h     -1.72260148    -2.23714980    -0.17741256
 h     -0.98120136     1.81777633     1.02671008
          17

 c      1.40000763    -0.16558118     0.17494257
 c      0.27198803    -0.66813692     0.82542306
 c     -0.95363614    -0.27754819     0.32233999
 c     -0.96248648     1.28059712    -0.00242955
 c      0.22612993     1.94491909    -0.66637408
 c      1.34750331     1.17857322    -0.62663574
 h      0.45351508    -1.48744453     1.38527853
 h     -1.98182811     1.26738253    -0.34923122
 h      0.38211548     2.97247609    -0.90522597
 h      2.31123446     1.38402108    -1.08406963
 o      2.22722642    -1.15929878    -0.15266453
 h      2.74015281    -0.79104189    -0.93567655
 c     -2.19524762    -1.31871219     0.13707203
 h     -2.17548708    -1.76592452     1.21675701
 h     -3.11636199    -0.79781377    -0.17197151
 h     -1.72591318    -2.22373340    -0.23322296
 h     -0.99158104     1.80789331     1.02912542
          17

 c      1.39452030    -0.15204146     0.17441151
 c      0.26870966    -0.67245991     0.82344017
 c     -0.95387984    -0.27336912     0.32297509
 c     -0.96589693     1.29249091     0.00919739
[truncated: 34,518 more chars]
