# Supplementary material for: Photochemical permutation of meta-substituted phenols
Source: Nat Commun. 2025 Aug 13;16:7502. doi: 10.1038/s41467-025-62549-5 (PMC12350626; doi:10.1038/s41467-025-62549-5)
Supplement: Supplementary file 3 — Source Data [file 41467_2025_62549_MOESM3_ESM.zip › Source data/NAMD_trajectories/trajectory020.xyz]

          17

 c      1.19366320    -0.45223093    -0.02827670
 c     -0.08219891    -1.06233377    -0.04114578
 c     -1.26614067    -0.27537768     0.10646947
 c     -1.16386938     1.25339092    -0.04836084
 c      0.21508600     1.78798706     0.01254070
 c      1.33287013     1.05147091    -0.00564015
 h     -0.10880557    -2.12078866     0.08687735
 h     -1.66204270     1.37049184    -1.04567783
 h      0.34776786     2.99788264     0.24938403
 h      2.34919695     1.33543651    -0.06065747
 o      2.23601919    -1.18096471     0.02265329
 h      2.90530088    -0.65447815    -0.10722668
 c     -2.64428218    -0.84889684    -0.00528124
 h     -2.61260491    -2.07623935    -0.31503242
 h     -3.20157488    -0.66590276     0.97400758
 h     -3.04189343    -0.31978790    -0.71765262
 h     -1.69139517     1.55247435     0.69192664
          17

 c      1.19057275    -0.45511471    -0.03405872
 c     -0.07687055    -1.05702963    -0.03927016
 c     -1.26851688    -0.28029445     0.10250758
 c     -1.15839609     1.25796264    -0.04661099
 c      0.21786194     1.79481572     0.01119240
 c      1.33393267     1.05405172    -0.00800184
 h     -0.13065560    -2.14906850     0.09637139
 h     -1.67301893     1.37891429    -1.01968511
 h      0.35355054     2.97833426     0.23945057
 h      2.34361149     1.35115691    -0.06570789
 o      2.23319148    -1.18406216     0.02665224
 h      2.89993216    -0.65052200    -0.10164046
 c     -2.64089953    -0.85534247    -0.00649923
 h     -2.62074705    -2.06620313    -0.31861990
 h     -3.22040171    -0.68623606     0.98348751
 h     -3.05222040    -0.32594363    -0.72453376
 h     -1.72083847     1.57777426     0.73498250
          17

 c      1.18609187    -0.45503691    -0.03977571
 c     -0.07252847    -1.05169583    -0.03634923
 c     -1.26982372    -0.28554102     0.09778814
 c     -1.15222416     1.26017737    -0.04676332
 c      0.22008025     1.80478700     0.01069557
 c      1.33464095     1.05277432    -0.01089758
 h     -0.15234830    -2.17540213     0.10058521
 h     -1.68459077     1.39651272    -0.99371581
 h      0.35501297     2.93368560     0.22428438
 h      2.34915315     1.37768201    -0.06978759
 o      2.22843580    -1.19048843     0.03119252
 h      2.95541802    -0.61016054    -0.10504141
 c     -2.63529767    -0.86565643    -0.00423247
 h     -2.62953114    -2.02706529    -0.31218073
 h     -3.23513316    -0.71038269     0.98109181
 h     -3.08981722    -0.30589359    -0.76760919
 h     -1.77141101     1.62218151     0.79919736
          17

 c      1.18081057    -0.45196433    -0.04540847
 c     -0.06960088    -1.04729142    -0.03238518
 c     -1.27009012    -0.29072561     0.09236530
 c     -1.14692225     1.26090574    -0.04635835
 c      0.22170348     1.81693906     0.01086619
 c      1.33517420     1.04793258    -0.01433440
 h     -0.17185523    -2.19086829     0.09884211
 h     -1.69798891     1.42342502    -0.97103564
 h      0.35295681     2.87390285     0.20549416
 h      2.36146028     1.41229093    -0.07258268
 o      2.22434751    -1.19812260     0.03577319
 h      3.02824179    -0.56648100    -0.10940524
 c     -2.62882739    -0.87797918    -0.00036392
 h     -2.63792025    -1.96565432    -0.29720348
 h     -3.24450541    -0.73720818     0.96636031
 h     -3.14034921    -0.27640074    -0.82303442
 h     -1.82314908     1.67306065     0.85918096
          17

 c      1.17549107    -0.44603534    -0.05092727
 c     -0.06843334    -1.04440748    -0.02745571
 c     -1.26943810    -0.29542259     0.08627146
 c     -1.14331084     1.26071535    -0.04407088
 c      0.22261165     1.82937448     0.01138378
 c      1.33585833     1.04011382    -0.01830345
 h     -0.18735454    -2.19068844     0.09119447
 h     -1.71398202     1.45921733    -0.95324807
 h      0.34943941     2.81853983     0.18621518
 h      2.37338107     1.45060812    -0.07369713
 o      2.22255170    -1.20548789     0.04006576
 h      3.08799670    -0.54129557    -0.10963952
 c     -2.62258434    -0.89008896     0.00358951
 h     -2.64491744    -1.89680793    -0.27768038
 h     -3.24871641    -0.76488926     0.94118918
 h     -3.19057505    -0.25127971    -0.87103311
 h     -1.86457193     1.72208253     0.90157870
          17

 c      1.17087477    -0.43761205    -0.05627998
 c     -0.06921370    -1.04322643    -0.02170007
 c     -1.26804910    -0.29924554     0.07953922
 c     -1.14172943     1.26000275    -0.03949631
 c      0.22258527     1.83935769     0.01182048
 c      1.33695038     1.03011856    -0.02277027
 h     -0.19752333    -2.17421479     0.07831427
 h     -1.73210733     1.50261416    -0.93958739
 h      0.34784339     2.79562741     0.17083986
 h      2.37830016     1.48774889    -0.07289674
 o      2.22352127    -1.21189379     0.04393225
 h      3.12136946    -0.54276035    -0.10393692
 c     -2.61704467    -0.89943634     0.00703909
 h     -2.64995925    -1.84636461    -0.26126713
 h     -3.24950220    -0.79115168     0.90975822
 h     -3.23246089    -0.23758638    -0.90144461
 h     -1.89044893     1.76438243     0.92155476
          17

 c      1.16756305    -0.42726497    -0.06139437
 c     -0.07192502    -1.04350261    -0.01530264
 c     -1.26614002    -0.30188807     0.07222685
 c     -1.14233714     1.25914846    -0.03275265
 c      0.22147913     1.84488654     0.01191170
 c      1.33854138     1.01885151    -0.02767579
 h     -0.20175477    -2.14491828     0.06132025
 h     -1.75057749     1.55134893    -0.92746747
 h      0.35070508     2.82374887     0.16185828
 h      2.37202710     1.51931292    -0.07021684
 o      2.22716009    -1.21702527     0.04731967
 h      3.12380980    -0.57238160    -0.09202918
 c     -2.61220984    -0.90361456     0.00984114
 h     -2.65310664    -1.84276119    -0.25688670
 h     -3.25006367    -0.81363515     0.87831275
 h     -3.26171134    -0.23809589    -0.91025780
 h     -1.89870163     1.79695595     0.91839903
          17

 c      1.16597208    -0.41572611    -0.06618576
 c     -0.07633035    -1.04454486    -0.00847691
 c     -1.26394141    -0.30312589     0.06443460
 c     -1.14522270     1.25856643    -0.02419047
 c      0.21946159     1.84655321     0.01180828
 c      1.34055618     1.00721630    -0.03294571
 h     -0.20032206    -2.11059990     0.04158126
 h     -1.76690183     1.60234006    -0.91387294
 h      0.35681373     2.89089269     0.15690997
 h      2.35332541     1.54200716    -0.06594320
 o      2.23304724    -1.22080333     0.05022346
 h      3.09620455    -0.62775522    -0.07450114
 c     -2.60792220    -0.90240474     0.01144410
 h     -2.65407290    -1.89030760    -0.26653619
 h     -3.25433957    -0.83047386     0.85400919
 h     -3.27611279    -0.25332986    -0.89657580
 h     -1.88883519     1.81774643     0.89338226
          17

 c      1.16634322    -0.40382633    -0.07056467
 c     -0.08200692    -1.04528896    -0.00143954
 c     -1.26168720    -0.30281104     0.05630538
 c     -1.15037377     1.25867874    -0.01423707
 c      0.21688261     1.84641480     0.01182086
 c      1.34275569     0.99604392    -0.03850009
 h     -0.19433713    -2.08274513     0.02040187
 h     -1.77871047     1.65215144    -0.89669222
 h      0.36283431     2.96820057     0.15184713
 h      2.32391849     1.55407194    -0.06053110
 o      2.24031540    -1.22348261     0.05270630
 h      3.04701408    -0.70132882    -0.05300515
 c     -2.60414356    -0.89809104     0.01084167
 h     -2.65161719    -1.96398376    -0.28335224
 h     -3.26510457    -0.84096982     0.84231840
 h     -3.27480237    -0.28240559    -0.86140966
 h     -1.86156765     1.82541222     0.84926627
          17

 c      1.16878938    -0.39242079    -0.07444288
 c     -0.08843803    -1.04464272     0.00562646
 c     -1.25962213    -0.30087485     0.04801411
 c     -1.15757335     1.25982038    -0.00339213
 c      0.21403530     1.84609011     0.01213364
 c      1.34472461     0.98603221    -0.04426026
 h     -0.18522754    -2.07279077    -0.00138631
 h     -1.78435266     1.69752833    -0.87544767
 h      0.36620723     3.03251197     0.14410926
 h      2.28842533     1.55566675    -0.05450718
 o      2.24713627    -1.22595467     0.05495444
 h      3.00039812    -0.77575626    -0.03109961
 c     -2.60099678    -0.89318759     0.00747728
 h     -2.64476775    -2.03609230    -0.29943714
 h     -3.28171836    -0.84580094     0.84437344
 h     -3.25851007    -0.32301621    -0.80793796
 h     -1.81945523     1.81984442     0.79107842
          17

 c      1.17335238    -0.38229690    -0.07774114
 c     -0.09513161    -1.04210266     0.01258281
 c     -1.25800916    -0.29731374     0.03975347
 c     -1.16622439     1.26204320     0.00760873
 c      0.21110673     1.84636990     0.01278650
 c      1.34587202     0.97768470    -0.05015411
 h     -0.17391982    -2.08523811    -0.02347616
 h     -1.78318578     1.73584418    -0.85139127
 h      0.36571378     3.07102164     0.13287215
 h      2.25410446     1.54912657    -0.04836412
 o      2.25042870    -1.22980865     0.05726662
 h      3.00081774    -0.82324975    -0.01401036
 c     -2.59858875    -0.88943701     0.00173005
 h     -2.63344575    -2.08951863    -0.30992343
 h     -3.29983796    -0.84650539     0.85692440
 h     -3.23102642    -0.37042416    -0.74315363
 h     -1.76869622     1.80382789     0.72826094
          17

 c      1.18001700    -0.37408016    -0.08040023
 c     -0.10167741    -1.03808852     0.01929105
 c     -1.25713049    -0.29215940     0.03171725
 c     -1.17512462     1.26482603     0.01750721
 c      0.20821419     1.84748454     0.01373606
 c      1.34550058     0.97130088    -0.05612049
 h     -0.16067168    -2.11395620    -0.04546482
 h     -1.77562640     1.76537615    -0.82710549
 h      0.36103921     3.07821653     0.11826577
 h      2.22970808     1.53858576    -0.04245329
 o      2.24871377    -1.23560238     0.05971086
 h      3.06820570    -0.83360172    -0.00308642
 c     -2.59659515    -0.88817709    -0.00508343
 h     -2.61819653    -2.11599771    -0.31258086
 h     -3.31352391    -0.84474151     0.87478643
 h     -3.20207050    -0.41553692    -0.68067070
 h     -1.72181048     1.78595234     0.67778105
          17

 c      1.18866493    -0.36819769    -0.08238329
 c     -0.10771172    -1.03356846     0.02557196
 c     -1.25726932    -0.28546249     0.02407863
 c     -1.18254907     1.26701957     0.02454327
 c      0.20543456     1.84931976     0.01489765
 c      1.34303666     0.96707876    -0.06210884
 h     -0.14573958    -2.14662606    -0.06633334
 h     -1.76303260     1.78537914    -0.80572983
 h      0.35242876     3.05338691     0.10085735
 h      2.22263664     1.52826651    -0.03694351
 o      2.24447157    -1.24196285     0.06203220
 h      3.16120266    -0.82858378     0.00568679
 c     -2.59393986    -0.89074067    -0.01093718
 h     -2.59983845    -2.11249497    -0.30676070
 h     -3.31760335    -0.84177451     0.89316417
 h     -3.18895011    -0.44431928    -0.64128281
 h     -1.69689125     1.78111395     0.66320437
          17

 c      1.19904745    -0.36491059    -0.08366263
 c     -0.11288143    -1.02946528     0.03122029
 c     -1.25864977    -0.27731598     0.01696644
 c     -1.18739152     1.26787201     0.02773149
 c      0.20280413     1.85144496     0.01616188
 c      1.33836569     0.96528184    -0.06806776
 h     -0.12985141    -2.17161147    -0.08465176
 h     -1.74747533     1.79599695    -0.79006329
 h      0.34063461     3.00031078     0.08146713
 h      2.23517253     1.51993372    -0.03195490
 o      2.24022986    -1.24778027     0.06406821
 h      3.23905537    -0.82638186     0.01497051
 c     -2.58951657    -0.89796638    -0.01418269
 h     -2.57920630    -2.07963372    -0.29282081
 h     -3.30883991    -0.83827024     0.90857845
 h     -3.20717537    -0.44543757    -0.64139809
 h     -1.70444056     1.79867449     0.69873164
          17

 c      1.21079804    -0.36432682    -0.08420931
 c     -0.11686549    -1.02634808     0.03603929
 c     -1.26136378    -0.26789214     0.01045451
 c     -1.19023358     1.26819722     0.02822142
 c      0.20029103     1.85295212     0.01739803
 c      1.33196625     0.96627489    -0.07392699
 h     -0.11412940    -2.18136382    -0.09906001
 h     -1.73148389     1.79812519    -0.78192665
 h      0.32712413     2.92917154     0.06116347
 h      2.26296350     1.51192055    -0.02779435
 o      2.23722033    -1.25264749     0.06578483
 h      3.28257404    -0.83407123     0.02542049
 c     -2.58373837    -0.90905976    -0.01505383
 h     -2.55697873    -2.02248556    -0.27218153
 h     -3.28612691    -0.83432390     0.91892496
 h     -3.25231225    -0.42302280    -0.67502999
 h     -1.73497812     1.82901298     0.77241462
          17

 c      1.22345880    -0.36636882    -0.08399126
 c     -0.11941890    -1.02437524     0.03986710
 c     -1.26535260    -0.25744282     0.00457063
 c     -1.19226083     1.26934440     0.02805917
 c      0.19774018     1.85218521     0.01846587
 c      1.32469955     0.97032577    -0.07959401
 h     -0.09984508    -2.17287628    -0.10860169
 h     -1.71774611     1.79326787    -0.78193292
 h      0.31441463     2.85984664     0.04116946
 h      2.29746439     1.50089920    -0.02502055
 o      2.23592867    -1.25649678     0.06719951
 h      3.28519783    -0.85328668     0.03689148
 c     -2.57809134    -0.92172991    -0.01490472
 h     -2.53356429    -1.95368873    -0.24809231
 h     -3.25031258    -0.82963008     0.92339996
 h     -3.30558846    -0.39170128    -0.72198247
 h     -1.77192121     1.85571698     0.86050833
          17

 c      1.23649796    -0.37075060    -0.08297990
 c     -0.12039639    -1.02331031     0.04259571
 c     -1.27043090    -0.24627662    -0.00068641
 c     -1.19421637     1.27206902     0.02872371
 c      0.19487512     1.84687640     0.01926055
 c      1.31749328     0.97736868    -0.08496748
 h     -0.08822277    -2.14742185    -0.11289482
 h     -1.70868154     1.78328176    -0.78955862
 h      0.30583902     2.82059961     0.02232315
 h      2.32976413     1.48431918    -0.02428394
 o      2.23645762    -1.25941847     0.06834924
 h      3.24715202    -0.88317716     0.04895828
 c     -2.57369584    -0.93289333    -0.01463480
 h     -2.50874335    -1.89748277    -0.22658915
 h     -3.20400861    -0.82370838     0.92272775
 h     -3.35143014    -0.36391482    -0.76590199
 h     -1.80424406     1.86878807     0.94481328
          17

 c      1.24932234    -0.37699972    -0.08116337
 c     -0.11975307    -1.02252826     0.04418911
 c     -1.27630737    -0.23473485    -0.00533104
 c     -1.19643882     1.27652619     0.03095090
 c      0.19147434     1.83570727     0.01976807
 c      1.31116402     0.98690408    -0.08995585
 h     -0.08028686    -2.11057459    -0.11224894
 h     -1.70590691     1.76995385    -0.80322323
 h      0.30345072     2.83013493     0.00442502
 h      2.35302483     1.46158806    -0.02613298
 o      2.23850232    -1.26165780     0.06928268
 h      3.17582513    -0.92052790     0.06106964
 c     -2.57103557    -0.93933506    -0.01454879
 h     -2.48116682    -1.88480957    -0.21511762
 h     -3.15138882    -0.81607345     0.91962028
 h     -3.38156081    -0.34690704    -0.79790243
 h     -1.82675167     1.86477309     1.01483074
          17

 c      1.26129581    -0.38452362    -0.07856055
 c     -0.11753341    -1.02103252     0.04469841
 c     -1.28259693    -0.22316378    -0.00938190
 c     -1.19914688     1.28255272     0.03497958
 c      0.18756820     1.82007156     0.02000426
 c      1.30636747     0.99804933    -0.09449257
 h     -0.07672912    -2.07222028    -0.10773198
 h     -1.70984827     1.75463439    -0.82032846
 h      0.30581105     2.87702609    -0.01296108
 h      2.36335650     1.43409932    -0.03089851
 o      2.24091004    -1.26375847     0.07005270
 h      3.09271345    -0.95748992     0.07269570
 c     -2.57010722    -0.93985532    -0.01513997
 h     -2.44993472    -1.92643111    -0.21623564
 h     -3.09773300    -0.80631490     0.91894778
 h     -3.39251070    -0.34423470    -0.81383509
 h     -1.83737383     1.84367723     1.06491549
          17

 c      1.27177972    -0.39267490    -0.07523027
 c     -0.11386062    -1.01762093     0.04425001
 c     -1.28884297    -0.21189586    -0.01286015
 c     -1.20259105     1.28985528     0.04076943
 c      0.18332617     1.80287120     0.01992332
 c      1.30355287     1.00968870    -0.09854324
 h     -0.07787467    -2.04491540    -0.10094138
 h     -1.71975946     1.73819086    -0.83751383
 h      0.30967983     2.93345892    -0.02938558
 h      2.36005426     1.40483817    -0.03864948
 o      2.24105635    -1.26677503     0.07068341
 h      3.04317576    -0.97829589     0.08387570
 c     -2.57046249    -0.93631107    -0.01742295
 h     -2.41759006    -1.99901061    -0.22486805
 h     -3.04823234    -0.79427437     0.92662146
 h     -3.38348176    -0.35718365    -0.81203931
 h     -1.83544454     1.80704113     1.09200857
          17

 c      1.28019334    -0.40076765    -0.07127783
 c     -0.10892625    -1.01136270     0.04297910
 c     -1.29456551    -0.20124451    -0.01579075
 c     -1.20707048     1.29808352     0.04814231
 c      0.17890029     1.78656342     0.01944921
 c      1.30286592     1.02064921    -0.10210419
 h     -0.08385468    -2.03859810    -0.09316975
 h     -1.73413683     1.72125757    -0.85124083
 h      0.31248455     2.97729591    -0.04394549
 h      2.34577322     1.37792831    -0.04918987
 o      2.23656236    -1.27171412     0.07113747
 h      3.06909623    -0.96867001     0.09579444
 c     -2.57153675    -0.93124740    -0.02221901
 h     -2.38851528    -2.07205238    -0.23451002
 h     -3.00604378    -0.78043673     0.94648287
 h     -3.35564504    -0.38543520    -0.79260660
 h     -1.82106101     1.75722489     1.09463071
          17

 c      1.28608179    -0.40807253    -0.06685207
 c     -0.10299088    -1.00218509     0.04094811
 c     -1.29931057    -0.19149085    -0.01820457
 c     -1.21286083     1.30682531     0.05683251
 c      0.17443048     1.77269663     0.01851959
 c      1.30405621     1.02984489    -0.10519362
 h     -0.09475001    -2.05388261    -0.08444334
 h     -1.75126979     1.70454354    -0.85846698
 h      0.31279303     2.99662946    -0.05590833
 h      2.32652353     1.35810887    -0.06210546
 o      2.22946986    -1.27810946     0.07145151
 h      3.14249207    -0.93900190     0.10864971
 c     -2.57288471    -0.92637506    -0.02951862
 h     -2.36610977    -2.12596912    -0.24109395
 h     -2.97116754    -0.76616480     0.97722168
 h     -3.31284423    -0.42679393    -0.75809134
 h     -1.79520268     1.69744854     1.07304692
          17

 c      1.28918830    -0.41391926    -0.06211591
 c     -0.09639316    -0.99092464     0.03815023
 c     -1.30268267    -0.18287308    -0.02014656
 c     -1.22006885     1.31555571     0.06640250
 c      0.17007563     1.76211729     0.01709244
 c      1.30652144     1.03638222    -0.10783365
 h     -0.11030186    -2.08142507    -0.07365681
 h     -1.76969890     1.68903691    -0.85714951
 h      0.30998662     2.98679189    -0.06488329
 h      2.31063735     1.34997218    -0.07690733
 o      2.22311729    -1.28502682     0.07176270
 h      3.21413761    -0.90741540     0.12101242
 c     -2.57392375    -0.92277836    -0.03833380
 h     -2.35224612    -2.15132076    -0.24277558
 h     -2.94146774    -0.75337343     1.01262188
 h     -3.26381996    -0.47583333    -0.71572386
 h     -1.76059274     1.63235528     1.03084669
          17

 c      1.28949070    -0.41782722    -0.05721128
 c     -0.08955125    -0.97876849     0.03458654
 c     -1.30436976    -0.17558227    -0.02169090
 c     -1.22841136     1.32356985     0.07596410
 c      0.16599569     1.75515662     0.01514415
 c      1.30957175     1.03965277    -0.11002919
 h     -0.12954185    -2.10828980    -0.05965378
 h     -1.78848824     1.67603048    -0.84645212
 h      0.30401889     2.94797162    -0.07082905
 h      2.30567795     1.35683608    -0.09324596
 o      2.21928417    -1.29196797     0.07217858
 h      3.25800598    -0.88399708     0.13165738
 c     -2.57346522    -0.92146449    -0.04678873
 h     -2.34764521    -2.14472465    -0.23900538
 h     -2.91464833    -0.74384659     1.04475419
 h     -3.22518316    -0.52217119    -0.68032392
 h     -1.72353224     1.56880799     0.97849704
          17

 c      1.28719154    -0.41956770    -0.05223708
 c     -0.08292088    -0.96673508     0.03031214
 c     -1.30416273    -0.16975459    -0.02295570
 c     -1.23699188     1.32998040     0.08380922
 c      0.16229981     1.75164692     0.01267747
 c      1.31282680     1.03941825    -0.11175951
 h     -0.15087628    -2.12382922    -0.04194856
 h     -1.80736926     1.66703501    -0.82675991
 h      0.29541857     2.88505030    -0.07412351
 h      2.31406158     1.37948179    -0.11101360
 o      2.21859264    -1.29868711     0.07275002
 h      3.26462811    -0.87303485     0.13990724
 c     -2.56981310    -0.92339449    -0.05261892
 h     -2.35206582    -2.10686564    -0.22996967
 h     -2.88941909    -0.73875484     1.06694886
 h     -3.21884003    -0.55258659    -0.67169054
 h     -1.69599524     1.51590265     0.93771219
          17

 c      1.28268023    -0.41916325    -0.04724435
 c     -0.07692986    -0.95549171     0.02542955
 c     -1.30195576    -0.16545523    -0.02410393
 c     -1.24453075     1.33398056     0.08780230
 c      0.15899322     1.75075062     0.00973918
 c      1.31641003     1.03584101    -0.11299493
 h     -0.17245419    -2.12172204    -0.02077044
 h     -1.82682443     1.66368026    -0.79970991
 h      0.28554970     2.80970518    -0.07577550
 h      2.33120119     1.41556428    -0.13015486
 o      2.22105836    -1.30500099     0.07348728
 h      3.23247561    -0.87601497     0.14542093
 c     -2.56231973    -0.92851936    -0.05475369
 h     -2.36405136    -2.04311420    -0.21648570
 h     -2.86562773    -0.73855141     1.07521159
 h     -3.25386231    -0.56198533    -0.69715094
 h     -1.69268732     1.48173674     0.93673572
          17

 c      1.27648455    -0.41686055    -0.04224668
 c     -0.07193022    -0.94535824     0.02006989
 c     -1.29774757    -0.16265972    -0.02532683
 c     -1.25052949     1.33530818     0.08754477
 c      0.15594792     1.75070354     0.00643738
 c      1.32074190     1.02942189    -0.11372355
 h     -0.19251020    -2.09996475     0.00316347
 h     -1.84810680     1.66763084    -0.76822330
 h      0.27701070     2.74350774    -0.07771121
 h      2.34838034     1.46031142    -0.15036009
 o      2.22623279    -1.31077218     0.07436625
 h      3.16605693    -0.89218108     0.14819997
 c     -2.55247601    -0.93506577    -0.05416008
 h     -2.38038107    -1.96680647    -0.20046660
 h     -2.84397662    -0.74304085     1.06848887
 h     -3.31458049    -0.55849767    -0.74133043
 h     -1.71734873     1.46768180     0.98451660
          17

 c      1.26920902    -0.41309887    -0.03723690
 c     -0.06816580    -0.93633012     0.01438106
 c     -1.29166244    -0.16124061    -0.02681556
 c     -1.25571317     1.33417985     0.08523616
 c      0.15292549     1.74908099     0.00292783
 c      1.32620027     1.02087932    -0.11396217
 h     -0.20963873    -2.06067952     0.02890743
 h     -1.87295171     1.68037801    -0.73590944
 h      0.27332749     2.71482825    -0.08260797
 h      2.35718082     1.50796794    -0.17097298
 o      2.23296620    -1.31606342     0.07530490
 h      3.08016671    -0.91648086     0.14906707
 c     -2.54244536    -0.94006622    -0.05226104
 h     -2.39574811    -1.90376644    -0.18577631
 h     -2.82579060    -0.75140929     1.04848058
 h     -3.37854125    -0.55248577    -0.78408418
 h     -1.75779618     1.46912115     1.05964971
          17

 c      1.26147951    -0.40845638    -0.03220465
 c     -0.06574387    -0.92806334     0.00851363
 c     -1.28396071    -0.16096966    -0.02873338
 c     -1.26091105     1.33088605     0.08334751
 c      0.14974626     1.74454789    -0.00071111
 c      1.33293774     1.01102088    -0.11375171
 h     -0.22308004    -2.01034506     0.05556927
 h     -1.90263390     1.70271451    -0.70546459
 h      0.27645467     2.73832022    -0.09217619
 h      2.35209087     1.55303678    -0.19112435
 o      2.23884080    -1.32149612     0.07610020
 h      3.00941100    -0.93442935     0.15077671
 c     -2.53377349    -0.94031567    -0.04995584
 h     -2.40432251    -1.88751291    -0.17765129
 h     -2.81293012    -0.76220069     1.01963963
 h     -3.43047825    -0.55001546    -0.81292920
 h     -1.79987658     1.48079432     1.13618657
          17

 c      1.25391329    -0.40354694    -0.02715148
 c     -0.06462038    -0.91987386     0.00259574
 c     -1.27501532    -0.16153579    -0.03120393
 c     -1.26652133     1.32572865     0.08323355
 c      0.14647348     1.73831563    -0.00460672
 c      1.34084427     1.00063968    -0.11314727
 h     -0.23299949    -1.95986243     0.08267531
 h     -1.93675340     1.73403790    -0.67722846
 h      0.28446602     2.79796374    -0.10542602
 h      2.33114879     1.59104213    -0.20993060
 o      2.24061400    -1.32824157     0.07643504
 h      3.00166126    -0.92315148     0.15801633
 c     -2.52702730    -0.93482888    -0.04806492
 h     -2.40441370    -1.92965013    -0.17837168
 h     -2.80772477    -0.77341155     0.98924906
 h     -3.46241843    -0.55346424    -0.82233208
 h     -1.83505141     1.49862911     1.19864697
          17

 c      1.24711774    -0.39889917    -0.02209730
 c     -0.06463478    -0.91091200    -0.00329368
 c     -1.26528414    -0.16257959    -0.03430757
 c     -1.27267102     1.31912081     0.08528461
 c      0.14327708     1.73261295    -0.00897328
 c      1.34953528     0.99044671    -0.11220647
 h     -0.24043849    -1.92253919     0.11048876
 h     -1.97276326     1.77198662    -0.64921017
 h      0.29363491     2.86523036    -0.12002474
 h      2.29580742     1.61905798    -0.22667776
 o      2.23813646    -1.33614927     0.07626791
 h      3.05625831    -0.88207880     0.17128248
 c     -2.52200701    -0.92596807    -0.04769004
 h     -2.39941012    -2.00454536    -0.18496429
 h     -2.81257252    -0.78301375     0.96630715
 h     -3.47076302    -0.56312587    -0.81074595
 h     -1.85933916     1.51951117     1.24034676
          17

 c      1.24167596    -0.39492315    -0.01707752
 c     -0.06558878    -0.90066642    -0.00910488
 c     -1.25530759    -0.16375441    -0.03807854
 c     -1.27938804     1.31162434     0.08941539
 c      0.14025935     1.72900756    -0.01396047
 c      1.35835938     0.98101092    -0.11097571
 h     -0.24642368    -1.90812191     0.13971577
 h     -2.00673227     1.81281695    -0.61854480
 h      0.30101290     2.91895684    -0.13412211
 h      2.25071542     1.63622801    -0.24099874
 o      2.23421286    -1.34357324     0.07590806
 h      3.12620972    -0.83575798     0.18565916
 c     -2.51833946    -0.91670691    -0.04970067
 h     -2.39304865    -2.07979811    -0.19329977
 h     -2.82882666    -0.78982007     0.95792006
 h     -3.45466398    -0.57817255    -0.77913081
 h     -1.87107047     1.54089671     1.25917961
          17

 c      1.23809440    -0.39193859    -0.01213828
 c     -0.06733030    -0.88950532    -0.01472311
 c     -1.24570396    -0.16477804    -0.04250417
 c     -1.28664520     1.30390256     0.09542260
 c      0.13744122     1.72820226    -0.01962685
 c      1.36644711     0.97268976    -0.10947455
 h     -0.25069579    -1.91626537     0.17029411
 h     -2.03469555     1.85230084    -0.58313926
 h      0.30489753     2.94791236    -0.14669822
 h      2.20341963     1.64424620    -0.25304820
 o      2.23077725    -1.34933078     0.07560759
 h      3.17880408    -0.80213498     0.19724893
 c     -2.51571789    -0.90895205    -0.05415009
 h     -2.38742684    -2.13526235    -0.20071963
 h     -2.85537587    -0.79392788     0.96501375
 h     -3.41621367    -0.59682040    -0.73102760
 h     -1.86957103     1.56056231     1.25512193
          17

 c      1.23674627    -0.39018420    -0.00733149
 c     -0.06974492    -0.87859009    -0.01990846
 c     -1.23713961    -0.16545644    -0.04753049
 c     -1.29434594     1.29663822     0.10314223
 c      0.13480739     1.73032360    -0.02596311
 c      1.37281373     0.96559815    -0.10768660
 h     -0.25171851    -1.93722459     0.20056140
 h     -2.05372186     1.88661026    -0.54258709
 h      0.30449466     2.94760362    -0.15734319
 h      2.16340161     1.64730616    -0.26357777
 o      2.22860118    -1.35291098     0.07549296
 h      3.20038246    -0.78892634     0.20423344
 c     -2.51371009    -0.90374701    -0.06012377
 h     -2.38350048    -2.16149162    -0.20595940
 h     -2.88832823    -0.79629582     0.98189085
 h     -3.36251119    -0.61574576    -0.67391393
 h     -1.85467479     1.57647905     1.22935985
          17

 c      1.23783471    -0.38981580    -0.00270987
 c     -0.07266033    -0.86925547    -0.02435814
 c     -1.23027460    -0.16568295    -0.05307328
 c     -1.30228917     1.29044388     0.11244186
 c      0.13233855     1.73511639    -0.03291202
 c      1.37657544     0.95971236    -0.10557734
 h     -0.24794717    -1.95878360     0.22790451
 h     -2.06244481     1.91293183    -0.49835132
 h      0.29966413     2.91815826    -0.16611280
 h      2.13960134     1.65053530    -0.27365504
 o      2.22788798    -1.35416758     0.07561970
 h      3.18699268    -0.79843608     0.20596731
 c     -2.51131328    -0.90181995    -0.06593169
 h     -2.38166915    -2.15512322    -0.20860192
 h     -2.92239149    -0.79796834     1.00017636
 h     -3.30917902    -0.62897105    -0.62122758
 h     -1.82683040     1.58686812     1.18461535
          17

 c      1.24137112    -0.39090679     0.00167530
 c     -0.07579626    -0.86253173    -0.02780450
 c     -1.22568594    -0.16541791    -0.05902670
 c     -1.31009868     1.28575629     0.12307407
 c      0.13001307     1.74194612    -0.04037125
 c      1.37725614     0.95512730    -0.10315150
 h     -0.23872548    -1.97157356     0.24988025
 h     -2.06124246     1.92984862    -0.45355076
 h      0.29094063     2.86440028    -0.17360473
 h      2.13675309     1.65675055    -0.28388430
 o      2.22851808    -1.35318540     0.07599650
 h      3.14051687    -0.82965179     0.20256588
 c     -2.50683535    -0.90382236    -0.06953944
 h     -2.38197145    -2.11664384    -0.20876492
 h     -2.95265153    -0.79962832     1.01272870
 h     -3.28019075    -0.62780563    -0.59127842
 h     -1.78778630     1.59061685     1.12667150
          17

 c      1.24716963    -0.39344091     0.00577328
 c     -0.07879565    -0.85899774    -0.03006819
 c     -1.22377680    -0.16465985    -0.06526041
 c     -1.31710334     1.28269626     0.13439027
 c      0.12776985     1.74961571    -0.04817218
 c      1.37496243     0.95223942    -0.10050546
 h     -0.22438450    -1.97059722     0.26482830
 h     -2.05221567     1.93755002    -0.41251655
 h      0.27986389     2.79804940    -0.18129703
 h      2.15324640     1.66410221    -0.29368362
 o      2.22993085    -1.35034147     0.07656470
 h      3.07057510    -0.87722197     0.19521456
 c     -2.49924038    -0.90987148    -0.06967697
 h     -2.38394273    -2.05080345    -0.20708959
 h     -2.97554171    -0.80153873     1.01510631
 h     -3.29156776    -0.60607741    -0.59542300
 h     -1.74189115     1.58832772     1.06724856
          17

 c      1.25485632    -0.39729384     0.00953144
 c     -0.08128130    -0.85878438    -0.03107489
 c     -1.22470993    -0.16342792    -0.07161493
 c     -1.32225269     1.28093120     0.14503623
 c      0.12545421     1.75612761    -0.05604110
 c      1.37024753     0.95161891    -0.09780874
 h     -0.20604211    -1.95509623     0.27206123
 h     -2.03891174     1.93777629    -0.38005534
 h      0.26942400     2.74055401    -0.19206030
 h      2.18265284     1.66734301    -0.30143717
 o      2.23062618    -1.34656731     0.07712517
 h      3.00245445    -0.92726965     0.18733619
 c     -2.48981093    -0.91864468    -0.06681431
 h     -2.38626595    -1.96985700    -0.20516449
 h     -2.98905138    -0.80363585     1.00545016
 h     -3.33203037    -0.56765174    -0.62583001
 h     -1.69720711     1.58378346     1.02678774
          17

 c      1.26390149    -0.40219829     0.01289405
 c     -0.08290976    -0.86158554    -0.03086242
 c     -1.22840681    -0.16178158    -0.07791657
 c     -1.32438927     1.27979281     0.15326472
 c      0.12285380     1.75903798    -0.06362423
 c      1.36382124     0.95370589    -0.09523298
 h     -0.18542528    -1.92842627     0.27198340
 h     -2.02559081     1.93326703    -0.36032888
 h      0.26348551     2.71906864    -0.20993005
 h      2.21708277     1.66112000    -0.30531352
 o      2.22784349    -1.34348863     0.07728837
 h      2.98217329    -0.95541218     0.18539663
 c     -2.48093735    -0.92722738    -0.06216286
 h     -2.38647352    -1.89877390    -0.20652427
 h     -2.99267981    -0.80563707     0.98406527
 h     -3.37738193    -0.52280373    -0.66584239
 h     -1.66304010     1.58316867     1.02967071
          17

 c      1.27366702    -0.40770307     0.01580585
 c     -0.08341441    -0.86664944    -0.02959031
 c     -1.23457608    -0.15985744    -0.08400565
 c     -1.32304427     1.27893952     0.15852659
 c      0.11995030     1.75722921    -0.07073202
 c      1.35633829     0.95860632    -0.09289593
 h     -0.16470450    -1.89820153     0.26625588
 h     -2.01600696     1.92667343    -0.35554651
 h      0.26371785     2.74587376    -0.23728325
 h      2.24963163     1.64220220    -0.30394893
 o      2.22027453    -1.34197601     0.07685893
 h      3.03355461    -0.95045055     0.19279717
 c     -2.47438668    -0.93195339    -0.05654773
 h     -2.38142611    -1.87281202    -0.21702375
 h     -2.98747799    -0.80710525     0.95348464
 h     -3.41022507    -0.48053089    -0.70303336
 h     -1.64193139     1.58856553     1.08423041
          17

 c      1.28343704    -0.41317163     0.01821732
 c     -0.08263612    -0.87283815    -0.02753163
 c     -1.24272869    -0.15785440    -0.08974946
 c     -1.31869648     1.27876006     0.16228009
 c      0.11707107     1.75213164    -0.07758481
 c      1.34831955     0.96605240    -0.09084339
 h     -0.14619110    -1.87569023     0.25772390
 h     -2.01212765     1.91940180    -0.36503434
 h      0.26751737     2.80418330    -0.27184677
 h      2.27542697     1.61006091    -0.29671575
 o      2.21068875    -1.34102776     0.07621223
 h      3.11675998    -0.93250827     0.20389229
 c     -2.47088215    -0.93106364    -0.05068449
 h     -2.37002058    -1.90836714    -0.24059044
 h     -2.97627613    -0.80742181     0.91909712
 h     -3.42228299    -0.44636966    -0.73083811
 h     -1.62777496     1.59446656     1.17229250
          17

 c      1.29244152    -0.41787233     0.02008814
 c     -0.08053970    -0.87894081    -0.02499310
 c     -1.25220389    -0.15596523    -0.09502616
 c     -1.31209429     1.27983525     0.16638657
 c      0.11461016     1.74612791    -0.08461453
 c      1.34014506     0.97546435    -0.08905351
 h     -0.13182497    -1.87237752     0.24946668
 h     -2.01353447     1.91114662    -0.38525777
 h      0.27089386     2.86682655    -0.30881132
 h      2.29198214     1.56665312    -0.28373362
 o      2.20204555    -1.33979602     0.07573702
 h      3.18968961    -0.92007996     0.21282346
 c     -2.47024830    -0.92649583    -0.04588221
 h     -2.35521126    -1.98107776    -0.27353764
 h     -2.96377760    -0.80582231     0.88950714
 h     -3.41086002    -0.42315147    -0.74634052
 h     -1.61399855     1.59445404     1.26802284
          17

 c      1.29990955    -0.42110235     0.02139126
 c     -0.07722893    -0.88425887    -0.02215659
 c     -1.26223473    -0.15433696    -0.09970387
 c     -1.30386233     1.28249341     0.17189824
 c      0.11279092     1.74101093    -0.09217936
 c      1.33204679     0.98604530    -0.08744737
 h     -0.12266847    -1.89336045     0.24293260
 h     -2.01793723     1.90046531    -0.41087132
 h      0.27114599     2.91420058    -0.34405691
 h      2.29939219     1.51599886    -0.26579580
 o      2.19593727    -1.33811471     0.07562059
 h      3.23208307    -0.92057384     0.21690165
 c     -2.47193043    -0.92116859    -0.04371540
 h     -2.34113236    -2.05642934    -0.30844519
 h     -2.95551769    -0.80174414     0.87476858
 h     -3.37632788    -0.41208377    -0.74865683
 h     -1.59750569     1.58560343     1.35312927
          17

 c      1.30514872    -0.42229562     0.02211817
 c     -0.07294002    -0.88896666    -0.01899546
 c     -1.27201783    -0.15307036    -0.10363014
 c     -1.29450293     1.28676527     0.17910454
 c      0.11166885     1.73781382    -0.10049386
 c      1.32409462     0.99688401    -0.08590189
 h     -0.11879027    -1.93331078     0.23698427
 h     -2.02234986     1.88587818    -0.43616296
 h      0.26705806     2.93613561    -0.37500051
 h      2.30039638     1.46361598    -0.24423765
 o      2.19309251    -1.33611139     0.07592905
 h      3.23681081    -0.93568197     0.21529214
 c     -2.47545461    -0.91694809    -0.04520161
 h     -2.33067962    -2.11261410    -0.33947443
 h     -2.95503740    -0.79537644     0.88137765
 h     -3.32146614    -0.41319583    -0.73853976
 h     -1.57762002     1.56779730     1.41772579
          17

 c      1.30762263    -0.42110946     0.02228238
 c     -0.06800914    -0.89379940    -0.01537905
 c     -1.28076140    -0.15224165    -0.10663227
 c     -1.28444409     1.29244701     0.18791432
 c      0.11120699     1.73706055    -0.10966024
 c      1.31622135     1.00707365    -0.08427269
 h     -0.11952733    -1.98022674     0.22918218
 h     -2.02416905     1.86672796    -0.45619268
 h      0.25837437     2.92883367    -0.40032751
 h      2.29982866     1.41561616    -0.22067489
 o      2.19372738    -1.33397225     0.07666324
 h      3.20358654    -0.96450702     0.20809807
 c     -2.48054873    -0.91473655    -0.05026773
 h     -2.32544044    -2.13948382    -0.36322517
 h     -2.96132453    -0.78796472     0.90742317
 h     -3.25233099    -0.42486656    -0.71912586
 h     -1.55463687     1.54223984     1.45708113
          17

 c      1.30700804    -0.41748966     0.02192102
 c     -0.06283330    -0.89948727    -0.01122087
 c     -1.28772696    -0.15193417    -0.10852740
 c     -1.27405462     1.29916227     0.19813323
 c      0.11133057     1.73891616    -0.11969447
 c      1.30834220     1.01585382    -0.08243055
 h     -0.12380289    -2.02211459     0.21756505
 h     -2.02180887     1.84351192    -0.46741057
 h      0.24546155     2.89294073    -0.41978320
 h      2.30285928     1.37740710    -0.19658886
 o      2.19751558    -1.33189443     0.07776075
 h      3.13890119    -1.00384479     0.19631134
 c     -2.48682480    -0.91504760    -0.05774745
 h     -2.32617307    -2.13347215    -0.37801325
 h     -2.96980975    -0.78138296     0.94367557
 h     -3.18023561    -0.44237666    -0.69778864
 h     -1.52911030     1.51064710     1.46916734
          17

 c      1.30323032    -0.41168968     0.02109482
 c     -0.05783046    -0.90645511    -0.00653597
 c     -1.29227677    -0.15226365    -0.10914502
 c     -1.26363464     1.30641671     0.20958804
 c      0.11194391     1.74315326    -0.13051219
 c      1.30055078     1.02272995    -0.08029551
 h     -0.13037397    -2.05059598     0.20132292
 h     -2.01497305     1.81783281    -0.46789948
 h      0.22925676     2.83372485    -0.43439697
 h      2.31229331     1.35245005    -0.17294544
 o      2.20316252    -1.33019891     0.07904844
 h      3.06250281    -1.04619902     0.18255886
 c     -2.49335723    -0.91841296    -0.06573125
 h     -2.33305998    -2.09506730    -0.38331577
 h     -2.97566726    -0.77731387     0.97903734
 h     -3.12285308    -0.45635371    -0.68783667
 h     -1.50164919     1.47499753     1.45365250
          17

 c      1.29647568    -0.40421508     0.01988747
 c     -0.05340331    -0.91478277    -0.00143242
 c     -1.29392590    -0.15338334    -0.10835843
 c     -1.25338293     1.31364471     0.22211277
 c      0.11291650     1.74894364    -0.14185912
 c      1.29323242     1.02751093    -0.07784166
 h     -0.13801700    -2.06154038     0.18066405
 h     -2.00471242     1.79215425    -0.45741149
 h      0.21141583     2.76325998    -0.44731403
 h      2.32682459     1.34181366    -0.15015881
 o      2.20775582    -1.32953896     0.08017711
 h      3.01775580    -1.07689372     0.17214272
 c     -2.49899702    -0.92516938    -0.07223563
 h     -2.34559167    -2.02909455    -0.37977305
 h     -2.97588278    -0.77680389     1.00451512
 h     -3.09818228    -0.45553316    -0.70423041
 h     -1.47299571     1.43755578     1.41225884
          17

 c      1.28717458    -0.39568065     0.01840331
 c     -0.04992213    -0.92424065     0.00391094
 c     -1.29238998    -0.15547227    -0.10611372
 c     -1.24334183     1.32025025     0.23537650
 c      0.11406469     1.75461738    -0.15320673
 c      1.28696554     1.03026073    -0.07507276
 h     -0.14568145    -2.05484136     0.15652096
 h     -1.99332051     1.76945171    -0.43725683
 h      0.19437558     2.70298410    -0.46500113
 h      2.34182587     1.34463351    -0.12839174
 o      2.20821569    -1.33048322     0.08081751
 h      3.04920627    -1.08198485     0.16995510
 c     -2.50360894    -0.93432533    -0.07639592
 h     -2.36203738    -1.94791174    -0.37003168
 h     -2.96949337    -0.78030968     1.01443377
 h     -3.10985778    -0.43717725    -0.74942219
 h     -1.44435327     1.40097239     1.35073367
          17

 c      1.27593550    -0.38666102     0.01675968
 c     -0.04772349    -0.93429636     0.00926651
 c     -1.28761009    -0.15871549    -0.10244215
 c     -1.23333865     1.32565134     0.24852201
 c      0.11519122     1.75805120    -0.16380765
 c      1.28230896     1.03121768    -0.07199711
 h     -0.15264629    -2.03445295     0.13032303
 h     -1.98397187     1.75276042    -0.40995837
 h      0.18058250     2.67893860    -0.49652388
 h      2.35175611     1.35889798    -0.10784413
 o      2.20576551    -1.33232542     0.08113892
 h      3.13274548    -1.06860476     0.17295263
 c     -2.50835323    -0.94282175    -0.07864520
 h     -2.37873349    -1.87669447    -0.36059896
 h     -2.95713809    -0.78788228     1.00640943
 h     -3.14489344    -0.41057024    -0.80916982
 h     -1.41797728     1.36822175     1.28269618
          17

 c      1.26345956    -0.37768378     0.01507302
 c     -0.04706620    -0.94410008     0.01438802
 c     -1.27973132    -0.16327247    -0.09744663
 c     -1.22297949     1.32936375     0.25979789
 c      0.11619959     1.75841065    -0.17325266
 c      1.27966008     1.03071833    -0.06862106
 h     -0.15868698    -2.00860985     0.10377268
 h     -1.97997907     1.74462675    -0.37856154
 h      0.17073666     2.70120937    -0.54681365
 h      2.35223854     1.38210667    -0.08880222
 o      2.20337297    -1.33396855     0.08146201
 h      3.21672990    -1.05089583     0.17573299
 c     -2.51453000    -0.94657642    -0.07954229
 h     -2.39057474    -1.85115897    -0.36201493
 h     -2.94075286    -0.79915276     0.98133503
 h     -3.18766826    -0.38706966    -0.86642142
 h     -1.39768416     1.34196061     1.23311638
          17

 c      1.25046529    -0.36927831     0.01344699
 c     -0.04807114    -0.95255687     0.01905347
 c     -1.26904889    -0.16922570    -0.09127158
 c     -1.21184156     1.33113120     0.26711723
 c      0.11710068     1.75714935    -0.18197983
 c      1.27919936     1.02914555    -0.06495658
 h     -0.16412192    -1.98896636     0.07847114
 h     -1.98375231     1.74654180    -0.34568101
 h      0.16364827     2.75222222    -0.61051346
 h      2.34109928     1.41173181    -0.07153939
 o      2.20258506    -1.33475541     0.08193795
 h      3.27229419    -1.03628427     0.17565170
 c     -2.52264942    -0.94355246    -0.07987179
 h     -2.39521560    -1.88795370    -0.38014210
 h     -2.92367351    -0.81307094     0.94412262
 h     -3.22756877    -0.37379261    -0.90986808
 h     -1.38753745     1.32330538     1.23052169
          17

 c      1.23763598    -0.36196859     0.01196630
 c     -0.05071521    -0.95867249     0.02311420
 c     -1.25598169    -0.17653812    -0.08407575
 c     -1.19994560     1.33094354     0.27019588
 c      0.11790406     1.75636763    -0.19081950
 c      1.28085672     1.02690170    -0.06103218
 h     -0.16944684    -1.98659226     0.05540917
 h     -1.99581322     1.75850486    -0.31264607
 h      0.15804820     2.80613861    -0.67738135
 h      2.31869092     1.44556296    -0.05621410
 o      2.20385266    -1.33433698     0.08260650
 h      3.28835164    -1.02754090     0.17190416
 c     -2.53224596    -0.93564076    -0.08145620
 h     -2.39595783    -1.96233384    -0.40805863
 h     -2.91082374    -0.82784278     0.90469135
 h     -3.25863894    -0.37376799    -0.93361340
 h     -1.38740884     1.31188213     1.28059490
          17

 c      1.22559807    -0.35622470     0.01069429
 c     -0.05488376    -0.96213690     0.02651449
 c     -1.24109737    -0.18503997    -0.07601069
 c     -1.18791532     1.32891153     0.27105670
 c      0.11859505     1.75743471    -0.20042363
 c      1.28430131     1.02437259    -0.05690028
 h     -0.17454687    -2.00534790     0.03478310
 h     -2.01419638     1.77880579    -0.27910678
 h      0.15330691     2.84507155    -0.73905931
 h      2.28785294     1.48198902    -0.04280858
 o      2.20710966    -1.33252384     0.08346092
 h      3.26249030    -1.02530432     0.16449155
 c     -2.54244764    -0.92580036    -0.08643995
 h     -2.39727660    -2.03972025    -0.43531942
 h     -2.90794523    -0.84158003     0.87663136
 h     -3.27778809    -0.38752934    -0.93521747
 h     -1.39190925     1.30736919     1.35960124
          17

 c      1.21491264    -0.35241930     0.00967444
 c     -0.06038939    -0.96359085     0.02925411
 c     -1.22513724    -0.19442210    -0.06720891
 c     -1.17654894     1.32525146     0.27185628
 c      0.11914523     1.76090516    -0.21113880
 c      1.28897937     1.02187965    -0.05264059
 h     -0.17833237    -2.03901001     0.01649970
 h     -2.03472855     1.80423007    -0.24346786
 h      0.14920228     2.86005054    -0.79042760
 h      2.25348470     1.52016994    -0.03110379
 o      2.21191830    -1.32925721     0.08446559
 h      3.19868625    -1.02859445     0.15392618
 c     -2.55250770    -0.91597072    -0.09617075
 h     -2.40176497    -2.09851984    -0.45550577
 h     -2.91889656    -0.85333685     0.87061843
 h     -3.28395312    -0.41393609    -0.91491012
 h     -1.39515197     1.30946250     1.44039360
          17

 c      1.20606027    -0.35080823     0.00893510
 c     -0.06690844    -0.96424330     0.03134230
 c     -1.20901267    -0.20424755    -0.05779256
 c     -1.16648009     1.32028865     0.27381181
 c      0.11951362     1.76679367    -0.22306854
 c      1.29421897     1.01965447    -0.04835862
 h     -0.17937485    -2.07590268     0.00074116
 h     -2.05237948     1.83081273    -0.20403039
 h      0.14567341     2.84788205    -0.82880241
 h      2.22143231     1.55989015    -0.02069499
 o      2.21721076    -1.32469189     0.08554269
 h      3.11144837    -1.03342435     0.14142402
 c     -2.56200990    -0.90718463    -0.11046337
 h     -2.41037822    -2.12870692    -0.46599786
 h     -2.94253597    -0.86342625     0.88605185
 h     -3.27852424    -0.44996468    -0.87616189
 h     -1.39337535     1.31733799     1.50625969
          17

 c      1.19941429    -0.35151820     0.00849447
 c     -0.07392698    -0.96532602     0.03278996
 c     -1.19377198    -0.21398808    -0.04789409
 c     -1.15808381     1.31440108     0.27744539
 c      0.11965434     1.77475062    -0.23612996
 c      1.29939655     1.01786591    -0.04417660
 h     -0.17671934    -2.10522842    -0.01201813
 h     -2.06284077     1.85475215    -0.15998392
 h      0.14270205     2.80927133    -0.85339851
 h      2.19665279     1.60087372    -0.01106597
 o      2.22066361    -1.31943230     0.08654709
 h      3.03591278    -1.02904587     0.12930192
 c     -2.57062162    -0.90017031    -0.12763886
 h     -2.42316326    -2.12661854    -0.46632541
 h     -2.97320227    -0.87251803     0.91169473
 h     -3.26712761    -0.48971512    -0.82737904
 h     -1.38462333     1.32974359     1.54924514
          17

 c      1.19520574    -0.35451905     0.00836406
 c     -0.08077527    -0.96780521     0.03361877
 c     -1.18053237    -0.22307583    -0.03767148
 c     -1.15148154     1.30796022     0.28298298
 c      0.11953540     1.78407462    -0.25004168
 c      1.30408903     1.01669229    -0.04021911
 h     -0.17015703    -2.12010562    -0.02128350
 h     -2.06356014     1.87308473    -0.11179487
 h      0.14025932     2.74886751    -0.86570729
 h      2.18146760     1.64179044    -0.00171313
 o      2.21904690    -1.31456277     0.08732599
 h      3.02271703    -0.99782078     0.12005125
 c     -2.57757429    -0.89572206    -0.14518750
 h     -2.43961806    -2.09232936    -0.45722658
 h     -3.00426665    -0.88080560     0.93426497
 h     -3.26199865    -0.52348354    -0.78341780
 h     -1.36792449     1.34523854     1.56613999
          17

 c      1.19349540    -0.35959175     0.00855123
 c     -0.08673734    -0.97228435     0.03386323
 c     -1.17036330    -0.23096541    -0.02730405
 c     -1.14656870     1.30128930     0.29056127
 c      0.11916008     1.79358264    -0.26421399
 c      1.30810380     1.01637200    -0.03659986
 h     -0.16010864    -2.11802082    -0.02676538
 h     -2.05419167     1.88407515    -0.06116424
 h      0.13829422     2.67697137    -0.87101655
 h      2.17515326     1.67979125     0.00773863
 o      2.21234010    -1.31024737     0.08793065
 h      3.07321705    -0.93810804     0.11300177
 c     -2.58166952    -0.89452026    -0.16059638
 h     -2.45866560    -2.02966598    -0.44046083
 h     -3.03062055    -0.88799696     0.94429407
 h     -3.27977696    -0.53990279    -0.76176277
 h     -1.34278771     1.36231884     1.55622984
          17

 c      1.19418627    -0.36634143     0.00905940
 c     -0.09117701    -0.97894109     0.03356641
 c     -1.16412664    -0.23721134    -0.01696657
 c     -1.14303358     1.29462948     0.30025356
 c      0.11856911     1.80147009    -0.27758314
 c      1.31139605     1.01716160    -0.03341248
 h     -0.14743891    -2.10068796    -0.02849857
 h     -2.03673807     1.88746116    -0.01081293
 h      0.13676251     2.61137357    -0.88052523
 h      2.17506993     1.71110705     0.01748837
 o      2.20381656    -1.30536731     0.08850878
 h      3.13798757    -0.87004938     0.10602568
 c     -2.58249202    -0.89622119    -0.17252706
 h     -2.47833887    -1.94884519    -0.41932685
 h     -3.04916694    -0.89361048     0.93706382
 h     -3.32745911    -0.53379451    -0.76906281
 h     -1.30903028     1.37945896     1.52086555
          17

 c      1.19704753    -0.37425530     0.00988497
 c     -0.09364338    -0.98744222     0.03277985
 c     -1.16233736    -0.24154844    -0.00680392
 c     -1.14037365     1.28810237     0.31194320
 c      0.11782971     1.80567508    -0.28874229
 c      1.31397373     1.01923285    -0.03072438
 h     -0.13330535    -2.07417909    -0.02690291
 h     -2.01545816     1.88456921     0.03583622
 h      0.13560360     2.57330708    -0.90989778
 h      2.17823192     1.73220577     0.02757125
 o      2.19586595    -1.29908121     0.08912436
 h      3.18257777    -0.81017379     0.09838582
 c     -2.58133528    -0.89863627    -0.18117365
 h     -2.49549177    -1.87158016    -0.39982075
 h     -3.05856061    -0.89714224     0.91170671
 h     -3.39230881    -0.51053399    -0.79496837
 h     -1.26685394     1.39521537     1.46465203
          17

 c      1.20171067    -0.38275144     0.01101218
 c     -0.09394482    -0.99689532     0.03157005
 c     -1.16511063    -0.24393961     0.00307250
 c     -1.13795017     1.28167031     0.32504383
 c      0.11703799     1.80526267    -0.29693941
 c      1.31584453     1.02259227    -0.02857364
 h     -0.11897864    -2.04886691    -0.02277971
 h     -1.99623714     1.87806069     0.07517677
 h      0.13449278     2.57141504    -0.96751897
 h      2.18238397     1.74072132     0.03788882
 o      2.18963070    -1.29109758     0.08979265
 h      3.19324916    -0.76677669     0.09019668
 c     -2.58008828    -0.89818253    -0.18713214
 h     -2.50638572    -1.83215361    -0.39080950
 h     -3.05907877    -0.89808205     0.87053347
 h     -3.45453308    -0.47947355    -0.82478207
 h     -1.21703118     1.40862239     1.39828688
          17

 c      1.20765978    -0.39121374     0.01241051
 c     -0.09216526    -1.00602289     0.03001681
 c     -1.17217856    -0.24456030     0.01257858
 c     -1.13514127     1.27512805     0.33814313
 c      0.11631426     1.80121598    -0.30294762
 c      1.31699390     1.02706077    -0.02697319
 h     -0.10559859    -2.03729570    -0.01714461
 h     -1.98498880     1.87097974     0.10427689
 h      0.13273946     2.59257861    -1.04417502
 h      2.18646416     1.73588130     0.04824242
 o      2.18566268    -1.28144908     0.09051909
 h      3.16671639    -0.74347754     0.08182536
 c     -2.57994361    -0.89231539    -0.19107702
 h     -2.50917309    -1.85452357    -0.39876914
 h     -3.05286044    -0.89592319     0.81930764
 h     -3.49979626    -0.44795239    -0.84883089
 h     -1.16077811     1.42006847     1.34193675
          17

 c      1.21422918    -0.39901906     0.01403579
 c     -0.08862371    -1.01371309     0.02819303
 c     -1.18294706    -0.24373268     0.02165031
 c     -1.13162895     1.26819806     0.34915757
 c      0.11575827     1.79516761    -0.30825512
 c      1.31736795     1.03230210    -0.02592307
 h     -0.09395936    -2.04823503    -0.01084391
 h     -1.98523358     1.86518809     0.12195001
 h      0.12972911     2.61676702    -1.12257136
 h      2.19072300     1.71858390     0.05837750
 o      2.18420358    -1.27037984     0.09131171
 h      3.10578457    -0.74095261     0.07368734
 c     -2.58109153    -0.88218073    -0.19438590
 h     -2.50573422    -1.92172954    -0.42094626
 h     -3.04433730    -0.89037998     0.76799315
 h     -3.52060695    -0.42027991    -0.86261691
 h     -1.09865166     1.43188770     1.32223453
          17

 c      1.22062379    -0.40556981     0.01583343
 c     -0.08379481    -1.01963295     0.02614740
 c     -1.19659511    -0.24187113     0.03022783
 c     -1.12758410     1.26084956     0.35694153
 c      0.11541841     1.78828424    -0.31406870
 c      1.31687348     1.03785924    -0.02541967
 h     -0.08450373    -2.08034867    -0.00425328
 h     -1.99636220     1.86027991     0.12935950
 h      0.12521576     2.63004563    -1.18909185
 h      2.19662074     1.69122168     0.06805174
 o      2.18507306    -1.25839738     0.09218794
 h      3.02099709    -0.75582088     0.06609375
 c     -2.58310805    -0.87063274    -0.19886309
 h     -2.49934480    -1.99816025    -0.44981269
 h     -3.03993755    -0.88180521     0.72995235
 h     -3.51410731    -0.39854668    -0.86483582
 h     -1.03000217     1.44596876     1.35250893
          17

 c      1.22597135    -0.41033923     0.01774544
 c     -0.07822517    -1.02422891     0.02391992
 c     -1.21218274    -0.23943789     0.03824326
 c     -1.12332578     1.25358616     0.36262881
 c      0.11528141     1.78117359    -0.32110941
 c      1.31540986     1.04320182    -0.02545770
 h     -0.07744504    -2.12303680     0.00256641
 h     -2.01411650     1.85403134     0.12952498
 h      0.11923487     2.62557346    -1.23598730
 h      2.20641465     1.65718448     0.07707671
 o      2.18716151    -1.24654774     0.09319896
 h      2.93821335    -0.77578574     0.05878722
 c     -2.58544441    -0.85970773    -0.20586649
 h     -2.49254306    -2.05867547    -0.47934092
 h     -3.04552585    -0.87128707     0.71671882
 h     -3.48065506    -0.38330351    -0.85628463
 h     -0.95632665     1.46008645     1.41714428
          17

 c      1.22943242    -0.41290526     0.01972124
 c     -0.07247747    -1.02819308     0.02156682
 c     -1.22873934    -0.23688017     0.04563403
 c     -1.11897090     1.24713838     0.36818459
 c      0.11526043     1.77408690    -0.32971316
 c      1.31293339     1.04780206    -0.02602433
 h     -0.07281378    -2.16333929     0.00953508
 h     -2.03273849     1.84386606     0.12613284
 h      0.11193269     2.60111410    -1.25975372
 h      2.22224447     1.61997968     0.08526841
 o      2.18804472    -1.23668381     0.09448293
 h      2.90372127    -0.77500379     0.05000624
 c     -2.58777547    -0.85048247    -0.21555034
 h     -2.48694782    -2.09079854    -0.50596421
 h     -3.06218982    -0.86015411     0.72987516
 h     -3.42390099    -0.37351015    -0.83988537
 h     -0.88287391     1.46993315     1.48950356
          17

 c      1.23037366    -0.41294939     0.02172586
 c     -0.06710990    -1.03204339     0.01916394
 c     -1.24533152    -0.23457528     0.05236618
 c     -1.11449847     1.24203691     0.37490070
 c      0.11520655     1.76705321    -0.33991945
 c      1.30952828     1.05123513    -0.02708737
 h     -0.07045874    -2.19123084     0.01643715
 h     -2.04709709     1.82811622     0.12252621
 h      0.10344396     2.55742086    -1.25991982
 h      2.24484365     1.58223591     0.09230095
 o      2.18645193    -1.22998547     0.09618440
 h      2.94368219    -0.73773344     0.03773861
 c     -2.58991852    -0.84363398    -0.22674458
 h     -2.48357462    -2.08945655    -0.52779322
 h     -3.08541548    -0.84944988     0.75966014
 h     -3.35212642    -0.36564323    -0.82161945
 h     -0.81558267     1.47253513     1.55055402
          17

 c      1.22852136    -0.41026119     0.02374161
 c     -0.06266349    -1.03600525     0.01679423
 c     -1.26110498    -0.23281337     0.05844632
 c     -1.10983627     1.23850295     0.38330466
 c      0.11494401     1.75989284    -0.35147331
 c      1.30545143     1.05324139    -0.02858495
 h     -0.07009125    -2.20114423     0.02297536
 h     -2.05388738     1.80657505     0.12123392
 h      0.09381027     2.49807418    -1.23923173
 h      2.27258988     1.54517961     0.09757011
 o      2.18489912    -1.22517118     0.09819445
 h      3.02105313    -0.68673424     0.02388124
 c     -2.59137941    -0.83983182    -0.23753802
 h     -2.48305381    -2.05375239    -0.54400141
 h     -3.10892572    -0.83980182     0.79235291
 h     -3.27951474    -0.35233509    -0.81164768
 h     -0.75900895     1.46671958     1.59060918
          17

 c      1.22398462    -0.40481473     0.02577117
 c     -0.05962235    -1.04002339     0.01453511
 c     -1.27529380    -0.23180775     0.06392112
 c     -1.10485793     1.23649664     0.39350808
 c      0.11431000     1.75211048    -0.36370266
 c      1.30112090     1.05370870    -0.03042817
 h     -0.07136199    -2.19180763     0.02884354
 h     -2.05203278     1.78053222     0.12387567
 h      0.08288214     2.43063308    -1.20538811
 h      2.30170961     1.50894339     0.10020821
 o      2.18592746    -1.22075818     0.10031511
 h      3.09462341    -0.64632570     0.01159778
 c     -2.59136772    -0.83969427    -0.24599527
 h     -2.48563872    -1.98647533    -0.55469535
 h     -3.12801871    -0.83149782     0.81668359
 h     -3.22271963    -0.32327546    -0.82232729
 h     -0.71620008     1.45243929     1.60566312
          17

 c      1.21717237    -0.39682792     0.02783738
 c     -0.05837666    -1.04375859     0.01245004
 c     -1.28721281    -0.23171533     0.06886754
 c     -1.09936233     1.23578293     0.40545485
 c      0.11319684     1.74274724    -0.37531787
 c      1.29702179     1.05261905    -0.03252006
 h     -0.07393161    -2.16608154     0.03378796
 h     -2.04269713     1.75257442     0.13120409
 h      0.07008801     2.36825362    -1.17360714
 h      2.32754492     1.47335829     0.09927555
 o      2.19056024    -1.21598191     0.10241553
 h      3.14394415    -0.62712300     0.00280010
 c     -2.58975890    -0.84293337    -0.25102511
 h     -2.49094520    -1.89634261    -0.56148846
 h     -3.14028537    -0.82463349     0.82551742
 h     -3.18912096    -0.27304204    -0.85893488
 h     -0.68907506     1.43028618     1.59476213
          17

 c      1.20868470    -0.38675006     0.02997434
 c     -0.05920216    -1.04655138     0.01058338
 c     -1.29627481    -0.23265600     0.07336706
 c     -1.09308784     1.23598487     0.41899691
 c      0.11157665     1.73053350    -0.38454268
 c      1.29359254     1.05000441    -0.03477815
 h     -0.07753212    -2.13115170     0.03767353
 h     -2.02900827     1.72621654     0.14320133
 h      0.05419872     2.32786997    -1.16515109
 h      2.34601266     1.43862468     0.09400463
 o      2.19887972    -1.21044860     0.10442030
 h      3.16115213    -0.63193120    -0.00162553
 c     -2.58764584    -0.84727556    -0.25275701
 h     -2.49745090    -1.80312733    -0.56928943
 h     -3.14516545    -0.81929369     0.81539533
 h     -3.17102194    -0.20871840    -0.91272846
 h     -0.67853309     1.40136365     1.55927704
          17

 c      1.19921301    -0.37520365     0.03221462
 c     -0.06225236    -1.04743791     0.00895888
 c     -1.30203552    -0.23472229     0.07747114
 c     -1.08581216     1.23663229     0.43379513
 c      0.10942734     1.71485527    -0.39030772
 c      1.29115882     1.04591850    -0.03714589
 h     -0.08200804    -2.09820218     0.04054379
 h     -2.01529153     1.70527539     0.15928329
 h      0.03401852     2.31891778    -1.19317116
 h      2.35459605     1.40558440     0.08397091
 o      2.21047983    -1.20393621     0.10628960
 h      3.14483109    -0.65980575    -0.00141206
 c     -2.58644158    -0.84871587    -0.25160268
 h     -2.50226701    -1.74067572    -0.58861051
 h     -3.14360659    -0.81563784     0.78599759
 h     -3.15638269    -0.14382717    -0.96897012
 h     -0.68394286     1.36741175     1.50403008
          17

 c      1.18946918    -0.36291874     0.03457905
 c     -0.06756217    -1.04539651     0.00758478
 c     -1.30421592    -0.23796437     0.08118974
 c     -1.07757259     1.23722684     0.44901206
 c      0.10656132     1.69663135    -0.39345561
 c      1.28990363     1.04042622    -0.03959481
 h     -0.08728255    -2.07950779     0.04259672
 h     -2.00561964     1.69294456     0.17869219
 h      0.01016600     2.33304284    -1.24826527
 h      2.35285436     1.37570202     0.06916536
 o      2.22453957    -1.19642917     0.10802972
 h      3.09970133    -0.70633160     0.00300650
 c     -2.58696488    -0.84391465    -0.24788326
 h     -2.50296016    -1.73776437    -0.63088988
 h     -3.13827252    -0.81375985     0.74042974
 h     -3.13753092    -0.08923432    -1.01623587
 h     -0.70175340     1.33101878     1.44047264
          17

 c      1.18015588    -0.35066633     0.03707097
 c     -0.07506274    -1.03990815     0.00647101
 c     -1.30270195    -0.24235534     0.08450904
 c     -1.06893392     1.23734310     0.46288148
 c      0.10262556     1.67751185    -0.39578137
 c      1.28983151     1.03361589    -0.04212926
 h     -0.09322080    -2.08199575     0.04398540
 h     -2.00209449     1.69085146     0.20098016
 h     -0.01499844     2.35329264    -1.30946770
 h      2.34264228     1.35090487     0.05000219
 o      2.23949398    -1.18834468     0.10974651
 h      3.04234744    -0.76055762     0.00970520
 c     -2.58909847    -0.83339147    -0.24309735
 h     -2.50079996    -1.78276082    -0.69315758
 h     -3.13430273    -0.81345914     0.68645556
 h     -3.11143701    -0.05086811    -1.04805526
 h     -0.72364400     1.29550245     1.39091315
          17

 c      1.17195563    -0.33919338     0.03967436
 c     -0.08457644    -1.03140667     0.00564676
 c     -1.29759303    -0.24777789     0.08740950
 c     -1.06092669     1.23677563     0.47293219
 c      0.09726345     1.65881887    -0.39865956
 c      1.29073983     1.02562027    -0.04479305
 h     -0.09954275    -2.10222719     0.04459125
 h     -2.00403018     1.69868200     0.22621413
 h     -0.03908486     2.36624900    -1.36017538
 h      2.32798556     1.33335607     0.02725528
 o      2.25242372    -1.18085063     0.11173837
 h      3.01121052    -0.80036562     0.01382838
 c     -2.59202575    -0.81994830    -0.23991153
 h     -2.49910597    -1.84073359    -0.76016684
 h     -3.13975560    -0.81435560     0.63695625
 h     -3.07777408    -0.03105598    -1.06148143
 h     -0.73790048     1.26360321     1.38527040
          17

 c      1.16549152    -0.32916894     0.04235419
 c     -0.09575880    -1.02107206     0.00515329
 c     -1.28928575    -0.25401505     0.08988128
 c     -1.05419405     1.23563385     0.47810603
 c      0.09023059     1.64134332    -0.40278748
 c      1.29224288     1.01664690    -0.04767089
 h     -0.10595666    -2.12910319     0.04408823
 h     -2.00870028     1.71459930     0.25466941
 h     -0.06049764     2.36436342    -1.39130489
 h      2.31424552     1.32513697     0.00189095
 o      2.26020188    -1.17522301     0.11437901
 h      3.04897239    -0.80333660     0.00951325
 c     -2.59471915    -0.80573405    -0.24068019
 h     -2.50018102    -1.88642810    -0.81887135
 h     -3.16338705    -0.81630098     0.60577707
 h     -3.03775678    -0.02973935    -1.05614613
 h     -0.73914910     1.23575140     1.43624261
          17

 c      1.16122015    -0.32119408     0.04507070
 c     -0.10799749    -1.01025910     0.00502054
 c     -1.27852159    -0.26070139     0.09195704
 c     -1.04849047     1.23411248     0.48023594
 c      0.08147038     1.62549942    -0.40840899
 c      1.29388034     1.00705319    -0.05088868
 h     -0.11233937    -2.15073857     0.04219725
 h     -2.01268684     1.73595303     0.28638411
 h     -0.07840542     2.34438270    -1.39904629
 h      2.30626512     1.32774344    -0.02520387
 o      2.26375306    -1.17085497     0.11756037
 h      3.13593586    -0.77890640    -0.00123880
 c     -2.59651334    -0.79193712    -0.24629926
 h     -2.50496658    -1.90786976    -0.86212457
 h     -3.20825030    -0.81940607     0.59792382
 h     -2.99393760    -0.04442753    -1.03445310
 h     -0.73363260     1.21151654     1.52230768
          17

 c      1.15935834    -0.31586541     0.04780446
 c     -0.12035421    -1.00013988     0.00525399
 c     -1.26635546    -0.26728446     0.09374029
 c     -1.04345758     1.23225944     0.48194689
 c      0.07114066     1.61143868    -0.41547271
 c      1.29531266     0.99740951    -0.05460974
 h     -0.11877329    -2.15873902     0.03881921
 h     -2.01277155     1.75980562     0.32099615
 h     -0.09258540     2.30615356    -1.38315035
 h      2.30605984     1.34143895    -0.05339515
 o      2.26600134    -1.16643159     0.12091243
 h      3.22268297    -0.74912456    -0.01217854
 c     -2.59741245    -0.77943012    -0.25588025
 h     -2.51354794    -1.90067081    -0.88680164
 h     -3.26751234    -0.82338447     0.60509097
 h     -2.95063374    -0.06896972    -1.00277779
 h     -0.72940206     1.19140287     1.61262311
          17

 c      1.15991069    -0.31377900     0.05056512
 c     -0.13162676    -0.99161111     0.00583448
 c     -1.25405783    -0.27306248     0.09539423
 c     -1.03905055     1.23002306     0.48499120
 c      0.05958838     1.59904948    -0.42362096
 c      1.29645861     0.98847448    -0.05902915
 h     -0.12545967    -2.14919315     0.03401604
 h     -2.00657201     1.78337136     0.35773916
 h     -0.10348364     2.25258092    -1.34704430
 h      2.31165416     1.36482548    -0.08218985
 o      2.26864094    -1.16130635     0.12422200
 h      3.28071120    -0.72581985    -0.01959081
 c     -2.59766729    -0.76925442    -0.26742404
 h     -2.52551874    -1.86441377    -0.89209110
 h     -3.32914619    -0.82722541     0.61366567
 h     -2.91443117    -0.09186267    -0.97295983
 h     -0.73040726     1.17615353     1.68666623
          17

 c      1.16274513    -0.31543037     0.05337749
 c     -0.14051705    -0.98526753     0.00672330
 c     -1.24297229    -0.27728188     0.09709690
 c     -1.03538383     1.22733353     0.49026385
 c      0.04731613     1.58784705    -0.43202426
 c      1.29744267     0.98106608    -0.06436131
 h     -0.13259385    -2.12254598     0.02793986
 h     -1.99304110     1.80441993     0.39549380
 h     -0.11261897     2.19073430    -1.29979951
 h      2.31817027     1.39506848    -0.11099534
 o      2.27232345    -1.15530570     0.12741360
 h      3.29902336    -0.71328192    -0.02202213
 c     -2.59733296    -0.76257123    -0.27867719
 h     -2.54012300    -1.80185619    -0.87900854
 h     -3.38251644    -0.82962630     0.61305759
 h     -2.89310082    -0.09733226    -0.96073360
 h     -0.73740460     1.16613530     1.73416461
          17

 c      1.16766817    -0.32106238     0.05625791
 c     -0.14585126    -0.98131881     0.00787057
 c     -1.23433636    -0.27925804     0.09898862
 c     -1.03254073     1.22413485     0.49818203
 c      0.03496171     1.57682931    -0.43915607
 c      1.29842873     0.97586321    -0.07080963
 h     -0.14026707    -2.08368852     0.02076799
 h     -1.97273195     1.82158380     0.43289335
 h     -0.12321457     2.13330793    -1.25886612
 h      2.32019886     1.42869417    -0.13903189
 o      2.27720489    -1.14847161     0.13048011
 h      3.27527941    -0.71237185    -0.01915027
 c     -2.59648171    -0.75971471    -0.28804276
 h     -2.55622391    -1.72057707    -0.85128778
 h     -3.42073100    -0.82945749     0.59767446
 h     -2.89096993    -0.07461143    -0.97586269
 h     -0.74959033     1.16133070     1.75081936
          17

 c      1.17446215    -0.33055540     0.05919453
 c     -0.14678707    -0.97945772     0.00923082
 c     -1.22909461    -0.27849563     0.10113608
 c     -1.03050133     1.22038276     0.50890608
 c      0.02322411     1.56467666    -0.44302355
 c      1.29948936     0.97322801    -0.07852686
 h     -0.14844021    -2.04226121     0.01263290
 h     -1.94781253     1.83454024     0.46845404
 h     -0.13992361     2.09623581    -1.24747674
 h      2.31373122     1.46245682    -0.16545613
 o      2.28309920    -1.14100536     0.13346679
 h      3.21341658    -0.72154005    -0.01149559
 c     -2.59559236    -0.75895066    -0.29512553
 h     -2.57225019    -1.63708690    -0.81797808
 h     -3.44035372    -0.82592958     0.56597607
 h     -2.90474447    -0.02847426    -1.01211266
 h     -0.76537268     1.16143753     1.73586872
          17

 c      1.18287842    -0.34342126     0.06214008
 c     -0.14295102    -0.97884369     0.01078648
 c     -1.22775157    -0.27478564     0.10352325
 c     -1.02917542     1.21603335     0.52236771
 c      0.01256717     1.55077948    -0.44263364
 c      1.30056477     0.97312269    -0.08758215
 h     -0.15703868    -2.01166637     0.00351248
 h     -1.92179614     1.84401882     0.50069208
 h     -0.16553741     2.08683338    -1.27747131
 h      2.29704660     1.49394452    -0.18956849
 o      2.28923926    -1.13338646     0.13651436
 h      3.12763983    -0.73497863    -0.00109461
 c     -2.59530921    -0.75664285    -0.29985729
 h     -2.58649395    -1.58023411    -0.79612359
 h     -3.44088084    -0.81854675     0.51953275
 h     -2.92666612     0.02617965    -1.05415662
 h     -0.78248683     1.16586432     1.69186430
          17

 c      1.19260902    -0.35887056     0.06501507
 c     -0.13447497    -0.97847483     0.01256317
 c     -1.23029964    -0.26823937     0.10607204
 c     -1.02850335     1.21106312     0.53810033
 c      0.00293895     1.53595591    -0.43916747
 c      1.30146769     0.97513231    -0.09794701
 h     -0.16612534    -2.00412853    -0.00684466
 h     -1.89889026     1.85152571     0.52822654
 h     -0.19768744     2.09551861    -1.33541120
 h      2.27087827     1.52192159    -0.21098950
 o      2.29367975    -1.12669854     0.13997222
 h      3.05221499    -0.73750056     0.00669201
 c     -2.59592912    -0.74930087    -0.30212481
 h     -2.59796944    -1.57839653    -0.80369081
 h     -3.42501038    -0.80700853     0.46301493
 h     -2.94972635     0.07581816    -1.08933488
 h     -0.79762078     1.17363416     1.62658975
          17

 c      1.20325871    -0.37587467     0.06771041
 c     -0.12196748    -0.97789692     0.01461168
 c     -1.23623327    -0.25923914     0.10868162
 c     -1.02860079     1.20553908     0.55485033
 c     -0.00601441     1.52150108    -0.43467609
 c      1.30188141     0.97856297    -0.10950176
 h     -0.17580312    -2.02265584    -0.01872548
 h     -1.88293083     1.85868954     0.54991517
 h     -0.23145340     2.10682645    -1.39772700
 h      2.23822359     1.54650097    -0.22976570
 o      2.29369581    -1.12262038     0.14438331
 h      3.03570305    -0.70513188     0.00345975
 c     -2.59719145    -0.73664402    -0.30330802
 h     -2.60650046    -1.62691528    -0.83935070
 h     -3.39983636    -0.79129407     0.40498211
 h     -2.96929866     0.11216466    -1.11070503
 h     -0.80557138     1.18332679     1.55719930
          17

 c      1.21433488    -0.39321149     0.07008465
 c     -0.10645977    -0.97750276     0.01696320
 c     -1.24465477    -0.24835044     0.11125628
 c     -1.02990801     1.19967013     0.57028327
 c     -0.01465370     1.50827934    -0.43068426
 c      1.30136694     0.98257477    -0.12205266
 h     -0.18568318    -2.05844510    -0.03203627
 h     -1.87615508     1.86638520     0.56509670
 h     -0.26290613     2.10987118    -1.44700168
 h      2.20381493     1.56911076    -0.24638419
 o      2.28980619    -1.12145522     0.14979364
 h      3.07769119    -0.63725351    -0.01112179
 c     -2.59832699    -0.72097367    -0.30619160
 h     -2.61185801    -1.69417122    -0.88518544
 h     -3.37762007    -0.77204965     0.35795296
 h     -2.98269960     0.13126133    -1.11555571
 h     -0.79855216     1.19339971     1.51309851
          17

 c      1.22530155    -0.40954527     0.07196868
 c     -0.08928209    -0.97807925     0.01960527
 c     -1.25443312    -0.23623010     0.11371021
 c     -1.03303516     1.19376682     0.58208970
 c     -0.02327684     1.49664000    -0.42802277
 c      1.29944780     0.98630743    -0.13535713
 h     -0.19464059    -2.09743210    -0.04615574
 h     -1.87846363     1.87413365     0.57387205
 h     -0.28980441     2.09926729    -1.47407906
 h      2.17300307     1.59199426    -0.26163837
 o      2.28555157    -1.12183341     0.15567266
 h      3.13172235    -0.56131688    -0.02797182
 c     -2.59837340    -0.70435123    -0.31314608
 h     -2.61392001    -1.75352946    -0.92592696
 h     -3.37219733    -0.75068182     0.33475593
 h     -2.98863125     0.13211528    -1.10402318
 h     -0.76891510     1.20312563     1.52254450
          17

 c      1.23564252    -0.42359350     0.07319014
 c     -0.07184325    -0.98027245     0.02249211
 c     -1.26437255    -0.22354328     0.11596579
 c     -1.03804785     1.18820477     0.59062440
 c     -0.03212909     1.48660401    -0.42707688
 c      1.29579060     0.98901360    -0.14916460
 h     -0.20118475    -2.12754725    -0.06019554
 h     -1.88774961     1.88029863     0.57716635
 h     -0.31112896     2.07324428    -1.47547802
 h      2.14993092     1.61706262    -0.27628176
 o      2.28349018    -1.12279748     0.16163906
 h      3.16730201    -0.49845018    -0.04027674
 c     -2.59700895    -0.68801127    -0.32504719
 h     -2.61284645    -1.79076247    -0.95361431
 h     -3.38883786    -0.72859501     0.34019465
 h     -2.98709344     0.11637027    -1.07879364
 h     -0.71756970     1.21262667     1.58149499
          17

 c      1.24489592    -0.43427755     0.07359642
 c     -0.05542390    -0.98438939     0.02556343
 c     -1.27336107    -0.21089426     0.11795178
 c     -1.04427253     1.18345421     0.59845656
 c     -0.04142782     1.47798322    -0.42791731
 c      1.29037429     0.99018901    -0.16325792
 h     -0.20395311    -2.14142941    -0.07329375
 h     -1.90093117     1.88283214     0.57647995
 h     -0.32677120     2.03242751    -1.45165543
 h      2.13575897     1.64452894    -0.29065003
 o      2.28491186    -1.12402143     0.16753972
 h      3.17321447    -0.45876359    -0.04492767
 c     -2.59496119    -0.67286024    -0.34109362
 h     -2.60892472    -1.79955709    -0.96500015
 h     -3.41879030    -0.70656150     0.36701851
 h     -2.97988167     0.08905820    -1.04573258
 h     -0.65515775     1.22156998     1.65904741
          17

 c      1.25268961    -0.44082692     0.07305826
 c     -0.04102311    -0.99039144     0.02875957
 c     -1.28049229    -0.19876191     0.11959815
 c     -1.05092198     1.17998433     0.60774782
 c     -0.05138131     1.47039102    -0.43025468
 c      1.28352510     0.98960822    -0.17747043
 h     -0.20202430    -2.13640780    -0.08476612
 h     -1.91504207     1.88005055     0.57354524
 h     -0.33771393     1.97967105    -1.40712860
 h      2.12830056     1.67237574    -0.30445313
 o      2.29040171    -1.12544032     0.17333344
 h      3.14756952    -0.44643342    -0.04076631
 c     -2.59318716    -0.65987233    -0.35945101
 h     -2.60248796    -1.77789584    -0.95937296
 h     -3.44755358    -0.68500530     0.40256599
 h     -2.97155341     0.06001106    -1.01493579
 h     -0.59324752     1.22922710     1.72858818
          17

 c      1.25876456    -0.44283382     0.07143114
 c     -0.02922127    -0.99788717     0.03203362
 c     -1.28513798    -0.18740410     0.12080012
 c     -1.05739261     1.17816910     0.61961239
 c     -0.06221900     1.46315750    -0.43328744
 c      1.27581061     0.98719345    -0.19166355
 h     -0.19511020    -2.11419178    -0.09414027
 h     -1.92803160     1.87113670     0.57010278
 h     -0.34684702     1.92051539    -1.35250614
 h      2.12338187     1.69721114    -0.31666287
 o      2.30005842    -1.12708688     0.17905160
 h      3.09383762    -0.46198384    -0.02786252
 c     -2.59204934    -0.65012328    -0.37797719
 h     -2.59394139    -1.72701442    -0.93782539
 h     -3.46384417    -0.66431993     0.43599497
 h     -2.96963003     0.04363150    -1.00008620
 h     -0.53989387     1.23506711     1.77619796
          17

 c      1.26267435    -0.44033935     0.06817140
 c     -0.01932827    -1.00599414     0.03535071
 c     -1.28707461    -0.17598209     0.12120168
 c     -1.06320889     1.17836378     0.63502175
 c     -0.07493309     1.45511107    -0.43579571
 c      1.26799702     0.98244623    -0.20562942
 h     -0.18364444    -2.08143868    -0.10031026
 h     -1.93921617     1.85612332     0.56809948
 h     -0.36071537     1.86101705    -1.30734083
 h      2.11670799     1.71630350    -0.32338004
 o      2.31366535    -1.12931853     0.18497023
 h      3.02209531    -0.50136834    -0.00839156
 c     -2.59140376    -0.64403991    -0.39506031
 h     -2.58387335    -1.65270793    -0.90397026
 h     -3.46115248    -0.64481599     0.46044583
 h     -2.98129347     0.05175833    -1.01197712
 h     -0.50014124     1.23901735     1.79687653
          17

 c      1.26630735    -0.43353887     0.06419557
 c     -0.01404375    -1.01475818     0.03907481
 c     -1.28660509    -0.16742157     0.12165617
 c     -1.06805850     1.18006625     0.65080829
 c     -0.08667250     1.44722722    -0.43479005
 c      1.26001879     0.97659449    -0.21968049
 h     -0.16904169    -2.04736993    -0.10998934
 h     -1.94828451     1.83858714     0.56997346
 h     -0.38545947     1.81825213    -1.29469832
 h      2.10622794     1.72577925    -0.32778636
 o      2.32845831    -1.13252471     0.19130672
 h      2.95952156    -0.54354762     0.01074888
 c     -2.59112920    -0.64043218    -0.40901113
 h     -2.57224555    -1.57094815    -0.86412020
 h     -3.44131185    -0.62768398     0.47131618
 h     -3.00534566     0.08545934    -1.04824944
 h     -0.47248254     1.23803975     1.79343913
          17

 c      1.26922819    -0.42343424     0.05936143
 c     -0.01268047    -1.02250418     0.04328719
 c     -1.28367293    -0.16144005     0.12191879
 c     -1.07160283     1.18328286     0.66732776
 c     -0.09759221     1.43901256    -0.42959332
 c      1.25228288     0.96987792    -0.23380744
 h     -0.15379753    -2.02674500    -0.12370374
 h     -1.95689687     1.81979792     0.57676816
 h     -0.42573222     1.79271886    -1.32543777
 h      2.09060101     1.72525169    -0.32739440
 o      2.34189873    -1.13849992     0.19870279
 h      2.94596560    -0.55573965     0.01872137
 c     -2.59162764    -0.63586433    -0.41960479
 h     -2.55941338    -1.50939854    -0.83259343
 h     -3.40464605    -0.61292033     0.46729594
 h     -3.03459304     0.13105528    -1.09671357
 h     -0.45876015     1.23317092     1.76637513
          17

 c      1.27186862    -0.41339320     0.05532993
 c     -0.01716710    -1.03073757     0.04667819
 c     -1.27558807    -0.15780076     0.12218892
 c     -1.07326770     1.18400545     0.68512251
 c     -0.10585510     1.43275482    -0.42334117
 c      1.24271187     0.96566053    -0.24757409
 h     -0.13408109    -2.02325778    -0.13382877
 h     -1.96514924     1.80406087     0.59027938
 h     -0.47133266     1.79188901    -1.37955576
 h      2.06562951     1.70261337    -0.34015729
 o      2.35181882    -1.14666611     0.20735638
 h      3.00869373    -0.51711982     0.01510951
 c     -2.59338193    -0.62676960    -0.42671256
 h     -2.54189878    -1.49664279    -0.82306211
 h     -3.35087621    -0.60024432     0.45059365
 h     -3.06205457     0.17551790    -1.14490531
 h     -0.46431662     1.22937117     1.71369518
          17

 c      1.27484815    -0.40033978     0.05044463
 c     -0.02573843    -1.03478087     0.05036811
 c     -1.26380917    -0.15733450     0.12131607
 c     -1.07296055     1.18715267     0.70406426
 c     -0.11632506     1.42558441    -0.41622818
 c      1.23427767     0.95939311    -0.26060492
 h     -0.11688573    -2.05018259    -0.14984084
 h     -1.97550846     1.78842771     0.60806965
 h     -0.51889396     1.79007204    -1.43862192
 h      2.03918758     1.67483569    -0.34981195
 o      2.36098474    -1.15556571     0.21625790
 h      3.09521803    -0.47087444     0.00954817
 c     -2.59669969    -0.61141817    -0.43090579
 h     -2.52197735    -1.54168047    -0.84110060
 h     -3.28846564    -0.59055520     0.42354661
 h     -3.08029614     0.20677358    -1.18452938
 h     -0.48540725     1.22384927     1.64463173
          17

 c      1.27841025    -0.38526904     0.04488634
 c     -0.03788731    -1.03527108     0.05419965
 c     -1.24863309    -0.15990179     0.11921066
 c     -1.07129975     1.19246167     0.72275851
 c     -0.12961303     1.41802134    -0.40980272
 c      1.22652747     0.95100974    -0.27290007
 h     -0.10163738    -2.09695428    -0.16995983
 h     -1.98793003     1.77336365     0.63035112
 h     -0.56152431     1.78123549    -1.48501725
 h      2.01751230     1.64794304    -0.35727247
 o      2.37085799    -1.16325503     0.22484069
 h      3.17422993    -0.44322252     0.01004473
 c     -2.60062808    -0.59222256    -0.43450560
 h     -2.50201981    -1.61248986    -0.87253204
 h     -3.22841169    -0.58355434     0.39627963
 h     -3.08654219     0.22041548    -1.21099915
 h     -0.51379373     1.21729176     1.57610269
          17

 c      1.28268790    -0.36936396     0.03890665
 c     -0.05292789    -1.03354620     0.05784905
 c     -1.23050523    -0.16517358     0.11581518
 c     -1.06968202     1.19959700     0.73881670
 c     -0.14593353     1.41026560    -0.40491315
 c      1.21892761     0.94069285    -0.28451389
 h     -0.08779823    -2.14586435    -0.19056000
 h     -2.00178588     1.75886409     0.65721029
 h     -0.59540736     1.76283527    -1.50918607
 h      2.00644161     1.62771696    -0.36353112
 o      2.38190302    -1.16881516     0.23285007
 h      3.23094543    -0.44427845     0.01955199
 c     -2.60371416    -0.57185984    -0.44000590
 h     -2.48533826    -1.67717307    -0.90354312
 h     -3.18460465    -0.57909977     0.38400030
 h     -3.07999719     0.21552054    -1.22237348
 h     -0.53268146     1.21062875     1.53644243
          17

 c      1.28768420    -0.35396939     0.03282363
 c     -0.06990430    -1.03083109     0.06099314
 c     -1.21008725    -0.17265500     0.11109948
 c     -1.06958733     1.20824298     0.74995251
 c     -0.16518539     1.40231107    -0.40192192
 c      1.21113943     0.92909855    -0.29557804
 h     -0.07578835    -2.18223882    -0.20820326
 h     -2.01631962     1.74473746     0.68849868
 h     -0.61895091     1.73454117    -1.50706054
 h      2.00833498     1.61704964    -0.36931825
 o      2.39410282    -1.17186186     0.24018748
 h      3.25938788    -0.47607956     0.03851636
 c     -2.60477772    -0.55197905    -0.44886368
 h     -2.47423349    -1.71832032    -0.92673816
 h     -3.16666666    -0.57752068     0.39844332
 h     -3.06152013     0.19397787    -1.21913972
 h     -0.52447059     1.20417561     1.55241224
          17

 c      1.29331126    -0.34051636     0.02700235
 c     -0.08760973    -1.02803951     0.06338322
 c     -1.18830089    -0.18169819     0.10505434
 c     -1.07077692     1.21813671     0.75655534
 c     -0.18701803     1.39402984    -0.40085272
 c      1.20318061     0.91742839    -0.30630470
 h     -0.06670303    -2.19741913    -0.22050149
 h     -2.03126134     1.73092069     0.72366573
 h     -0.63220918     1.69742575    -1.47851355
 h      2.02041943     1.61453994    -0.37494474
 o      2.40720126    -1.17232394     0.24684034
 h      3.25853394    -0.53636545     0.06608949
 c     -2.60353999    -0.53369268    -0.46059127
 h     -2.46983376    -1.72856081    -0.93912394
 h     -3.17227776    -0.57892561     0.43587286
 h     -3.03397996     0.16108453    -1.20517251
 h     -0.49164821     1.19753196     1.61910662
          17

 c      1.29945171    -0.33037650     0.02181788
 c     -0.10464186    -1.02588322     0.06485474
 c     -1.16633064    -0.19148672     0.09769657
 c     -1.07162598     1.22897204     0.76116977
 c     -0.21084593     1.38519475    -0.40137506
 c      1.19531529     0.90718935    -0.31694729
 h     -0.06183051    -2.18801684    -0.22614145
 h     -2.04668339     1.71737798     0.76180088
 h     -0.63704768     1.65380665    -1.42765262
 h      2.03638459     1.61586080    -0.38047771
 o      2.42062300    -1.17047745     0.25288944
 h      3.23332343    -0.61817064     0.10007655
 c     -2.60022918    -0.51816472    -0.47305909
 h     -2.47246575    -1.70574585    -0.93997678
 h     -3.19079439    -0.58227507     0.48001253
 h     -3.00303520     0.12676153    -1.18930244
 h     -0.45310663     1.19102791     1.70626775
          17

 c      1.30601558    -0.32465910     0.01759937
 c     -0.11948288    -1.02495259     0.06533358
 c     -1.14555985    -0.20103741     0.08907676
 c     -1.07088604     1.24042983     0.76600813
 c     -0.23580625     1.37545504    -0.40262681
 c      1.18782400     0.89977225    -0.32773221
 h     -0.06231188    -2.15506636    -0.22480902
 h     -2.06223483     1.70377800     0.80180106
 h     -0.63808236     1.60758224    -1.36495925
 h      2.04951480     1.61639812    -0.38600381
 o      2.43303116    -1.16717930     0.25856861
 h      3.20125937    -0.70610318     0.13600246
 c     -2.59487072    -0.50669482    -0.48366190
 h     -2.48188417    -1.65110745    -0.92987401
 h     -3.21190357    -0.58570731     0.51473642
 h     -2.97691874     0.10509400    -1.18516794
 h     -0.42406137     1.18567224     1.78773362
          17

 c      1.31296516    -0.32399670     0.01456164
 c     -0.13063208    -1.02562685     0.06486510
 c     -1.12742100    -0.20927495     0.07927411
 c     -1.06810114     1.25226005     0.77234955
 c     -0.26070091     1.36431768    -0.40300227
 c      1.18086315     0.89607820    -0.33879019
 h     -0.06886510    -2.10436732    -0.21735793
 h     -2.07672275     1.68943612     0.84242874
 h     -0.64384143     1.56447530    -1.30994925
 h      2.05485124     1.61304577    -0.39173703
 o      2.44177383    -1.16401909     0.26428692
 h      3.20089097    -0.77395773     0.16677163
 c     -2.58738862    -0.50002893    -0.49039302
 h     -2.49720957    -1.57008149    -0.91079096
 h     -3.22892036    -0.58736716     0.52992756
 h     -2.96239572     0.10789143    -1.20429654
 h     -0.41159866     1.18237934     1.84877352
          17

 c      1.32028397    -0.32840272     0.01274994
 c     -0.13681404    -1.02779432     0.06366326
 c     -1.11317386    -0.21519265     0.06839077
 c     -1.06334034     1.26428997     0.78088265
 c     -0.28415247     1.35127824    -0.40048782
 c      1.17443352     0.89631549    -0.35011052
 h     -0.08150553    -2.04800460    -0.20628243
 h     -2.08834672     1.67357510     0.88230878
 h     -0.66527858     1.53059404    -1.28743765
 h      2.04997767     1.60484885    -0.39800117
 o      2.44461124    -1.16208354     0.27028052
 h      3.26470821    -0.80457023     0.18827378
 c     -2.57820234    -0.49718815    -0.49266551
 h     -2.51667514    -1.47593483    -0.88746687
 h     -3.23831157    -0.58583903     0.52118320
 h     -2.95872685     0.13496671    -1.24474744
 h     -0.41770249     1.18173700     1.88232976
          17

 c      1.32788386    -0.33727697     0.01202690
 c     -0.13719899    -1.03057177     0.06213597
 c     -1.10367874    -0.21805269     0.05654629
 c     -1.05695572     1.27638784     0.79199897
 c     -0.30529740     1.33619233    -0.39429944
 c      1.16838990     0.89998340    -0.36153228
 h     -0.09946532    -2.00521034    -0.19603136
 h     -2.09532823     1.65569814     0.91997614
 h     -0.70769666     1.50824296    -1.30844936
 h      2.03515974     1.59309242    -0.40517522
 o      2.44328249    -1.16051568     0.27629879
 h      3.36352202    -0.81295418     0.20446212
 c     -2.56819565    -0.49510014    -0.49086953
 h     -2.53768055    -1.39519331    -0.87002805
 h     -3.23884087    -0.58018112     0.48844376
 h     -2.95885588     0.17534700    -1.29230300
 h     -0.44160942     1.18403045     1.88578929
          17

 c      1.33555288    -0.34958246     0.01211292
 c     -0.13148122    -1.03262544     0.06075361
 c     -1.09924677    -0.21752564     0.04387011
 c     -1.04946230     1.28843298     0.80586204
 c     -0.32429673     1.31941682    -0.38598254
 c      1.16244818     0.90600911    -0.37277468
 h     -0.12185049    -1.99659572    -0.19152831
 h     -2.09658607     1.63588191     0.95399721
 h     -0.76471449     1.49428686    -1.35723487
 h      2.01330605     1.58117610    -0.41364895
 o      2.44062855    -1.15835633     0.28211572
 h      3.45237424    -0.81668968     0.21915331
 c     -2.55806334    -0.48977221    -0.48537721
 h     -2.55818321    -1.36353688    -0.87348331
 h     -3.23149547    -0.56980529     0.43556098
 h     -2.95574512     0.21699043    -1.33223458
 h     -0.48050287     1.18923437     1.86008733
          17

 c      1.34297965    -0.36408749     0.01265292
 c     -0.11981330    -1.03344066     0.05969105
 c     -1.09960331    -0.21369284     0.03050796
 c     -1.04151680     1.30032040     0.82222551
 c     -0.34176754     1.30144517    -0.37789592
 c      1.15619493     0.91299603    -0.38350043
 h     -0.14847976    -2.02850503    -0.19403320
 h     -2.09223660     1.61489584     0.98313169
 h     -0.82516939     1.48421261    -1.40862003
 h      1.98950730     1.57410381    -0.42378492
 o      2.43824972    -1.15533180     0.28768620
 h      3.50725489    -0.82288566     0.23344229
 c     -2.54788701    -0.47949708    -0.47724734
 h     -2.57818925    -1.39287449    -0.90423896
 h     -3.22039029    -0.55446842     0.37106025
 h     -2.94519325     0.25175585    -1.35519996
 h     -0.52883927     1.19683269     1.81112487
          17

 c      1.34980219    -0.37956512     0.01327887
 c     -0.10282687    -1.03395273     0.05867532
 c     -1.10393496    -0.20695961     0.01664699
 c     -1.03401553     1.31200004     0.84000698
 c     -0.35820118     1.28264395    -0.37174524
 c      1.14918517     0.91953367    -0.39338451
 h     -0.17881980    -2.08607457    -0.19949052
 h     -2.08381051     1.59416103     1.00649856
 h     -0.88035455     1.47502813    -1.44454241
 h      1.96944904     1.57709258    -0.43585277
 o      2.43685616    -1.15152511     0.29304649
 h      3.51915951    -0.83314423     0.24724186
 c     -2.53728908    -0.46621176    -0.46911628
 h     -2.59733334    -1.45506168    -0.95058033
 h     -3.21400433    -0.53459579     0.30874410
 h     -2.92543761     0.27534205    -1.35691613
 h     -0.57644377     1.20528986     1.75381902
          17

 c      1.35565408    -0.39492323     0.01365432
 c     -0.08164876    -1.03546887     0.05729590
 c     -1.11100084    -0.19795054     0.00253913
 c     -1.02821973     1.32353510     0.85687875
 c     -0.37389514     1.26324358    -0.36840096
 c      1.14116225     0.92451810    -0.40216516
 h     -0.21058239    -2.14717321    -0.20238845
 h     -2.07409502     1.57556891     1.02372049
 h     -0.92505249     1.46537574    -1.45577787
 h      1.95655886     1.59322347    -0.44992126
 o      2.43671834    -1.14715451     0.29825998
 h      3.48670908    -0.84690016     0.26010119
 c     -2.52571531    -0.45240231    -0.46382099
 h     -2.61376155    -1.51749648    -0.99712810
 h     -3.22377901    -0.51145420     0.26440969
 h     -2.89629639     0.28617208    -1.33684199
 h     -0.60693637     1.21128645     1.71630246
          17

 c      1.36020029    -0.40927855     0.01350112
 c     -0.05770188    -1.03873379     0.05526767
 c     -1.11929597    -0.18738643    -0.01149622
 c     -1.02530289     1.33504383     0.87018897
 c     -0.38902760     1.24339434    -0.36815729
 c      1.13224356     0.92736876    -0.40967098
 h     -0.24030921    -2.19512837    -0.19894673
 h     -2.06654705     1.56116793     1.03502269
 h     -0.95649137     1.45500350    -1.43918755
 h      1.94972155     1.62150063    -0.46575283
 o      2.43772053    -1.14251689     0.30339900
 h      3.41508538    -0.86202930     0.27140384
 c     -2.51300277    -0.43960546    -0.46283058
 h     -2.62569355    -1.56147091    -1.03427793
 h     -3.25614945    -0.48634195     0.24631670
 h     -2.85887035     0.28512219    -1.29786633
 h     -0.60378313     1.21062056     1.72916195
          17

 c      1.36316628    -0.42198568     0.01261350
 c     -0.03245044    -1.04389264     0.05246293
 c     -1.12723653    -0.17598071    -0.02509161
 c     -1.02503730     1.34634144     0.87988339
 c     -0.40367001     1.22320584    -0.37094528
 c      1.12286348     0.92800882    -0.41582279
 h     -0.26447582    -2.22081486    -0.18741323
 h     -2.06436603     1.55277394     1.04122667
 h     -0.97372609     1.44448700    -1.39601500
 h      1.94392855     1.65715752    -0.48279632
 o      2.43898130    -1.13806307     0.30854231
 h      3.32179429    -0.87329363     0.28028000
 c     -2.49997536    -0.42882902    -0.46573402
 h     -2.63198771    -1.57868588    -1.05744890
 h     -3.30464982    -0.45985303     0.24902921
 h     -2.81584865     0.27630432    -1.24697028
 h     -0.56705364     1.20300348     1.79155087
          17

 c      1.36435940    -0.43262430     0.01085963
 c     -0.00723036    -1.05073751     0.04887053
 c     -1.13334367    -0.16437997    -0.03785132
 c     -1.02592519     1.35687907     0.88843677
 c     -0.41773133     1.20275652    -0.37633230
 c      1.11352338     0.92666172    -0.42061842
 h     -0.28007112    -2.22079956    -0.16742679
 h     -2.06924476     1.55160261     1.04356614
 h     -0.97797864     1.43537772    -1.33200498
 h      1.93316285     1.69386250    -0.50030197
 o      2.43810675    -1.13463261     0.31379078
 h      3.24835827    -0.86847006     0.28529827
 c     -2.48796008    -0.42104333    -0.47092972
 h     -2.63202331    -1.56613529    -1.06486293
 h     -3.35482856    -0.43240419     0.26044932
 h     -2.77208231     0.26841697    -1.19612755
 h     -0.51307378     1.19310617     1.87222535
          17

 c      1.36365870    -0.44093634     0.00816487
 c      0.01683404    -1.05885662     0.04456525
 c     -1.13640027    -0.15314117    -0.04937539
 c     -1.02666469     1.36614516     0.89799120
 c     -0.43083375     1.18205787    -0.38333335
 c      1.10456792     0.92365144    -0.42411636
 h     -0.28488439    -2.19594617    -0.13953739
 h     -2.08035563     1.55809092     1.04333624
 h     -0.97399815     1.43087955    -1.25904061
 h      1.91286321     1.72586141    -0.51748092
 o      2.43209164    -1.13334746     0.31926663
 h      3.24638614    -0.83055418     0.28467294
 c     -2.47795615    -0.41729161    -0.47654987
 h     -2.62561715    -1.52383474    -1.05640027
 h     -3.39383343    -0.40470781     0.27056367
 h     -2.73413985     0.27441223    -1.16090057
 h     -0.45782610     1.18567039     1.94324580
          17

 c      1.36098750    -0.44674248     0.00448366
 c      0.03886959    -1.06761962     0.03969487
 c     -1.13555494    -0.14273747    -0.05930830
 c     -1.02662275     1.37382434     0.90954064
 c     -0.44217260     1.16097248    -0.39028530
 c      1.09608718     0.91929483    -0.42642349
 h     -0.27792019    -2.15146652    -0.10500573
 h     -2.09444177     1.57196474     1.04161208
 h     -0.97155318     1.43686449    -1.19638175
 h      1.88091867     1.74911160    -0.53363936
 o      2.42217787    -1.13406162     0.32497434
 h      3.30110713    -0.76325514     0.27884657
 c     -2.47053637    -0.41810018    -0.48127443
 h     -2.61314824    -1.45503468    -1.03363795
 h     -3.41387449    -0.37767726     0.27364967
 h     -2.70702994     0.30465517    -1.15251644
 h     -0.41123384     1.18342443     1.98980375
          17

 c      1.35636630    -0.44995290    -0.00019472
 c      0.05831247    -1.07603448     0.03447760
 c     -1.13038078    -0.13358073    -0.06740404
 c     -1.02561850     1.37975050     0.92333090
 c     -0.45072875     1.13925606    -0.39536186
 c      1.08793088     0.91384630    -0.42767145
 h     -0.26019326    -2.09830601    -0.06569761
 h     -2.10695227     1.59243770     1.03922093
 h     -0.98268557     1.46122647    -1.16478346
 h      1.83774728     1.76170508    -0.54828843
 o      2.41205691    -1.13552808     0.33078986
 h      3.35898825    -0.68790044     0.27047564
 c     -2.46611140    -0.42238428    -0.48488013
 h     -2.59600933    -1.36899334    -1.00130018
 h     -3.41154990    -0.35228748     0.26733117
 h     -2.69056169     0.35645763    -1.16847397
 h     -0.37869845     1.18751869     2.00592756
          17

 c      1.34997956    -0.45063374    -0.00581812
 c      0.07497168    -1.08261087     0.02917310
 c     -1.12090791    -0.12606400    -0.07357298
 c     -1.02366297     1.38384909     0.93921809
 c     -0.45618339     1.11706531    -0.39802536
 c      1.07977170     0.90746071    -0.42798618
 h     -0.23558500    -2.05441657    -0.02364731
 h     -2.11346814     1.61842121     1.03686255
 h     -1.01065570     1.50778585    -1.16967798
 h      1.78608686     1.76407548    -0.56124236
 o      2.40387080    -1.13679610     0.33658952
 h      3.38977758    -0.62011891     0.26184341
 c     -2.46476248    -0.42713405    -0.48753184
 h     -2.57741360    -1.28652642    -0.97053342
 h     -3.38678028    -0.32948932     0.25159782
 h     -2.68106927     0.41573831    -1.19633837
 h     -0.36287779     1.19814732     1.99059067
          17

 c      1.34218610    -0.44902294    -0.01226184
 c      0.08892186    -1.08567571     0.02398279
 c     -1.10760468    -0.12061405    -0.07787188
 c     -1.02083392     1.38611055     0.95676755
 c     -0.45933120     1.09545537    -0.39947888
 c      1.07116225     0.90017568    -0.42746918
 h     -0.20986177    -2.04075836     0.02015001
 h     -2.11077203     1.64869933     1.03521436
 h     -1.04490027     1.57046962    -1.19600030
 h      1.73065854     1.75912661    -0.57271619
 o      2.39840271    -1.13728837     0.34225882
 h      3.38305983    -0.56821821     0.25447252
 c     -2.46592845    -0.42815673    -0.48871970
 h     -2.56243639    -1.24218628    -0.96085965
 h     -3.34268008    -0.31003132     0.22867560
 h     -2.67523673     0.46790947    -1.22427473
 h     -0.36419341     1.21480341     1.94645538
          17

 c      1.33350091    -0.44549336    -0.01933732
 c      0.10006277    -1.08457848     0.01898118
 c     -1.09127849    -0.11770868    -0.08043840
 c     -1.01731792     1.38659210     0.97513068
 c     -0.46116674     1.07598593    -0.40126520
 c      1.06159841     0.89194359    -0.42620018
 h     -0.18589881    -2.06699837     0.06651969
 h     -2.09739961     1.68208678     1.03495721
 h     -1.07184029     1.63795759    -1.22469551
 h      1.67746457     1.75190889    -0.58336415
 o      2.39576861    -1.13660359     0.34767443
 h      3.33751950    -0.53652392     0.24944047
 c     -2.46860181    -0.42257597    -0.48812965
 h     -2.55434184    -1.26046477    -0.98719867
 h     -3.28658716    -0.29407693     0.20398830
 h     -2.67120899     0.50346252    -1.24503158
 h     -0.37983851     1.23613848     1.88094920
          17

 c      1.32454395    -0.44051452    -0.02680680
 c      0.10784248    -1.08055329     0.01427711
 c     -1.07294329    -0.11783721    -0.08142148
 c     -1.01364507     1.38544744     0.99275778
 c     -0.46222840     1.06013404    -0.40435822
 c      1.05064725     0.88276433    -0.42426465
 h     -0.16062175    -2.12133949     0.11607587
 h     -2.07381735     1.71759471     1.03673463
 h     -1.08289402     1.70021934    -1.24339955
 h      1.63234656     1.74812241    -0.59408031
 o      2.39567262    -1.13446885     0.35270598
 h      3.25740735    -0.52647896     0.24748867
 c     -2.47162255    -0.41166115    -0.48761640
 h     -2.55120969    -1.32259639    -1.03919324
 h     -3.23141808    -0.28078807     0.18761389
 h     -2.66811896     0.51793814    -1.25506946
 h     -0.40092953     1.25946838     1.80953388
          17

 c      1.31593224    -0.43465283    -0.03439708
 c      0.11165580    -1.07575222     0.01017117
 c     -1.05371469    -0.12141535    -0.08096380
 c     -1.01096988     1.38292927     1.00720227
 c     -0.46265472     1.04904643    -0.40917858
 c      1.03812999     0.87291648    -0.42180422
 h     -0.12931268    -2.18169521     0.16717231
 h     -2.04241778     1.75462068     1.04107441
 h     -1.07448050     1.75032684    -1.24623026
 h      1.59902534     1.75134744    -0.60545303
 o      2.39730772    -1.13088615     0.35724923
 h      3.15474358    -0.53457713     0.24865835
 c     -2.47358804    -0.39845713    -0.49002659
 h     -2.55023558    -1.39297852    -1.09528912
 h     -3.19331489    -0.26867721     0.19285625
 h     -2.66561854     0.51046462    -1.25325025
 h     -0.40933731     1.28059844     1.75828894
          17

 c      1.30814308    -0.42857724    -0.04181934
 c      0.11126843    -1.07200642     0.00707213
 c     -1.03470160    -0.12865814    -0.07922797
 c     -1.01050751     1.37919918     1.01608491
 c     -0.46242237     1.04344276    -0.41579638
 c      1.02423864     0.86312621    -0.41905861
 h     -0.08981437    -2.22987461     0.21676834
 h     -2.00744751     1.79315928     1.04829826
 h     -1.04614938     1.78399454    -1.23134510
 h      1.57792009     1.76079489    -0.61718492
 o      2.39895403    -1.12657204     0.36131848
 h      3.05633108    -0.54564151     0.25101936
 c     -2.47355831    -0.38512820    -0.49695607
 h     -2.55028877    -1.44846271    -1.14085663
 h     -3.18116520    -0.25741927     0.22732115
 h     -2.66374834     0.48315293    -1.24061329
 h     -0.38451602     1.29602093     1.75298482
          17

 c      1.30142257    -0.42301320    -0.04880236
 c      0.10689273    -1.07048779     0.00536979
 c     -1.01691486    -0.13945251    -0.07644347
 c     -1.01162512     1.37404095     1.01943359
 c     -0.46149446     1.04352916    -0.42402799
 c      1.00948103     0.85447296    -0.41634939
 h     -0.04276402    -2.25521709     0.26185868
 h     -1.97449012     1.83389507     1.05848310
 h     -0.99961256     1.79918125    -1.19965835
 h      1.56680836     1.77182148    -0.62805092
 o      2.39794281    -1.12332241     0.36514438
 h      3.00470794    -0.52751679     0.24940191
 c     -2.47183170    -0.37292683    -0.50785011
 h     -2.55112670    -1.47841253    -1.16896333
 h     -3.18828022    -0.24914937     0.28371457
 h     -2.66313914     0.44190912    -1.22124929
 h     -0.32668349     1.30646171     1.79175952
          17

 c      1.29580344    -0.41863950    -0.05512611
 c      0.09912145    -1.07181880     0.00537001
 c     -1.00124266    -0.15328123    -0.07294317
 c     -1.01197500     1.36709592     1.01936816
 c     -0.45982918     1.04890452    -0.43338790
 c      0.99450585     0.84807943    -0.41400721
 h      0.00946623    -2.25316022     0.30012447
 h     -1.94831977     1.87759541     1.07152588
 h     -0.93887989     1.79669322    -1.15500978
 h      1.56256806     1.77864885    -0.63644452
 o      2.39321454    -1.12198627     0.36881948
 h      3.01730435    -0.46398684     0.24131603
 c     -2.46927912    -0.36296872    -0.52064033
 h     -2.55271617    -1.47890797    -1.17699105
 h     -3.20040547    -0.24661044     0.34538378
 h     -2.66550946     0.39795057    -1.20363915
 h     -0.25743837     1.31474215     1.84875130
          17

 c      1.29119809    -0.41597981    -0.06063472
 c      0.08885627    -1.07619840     0.00726569
 c     -0.98846790    -0.16923840    -0.06916384
 c     -1.00968611     1.35828152     1.01779870
 c     -0.45726215     1.05843344    -0.44293790
 c      0.97995589     0.84480499    -0.41229008
 h      0.06356313    -2.22384884     0.33020152
 h     -1.92993962     1.92361363     1.08713066
 h     -0.87122450     1.78229366    -1.10569750
 h      1.56257560     1.77685290    -0.64100152
 o      2.38680036    -1.12053566     0.37192067
 h      3.06205170    -0.38583685     0.23292859
 c     -2.46642677    -0.35660123    -0.53286962
 h     -2.55506914    -1.44965356    -1.16459306
 h     -3.20640239    -0.25113125     0.39723887
 h     -2.67387878     0.36712312    -1.20015755
 h     -0.19686133     1.32224148     1.90112412
          17

 c      1.28742750    -0.41533707    -0.06524348
 c      0.07722733    -1.08341700     0.01111078
 c     -0.97927390    -0.18614921    -0.06560874
 c     -1.00407874     1.34787730     1.01580605
 c     -0.45336702     1.07010444    -0.45114034
 c      0.96642157     0.84506457    -0.41132588
 h      0.11578243    -2.17213239     0.35206836
 h     -1.91596255     1.96890909     1.10464250
 h     -0.80805865     1.76979183    -1.06653058
 h      1.56532465     1.76452307    -0.64096441
 o      2.38060702    -1.11699442     0.37407060
 h      3.10803957    -0.32406966     0.22993504
 c     -2.46340713    -0.35477232    -0.54263626
 h     -2.55827583    -1.39361031    -1.13322995
 h     -3.20059740    -0.26258160     0.42967658
 h     -2.69088156     0.36208807    -1.22028109
 h     -0.15580961     1.32885947     1.93644551
          17

 c      1.28420136    -0.41676422    -0.06894901
 c      0.06544389    -1.09274753     0.01676334
 c     -0.97421252    -0.20276803    -0.06277561
 c     -0.99524924     1.33639707     1.01393391
 c     -0.44762036     1.08133852    -0.45612610
 c      0.95443959     0.84876924    -0.41109411
 h      0.16259259    -2.10886906     0.36782586
 h     -1.90094156     2.00877616     1.12300563
 h     -0.76236338     1.77929477    -1.05633613
 h      1.57058566     1.74249373    -0.63629969
 o      2.37553787    -1.11048791     0.37512861
 h      3.14004750    -0.29291460     0.23448080
 c     -2.46037570    -0.35689160    -0.54929995
 h     -2.56271244    -1.31901051    -1.08719376
 h     -3.18128271    -0.28002242     0.43798463
 h     -2.71538165     0.38165292    -1.26076517
 h     -0.13857910     1.33380731     1.94926749
          17

 c      1.28114134    -0.42007364    -0.07182736
 c      0.05456432    -1.10283563     0.02381221
 c     -0.97364855    -0.21798806    -0.06107743
 c     -0.98360302     1.32441091     1.01243739
 c     -0.44013681     1.09053511    -0.45697690
 c      0.94449228     0.85535989    -0.41144496
 h      0.20182737    -2.05204521     0.38262862
 h     -1.88011016     2.03847420     1.14096289
 h     -0.73976488     1.82067710    -1.08350578
 h      1.57941505     1.71413865    -0.62765645
 o      2.37195279    -1.10080261     0.37509362
 h      3.15175589    -0.29669431     0.24674013
 c     -2.45758174    -0.36059942    -0.55300171
 h     -2.56964825    -1.24389814    -1.03628400
 h     -3.14938955    -0.30205010     0.42130882
 h     -2.74240566     0.41318802    -1.30781792
 h     -0.14570329     1.33602843     1.93807743
          17

 c      1.27783927    -0.42488679    -0.07401545
 c      0.04529334    -1.11200342     0.03163505
 c     -0.97770989    -0.23095942    -0.06079723
 c     -0.96965536     1.31241294     1.01134753
 c     -0.43199590     1.09823390    -0.45461828
 c      0.93699393     0.86393059    -0.41215025
 h      0.23370109    -2.02287031     0.40398728
 h     -1.85079676     2.05449225     1.15730770
 h     -0.73456189     1.88058566    -1.13576720
 h      1.59397061     1.68470090    -0.61617791
 o      2.36994120    -1.08809211     0.37404230
 h      3.14154250    -0.33447018     0.26591918
 c     -2.45499776    -0.36238498    -0.55360849
 h     -2.58218913    -1.19948398    -0.99783307
 h     -3.10828559    -0.32675983     0.38273160
 h     -2.76660759     0.44349057    -1.34774972
 h     -0.17486657     1.33436992     1.90435470
          17

 c      1.27392022    -0.43070580    -0.07567904
 c      0.03805738    -1.11932134     0.03980176
 c     -0.98626120    -0.24107780    -0.06208203
 c     -0.95406722     1.30074673     1.01035990
 c     -0.42450269     1.10578050    -0.45065840
 c      0.93228535     0.87343847    -0.41297257
 h      0.25915916    -2.03274115     0.43685412
 h     -1.81276567     2.05515233     1.17103970
 h     -0.73803514     1.93799403    -1.19367983
 h      1.61675201     1.65982225    -0.60311761
 o      2.36930156    -1.07287022     0.37211843
 h      3.11265740    -0.40011948     0.29038973
 c     -2.45217099    -0.35936102    -0.55118799
 h     -2.60397475    -1.21416128    -0.98782560
 h     -3.06474727    -0.35165954     0.33090973
 h     -2.78431980     0.46379539    -1.37186303
 h     -0.22002700     1.32767336     1.85355686
          17

 c      1.26910075    -0.43699454    -0.07697381
 c      0.03327129    -1.12537421     0.04848061
 c     -0.99888481    -0.24793505    -0.06494752
 c     -0.93783807     1.28955366     1.00856930
 c     -0.41863672     1.11406344    -0.44631468
 c      0.93067828     0.88296005    -0.41372965
 h      0.27643918    -2.07373735     0.47861625
 h     -1.76823924     2.04094083     1.18147452
 h     -0.74416309     1.97867501    -1.24302764
 h      1.64906548     1.64337929    -0.58931162
 o      2.36920399    -1.05625514     0.36954527
 h      3.07822954    -0.47835516     0.31738117
 c     -2.44862059    -0.35213959    -0.54776129
 h     -2.63324808    -1.27886581    -1.00264420
 h     -3.03038558    -0.37420358     0.28211298
 h     -2.79360453     0.46967316    -1.37597355
 h     -0.26897279     1.31490533     1.79799899
          17

 c      1.26325638    -0.44323273    -0.07801330
 c      0.03124344    -1.13146328     0.05819777
 c     -1.01486559    -0.25132016    -0.06928881
 c     -0.92243471     1.27873212     1.00425505
 c     -0.41497455     1.12341886    -0.44231978
 c      0.93250535     0.89187332    -0.41432614
 h      0.28181934    -2.12755877     0.52175416
 h     -1.72194249     2.01481921     1.18840199
 h     -0.74972358     1.99596522    -1.27587138
 h      1.68949980     1.63587933    -0.57482506
 o      2.36764488    -1.04024411     0.36659796
 h      3.06945533    -0.54028069     0.34328499
 c     -2.44401485    -0.34357596    -0.54651153
 h     -2.66311549    -1.35963413    -1.02644196
 h     -3.01979910    -0.39325154     0.25700763
 h     -2.79382068     0.45996010    -1.35923707
 h     -0.30167791     1.29525929     1.75928245
          17

 c      1.25646014    -0.44891653    -0.07886627
 c      0.03188084    -1.13854467     0.06937190
 c     -1.03319591    -0.25123791    -0.07489806
 c     -0.90912188     1.26796595     0.99561855
 c     -0.41372471     1.13384333    -0.43911985
 c      0.93806204     0.89986060    -0.41473785
 h      0.27272711    -2.17798049     0.55924876
 h     -1.68092918     1.98232231     1.19233438
 h     -0.75327323     1.98791321    -1.28841785
 h      1.73385935     1.63478566    -0.55910399
 o      2.36248260    -1.02662223     0.36343133
 h      3.11923788    -0.56085729     0.36645606
 c     -2.43851216    -0.33596495    -0.54915945
 h     -2.68762374    -1.43039609    -1.04763273
 h     -3.04046384    -0.40938570     0.26585589
 h     -2.78554891     0.43647626    -1.32408345
 h     -0.29841656     1.26783698     1.75965502
          17

 c      1.24891193    -0.45354274    -0.07958950
 c      0.03462728    -1.14695154     0.08214618
 c     -1.05263088    -0.24789145    -0.08148211
 c     -0.89743371     1.25682522     0.98279799
 c     -0.41475282     1.14511216    -0.43701725
 c      0.94745214     0.90677982    -0.41497108
 h      0.24874523    -2.21463389     0.58659875
 h     -1.65334546     1.95063134     1.19469934
 h     -0.75458592     1.95558215    -1.27973266
 h      1.77673587     1.63632887    -0.54145484
 o      2.35491515    -1.01480087     0.36009083
 h      3.20823325    -0.55341449     0.38738738
 c     -2.43326726    -0.33088691    -0.55482777
 h     -2.70345679    -1.47790692    -1.06085777
 h     -3.08442472    -0.42274373     0.29790973
 h     -2.77115845     0.40497176    -1.27722731
 h     -0.25923515     1.23164365     1.79850683
          17

 c      1.24086031    -0.45664608    -0.08024023
 c      0.03861233    -1.15653481     0.09642252
 c     -1.07181156    -0.24162602    -0.08867487
 c     -0.88554265     1.24488193     0.96792217
 c     -0.41759698     1.15677326    -0.43616127
 c      0.96047420     0.91253627    -0.41503238
 h      0.21113466    -2.23221717     0.60162687
 h     -1.64516905     1.92556496     1.19741761
 h     -0.75468149     1.90296226    -1.25187891
 h      1.81335534     1.63719586    -0.52141767
 o      2.34773983    -1.00354977     0.35675925
 h      3.29302943    -0.54165514     0.40474862
 c     -2.42970759    -0.32982661    -0.56123093
 h     -2.70910789    -1.49643715    -1.06423175
 h     -3.13642527    -0.43230501     0.33391672
 h     -2.75575693     0.37656214    -1.23071914
 h     -0.20292194     1.18729263     1.85228715
          17

 c      1.23259638    -0.45787146    -0.08085283
 c      0.04285028    -1.16681341     0.11192003
 c     -1.08940649    -0.23286286    -0.09605505
 c     -0.87221291     1.23197947     0.95319394
 c     -0.42146475     1.16803625    -0.43636634
 c      0.97660635     0.91702086    -0.41492332
 h      0.16224787    -2.22947226     0.60405790
 h     -1.65634885     1.90792015     1.20161653
 h     -0.75651225     1.83828324    -1.21161379
 h      1.84071680     1.63537841    -0.49889002
 o      2.34267658    -0.99240063     0.35365197
 h      3.34782092    -0.53662058     0.41661660
 c     -2.42872055    -0.33426141    -0.56612186
 h     -2.70412168    -1.48414886    -1.05753847
 h     -3.18415649    -0.43709073     0.35971639
 h     -2.74679540     0.36645468    -1.19991658
 h     -0.14769995     1.13733672     1.89812299
          17

 c      1.22445959    -0.45703134    -0.08141209
 c      0.04639217    -1.17700792     0.12819116
 c     -1.10422285    -0.22205253    -0.10318148
 c     -0.85741010     1.21836606     0.94017384
 c     -0.42520400     1.17762584    -0.43683602
 c      0.99505806     0.92010265    -0.41465349
 h      0.10515015    -2.20916643     0.59551248
 h     -1.68038389     1.89320847     1.20677049
 h     -0.76623112     1.77577170    -1.17311428
 h      1.85802502     1.63041187    -0.47409084
 o      2.34044167    -0.98133946     0.35091951
 h      3.36235291    -0.54119190     0.42169727
 c     -2.43083165    -0.34490845    -0.56826139
 h     -2.68884514    -1.44218093    -1.04170993
 h     -3.22039072    -0.43676954     0.36828327
 h     -2.74956414     0.38468609    -1.19423351
 h     -0.10429941     1.08489051     1.92274792
          17

 c      1.21682546    -0.45413296    -0.08184019
 c      0.04842784    -1.18597669     0.14460441
 c     -1.11530085    -0.20965607    -0.10964176
 c     -0.84181008     1.20447646     0.92989756
 c     -0.42739110     1.18397601    -0.43622464
 c      1.01485343     0.92163496    -0.41425727
 h      0.04318968    -2.17894985     0.57982011
 h     -1.70797861     1.87511088     1.21133058
 h     -0.79313439     1.73346755    -1.15682324
 h      1.86670096     1.62334685    -0.44743295
 o      2.34117260    -0.97050652     0.34863686
 h      3.33471300    -0.55476966     0.41936562
 c     -2.43665602    -0.36071497    -0.56787000
 h     -2.66474030    -1.37615227    -1.01944265
 h     -3.24164246    -0.43162290     0.35751670
 h     -2.76219083     0.42549159    -1.20855334
 h     -0.07786456     1.03278340     1.92019626
          17

 c      1.21008834    -0.44939021    -0.08199337
 c      0.04837446    -1.19219692     0.16035798
 c     -1.12202027    -0.19614730    -0.11510774
 c     -0.82626138     1.19067725     0.92302300
 c     -0.42695240     1.18629236    -0.43387434
 c      1.03492771     0.92146573    -0.41380120
 h     -0.02082707    -2.15160784     0.56294165
 h     -1.73082846     1.84868496     1.21386545
 h     -0.84309649     1.72092956    -1.17477036
 h      1.87006310     1.61653605    -0.41937921
 o      2.34449671    -0.96013885     0.34680077
 h      3.27010437    -0.57419145     0.40968300
 c     -2.44658613    -0.37895035    -0.56571528
 h     -2.63531904    -1.30050541    -0.99731677
 h     -3.24705811    -0.42239562     0.32847348
 h     -2.77844725     0.47254954    -1.22969269
 h     -0.07027081     0.98336182     1.88895302
          17

 c      1.20465295    -0.44320145    -0.08167286
 c      0.04592958    -1.19409974     0.17465100
 c     -1.12417417    -0.18202271    -0.11937921
 c     -0.81155258     1.17718051     0.91985083
 c     -0.42395388     1.18536323    -0.43104860
 c      1.05424816     0.91947232    -0.41337764
 h     -0.08552351    -2.14126122     0.55105543
 h     -1.74330905     1.81146285     1.21369914
 h     -0.90968070     1.72991472    -1.21593299
 h      1.87244939     1.61301594    -0.39031822
 o      2.34917687    -0.95072154     0.34531194
 h      3.18656880    -0.59142967     0.39375036
 c     -2.46021191    -0.39574439    -0.56189533
 h     -2.60688633    -1.24406503    -0.98906655
 h     -3.23837108    -0.41022034     0.28491995
 h     -2.79315086     0.51093435    -1.24682053
 h     -0.08092445     0.93836626     1.83102543
          17

 c      1.20090612    -0.43608793    -0.08065468
 c      0.04097814    -1.19087803     0.18702204
 c     -1.12194012    -0.16778009    -0.12239097
 c     -0.79842789     1.16408542     0.92016808
 c     -0.41921143     1.18258802    -0.42978621
 c      1.07195278     0.91566237    -0.41309371
 h     -0.15026629    -2.15410442     0.54671651
 h     -1.74277062     1.76336656     1.21108527
 h     -0.97893301     1.74573493    -1.25917285
 h      1.87764476     1.61529872    -0.36054462
 o      2.35248055    -0.94332338     0.34397649
 h      3.12550201    -0.58862552     0.37394565
 c     -2.47639881    -0.40719726    -0.55593892
 h     -2.58546666    -1.24120107    -1.01271850
 h     -3.22096091    -0.39657074     0.23419190
 h     -2.80362099     0.53150660    -1.25416485
 h     -0.10592705     0.89843983     1.75292572
          17

 c      1.19913581    -0.42859605    -0.07874226
 c      0.03336342    -1.18295873     0.19749128
 c     -1.11577059    -0.15389606    -0.12418085
 c     -0.78776183     1.15151495     0.92294372
 c     -0.41349752     1.17902547    -0.43147679
 c      1.08747951     0.91030374    -0.41305884
 h     -0.21286838    -2.18301591     0.54732513
 h     -1.72962265     1.70644095     1.20726696
 h     -1.03883622     1.75824023    -1.28917828
 h      1.88713221     1.62393371    -0.33039553
 o      2.35146605    -0.93925276     0.34268692
 h      3.13246151    -0.54438468     0.35161952
 c     -2.49385498    -0.41258103    -0.54878167
 h     -2.57029098    -1.29342568    -1.07055567
 h     -3.20558953    -0.38304295     0.18882837
 h     -2.80896349     0.53033875    -1.24970945
 h     -0.13556368     0.86175690     1.66828531
          17

 c      1.19943054    -0.42122058    -0.07581190
 c      0.02284607    -1.17145272     0.20630029
 c     -1.10631022    -0.14083099    -0.12485648
 c     -0.78071338     1.13978493     0.92616957
 c     -0.40732102     1.17532084    -0.43666421
 c      1.10060032     0.90397406    -0.41336920
 h     -0.26925132    -2.21393746     0.54823525
 h     -1.70772646     1.64474997     1.20456940
 h     -1.08185635     1.76254490    -1.29850386
 h      1.89942745     1.63688786    -0.30047894
 o      2.34751078    -0.93800279     0.34158090
 h      3.18657842    -0.46723573     0.32513170
 c     -2.51101668    -0.41444638    -0.54328501
 h     -2.55750581    -1.36714840    -1.14344261
 h     -3.20757067    -0.37103374     0.16545990
 h     -2.80937262     0.50741655    -1.23395450
 h     -0.15200526     0.82209463     1.59936029
          17

 c      1.20169544    -0.41441550    -0.07179532
 c      0.00929061    -1.15740959     0.21363396
 c     -1.09434280    -0.12904275    -0.12457881
 c     -0.77810505     1.12924092     0.92771110
 c     -0.40098656     1.17187307    -0.44531790
 c      1.11133454     0.89745656    -0.41409515
 h     -0.31534995    -2.23447118     0.54592553
 h     -1.68494926     1.58424556     1.20644583
 h     -1.10395172     1.75698045    -1.28491591
 h      1.91110485     1.65037503    -0.27178582
 o      2.34387547    -0.93796281     0.34071688
 h      3.23844306    -0.38395543     0.29470006
 c     -2.52640515    -0.41526462    -0.54166392
 h     -2.54606997    -1.43300903    -1.21191851
 h     -3.23722875    -0.36188210     0.17499311
 h     -2.80595940     0.46613414    -1.20976941
 h     -0.13635428     0.77097073     1.56753773
          17

 c      1.20570683    -0.40862098    -0.06665321
 c     -0.00718837    -1.14155527     0.21954400
 c     -1.08072491    -0.11896925    -0.12355224
 c     -0.77882348     1.11942968     0.92715664
 c     -0.39463515     1.16892104    -0.45704787
 c      1.11981168     0.89154867    -0.41528655
 h     -0.34848607    -2.23698066     0.53875246
 h     -1.67244008     1.53179837     1.21712759
 h     -1.10367204     1.74190075    -1.24961236
 h      1.91856439     1.66044396    -0.24556756
 o      2.34235090    -0.93806953     0.34003394
 h      3.26205229    -0.31247646     0.26248063
 c     -2.53969647    -0.41658041    -0.54379406
 h     -2.53669472    -1.47639574    -1.26468689
 h     -3.28858732    -0.35746743     0.21162446
 h     -2.80107767     0.41413573    -1.18316935
 h     -0.08880581     0.70872609     1.57273377
          17

 c      1.21113299    -0.40422891    -0.06038144
 c     -0.02619196    -1.12433110     0.22398367
 c     -1.06634209    -0.11097053    -0.12201734
 c     -0.78024721     1.10910633     0.92568771
 c     -0.38820226     1.16651529    -0.47114141
 c      1.12616230     0.88688846    -0.41698580
 h     -0.36765301    -2.21833185     0.52658781
 h     -1.67956039     1.49231993     1.24006288
 h     -1.08237855     1.71971655    -1.19702536
 h      1.91933764     1.66426499    -0.22307990
 o      2.34358934    -0.93778760     0.33944880
 h      3.24919801    -0.26183375     0.23084399
 c     -2.55135849    -0.41964454    -0.54784405
 h     -2.53028065    -1.49175295    -1.29632825
 h     -3.34519779    -0.35969718     0.25885034
 h     -2.79877943     0.36444392    -1.16405810
 h     -0.02905317     0.64735325     1.59674063
          17

 c      1.21754108    -0.40152408    -0.05302364
 c     -0.04703910    -1.10596561     0.22686270
 c     -1.05209690    -0.10524409    -0.12025554
 c     -0.78060416     1.09741154     0.92460117
 c     -0.38128126     1.16438586    -0.48647631
 c      1.13046048     0.88384546    -0.41922819
 h     -0.37344035    -2.17933087     0.51047623
 h     -1.70609597     1.46566583     1.27520180
 h     -1.04582392     1.69611614    -1.13597073
 h      1.91268669     1.66080209    -0.20533779
 o      2.34771235    -0.93684627     0.33888615
 h      3.19989670    -0.23634367     0.20188478
 c     -2.56170250    -0.42568953    -0.55170358
 h     -2.52749257    -1.47800504    -1.30451362
 h     -3.39261556    -0.36945853     0.30172923
 h     -2.80411722     0.33298254    -1.16419546
 h      0.02375830     0.59926714     1.62326366
          17

 c      1.22440123    -0.40063639    -0.04467961
 c     -0.06876573    -1.08648833     0.22808439
 c     -1.03890980    -0.10175061    -0.11860726
 c     -0.77966901     1.08424880     0.92490959
 c     -0.37293694     1.16176574    -0.50143229
 c      1.13271043     0.88246802    -0.42203186
 h     -0.36806041    -2.12499836     0.49256949
 h     -1.74167489     1.44743247     1.31815936
 h     -1.00646590     1.68192748    -1.08102856
 h      1.89973114     1.65101428    -0.19292644
 o      2.35450189    -0.93516966     0.33829269
 h      3.11956675    -0.23673580     0.17719441
 c     -2.57083588    -0.43522564    -0.55407520
 h     -2.52871111    -1.43702522    -1.28887725
 h     -3.42227790    -0.38657961     0.33087237
 h     -2.81992810     0.32855548    -1.18928967
 h      0.05869989     0.57175331     1.64346750
          17

 c      1.23109220    -0.40153690    -0.03550512
 c     -0.09012821    -1.06570244     0.22756227
 c     -1.02772181    -0.10016667    -0.11748426
 c     -0.77797012     1.06991023     0.92735066
 c     -0.36187441     1.15748567    -0.51417309
 c      1.13286725     0.88248146    -0.42538520
 h     -0.35539546    -2.06542035     0.47621305
 h     -1.77332025     1.43256983     1.36262440
 h     -0.98176657     1.69202815    -1.04956625
 h      1.88331659     1.63776164    -0.18588770
 o      2.36327482    -0.93303917     0.33768866
 h      3.02129015    -0.25750080     0.15699093
 c     -2.57900558    -0.44727446    -0.55491063
 h     -2.53396601    -1.37433040    -1.25153474
 h     -3.43025705    -0.41030383     0.34150376
 h     -2.84407626     0.34493137    -1.23236840
 h      0.07116125     0.56768146     1.65351515
          17

 c      1.23692284    -0.40406299    -0.02570406
 c     -0.10967110    -1.04326035     0.22525501
 c     -1.01949561    -0.09987985    -0.11736374
 c     -0.77610597     1.05477512     0.93234544
 c     -0.34761142     1.15092330    -0.52373849
 c      1.13090220     0.88334167    -0.42923271
 h     -0.34047555    -2.01530611     0.46572433
 h     -1.79136794     1.41755312     1.40296758
 h     -0.98072787     1.73450982    -1.04916553
 h      1.86750780     1.62528780    -0.18374925
 o      2.37254644    -0.93155831     0.33732653
 h      2.93137648    -0.27947776     0.13754618
 c     -2.58655278    -0.45969092    -0.55462066
 h     -2.54271840    -1.30197923    -1.19957795
 h     -3.41579592    -0.43956983     0.33219099
 h     -2.87154741     0.36796947    -1.27942675
 h      0.06054938     0.58688471     1.65245015
          17

 c      1.24120544    -0.40794008    -0.01551457
 c     -0.12592877    -1.01912800     0.22128605
 c     -1.01519997    -0.10002697    -0.11875816
 c     -0.77460752     1.03925314     0.93992887
 c     -0.33142303     1.14294295    -0.53070285
 c      1.12690689     0.88436789    -0.43346277
 h     -0.32765360    -1.98854774     0.46504032
 h     -1.79077769     1.40061195     1.43527262
 h     -0.99310520     1.80006001    -1.07005564
 h      1.85645413     1.61802384    -0.18578887
 o      2.38023909    -0.93279731     0.33783579
 h      2.88587139    -0.26786403     0.10890402
 c     -2.59366877    -0.46960845    -0.55295363
 h     -2.55346076    -1.24324549    -1.14932278
 h     -3.38097984    -0.47303492     0.30466025
 h     -2.89787423     0.38576002    -1.31835718
 h      0.02980887     0.62661433     1.64177795
          17

 c      1.24342065    -0.41277017    -0.00519347
 c     -0.13768844    -0.99434584     0.21612548
 c     -1.01575539    -0.09957365    -0.12216269
 c     -0.77410476     1.02384040     0.94961973
 c     -0.31530103     1.13514835    -0.53616757
 c      1.12118353     0.88494845    -0.43790377
 h     -0.31845613    -1.98840581     0.47535190
 h     -1.77062378     1.38138315     1.45741517
 h     -1.00185840     1.87101903    -1.09697191
 h      1.85270423     1.61881604    -0.19153239
 o      2.38591578    -0.93734027     0.33950133
 h      2.89409764    -0.21201154     0.06646797
 c     -2.60019947    -0.47385824    -0.54897957
 h     -2.56373667    -1.23025007    -1.12510486
 h     -3.33173515    -0.50906172     0.26511099
 h     -2.92026763     0.39134772    -1.34173067
 h     -0.01324379     0.68120658     1.62656618
          17

 c      1.24339138    -0.41804948     0.00499825
 c     -0.14410199    -0.97107543     0.21059841
 c     -1.02190261    -0.09747142    -0.12796970
 c     -0.77553698     1.00914033     0.96025670
 c     -0.30088006     1.12887274    -0.54090649
 c      1.11428861     0.88470802    -0.44232574
 h     -0.31182088    -2.00477251     0.49428579
 h     -1.73384575     1.36074523     1.46905078
 h     -0.99553661     1.93328767    -1.11922043
 h      1.85594602     1.62757151    -0.20119328
 o      2.39120660    -0.94304027     0.34161601
 h      2.93025524    -0.14568241     0.02137657
 c     -2.60535445    -0.47119824    -0.54322356
 h     -2.57183119    -1.27602080    -1.13748179
 h     -3.27982283    -0.54613297     0.22677656
 h     -2.93739782     0.38172878    -1.34591257
 h     -0.05377601     0.74192000     1.61735688
          17

 c      1.24126399    -0.42326243     0.01480683
 c     -0.14470584    -0.95159506     0.20560999
 c     -1.03398593    -0.09290418    -0.13636720
 c     -0.77994698     0.99563355     0.97012732
 c     -0.28929298     1.12495984    -0.54533264
 c      1.10699227     0.88352581    -0.44645811
 h     -0.30614602    -2.02270795     0.51782116
 h     -1.68777844     1.34101593     1.47191955
 h     -0.96918724     1.97867154    -1.13123511
 h      1.86323782     1.64141007    -0.21565470
 o      2.39736736    -0.94801617     0.34344876
 h      2.97178185    -0.09888037    -0.01491166
 c     -2.60768352    -0.46365541    -0.53890854
 h     -2.57789786    -1.35613859    -1.16927876
 h     -3.24241200    -0.58427860     0.20975622
 h     -2.94909746     0.35686497    -1.33009064
 h     -0.07197904     0.79945748     1.62879468
          17

 c      1.23737821    -0.42797123     0.02399794
 c     -0.13954021    -0.93737694     0.20184028
 c     -1.05173574    -0.08553444    -0.14727793
 c     -0.78729744     0.98318501     0.97796213
 c     -0.28127921     1.12386824    -0.54967534
 c      1.10011521     0.88144145    -0.45004191
 h     -0.30037560    -2.03046824     0.54236834
 h     -1.64471538     1.32627985     1.47039019
 h     -0.92200675     2.00340210    -1.13070451
 h      1.87049950     1.65612135    -0.23599116
 o      2.40485669    -0.95142211     0.34462020
 h      3.00712330    -0.08500312    -0.03661908
 c     -2.60609341    -0.45391551    -0.53889569
 h     -2.58238659    -1.43939634    -1.19959081
 h     -3.23163175    -0.62541949     0.22901661
 h     -2.95641617     0.31964742    -1.29648727
 h     -0.05665828     0.84974447     1.66809420
          17

 c      1.23217984    -0.43186038     0.03236956
 c     -0.12923496    -0.92885161     0.19960781
 c     -1.07418439    -0.07556854    -0.16036442
 c     -0.79565698     0.97107284     0.98388933
 c     -0.27721392     1.12574308    -0.55407179
 c      1.09432282     0.87855311    -0.45288024
 h     -0.29398279    -2.02168747     0.56556584
 h     -1.61979088     1.32195883     1.47103945
 h     -0.85592425     2.00709175    -1.11749674
 h      1.87410374     1.66775570    -0.26296983
 o      2.41370648    -0.95299270     0.34497904
 h      3.03087047    -0.10788794    -0.04166341
 c     -2.60096659    -0.44419776    -0.54305547
 h     -2.58522597    -1.50661499    -1.21722527
 h     -3.24166884    -0.66918917     0.27808810
 h     -2.96232575     0.27705380    -1.25177691
 h     -0.01691241     0.89440915     1.72475373
          17

 c      1.22619962    -0.43473803     0.03976301
 c     -0.11491189    -0.92561253     0.19888873
 c     -1.09980717    -0.06359983    -0.17508421
 c     -0.80274634     0.95873210     0.98886912
 c     -0.27704566     1.13036551    -0.55852233
 c      1.08998130     0.87495518    -0.45485958
 h     -0.28678636    -1.99489587     0.58637566
 h     -1.62328922     1.33215830     1.47897122
 h     -0.77552024     1.99317716    -1.09375885
 h      1.87182279     1.67359201    -0.29679767
 o      2.42371455    -0.95278648     0.34451773
 h      3.04114125    -0.16596124    -0.03028084
 c     -2.59340664    -0.43671596    -0.54901516
 h     -2.58603858    -1.54840402    -1.21819625
 h     -3.25647268    -0.71099614     0.33655179
 h     -2.97290378     0.24132180    -1.20823633
 h      0.02879829     0.93483155     1.78077424
          17

 c      1.22006943    -0.43651470     0.04606855
 c     -0.09794154    -0.92670491     0.19940495
 c     -1.12680236    -0.05035525    -0.19077805
 c     -0.80771279     0.94622269     0.99402937
 c     -0.28019742     1.13695302    -0.56274342
 c      1.08710350     0.87070747    -0.45595249
 h     -0.27897440    -1.95306447     0.60517924
 h     -1.65264566     1.35596179     1.49291994
 h     -0.68881627     1.97110865    -1.06511023
 h      1.86319282     1.67252631    -0.33708895
 o      2.43439873    -0.95122802     0.34340667
 h      3.04028515    -0.25166964    -0.00554836
 c     -2.58411159    -0.43351438    -0.55419345
 h     -2.58440049    -1.56059610    -1.20197931
 h     -3.26346130    -0.74563201     0.38704477
 h     -2.99674346     0.22697086    -1.18040973
 h      0.06593434     0.97031998     1.82288888
          17

 c      1.21454643    -0.43717298     0.05122213
 c     -0.07968394    -0.93082606     0.20070266
 c     -1.15334806    -0.03648296    -0.20675671
 c     -0.81109525     0.93411137     1.00039578
 c     -0.28558617     1.14393478    -0.56602166
 c      1.08537389     0.86581624    -0.45621255
 h     -0.27133800    -1.90365467     0.62408848
 h     -1.69511408     1.38756945     1.50628807
 h     -0.60732307     1.95892815    -1.04195384
 h      1.84955117     1.66515139    -0.38296123
 o      2.44468271    -0.94940699     0.34216226
 h      3.03964795    -0.34684519     0.02398636
 c     -2.57365931    -0.43554380    -0.55726559
 h     -2.57991540    -1.54213862    -1.16979210
 h     -3.25628478    -0.76965799     0.41997518
 h     -3.03880762     0.24003685    -1.17422433
 h      0.08630484     0.99931462     1.84427838
          17

 c      1.21051368    -0.43673220     0.05519070
 c     -0.06130995    -0.93648465     0.20221156
 c     -1.17776738    -0.02244317    -0.22236017
 c     -0.81388906     0.92307606     1.00859997
 c     -0.29206857     1.14936771    -0.56746171
 c      1.08423782     0.86022903    -0.45576118
 h     -0.26549286    -1.85806343     0.64714189
 h     -1.73698370     1.42002878     1.51245706
 h     -0.54166797     1.97859297    -1.03640613
 h      1.83377889     1.65358567    -0.43322850
 o      2.45250928    -0.94926364     0.34180315
 h      3.06570178    -0.42001278     0.04195528
 c     -2.56321535    -0.44208743    -0.55849926
 h     -2.57222277    -1.49515048    -1.12447336
 h     -3.23277279    -0.78146125     0.43156566
 h     -3.09404827     0.27129337    -1.18117488
 h      0.08634593     1.02024745     1.84252923
          17

 c      1.20890399    -0.43521488     0.05795071
 c     -0.04377013    -0.94232494     0.20337047
 c     -1.19863165    -0.00850856    -0.23699238
 c     -0.81700870     0.91364529     1.01876005
 c     -0.29916801     1.15262192    -0.56692895
 c      1.08303833     0.85387450    -0.45476975
 h     -0.26348107    -1.82813235     0.67923731
 h     -1.76858632     1.44783443     1.50762085
 h     -0.49400825     2.03656202    -1.05128189
 h      1.81956650     1.64084839    -0.48665151
 o      2.45613107    -0.95207119     0.34311221
 h      3.14041744    -0.45087268     0.03611647
 c     -2.55426755    -0.45137600    -0.55864905
 h     -2.56108007    -1.42716283    -1.07173949
 h     -3.19334726    -0.78075903     0.42181749
 h     -3.15151945     0.30532499    -1.18800845
 h      0.06585940     1.03189760     1.81829017
          17

 c      1.21051933    -0.43265335     0.05948508
 c     -0.02790922    -0.94766646     0.20389592
 c     -1.21483257     0.00517612    -0.25014216
 c     -0.82127296     0.90612304     1.03048356
 c     -0.30697151     1.15511365    -0.56536437
 c      1.08117960     0.84678001    -0.45344804
 h     -0.26624116    -1.81935652     0.72284432
 h     -1.78464335     1.46747146     1.49076502
 h     -0.45973556     2.11529725    -1.07639642
 h      1.81014241     1.62961627    -0.54212033
 o      2.45675784    -0.95666635     0.34550320
 h      3.24080314    -0.45842973     0.01640206
 c     -2.54794941    -0.46098181    -0.55791585
 h     -2.54648184    -1.35608217    -1.02283069
 h     -3.14069909    -0.76844180     0.39403367
 h     -3.20159783     0.33019440    -1.18566337
 h      0.02822389     1.03365936     1.77533334
          17

 c      1.21587909    -0.42914802     0.05981560
 c     -0.01455370    -0.95274565     0.20399633
 c     -1.22562063     0.01852763    -0.26140127
 c     -0.82762846     0.90057173     1.04281330
 c     -0.31548904     1.15870784    -0.56384320
 c      1.07828560     0.83921251    -0.45204693
 h     -0.27220657    -1.82715703     0.77501925
 h     -1.78337301     1.47724143     1.46292920
 h     -0.43503607     2.19177034    -1.09947695
 h      1.80689767     1.62078144    -0.59858187
 o      2.45657092    -0.96162002     0.34810390
 h      3.33070538    -0.46596628    -0.00263083
 c     -2.54472826    -0.46761775    -0.55580374
 h     -2.52847907    -1.31364898    -0.99611745
 h     -3.08040408    -0.74695727     0.35593950
 h     -3.23827772     0.33918461    -1.17019165
 h     -0.01778674     1.02598044     1.72191295
          17

 c      1.22515286    -0.42492388     0.05903258
 c     -0.00439556    -0.95825984     0.20422266
 c     -1.23059826     0.03146416    -0.27047090
 c     -0.83736836     0.89678767     1.05416014
 c     -0.32450569     1.16459536    -0.56300369
 c      1.07426905     0.83172269    -0.45087432
 h     -0.27803681    -1.84128171     0.82871103
 h     -1.76609508     1.47725626     1.42674492
 h     -0.41854614     2.25043652    -1.11284417
 h      1.80882059     1.61288623    -0.65470849
 o      2.45686260    -0.96631421     0.35047687
 h      3.38957202    -0.48352347    -0.01355966
 c     -2.54438533    -0.46844570    -0.55223963
 h     -2.50665275    -1.32766342    -1.00749754
 h     -3.02181824    -0.72106683     0.32178374
 h     -3.25865736     0.32958898    -1.14103214
 h     -0.05570120     1.01081933     1.67218794
          17

 c      1.23813186    -0.42034325     0.05729250
 c      0.00221039    -0.96475442     0.20512654
 c     -1.22968574     0.04385689    -0.27715840
 c     -0.85180013     0.89433005     1.06264118
 c     -0.33367860     1.17327894    -0.56309369
 c      1.06927450     0.82503645    -0.45029525
 h     -0.28052584    -1.85229069     0.87651619
 h     -1.73779411     1.46995018     1.38635384
 h     -0.41013397     2.28343814    -1.11305396
 h      1.81320398     1.60298194    -0.70869404
 o      2.45819891    -0.97058928     0.35247170
 h      3.40925592    -0.51345362    -0.01382700
 c     -2.54606021    -0.46395569    -0.54923501
 h     -2.48137227    -1.38689164    -1.05137132
 h     -2.97697955    -0.69787787     0.31190664
 h     -3.26241220     0.30201152    -1.09990380
 h     -0.06463506     0.99099896     1.64275440
          17

 c      1.25424167    -0.41586956     0.05478820
 c      0.00533314    -0.97236483     0.20705215
 c     -1.22311509     0.05548808    -0.28137117
 c     -0.87073949     0.89265961     1.06719729
 c     -0.34260149     1.18480992    -0.56413186
 c      1.06355891     0.81986754    -0.45069659
 h     -0.27772729    -1.85436944     0.91302297
 h     -1.70834495     1.46111959     1.34745796
 h     -0.41006651     2.28801787    -1.09931728
 h      1.81700297     1.58818455    -0.75846849
 o      2.46074582    -0.97447728     0.35407587
 h      3.38858833    -0.55474599    -0.00333188
 c     -2.54865988    -0.45689809    -0.54930826
 h     -2.45535356    -1.45705284    -1.10807465
 h     -2.95363016    -0.68364617     0.34134120
 h     -3.25221781     0.26060224    -1.05086823
 h     -0.03601573     0.96768703     1.63988627
          17

 c      1.27260802    -0.41199292     0.05171016
 c      0.00541094    -0.98083097     0.21009262
 c     -1.21142430     0.06604159    -0.28309110
 c     -0.89157932     0.89114082     1.06814543
 c     -0.35083485     1.19890049    -0.56597980
 c      1.05739881     0.81675397    -0.45242717
 h     -0.26914389    -1.84539542     0.93539374
 h     -1.69221007     1.46019110     1.31675162
 h     -0.41871382     2.26536135    -1.07279985
 h      1.81794591     1.56688958    -0.80216471
 o      2.46429157    -0.97815715     0.35540296
 h      3.33294746    -0.60380211     0.01578851
 c     -2.55144966    -0.45004078    -0.55254256
 h     -2.43193910    -1.51322857    -1.16184341
 h     -2.94799174    -0.67914482     0.40342372
 h     -3.23542414     0.21423112    -1.00120307
 h      0.01491250     0.94006122     1.65366252
          17

 c      1.29215166    -0.40914025     0.04821941
 c      0.00313414    -0.98957807     0.21410475
 c     -1.19540928     0.07513683    -0.28233856
 c     -0.91112021     0.88911527     1.06630001
 c     -0.35792675     1.21484472    -0.56830490
 c      1.05104610     0.81596533    -0.45573598
 h     -0.25559739    -1.82645819     0.94340028
 h     -1.70202754     1.47619831     1.29954012
 h     -0.43652446     2.22152546    -1.03696722
 h      1.81510572     1.53930291    -0.83856909
 o      2.46790522    -0.98207679     0.35682725
 h      3.25969308    -0.65252983     0.03702015
 c     -2.55360494    -0.44582502    -0.55684060
 h     -2.41366122    -1.54342357    -1.20400868
 h     -2.95006336    -0.68105385     0.47595813
 h     -3.22563679     0.17724676    -0.96150727
 h      0.06431999     0.90817802     1.67029445
          17

 c      1.31167480    -0.40759608     0.04443307
 c     -0.00066746    -0.99777839     0.21871244
 c     -1.17602640     0.08238153    -0.27915557
 c     -0.92775373     0.88650779     1.06245623
 c     -0.36341513     1.23126458    -0.57047181
 c      1.04470661     0.81748166    -0.46073107
 h     -0.23909419    -1.80168434     0.93958711
 h     -1.73789923     1.50962131     1.29658444
 h     -0.46428790     2.17033513    -0.99880816
 h      1.80909192     1.50747486    -0.86742958
 o      2.46938533    -0.98715942     0.35923788
 h      3.20709920    -0.68522470     0.04549969
 c     -2.55394565    -0.44608412    -0.55997311
 h     -2.40211805    -1.54309018    -1.23034297
 h     -2.95197730    -0.68612755     0.53884859
 h     -3.23828169     0.16457455    -0.94165893
 h      0.09491518     0.87364092     1.68097389
          17

 c      1.32992366    -0.40744042     0.04040693
 c     -0.00511934    -1.00440558     0.22330519
 c     -1.15427869     0.08741720    -0.27360145
 c     -0.94165426     0.88401614     1.05736619
 c     -0.36679166     1.24594781    -0.57148727
 c      1.03852087     0.82103337    -0.46736927
 h     -0.22262254    -1.77812038     0.92942285
 h     -1.78712676     1.55096063     1.30433813
 h     -0.50386445     2.13534441    -0.96953131
 h      1.80200288     1.47500052    -0.88958860
 o      2.46642426    -0.99435633     0.36367660
 h      3.21635237    -0.68619963     0.02407366
 c     -2.55204650    -0.45119506    -0.56093080
 h     -2.39813593    -1.51173419    -1.23902669
 h     -2.94962939    -0.69255785     0.58001576
 h     -3.27660808     0.17929925    -0.94275054
 h      0.09791273     0.83861953     1.68177640
          17

 c      1.34565834    -0.40852977     0.03611939
 c     -0.00940325    -1.00837242     0.22712362
 c     -1.13114825     0.08992885    -0.26574861
 c     -0.95368051     0.88252012     1.05163201
 c     -0.36752399     1.25671844    -0.57040597
 c      1.03257082     0.82618960    -0.47547666
 h     -0.20955981    -1.76454234     0.92038507
 h     -1.83483739     1.58833912     1.31806901
 h     -0.55823548     2.13999244    -0.95993034
 h      1.79703043     1.44634300    -0.90684138
 o      2.46044493    -1.00318378     0.36970597
 h      3.27086758    -0.66358405    -0.02038988
 c     -2.54879542    -0.45994234    -0.55988635
 h     -2.40181187    -1.45215279    -1.23016907
 h     -2.94136818    -0.69966809     0.59370225
 h     -3.32699883     0.20983754    -0.95640002
 h      0.07065561     0.80520299     1.67182100
          17

 c      1.35779246    -0.41058019     0.03150401
 c     -0.01286802    -1.00886185     0.22954382
 c     -1.10758115     0.08963456    -0.25569227
 c     -0.96469199     0.88263504     1.04561318
 c     -0.36543806     1.26351646    -0.56724250
 c      1.02696268     0.83247293    -0.48479848
 h     -0.20247439    -1.76791696     0.91869095
 h     -1.87063818     1.61306237     1.33381168
 h     -0.62732199     2.18363967    -0.96986955
 h      1.79746403     1.42571074    -0.92135395
 o      2.45458628    -1.01249240     0.37603857
 h      3.32689026    -0.63662196    -0.06718349
 c     -2.54539273    -0.47043990    -0.55723758
 h     -2.41233908    -1.37183092    -1.20695902
 h     -2.92698462    -0.70747013     0.57833866
 h     -3.37216628     0.24186691    -0.97282649
 h      0.01524287     0.77513995     1.65254732
          17

 c      1.36551252    -0.41329408     0.02650837
 c     -0.01510380    -1.00572408     0.23043964
 c     -1.08446783     0.08631789    -0.24357510
 c     -0.97555111     0.88468513     1.03935558
 c     -0.36106927     1.26837904    -0.56292316
 c      1.02194865     0.83948158    -0.49507972
 h     -0.20193988    -1.78887928     0.92502776
 h     -1.88907362     1.62039508     1.34867516
 h     -0.70418814     2.24182157    -0.98879375
 h      1.80519040     1.41575135    -0.93472737
 o      2.45068912    -1.02158198     0.38184027
 h      3.35971248    -0.61697960    -0.10301445
 c     -2.54263131    -0.48047948    -0.55291356
 h     -2.42750218    -1.28646476    -1.17881075
 h     -2.90745907    -0.71652080     0.53600886
 h     -3.40039319     0.26587883    -0.98536437
 h     -0.06097387     0.74951435     1.62825147
          17

 c      1.36832092    -0.41644064     0.02112722
 c     -0.01590508    -0.99953321     0.23022603
 c     -1.06260771     0.07990061    -0.22961685
 c     -0.98735792     0.88884224     1.03248063
 c     -0.35532410     1.27331350    -0.55834177
 c      1.01798526     0.84697464    -0.50613790
 h     -0.20656396    -1.82100815     0.93402706
 h     -1.88848342     1.60880262     1.36064323
 h     -0.77922683     2.29065871    -1.00643543
 h      1.81953809     1.41675824    -0.94724312
 o      2.44944804    -1.03010230     0.38670333
 h      3.36057864    -0.60980188    -0.12191012
 c     -2.54085816    -0.48730606    -0.54620210
 h     -2.44332988    -1.22248758    -1.16487101
 h     -2.88534732    -0.72817621     0.47378311
 h     -3.40590477     0.27731468    -0.99030653
 h     -0.14383060     0.72805594     1.60743933
          17

 c      1.36603169    -0.41988059     0.01540577
 c     -0.01515372    -0.99123307     0.22953158
 c     -1.04268487     0.07049471    -0.21412289
 c     -1.00140729     0.89522172     1.02417854
 c     -0.34908700     1.27941077    -0.55397930
 c      1.01567023     0.85486628    -0.51787367
 h     -0.21409624    -1.85485134     0.93818892
 h     -1.87063513     1.57961913     1.36849938
 h     -0.84460889     2.31660139    -1.01693628
 h      1.83742863     1.42693195    -0.95790850
 o      2.45092721    -1.03784552     0.39042593
 h      3.32847045    -0.61695690    -0.12178969
 c     -2.53989543    -0.48843615    -0.53672310
 h     -2.45597044    -1.20506993    -1.18660806
 h     -2.86571425    -0.74540203     0.40672295
 h     -3.38700376     0.27509127    -0.98580127
 h     -0.21335834     0.70842410     1.60293070
          17

 c      1.35874968    -0.42355695     0.00942833
 c     -0.01273703    -0.98177259     0.22889249
 c     -1.02526820     0.05841525    -0.19746475
 c     -1.01825609     0.90371477     1.01371516
 c     -0.34310069     1.28701669    -0.54998880
 c      1.01558291     0.86315271    -0.53022293
 h     -0.22238142    -1.88206797     0.93158894
 h     -1.84165985     1.53765622     1.37220406
 h     -0.89509804     2.31410860    -1.01782760
 h      1.85472349     1.44340550    -0.96521592
 o      2.45472942    -1.04470022     0.39295616
 h      3.26772221    -0.63792141    -0.10352709
 c     -2.53878954    -0.48380563    -0.52664843
 h     -2.46529617    -1.23075930    -1.24318871
 h     -2.85658191    -0.77394705     0.35899950
 h     -3.34503837     0.26087299    -0.97132776
 h     -0.25405926     0.68754499     1.62560812
          17

 c      1.34685409    -0.42746434     0.00330273
 c     -0.00854295    -0.97194965     0.22865313
 c     -1.01083337     0.04415646    -0.18005813
 c     -1.03645161     0.91352506     1.00126309
 c     -0.33793758     1.29600611    -0.54633010
 c      1.01811548     0.87183719    -0.54309704
 h     -0.22971137    -1.89717866     0.91114849
 h     -1.81374723     1.49232996     1.37395624
 h     -0.92758308     2.28247556    -1.00870105
 h      1.86775670     1.46327856    -0.96796451
 o      2.45984238    -1.05076504     0.39452342
 h      3.19087575    -0.66820173    -0.07294530
 c     -2.53623657    -0.47540004    -0.51957593
 h     -2.47335749    -1.27391555    -1.31217213
 h     -2.86505996    -0.82057030     0.35163043
 h     -3.28467290     0.23932486    -0.94812172
 h     -0.26843340     0.66581035     1.67354660
          17

 c      1.33099187    -0.43160183    -0.00285828
 c     -0.00250032    -0.96238347     0.22897870
 c     -0.99977538     0.02835069    -0.16234213
 c     -1.05302535     0.92315926     0.98771066
 c     -0.33394527     1.30590623    -0.54283147
 c      1.02335899     0.88088384    -0.55634138
 h     -0.23487259    -1.89784648     0.87653717
 h     -1.80447443     1.45682187     1.37900212
 h     -0.94097296     2.22463485    -0.99075802
 h      1.87434057     1.48426063    -0.96573414
 o      2.46422540    -1.05663121     0.39597205
 h      3.12569356    -0.69516662    -0.04592478
 c     -2.53138576    -0.46585117    -0.51650820
 h     -2.48122602    -1.31320769    -1.37348205
 h     -2.88936299    -0.88467639     0.38009950
 h     -3.21544415     0.21959583    -0.92043720
 h     -0.27187243     0.64778665     1.73317760
          17

 c      1.31208298    -0.43591191    -0.00896999
 c      0.00536648    -0.95350138     0.22987193
 c     -0.99239889     0.01170476    -0.14475850
 c     -1.06546983     0.93133282     0.97399148
 c     -0.33112738     1.31586311    -0.53916764
 c      1.03105277     0.89019097    -0.56971751
 h     -0.23719494    -1.88496722     0.82989354
 h     -1.82796709     1.44117750     1.39246259
 h     -0.93713331     2.14790867    -0.96729292
 h      1.87420487     1.50499553    -0.95902966
 o      2.46508092    -1.06337970     0.39873624
 h      3.11133953    -0.69861576    -0.04760040
 c     -2.52365944    -0.45827244    -0.51569467
 h     -2.48890287    -1.33723550    -1.41645276
 h     -2.92013794    -0.95591022     0.42040222
 h     -3.15273709     0.21665732    -0.89624574
 h     -0.27816569     0.63836823     1.79024046
          17

 c      1.29132488    -0.44022170    -0.01501804
 c      0.01488489    -0.94549247     0.23116531
 c     -0.98889229    -0.00509080    -0.12773319
 c     -1.07324066     0.93790446     0.96125975
 c     -0.32893868     1.32448769    -0.53476099
 c      1.04059185     0.89957285    -0.58290643
 h     -0.23672576    -1.86306989     0.77571624
 h     -1.88209854     1.44376644     1.41221996
 h     -0.92323760     2.06623260    -0.94509243
 h      1.86901819     1.52521393    -0.94920715
 o      2.46178905    -1.07107138     0.40296772
 h      3.15241860    -0.67537549    -0.08211874
 c     -2.51251347    -0.45543510    -0.51512097
 h     -2.49594411    -1.34079705    -1.43666550
 h     -2.94871822    -1.02242641     0.45186114
 h     -3.11187566     0.24618222    -0.88363973
 h     -0.29466728     0.64055716     1.83504555
          17

 c      1.27016200    -0.44423038    -0.02106872
 c      0.02570460    -0.93826191     0.23253430
 c     -0.98929360    -0.02143219    -0.11163586
 c     -1.07741874     0.94360439     0.95089401
 c     -0.32613585     1.32982098    -0.52868995
 c      1.05111585     0.90875654    -0.59552758
 h     -0.23444208    -1.84062416     0.72056579
 h     -1.95096614     1.45461330     1.42911191
 h     -0.91397391     2.00100270    -0.93564659
 h      1.86200180     1.54567999    -0.93822787
 o      2.45640259    -1.07837255     0.40706917
 h      3.21162722    -0.64539103    -0.12513680
 c     -2.49834966    -0.45831875    -0.51402065
 h     -2.50169707    -1.32212157    -1.43307918
 h     -2.96988787    -1.07592218     0.46369000
 h     -3.09450907     0.30964208    -0.88246098
 h     -0.32381492     0.65552688     1.86222958
          17

 c      1.25020575    -0.44754514    -0.02724545
 c      0.03727191    -0.93152752     0.23361082
 c     -0.99347644    -0.03682521    -0.09672882
 c     -1.07943350     0.94919892     0.94394767
 c     -0.32135098     1.33015277    -0.52003641
 c      1.06169258     0.91741236    -0.60717626
 h     -0.23206621    -1.82868008     0.67171179
 h     -2.01796444     1.46456582     1.43413474
 h     -0.92559805     1.97182112    -0.95103697
 h      1.85700013     1.56774577    -0.92821214
 o      2.45055049    -1.08424476     0.40977420
 h      3.25920603    -0.62454986    -0.15717754
 c     -2.48264107    -0.46584487    -0.51274029
 h     -2.50535691    -1.28204265    -1.40718894
 h     -2.98095685    -1.11170459     0.45208537
 h     -3.08805037     0.39034191    -0.88394236
 h     -0.36497514     0.68315722     1.86968166
          17

 c      1.23313191    -0.44972956    -0.03370734
 c      0.04875462    -0.92520471     0.23422143
 c     -1.00115800    -0.05087948    -0.08313854
 c     -1.08048102     0.95517531     0.94083299
 c     -0.31463299     1.32561221    -0.50889314
 c      1.07154114     0.92522818    -0.61748099
 h     -0.23083138    -1.83603520     0.63430664
 h     -2.07186149     1.46849565     1.42201396
 h     -0.95843712     1.97796052    -0.99190284
 h      1.85704850     1.59243798    -0.92084456
 o      2.44491194    -1.08823799     0.41051962
 h      3.28150453    -0.61974580    -0.16979282
 c     -2.46682795    -0.47614680    -0.51167049
 h     -2.50609869    -1.22465405    -1.36403550
 h     -2.98081761    -1.12764944     0.41728364
 h     -3.07942358     0.46807972    -0.87944077
 h     -0.41511134     0.72226766     1.85839011
          17

 c      1.22054795    -0.45035882    -0.04062953
 c      0.05899309    -0.91985431     0.23456936
 c     -1.01190537    -0.06329647    -0.07085405
 c     -1.08157825     0.96180459     0.94124925
 c     -0.30753612     1.31791612    -0.49648264
 c      1.08018083     0.93201206    -0.62616053
 h     -0.22975458    -1.86330126     0.60904887
 h     -2.10650380     1.46447727     1.39086223
 h     -0.99591368     2.00111231    -1.04572210
 h      1.86302963     1.61942358    -0.91689449
 o      2.43966528    -1.09022805     0.40912996
 h      3.27386716    -0.63290105    -0.16063801
 c     -2.45176054    -0.48723946    -0.51056469
 h     -2.50338766    -1.15938943    -1.31514022
 h     -2.96977306    -1.12376666     0.36248539
 h     -3.06141189     0.52873346    -0.86445885
 h     -0.46844196     0.77056166     1.83345163
          17

 c      1.21378914    -0.44909038    -0.04816726
 c      0.06668789    -0.91660697     0.23511523
 c     -1.02512759    -0.07386898    -0.05974486
 c     -1.08373971     0.96924888     0.94413050
 c     -0.30162651     1.30873196    -0.48413320
 c      1.08744111     0.93774449    -0.63304596
 h     -0.22562889    -1.90265431     0.59311645
 h     -2.11948403     1.45264030     1.34114183
 h     -1.02180159     2.02408095    -1.09856331
 h      1.87333728     1.64662383    -0.91614730
 o      2.43470378    -1.09028436     0.40566026
 h      3.23711171    -0.66296185    -0.13100053
 c     -2.43769957    -0.49683101    -0.50836710
 h     -2.49748128    -1.10294689    -1.28188137
 h     -2.95015631    -1.10276555     0.29438755
 h     -3.03156883     0.56452683    -0.83781130
 h     -0.51575821     0.82463545     1.80573187
          17

 c      1.21365745    -0.44575051    -0.05639744
 c      0.07082183    -0.91658115     0.23627841
 c     -1.04005901    -0.08248700    -0.04958586
 c     -1.08793340     0.97755840     0.94776770
 c     -0.29785558     1.29910045    -0.47276015
 c      1.09336612     0.94252570    -0.63805765
 h     -0.21494411    -1.94340480     0.58299478
 h     -2.11175785     1.43469948     1.27510267
 h     -1.02724852     2.03702683    -1.14106638
 h      1.88477000     1.67084253    -0.91775402
 o      2.42954054    -1.08870288     0.40044496
 h      3.17894277    -0.70527969    -0.08660549
 c     -2.42438193    -0.50251289    -0.50394069
 h     -2.48941127    -1.07356766    -1.28999682
 h     -2.92780090    -1.07165080     0.22482180
 h     -2.99024227     0.57211719    -0.80019851
 h     -0.54537667     0.88081000     1.79132103
          17

 c      1.22021170    -0.44039586    -0.06526402
 c      0.07101953    -0.92040099     0.23824017
 c     -1.05574952    -0.08913547    -0.04008696
 c     -1.09451424     0.98652849     0.95057187
 c     -0.29667810     1.28957484    -0.46290317
 c      1.09808974     0.94646686    -0.64116354
 h     -0.19550030    -1.97684575     0.57617814
 h     -2.08852618     1.41415745     1.19667946
 h     -1.00914439     2.03549291    -1.16806965
 h      1.89390044     1.68889995    -0.92070177
 o      2.42289098    -1.08619276     0.39434581
 h      3.12056100    -0.74861981    -0.04154245
 c     -2.41116077    -0.50305397    -0.49821025
 h     -2.47922385    -1.07341341    -1.34581939
 h     -2.91351781    -1.04321850     0.17151407
 h     -2.93963531     0.55169611    -0.75349387
 h     -0.54893413     0.93708367     1.80322590
          17

 c      1.23273880    -0.43329982    -0.07457111
 c      0.06763374    -0.92805993     0.24090843
 c     -1.07108928    -0.09389235    -0.03093545
 c     -1.10243223     0.99564064     0.95215162
 c     -0.29822560     1.28039916    -0.45484572
 c      1.10173952     0.94959882    -0.64234545
 h     -0.16682660    -1.99795698     0.57144035
 h     -2.06090833     1.39686790     1.11135838
 h     -0.96789690     2.01818088    -1.17728391
 h      1.89812838     1.69857268    -0.92415838
 o      2.41240817    -1.08394990     0.38887057
 h      3.10102232    -0.77417217    -0.01998622
 c     -2.39733609    -0.49895673    -0.49433714
 h     -2.46535086    -1.08656678    -1.42789301
 h     -2.91990920    -1.03226687     0.15171294
 h     -2.88394443     0.50772548    -0.70082565
 h     -0.52908391     0.99369513     1.83926328
          17

 c      1.24992365    -0.42485712    -0.08404032
 c      0.06157051    -0.93899648     0.24397301
 c     -1.08487632    -0.09692332    -0.02183627
 c     -1.10940458     1.00429487     0.95322464
 c     -0.30236008     1.27157322    -0.44864233
 c      1.10438048     0.95182876    -0.64158297
 h     -0.12996064    -2.00552400     0.56863317
 h     -2.04555681     1.39074078     1.02498243
 h     -0.90663197     1.98620651    -1.16887668
 h      1.89620946     1.69909530    -0.92765502
 o      2.39691936    -1.08257214     0.38478083
 h      3.14224824    -0.77323965    -0.03372115
 c     -2.38286094    -0.49220231    -0.49442186
 h     -2.44669142    -1.09706623    -1.51043506
 h     -2.94951408    -1.04320019     0.16704610
 h     -2.83053728     0.45165920    -0.64706440
 h     -0.49789587     1.05080383     1.88434112
          17

 c      1.27011580    -0.41546345    -0.09339295
 c      0.05399743    -0.95222856     0.24698904
 c     -1.09592372    -0.09846348    -0.01253907
 c     -1.11335015     1.01221286     0.95473245
 c     -0.30862095     1.26279223    -0.44402939
 c      1.10599961     0.95293790    -0.63885081
 h     -0.08705827    -2.00202110     0.56852638
 h     -2.05617705     1.40218082     0.94141042
 h     -0.83169524     1.94385490    -1.14637278
 h      1.88842114     1.69131678    -0.93115131
 o      2.37879842    -1.08122070     0.38089724
 h      3.21184466    -0.76094417    -0.06289470
 c     -2.36846258    -0.48620699    -0.49822666
 h     -2.42334167    -1.09600796    -1.57674588
 h     -2.99048693    -1.06652873     0.20170428
 h     -2.79141143     0.40515256    -0.59851965
 h     -0.46833475     1.10718209     1.92310287
          17

 c      1.29158162    -0.40545199    -0.10239714
 c      0.04609497    -0.96649274     0.24946037
 c     -1.10322554    -0.09878248    -0.00286342
 c     -1.11387662     1.01980254     0.95731105
 c     -0.31612197     1.25327980    -0.44023637
 c      1.10652245     0.95261620    -0.63412241
 h     -0.04089185    -1.99332772     0.57271135
 h     -2.09050743     1.43075410     0.86261029
 h     -0.75372892     1.90065246    -1.11892924
 h      1.87648352     1.67759612    -0.93504547
 o      2.36082801    -1.07913128     0.37604718
 h      3.27259225    -0.75208681    -0.08709237
 c     -2.35482498    -0.48452310    -0.50475411
 h     -2.39610596    -1.07964544    -1.61823304
 h     -3.02817038    -1.09049123     0.23793109
 h     -2.78046272     0.39429473    -0.56022349
 h     -0.44946771     1.16087475     1.94597627
          17

 c      1.31267542    -0.39508269    -0.11088523
 c      0.03888832    -0.98043514     0.25092522
 c     -1.10613160    -0.09812244     0.00727457
 c     -1.11209348     1.02798357     0.96105718
 c     -0.32362537     1.24171530    -0.43587750
 c      1.10585043     0.95052784    -0.62738101
 h      0.00583478    -1.98737129     0.58328156
 h     -2.13242695     1.46982427     0.79165124
 h     -0.68695450     1.87246412    -1.10273806
 h      1.86314793     1.66138712    -0.94009000
 o      2.34469549    -1.07611119     0.36978327
 h      3.30579376    -0.75300366    -0.09699965
 c     -2.34281513    -0.48845925    -0.51340997
 h     -2.36606778    -1.04732974    -1.63133311
 h     -3.05281866    -1.10791855     0.26418810
 h     -2.80198439     0.42591491    -0.53292645
 h     -0.44607327     1.20997933     1.94881321
          17

 c      1.33193233    -0.38456080    -0.11875492
 c      0.03315783    -0.99293455     0.25106716
 c     -1.10445680    -0.09665851     0.01784214
 c     -1.10935448     1.03764622     0.96563349
 c     -0.33014520     1.22688961    -0.42960935
 c      1.10392891     0.94640895    -0.61864825
 h      0.05110670    -1.99078081     0.60190519
 h     -2.16556832     1.51193839     0.73288655
 h     -0.64243914     1.87414359    -1.11348343
 h      1.85130609     1.64638379    -0.94709970
 o      2.33136987    -1.07229305     0.36208098
 h      3.30481615    -0.76533892    -0.08976346
 c     -2.33383679    -0.49645090    -0.52382232
 h     -2.33442945    -1.00075875    -1.61626122
 h     -3.05959032    -1.11588192     0.27437793
 h     -2.84547738     0.47897563    -0.51537234
 h     -0.45950216     1.25305909     1.93146360
          17

 c      1.34811555    -0.37407489    -0.12595215
 c      0.02944315    -1.00344733     0.24982973
 c     -1.09848273    -0.09453237     0.02868553
 c     -1.10667901     1.04936437     0.97046738
 c     -0.33564767     1.20904986    -0.42155245
 c      1.10083327     0.94019219    -0.60803623
 h      0.09356728    -2.00493246     0.62848302
 h     -2.17983360     1.55160794     0.69006876
 h     -0.62001846     1.90397643    -1.14982475
 h      1.84275199     1.63531910    -0.95641199
 o      2.32140707    -1.06796937     0.35312383
 h      3.26969354    -0.78849072    -0.06576028
 c     -2.32900601    -0.50615690    -0.53531435
 h     -2.30249173    -0.94407767    -1.57793382
 h     -3.04690185    -1.11400140     0.26566410
 h     -2.89662760     0.52834525    -0.50709366
 h     -0.48810071     1.28947709     1.89741074
          17

 c      1.36024353    -0.36385965    -0.13242901
 c      0.02812657    -1.01205836     0.24744074
 c     -1.08885969    -0.09191221     0.03956115
 c     -1.10485507     1.06334959     0.97474552
 c     -0.34066676     1.18979603    -0.41317841
 c      1.09680309     0.93211766    -0.59580112
 h      0.13189180    -2.02514748     0.66057127
 h     -2.17087675     1.58531086     0.66543901
 h     -0.61258762     1.94494194    -1.19479585
 h      1.83726826     1.62900182    -0.96737688
 o      2.31490049    -1.06354714     0.34326508
 h      3.20721632    -0.81992484    -0.02829081
 c     -2.32863783    -0.51559956    -0.54659309
 h     -2.27140515    -0.88458811    -1.52907928
 h     -3.01562793    -1.10365808     0.23750554
 h     -2.94505544     0.55878300    -0.50796948
 h     -0.52686274     1.31993544     1.85457355
          17

 c      1.36762552    -0.35427487    -0.13809174
 c      0.02949885    -1.01918143     0.24430712
 c     -1.07645944    -0.08902082     0.05019529
 c     -1.10464274     1.07944834     0.97730718
 c     -0.34559840     1.17076703    -0.40591830
 c      1.09218629     0.92275519    -0.58235296
 h      0.16448118    -2.04388809     0.69424859
 h     -2.13843872     1.61109075     0.65973185
 h     -0.61409245     1.98015400    -1.23211987
 h      1.83276215     1.62628327    -0.97829088
 o      2.31104670    -1.05958971     0.33313715
 h      3.13695567    -0.85389687     0.01430719
 c     -2.33239463    -0.52301897    -0.55563492
 h     -2.24124264    -0.83279220    -1.49319463
 h     -2.96939314    -1.08830726     0.19213102
 h     -2.98455533     0.56360719    -0.51756556
 h     -0.56697600     1.34713614     1.81624345
          17

 c      1.36991984    -0.34585851    -0.14277429
 c      0.03375424    -1.02522212     0.24087269
 c     -1.06222903    -0.08613143     0.06034610
 c     -1.10667021     1.09718541     0.97683803
 c     -0.35056031     1.15310801    -0.40062602
 c      1.08732207     0.91292054    -0.56820614
 h      0.18977770    -2.05446305     0.72552450
 h     -2.08594094     1.62866859     0.67213131
 h     -0.62111207     1.99916264    -1.25248919
 h      1.82636000     1.62493643    -0.98685927
 o      2.30755917    -1.05687290     0.32378372
 h      3.09964750    -0.88007234     0.04636745
 c     -2.33949378    -0.52682400    -0.56058267
 h     -2.21013661    -0.79824960    -1.49677835
 h     -2.91588622    -1.07490947     0.13650682
 h     -3.01164360     0.54104749    -0.53496165
 h     -0.59755008     1.37544938     1.79878763
          17

 c      1.36717010    -0.33930384    -0.14626266
 c      0.04094452    -1.03040957     0.23752279
 c     -1.04709207    -0.08354724     0.06983963
 c     -1.11078974     1.11596473     0.97273949
 c     -0.35548846     1.13756536    -0.39770950
 c      1.08242442     0.90354705    -0.55390457
 h      0.20669420    -2.05282870     0.75129472
 h     -2.02188778     1.64036543     0.69966407
 h     -0.63189310     1.99683744    -1.25208374
 h      1.81566794     1.62277517    -0.99087772
 o      2.30213374    -1.05598434     0.31603142
 h      3.13358612    -0.89002924     0.05515058
 c     -2.34853202    -0.52593714    -0.56209049
 h     -2.17675707    -0.78201284    -1.54450393
 h     -2.86816546    -1.07602339     0.08471887
 h     -3.02480875     0.49251221    -0.55867114
 h     -0.61178273     1.40778727     1.81217979
          17

 c      1.35975082    -0.33536065    -0.14834824
 c      0.05093555    -1.03475874     0.23453709
 c     -1.03191779    -0.08156769     0.07856582
 c     -1.11541284     1.13521325     0.96597240
 c     -0.36022589     1.12462840    -0.39730397
 c      1.07752137     0.89555830    -0.53995033
 h      0.21485298    -2.03792909     0.76977197
 h     -1.96238381     1.65289788     0.73642320
 h     -0.64562068     1.97156098    -1.23055832
 h      1.79959392     1.61846624    -0.98879882
 o      2.29626091    -1.05664256     0.30935794
 h      3.21484965    -0.88870913     0.04930174
 c     -2.35750644    -0.51987694    -0.56345492
 h     -2.14366736    -0.77778041    -1.61394072
 h     -2.84087317    -1.10803127     0.05421303
 h     -3.02485236     0.42280000    -0.58671907
 h     -0.61215100     1.44201984     1.85093499
          17

 c      1.34827369    -0.33474754    -0.14884468
 c      0.06341019    -1.03807740     0.23206962
 c     -1.01751154    -0.08043371     0.08645879
 c     -1.11790507     1.15418510     0.95852043
 c     -0.36456962     1.11454906    -0.39931339
 c      1.07246500     0.88974013    -0.52673912
 h      0.21464802    -2.01163972     0.78071873
 h     -1.93010000     1.67777609     0.77454822
 h     -0.66222856     1.92471782    -1.19044003
 h      1.77867671     1.61195565    -0.98007714
 o      2.29281746    -1.05834150     0.30293011
 h      3.29604065    -0.88408995     0.04218773
 c     -2.36495050    -0.50947201    -0.56714646
 h     -2.11497814    -0.77929627    -1.67990921
 h     -2.83720166    -1.17741234     0.04944732
 h     -3.01663067     0.34215921    -0.61704629
 h     -0.60652585     1.47264094     1.89939579
          17

 c      1.33351594    -0.33805176    -0.14759784
 c      0.07788669    -1.03998208     0.23013660
 c     -1.00459344    -0.08028351     0.09347419
 c     -1.11629410     1.17226475     0.95206144
 c     -0.36826615     1.10722117    -0.40331566
 c      1.06698327     0.88660782    -0.51451330
 h      0.20721104    -1.97873328     0.78566208
 h     -1.94054802     1.72369842     0.80893958
 h     -0.68277988     1.86171213    -1.13806017
 h      1.75508747     1.60462754    -0.96529931
 o      2.29331903    -1.06078671     0.29634125
 h      3.35000291    -0.87985822     0.03981448
 c     -2.37021712    -0.49780037    -0.57317100
 h     -2.09347246    -0.78263069    -1.72705325
 h     -2.84529628    -1.27028774     0.05585177
 h     -3.01206126     0.26911576    -0.64827553
 h     -0.60162327     1.49482770     1.94277074
          17

 c      1.31637855    -0.34558495    -0.14452509
 c      0.09372523    -1.03995277     0.22862579
 c     -0.99377065    -0.08115096     0.09956872
 c     -1.11087446     1.18984688     0.94736448
 c     -0.37093133     1.10195499    -0.40837573
 c      1.06074871     0.88630021    -0.50334750
 h      0.19423581    -1.94651553     0.78789435
 h     -1.98544316     1.78498310     0.84016259
 h     -0.71064682     1.79414218    -1.08562231
 h      1.73234538     1.59917666    -0.94606916
 o      2.29817500    -1.06379497     0.28943718
 h      3.36602485    -0.87706567     0.04360763
 c     -2.37237780    -0.48887096    -0.58055127
 h     -2.08031626    -0.78550603    -1.74834820
 h     -2.85213963    -1.36544288     0.05677613
 h     -3.02955827     0.22719028    -0.68047571
 h     -0.60089953     1.50595906     1.97153280
          17

 c      1.29789005    -0.35725505    -0.13966216
 c      0.11013366    -1.03751377     0.22738547
 c     -0.98549296    -0.08297772     0.10471259
 c     -1.10336896     1.20795269     0.94467747
 c     -0.37196260     1.09744101    -0.41301488
 c      1.05346542     0.88856625    -0.49318145
 h      0.17755253    -1.92317672     0.79163811
 h     -2.04224391     1.84665607     0.87013325
 h     -0.75277676     1.73994854    -1.05140322
 h      1.71458293     1.59895987    -0.92452229
 o      2.30719585    -1.06722149     0.28216549
 h      3.34204921    -0.87559609     0.05301218
 c     -2.37084884    -0.48504424    -0.58853744
 h     -2.07550207    -0.78672561    -1.74186891
 h     -2.85064847    -1.44702225     0.04311224
 h     -3.07936697     0.22658368    -0.71374974
 h     -0.60522854     1.50532848     1.98098900
          17

 c      1.27925741    -0.37251142    -0.13319213
 c      0.12615906    -1.03258009     0.22643248
 c     -0.98002142    -0.08563585     0.10891643
 c     -1.09536230     1.22726000     0.94403475
 c     -0.37086143     1.09260382    -0.41599749
 c      1.04499841     0.89288026    -0.48390307
 h      0.15861843    -1.91438001     0.79989691
 h     -2.09198707     1.89647213     0.89909631
 h     -0.81621723     1.71352528    -1.05032375
 h      1.70522286     1.60666511    -0.90241184
 o      2.31968811    -1.07096944     0.27455287
 h      3.28334272    -0.87426992     0.06601805
 c     -2.36671438    -0.48595978    -0.59687448
 h     -2.07805783    -0.78596578    -1.70942739
 h     -2.83823417    -1.50596595     0.01189723
 h     -3.14944517     0.25287928    -0.74518817
 h     -0.61371457     1.49368615     1.97036340
          17

 c      1.26192010    -0.39038686    -0.12544649
 c      0.14064476    -1.02577770     0.22616098
 c     -0.97744698    -0.08895054     0.11223057
 c     -1.08792111     1.24786640     0.94519228
 c     -0.36814083     1.08788795    -0.41760020
 c      1.03551586     0.89864294    -0.47544229
 h      0.13845042    -1.92005903     0.81222920
 h     -2.12367559     1.92797971     0.92618737
 h     -0.89762319     1.71091187    -1.07892329
 h      1.70548528     1.62277997    -0.88017124
 o      2.33412570    -1.07508600     0.26677722
 h      3.20791332    -0.86947062     0.07812049
 c     -2.36178207    -0.49020267    -0.60538652
 h     -2.08593710    -0.78382502    -1.65715027
 h     -2.81464865    -1.53778749    -0.03646038
 h     -3.21889345     0.28485482    -0.77038103
 h     -0.62384205     1.47302999     1.94285130
          17

 c      1.24752678    -0.40960391    -0.11688665
 c      0.15219517    -1.01840195     0.22732817
 c     -0.97773278    -0.09269134     0.11470834
 c     -1.08180398     1.26944481     0.94746994
 c     -0.36536561     1.08470469    -0.41915784
 c      1.02553123     0.90534514    -0.46780842
 h      0.11805727    -1.93479057     0.82486489
 h     -2.13212272     1.93891732     0.95032836
 h     -0.98272504     1.71623062    -1.12049489
 h      1.71377071     1.64501043    -0.85671434
 o      2.34759926    -1.07998617     0.25930134
 h      3.15574483    -0.85186756     0.08038831
 c     -2.35744247    -0.49654896    -0.61341974
 h     -2.09549378    -0.78228106    -1.59766634
 h     -2.78108823    -1.54115195    -0.09949491
 h     -3.27263193     0.30834938    -0.78633589
 h     -0.63112682     1.44645898     1.90643373
          17

 c      1.23774726    -0.42871199    -0.10807114
 c      0.15926311    -1.01200652     0.23080504
 c     -0.98074920    -0.09656553     0.11636861
 c     -1.07763004     1.29142693     0.94971954
 c     -0.36419320     1.08410255    -0.42174862
 c      1.01578400     0.91260327    -0.46104974
 h      0.09866160    -1.95134209     0.83308518
 h     -2.11599692     1.92973801     0.97058230
 h     -1.05718345     1.71694550    -1.16040873
 h      1.72646582     1.66922969    -0.83017061
 o      2.35708750    -1.08637875     0.25266380
 h      3.16976595    -0.80826160     0.06319883
 c     -2.35456763    -0.50390910    -0.61966580
 h     -2.10097810    -0.78511954    -1.55161452
 h     -2.74023581    -1.51815694    -0.17273324
 h     -3.30283448     0.31626515    -0.79188267
 h     -0.62901288     1.41758952     1.87390262
          17

 c      1.23391842    -0.44627573    -0.09958250
 c      0.16043293    -1.00791725     0.23729051
 c     -0.98629778    -0.10024894     0.11718560
 c     -1.07574028     1.31316372     0.95070417
 c     -0.36586281     1.08646729    -0.42584167
 c      1.00704114     0.92009528    -0.45518311
 h      0.08142502    -1.96393850     0.83344516
 h     -2.07759316     1.90327586     0.98625891
 h     -1.11179431     1.70716599    -1.19045619
 h      1.73945958     1.69114193    -0.79887529
 o      2.36359158    -1.09404065     0.24660431
 h      3.23146760    -0.74171603     0.03050000
 c     -2.35353909    -0.51103973    -0.62282280
 h     -2.09601417    -0.79625591    -1.54118488
 h     -2.69696229    -1.47657662    -0.24895821
 h     -3.30634526     0.30564796    -0.78701210
 h     -0.61069190     1.38915492     1.85860468
          17

 c      1.23667360    -0.46114814    -0.09188139
 c      0.15485179    -1.00686901     0.24711188
 c     -0.99412612    -0.10343720     0.11710171
 c     -1.07565879     1.33396213     0.94990758
 c     -0.37115646     1.09172761    -0.43148569
 c      0.99993041     0.92748734    -0.45014665
 h      0.06702743    -1.96973459     0.82468031
 h     -2.02457970     1.86555797     0.99708505
 h     -1.14191040     1.68527852    -1.20707808
 h      1.74940604     1.70757412    -0.76197285
 o      2.37008127    -1.10190968     0.24040979
 h      3.29304524    -0.66964612    -0.00595754
 c     -2.35391108    -0.51650730    -0.62317084
 h     -2.07836231    -0.81479813    -1.57256089
 h     -2.65922744    -1.43378326    -0.31763173
 h     -3.28306757     0.27614889    -0.77235240
 h     -0.57372454     1.36191997     1.86511202
          17

 c      1.24569477    -0.47267246    -0.08517609
 c      0.14256830    -1.00883148     0.26012536
 c     -1.00394222    -0.10588830     0.11605278
 c     -1.07556761     1.35287275     0.94785866
 c     -0.38043125     1.09954385    -0.43848090
 c      0.99483973     0.93439290    -0.44579048
 h      0.05539597    -1.96919059     0.80778063
 h     -1.97325187     1.82721615     1.00367097
 h     -1.14609244     1.65201795    -1.20963924
 h      1.75439843     1.71706342    -0.71955053
 o      2.37826427    -1.10916720     0.23362259
 h      3.32765820    -0.60577017    -0.03835396
 c     -2.35430748    -0.51879464    -0.62287259
 h     -2.05207046    -0.83382950    -1.63028719
 h     -2.63710324    -1.41693967    -0.36706499
 h     -3.23604866     0.23018618    -0.74908789
 h     -0.52307060     1.33580970     1.88502243
          17

 c      1.25973969    -0.48067408    -0.07940365
 c      0.12454023    -1.01304599     0.27573038
 c     -1.01542193    -0.10744896     0.11399556
 c     -1.07259690     1.36861904     0.94543501
 c     -0.39358476     1.10939277    -0.44641226
 c      0.99187248     0.94035678    -0.44189341
 h      0.04565026    -1.96607165     0.78574912
 h     -1.94838128     1.80256746     1.00803917
 h     -1.12583830     1.60989376    -1.20008858
 h      1.75420832     1.71998347    -0.67249629
 o      2.38876692    -1.11535353     0.22602777
 h      3.32618241    -0.55785599    -0.06281656
 c     -2.35312733    -0.51746623    -0.62399262
 h     -2.02345871    -0.84592252    -1.69327669
 h     -2.63638422    -1.44559100    -0.39165588
 h     -3.17353928     0.17485545    -0.71925887
 h     -0.46800494     1.31161664     1.90452238
          17

 c      1.27696417    -0.48529181    -0.07431591
 c      0.10231440    -1.01825584     0.29300964
 c     -1.02820439    -0.10807633     0.11092965
 c     -1.06456982     1.38033910     0.94322032
 c     -0.40992699     1.12055282    -0.45455359
 c      0.99085626     0.94485947    -0.43819511
 h      0.03628680    -1.96687571     0.76296329
 h     -1.96779363     1.80094778     1.01284922
 h     -1.08674764     1.56371730    -1.18413469
 h      1.75023164     1.71840217    -0.62221912
 o      2.40169690    -1.12021882     0.21753540
 h      3.28820153    -0.52999195    -0.07757711
 c     -2.34902560    -0.51503604    -0.62716657
 h     -1.99773309    -0.84660319    -1.74621441
 h     -2.65248789    -1.50913197    -0.39616878
 h     -3.11290774     0.12508168    -0.68594163
 h     -0.41718657     1.29092513     1.91271887
          17

 c      1.29534295    -0.48680009    -0.06959247
 c      0.07759161    -1.02309933     0.31097344
 c     -1.04189211    -0.10785579     0.10691091
 c     -1.05196673     1.38843205     0.94149547
 c     -0.42801763     1.13202935    -0.46166107
 c      0.99141323     0.94735523    -0.43443756
 h      0.02562116    -1.97863438     0.74371530
 h     -2.02163528     1.81757941     1.01923008
 h     -1.04068060     1.52169428    -1.17376691
 h      1.74508366     1.71562602    -0.57029270
 o      2.41681839    -1.12367998     0.20814840
 h      3.21917966    -0.52318584    -0.08246490
 c     -2.34053199    -0.51573350    -0.63219773
 h     -1.97843273    -0.83410095    -1.78028372
 h     -2.67588674    -1.58060713    -0.38913334
 h     -3.08039102     0.10267830    -0.65208731
 h     -0.37633961     1.27524220     1.90392343
          17

 c      1.31298606    -0.48551679    -0.06491747
 c      0.05190152    -1.02659628     0.32882693
 c     -1.05604727    -0.10697538     0.10206792
 c     -1.03700177     1.39398617     0.94029215
 c     -0.44580207     1.14262972    -0.46591819
 c      0.99309974     0.94736047    -0.43040216
 h      0.01229933    -2.00487475     0.73021050
 h     -2.08340496     1.84057576     1.02675333
 h     -1.00515146     1.49471856    -1.18785104
 h      1.74165845     1.71521645    -0.51809101
 o      2.43340389    -1.12596095     0.19802668
 h      3.13273604    -0.53295893    -0.07998205
 c     -2.32709944    -0.52228863    -0.63891909
 h     -1.96765411    -0.80846097    -1.79124599
 h     -2.69889229    -1.63918225    -0.37705650
 h     -3.09182341     0.11981576    -0.61817048
 h     -0.34807520     1.26552835     1.87686334
          17

 c      1.32830000    -0.48178899    -0.06001137
 c      0.02646539    -1.02846776     0.34610313
 c     -1.07019156    -0.10566279     0.09661042
 c     -1.02176906     1.39792858     0.93934025
 c     -0.46165712     1.15155715    -0.46590685
 c      0.99558496     0.94457880    -0.42592541
 h     -0.00449314    -2.04260983     0.72167101
 h     -2.13142739     1.86077651     1.03486827
 h     -0.99221543     1.48953280    -1.24082557
 h      1.74177355     1.71955196    -0.46658579
 o      2.44987626    -1.12798610     0.18766149
 h      3.05617183    -0.54295352    -0.07812498
 c     -2.31071125    -0.53428820    -0.64719463
 h     -1.96611155    -0.77114357    -1.77847730
 h     -2.71663245    -1.67409580    -0.36395421
 h     -3.13260978     0.16284536    -0.58380738
 h     -0.33211384     1.26207790     1.83396958
          17

 c      1.34007142    -0.47599263    -0.05464038
 c      0.00218646    -1.02902507     0.36258149
 c     -1.08384473    -0.10413396     0.09080536
 c     -1.00782584     1.40088419     0.93807247
 c     -0.47549960     1.15902355    -0.46219728
 c      0.99875836     0.93900109    -0.42088861
 h     -0.02515709    -2.08370823     0.71554723
 h     -2.15374630     1.87331860     1.04336208
 h     -0.99611709     1.50151893    -1.32443677
 h      1.74513703     1.72865122    -0.41645925
 o      2.46404547    -1.13147153     0.17788590
 h      3.02620608    -0.52366993    -0.09047698
 c     -2.29429420    -0.54989070    -0.65653065
 h     -1.97306498    -0.72489531    -1.74539986
 h     -2.72612601    -1.68122404    -0.35237453
 h     -3.17711506     0.20889882    -0.55078605
 h     -0.32505660     1.26440853     1.78147002
          17

 c      1.34756508    -0.46851334    -0.04862114
 c     -0.02031431    -1.02878722     0.37812661
 c     -1.09657016    -0.10257008     0.08493389
 c     -0.99643980     1.40330316     0.93566759
 c     -0.48799326     1.16573019    -0.45676672
 c      1.00266491     0.93091366    -0.41520023
 h     -0.04981889    -2.11902319     0.70938029
 h     -2.14533046     1.87615925     1.05222958
 h     -1.00279251     1.52059149    -1.41494084
 h      1.74949057     1.74015945    -0.36842477
 o      2.47540225    -1.13681370     0.16890773
 h      3.05137181    -0.46657514    -0.12063469
 c     -2.28006765    -0.56746221    -0.66593888
 h     -1.98600985    -0.67355739    -1.70132298
 h     -2.72574099    -1.66050758    -0.34407228
 h     -3.20842853     0.24255088    -0.52183555
 h     -0.32002599     1.27115955     1.72944785
          17

 c      1.35058842    -0.45974889    -0.04181766
 c     -0.04064052    -1.02817713     0.39259210
 c     -1.10799886    -0.10111531     0.07925434
 c     -0.98867123     1.40552584     0.93123546
 c     -0.49946284     1.17215973    -0.45140119
 c      1.00735066     0.92081236    -0.40878679
 h     -0.07835939    -2.14152005     0.70176145
 h     -2.10574388     1.86903052     1.06155018
 h     -1.00263911     1.53921510    -1.49194549
 h      1.75181462     1.75046959    -0.32344215
 o      2.48555854    -1.14205477     0.15991313
 h      3.10370812    -0.40084689    -0.15573706
 c     -2.26946237    -0.58572682    -0.67387922
 h     -2.00042000    -0.62125223    -1.66323939
 h     -2.71528086    -1.61545134    -0.34008492
 h     -3.21901765     0.25642963    -0.49914736
 h     -0.30786187     1.28038539     1.68978626
          17

 c      1.34938379    -0.45014791    -0.03412813
 c     -0.05855672    -1.02739504     0.40579556
 c     -1.11783172    -0.09989121     0.07398098
 c     -0.98496896     1.40770733     0.92429776
 c     -0.50979149     1.17846993    -0.44724253
 c      1.01276061     0.90928876    -0.40159549
 h     -0.11041560    -2.14740653     0.69239827
 h     -2.03902372     1.85337682     1.07155133
 h     -0.99179662     1.55347120    -1.54359816
 h      1.74964366     1.75609122    -0.28267646
 o      2.49577720    -1.14541430     0.15020097
 h      3.15818830    -0.35296357    -0.18444508
 c     -2.26325740    -0.60350812    -0.67866455
 h     -2.01107953    -0.57062125    -1.65178158
 h     -2.69678642    -1.55450057    -0.34012300
 h     -3.20679850     0.24788558    -0.48404170
 h     -0.28192535     1.29059648     1.67029601
          17

 c      1.34444227    -0.44024269    -0.02547192
 c     -0.07393805    -1.02638785     0.41752068
 c     -1.12583066    -0.09900718     0.06927662
 c     -0.98449764     1.40965626     0.91520057
 c     -0.51864079     1.18461466    -0.44495350
 c      1.01870185     0.89695293    -0.39360761
 h     -0.14541908    -2.13628229     0.68190003
 h     -1.95594494     1.83333996     1.08305974
 h     -0.96974486     1.56167798    -1.56436052
 h      1.74183555     1.75462497    -0.24730265
 o      2.50648935    -1.14601846     0.13947959
 h      3.20174155    -0.33502189    -0.20164460
 c     -2.26132285    -0.61936123    -0.67983541
 h     -2.01602253    -0.52234533    -1.67620007
 h     -2.67605532    -1.49385364    -0.34115937
 h     -3.17280410     0.21699615    -0.47699504
 h     -0.24370830     1.30171734     1.66914501
          17

 c      1.33637028    -0.43065370    -0.01578407
 c     -0.08672686    -1.02484456     0.42752353
 c     -1.13181464    -0.09855546     0.06525098
 c     -0.98490526     1.41071511     0.90479445
 c     -0.52560383     1.19044350    -0.44486894
 c      1.02484258     0.88439464    -0.38485351
 h     -0.18270398    -2.11115861     0.67160467
 h     -1.87762758     1.81754664     1.09864903
 h     -0.93771822     1.56343499    -1.55279759
 h      1.72881846     1.74527608    -0.21829246
 o      2.51767387    -1.14355323     0.12770727
 h      3.22830575    -0.35042885    -0.20586851
 c     -2.26246655    -0.63124391    -0.67901918
 h     -2.01832542    -0.47819127    -1.72505704
 h     -2.66318905    -1.45802204    -0.33643434
 h     -3.12074145     0.16627817    -0.47766639
 h     -0.20186656     1.31456228     1.67704844
          17

 c      1.32582242    -0.42206622    -0.00501688
 c     -0.09689244    -1.02221125     0.43554324
 c     -1.13566123    -0.09859913     0.06196114
 c     -0.98305323     1.40988637     0.89374221
 c     -0.53025404     1.19574159    -0.44700358
 c      1.03073047     0.87215385    -0.37542376
 h     -0.22169783    -2.07839833     0.66344476
 h     -1.83298637     1.81864778     1.12356179
 h     -0.89825902     1.55942368    -1.51113392
 h      1.71256202     1.72907058    -0.19623895
 o      2.52906990    -1.13805442     0.11499724
 h      3.23591982    -0.39748371    -0.19774599
 c     -2.26510773    -0.63753797    -0.67855765
 h     -2.02245719    -0.44223708    -1.77862322
 h     -2.66688257    -1.46783910    -0.31950975
 h     -3.05833349     0.10209283    -0.48470995
 h     -0.16605160     1.32960055     1.68409016
          17

 c      1.31347679    -0.41518400     0.00685307
 c     -0.10440001    -1.01778800     0.44133039
 c     -1.13730486    -0.09916371     0.05941085
 c     -0.97721461     1.40668503     0.88253013
 c     -0.53210607     1.20019394    -0.45091834
 c      1.03582930     0.86068565    -0.36547638
 h     -0.26211640    -2.04678785     0.65967872
 h     -1.83695016     1.84381511     1.16168918
 h     -0.85558464     1.55196092    -1.44686315
 h      1.69637727     1.70882950    -0.18124520
 o      2.54013677    -1.12994475     0.10162835
 h      3.22738202    -0.46893486    -0.18016729
 c     -2.26811324    -0.63924362    -0.67973553
 h     -2.03115298    -0.41849462    -1.82193800
 h     -2.68426050    -1.51985062    -0.29309856
 h     -3.00063708     0.03773332    -0.49499202
 h     -0.14276333     1.34641013     1.68361222
          17

 c      1.30003509    -0.41066062     0.01981121
 c     -0.10920948    -1.01100034     0.44471296
 c     -1.13676115    -0.10022658     0.05753660
 c     -0.96861328     1.40194708     0.87206727
 c     -0.53052787     1.20326252    -0.45543230
 c      1.03958012     0.85033930    -0.35522993
 h     -0.30386774    -2.02462327     0.66227683
 h     -1.87313035     1.88517367     1.20827197
 h     -0.81645894     1.54639195    -1.37636444
 h      1.68442040     1.68870161    -0.17294297
 o      2.54973834    -1.12028352     0.08814760
 h      3.21504183    -0.54804972    -0.15994026
 c     -2.27036425    -0.63981759    -0.68280255
 h     -2.04521967    -0.40936007    -1.84693100
 h     -2.70389261    -1.59125776    -0.26750592
 h     -2.97209580    -0.00513683    -0.50274285
 h     -0.13464272     1.36383518     1.67266211
          17

 c      1.28622559    -0.40901609     0.03378679
 c     -0.11132287    -1.00178906     0.44569286
 c     -1.13417667    -0.10167742     0.05619292
 c     -0.95958130     1.39703685     0.86343013
 c     -0.52473666     1.20408098    -0.45846001
 c      1.04149190     0.84139213    -0.34492751
 h     -0.34635310    -2.01538301     0.67205479
 h     -1.91500468     1.92869638     1.25329873
 h     -0.79029464     1.55226638    -1.32671560
 h      1.68070509     1.67294910    -0.17071480
 o      2.55576388    -1.11092021     0.07543698
 h      3.22667949    -0.60620227    -0.14892563
 c     -2.27084606    -0.64243172    -0.68766238
 h     -2.06424629    -0.41564896    -1.85046741
 h     -2.71625170    -1.66049358    -0.25164230
 h     -2.99393968    -0.00862906    -0.50229918
 h     -0.14108255     1.38039385     1.65149286
          17

 c      1.27277055    -0.41054854     0.04863902
 c     -0.11085444    -0.99079181     0.44450729
 c     -1.12985201    -0.10329203     0.05516165
 c     -0.95191655     1.39296202     0.85727020
 c     -0.51416668     1.20181373    -0.45814224
 c      1.04126010     0.83413596    -0.33478181
 h     -0.38762471    -2.01569355     0.68818755
 h     -1.94494368     1.96421121     1.28858558
 h     -0.78485679     1.57915310    -1.32231023
 h      1.68769570     1.66409995    -0.17405459
 o      2.55636150    -1.10324245     0.06417026
 h      3.28645443    -0.62289314    -0.15556127
 c     -2.27047444    -0.64755681    -0.69369020
 h     -2.08704211    -0.43695131    -1.83312254
 h     -2.71652216    -1.71426873    -0.25014022
 h     -3.05920446     0.01981360    -0.49453492
 h     -0.15853436     1.39461926     1.62344746
          17

 c      1.26030490    -0.41526928     0.06415512
 c     -0.10804497    -0.97910945     0.44159519
 c     -1.12422554    -0.10476061     0.05417802
 c     -0.94684776     1.39027305     0.85368556
 c     -0.49912820     1.19661070    -0.45509854
 c      1.03887239     0.82893037    -0.32492986
 h     -0.42445328    -2.01795901     0.70860418
 h     -1.95470887     1.98639294     1.30933852
 h     -0.79841553     1.62549530    -1.35843904
 h      1.70517884     1.66152631    -0.18278831
 o      2.55259594    -1.09650701     0.05403599
 h      3.37383873    -0.61231239    -0.17277150
 c     -2.27149488    -0.65394247    -0.69978583
 h     -2.11183506    -0.47165591    -1.79934658
 h     -2.70312757    -1.74574297    -0.26445996
 h     -3.14132756     0.05730852    -0.48500576
 h     -0.18049532     1.40527998     1.59503884
          17

 c      1.24933900    -0.42289932     0.08005071
 c     -0.10320289    -0.96791415     0.43749915
 c     -1.11782103    -0.10572412     0.05295172
 c     -0.94528889     1.38919435     0.85232631
 c     -0.48068210     1.18957557    -0.45180392
 c      1.03462892     0.82613237    -0.31542670
 h     -0.45328837    -2.01465064     0.73087050
 h     -1.94166628     1.99306495     1.31321633
 h     -0.82139633     1.67895917    -1.40816831
 h      1.73031454     1.66172759    -0.19693297
 o      2.54667002    -1.08953700     0.04447200
 h      3.45208095    -0.59599361    -0.18980697
 c     -2.27556993    -0.66058260    -0.70467100
 h     -2.13633741    -0.51677517    -1.75862520
 h     -2.67643337    -1.75220011    -0.29400135
 h     -3.21840804     0.08662928    -0.47810930
 h     -0.19831953     1.41152996     1.57505056
          17

 c      1.24028273    -0.43290115     0.09596804
 c     -0.09664175    -0.95819216     0.43277312
 c     -1.11117269    -0.10580029     0.05118218
 c     -0.94773123     1.38970663     0.85265161
 c     -0.45998915     1.18182235    -0.45027339
 c      1.02906275     0.82593982    -0.30627124
 h     -0.47121578    -2.00087478     0.75290169
 h     -1.90674687     1.98419273     1.29958221
 h     -0.84440714     1.72748151    -1.44863945
 h      1.75879804     1.66007267    -0.21633777
 o      2.53992681    -1.08184398     0.03521422
 h      3.49931517    -0.58455632    -0.20094863
 c     -2.28341425    -0.66698882    -0.70693119
 h     -2.15783565    -0.56820594    -1.72589018
 h     -2.63834302    -1.73445466    -0.33635574
 h     -3.27830238     0.09924284    -0.47603739
 h     -0.20441502     1.41288505     1.57121389
          17

 c      1.23347048    -0.44454083     0.11148724
 c     -0.08865490    -0.95064123     0.42792019
 c     -1.10475414    -0.10461210     0.04858032
 c     -0.95382036     1.39153927     0.85428811
 c     -0.43809000     1.17410800    -0.45143910
 c      1.02282924     0.82827415    -0.29743534
 h     -0.47647242    -1.97503897     0.77334791
 h     -1.85462095     1.96212099     1.26960099
 h     -0.86110280     1.76358523    -1.46792101
 h      1.78627499     1.65264723    -0.24043772
 o      2.53294184    -1.07338739     0.02621144
 h      3.50660541    -0.58132921    -0.20407252
 c     -2.29504966    -0.67266972    -0.70540439
 h     -2.17378641    -0.62197485    -1.71674456
 h     -2.59252823    -1.69817877    -0.38683760
 h     -3.31518725     0.09166767    -0.47962472
 h     -0.19697767     1.40902642     1.58548579
          17

 c      1.22916631    -0.45697223     0.12615557
 c     -0.07951097    -0.94562664     0.42334706
 c     -1.09892415    -0.10182207     0.04490356
 c     -0.96204463     1.39402748     0.85706959
 c     -0.41595364     1.16690891    -0.45547135
 c      1.01661836     0.83276492    -0.28888078
 h     -0.46869637    -1.93881255     0.79182512
 h     -1.79598500     1.93321136     1.22733305
 h     -0.86761252     1.78350566    -1.46150611
 h      1.80934794     1.63730285    -0.26826207
 o      2.52586696    -1.06432536     0.01751478
 h      3.47228172    -0.58624519    -0.19884300
 c     -2.30993285    -0.67657127    -0.70014400
 h     -2.18300955    -0.67540319    -1.73638201
 h     -2.54479903    -1.65694912    -0.43783270
 h     -3.32676449     0.06294277    -0.48889391
 h     -0.18138728     1.39982364     1.61279787
          17

 c      1.22755097    -0.46933439     0.13952864
 c     -0.06944070    -0.94314277     0.41932096
 c     -1.09390144    -0.09716387     0.03998989
 c     -0.96978589     1.39587288     0.86065647
 c     -0.39451306     1.16052343    -0.46211931
 c      1.01109026     0.83881289    -0.28056858
 h     -0.44912156    -1.89705893     0.80915975
 h     -1.75085597     1.91035437     1.18113444
 h     -0.86173204     1.78594582    -1.42912946
 h      1.82612618     1.61395817    -0.29861240
 o      2.51849236    -1.05496448     0.00925332
 h      3.40093060    -0.59656769    -0.18631700
 c     -2.32705927    -0.67697841    -0.69275070
 h     -2.18630187    -0.72632159    -1.77479077
 h     -2.50216687    -1.63360105    -0.47970456
 h     -3.31343031     0.01394380    -0.50316599
 h     -0.16647384     1.38566930     1.64489317
          17

 c      1.22869466    -0.48083422     0.15121151
 c     -0.05862047    -0.94280020     0.41593155
 c     -1.08976744    -0.09047630     0.03377662
 c     -0.97402018     1.39530577     0.86445591
 c     -0.37459874     1.15508534    -0.47089205
 c      1.00681730     0.84567842    -0.27246636
 h     -0.42064259    -1.85757568     0.82759046
 h     -1.74501324     1.91115274     1.14138615
 h     -0.84276800     1.77177984    -1.37372595
 h      1.83648114     1.58447992    -0.33029877
 o      2.50998205    -1.04590241     0.00168676
 h      3.30773975    -0.60456439    -0.16979865
 c     -2.34525068    -0.67261484    -0.68524131
 h     -2.18568256    -0.77196882    -1.81583372
 h     -2.46889754    -1.64932760    -0.50537240
 h     -3.27950642    -0.05163865    -0.52086750
 h     -0.16020247     1.36759984     1.67453342
          17

 c      1.23251106    -0.49079197     0.16089142
 c     -0.04719224    -0.94393329     0.41309965
 c     -1.08649007    -0.08173742     0.02630237
 c     -0.97344208     1.39140623     0.86836802
 c     -0.35676579     1.15046656    -0.48105877
 c      1.00422756     0.85256892    -0.26455741
 h     -0.38728367    -1.82961090     0.85047435
 h     -1.78743948     1.94300406     1.11091035
 h     -0.81227900     1.74497474    -1.30233807
 h      1.84205395     1.55231363    -0.36236471
 o      2.49843393    -1.03835234    -0.00470738
 h      3.22598432    -0.59247275    -0.15628040
 c     -2.36313114    -0.66465847    -0.67893998
 h     -2.18338795    -0.80940493    -1.84653723
 h     -2.44366526    -1.70204173    -0.51471200
 h     -3.23728920    -0.12461972    -0.53898132
 h     -0.16762475     1.34701103     1.69719549
          17

 c      1.23868732    -0.49864035     0.16836110
 c     -0.03536563    -0.94591704     0.41070356
 c     -1.08397479    -0.07108704     0.01769593
 c     -0.96964240     1.38499080     0.87296337
 c     -0.34106161     1.14607079    -0.49143725
 c      1.00356957     0.85873039    -0.25684486
 h     -0.35265847    -1.82015674     0.88074975
 h     -1.85705744     1.99326141     1.08291569
 h     -0.77592712     1.71491783    -1.22870633
 h      1.84584975     1.52181777    -0.39422870
 o      2.48180833    -1.03386604    -0.00944266
 h      3.19338654    -0.53733812    -0.15328874
 c     -2.37833754    -0.65667479    -0.67457729
 h     -2.18141264    -0.83627727    -1.85921884
 h     -2.42349237    -1.76881113    -0.51171106
 h     -3.21275147    -0.18776756    -0.55248037
 h     -0.19040500     1.32526186     1.71121631
          17

 c      1.24661832    -0.50389439     0.17353219
 c     -0.02353209    -0.94855041     0.40879624
 c     -1.08211125    -0.05881225     0.00816703
 c     -0.96509316     1.37735914     0.87855261
 c     -0.32688070     1.14066198    -0.50020284
 c      1.00494103     0.86355256    -0.24934969
 h     -0.31826532    -1.82969021     0.91849598
 h     -1.92618835     2.04420454     1.05143234
 h     -0.74517519     1.69860106    -1.17487011
 h      1.85120574     1.49721481    -0.42564767
 o      2.46129572    -1.03226461    -0.01270600
 h      3.19990851    -0.44448959    -0.15829169
 c     -2.38784247    -0.65221090    -0.67260933
 h     -2.18129843    -0.85115014    -1.85051105
 h     -2.40708025    -1.82735307    -0.50002716
 h     -3.23859218    -0.22238098    -0.55591439
 h     -0.22695128     1.30343312     1.71772079
          17

 c      1.25545169    -0.50614499     0.17642610
 c     -0.01222428    -0.95212048     0.40769577
 c     -1.08077077    -0.04532596    -0.00199321
 c     -0.96170364     1.36936317     0.88481805
 c     -0.31342282     1.13291755    -0.50563907
 c      1.00841727     0.86665860    -0.24211465
 h     -0.28348397    -1.85181996     0.95999419
 h     -1.97703395     2.08414344     1.01493818
 h     -0.73232057     1.71442280    -1.16176617
 h      1.86028357     1.48135452    -0.45642495
 o      2.44005561    -1.03186566    -0.01506146
 h      3.20733389    -0.34400823    -0.16342537
 c     -2.39111530    -0.65238988    -0.67293015
 h     -2.18386565    -0.85357345    -1.82075070
 h     -2.39421224    -1.86459661    -0.48200862
 h     -3.31805430    -0.22825477    -0.54853809
 h     -0.27266844     1.28217392     1.72078343
          17

 c      1.26418800    -0.50509533     0.17715728
 c     -0.00193862    -0.95708371     0.40783853
 c     -1.07980990    -0.03115510    -0.01242250
 c     -0.96079985     1.36144796     0.89098173
 c     -0.30091301     1.12304990    -0.50794210
 c      1.01419116     0.86793881    -0.23521644
 h     -0.24714660    -1.87738027     0.99952197
 h     -2.00103662     2.10716532     0.97446852
 h     -0.73651667     1.76330336    -1.18779504
 h      1.87293474     1.47493930    -0.48598231
 o      2.42031385    -1.03145266    -0.01687833
 h      3.19388482    -0.25900156    -0.16440905
 c     -2.39078368    -0.65622137    -0.67477034
 h     -2.18904019    -0.84414374    -1.77442584
 h     -2.38483058    -1.87479413    -0.45914654
 h     -3.41849104    -0.22186296    -0.53460238
 h     -0.32070012     1.26158174     1.72719696
          17

 c      1.27176090    -0.50060011     0.17591972
 c      0.00699377    -0.96372950     0.40956992
 c     -1.07912023    -0.01691588    -0.02272358
 c     -0.96325729     1.35385817     0.89611318
 c     -0.29052238     1.11291230    -0.50897097
 c      1.02254411     0.86752559    -0.22878201
 h     -0.20878948    -1.89853456     1.03181776
 h     -1.99511290     2.11072216     0.93199291
 h     -0.74448513     1.82725775    -1.23157047
 h      1.88683781     1.47671460    -0.51313617
 o      2.40334507    -1.03049985    -0.01834664
 h      3.15341869    -0.20158566    -0.16012889
 c     -2.38950280    -0.66248827    -0.67693744
 h     -2.19576501    -0.82466546    -1.72156372
 h     -2.37882669    -1.85672677    -0.43250509
 h     -3.50859170    -0.21657141    -0.51844691
 h     -0.36408124     1.24130991     1.74439944
          17

 c      1.27712353    -0.49270100     0.17296969
 c      0.01443111    -0.97203546     0.41302973
 c     -1.07866690    -0.00326555    -0.03250557
 c     -0.96937732     1.34669581     0.89956344
 c     -0.28310312     1.10438963    -0.51038308
 c      1.03365013     0.86573853    -0.22299815
 h     -0.16892586    -1.91050892     1.05342974
 h     -1.95968174     2.09441565     0.88970208
 h     -0.74456683     1.88781341    -1.27353769
 h      1.89875744     1.48437554    -0.53629321
 o      2.38991330    -1.02886448    -0.01956958
 h      3.08749435    -0.17734420    -0.15097262
 c     -2.38884550    -0.67018202    -0.67784896
 h     -2.20190229    -0.79813954    -1.67871126
 h     -2.37603079    -1.81279058    -0.40285017
 h     -3.57136856    -0.21847705    -0.50283393
 h     -0.39912171     1.22113055     1.77607896
          17

 c      1.27935709    -0.48168262     0.16860782
 c      0.02038841    -0.98165572     0.41812569
 c     -1.07849082     0.00915247    -0.04140845
 c     -0.97873015     1.33983461     0.90129225
 c     -0.27876515     1.09870704    -0.51304663
 c      1.04739632     0.86303352    -0.21810345
 h     -0.12883042    -1.91180427     1.06309194
 h     -1.89876230     2.06026152     0.84968844
 h     -0.73113349     1.93360788    -1.30269838
 h      1.90592002     1.49549378    -0.55388591
 o      2.38038622    -1.02663263    -0.02058705
 h      3.00247753    -0.18715803    -0.13821797
 c     -2.38962345    -0.67826836    -0.67589614
 h     -2.20494908    -0.76777508    -1.66446747
 h     -2.37615418    -1.74985320    -0.37037998
 h     -3.59958446    -0.22945198    -0.48932328
 h     -0.42715039     1.20160192     1.81883623
          17

 c      1.27779525    -0.46814240     0.16316131
 c      0.02498412    -0.99194362     0.42453778
 c     -1.07868369     0.01976421    -0.04911521
 c     -0.99013182     1.33274383     0.90176603
 c     -0.27706126     1.09651665    -0.51724910
 c      1.06332328     0.85997270    -0.21436787
 h     -0.09024266    -1.90409287     1.06179643
 h     -1.82217093     2.01464531     0.81354633
 h     -0.70276111     1.95898724    -1.31412381
 h      1.90686356     1.50808958    -0.56474915
 o      2.37458621    -1.02422009    -0.02134652
 h      2.91070677    -0.22484509    -0.12425063
 c     -2.39209794    -0.68547794    -0.67060422
 h     -2.20430139    -0.73546948    -1.68614601
 h     -2.37866959    -1.68124280    -0.33388507
 h     -3.59112519    -0.24929246    -0.47865677
 h     -0.45256593     1.18406595     1.86395357
          17

 c      1.27213855    -0.45302718     0.15696920
 c      0.02838297    -1.00198109     0.43173037
 c     -1.07935508     0.02811946    -0.05536582
 c     -1.00159444     1.32421906     0.90165090
 c     -0.27723063     1.09805089    -0.52292151
 c      1.08066428     0.85720200    -0.21206508
 h     -0.05506264    -1.89213910     1.05280606
 h     -1.74926773     1.97197725     0.78133884
 h     -0.66044266     1.96195954    -1.30643554
 h      1.90178512     1.52091280    -0.56834521
 o      2.37148933    -1.02280584    -0.02164344
 h      2.83419008    -0.26980160    -0.11332710
 c     -2.39603483    -0.69017847    -0.66334832
 h     -2.20249013    -0.70248331    -1.73199408
 h     -2.38268006    -1.62698130    -0.28981016
 h     -3.54722866    -0.27639023    -0.47090952
 h     -0.47969188     1.17004554     1.90209709
          17

 c      1.26256244    -0.43755619     0.15036133
 c      0.03073363    -1.01065976     0.43900137
 c     -1.08059812     0.03392863    -0.05998170
 c     -1.01057517     1.31238726     0.90165481
 c     -0.27836336     1.10315801    -0.52972517
 c      1.09842784     0.85540370    -0.21143651
 h     -0.02499113    -1.88324688     1.04127131
 h     -1.70782529     1.95519072     0.75022929
 h     -0.60693993     1.94367614    -1.28104795
 h      1.89256628     1.53362478    -0.56485951
 o      2.36925888    -1.02456236    -0.02112257
 h      2.80315037    -0.28383661    -0.11143723
 c     -2.40080790    -0.69095573    -0.65628909
 h     -2.20306876    -0.67120337    -1.78200216
 h     -2.38697161    -1.60542033    -0.23402375
 h     -3.47326441    -0.30737546    -0.46544100
 h     -0.51107843     1.16067657     1.92658153
          17

 c      1.24981503    -0.42301648     0.14362652
 c      0.03210816    -1.01690558     0.44563162
 c     -1.08245148     0.03706455    -0.06289047
 c     -1.01573702     1.29615324     0.90222551
 c     -0.27947807     1.11120573    -0.53700082
 c      1.11548129     0.85522266    -0.21265547
 h     -0.00114121    -1.88511007     1.03268830
 h     -1.71378033     1.97906375     0.71701713
 h     -0.54696774     1.90968746    -1.24312224
 h      1.88248730     1.54690918    -0.55517080
 o      2.36683572    -1.03036257    -0.01959427
 h      2.83018000    -0.24916389    -0.12120324
 c     -2.40523342    -0.68801945    -0.65084276
 h     -2.20847004    -0.64473476    -1.82025550
 h     -2.39045011    -1.61807516    -0.16813803
 h     -3.38241533    -0.33582434    -0.46032612
 h     -0.54704781     1.15636102     1.93455201
          17

 c      1.23516050    -0.41055532     0.13698788
 c      0.03247719    -1.02005199     0.45113414
 c     -1.08487641     0.03753989    -0.06413420
 c     -1.01851224     1.27687116     0.90297448
 c     -0.27956001     1.12087407    -0.54358394
 c      1.13067706     0.85718456    -0.21580858
 h      0.01615511    -1.90185757     1.03014353
 h     -1.75260696     2.03047893     0.68462818
 h     -0.48759858     1.87278426    -1.20392321
 h      1.87550625     1.56225773    -0.54060048
 o      2.36502923    -1.03791757    -0.01729480
 h      2.89356938    -0.19911588    -0.13786373
 c     -2.40706732    -0.68343510    -0.64738421
 h     -2.21972422    -0.62568764    -1.83785786
 h     -2.39267503    -1.64964944    -0.10157377
 h     -3.30144686    -0.35047915    -0.45087936
 h     -0.58572889     1.15663745     1.92730729
          17

 c      1.22006803    -0.40106735     0.13060411
 c      0.03174718    -1.02010832     0.45542458
 c     -1.08775293     0.03548873    -0.06384391
 c     -1.02129052     1.25690261     0.90287776
 c     -0.27768436     1.13010915    -0.54773022
 c      1.14306354     0.86163164    -0.22089960
 h      0.02713362    -1.93108150     1.03242085
 h     -1.80002185     2.08494552     0.65947590
 h     -0.43734181     1.85415950    -1.18171458
 h      1.87510615     1.58121123    -0.52243404
 o      2.36477099    -1.04491215    -0.01452543
 h      2.96740031    -0.16806748    -0.15544198
 c     -2.40331488    -0.67977468    -0.64594472
 h     -2.23686204    -0.61572711    -1.83144276
 h     -2.39396116    -1.68277752    -0.04523210
 h     -3.26668043    -0.33687323    -0.42924598
 h     -0.62352842     1.16039115     1.91019413
          17

 c      1.20591948    -0.39511496     0.12456574
 c      0.02981789    -1.01764674     0.45873497
 c     -1.09087258     0.03113565    -0.06219152
 c     -1.02578554     1.23797982     0.90082494
 c     -0.27336100     1.13711775    -0.54795234
 c      1.15205651     0.86870721    -0.22786218
 h      0.03221274    -1.96516401     1.03515220
 h     -1.84036093     2.12533275     0.64580186
 h     -0.40196195     1.87239203    -1.19225220
 h      1.88305246     1.60424350    -0.50143558
 o      2.36641007    -1.05023809    -0.01146616
 h      3.03514925    -0.17154648    -0.17005275
 c     -2.39318307    -0.67837746    -0.64611236
 h     -2.25910461    -0.61566690    -1.80206430
 h     -2.39499436    -1.70586549    -0.00677422
 h     -3.28947391    -0.29021370    -0.39163871
 h     -0.65594644     1.16626856     1.89177282
          17

 c      1.19387462    -0.39287747     0.11888234
 c      0.02662245    -1.01344438     0.46138172
 c     -1.09395098     0.02474636    -0.05935064
 c     -1.03294620     1.22107446     0.89595287
 c     -0.26677671     1.14211586    -0.54453075
 c      1.15748713     0.87836780    -0.23656217
 h      0.03179171    -1.99534577     1.03360241
 h     -1.86642058     2.14297863     0.64500043
 h     -0.38104871     1.92328035    -1.23152356
 h      1.89872023     1.62999402    -0.47770310
 o      2.36994027    -1.05355309    -0.00820587
 h      3.08728729    -0.21332831    -0.17950814
 c     -2.37944213    -0.67870459    -0.64647586
 h     -2.28494227    -0.62556804    -1.75557778
 h     -2.39639778    -1.71288092     0.00974916
 h     -3.34043911    -0.22336340    -0.34511284
 h     -0.67887477     1.17314315     1.88105002
          17

 c      1.18483509    -0.39416037     0.11347893
 c      0.02215443    -1.00819696     0.46359709
 c     -1.09667184     0.01660767    -0.05549748
 c     -1.04314247     1.20667520     0.88798813
 c     -0.25847599     1.14684988    -0.53911452
 c      1.15953063     0.89038725    -0.24678669
 h      0.02621993    -2.01480557     1.02452524
 h     -1.87569710     2.13427168     0.65665820
 h     -0.37129489     1.98528832    -1.28052325
 h      1.91942088     1.65549251    -0.45100841
 o      2.37517257    -1.05494562    -0.00477391
 h      3.11868202    -0.29086919    -0.18275070
 c     -2.36516125    -0.67968314    -0.64514027
 h     -2.31250733    -0.64468154    -1.70373789
 h     -2.39862471    -1.70161881     0.00313396
 h     -3.38745210    -0.15266095    -0.29950297
 h     -0.69024526     1.18038775     1.88267085
          17

 c      1.17944160    -0.39846880     0.10821060
 c      0.01649794    -1.00239125     0.46546948
 c     -1.09871269     0.00703930    -0.05082637
 c     -1.05625921     1.19497856     0.87744451
 c     -0.24905228     1.15285915    -0.53323076
 c      1.15858721     0.90434998    -0.25823032
 h      0.01580072    -2.01980216     1.00666762
 h     -1.86842894     2.09870702     0.67921440
 h     -0.36992678     2.03949905    -1.32246862
 h      1.94144796     1.67720605    -0.42133992
 o      2.38169355    -1.05488268    -0.00112699
 h      3.12892407    -0.39612903    -0.17996508
 c     -2.35211993    -0.68049873    -0.64027571
 h     -2.34027561    -0.67158751    -1.66359711
 h     -2.40204115    -1.67310898    -0.02513619
 h     -3.41336577    -0.08890654    -0.26125401
 h     -0.69086823     1.18765524     1.89378537
          17

 c      1.17808042    -0.40512140     0.10289149
 c      0.00985700    -0.99626147     0.46693713
 c     -1.09975326    -0.00359703    -0.04554406
 c     -1.07176181     1.18591487     0.86540416
 c     -0.23911241     1.16095961    -0.52783217
 c      1.15518309     0.91966039    -0.27049550
 h      0.00078536    -2.00988124     0.98069235
 h     -1.84758180     2.03893033     0.71010273
 h     -0.37506742     2.07539962    -1.34779288
 h      1.96118862     1.69217023    -0.38925152
 o      2.38856912    -1.05434905     0.00292215
 h      3.12665272    -0.51326257    -0.17364390
 c     -2.34111149    -0.68040463    -0.63076850
 h     -2.36772763    -0.70472902    -1.65032174
 h     -2.40706480    -1.63258983    -0.07016118
 h     -3.41159666    -0.03808640    -0.23361887
 h     -0.68359812     1.19444481     1.90618722
          17

 c      1.18088941    -0.41336219     0.09732749
 c      0.00257058    -0.98976310     0.46779424
 c     -1.09948584    -0.01489890    -0.03984380
 c     -1.08866220     1.17896756     0.85309020
 c     -0.22930256     1.17143985    -0.52344255
 c      1.14990575     0.93558408    -0.28311498
 h     -0.01864469    -1.98798558     0.94904577
 h     -1.82069177     1.96274239     0.74562955
 h     -0.38539323     2.08858655    -1.35218901
 h      1.97589633     1.69870370    -0.35589471
 o      2.39390382    -1.05491707     0.00780815
 h      3.13645198    -0.61743090    -0.17022232
 c     -2.33243755    -0.67834392    -0.61722357
 h     -2.39477935    -0.74243654    -1.66523218
 h     -2.41443814    -1.59175999    -0.12249397
 h     -3.38071131    -0.00353304    -0.21797130
 h     -0.67175905     1.20000283     1.91112684
          17

 c      1.18774333    -0.42243301     0.09134439
 c     -0.00489907    -0.98256113     0.46771004
 c     -1.09763995    -0.02643747    -0.03388564
 c     -1.10531220     1.17285447     0.84155700
 c     -0.22031470     1.18427164    -0.52030491
 c      1.14335950     0.95130533    -0.29558753
 h     -0.04241379    -1.96049634     0.91577812
 h     -1.80323681     1.88643456     0.78115714
 h     -0.39997347     2.07845949    -1.33466609
 h      1.98410628     1.69668069    -0.32283720
 o      2.39558954    -1.05786989     0.01403501
 h      3.18758024    -0.68882506    -0.17733721
 c     -2.32621198    -0.67287438    -0.60191989
 h     -2.42030734    -0.78202468    -1.69490807
 h     -2.42558114    -1.56937755    -0.16892373
 h     -3.32202810     0.01299662    -0.21457976
 h     -0.65807339     1.20354563     1.90248289
          17

 c      1.19821391    -0.43160703     0.08480832
 c     -0.01200117    -0.97410961     0.46629283
 c     -1.09401656    -0.03778580    -0.02780746
 c     -1.11945841     1.16562162     0.83147621
 c     -0.21284922     1.19917683    -0.51841055
 c      1.13612776     0.96598822    -0.30742068
 h     -0.07059123    -1.93632197     0.88589984
 h     -1.81842532     1.83347826     0.81274414
 h     -0.41835451     2.04758765    -1.29708301
 h      1.98580050     1.68748513    -0.29180241
 o      2.39408464    -1.06286362     0.02151436
 h      3.27109166    -0.73412802    -0.19346051
 c     -2.32240617    -0.66294015    -0.58727303
 h     -2.44213827    -0.81976605    -1.72291686
 h     -2.44206922    -1.58219047    -0.19889359
 h     -3.23957240     0.01153077    -0.22272595
 h     -0.64423240     1.20449765     1.87765086
          17

 c      1.21159854    -0.44021897     0.07763105
 c     -0.01813383    -0.96394179     0.46323030
 c     -1.08851112    -0.04855362    -0.02176791
 c     -1.12969674     1.15618115     0.82298296
 c     -0.20750421     1.21553644    -0.51741538
 c      1.12873583     0.97883356    -0.31818047
 h     -0.10330665    -1.92369928     0.86378927
 h     -1.88044738     1.81661081     0.83954384
 h     -0.44102596     2.00274219    -1.24518043
 h      1.98239386     1.67375226    -0.26440500
 o      2.39170300    -1.06902942     0.02972313
 h      3.35132416    -0.76887700    -0.21039024
 c     -2.32074836    -0.64937097    -0.57456831
 h     -2.45811062    -0.85189832    -1.73784329
 h     -2.46348978    -1.62794218    -0.21216098
 h     -3.14225656    -0.00427195    -0.23991032
 h     -0.63071703     1.20263011     1.83749446
          17

 c      1.22702871    -0.44769745     0.06976189
 c     -0.02269540    -0.95210820     0.45846625
 c     -1.08114584    -0.05840432    -0.01598990
 c     -1.13711273     1.14563730     0.81586956
 c     -0.20458946     1.23218593    -0.51647393
 c      1.12161470     0.98914119    -0.32753857
 h     -0.14030836    -1.92535882     0.85117330
 h     -1.97551999     1.82248361     0.86218044
 h     -0.47053051     1.95704984    -1.19067271
 h      1.97644274     1.65889102    -0.24192619
 o      2.39018940    -1.07599996     0.03827793
 h      3.40338450    -0.80070983    -0.22222534
 c     -2.32029296    -0.63505873    -0.56434329
 h     -2.46670909    -0.87538399    -1.73400661
 h     -2.48695343    -1.68664361    -0.21532510
 h     -3.04850771    -0.02301985    -0.25981556
 h     -0.61668636     1.19818017     1.78626785
          17

 c      1.24357661    -0.45358311     0.06117382
 c     -0.02515416    -0.93936161     0.45226120
 c     -1.07211944    -0.06702878    -0.01076982
 c     -1.14395770     1.13573314     0.80981133
 c     -0.20398697     1.24740789    -0.51423120
 c      1.11509794     0.99638094    -0.33529623
 h     -0.18032637    -1.93649189     0.84654230
 h     -2.07750691     1.82993175     0.88025317
 h     -0.51259168     1.92977374    -1.15126350
 h      1.97093273     1.64636496    -0.22518571
 o      2.39043282    -1.08374572     0.04700477
 h      3.41673429    -0.83159961    -0.22638457
 c     -2.31896049    -0.62379295    -0.55728960
 h     -2.46715913    -0.88818925    -1.71000988
 h     -2.50939491    -1.73776636    -0.21394577
 h     -2.98879560    -0.02198559    -0.27075320
 h     -0.59999703     1.19197334     1.73140465
          17

 c      1.26033727    -0.45754003     0.05185525
 c     -0.02508038    -0.92686510     0.44506626
 c     -1.06181878    -0.07411318    -0.00644990
 c     -1.15198519     1.12750210     0.80439441
 c     -0.20541416     1.25982753    -0.50964155
 c      1.10947853     1.00025281    -0.34137699
 h     -0.22095114    -1.94804772     0.84665552
 h     -2.16691031     1.82579767     0.89314102
 h     -0.57311298     1.93558371    -1.14086434
 h      1.96820106     1.63883909    -0.21458775
 o      2.39276768    -1.09235003     0.05586397
 h      3.38975110    -0.86118764    -0.22241413
 c     -2.31496375    -0.61842950    -0.55387351
 h     -2.45932087    -0.88947099    -1.66820391
 h     -2.52886492    -1.76845284    -0.21053775
 h     -2.98724725     0.01930488    -0.26284031
 h     -0.57762426     1.18536164     1.68219832
          17

 c      1.27650104    -0.45936858     0.04181381
 c     -0.02213638    -0.91575029     0.43734784
 c     -1.05077484    -0.07933744    -0.00338110
 c     -1.16212006     1.12133172     0.79934491
 c     -0.20919657     1.26970144    -0.50317542
 c      1.10508554     1.00070599    -0.34579343
 h     -0.25918501    -1.95154695     0.84840485
 h     -2.23291876     1.80459731     0.90070880
 h     -0.64934846     1.96935580    -1.15533264
 h      1.96896516     1.63751502    -0.21031598
 o      2.39701435    -1.10193820     0.06493801
 h      3.32852688    -0.88768141    -0.21186148
 c     -2.30939645    -0.61850302    -0.55306920
 h     -2.44371956    -0.87992096    -1.61563250
 h     -2.54427647    -1.77296561    -0.20565456
 h     -3.03120317     0.09010714    -0.24131932
 h     -0.54734003     1.17984350     1.64633986
          17

 c      1.29140685    -0.45901590     0.03109214
 c     -0.01607721    -0.90684825     0.42947598
 c     -1.03960388    -0.08240174    -0.00189505
 c     -1.17450280     1.11730557     0.79483885
 c     -0.21628167     1.27834696    -0.49629518
 c      1.10226542     0.99792254    -0.34861771
 h     -0.29210285    -1.94168212     0.84973966
 h     -2.27027078     1.76507497     0.90322631
 h     -0.72951540     2.01291188    -1.17853498
 h      1.97207409     1.64197764    -0.21252558
 o      2.40216136    -1.11272264     0.07452854
 h      3.25148279    -0.90692572    -0.19993828
 c     -2.30459217    -0.62160363    -0.55280490
 h     -2.42186902    -0.86204971    -1.56545579
 h     -2.55507768    -1.75042166    -0.19893104
 h     -3.09069966     0.16280766    -0.21878368
 h     -0.51038487     1.17653860     1.62597961
          17

 c      1.30456863    -0.45656455     0.01977996
 c     -0.00679263    -0.90058707     0.42167319
 c     -1.02890618    -0.08306581    -0.00227411
 c     -1.18860113     1.11537318     0.79148863
 c     -0.22744769     1.28679042    -0.49019220
 c      1.10126430     0.99227314    -0.34997036
 h     -0.31728430    -1.91685516     0.84986249
 h     -2.27724674     1.70836680     0.90119955
 h     -0.80165643     2.05086251    -1.19703296
 h      1.97512579     1.65059349    -0.22133824
 o      2.40597188    -1.12512735     0.08533091
 h      3.19561072    -0.91046286    -0.19842306
 c     -2.30188683    -0.62563784    -0.55096288
 h     -2.39620705    -0.83977016    -1.53604482
 h     -2.56134599    -1.70365857    -0.18946658
 h     -3.14524022     0.21845343    -0.20366245
 h     -0.47237403     1.17594180     1.61747633
          17

 c      1.31565750    -0.45218733     0.00801137
 c      0.00563427    -0.89695331     0.41399265
 c     -1.01913984    -0.08118639    -0.00470857
 c     -1.20341831     1.11534251     0.79000107
 c     -0.24293639     1.29542133    -0.48546381
 c      1.10211378     0.98426004    -0.35001692
 h     -0.33310009    -1.87901131     0.84924130
 h     -2.25566495     1.63769186     0.89539588
 h     -0.85792814     2.07468131    -1.20384127
 h      1.97548083     1.66117385    -0.23667780
 o      2.40631540    -1.13960194     0.09811131
 h      3.19609522    -0.88905179    -0.22058351
 c     -2.30165579    -0.62909872    -0.54617152
 h     -2.36881482    -0.81627610    -1.54224839
 h     -2.56419703    -1.63974864    -0.17561826
 h     -3.18481744     0.24850360    -0.19973836
 h     -0.44103266     1.17809400     1.61498787
          17

 c      1.32449269    -0.44610725    -0.00404984
 c      0.02089849    -0.89548170     0.40630727
 c     -1.01054063    -0.07674716    -0.00926687
 c     -1.21756050     1.11677147     0.79085711
 c     -0.26253382     1.30417623    -0.48227816
 c      1.10459084     0.97446625    -0.34896257
 h     -0.33900643    -1.83340594     0.84966782
 h     -2.21316570     1.55917368     0.88711590
 h     -0.89425605     2.08074127    -1.19659459
 h      1.97113353     1.67158660    -0.25811562
 o      2.40435945    -1.15573929     0.11247234
 h      3.23627979    -0.84727785    -0.26150315
 c     -2.30381328    -0.63073618    -0.53882348
 h     -2.34027628    -0.79185486    -1.58195915
 h     -2.56638073    -1.57145232    -0.15432860
 h     -3.20500038     0.25025371    -0.20817254
 h     -0.42323054     1.18286038     1.61379066
          17

 c      1.33110807    -0.43864600    -0.01620557
 c      0.03851510    -0.89531473     0.39831618
 c     -1.00313362    -0.06987922    -0.01589623
 c     -1.22899291     1.11883384     0.79417292
 c     -0.28571800     1.31271914    -0.48052724
 c      1.10825665     0.96351816    -0.34704767
 h     -0.33578123    -1.78801253     0.85421993
 h     -2.16782924     1.48315280     0.87861910
 h     -0.90936025     2.06859040    -1.17590249
 h      1.96121680     1.68018570    -0.28487584
 o      2.40269820    -1.17246471     0.12723283
 h      3.27641675    -0.80000072    -0.30412563
 c     -2.30795154    -0.62923608    -0.53091563
 h     -2.31083839    -0.76553820    -1.63709433
 h     -2.57232376    -1.51666104    -0.12079072
 h     -3.20410217     0.22420447    -0.22866440
 h     -0.42338819     1.19009877     1.61146610
          17

 c      1.33578248    -0.43028127    -0.02821099
 c      0.05786992    -0.89540343     0.38961502
 c     -0.99680842    -0.06087109    -0.02445257
 c     -1.23496476     1.12042114     0.79971600
 c     -0.31171825     1.32050356    -0.47986535
 c      1.11253885     0.95206015    -0.34454435
 h     -0.32524915    -1.75165430     0.86664028
 h     -2.14985424     1.42304193     0.87305962
 h     -0.90464091     2.04071017    -1.14505486
 h      1.94613654     1.68606395    -0.31594702
 o      2.40277115    -1.18881976     0.14148066
 h      3.29378557    -0.75918346    -0.33607905
 c     -2.31345866    -0.62363597    -0.52460267
 h     -2.28170826    -0.73779859    -1.68773832
 h     -2.58580947    -1.49027521    -0.07099990
 h     -3.18257603     0.17362575    -0.25983159
 h     -0.44292586     1.19970233     1.60795344
          17

 c      1.33898740    -0.42163375    -0.03978522
 c      0.07819574    -0.89486925     0.37986935
 c     -0.99140852    -0.05016355    -0.03473363
 c     -1.23365071     1.12089829     0.80709348
 c     -0.33944915     1.32671266    -0.47964163
 c      1.11681586     0.94073842    -0.34175432
 h     -0.30901174    -1.73043803     0.88963548
 h     -2.18294142     1.38672881     0.87253718
 h     -0.88515267     2.00369806    -1.11103149
 h      1.92741884     1.68915279    -0.35020880
 o      2.40499479    -1.20408670     0.15466648
 h      3.28089472    -0.73203232    -0.35112486
 c     -2.31974496    -0.61445645    -0.52103108
 h     -2.25473829    -0.71062096    -1.72047141
 h     -2.60591309    -1.49211475    -0.00753166
 h     -3.14453122     0.10588510    -0.29901519
 h     -0.47974151     1.21159670     1.60569379
          17

 c      1.34130659    -0.41340360    -0.05064089
 c      0.09851090    -0.89334002     0.36902327
 c     -0.98681347    -0.03832047    -0.04649029
 c     -1.22665413     1.12071988     0.81588888
 c     -0.36740650     1.33014150    -0.47877500
 c      1.12049419     0.93018645    -0.33900146
 h     -0.28688791    -1.72455815     0.92275923
 h     -2.25527253     1.36941998     0.87613832
 h     -0.86089690     1.97004272    -1.08611886
 h      1.90731309     1.69013144    -0.38653061
 o      2.40926747    -1.21772703     0.16646795
 h      3.23818890    -0.72254960    -0.34682151
 c     -2.32592707    -0.60389756    -0.52031628
 h     -2.23171161    -0.68652825    -1.72880251
 h     -2.62717057    -1.50867403     0.05971777
 h     -3.10188571     0.03546983    -0.34151311
 h     -0.52764273     1.22582244     1.61017050
          17

 c      1.34335014    -0.40629935    -0.06051123
 c      0.11767739    -0.89097059     0.35736729
 c     -0.98300080    -0.02596649    -0.05940188
 c     -1.21760529     1.12066296     0.82548734
 c     -0.39386202     1.32937930    -0.47587983
 c      1.12307770     0.92101048    -0.33661247
 h     -0.25686022    -1.72868105     0.96190701
 h     -2.33487150     1.36218113     0.88185601
 h     -0.84480641     1.95633542    -1.08636055
 h      1.88822085     1.69012485    -0.42385209
 o      2.41515661    -1.22939267     0.17675855
 h      3.17171272    -0.73188558    -0.32386217
 c     -2.33011239    -0.59502534    -0.52224262
 h     -2.21393810    -0.66807176    -1.71150649
 h     -2.64385373    -1.52546640     0.11970577
 h     -3.07897187    -0.01378406    -0.38020836
 h     -0.57730881     1.24271276     1.62955578
          17

 c      1.34567191    -0.40096009    -0.06917019
 c      0.13459169    -0.88818025     0.34540703
 c     -0.98004339    -0.01375187    -0.07305213
 c     -1.20942432     1.12119264     0.83521454
 c     -0.41769384     1.32384976    -0.47022096
 c      1.12422886     0.91376569    -0.33488901
 h     -0.21666538    -1.73542664     1.00101932
 h     -2.39745005     1.35932094     0.88836624
 h     -0.84317950     1.97140320    -1.12038176
 h      1.87206364     1.69022628    -0.46119672
 o      2.42179809    -1.23906964     0.18572594
 h      3.09509134    -0.75642225    -0.28782288
 c     -2.33013590    -0.59037291    -0.52639683
 h     -2.20201392    -0.65777907    -1.67186167
 h     -2.65233689    -1.53306493     0.16446365
 h     -3.10212542    -0.01935907    -0.40912347
 h     -0.62044791     1.26265661     1.67101551
          17

 c      1.34870400    -0.39787132    -0.07645229
 c      0.14836811    -0.88539258     0.33367747
 c     -0.97805532    -0.00236580    -0.08693046
 c     -1.20350352     1.12256168     0.84494130
 c     -0.43888261     1.31471892    -0.46265995
 c      1.12379517     0.90892168    -0.33408817
 h     -0.16527796    -1.73850929     1.03425483
 h     -2.43070166     1.35815159     0.89491637
 h     -0.84963978     2.00592718    -1.17863739
 h      1.85981864     1.69103851    -0.49760435
 o      2.42761170    -1.24737511     0.19413525
 h      3.03406624    -0.78329750    -0.25317945
 c     -2.32638988    -0.58990817    -0.53167693
 h     -2.19564025    -0.65819441    -1.61836805
 h     -2.65096316    -1.52680988     0.18943093
 h     -3.16717979     0.01540087    -0.42905601
 h     -0.65491030     1.28509541     1.73413447
          17

 c      1.35274168    -0.39728780    -0.08227666
 c      0.15842995    -0.88290593     0.32261700
 c     -0.97716596     0.00745428    -0.10047235
 c     -1.20008253     1.12499166     0.85530427
 c     -0.45772556     1.30402717    -0.45489076
 c      1.12178258     0.90681556    -0.33441670
 h     -0.10341397    -1.73406883     1.05730365
 h     -2.42996927     1.35747219     0.90096190
 h     -0.85420886     2.04253753    -1.24253529
 h      1.85141872     1.69249067    -0.53203807
 o      2.43054947    -1.25551600     0.20324764
 h      3.02203977    -0.79122863    -0.24176663
 c     -2.32148871    -0.59171946    -0.53638446
 h     -2.19363735    -0.67172362    -1.56598533
 h     -2.63945305    -1.50530317     0.19274155
 h     -3.24421155     0.06790906    -0.44430504
 h     -0.68445048     1.30790700     1.80898846
          17

 c      1.35797847    -0.39919096    -0.08666428
 c      0.16452904    -0.88084738     0.31250109
 c     -0.97752632     0.01495962    -0.11311663
 c     -1.19890934     1.12866021     0.86720260
 c     -0.47419228     1.29358493    -0.44832776
 c      1.11829532     0.90759456    -0.33602747
 h     -0.03339090    -1.72088435     1.06793111
 h     -2.39533268     1.35682710     0.90604234
 h     -0.85102473     2.06810317    -1.29707383
 h      1.84602278     1.69403379    -0.56337564
 o      2.43017612    -1.26371292     0.21329416
 h      3.06624269    -0.77561696    -0.25830609
 c     -2.31758366    -0.59402518    -0.53872386
 h     -2.19427629    -0.70040951    -1.53438126
 h     -2.61875744    -1.46983052     0.17515734
 h     -3.30878767     0.11971918    -0.45788638
 h     -0.71374697     1.32822497     1.88196928
          17

 c      1.36450806    -0.40329500    -0.08973235
 c      0.16673627    -0.87915577     0.30340514
 c     -0.97929335     0.01947024    -0.12435039
 c     -1.19951517     1.13360268     0.88124843
 c     -0.48795864     1.28470297    -0.44381858
 c      1.11348843     0.91116970    -0.33901128
 h      0.04124633    -1.70030567     1.06622790
 h     -2.33144002     1.35646385     0.90981681
 h     -0.83836028     2.07573823    -1.33352409
 h      1.84246336     1.69504895    -0.59051540
 o      2.42824940    -1.27065225     0.22297370
 h      3.13810992    -0.75710458    -0.28240620
 c     -2.31565340    -0.59550805    -0.53776330
 h     -2.19637665    -0.74534024    -1.53739859
 h     -2.59137080    -1.42522720     0.14108659
 h     -3.34860176     0.16089514    -0.47129456
 h     -0.74521905     1.34359869     1.94185749
          17

 c      1.37225646    -0.40909310    -0.09166820
 c      0.16540954    -0.87758717     0.29519047
 c     -0.98258853     0.02048073    -0.13373677
 c     -1.20100778     1.13962759     0.89756878
 c     -0.49860605     1.27823095    -0.44173568
 c      1.10754795     0.91721122    -0.34338926
 h      0.11623994    -1.67610247     1.05471893
 h     -2.25001786     1.35789058     0.91211959
 h     -0.81681460     2.06293374    -1.34778405
 h      1.83966308     1.69522767    -0.61253710
 o      2.42644771    -1.27525905     0.23116304
 h      3.20971252    -0.75313595    -0.29591326
 c     -2.31574972    -0.59501512    -0.53461167
 h     -2.20050108    -0.80485619    -1.57018294
 h     -2.56187953    -1.38188824     0.10033253
 h     -3.35872738     0.18658784    -0.48510311
 h     -0.77885089     1.35249744     1.98193171
          17

 c      1.38093800    -0.41592359    -0.09270417
 c      0.16111695    -0.87576909     0.28754092
 c     -0.98745169     0.01776694    -0.14093229
 c     -1.20164833     1.14623560     0.91583556
 c     -0.50574990     1.27455962    -0.44206545
 c      1.10067667     0.92519368    -0.34911192
 h      0.18729458    -1.65388155     1.03799675
 h     -2.17412990     1.36498913     0.91282853
 h     -0.78827102     2.03022199    -1.33904583
 h      1.83690350     1.69479234    -0.62883444
 o      2.42568589    -1.27715057     0.23738215
 h      3.26522914    -0.77059900    -0.29051426
 c     -2.31739941    -0.59138238    -0.53201509
 h     -2.20808842    -0.87364073    -1.61393399
 h     -2.53675948    -1.35643532     0.06818206
 h     -3.33796558     0.19452006    -0.49932309
 h     -0.81291474     1.35431870     1.99986170
          17

 c      1.39008382    -0.42304234    -0.09310096
 c      0.15453657    -0.87334537     0.28009093
 c     -0.99380215     0.01145848    -0.14569988
 c     -1.19898204     1.15262700     0.93537038
 c     -0.50907530     1.27354915    -0.44440192
 c      1.09308165     0.93447207    -0.35606690
 h      0.25073140    -1.63952033     1.02130565
 h     -2.13626618     1.38427269     0.91129752
 h     -0.75568595     1.98122644    -1.30993971
 h      1.83392237     1.69452151    -0.63917693
 o      2.42638043    -1.27635883     0.24154793
 h      3.29702061    -0.81018018    -0.26393851
 c     -2.32009989    -0.58387278    -0.53252849
 h     -2.21984022    -0.94469456    -1.65068020
 h     -2.52143599    -1.36406798     0.05838617
 h     -3.28766506     0.18424668    -0.51368737
 h     -0.84443432     1.34930834     1.99749728
          17

 c      1.39911418    -0.42969036    -0.09313334
 c      0.14639157    -0.87018746     0.27262413
 c     -1.00141544     0.00203739    -0.14791721
 c     -1.19186630     1.15814072     0.95517209
 c     -0.50829971     1.27440735    -0.44781889
 c      1.08497191     0.94436472    -0.36409499
 h      0.30363635    -1.63679794     1.00820564
 h     -2.15438965     1.42003809     0.90626314
 h     -0.72340968     1.92408604    -1.26842099
 h      1.83084286     1.69559021    -0.64368603
 o      2.42862916    -1.27315458     0.24381337
 h      3.30272593    -0.86912529    -0.21743876
 c     -2.32362725    -0.57337037    -0.53698585
 h     -2.23541341    -1.01154446    -1.66956608
 h     -2.51614012    -1.40326648     0.07115604
 h     -3.21268443     0.15802395    -0.52787067
 h     -0.86927574     1.33858334     1.98138046
          17

 c      1.40742076    -0.43515549    -0.09307166
 c      0.13744227    -0.86652768     0.26520601
 c     -1.00993909    -0.00975418    -0.14757480
 c     -1.18229119     1.16281334     0.97372819
 c     -0.50312248     1.27560024    -0.45067030
 c      1.07656705     0.95422798    -0.37300788
 h      0.34341111    -1.64579639     0.99893984
 h     -2.21021181     1.46790309     0.89799742
 h     -0.69758724     1.87329703    -1.23058121
 h      1.82795494     1.69926510    -0.64274141
 o      2.43214795    -1.26801910     0.24455910
 h      3.28600954    -0.94156901    -0.15570035
 c     -2.32759256    -0.56252090    -0.54470052
 h     -2.25385427    -1.06905422    -1.66592263
 h     -2.51729160    -1.45605213     0.09457910
 h     -3.12476245     0.12365403    -0.54157472
 h     -0.88235502     1.32418078     1.96336583
          17

 c      1.41444584    -0.43883133    -0.09315840
 c      0.12847416    -0.86289440     0.25813376
 c     -1.01894818    -0.02305865    -0.14475705
 c     -1.17332047     1.16704529     0.98914664
 c     -0.49329338     1.27518004    -0.45082215
 c      1.06811096     0.96351699    -0.38259930
 h      0.36749651    -1.66345771     0.99097332
 h     -2.27237032     1.51906085     0.88909489
 h     -0.68522408     1.84717899    -1.21840144
 h      1.82541786     1.70653585    -0.63685063
 o      2.43593605    -1.26168403     0.24448462
 h      3.26147997    -1.01766145    -0.08839725
 c     -2.33060770    -0.55478080    -0.55464135
 h     -2.27397258    -1.11353184    -1.63920884
 h     -2.52185483    -1.50345099     0.11663109
 h     -3.04740975     0.09914342    -0.55453933
 h     -0.87876594     1.30860089     1.95840225
          17

 c      1.41975103    -0.44025881    -0.09358884
 c      0.12022776    -0.85992477     0.25177460
 c     -1.02799211    -0.03704255    -0.13961590
 c     -1.16695976     1.17117327     1.00004600
 c     -0.47894965     1.27203347    -0.44715084
 c      1.05988785     0.97182336    -0.39265207
 h      0.37376985    -1.68551684     0.98087255
 h     -2.31923042     1.56655071     0.88253033
 h     -0.68996611     1.85449481    -1.24274116
 h      1.82299636     1.71779173    -0.62652727
 o      2.43795873    -1.25504011     0.24459355
 h      3.25944514    -1.08479704    -0.03009912
 c     -2.33051865    -0.55356504    -0.56593548
 h     -2.29444619    -1.14294458    -1.59211194
 h     -2.52858808    -1.53325454     0.13035983
 h     -3.01168283     0.11077908    -0.56662178
 h     -0.85614778     1.29339625     1.97630229
          17

 c      1.42303725    -0.43913676    -0.09450077
 c      0.11330674    -0.85819736     0.24643273
 c     -1.03660899    -0.05096078    -0.13234313
 c     -1.16387395     1.17546801     1.00641414
 c     -0.46090947     1.26674260    -0.44073695
 c      1.05223308     0.97888656    -0.40294477
 h      0.36115166    -1.70813616     0.96581779
 h     -2.34000396     1.60620977     0.88043119
 h     -0.70848419     1.88498517    -1.28969499
 h      1.81996393     1.73268306    -0.61224367
 o      2.43644003    -1.24859209     0.24554001
 h      3.30578231    -1.13633792     0.01001653
 c     -2.32697363    -0.56001960    -0.57776358
 h     -2.31375615    -1.15776219    -1.53118037
 h     -2.53732064    -1.53969498     0.13319210
 h     -3.02656547     0.16699027    -0.57785390
 h     -0.81685364     1.27817197     2.01319458
          17

 c      1.42409988    -0.43530550    -0.09597348
 c      0.10811002    -0.85813364     0.24228546
 c     -1.04435814    -0.06413988    -0.12316131
 c     -1.16381202     1.18011925     1.00932762
 c     -0.44040682     1.26054318    -0.43351408
 c      1.04552785     0.98458195    -0.41325778
 h      0.32994329    -1.72870753     0.94426095
 h     -2.33050321     1.63576888     0.88397609
 h     -0.73369030     1.92153768    -1.33631509
 h      1.81523988     1.75020501    -0.59448323
 o      2.43237226    -1.24221591     0.24700576
 h      3.38315371    -1.17574936     0.03802697
 c     -2.32235460    -0.57185268    -0.58907479
 h     -2.33032145    -1.16247999    -1.46862474
 h     -2.54831761    -1.52159989     0.12548727
 h     -3.06803342     0.24393155    -0.58853771
 h     -0.76714584     1.26165499     2.05466985
          17

 c      1.42281529    -0.42875776    -0.09801793
 c      0.10481088    -0.85995575     0.23936203
 c     -1.05088030    -0.07596636    -0.11233003
 c     -1.16606672     1.18515405     1.01002873
 c     -0.41872349     1.25432258    -0.42688135
 c      1.04018228     0.98888888    -0.42337480
 h      0.28185258    -1.74617031     0.91607241
 h     -2.29071939     1.65430329     0.89356867
 h     -0.75913265     1.95173374    -1.36647700
 h      1.80773497     1.76895743    -0.57384999
 o      2.42798724    -1.23580609     0.24849291
 h      3.45541521    -1.20604265     0.06253376
 c     -2.31900143    -0.58575704    -0.59842465
 h     -2.34303541    -1.16669926    -1.42312016
 h     -2.56225176    -1.48126633     0.10983554
 h     -3.11070368     0.31439301    -0.59929480
 h     -0.71423236     1.24316336     2.08589536
          17

 c      1.41918107    -0.41966710    -0.10056367
 c      0.10337224    -0.86366908     0.23754515
 c     -1.05591473    -0.08590161    -0.10014015
 c     -1.16965602     1.19038803     1.00942771
 c     -0.39706930     1.24852474    -0.42155558
 c      1.03660672     0.99185003    -0.43308023
 h      0.21982857    -1.76116946     0.88248425
 h     -2.22477944     1.66247729     0.90889946
 h     -0.78024704     1.96891911    -1.37228011
 h      1.79675374     1.78748264    -0.55115815
 o      2.42468920    -1.22941099     0.24979141
 h      3.49964496    -1.22704016     0.08705709
 c     -2.31802767    -0.59893138    -0.60448883
 h     -2.35160794    -1.18181566    -1.41391232
 h     -2.58056321    -1.42450415     0.09123329
 h     -3.14092260     0.36279076    -0.61081464
 h     -0.66421789     1.22290094     2.09698420
          17

 c      1.41334026    -0.40839528    -0.10345796
 c      0.10358444    -0.86907053     0.23659805
 c     -1.05928178    -0.09349758    -0.08689338
 c     -1.17319112     1.19534896     1.00807583
 c     -0.37657071     1.24332742    -0.41781083
 c      1.03517067     0.99353711    -0.44215795
 h      0.14770811    -1.77595795     0.84579621
 h     -2.14306638     1.66379292     0.92883778
 h     -0.79409749     1.97020015    -1.35111187
 h      1.78230123     1.80458242    -0.52745058
 o      2.42299913    -1.22307507     0.25085643
 h      3.50648648    -1.23760648     0.11193725
 c     -2.31967193    -0.60965315    -0.60737405
 h     -2.35589327    -1.21090918    -1.44611448
 h     -2.60600476    -1.36122171     0.07763127
 h     -3.15299677     0.38245674    -0.62363328
 h     -0.62152925     1.20161690     2.08325670
          17

 c      1.40557851    -0.39547255    -0.10647796
 c      0.10511770    -0.87582055     0.23623505
 c     -1.06088383    -0.09841221    -0.07288716
 c     -1.17460569     1.19912524     1.00625992
 c     -0.35824144     1.23875887    -0.41564471
 c      1.03615417     0.99403152    -0.45039499
 h      0.06968936    -1.79362192     0.80862835
 h     -2.06546037     1.66675644     0.95137155
 h     -0.79908999     1.95514540    -1.30372822
 h      1.76521740     1.81953810    -0.50393875
 o      2.42287208    -1.21677564     0.25169516
 h      3.47500987    -1.23671669     0.13620190
 c     -2.32370249    -0.61734790    -0.60901024
 h     -2.35526329    -1.24499504    -1.50545999
 h     -2.64276076    -1.30432321     0.07917419
 h     -3.14507556     0.37162001    -0.63813801
 h     -0.58884830     1.18025374     2.04421360
          17

 c      1.39630960    -0.38156127    -0.10935143
 c      0.10756274    -0.88359572     0.23622822
 c     -1.06073237    -0.10043411    -0.05841628
 c     -1.17139031     1.20038969     1.00398612
 c     -0.34288816     1.23470081    -0.41481146
 c      1.03969876     0.99342347    -0.45759099
 h     -0.01009203    -1.81642556     0.77276714
 h     -2.01900696     1.68494667     0.97436218
 h     -0.79518516     1.92574359    -1.23402484
 h      1.74712134     1.83219160    -0.48188811
 o      2.42374238    -1.21041882     0.25233881
 h      3.41213286    -1.22374450     0.15812281
 c     -2.32965808    -0.62214996    -0.61161518
 h     -2.34934860    -1.27243448    -1.57126718
 h     -2.69434797    -1.26372880     0.10304888
 h     -3.11749782     0.33170956    -0.65474367
 h     -0.56676657     1.15967248     1.98316954
          17

 c      1.38605097    -0.36740627    -0.11178304
 c      0.11043114    -0.89224208     0.23648294
 c     -1.05895616    -0.09950884    -0.04378338
 c     -1.16235729     1.19826587     1.00080406
 c     -0.33092953     1.23076715    -0.41473027
 c      1.04576892     0.99182882    -0.46357395
 h     -0.08754706    -1.84415843     0.73834098
 h     -2.01831352     1.72723731     0.99724281
 h     -0.78493828     1.88769939    -1.15034483
 h      1.73016858     1.84285664    -0.46248406
 o      2.42422787    -1.20386002     0.25286081
 h      3.33760416    -1.19846936     0.17508143
 c     -2.33713361    -0.62494027    -0.61613171
 h     -2.33857036    -1.28588328    -1.62729395
 h     -2.75925840    -1.23940613     0.14604149
 h     -3.07314536     0.26779349    -0.67412111
 h     -0.55275988     1.14036355     1.90803320
          17

 c      1.37537639    -0.35377204    -0.11348440
 c      0.11314429    -0.90179384     0.23701414
 c     -1.05578256    -0.09575347    -0.02930811
 c     -1.14920722     1.19337127     0.99575871
 c     -0.32216123     1.22608750    -0.41431958
 c      1.05413704     0.98942032    -0.46821924
 h     -0.15840995    -1.87399052     0.70411995
 h     -2.04868483     1.78593279     1.02066063
 h     -0.77543159     1.85278922    -1.06755635
 h      1.71665276     1.85206182    -0.44671695
 o      2.42181002    -1.19698831     0.25339584
 h      3.28958772    -1.16027911     0.18350773
 c     -2.34568859    -0.62734481    -0.62212996
 h     -2.32387033    -1.28255001    -1.66366579
 h     -2.83017655    -1.22388494     0.19564165
 h     -3.01973723     0.19121393    -0.69744968
 h     -0.53978303     1.12215395     1.83257269
          17

 c      1.36483500    -0.34137205    -0.11420577
 c      0.11506868    -0.91234422     0.23785400
 c     -1.05151827    -0.08944666    -0.01532653
 c     -1.13497079     1.18713797     0.98769128
 c     -0.31570836     1.21930121    -0.41210659
 c      1.06440514     0.98646111    -0.47146494
 h     -0.21840513    -1.90198021     0.66862959
 h     -2.08426383     1.84492509     1.04445919
 h     -0.77875889     1.83885288    -1.00569941
 h      1.70853930     1.86019027    -0.43531074
 o      2.41431294    -1.18986840     0.25403431
 h      3.30203713    -1.10671474     0.18090520
 c     -2.35422596    -0.63158714    -0.62859527
 h     -2.30629992    -1.26279411    -1.67553772
 h     -2.89834523    -1.20990991     0.23861706
 h     -2.97355464     0.12390148    -0.72695278
 h     -0.51666190     1.10417152     1.77492938
          17

 c      1.35487236    -0.33082544    -0.11375516
 c      0.11560196    -0.92389573     0.23897811
 c     -1.04652675    -0.08101467    -0.00218255
 c     -1.12187991     1.18074333     0.97602886
 c     -0.31073964     1.20950629    -0.40727535
 c      1.07607153     0.98331393    -0.47331572
 h     -0.26384481    -1.92483850     0.63106246
 h     -2.10683446     1.89167241     1.06756723
 h     -0.80407891     1.85873668    -0.97761797
 h      1.70708145     1.86716455    -0.42871258
 o      2.40302572    -1.18252088     0.25461691
 h      3.35580935    -1.03749821     0.16937016
 c     -2.36092436    -0.64012065    -0.63438120
 h     -2.28670202    -1.22944098    -1.66210936
 h     -2.95700216    -1.19341645     0.26585729
 h     -2.95758376     0.09605704    -0.76650649
 h     -0.47448274     1.08562715     1.74849176
          17

 c      1.34581529    -0.32267365    -0.11198779
 c      0.11427617    -0.93627755     0.24028512
 c     -1.04119093    -0.07103108     0.00978961
 c     -1.11043788     1.17483547     0.96165071
 c     -0.30750949     1.19754789    -0.40070780
 c      1.08861328     0.98040273    -0.47382828
 h     -0.29222629    -1.94097175     0.59156520
 h     -2.10745106     1.91923063     1.08860375
 h     -0.84571525     1.90524417    -0.97667224
 h      1.71267191     1.87234257    -0.42714070
 o      2.39081881    -1.17464461     0.25486661
 h      3.40802407    -0.95845953     0.15333763
 c     -2.36503123    -0.65352526    -0.63844682
 h     -2.26540635    -1.18800746    -1.62708158
 h     -3.00190832    -1.17297020     0.27241765
 h     -2.98057427     0.12058830    -0.81868584
 h     -0.41606711     1.06725027     1.75102335
          17

 c      1.33787614    -0.31738824    -0.10879333
 c      0.11083047    -0.94911367     0.24160203
 c     -1.03588961    -0.06020896     0.02028846
 c     -1.09986284     1.16970401     0.94647769
 c     -0.30687006     1.18533632    -0.39406690
 c      1.10152007     0.97813805    -0.47308920
 h     -0.30260118    -1.95086731     0.55115062
 h     -2.08306421     1.92452304     1.10621646
 h     -0.88895505     1.95908420    -0.98722989
 h      1.72496487     1.87469258    -0.43062910
 o      2.37955255    -1.16585001     0.25457761
 h      3.43235459    -0.87710399     0.13631567
 c     -2.36802665    -0.66914071    -0.64010318
 h     -2.24193128    -1.14718036    -1.58045133
 h     -3.03084239    -1.14888469     0.25649634
 h     -3.02434274     0.17638770    -0.87919153
 h     -0.35422111     1.05118644     1.76861213
          17

 c      1.33113806    -0.31532599    -0.10410174
 c      0.10523490    -0.96181724     0.24269335
 c     -1.03100365    -0.04937405     0.02906435
 c     -1.08911516     1.16550765     0.93240211
 c     -0.30925253     1.17452636    -0.38865248
 c      1.11429238     0.97682812    -0.47119376
 h     -0.29572286    -1.95718850     0.51149710
 h     -2.03434971     1.90713818     1.11929531
 h     -0.92211533     2.00426244    -0.99780315
 h      1.74315324     1.87315001    -0.43903863
 o      2.37009535    -1.15582622     0.25362862
 h      3.41846049    -0.79973185     0.12059578
 c     -2.37170090    -0.68346182    -0.63860920
 h     -2.21463132    -1.11825927    -1.53956414
 h     -3.04350460    -1.12276122     0.21910960
 h     -3.06694853     0.23589625    -0.94025558
 h     -0.30178095     1.03944180     1.78744878
          17

 c      1.32553794    -0.31666198    -0.09789914
 c      0.09767602    -0.97361868     0.24328293
 c     -1.02691204    -0.03942024     0.03594134
 c     -1.07731308     1.16230277     0.92082003
 c     -0.31448266     1.16620593    -0.38525725
 c      1.12644891     0.97659985    -0.46822558
 h     -0.27394438    -1.96460534     0.47465738
 h     -1.96551728     1.86945811     1.12729059
 h     -0.93919180     2.03162778    -1.00267709
 h      1.76624871     1.86696704    -0.45206016
 o      2.36277770    -1.14436985     0.25195872
 h      3.36488178    -0.73108598     0.10766845
 c     -2.37693642    -0.69389631    -0.63330873
 h     -2.18090425    -1.11136041    -1.52311232
 h     -3.04234523    -1.09761608     0.16495415
 h     -3.09602401     0.28240749    -0.99587354
 h     -0.26679388     1.03308666     1.79868331
          17

 c      1.32085261    -0.32134219    -0.09024085
 c      0.08849780    -0.98367477     0.24310031
 c     -1.02397734    -0.03124137     0.04083343
 c     -1.06355711     1.15986515     0.91259699
 c     -0.32199894     1.16104156    -0.38434972
 c      1.13754682     0.97735861    -0.46424230
 h     -0.24064007    -1.97880320     0.44259663
 h     -1.88597949     1.81817391     1.13089881
 h     -0.93814129     2.03697355    -0.99978933
 h      1.79327469     1.85591629    -0.46923723
 o      2.35756003    -1.13141576     0.24956446
 h      3.27666379    -0.67400388     0.09831419
 c     -2.38351172    -0.69911667    -0.62503801
 h     -2.13991230    -1.12851633    -1.53566420
 h     -3.03439293    -1.07861258     0.10424977
 h     -3.10650053     0.30812973    -1.04238092
 h     -0.25272510     1.03233788     1.79792140
          17

 c      1.31669010    -0.32906699    -0.08125690
 c      0.07809042    -0.99131098     0.24194585
 c     -1.02253544    -0.02564821     0.04373720
 c     -1.04659121     1.15743833     0.90804139
 c     -0.33105722     1.15938356    -0.38617612
 c      1.14720810     0.97879914    -0.45927316
 h     -0.19908094    -2.00405313     0.41657124
 h     -1.81305793     1.76653943     1.13320929
 h     -0.91947822     2.01944758    -0.98934097
 h      1.82333457     1.84028391    -0.48999781
 o      2.35391738    -1.11716603     0.24653420
 h      3.16758020    -0.62744226     0.09208433
 c     -2.39005673    -0.69874563    -0.61662452
 h     -2.09532647    -1.16251323    -1.56301804
 h     -3.03257355    -1.07359640     0.05325402
 h     -3.09691587     0.30991433    -1.07752116
 h     -0.25951021     1.03675799     1.78404561
          17

 c      1.31247672    -0.33931521    -0.07114630
 c      0.06680199    -0.99632378     0.23974013
 c     -1.02287717    -0.02327471     0.04469787
 c     -1.02491132     1.15381485     0.90687363
 c     -0.34080926     1.16122402    -0.39074256
 c      1.15513790     0.98046914    -0.45333142
 h     -0.15147595    -2.04012786     0.39674679
 h     -1.77048901     1.73300023     1.13990665
 h     -0.88606549     1.98153234    -0.97367265
 h      1.85555227     1.82066642    -0.51369531
 o      2.35058047    -1.10238662     0.24313129
 h      3.06469599    -0.58180484     0.08600918
 c     -2.39480773    -0.69282561    -0.61112448
 h     -2.05312616    -1.20360095    -1.58663177
 h     -3.05064284    -1.09047544     0.02743336
 h     -3.06761009     0.28710537    -1.09991461
 h     -0.28368676     1.04526723     1.75906148
          17

 c      1.30748410    -0.35137783    -0.06016901
 c      0.05494046    -0.99909670     0.23651467
 c     -1.02520358    -0.02450497     0.04376966
 c     -0.99818723     1.14843961     0.90848637
 c     -0.35025573     1.16601257    -0.39767610
 c      1.16113989     0.98185392    -0.44644137
 h     -0.09923371    -2.08136186     0.38237970
 h     -1.77267760     1.72830922     1.15470911
 h     -0.84404621     1.93068000    -0.95839333
 h      1.88892134     1.79767062    -0.53960559
 o      2.34591994    -1.08847965     0.23979855
 h      3.00239343    -0.51793665     0.07461346
 c     -2.39706490    -0.68204070    -0.60978160
 h     -2.01819688    -1.24419386    -1.59414721
 h     -3.08974921    -1.12977785     0.02802080
 h     -3.02041399     0.24130742    -1.10920258
 h     -0.31738424     1.05598269     1.72935476
          17

 c      1.30095294    -0.36440134    -0.04863327
 c      0.04284595    -1.00040673     0.23236153
 c     -1.02958856    -0.02942296     0.04100410
 c     -0.96872163     1.14241310     0.91220563
 c     -0.35813610     1.17241777    -0.40601423
 c      1.16510464     0.98246137    -0.43866851
 h     -0.04406604    -2.11914871     0.37241512
 h     -1.80862876     1.74371974     1.17385664
 h     -0.80420695     1.88180509    -0.95431410
 h      1.92213735     1.77166189    -0.56689537
 o      2.33995531    -1.07608590     0.23674197
 h      2.98961174    -0.42959837     0.05661936
 c     -2.39741135    -0.66802463    -0.61189040
 h     -1.99332805    -1.27941537    -1.57999000
 h     -3.13601499    -1.18214726     0.04201177
 h     -2.95968128     0.17791038    -1.10704197
 h     -0.34723198     1.06624697     1.70771093
          17

 c      1.29229653    -0.37744667    -0.03686955
 c      0.03092299    -1.00111879     0.22739606
 c     -1.03597880    -0.03779734     0.03648179
 c     -0.94009944     1.13743879     0.91700831
 c     -0.36307978     1.17851541    -0.41423751
 c      1.16698564     0.98187641    -0.43013315
 h      0.01140016    -2.14553191     0.36593383
 h     -1.85506534     1.76255286     1.19039963
 h     -0.78029709     1.85523017    -0.97660944
 h      1.95353855     1.74271037    -0.59458993
 o      2.33464027    -1.06418457     0.23371310
 h      3.00336303    -0.33779570     0.03826120
 c     -2.39635020    -0.65314385    -0.61589961
 h     -1.97956527    -1.30648203    -1.54318461
 h     -3.17382662    -1.23530735     0.05553174
 h     -2.89483981     0.10977143    -1.09959173
 h     -0.35716066     1.07341031     1.71160281
          17

 c      1.28121638    -0.38958031    -0.02519940
 c      0.01960660    -1.00197742     0.22174670
 c     -1.04420895    -0.04913880     0.03034132
 c     -0.91482703     1.13461072     0.92211783
 c     -0.36441535     1.18312908    -0.42125807
 c      1.16679482     0.97977203    -0.42100076
 h      0.06385018    -2.15542997     0.36228384
 h     -1.89378998     1.77309533     1.19986425
 h     -0.77935494     1.86144814    -1.03358839
 h      1.98121508     1.71072832    -0.62158045
 o      2.33170697    -1.05167875     0.23047390
 h      3.02151450    -0.26499485     0.02555807
 c     -2.39339712    -0.64040856    -0.61977352
 h     -1.97657229    -1.32442480    -1.48596373
 h     -3.19362074    -1.27943180     0.06020104
 h     -2.84293269     0.06121692    -1.10109242
 h     -0.33896732     1.07629829     1.75062278
          17

 c      1.26771021    -0.39997428    -0.01390809
 c      0.00929168    -1.00350866     0.21555124
 c     -1.05400217    -0.06280177     0.02278152
 c     -0.89345767     1.13429034     0.92807207
 c     -0.36275861     1.18690511    -0.42751354
 c      1.16460130     0.97589922    -0.41146651
 h      0.10983164    -2.14731815     0.36106142
 h     -1.91461117     1.76983181     1.20071015
 h     -0.79452555     1.88897470    -1.11477207
 h      2.00327799     1.67571682    -0.64668153
 o      2.33204147    -1.03809518     0.22696467
 h      3.03242831    -0.22310428     0.02132029
 c     -2.38765015    -0.63261437    -0.62130378
 h     -1.98257943    -1.33446993    -1.41353460
 h     -3.19153909    -1.30799527     0.05246050
 h     -2.82229132     0.05905881    -1.12988675
 h     -0.29969864     1.07565107     1.81450125
          17

 c      1.25206273    -0.40798404    -0.00322439
 c      0.00027231    -1.00596709     0.20894757
 c     -1.06494835    -0.07804007     0.01406189
 c     -0.87549317     1.13640605     0.93606052
 c     -0.35925911     1.19111089    -0.43417682
 c      1.16050504     0.97008783    -0.40174545
 h      0.14627053    -2.12329827     0.36213423
 h     -1.91286881     1.75118009     1.19318359
 h     -0.81385456     1.91862325    -1.20055160
 h      2.01819062     1.63799632    -0.66874058
 o      2.33591328    -1.02337839     0.22322800
 h      3.03129733    -0.21602619     0.02614507
 c     -2.37965730    -0.62975249    -0.61974795
 h     -1.99397227    -1.34101720    -1.33464021
 h     -3.16751430    -1.31732528     0.03210617
 h     -2.83296133     0.10229274    -1.18713245
 h     -0.25314859     1.07290769     1.88270281
          17

 c      1.23483941    -0.41318784     0.00669165
 c     -0.00730809    -1.00929714     0.20205714
 c     -1.07650093    -0.09403968     0.00448641
 c     -0.86031775     1.14065668     0.94679323
 c     -0.35487625     1.19644864    -0.44202581
 c      1.15460636     0.96225266    -0.39206325
 h      0.17092429    -2.08910693     0.36574071
 h     -1.88770203     1.71809111     1.17867428
 h     -0.82875100     1.93744758    -1.27539063
 h      2.02508351     1.59835537    -0.68677647
 o      2.34312084    -1.00772757     0.21935667
 h      3.01778690    -0.24196629     0.03919405
 c     -2.37139211    -0.62907752    -0.61600900
 h     -2.00515362    -1.35225277    -1.26164938
 h     -3.12444076    -1.30632279     0.00169536
 h     -2.85808032     0.16324345    -1.25400594
 h     -0.21023189     1.06927458     1.93853072
          17

 c      1.21686556    -0.41539242     0.01574934
 c     -0.01349469    -1.01312505     0.19496788
 c     -1.08800829    -0.10996858    -0.00563434
 c     -0.84733156     1.14655444     0.96024116
 c     -0.35029364     1.20299501    -0.45124777
 c      1.14698416     0.95239821    -0.38264505
 h      0.18278194    -2.05390266     0.37261885
 h     -1.84216479     1.67389833     1.15964780
 h     -0.83472664     1.93960080    -1.33023106
 h      2.02399107     1.55808120    -0.70010614
 o      2.35293229    -0.99168254     0.21550992
 h      2.99709493    -0.29220570     0.05803354
 c     -2.36446346    -0.62778837    -0.61111175
 h     -2.01007259    -1.37778031    -1.20735584
 h     -3.06874751    -1.27688659    -0.03320486
 h     -2.88287946     0.21760065    -1.31304757
 h     -0.17720936     1.06559490     1.97251711
          17

 c      1.19917921    -0.41461765     0.02391895
 c     -0.01851647    -1.01686099     0.18773514
 c     -1.09875180    -0.12503841    -0.01601641
 c     -0.83568771     1.15337663     0.97580182
 c     -0.34600727     1.21045946    -0.46162876
 c      1.13768316     0.94062485    -0.37370694
 h      0.18216517    -2.02878631     0.38397510
 h     -1.78514493     1.62505860     1.13986373
 h     -0.82995780     1.92361818    -1.36064678
 h      2.01596798     1.51888445    -0.70843617
 o      2.36383190    -0.97643200     0.21197746
 h      2.98442280    -0.34666547     0.07781540
 c     -2.35925801    -0.62416986    -0.60627730
 h     -2.00598251    -1.42135886    -1.17803511
 h     -3.01191555    -1.23543946    -0.06307658
 h     -2.89950338     0.25241209    -1.35494430
 h     -0.15696824     1.06244379     1.98073817
          17

 c      1.18295119    -0.41106616     0.03122004
 c     -0.02270844    -1.02001191     0.18042570
 c     -1.10798885    -0.13855357    -0.02642707
 c     -0.82401334     1.16012498     0.99247024
 c     -0.34236666     1.21835851    -0.47270687
 c      1.12671275     0.92714503    -0.36545486
 h      0.17012051    -2.02287403     0.40093210
 h     -1.73387945     1.58182422     1.12435323
 h     -0.81440853     1.89073926    -1.36547132
 h      2.00297662     1.48271934    -0.71188310
 o      2.37351851    -0.96379753     0.20915611
 h      3.00594370    -0.37491233     0.09191438
 c     -2.35493730    -0.61757484    -0.60341958
 h     -1.99557710    -1.47595745    -1.17032011
 h     -2.97079950    -1.19402003    -0.07429607
 h     -2.90452186     0.26217767    -1.37572736
 h     -0.14995074     1.06014369     1.96328650
          17

 c      1.16934278    -0.40509650     0.03771265
 c     -0.02639053    -1.02259694     0.17320360
 c     -1.11499926    -0.14993168    -0.03669455
 c     -0.81068454     1.16574368     1.00897894
 c     -0.33954854     1.22606056    -0.48379461
 c      1.11406687     0.91231662    -0.35809585
 h      0.14736121    -2.03821286     0.42339881
 h     -1.71104276     1.55591609     1.11814130
 h     -0.78984647     1.84468300    -1.34689221
 h      1.98747340     1.45151537    -0.71088622
 o      2.38065157    -0.95453486     0.20718428
 h      3.07281853    -0.36398454     0.09801352
 c     -2.35036649    -0.60813053    -0.60450978
 h     -1.98445085    -1.52896498    -1.17606547
 h     -2.96107894    -1.16511994    -0.05423547
 h     -2.89678523     0.24550424    -1.37425617
 h     -0.15394642     1.05859918     1.92421207
          17

 c      1.15931854    -0.39724659     0.04350361
 c     -0.02980401    -1.02525196     0.16637939
 c     -1.11913461    -0.15870730    -0.04669958
 c     -0.79533877     1.16980886     1.02390784
 c     -0.33746802     1.23271253    -0.49385421
 c      1.09978671     0.89668198    -0.35186127
 h      0.11404229    -2.06838107     0.44931380
 h     -1.72826587     1.55269586     1.12365059
 h     -0.76070719     1.79262181    -1.31217325
 h      1.97174823     1.42685245    -0.70598349
 o      2.38636572    -0.94730250     0.20579593
 h      3.15891580    -0.33495310     0.10049351
 c     -2.34555776    -0.59705709    -0.61022183
 h     -1.97784980    -1.56944966    -1.18758755
 h     -2.98366753    -1.14940099    -0.00275894
 h     -2.87668460     0.20399790    -1.35158861
 h     -0.16268357     1.05691036     1.87298402
          17

 c      1.15353021    -0.38829670     0.04876347
 c     -0.03312519    -1.02887268     0.16035160
 c     -1.11989867    -0.16454559    -0.05636646
 c     -0.78009878     1.17292642     1.03561079
 c     -0.33567479     1.23712072    -0.50128416
 c      1.08404477     0.88098813    -0.34702678
 h      0.07063575    -2.10257856     0.47521945
 h     -1.77301735     1.56670639     1.14002998
 h     -0.73538142     1.74656656    -1.27631467
 h      1.95725962     1.40967233    -0.69753048
 o      2.39222217    -0.94068284     0.20474984
 h      3.23363618    -0.31018678     0.10341987
 c     -2.34169236    -0.58651329    -0.61954104
 h     -1.97942734    -1.59057645    -1.19933139
 h     -3.02405088    -1.13562032     0.06599408
 h     -2.84683781     0.14310999    -1.31207968
 h     -0.16428753     1.05292843     1.82601210
          17

 c      1.15229818    -0.37927733     0.05372509
 c     -0.03647354    -1.03418332     0.15549527
 c     -1.11705122    -0.16726046    -0.06567115
 c     -0.76816936     1.17611135     1.04240658
 c     -0.33346845     1.23789848    -0.50406488
 c      1.06719370     0.86616082    -0.34390706
 h      0.01859871    -2.13073277     0.49754531
 h     -1.82218696     1.58843408     1.16518579
 h     -0.72528436     1.72168699    -1.26055501
 h      1.94426193     1.40015916    -0.68554944
 o      2.39903319    -0.93398459     0.20395161
 h      3.28004189    -0.30015443     0.10844236
 c     -2.33964576    -0.57878271    -0.63048037
 h     -1.99119372    -1.58929148    -1.20777436
 h     -3.06613697    -1.11314699     0.13540170
 h     -2.81450335     0.07506505    -1.26641810
 h     -0.14412740     1.04362777     1.80236694
          17

 c      1.15564649    -0.37137837     0.05864920
 c     -0.03989309    -1.04153122     0.15208456
 c     -1.11065630    -0.16682564    -0.07465802
 c     -0.76148683     1.18004586     1.04376751
 c     -0.33061612     1.23432600    -0.50105659
 c      1.04977763     0.85319585    -0.34281291
 h     -0.03973623    -2.14609236     0.51351984
 h     -1.85807137     1.61061861     1.19695146
 h     -0.73699253     1.72637629    -1.27748509
 h      1.93191443     1.39787215    -0.66981461
 o      2.40703539    -0.92697573     0.20338619
 h      3.29163857    -0.30765130     0.11584903
 c     -2.33904428    -0.57614832    -0.64039463
 h     -2.01367724    -1.56589370    -1.21113419
 h     -3.09946801    -1.07710800     0.19364565
 h     -2.79469997     0.02220152    -1.23516835
 h     -0.09663064     1.02755560     1.80894794
          17

 c      1.16335333    -0.36577803     0.06376572
 c     -0.04333561    -1.05086529     0.15026373
 c     -1.10103143    -0.16335844    -0.08343096
 c     -0.75985145     1.18482815     1.04095745
 c     -0.32803623     1.22709240    -0.49325342
 c      1.03250657     0.84297576    -0.34398049
 h     -0.10161650    -2.14574322     0.52154532
 h     -1.87125493     1.62908986     1.23310828
 h     -0.76452526     1.75359648    -1.31651006
 h      1.91880221     1.40206751    -0.65010770
 o      2.41610022    -0.91968791     0.20307738
 h      3.26880141    -0.33104360     0.12524593
 c     -2.33876909    -0.58034345    -0.64660032
 h     -2.04585085    -1.52448044    -1.20948634
 h     -3.11865109    -1.02698035     0.23389036
 h     -2.80529440     0.00925514    -1.24154230
 h     -0.03279574     1.00704279     1.83329876
          17

 c      1.17498938    -0.36343669     0.06920926
 c     -0.04665259    -1.06176759     0.15003981
 c     -1.08863984    -0.15708021    -0.09210938
 c     -0.76200002     1.19020011     1.03584871
 c     -0.32722461     1.21757541    -0.48269944
 c      1.01618567     0.83607280    -0.34749894
 h     -0.16433727    -2.13048902     0.52135183
 h     -1.85832389     1.64186030     1.27137334
 h     -0.79583845     1.78912691    -1.35636127
 h      1.90359185     1.41205671    -0.62648231
 o      2.42567698    -0.91244475     0.20308604
 h      3.21962537    -0.36392104     0.13561925
 c     -2.33898999    -0.59040093    -0.64842861
 h     -2.08479375    -1.47443247    -1.20565893
 h     -3.12141678    -0.96474128     0.25283153
 h     -2.84628862     0.03713277    -1.28508637
 h      0.03007266     0.98638279     1.85735821
          17

 c      1.18993185    -0.36492084     0.07496825
 c     -0.04959733    -1.07348137     0.15127622
 c     -1.07404083    -0.14830190    -0.10080468
 c     -0.76664325     1.19580860     1.02990402
 c     -0.32943807     1.20695383    -0.47108891
 c      1.00162445     0.83261237    -0.35325985
 h     -0.22569872    -2.10478117     0.51412129
 h     -1.82014326     1.64856945     1.30962838
 h     -0.82158552     1.82166063    -1.38112781
 h      1.88553993     1.42745820    -0.59940553
 o      2.43447419    -0.90609044     0.20353190
 h      3.16511073    -0.39158825     0.14502601
 c     -2.34137663    -0.60270792    -0.64702276
 h     -2.12577670    -1.43138476    -1.20654085
 h     -3.10767418    -0.89386144     0.24979711
 h     -2.89874637     0.08355984    -1.34212098
 h      0.07878902     0.96921448     1.86872612
          17

 c      1.20735897    -0.37030885     0.08086388
 c     -0.05183590    -1.08496124     0.15369540
 c     -1.05790081    -0.13744501    -0.10962167
 c     -0.77262853     1.20125945     1.02403715
 c     -0.33545356     1.19604018    -0.45952443
 c      0.98954772     0.83225718    -0.36094938
 h     -0.28448191    -2.07642169     0.50246557
 h     -1.76166736     1.65055810     1.34641745
 h     -0.83678760     1.84459824    -1.38274309
 h      1.86470652     1.44827548    -0.56973479
 o      2.44042991    -0.90208498     0.20459260
 h      3.14005871    -0.38990765     0.15069993
 c     -2.34716183    -0.61354291    -0.64323689
 h     -2.16397964    -1.41311033    -1.22173513
 h     -3.07983988    -0.81883789     0.22696802
 h     -2.94571420     0.12883723    -1.39227835
 h      0.10595094     0.95778874     1.86141330
          17

 c      1.22624280    -0.37920087     0.08657132
 c     -0.05297224    -1.09504074     0.15692720
 c     -1.04098233    -0.12505721    -0.11863767
 c     -0.77875451     1.20606120     1.01870693
 c     -0.34556529     1.18539872    -0.44871255
 c      0.98050278     0.83433357    -0.37009555
 h     -0.34069193    -2.05491519     0.48986026
 h     -1.69265210     1.65140169     1.38180772
 h     -0.83964633     1.85470584    -1.35848958
 h      1.84185766     1.47478996    -0.53855748
 o      2.44269862    -0.90123987     0.20636093
 h      3.16227256    -0.34604769     0.15146947
 c     -2.35625887    -0.62071041    -0.63789443
 h     -2.19772610    -1.42731613    -1.25557113
 h     -3.04428971    -0.74491832     0.19111953
 h     -2.97832800     0.16267967    -1.42537192
 h      0.10846000     0.95313578     1.83365635
          17

 c      1.24539685    -0.39082041     0.09167790
 c     -0.05264330    -1.10278999     0.16063024
 c     -1.02411626    -0.11182386    -0.12786764
 c     -0.78370893     1.20959852     1.01394158
 c     -0.35957632     1.17544990    -0.43910557
 c      0.97478751     0.83803815    -0.38014981
 h     -0.39488493    -2.04757140     0.47921663
 h     -1.62744800     1.65720597     1.41828181
 h     -0.83062256     1.85116869    -1.30926232
 h      1.81810928     1.50726680    -0.50695670
 o      2.44333028    -0.90242558     0.20874077
 h      3.20608268    -0.27944238     0.14947301
 c     -2.36734083    -0.62392421    -0.63291424
 h     -2.22916035    -1.46470852    -1.30036030
 h     -3.01309739    -0.67739501     0.15604229
 h     -2.99292886     0.18076791    -1.43753131
 h      0.08662547     0.95515132     1.78662258
          17

 c      1.26360270    -0.40418955     0.09575772
 c     -0.05068344    -1.10788294     0.16461944
 c     -1.00817737    -0.09859032    -0.13724498
 c     -0.78650261     1.21131291     1.00939154
 c     -0.37676049     1.16648794    -0.43090965
 c      0.97243650     0.84263371    -0.39056123
 h     -0.44644847    -2.05533634     0.47139997
 h     -1.58044585     1.67486258     1.45989270
 h     -0.81238538     1.83582729    -1.23954988
 h      1.79443766     1.54552441    -0.47582045
 o      2.44476174    -0.90420579     0.21162639
 h      3.24104756    -0.21540200     0.14716798
 c     -2.37849825    -0.62389141    -0.63095861
 h     -2.26113750    -1.50896735    -1.34237176
 h     -3.00226420    -0.61985802     0.14094385
 h     -2.98841703     0.18174273    -1.42805842
 h      0.04479975     0.96226569     1.72462300
          17

 c      1.27973282    -0.41830037     0.09843539
 c     -0.04721502    -1.11060496     0.16886759
 c     -0.99404871    -0.08637722    -0.14662887
 c     -0.78741264     1.21117830     1.00456033
 c     -0.39582665     1.15857572    -0.42396246
 c      0.97326303     0.84757450    -0.40082351
 h     -0.49252930    -2.07259582     0.46524815
 h     -1.55724471     1.70727518     1.50788117
 h     -0.79057089     1.81480247    -1.15897625
 h      1.77125951     1.58852141    -0.44578552
 o      2.44846995    -0.90582144     0.21497952
 h      3.25205045    -0.16871763     0.14591302
 c     -2.38843240    -0.62145155    -0.63373459
 h     -2.29510799    -1.54728927    -1.37041639
 h     -3.02094106    -0.57296630     0.15769507
 h     -2.96520721     0.16607808    -1.39836677
 h     -0.00628085     0.97062727     1.65685198
          17

 c      1.29284469    -0.43223975     0.09942201
 c     -0.04255733    -1.11150581     0.17339173
 c     -0.98257667    -0.07635034    -0.15582882
 c     -0.78844288     1.21002039     0.99893500
 c     -0.41495661     1.15134561    -0.41757340
 c      0.97693000     0.85254357    -0.41049455
 h     -0.52894167    -2.09108197     0.45895607
 h     -1.55170029     1.75036871     1.55717880
 h     -0.77459090     1.80088993    -1.08405858
 h      1.74831801     1.63418930    -0.41731421
 o      2.45519080    -0.90700653     0.21879810
 h      3.23475608    -0.14592276     0.14632240
 c     -2.39726238    -0.61725503    -0.64071553
 h     -2.33106202    -1.57249003    -1.37828636
 h     -3.06176427    -0.53671709     0.19851300
 h     -2.92551934     0.13653150    -1.35240192
 h     -0.04700642     0.97331316     1.59941034
          17

 c      1.30226048    -0.44527571     0.09852525
 c     -0.03706595    -1.11107351     0.17815473
 c     -0.97452694    -0.06973632    -0.16463516
 c     -0.79226777     1.20910853     0.99210825
 c     -0.43213703     1.14411272    -0.41080433
 c      0.98301772     0.85742038    -0.41920157
 h     -0.55183347    -2.10370333     0.45125635
 h     -1.55310187     1.79625371     1.59935557
 h     -0.77546699     1.81173177    -1.03449528
 h      1.72495544     1.67965096    -0.39081678
 o      2.46514086    -0.90775907     0.22308892
 h      3.19106176    -0.14834958     0.14858577
 c     -2.40565192    -0.61192190    -0.64984116
 h     -2.36810643    -1.58161317    -1.36384058
 h     -3.10910001    -0.51216186     0.24525952
 h     -2.87494131     0.10034897    -1.29843914
 h     -0.05430769     0.96207630     1.57099635
          17

 c      1.30763249    -0.45690933     0.09564375
 c     -0.03103433    -1.10960998     0.18303315
 c     -0.97052906    -0.06770823    -0.17285065
 c     -0.79991583     1.20920764     0.98478703
 c     -0.44597210     1.13698416    -0.40368268
 c      0.99106876     0.86220576    -0.42664413
 h     -0.55867231    -2.10619588     0.44177573
 h     -1.55300488     1.83768872     1.62724992
 h     -0.79773382     1.85562694    -1.01838753
 h      1.70060492     1.72175086    -0.36672363
 o      2.47798210    -0.90833659     0.22786478
 h      3.12875576    -0.17171866     0.15241019
 c     -2.41362800    -0.60657343    -0.65850100
 h     -2.40496583    -1.57479941    -1.32795645
 h     -3.15037683    -0.50006379     0.28305555
 h     -2.82466245     0.07312976    -1.25196300
 h     -0.02260352     0.93445457     1.57655172
          17

 c      1.30897517    -0.46688436     0.09075958
 c     -0.02465887    -1.10722787     0.18782600
 c     -0.97099613    -0.07120585    -0.18031685
 c     -0.81001092     1.21015888     0.97902756
 c     -0.45616027     1.13164736    -0.39774413
 c      1.00059428     0.86694522    -0.43259418
 h     -0.54855156    -2.09742733     0.43097152
 h     -1.54690095     1.86981030     1.63663099
 h     -0.83495720     1.92023331    -1.02480610
 h      1.67525538     1.75767296    -0.34547061
 o      2.49260941    -0.90951697     0.23317114
 h      3.06444013    -0.20179169     0.15651812
 c     -2.42049449    -0.60287109    -0.66392736
 h     -2.44031848    -1.55526787    -1.27425798
 h     -3.17847302    -0.49996826     0.30328926
 h     -2.78988046     0.07833899    -1.23421505
 h      0.02859068     0.89727426     1.60220977
          17

 c      1.30665241    -0.47513215     0.08393166
 c     -0.01802951    -1.10386210     0.19227818
 c     -0.97602678    -0.08067560    -0.18693651
 c     -0.82060562     1.21143845     0.97670551
 c     -0.46298354     1.13005468    -0.39469274
 c      1.01105555     0.87166658    -0.43689031
 h     -0.52229246    -2.07942813     0.42001798
 h     -1.53351795     1.89014545     1.62611760
 h     -0.87699484     1.98537765    -1.03781701
 h      1.64973037     1.78545884    -0.32742502
 o      2.50712326    -0.91285742     0.23912348
 h      3.02419670    -0.21058927     0.15806164
 c     -2.42598562    -0.60129738    -0.66444678
 h     -2.47310263    -1.53033290    -1.20943557
 h     -3.19017294    -0.51036074     0.30206256
 h     -2.77746678     0.12798304    -1.25538059
 h      0.07583975     0.85982283     1.63166936
          17

 c      1.30133524    -0.48165740     0.07528541
 c     -0.01113994    -1.09926650     0.19610291
 c     -0.98535795    -0.09587724    -0.19269501
 c     -0.83027118     1.21256068     0.97865713
 c     -0.46687205     1.13314600    -0.39541641
 c      1.02185082     0.87633361    -0.43943500
 h     -0.48250614    -2.05747422     0.41072612
 h     -1.51417319     1.89854873     1.59702833
 h     -0.91614294     2.03629077    -1.04690598
 h      1.62573615     1.80436635    -0.31277046
 o      2.52002668    -0.91953510     0.24579584
 h      3.02542621    -0.17576719     0.15451954
 c     -2.43092084    -0.59957503    -0.66046201
 h     -2.50291588    -1.51214751    -1.14316811
 h     -3.18493074    -0.52897815     0.27904458
 h     -2.77896667     0.20471915    -1.30170194
 h      0.10444897     0.82874958     1.65506818
          17

 c      1.29394475    -0.48642527     0.06499736
 c     -0.00393271    -1.09304509     0.19900684
 c     -0.99841473    -0.11589721    -0.19766111
 c     -0.83799825     1.21304232     0.98473322
 c     -0.46835088     1.14075190    -0.39999284
 c      1.03232330     0.88082274    -0.44019623
 h     -0.43330913    -2.03971594     0.40537498
 h     -1.49279729     1.89763905     1.55354001
 h     -0.94772957     2.06518646    -1.04709947
 h      1.60570038     1.81500342    -0.30141651
 o      2.53166167    -0.92830391     0.25297030
 h      3.05499540    -0.11403427     0.14784116
 c     -2.43607976    -0.59466300    -0.65319437
 h     -2.53014793    -1.51422438    -1.08548572
 h     -3.16487855    -0.55281325     0.23757787
 h     -2.78354457     0.28196792    -1.35299959
 h      0.10759128     0.80777065     1.66799257
          17

 c      1.28555451    -0.48932715     0.05327695
 c      0.00359588    -1.08482716     0.20074079
 c     -1.01440608    -0.13935505    -0.20194626
 c     -0.84291752     1.21226739     0.99404540
 c     -0.46802009     1.15197178    -0.40796762
 c      1.04181443     0.88493521    -0.43920175
 h     -0.37906984    -2.03501179     0.40619567
 h     -1.47622910     1.89346335     1.50271615
 h     -0.96917141     2.06914800    -1.03687036
 h      1.59242353     1.81913843    -0.29301626
 o      2.54290733    -0.93700734     0.26028753
 h      3.09067255    -0.05725967     0.14211062
 c     -2.44154543    -0.58510305    -0.64411764
 h     -2.55499703    -1.54171200    -1.04151362
 h     -3.13612011    -0.57809596     0.18608674
 h     -2.78546588     0.34197789    -1.39607331
 h      0.08330171     0.79851738     1.66925858
          17

 c      1.27726073    -0.49020000     0.04034915
 c      0.01123402    -1.07464206     0.20118487
 c     -1.03241914    -0.16468694    -0.20564976
 c     -0.84429634     1.20952439     1.00524979
 c     -0.46645239     1.16552536    -0.41856995
 c      1.04974025     0.88845182    -0.43653118
 h     -0.32232490    -2.04829288     0.41440467
 h     -1.47331312     1.89481625     1.45307957
 h     -0.97949342     2.04885585    -1.01704562
 h      1.58856714     1.81913003    -0.28708593
 o      2.55410646    -0.94426704     0.26746663
 h      3.11904909    -0.02535848     0.14008927
 c     -2.44678614    -0.57145677    -0.63529184
 h     -2.57623814    -1.58571854    -1.00978553
 h     -3.11048840    -0.60094795     0.13972764
 h     -2.78281394     0.37607179    -1.42418835
 h      0.03328280     0.80084143     1.66006685
          17

 c      1.27007846    -0.48885650     0.02644172
 c      0.01849671    -1.06322608     0.20041375
 c     -1.05148969    -0.19039257    -0.20882092
 c     -0.84201264     1.20445576     1.01689620
 c     -0.46403299     1.17992088    -0.43080306
 c      1.05566052     0.89122099    -0.43231024
 h     -0.26285547    -2.07661272     0.42938763
 h     -1.49069483     1.90868189     1.41066907
 h     -0.97970028     2.00883505    -0.99088594
 h      1.59603039     1.81701823    -0.28318676
 o      2.56518153    -0.94946007     0.27432217
 h      3.13437012    -0.02648396     0.14302160
 c     -2.45092909    -0.55522270    -0.62903258
 h     -2.59183185    -1.63067245    -0.98637601
 h     -3.10387339    -0.61892861     0.11769304
 h     -2.77544469     0.38092847    -1.43424542
 h     -0.03606536     0.81218551     1.64477448
          17

 c      1.26486728    -0.48512927     0.01178131
 c      0.02480057    -1.05186293     0.19866412
 c     -1.07063375    -0.21518723    -0.21144132
 c     -0.83729801     1.19774083     1.02754752
 c     -0.46077355     1.19343547    -0.44341483
 c      1.05933138     0.89324557    -0.42670347
 h     -0.19929338    -2.11053834     0.44892684
 h     -1.52716231     1.93385816     1.37574673
 h     -0.97403362     1.95887221    -0.96498455
 h      1.61536764     1.81359854    -0.28109833
 o      2.57584533    -0.95244033     0.28073852
 h      3.13540216    -0.06139414     0.15111265
 c     -2.45363389    -0.53783008    -0.62666583
 h     -2.60030678    -1.66345394    -0.96829301
 h     -3.12549489    -0.63152006     0.13048083
 h     -2.76402607     0.35650662    -1.42549509
 h     -0.11077945     0.82600433     1.63332544
          17

 c      1.26226921    -0.47893011    -0.00340217
 c      0.02970514    -1.04189661     0.19622512
 c     -1.08886543    -0.23806567    -0.21342101
 c     -0.83278796     1.19114127     1.03546747
 c     -0.45618403     1.20408553    -0.45486425
 c      1.06073222     0.89471958    -0.41990628
 h     -0.13124964    -2.13931738     0.47023658
 h     -1.57387054     1.96129147     1.34494699
 h     -0.97122234     1.91474766    -0.94979908
 h      1.64547505     1.80801199    -0.28089154
 o      2.58562196    -0.95349395     0.28666984
 h      3.12499456    -0.12409269     0.16355340
 c     -2.45586760    -0.52057649    -0.62759122
 h     -2.60126500    -1.67605248    -0.95391369
 h     -3.16813964    -0.63796007     0.16948176
 h     -2.74996637     0.30602538    -1.39984498
 h     -0.16857334     0.83101184     1.64307489
          17

 c      1.26266471    -0.47030167    -0.01886803
 c      0.03303268    -1.03436168     0.19333811
 c     -1.10524704    -0.25831475    -0.21461726
 c     -0.83093069     1.18641820     1.03905407
 c     -0.44952313     1.21006831    -0.46363056
 c      1.06006436     0.89598322    -0.41214105
 h     -0.05998560    -2.15477900     0.49084542
 h     -1.62040847     1.98078699     1.31541280
 h     -0.98186899     1.89299994    -0.95632418
 h      1.68371355     1.79817737    -0.28284341
 o      2.59367536    -0.95355355     0.29217563
 h      3.11258138    -0.19837698     0.17794903
 c     -2.45911588    -0.50489257    -0.62997827
 h     -2.59526077    -1.66483241    -0.94245702
 h     -3.21627461    -0.63648688     0.21680292
 h     -2.73615893     0.23786388    -1.36380385
 h     -0.19154968     0.81742717     1.69005407
          17

 c      1.26616727    -0.45943314    -0.03435930
 c      0.03487626    -1.02985591     0.19014622
 c     -1.11896559    -0.27548384    -0.21487678
 c     -0.83192067     1.18396079     1.03846545
 c     -0.44066523     1.21083390    -0.46902216
 c      1.05772142     0.89741816    -0.40365407
 h      0.01199002    -2.15260834     0.50900200
 h     -1.65925417     1.98552371     1.28608687
 h     -1.00887963     1.89801915    -0.98722484
 h      1.72642875     1.78178786    -0.28726013
 o      2.59858988    -0.95441230     0.29745903
 h      3.11748370    -0.25450749     0.18971403
 c     -2.46424267    -0.49253452    -0.63153052
 h     -2.58358606    -1.62987513    -0.93366282
 h     -3.25744075    -0.62573106     0.25794824
 h     -2.72839205     0.16874986    -1.33209562
 h     -0.18611426     0.78868318     1.76921418
          17

 c      1.27265435    -0.44663968    -0.04960154
 c      0.03555260    -1.02853255     0.18668528
 c     -1.12939332    -0.28930898    -0.21407845
 c     -0.83445850     1.18304640     1.03534480
 c     -0.43054574     1.20734481    -0.47147243
 c      1.05422631     0.89934550    -0.39471283
 h      0.08154280    -2.13234415     0.52383542
 h     -1.68649314     1.97248222     1.25715524
 h     -1.04284703     1.91847155    -1.03353512
 h      1.76966157     1.75732986    -0.29429992
 o      2.59900835    -0.95766523     0.30271378
 h      3.15886162    -0.26622893     0.19455434
 c     -2.47122309    -0.48538859    -0.62964640
 h     -2.56812347    -1.57548884    -0.92784310
 h     -3.28475708    -0.60535104     0.28451403
 h     -2.73541262     0.12258999    -1.32804449
 h     -0.17302456     0.75753626     1.85832059
          17

 c      1.28180347    -0.43234039    -0.06431036
 c      0.03553035    -1.03011378     0.18288819
 c     -1.13610336    -0.29962792    -0.21215527
 c     -0.83745140     1.18286019     1.03116940
 c     -0.42045065     1.20099607    -0.47181670
 c      1.05014770     0.90197316    -0.38560173
 h      0.14548417    -2.09723726     0.53550318
 h     -1.70121189     1.94164219     1.22947131
 h     -1.07072680     1.93932829    -1.08274940
 h      1.80983080     1.72474220    -0.30387600
 o      2.59538359    -0.96253325     0.30778456
 h      3.22828935    -0.24541093     0.19393679
 c     -2.47982607    -0.48390487    -0.62266745
 h     -2.55125521    -1.51191848    -0.92634178
 h     -3.29537781    -0.57595205     0.29266035
 h     -2.76232461     0.11337779    -1.36658953
 h     -0.16764595     0.73442960     1.93748066
          17

 c      1.29313931    -0.41704950    -0.07820504
 c      0.03533925    -1.03391703     0.17858841
 c     -1.13886399    -0.30634168    -0.20909518
 c     -0.84027465     1.18275374     1.02674015
 c     -0.41137695     1.19285629    -0.47070248
 c      1.04603585     0.90538364    -0.37660935
 h      0.20116055    -2.05416480     0.54537246
 h     -1.70529703     1.89556750     1.20429120
 h     -1.08331237     1.95022075    -1.12536650
 h      1.84428145     1.68563530    -0.31566768
 o      2.58935214    -0.96708858     0.31233895
 h      3.29974515    -0.22232193     0.19234337
 c     -2.49040741    -0.48572266    -0.61142196
 h     -2.53567247    -1.45657266    -0.93236770
 h     -3.28917914    -0.53894801     0.28184731
 h     -2.80282601     0.12995815    -1.43390341
 h     -0.17696999     0.72477505     1.99494247
          17

 c      1.30610312    -0.40136013    -0.09101894
 c      0.03547026    -1.03894466     0.17353461
 c     -1.13766668    -0.30942265    -0.20494322
 c     -0.84246310     1.18211789     1.02236341
 c     -0.40393811     1.18360509    -0.46850579
 c      1.04237233     0.90954229    -0.36801134
 h      0.24705160    -2.01292511     0.55603914
 h     -1.70376842     1.83935424     1.18314293
 h     -1.07610902     1.94587739    -1.15574532
 h      1.87166671     1.64318021    -0.32920492
 o      2.58216518    -0.97010691     0.31615073
 h      3.35418441    -0.21593697     0.19268055
 c     -2.50338611    -0.48749506    -0.59784325
 h     -2.52370137    -1.42931536    -0.95067348
 h     -3.26870606    -0.49637630     0.25466317
 h     -2.84583261     0.15311896    -1.50402514
 h     -0.20290485     0.73057239     2.02486458
          17

 c      1.32011912    -0.38591277    -0.10250678
 c      0.03631892    -1.04412261     0.16745752
 c     -1.13274984    -0.30893189    -0.19980406
 c     -0.84351443     1.18031177     1.01805551
 c     -0.39844529     1.17365959    -0.46541491
 c      1.03952675     0.91432203    -0.36005437
 h      0.28294319    -1.98376504     0.57068121
 h     -1.70483976     1.78019808     1.16762616
 h     -1.04807782     1.92453857    -1.17114681
 h      1.89209515     1.60174919    -0.34398190
 o      2.57449480    -0.97109116     0.31910695
 h      3.38234027    -0.23354234     0.19612084
 c     -2.51851230    -0.48734877    -0.58376702
 h     -2.51652795    -1.43841958    -0.98320963
 h     -3.24043249    -0.45053479     0.21799783
 h     -2.88338457     0.17072973    -1.55871499
 h     -0.24454202     0.75177704     2.02506184
          17

 c      1.33463574    -0.37135005    -0.11245184
 c      0.03822687    -1.04868907     0.16021664
 c     -1.12457581    -0.30502125    -0.19383344
 c     -0.84301014     1.17680687     1.01362777
 c     -0.39494832     1.16324514    -0.46148115
 c      1.03774414     0.91953842    -0.35294226
 h      0.30910937    -1.97306358     0.59138090
 h     -1.71798825     1.72542855     1.15889725
 h     -1.00085233     1.88710470    -1.17121201
 h      1.90691794     1.56630387    -0.35956510
 o      2.56663958    -0.96995993     0.32116375
 h      3.38133874    -0.27582792     0.20282879
 c     -2.53465425    -0.48558239    -0.57135204
 h     -2.51473980    -1.47282243    -1.02450027
 h     -3.21634662    -0.40320085     0.18474967
 h     -2.91126284     0.17758292    -1.58890731
 h     -0.29869305     0.78665337     1.99655574
          17

 c      1.34914365    -0.35826663    -0.12067209
 c      0.04157161    -1.05247697     0.15194338
 c     -1.11376444    -0.29791809    -0.18721688
 c     -0.84111536     1.17153487     1.00861916
 c     -0.39320292     1.15236834    -0.45658413
 c      1.03717806     0.92499537    -0.34682665
 h      0.32503980    -1.98017804     0.61737293
 h     -1.74888529     1.67899846     1.15681494
 h     -0.93887948     1.83742973    -1.15844340
 h      1.91804124     1.54154227    -0.37565169
 o      2.55858374    -0.96694433     0.32233559
 h      3.35372777    -0.33869395     0.21218396
 c     -2.55008837    -0.48351837    -0.56297144
 h     -2.51917424    -1.51375637    -1.06461377
 h     -3.21181478    -0.35463362     0.17164177
 h     -2.92746033     0.17217967    -1.59107603
 h     -0.35909048     0.83124895     1.94528297
          17

 c      1.36318289    -0.34716937    -0.12702322
 c      0.04676627    -1.05580898     0.14303002
 c     -1.10099694    -0.28790761    -0.18014145
 c     -0.83909431     1.16513141     1.00199912
 c     -0.39259814     1.14071052    -0.45031237
 c      1.03795759     0.93053487    -0.34180403
 h      0.32927506    -1.99870230     0.64502447
 h     -1.79492819     1.63969899     1.15946113
 h     -0.87016321     1.78354903    -1.13973853
 h      1.92690173     1.53097739    -0.39203258
 o      2.54981727    -0.96268635     0.32271850
 h      3.31032337    -0.41179992     0.22245407
 c     -2.56358620    -0.48229500    -0.55997563
 h     -2.53061770    -1.54680349    -1.09477206
 h     -3.23486624    -0.30444883     0.18769094
 h     -2.93116899     0.15497363    -1.56507828
 h     -0.41474018     0.87836459     1.88620673
          17

 c      1.37634942    -0.33843753    -0.13140669
 c      0.05414874    -1.05914668     0.13397394
 c     -1.08693314    -0.27533547    -0.17277119
 c     -0.83916917     1.15871860     0.99188831
 c     -0.39217204     1.12758114    -0.44187548
 c      1.04025197     0.93606509    -0.33792031
 h      0.32046826    -2.02051778     0.66951559
 h     -1.84700625     1.60347862     1.16380278
 h     -0.80611431     1.73832619    -1.12767183
 h      1.93356424     1.53625221    -0.40846234
 o      2.53898680    -0.95840976     0.32253217
 h      3.27579848    -0.47598311     0.23018686
 c     -2.57526036    -0.48239046    -0.56175075
 h     -2.54928907    -1.56421233    -1.10943171
 h     -3.27753993    -0.25499508     0.22471144
 h     -2.92262177     0.12814698    -1.51395927
 h     -0.44976691     0.91789221     1.84622372
          17

 c      1.38829494    -0.33227857    -0.13378792
 c      0.06387057    -1.06281808     0.12522204
 c     -1.07217326    -0.26064639    -0.16523462
 c     -0.84340142     1.15314233     0.97666824
 c     -0.39097221     1.11231433    -0.43050024
 c      1.04428526     0.94155320    -0.33517981
 h      0.29833346    -2.03890163     0.68652423
 h     -1.89508293     1.56675214     1.16685983
 h     -0.75736568     1.71506467    -1.13650805
 h      1.93651251     1.55696261    -0.42452391
 o      2.52430382    -0.95550209     0.32206788
 h      3.28245487    -0.51019099     0.23120052
 c     -2.58582605    -0.48385759    -0.56636719
 h     -2.57475695    -1.56323461    -1.10596455
 h     -3.32428773    -0.21144556     0.26624662
 h     -2.90379541     0.09673680    -1.44554198
 h     -0.45112245     0.94271016     1.85061761
          17

 c      1.39869875    -0.32869306    -0.13422085
 c      0.07584566    -1.06691278     0.11708779
 c     -1.05724522    -0.24444640    -0.15762168
 c     -0.85231036     1.14827554     0.95750661
 c     -0.38865834     1.09520881    -0.41654680
 c      1.05028000     0.94699970    -0.33355513
 h      0.26389645    -2.04969589     0.69306536
 h     -1.93177269     1.52772670     1.16635063
 h     -0.72648733     1.71673584    -1.16996318
 h      1.93325681     1.59100033    -0.43958877
 o      2.50597699    -0.95404173     0.32141757
 h      3.33223231    -0.51530964     0.22518166
 c     -2.59556905    -0.48690183    -0.57133861
 h     -2.60610458    -1.54481065    -1.08409504
 h     -3.36278220    -0.17865136     0.29919675
 h     -2.87974262     0.07106488    -1.37560916
 h     -0.42157678     0.95588256     1.89360596
          17

 c      1.40723048    -0.32748067    -0.13285695
 c      0.08976266    -1.07127191     0.10972680
 c     -1.04260067    -0.22753456    -0.14997734
 c     -0.86515751     1.14349849     0.93771686
 c     -0.38545833     1.07776830    -0.40189731
 c      1.05835566     0.95241824    -0.33299931
 h      0.21931777    -2.05146274     0.68775575
 h     -1.95310698     1.48627401     1.16084329
 h     -0.70803972     1.73315621    -1.21646115
 h      1.92133713     1.63518024    -0.45288346
 o      2.48649596    -0.95304100     0.32047627
 h      3.39256469    -0.51042041     0.21578586
 c     -2.60413373    -0.49211405    -0.57378367
 h     -2.64213751    -1.51354381    -1.04588490
 h     -3.38615336    -0.15956691     0.31629718
 h     -2.85875723     0.06794986    -1.32853443
 h     -0.37567794     0.96519784     1.94590197
          17

 c      1.41354574    -0.32828920    -0.12992643
 c      0.10513982    -1.07550766     0.10313806
 c     -1.02861324    -0.21087495    -0.14229547
 c     -0.88100606     1.13834799     0.92020969
 c     -0.38155437     1.06181112    -0.38887104
 c      1.06844037     0.95782363    -0.33345480
 h      0.16756019    -2.04541447     0.67089595
 h     -1.95850853     1.44355717     1.14984576
 h     -0.69561705     1.75112935    -1.26029617
 h      1.89918984     1.68588675    -0.46362066
 o      2.46816014    -0.95189584     0.31921463
 h      3.43524433    -0.50940760     0.20612969
 c     -2.61108418    -0.49959728    -0.57146060
 h     -2.68169544    -1.47873798    -0.99618689
 h     -3.39144906    -0.15533271     0.31468251
 h     -2.84707754     0.10145047    -1.32317009
 h     -0.32700667     0.97577204     1.98335866
          17

 c      1.41731013    -0.33067104    -0.12570977
 c      0.12139046    -1.07903898     0.09717836
 c     -1.01558442    -0.19552160    -0.13453100
 c     -0.89895615     1.13255966     0.90672937
 c     -0.37684370     1.04882560    -0.37929775
 c      1.08024241     0.96321770    -0.33485018
 h      0.11195616    -2.03524628     0.64441811
 h     -1.95113830     1.40181320     1.13396360
 h     -0.68526781     1.76153853    -1.29047545
 h      1.86662388     1.73960547    -0.47114692
 o      2.45240443    -0.95054823     0.31772378
 h      3.44652841    -0.51790950     0.19780944
 c     -2.61653210    -0.50742581    -0.56443956
 h     -2.72418360    -1.45494126    -0.94271464
 h     -3.37837454    -0.16553913     0.29481356
 h     -2.84213992     0.16524315    -1.35177997
 h     -0.28455247     0.98962272     1.99378214
          17

 c      1.41824299    -0.33413092    -0.12050735
 c      0.13788569    -1.08118087     0.09160986
 c     -1.00376364    -0.18250002    -0.12663451
 c     -0.91793879     1.12594116     0.89803264
 c     -0.37107279     1.03987834    -0.37429814
 c      1.09327929     0.96857347    -0.33709013
 h      0.05568842    -2.02644298     0.61143056
 h     -1.93848875     1.36420360     1.11502850
 h     -0.67518848     1.75979934    -1.30160850
 h      1.82490416     1.79329966    -0.47505238
 o      2.44005709    -0.94922595     0.31616084
 h      3.42238121    -0.53700163     0.19146984
 c     -2.62067056    -0.51253677    -0.55435593
 h     -2.76981293    -1.45726130    -0.89366638
 h     -3.34930257    -0.18794331     0.26059227
 h     -2.83751826     0.23805860    -1.39120933
 h     -0.25392650     1.00708166     1.97294722
          17

 c      1.41618392    -0.33817232    -0.11460525
 c      0.15399343    -1.08133181     0.08620606
 c     -0.99334689    -0.17265774    -0.11858295
 c     -0.93660195     1.11831109     0.89411606
 c     -0.36403107     1.03564729    -0.37433776
 c      1.10694117     0.97382708    -0.34004820
 h      0.00143033    -2.02445345     0.57506798
 h     -1.93197270     1.33443498     1.09588697
 h     -0.66491806     1.74456410    -1.29240851
 h      1.77654802     1.84462385    -0.47521651
 o      2.43144484    -0.94830180     0.31470922
 h      3.36598228    -0.56489104     0.18704067
 c     -2.62320159    -0.51330673    -0.54317434
 h     -2.81811340    -1.48959079    -0.85284417
 h     -3.31067665    -0.21764015     0.22081243
 h     -2.82950274     0.30147217    -1.42374837
 h     -0.23859499     1.02763396     1.92124946
          17

 c      1.41117604    -0.34234101    -0.10824064
 c      0.16906065    -1.07922414     0.08088132
 c     -0.98444665    -0.16652522    -0.11039655
 c     -0.95360854     1.10954542     0.89439701
 c     -0.35567045     1.03637678    -0.37929909
 c      1.12056890     0.97888530    -0.34356902
 h     -0.04843876    -2.03207339     0.53704277
 h     -1.94308936     1.31575531     1.07936925
 h     -0.65502856     1.71711120    -1.26493766
 h      1.72492173     1.89194160    -0.47178295
 o      2.42616679    -0.94830330     0.31357882
 h      3.29035448    -0.59613236     0.18327763
 c     -2.62333842    -0.51043019    -0.53315333
 h     -2.86586050    -1.53977761    -0.81854255
 h     -3.27484567    -0.24659820     0.19092158
 h     -2.81726345     0.34486063    -1.44036867
 h     -0.24001595     1.05022534     1.84277479
          17

 c      1.40353715    -0.34625268    -0.10157928
 c      0.18236033    -1.07506967     0.07573805
 c     -0.97706721    -0.16423213    -0.10214954
 c     -0.96839956     1.09969138     0.89782038
 c     -0.34611147     1.04175022    -0.38849097
 c      1.13352665     0.98365264    -0.34748175
 h     -0.09118860    -2.04794496     0.49711619
 h     -1.97601927     1.30948818     1.06672878
 h     -0.64737052     1.68185379    -1.22526232
 h      1.67375402     1.93414876    -0.46508412
 o      2.42263154    -0.95004588     0.31307118
 h      3.22490901    -0.61908528     0.17641558
 c     -2.62007023    -0.50568061    -0.52650660
 h     -2.90804046    -1.59001510    -0.78771895
 h     -3.25753883    -0.26585198     0.18985231
 h     -2.80134047     0.36321708    -1.43736498
 h     -0.25627828     1.07337361     1.74652535
          17

 c      1.39387115    -0.34957686    -0.09472633
 c      0.19308652    -1.06947336     0.07098421
 c     -0.97110882    -0.16550432    -0.09397166
 c     -0.98184545     1.08899892     0.90274067
 c     -0.33553281     1.05076077    -0.40058802
 c      1.14524944     0.98806963    -0.35162193
 h     -0.12355447    -2.06760400     0.45402251
 h     -2.02374383     1.31439381     1.05731248
 h     -0.64579513     1.64756948    -1.18509002
 h      1.62668742     1.97039296    -0.45555008
 o      2.41844045    -0.95451860     0.31359611
 h      3.20923912    -0.61796509     0.16004468
 c     -2.61310438    -0.50039801    -0.52416677
 h     -2.94020187    -1.62663144    -0.75876738
 h     -3.26537671    -0.27144189     0.22590095
 h     -2.78276016     0.35496734    -1.41411406
 h     -0.27881551     1.09548575     1.64922570
          17

 c      1.38300309    -0.35199157    -0.08776614
 c      0.20043254    -1.06320967     0.06680838
 c     -0.96641566    -0.16974482    -0.08603463
 c     -0.99611887     1.07776329     0.90683665
 c     -0.32403640     1.06179580    -0.41372270
 c      1.15525790     0.99214205    -0.35585375
 h     -0.14236195    -2.08591045     0.40679896
 h     -2.07307791     1.32759826     1.04991226
 h     -0.65652045     1.62708864    -1.16149831
 h      1.58696417     1.99987231    -0.44363147
 o      2.41330719    -0.96179670     0.31523545
 h      3.24744666    -0.59094558     0.13260308
 c     -2.60349135    -0.49508333    -0.52500879
 h     -2.95939299    -1.64192612    -0.73152321
 h     -3.28784269    -0.26678040     0.28715644
 h     -2.76281289     0.32144122    -1.37272148
 h     -0.28948748     1.11589461     1.57587547
          17

 c      1.37188860    -0.35319602    -0.08077503
 c      0.20372012    -1.05702316     0.06330650
 c     -0.96285294    -0.17618387    -0.07853577
 c     -1.01334842     1.06615319     0.90812290
 c     -0.31177781     1.07331330    -0.42626664
 c      1.16316705     0.99593510    -0.36007587
 h     -0.14535146    -2.09896886     0.35546453
 h     -2.11216740     1.34596310     1.04379888
 h     -0.68525698     1.63069421    -1.16842984
 h      1.55726562     2.02182569    -0.42975170
 o      2.40946620    -0.97081210     0.31752084
 h      3.30197612    -0.55406138     0.10112029
 c     -2.59262851    -0.49005542    -0.52683907
 h     -2.96407394    -1.63280244    -0.70656158
 h     -3.30881366    -0.25738092     0.35381487
 h     -2.74332158     0.26813256    -1.31927948
 h     -0.26958451     1.13582746     1.54745272
          17

 c      1.36150847    -0.35299333    -0.07379569
 c      0.20253421    -1.05149914     0.06046726
 c     -0.96036443    -0.18403119    -0.07169145
 c     -1.03340865     1.05436418     0.90665942
 c     -0.29945974     1.08480355    -0.43797738
 c      1.16871070     0.99953244    -0.36420663
 h     -0.13167866    -2.10503435     0.30102576
 h     -2.13408314     1.36688500     1.03867446
 h     -0.73056954     1.65617194    -1.20350249
 h      1.53965948     2.03569799    -0.41429846
 o      2.40863553    -0.98054187     0.31994546
 h      3.34166849    -0.52180729     0.07280730
 c     -2.58130364    -0.48609142    -0.52725065
 h     -2.95396317    -1.59984671    -0.68473369
 h     -3.31724876    -0.24699366     0.41075338
 h     -2.72726904     0.20760471    -1.26673683
 h     -0.22280722     1.15616214     1.56097355
          17

 c      1.35273007    -0.35134662    -0.06682418
 c      0.19682582    -1.04697612     0.05818473
 c     -0.95899366    -0.19254941    -0.06572665
 c     -1.05417988     1.04280162     0.90389693
 c     -0.28838398     1.09666001    -0.44973669
 c      1.17175909     1.00298755    -0.36816343
 h     -0.10206665    -2.10481794     0.24520526
 h     -2.13687952     1.38854285     1.03440450
 h     -0.78310700     1.69118318    -1.25085102
 h      1.53558809     2.04133497    -0.39763836
 o      2.41136817    -0.99032332     0.32215931
 h      3.35243595    -0.50190884     0.05186059
 c     -2.56956036    -0.48450132    -0.52364864
 h     -2.93020812    -1.54782283    -0.66701433
 h     -3.30804439    -0.23748018     0.44935876
 h     -2.71923411     0.16084636    -1.23655080
 h     -0.17215227     1.17502874     1.59696665
          17

 c      1.34618174    -0.34837855    -0.05981841
 c      0.18696261    -1.04349591     0.05628545
 c     -0.95888298    -0.20106531    -0.06085025
 c     -1.07349194     1.03189734     0.90101582
 c     -0.27987972     1.10931552    -0.46236922
 c      1.17231548     1.00629477    -0.37185026
 h     -0.05869133    -2.10146255     0.19007169
 h     -2.12269079     1.40999594     1.03099288
 h     -0.83230151     1.72374078    -1.29492110
 h      1.54586248     2.03905325    -0.38012757
 o      2.41751234    -0.99972300     0.32392998
 h      3.33067240    -0.49763704     0.04025322
 c     -2.55699039    -0.48597472    -0.51397767
 h     -2.89600171    -1.48767947    -0.65462076
 h     -3.27991099    -0.22963323     0.46566818
 h     -2.72343533     0.14649375    -1.24805499
 h     -0.13764850     1.18959665     1.63857013
          17

 c      1.34218257    -0.34433203    -0.05271637
 c      0.17369692    -1.04083877     0.05457063
 c     -0.96025555    -0.20897905    -0.05722823
 c     -1.08972876     1.02193914     0.89856185
 c     -0.27492107     1.12289237    -0.47618391
 c      1.17050483     1.00938767    -0.37515693
 h     -0.00474306    -2.09986046     0.13757376
 h     -2.09710077     1.43135541     1.02864451
 h     -0.87060408     1.74643375    -1.32618200
 h      1.57061781     2.02949875    -0.36210810
 o      2.42647644    -1.00848361     0.32512734
 h      3.27973075    -0.50901441     0.03820088
 c     -2.54322588    -0.48869427    -0.49844281
 h     -2.85723036    -1.43852523    -0.64948417
 h     -3.23399794    -0.22369498     0.45913672
 h     -2.73882329     0.16092971    -1.29638226
 h     -0.12981211     1.19769535     1.67581665
          17

 c      1.34073119    -0.33952049    -0.04545410
 c      0.15805293    -1.03870546     0.05286360
 c     -0.96338675    -0.21576673    -0.05496990
 c     -1.10167324     1.01304406     0.89667973
 c     -0.27406690     1.13726985    -0.49108193
 c      1.16656195     1.01216497    -0.37796591
 h      0.05631249    -2.10465488     0.08909081
 h     -2.06824462     1.45385132     1.02773562
 h     -0.89380534     1.75572174    -1.34025462
 h      1.60919233     2.01331528    -0.34392428
 o      2.43717392    -1.01662343     0.32578873
 h      3.21134686    -0.53151561     0.04329879
 c     -2.52806733    -0.48929595    -0.47908603
 h     -2.82097210    -1.42287639    -0.65442490
 h     -3.17380954    -0.21931823     0.43270473
 h     -2.75937255     0.18485077    -1.35752670
 h     -0.15244821     1.19796253     1.70327781
          17

 c      1.34154268    -0.33427570    -0.03798153
 c      0.14118794    -1.03699921     0.05103191
 c     -0.96855405    -0.22097327    -0.05412687
 c     -1.10847921     1.00522844     0.89532092
 c     -0.27748894     1.15219131    -0.50670605
 c      1.16082286     1.01453126    -0.38016115
 h      0.12125041    -2.11731650     0.04531773
 h     -2.04456972     1.47923988     1.02856500
 h     -0.90042119     1.75073357    -1.33632919
 h      1.65993504     1.99074723    -0.32597338
 o      2.44775759    -1.02468419     0.32627237
 h      3.15024904    -0.55236825     0.04822342
 c     -2.51143542    -0.48602604    -0.45827016
 h     -2.79005430    -1.44938591    -0.67081088
 h     -3.10641948    -0.21491795     0.39439838
 h     -2.77909775     0.20273715    -1.41043375
 h     -0.20528440     1.18963421     1.71816329
          17

 c      1.34412132    -0.32889863    -0.03027769
 c      0.12429661    -1.03597691     0.04896761
 c     -0.97596043    -0.22421606    -0.05469554
 c     -1.10992185     0.99855436     0.89432009
 c     -0.28496928     1.16728582    -0.52246872
 c      1.15371194     1.01642969    -0.38163813
 h      0.18682956    -2.13469096     0.00663535
 h     -2.03132350     1.50821632     1.03087504
 h     -0.89164761     1.73296191    -1.31676337
 h      1.72002792     1.96142730    -0.30877003
 o      2.45588732    -1.03371089     0.32725624
 h      3.13010916    -0.55121954     0.04091987
 c     -2.49326189    -0.48001557    -0.43866337
 h     -2.76084181    -1.50303140    -0.69516701
 h     -3.04430479    -0.20664056     0.35985608
 h     -2.79396667     0.20710709    -1.44319778
 h     -0.28459211     1.17249902     1.72000757
          17

 c      1.34786664    -0.32362184    -0.02236292
 c      0.10852983    -1.03610093     0.04655857
 c     -0.98564768    -0.22521654    -0.05662041
 c     -1.10668942     0.99324708     0.89329294
 c     -0.29584154     1.18199697    -0.53744592
 c      1.14571577     1.01784252    -0.38231602
 h      0.24928897    -2.15074115    -0.02648323
 h     -2.02828595     1.53887849     1.03348514
 h     -0.87226545     1.70695390    -1.28808204
 h      1.78549207     1.92458186    -0.29296323
 o      2.46082839    -1.04390767     0.32894086
 h      3.16011851    -0.52190625     0.01743825
 c     -2.47320379    -0.47371059    -0.42316407
 h     -2.72867454    -1.56042313    -0.72069409
 h     -3.00383594    -0.18865797     0.35025315
 h     -2.80149694     0.19558914    -1.45037701
 h     -0.38205630     1.14714583     1.71210355
          17

 c      1.35217515    -0.31861612    -0.01429538
 c      0.09489071    -1.03774991     0.04369118
 c     -0.99740423    -0.22382924    -0.05979287
 c     -1.10042739     0.98963223     0.89132430
 c     -0.30890578     1.19546570    -0.55020951
 c      1.13734490     1.01876101    -0.38214602
 h      0.30448163    -2.15969725    -0.05344700
 h     -2.03105899     1.56705490     1.03447116
 h     -0.85204176     1.68147447    -1.26273245
 h      1.85152275     1.87961590    -0.27929956
 o      2.46416137    -1.05393299     0.33060466
 h      3.21322032    -0.48370484    -0.01103740
 c     -2.45132571    -0.46899251    -0.41347912
 h     -2.69143770    -1.60442243    -0.74111104
 h     -2.99436297    -0.15834253     0.37673127
 h     -2.80022080     0.16848908    -1.43053597
 h     -0.48290862     1.11540996     1.70478704
          17

 c      1.35648745    -0.31403041    -0.00615553
 c      0.08412857    -1.04102308     0.04027423
 c     -1.01069096    -0.22005624    -0.06404646
 c     -1.09332564     0.98799693     0.88676162
 c     -0.32256402     1.20659912    -0.55892070
 c      1.12910292     1.01914073    -0.38110869
 h      0.34853652    -2.15812114    -0.07377793
 h     -2.03431885     1.58825700     1.03174951
 h     -0.84468524     1.66853482    -1.25802135
 h      1.91312624     1.82677779    -0.26854375
 o      2.46746568    -1.06245354     0.33151694
 h      3.26246678    -0.45627602    -0.03292133
 c     -2.42896069    -0.46646935    -0.40894069
 h     -2.64909275    -1.62620142    -0.75228700
 h     -3.00879777    -0.12184361     0.42712544
 h     -2.78962432     0.12796941    -1.38554416
 h     -0.56741311     1.08009671     1.71730443
          17

 c      1.36029727    -0.31002274     0.00196489
 c      0.07667034    -1.04568320     0.03625848
 c     -1.02463449    -0.21405573    -0.06916865
 c     -1.08694598     0.98865601     0.87818156
 c     -0.33560370     1.21470221    -0.56227807
 c      1.12145884     1.01886712    -0.37920508
 h      0.37849494    -2.14554028    -0.08732084
 h     -2.03414391     1.59936542     1.02359584
 h     -0.85921176     1.67594292    -1.28544854
 h      1.96587162     1.76759573    -0.26137699
 o      2.47151712    -1.06876227     0.33131081
 h      3.29378460    -0.44956883    -0.04231849
 c     -2.40796671    -0.46611438    -0.40761623
 h     -2.60264034    -1.62286456    -0.75208977
 h     -3.03272454    -0.08943969     0.47983534
 h     -2.77079894     0.07855570    -1.32146190
 h     -0.62239822     1.04261918     1.76644691
          17

 c      1.36316391    -0.30676727     0.00996747
 c      0.07261060    -1.05117133     0.03164676
 c     -1.03810210    -0.20613034    -0.07492962
 c     -1.08124119     0.99200085     0.86625104
 c     -0.34802912     1.22015185    -0.56065893
 c      1.11480939     1.01774507    -0.37644865
 h      0.39272581    -2.12447927    -0.09436150
 h     -2.02874837     1.59918447     1.00896650
 h     -0.89053621     1.69939334    -1.33803046
 h      2.00657476     1.70497566    -0.25830807
 o      2.47655196    -1.07259400     0.32987584
 h      3.30187330    -0.46670292    -0.03736695
 c     -2.38968961    -0.46808841    -0.40742293
 h     -2.55370843    -1.59582305    -0.73993688
 h     -3.05504782    -0.06897122     0.51932357
 h     -2.74794937     0.02871912    -1.25111408
 h     -0.65220812     1.00189473     1.84503091
          17

 c      1.36473177    -0.30444652     0.01775033
 c      0.07175206    -1.05664294     0.02649782
 c     -1.04983807    -0.19665957    -0.08109824
 c     -1.07539054     0.99818870     0.85318995
 c     -0.36055142     1.22393837    -0.55556426
 c      1.10941794     1.01551865    -0.37286857
 h      0.39118061    -2.10041942    -0.09567392
 h     -2.01843705     1.58831503     0.98772509
 h     -0.92547061     1.72772139    -1.39714917
 h      2.03379751     1.64299566    -0.25962392
 o      2.48245880    -1.07397800     0.32727027
 h      3.28712005    -0.50635217    -0.01883744
 c     -2.37462262    -0.47292596    -0.40607549
 h     -2.50454162    -1.55094183    -0.71675434
 h     -3.06960853    -0.06462609     0.53795756
 h     -2.72995159    -0.00790189    -1.19629661
 h     -0.66883813     0.95782160     1.92814441
          17

 c      1.36475333    -0.30325024     0.02521311
 c      0.07368115    -1.06103875     0.02092227
 c     -1.05861678    -0.18600689    -0.08745261
 c     -1.06876513     1.00700147     0.84092862
 c     -0.37367475     1.22689061    -0.54841598
 c      1.10535360     1.01191375    -0.36851817
 h      0.37539659    -2.08140562    -0.09244421
 h     -2.00558275     1.56897895     0.96073093
 h     -0.95318833     1.75175044    -1.44652555
 h      2.04810944     1.58650247    -0.26538861
 o      2.48871706    -1.07326316     0.32373736
 h      3.25641260    -0.56236409     0.00961943
 c     -2.36269952    -0.48090455    -0.40142272
 h     -2.45806739    -1.50021306    -0.68544593
 h     -3.07353811    -0.07802419     0.53329611
 h     -2.72753234    -0.01715234    -1.18022874
 h     -0.68051468     0.91266069     1.99442996
          17

 c      1.36312381    -0.30337023     0.03226242
 c      0.07787485    -1.06327235     0.01505803
 c     -1.06338111    -0.17447269    -0.09380217
 c     -1.06100191     1.01796798     0.83059057
 c     -0.38744950     1.22948139    -0.54018185
 c      1.10247398     1.00668493    -0.36347689
 h      0.34786786    -2.07622363    -0.08598046
 h     -1.99453964     1.54476055     0.92967767
 h     -0.96784738     1.76645442    -1.47638821
 h      2.05200597     1.54055324    -0.27548491
 o      2.49409646    -1.07127714     0.31980534
 h      3.22765094    -0.62123749     0.03989998
 c     -2.35422707    -0.49072975    -0.39304302
 h     -2.41764286    -1.46323381    -0.65143466
 h     -3.06605477    -0.10907119     0.50628735
 h     -2.74278231     0.00241896    -1.20587332
 h     -0.69090991     0.86966934     2.03203611
          17

 c      1.35991863    -0.30498246     0.03881490
 c      0.08384289    -1.06260629     0.00902419
 c     -1.06339186    -0.16230734    -0.10002724
 c     -1.05190673     1.03052218     0.82275454
 c     -0.40157579     1.23192132    -0.53148053
 c      1.10046325     0.99966927    -0.35784474
 h      0.31067851    -2.09030946    -0.07718815
 h     -1.99070408     1.51982168     0.89667276
 h     -0.96729494     1.76987360    -1.48211112
 h      2.04927412     1.50968790    -0.28971174
 o      2.49656375    -1.06928744     0.31627037
 h      3.23104861    -0.66283060     0.05977429
 c     -2.35008327    -0.49974430    -0.38252920
 h     -2.38588637    -1.46207561    -0.62139424
 h     -3.04851147    -0.15594264     0.46110614
 h     -2.76664782     0.03728321    -1.25329815
 h     -0.70119969     0.83209968     2.03588836
          17

 c      1.35540543    -0.30821428     0.04479541
 c      0.09120305    -1.05903301     0.00288943
 c     -1.05837471    -0.14977705    -0.10611321
 c     -1.04154110     1.04416708     0.81772596
 c     -0.41551933     1.23425115    -0.52270320
 c      1.09893139     0.99085261    -0.35173629
 h      0.26456464    -2.12150281    -0.06623109
 h     -1.99816908     1.49746974     0.86372183
 h     -0.95183918     1.76212485    -1.46271880
 h      2.04367599     1.49706158    -0.30787516
 o      2.49492366    -1.06796143     0.31355075
 h      3.28338226    -0.67712785     0.06324984
 c     -2.35071381    -0.50646734    -0.37216188
 h     -2.36322420    -1.50430872    -0.59874284
 h     -3.02601457    -0.21425955     0.40665721
 h     -2.78917235     0.07212270    -1.30122440
 h     -0.71128837     0.80285770     2.00502909
          17

 c      1.35000759    -0.31310688     0.05013941
 c      0.09959018    -1.05326970    -0.00330456
 c     -1.04859031    -0.13723444    -0.11214250
 c     -1.03040263     1.05860878     0.81559930
 c     -0.42856320     1.23636312    -0.51401447
 c      1.09756211     0.98043491    -0.34527820
 h      0.20974529    -2.16029065    -0.05286821
 h     -2.01699262     1.47893550     0.83248728
 h     -0.92392108     1.74526191    -1.42072901
 h      2.03724898     1.50359044    -0.32979951
 o      2.49059323    -1.06663438     0.31120341
 h      3.36056536    -0.67605413     0.05828203
 c     -2.35535308    -0.51192136    -0.36447643
 h     -2.34847043    -1.57430299    -0.58164656
 h     -3.01018969    -0.27642061     0.35904162
 h     -2.80467511     0.09689143    -1.33674624
 h     -0.72013578     0.78424450     1.94194509
          17

 c      1.34425947    -0.31961064     0.05480215
 c      0.10851725    -1.04636278    -0.00949341
 c     -1.03478511    -0.12513423    -0.11824529
 c     -1.01946243     1.07379747     0.81607331
 c     -0.43979719     1.23794239    -0.50521934
 c      1.09622931     0.96886639    -0.33861359
 h      0.14742973    -2.19461116    -0.03705903
 h     -2.04257460     1.46355900     0.80450070
 h     -0.88858923     1.72402649    -1.36349680
 h      2.02922823     1.52748003    -0.35516352
 o      2.48563039    -1.06454215     0.30869740
 h      3.42922009    -0.67365682     0.05433395
 c     -2.36209744    -0.51811765    -0.36193504
 h     -2.34037164    -1.64860276    -0.56695622
 h     -3.01817106    -0.33378611     0.33942095
 h     -2.81099007     0.10630157    -1.35359514
 h     -0.72543533     0.77726490     1.85411179
          17

 c      1.33877668    -0.32759750     0.05876271
 c      0.11733929    -1.03930223    -0.01556820
 c     -1.01802086    -0.11398605    -0.12454347
 c     -1.01001688     1.08994899     0.81804887
 c     -0.44808805     1.23836994    -0.49556136
 c      1.09499403     0.95681986    -0.33191141
 h      0.08025988    -2.21440910    -0.01921928
 h     -2.06787699     1.45009751     0.78147438
 h     -0.85421027     1.70706997    -1.30531247
 h      2.01649770     1.56448804    -0.38323829
 o      2.48127567    -1.06140543     0.30580593
 h      3.46963069    -0.67646917     0.05598764
 c     -2.36935519    -0.52628131    -0.36565096
 h     -2.33793507    -1.70988627    -0.55312883
 h     -3.05867806    -0.38274123     0.35857522
 h     -2.80792325     0.09798908    -1.34943859
 h     -0.72257561     0.77995462     1.75792359
          17

 c      1.33421319    -0.33686972     0.06201725
 c      0.12531459    -1.03284775    -0.02138387
 c     -0.99947733    -0.10429455    -0.13112753
 c     -1.00353541     1.10763103     0.81933784
 c     -0.45220568     1.23679035    -0.48384560
 c      1.09399892     0.94509358    -0.32536249
 h      0.01179179    -2.21352006    -0.00011560
 h     -2.08634482     1.43781455     0.76532658
 h     -0.83119370     1.70632601    -1.26599266
 h      1.99525821     1.60889850    -0.41276735
 o      2.47806809    -1.05726150     0.30250625
 h      3.47372370    -0.68602339     0.06446791
 c     -2.37716737    -0.53659757    -0.37445275
 h     -2.34027156    -1.74872086    -0.54020528
 h     -3.11945725    -0.42585482     0.40457132
 h     -2.79655574     0.07163983    -1.32488916
 h     -0.70325741     0.78507505     1.68205621
          17

 c      1.33120009    -0.34715874     0.06456167
 c      0.13169000    -1.02748696    -0.02677933
 c     -0.98033307    -0.09654343    -0.13805703
 c     -1.00132580     1.12752054     0.81772321
 c     -0.45135315     1.23273658    -0.46953986
 c      1.09336128     0.93447325    -0.31915109
 h     -0.05421088    -2.18988129     0.01933577
 h     -2.09380776     1.42682737     0.75788925
 h     -0.82563027     1.72998307    -1.25861600
 h      1.96271917     1.65477275    -0.44209295
 o      2.47610091    -1.05231484     0.29888169
 h      3.44094030    -0.70118397     0.07918132
 c     -2.38619377    -0.54897860    -0.38607793
 h     -2.34657039    -1.76120204    -0.52902437
 h     -3.18028659    -0.46584947     0.45682130
 h     -2.77949343     0.02931919    -1.28407246
 h     -0.65783218     0.78252348     1.65598955
          17

 c      1.33026859    -0.35812768     0.06637157
 c      0.13579329    -1.02341384    -0.03160092
 c     -0.96170108    -0.09119566    -0.14535837
 c     -1.00354527     1.14936160     0.81368576
 c     -0.44564505     1.22688692    -0.45396876
 c      1.09312092     0.92560501    -0.31341827
 h     -0.11441123    -2.14546180     0.03827150
 h     -2.08948802     1.41807331     0.76044118
 h     -0.83337811     1.77369217    -1.27619332
 h      1.91804909     1.69701882    -0.46943970
 o      2.47500614    -1.04692299     0.29510834
 h      3.37850699    -0.71833045     0.09791434
 c     -2.39648892    -0.56352780    -0.39823188
 h     -2.35607821    -1.74746146    -0.52072207
 h     -3.22696484    -0.50323319     0.50030004
 h     -2.76182650    -0.02306687    -1.23668506
 h     -0.58661684     0.77187479     1.67898752
          17

 c      1.33175935    -0.36938743     0.06739055
 c      0.13715031    -1.02048128    -0.03572309
 c     -0.94458362    -0.08862780    -0.15301840
 c     -1.00887664     1.17182977     0.81010391
 c     -0.43573027     1.22066881    -0.43948552
 c      1.09322754     0.91891146    -0.30824250
 h     -0.16654323    -2.08651626     0.05612434
 h     -2.07642899     1.41315529     0.77340463
 h     -0.84478062     1.82460159    -1.30031648
 h      1.86263000     1.73211583    -0.49321228
 o      2.47363490    -1.04170563     0.29151202
 h      3.30664003    -0.72958142     0.11593320
 c     -2.40734750    -0.58058170    -0.40853440
 h     -2.36795607    -1.71193275    -0.51655532
 h     -3.25256322    -0.53727720     0.52693277
 h     -2.75199849    -0.07417272    -1.20019082
 h     -0.50341271     0.76431132     1.72288172
          17

 c      1.33573200    -0.38050645     0.06752683
 c      0.13561436    -1.01815481    -0.03906458
 c     -0.92984667    -0.08901622    -0.16099537
 c     -1.01550003     1.19361882     0.80941895
 c     -0.42228254     1.21535681    -0.42797461
 c      1.09354811     0.91454507    -0.30363557
 h     -0.21015798    -2.02390958     0.07294014
 h     -2.06116049     1.41407955     0.79642018
 h     -0.85176968     1.87089454    -1.31606742
 h      1.79993489     1.75857115    -0.51224658
 o      2.46984622    -1.03766784     0.28860379
 h      3.26228542    -0.72102024     0.12550781
 c     -2.41773209    -0.60024300    -0.41467764
 h     -2.38102137    -1.66532712    -0.51793226
 h     -3.25469632    -0.56693150     0.53316691
 h     -2.75972478    -0.10995735    -1.19551778
 h     -0.42357232     0.77003304     1.76304332
          17

 c      1.34189446    -0.39098667     0.06664798
 c      0.13143593    -1.01559668    -0.04160181
 c     -0.91820817    -0.09226437    -0.16924262
 c     -1.02171593     1.21387074     0.81274723
 c     -0.40596055     1.21172666    -0.42036974
 c      1.09388848     0.91237248    -0.29954394
 h     -0.24707400    -1.97205061     0.08963184
 h     -2.05197681     1.42281168     0.82863317
 h     -0.84961023     1.90506572    -1.31568683
 h      1.73518399     1.77717896    -0.52600384
 o      2.46223558    -1.03567619     0.28674047
 h      3.27249498    -0.68163606     0.12155940
 c     -2.42708844    -0.62119725    -0.41573959
 h     -2.39352190    -1.62701893    -0.52668704
 h     -3.23368317    -0.59121619     0.51846654
 h     -2.78828781    -0.12496811    -1.22975019
 h     -0.35749037     0.79371826     1.78692515
          17

 c      1.34960276    -0.40023917     0.06458064
 c      0.12515156    -1.01206846    -0.04334472
 c     -0.91024102    -0.09799816    -0.17772703
 c     -1.02620507     1.23211148     0.82022555
 c     -0.38753029     1.21009317    -0.41679843
 c      1.09403894     0.91200725    -0.29585725
 h     -0.28022085    -1.94417872     0.10767714
 h     -2.05511486     1.44057798     0.86892615
 h     -0.83609548     1.92325424    -1.29667913
 h      1.67470784     1.79090314    -0.53464725
 o      2.45267138    -1.03541443     0.28565927
 h      3.31468433    -0.62044015     0.10930193
 c     -2.43566728    -0.64055298    -0.41290315
 h     -2.40335591    -1.62138637    -0.54533788
 h     -3.19224511    -0.60930702     0.48525164
 h     -2.83060440    -0.12775490    -1.28737283
 h     -0.31107307     0.83614525     1.78983393
          17

 c      1.35797806    -0.40763471     0.06113780
 c      0.11727889    -1.00755015    -0.04424079
 c     -0.90638567    -0.10561398    -0.18643904
 c     -1.02828719     1.24817657     0.83144418
 c     -0.36789725     1.21040614    -0.41683170
 c      1.09386171     0.91291711    -0.29243093
 h     -0.31043148    -1.94505580     0.12790906
 h     -2.07060788     1.46720450     0.91580740
 h     -0.81080262     1.92435398    -1.26009261
 h      1.62487158     1.80396644    -0.53885771
 o      2.44401429    -1.03605746     0.28493933
 h      3.35187840    -0.55524931     0.09677035
 c     -2.44372252    -0.65622719    -0.40833626
 h     -2.40902794    -1.66007547    -0.57564355
 h     -3.13669917    -0.62047440     0.44033194
 h     -2.87639267    -0.13028635    -1.34652892
 h     -0.28723067     0.89588782     1.77126555
          17

 c      1.36605617    -0.41260926     0.05616098
 c      0.10812018    -1.00292677    -0.04409449
 c     -0.90695401    -0.11435962    -0.19538972
 c     -1.02798637     1.26217161     0.84570287
 c     -0.34801572     1.21228662    -0.41964906
 c      1.09339523     0.91461108    -0.28913377
 h     -0.33457474    -1.96847372     0.14947173
 h     -2.09191424     1.50105496     0.96709503
 h     -0.77505567     1.91008430    -1.21023987
 h      1.59067571     1.81996767    -0.53931381
 o      2.43807869    -1.03708866     0.28436417
 h      3.36357024    -0.49864787     0.08869788
 c     -2.45074023    -0.66871076    -0.40461830
 h     -2.41049756    -1.72889774    -0.61551704
 h     -3.07924836    -0.62403359     0.39783814
 h     -2.91808488    -0.14012679    -1.39183585
 h     -0.28632897     0.96995020     1.73378247
          17

 c      1.37290954    -0.41476899     0.04955582
 c      0.09789474    -0.99948102    -0.04261427
 c     -0.91211665    -0.12343695    -0.20459902
 c     -1.02587649     1.27443531     0.86201848
 c     -0.32871209     1.21497665    -0.42406848
 c      1.09291232     0.91682982    -0.28590302
 h     -0.34768763    -2.00266488     0.17027756
 h     -2.10977189     1.53962271     1.01996170
 h     -0.73261550     1.88618602    -1.15569126
 h      1.57463642     1.83982458    -0.53607761
 o      2.43573139    -1.03827241     0.28386179
 h      3.34293533    -0.45752944     0.08714773
 c     -2.45542452    -0.67979650    -0.40469305
 h     -2.40889673    -1.80293775    -0.65935046
 h     -3.03786126    -0.61935802     0.37982597
 h     -2.95131783    -0.16038334    -1.41511102
 h     -0.30508112     1.05366274     1.68401371
          17

 c      1.37774900    -0.41397097     0.04131914
 c      0.08692450    -0.99830274    -0.03952329
 c     -0.92186064    -0.13210619    -0.21408112
 c     -1.02303953     1.28549918     0.87890718
 c     -0.31049737     1.21725927    -0.42851436
 c      1.09288589     0.91960497    -0.28276317
 h     -0.34597214    -2.03662313     0.18817992
 h     -2.11627928     1.58024201     1.07139078
 h     -0.69055107     1.86398193    -1.11041273
 h      1.57659631     1.86110707    -0.52839776
 o      2.43720000    -1.03949206     0.28341408
 h      3.29101312    -0.43500344     0.09270203
 c     -2.45677208    -0.69097542    -0.41069051
 h     -2.40564557    -1.86333240    -0.70114075
 h     -3.02548755    -0.60639323     0.40325991
 h     -2.97388127    -0.19141563    -1.41312012
 h     -0.33364699     1.14051825     1.63532855
          17

 c      1.37999927    -0.41037045     0.03155694
 c      0.07564347    -1.00001672    -0.03463821
 c     -0.93593289    -0.13978270    -0.22382640
 c     -1.02111982     1.29594863     0.89424554
 c     -0.29359382     1.21766206    -0.43126661
 c      1.09388624     0.92314920    -0.27979126
 h     -0.32792660    -2.06279162     0.20167890
 h     -2.10690117     1.62056704     1.11860227
 h     -0.65794578     1.85854302    -1.09107901
 h      1.59440390     1.87928093    -0.51510298
 o      2.44211411    -1.04073210     0.28303145
 h      3.21555604    -0.43024530     0.10468799
 c     -2.45535647    -0.70297806    -0.42216979
 h     -2.40178774    -1.90000142    -0.73629439
 h     -3.03613535    -0.58743551     0.45978894
 h     -2.98513904    -0.23175872    -1.38642055
 h     -0.35333790     1.22351838     1.60924100
          17

 c      1.37933144    -0.40442537     0.02048732
 c      0.06449923    -1.00473513    -0.02791104
 c     -0.95381669    -0.14612494    -0.23378429
 c     -1.02155501     1.30608417     0.90610935
 c     -0.27842970     1.21537696    -0.43139188
 c      1.09647655     0.92768487    -0.27706173
 h     -0.29417036    -2.07736866     0.21011811
 h     -2.08110081     1.65889192     1.15928105
 h     -0.63964099     1.87829429    -1.10606674
 h      1.62483870     1.88967137    -0.49519828
 o      2.44933569    -1.04227509     0.28279266
 h      3.13380234    -0.43531870     0.12050924
 c     -2.45256845    -0.71597574    -0.43683381
 h     -2.39779551    -1.90911110    -0.76184107
 h     -3.05353396    -0.56725184     0.52461308
 h     -2.98639489    -0.27808963    -1.33959012
 h     -0.34515286     1.29914010     1.62540618
          17

 c      1.37565666    -0.39684248     0.00842134
 c      0.05386680    -1.01207650    -0.01945222
 c     -0.97475066    -0.15107513    -0.24386227
 c     -1.02383161     1.31584542     0.91452469
 c     -0.26603844     1.21104481    -0.42945254
 c      1.10112477     0.93332546    -0.27461028
 h     -0.24701052    -2.08016829     0.21371410
 h     -2.04248952     1.69451501     1.19181570
 h     -0.63146599     1.91589671    -1.14689190
 h      1.66437410     1.88891567    -0.46826425
 o      2.45686967    -1.04501255     0.28289735
 h      3.07442091    -0.43078218     0.13500605
 c     -2.44925689    -0.73000326    -0.45218645
 h     -2.39365317    -1.89117798    -0.77616271
 h     -3.06551562    -0.55066414     0.57723458
 h     -2.98226741    -0.32445741    -1.28263042
 h     -0.31013252     1.36803042     1.68076648
          17

 c      1.36912232    -0.38845814    -0.00427670
 c      0.04402570    -1.02119489    -0.00953715
 c     -0.99778269    -0.15480831    -0.25392670
 c     -1.02571998     1.32521132     0.92109886
 c     -0.25759989     1.20606660    -0.42673200
 c      1.10810028     0.94003302    -0.27243107
 h     -0.19006365    -2.07473627     0.21357281
 h     -1.99825564     1.72807898     1.21567524
 h     -0.62542851     1.95609953    -1.19681926
 h      1.70975238     1.87565950    -0.43458273
 o      2.46285956    -1.04989925     0.28348542
 h      3.06221534    -0.39553260     0.14373670
 c     -2.44538968    -0.74513323    -0.46587237
 h     -2.38893437    -1.85097703    -0.77898730
 h     -3.06627352    -0.54122629     0.60648483
 h     -2.98225855    -0.36163438    -1.23201551
 h     -0.26680769     1.42969675     1.75323769
          17

 c      1.36012888    -0.38009648    -0.01722475
 c      0.03517232    -1.03085385     0.00141407
 c     -1.02184597    -0.15762742    -0.26379734
 c     -1.02504769     1.33424343     0.92721415
 c     -0.25387711     1.20164042    -0.42425395
 c      1.11737136     0.94761547    -0.27049383
 h     -0.12770760    -2.06826849     0.21161213
 h     -1.95751593     1.76154407     1.23156713
 h     -0.61580303     1.98662438    -1.24196914
 h      1.75843791     1.85074748    -0.39507052
 o      2.46738513    -1.05615286     0.28425949
 h      3.08975255    -0.33666626     0.14930141
 c     -2.44044797    -0.76114907    -0.47581648
 h     -2.38278141    -1.79914271    -0.77192289
 h     -3.05391762    -0.54128864     0.60779993
 h     -2.99862181    -0.37940231    -1.20582841
 h     -0.23162430     1.48164756     1.82255093
          17

 c      1.34928540    -0.37247255    -0.03004024
 c      0.02741657    -1.03965766     0.01290369
 c     -1.04583069    -0.15986554    -0.27324871
 c     -1.02044669     1.34297021     0.93352375
 c     -0.25508595     1.19851252    -0.42255701
 c      1.12857259     0.95573362    -0.26876086
 h     -0.06408398    -2.06981851     0.21009105
 h     -1.92840077     1.79732319     1.24080279
 h     -0.60017561     2.00069953    -1.27397270
 h      1.80891871     1.81704507    -0.35108319
 o      2.47157800    -1.06184023     0.28474353
 h      3.13173693    -0.28069399     0.15726764
 c     -2.43444772    -0.77672892    -0.48111426
 h     -2.37387145    -1.75431151    -0.75935134
 h     -3.02866233    -0.55228540     0.58080257
 h     -3.03629337    -0.37393946    -1.20993631
 h     -0.21302908     1.52142179     1.87683061
          17

 c      1.33728328    -0.36614236    -0.04235841
 c      0.02076203    -1.04651644     0.02447211
 c     -1.06864541    -0.16181289    -0.28202675
 c     -1.01144864     1.35146854     0.94027186
 c     -0.26097718     1.19707175    -0.42181679
 c      1.14106544     0.96393299    -0.26720024
 h     -0.00210102    -2.08565694     0.21061139
 h     -1.91456225     1.83652169     1.24395154
 h     -0.57848945     1.99572836    -1.28874369
 h      1.86071152     1.77880814    -0.30412957
 o      2.47612530    -1.06555525     0.28463841
 h      3.16973215    -0.24686910     0.17053454
 c     -2.42850424    -0.78935021    -0.48243772
 h     -2.36067406    -1.74038769    -0.74808787
 h     -2.99242121    -0.57465738     0.52873992
 h     -3.08642019    -0.35186233    -1.23295522
 h     -0.21391431     1.54732466     1.91027389
          17

 c      1.32479300    -0.36147897    -0.05385226
 c      0.01514739    -1.05108787     0.03579375
 c     -1.08927268    -0.16367353    -0.28987900
 c     -0.99841020     1.35998327     0.94757575
 c     -0.27095013     1.19744371    -0.42195496
 c      1.15407269     0.97172563    -0.26579593
 h      0.05640910    -2.11459972     0.21330837
 h     -1.91367973     1.87759214     1.24004635
 h     -0.55227941     1.97210274    -1.28535418
 h      1.91384093     1.74050638    -0.25558756
 o      2.48118523    -1.06663388     0.28381426
 h      3.19435566    -0.24368784     0.18954195
 c     -2.42391792    -0.79719572    -0.48143598
 h     -2.34246627    -1.77070463    -0.74304616
 h     -2.94983422    -0.60725523     0.46005829
 h     -3.13496386    -0.32398509    -1.25916986
 h     -0.23404090     1.55835547     1.92063994
          17

 c      1.31241952    -0.35867411    -0.06424551
 c      0.01054792    -1.05373372     0.04666854
 c     -1.10681269    -0.16555884    -0.29657989
 c     -0.98227211     1.36889022     0.95542722
 c     -0.28415520     1.19949127    -0.42264381
 c      1.16685931     0.97870309    -0.26454562
 h      0.10956700    -2.14862365     0.21717762
 h     -1.91942482     1.91684927     1.22727579
 h     -0.52441202     1.93310529    -1.26603038
 h      1.96779223     1.70540196    -0.20659038
 o      2.48661575    -1.06491896     0.28223988
 h      3.20194107    -0.27254923     0.21346129
 c     -2.42110956    -0.80096209    -0.48061592
 h     -2.32051831    -1.83342913    -0.74292062
 h     -2.91060854    -0.64656958     0.39221318
 h     -3.17139385    -0.29901661    -1.27791753
 h     -0.27088716     1.55414965     1.90844590
          17

 c      1.30070014    -0.35775374    -0.07331714
 c      0.00700940    -1.05507667     0.05694705
 c     -1.12053175    -0.16751868    -0.30193713
 c     -0.96431091     1.37853490     0.96347861
 c     -0.29957784     1.20272858    -0.42320263
 c      1.17888876     0.98460937    -0.26343961
 h      0.15498788    -2.17792163     0.22106593
 h     -1.92476610     1.95019493     1.20430946
 h     -0.49909080     1.88578046    -1.23730171
 h      2.02053935     1.67469961    -0.15818321
 o      2.49203240    -1.06067202     0.27994773
 h      3.19351518    -0.32905378     0.24075829
 c     -2.41941970    -0.80284756    -0.48316378
 h     -2.29751010    -1.90395875    -0.74339221
 h     -2.89043987    -0.68734261     0.35311736
 h     -3.19004278    -0.28227083    -1.28390641
 h     -0.31911914     1.53519528     1.87798403
          17

 c      1.29012271    -0.35860055    -0.08089797
 c      0.00460380    -1.05563760     0.06648222
 c     -1.12990631    -0.16958009    -0.30578355
 c     -0.94607124     1.38908502     0.97072078
 c     -0.31612020     1.20623571    -0.42247254
 c      1.18986705     0.98932411    -0.26243818
 h      0.19023487    -2.19495810     0.22427872
 h     -1.92413313     1.97452268     1.17109543
 h     -0.48161860     1.84179477    -1.21140032
 h      2.06852515     1.64786439    -0.11156352
 o      2.49664695    -1.05468663     0.27701152
 h      3.17707501    -0.40106555     0.26949930
 c     -2.41806918    -0.80463888    -0.49137303
 h     -2.27598996    -1.96253436    -0.74161371
 h     -2.90176192    -0.72663411     0.36498921
 h     -3.18880554    -0.27646987    -1.27542121
 h     -0.36898631     1.50323531     1.84022958
          17

 c      1.28114525    -0.36097798    -0.08686206
 c      0.00337942    -1.05570931     0.07512219
 c     -1.13464003    -0.17177708    -0.30797187
 c     -0.92936137     1.40050665     0.97525704
 c     -0.33273651     1.20885430    -0.41900909
 c      1.19966450     0.99278839    -0.26147165
 h      0.21335479    -2.19579391     0.22665742
 h     -1.91416676     1.98833040     1.12897358
 h     -0.47707422     1.81508472    -1.20411316
 h      2.10764946     1.62368417    -0.06811204
 o      2.49898221    -1.04845062     0.27348859
 h      3.17189039    -0.46603425     0.29819449
 c     -2.41753920    -0.80712411    -0.50443330
 h     -2.25772483    -1.99811870    -0.73697090
 h     -2.93846035    -0.76619223     0.41783721
 h     -3.16832467    -0.28235479    -1.25348408
 h     -0.40544227     1.46100149     1.81560389
          17

 c      1.27419957    -0.36455411    -0.09111728
 c      0.00332450    -1.05534789     0.08271275
 c     -1.13467602    -0.17418702    -0.30838323
 c     -0.91572907     1.41274679     0.97499439
 c     -0.34863396     1.20992950    -0.41201291
 c      1.20818798     0.99494324    -0.26046446
 h      0.22316828    -2.18009771     0.22846812
 h     -1.89394551     1.99188219     1.08043062
 h     -0.48780472     1.81319926    -1.22432365
 h      2.13447814     1.60124079    -0.02918655
 o      2.49727996    -1.04357806     0.26932249
 h      3.20217169    -0.50002397     0.32731751
 c     -2.41887539    -0.81070764    -0.51956327
 h     -2.24383728    -2.00597942    -0.73021481
 h     -2.98333643    -0.80757063     0.48244442
 h     -3.13237730    -0.29847764    -1.22206734
 h     -0.41416660     1.40991661     1.82665381
          17

 c      1.26964959    -0.36893051    -0.09360479
 c      0.00434275    -1.05437011     0.08909584
 c     -1.13019837    -0.17695194    -0.30694964
 c     -0.90526214     1.42581007     0.96969859
 c     -0.36334618     1.20987282    -0.40220400
 c      1.21527989     0.99570868    -0.25936564
 h      0.21941972    -2.15108311     0.23032877
 h     -1.86542601     1.98736343     1.02874966
 h     -0.51224390     1.83072727    -1.26455867
 h      2.14705872     1.58041181     0.00416515
 o      2.49148357    -1.04017137     0.26445601
 h      3.26631225    -0.50376255     0.35759376
 c     -2.42226622    -0.81584276    -0.53413239
 h     -2.23500261    -1.98569169    -0.72275288
 h     -3.02324570    -0.84990807     0.53633365
 h     -3.08930007    -0.32013385    -1.18917941
 h     -0.39557065     1.34906258     1.87491805
          17

 c      1.26773900    -0.37368560    -0.09430392
 c      0.00625033    -1.05233516     0.09410980
 c     -1.12160255    -0.18024626    -0.30367460
 c     -0.89657690     1.43934648     0.96135747
 c     -0.37657393     1.20962557    -0.39126067
 c      1.22068036     0.99498529    -0.25817129
 h      0.20287530    -2.11564806     0.23321954
 h     -1.83391500     1.97898176     0.97762262
 h     -0.54664819     1.85551876    -1.30799761
 h      2.14530917     1.56199664     0.03143598
 o      2.48335893    -1.03714273     0.25905861
 h      3.33548509    -0.49729365     0.38645651
 c     -2.42679948    -0.82302463    -0.54594556
 h     -2.23132954    -1.94103095    -0.71645916
 h     -3.05157237    -0.89127863     0.56796715
 h     -3.05282180    -0.33834710    -1.16763131
 h     -0.36458439     1.27997092     1.93734054
          17

 c      1.26858118    -0.37842511    -0.09323186
 c      0.00880792    -1.04857813     0.09759921
 c     -1.10944045    -0.18421346    -0.29863506
 c     -0.88809384     1.45256292     0.95220114
 c     -0.38802715     1.20992135    -0.38079974
 c      1.22403679     0.99266105    -0.25693386
 h      0.17522653    -2.08395259     0.23846681
 h     -1.80748219     1.97245942     0.93064562
 h     -0.58714543     1.87727012    -1.34007943
 h      2.13110860     1.54766367     0.05279626
 o      2.47451430    -1.03374205     0.25338668
 h      3.38483975    -0.49529594     0.41022901
 c     -2.43116197    -0.83236604    -0.55320849
 h     -2.23180516    -1.88170923    -0.71385927
 h     -3.06566995    -0.92969255     0.57255165
 h     -3.03751790    -0.34253792    -1.17106677
 h     -0.33598991     1.20810689     1.98974655
          17

 c      1.27217165    -0.38281639    -0.09043844
 c      0.01179723    -1.04244441     0.09944870
 c     -1.09436171    -0.18891524    -0.29196989
 c     -0.87876619     1.46463116     0.94374179
 c     -0.39739265     1.21109460    -0.37201247
 c      1.22494052     0.98862800    -0.25575876
 h      0.13849751    -2.06667971     0.24744379
 h     -1.79400719     1.97322755     0.89079789
 h     -0.63050989     1.88984554    -1.35214329
 h      2.10803234     1.53976794     0.06910119
 o      2.46584543    -1.02976217     0.24764132
 h      3.40192055    -0.50361122     0.42633100
 c     -2.43492345    -0.84263492    -0.55516828
 h     -2.23340096    -1.82599139    -0.71859078
 h     -3.06490440    -0.96341232     0.54896449
 h     -3.04715831    -0.32939886    -1.20296002
 h     -0.31845475     1.13973600     2.01797433
          17

 c      1.27839148    -0.38660179    -0.08600204
 c      0.01512034    -1.03378654     0.09965510
 c     -1.07708540    -0.19430617    -0.28387140
 c     -0.86833133     1.47505852     0.93687781
 c     -0.40437325     1.21317671    -0.36569745
 c      1.22300116     0.98282301    -0.25478278
 h      0.09416921    -2.06927735     0.26079943
 h     -1.79645334     1.98377170     0.86035867
 h     -0.67419721     1.89039681    -1.34045110
 h      2.08052930     1.54090903     0.08166420
 o      2.45775912    -1.02530225     0.24195506
 h      3.38295193    -0.52299679     0.43348513
 c     -2.43892538    -0.85110639    -0.55237828
 h     -2.23101720    -1.79861054    -0.73561955
 h     -3.05004569    -0.99102869     0.49882909
 h     -3.07122223    -0.30682053    -1.25247343
 h     -0.31586081     1.08002531     2.01602000
          17

 c      1.28699777    -0.38960081    -0.08002894
 c      0.01882194    -1.02334534     0.09839855
 c     -1.05840509    -0.20022206    -0.27458362
 c     -0.85729451     1.48378912     0.93208505
 c     -0.40873733     1.21600517    -0.36231031
 c      1.21796796     0.97530504    -0.25412605
 h      0.04322424    -2.08762459     0.27769139
 h     -1.81062440     2.00250675     0.84123091
 h     -0.71626264     1.87842985    -1.30498103
 h      2.05243739     1.55308149     0.09168685
 o      2.45029918    -1.02066078     0.23639211
 h      3.33087846    -0.55086976     0.43174609
 c     -2.44404843    -0.85560242    -0.54612428
 h     -2.22075911    -1.81442086    -0.76911838
 h     -3.02393022    -1.01162883     0.42751479
 h     -3.09577909    -0.28580737    -1.30450886
 h     -0.32923760     1.03270578     1.98277166
          17

 c      1.29760306    -0.39171142    -0.07265434
 c      0.02301467    -1.01253208     0.09602994
 c     -1.03919615    -0.20637989    -0.26439559
 c     -0.84658493     1.49104901     0.92947058
 c     -0.41034300     1.21926071    -0.36191679
 c      1.20985609     0.96635143    -0.25383215
 h     -0.01271191    -2.11067933     0.29594865
 h     -1.82794409     2.02538855     0.83495591
 h     -0.75551185     1.85567951    -1.24931291
 h      2.02539584     1.57659890     0.09952172
 o      2.44300487    -1.01639725     0.23090087
 h      3.25776870    -0.58033788     0.42329435
 c     -2.45002390    -0.85637114    -0.53841001
 h     -2.20430296    -1.86191781    -0.81797543
 h     -2.99353024    -1.02555168     0.34735541
 h     -3.11123595    -0.27379873    -1.34769969
 h     -0.35761543     0.99998470     1.92068965
          17

 c      1.30964543    -0.39290362    -0.06404761
 c      0.02782995    -1.00286865     0.09298144
 c     -1.02040765    -0.21239364    -0.25362647
 c     -0.83719221     1.49718845     0.92869125
 c     -0.40910598     1.22242277    -0.36406797
 c      1.19898247     0.95651128    -0.25384018
 h     -0.07077372    -2.12695044     0.31303415
 h     -1.83980136     2.04825998     0.84236431
 h     -0.79214670     1.82679932    -1.18156615
 h      1.99830084     1.60945578     0.10430108
 o      2.43458516    -1.01351456     0.22521399
 h      3.19028142    -0.59737830     0.41408341
 c     -2.45532204    -0.85490716    -0.53222497
 h     -2.18698176    -1.91611926    -0.87576610
 h     -2.97269318    -1.03603118     0.28164088
 h     -3.11275350    -0.27409197    -1.37533654
 h     -0.39776776     0.98179886     1.83664301
          17

 c      1.32235076    -0.39318417    -0.05442299
 c      0.03341880    -0.99560823     0.08968104
 c     -1.00301066    -0.21780437    -0.24261182
 c     -0.83006596     1.50274817     0.92873335
 c     -0.40490871     1.22470586    -0.36772199
 c      1.18586681     0.94656355    -0.25401928
 h     -0.12731663    -2.12855785     0.32685530
 h     -1.83999847     2.06815160     0.86335607
 h     -0.82888695     1.80014711    -1.11520116
 h      1.96831413     1.64771096     0.10431524
 o      2.42335127    -1.01331143     0.21891726
 h      3.16337089    -0.58357394     0.41286202
 c     -2.45788722    -0.85223511    -0.53080007
 h     -2.17344715    -1.95748918    -0.93499393
 h     -2.97925583    -1.04942934     0.25892288
 h     -3.09874916    -0.28708108    -1.38430330
 h     -0.44299919     0.97362740     1.74471296
          17

 c      1.33471518    -0.39252967    -0.04404607
 c      0.03992706    -0.99159883     0.08649980
 c     -0.98788980    -0.22212964    -0.23169554
 c     -0.82616648     1.50871128     0.92775473
 c     -0.39758387     1.22519658    -0.37152312
 c      1.17107335     0.93739483    -0.25423622
 h     -0.17863992    -2.11215160     0.33608890
 h     -1.82543125     2.08367057     0.89691075
 h     -0.87098849     1.78614402    -1.06621187
 h      1.93255369     1.68665712     0.09784142
 o      2.40970688    -1.01611120     0.21208281
 h      3.18138355    -0.53700335     0.42120945
 c     -2.45678797    -0.84907468    -0.53514609
 h     -2.16631523    -1.97567927    -0.98963463
 h     -3.01792166    -1.06900076     0.28600150
 h     -3.07007311    -0.31088256    -1.37471618
 h     -0.48216862     0.96329129     1.66862191
          17

 c      1.34559061    -0.39085102    -0.03321638
 c      0.04743300    -0.99123351     0.08371202
 c     -0.97573181    -0.22494403    -0.22121171
 c     -0.82616195     1.51629349     0.92381711
 c     -0.38726635     1.22341579    -0.37465073
 c      1.15510641     0.92984265    -0.25440135
 h     -0.22154578    -2.07870412     0.34027067
 h     -1.79637055     2.09518829     0.94118737
 h     -0.92172762     1.79056588    -1.04404294
 h      1.88938158     1.72206162     0.08381496
 o      2.39642155    -1.02093457     0.20541094
 h      3.21306948    -0.47750286     0.43103217
 c     -2.45280300    -0.84648425    -0.54321681
 h     -2.16651489    -1.96671287    -1.03545739
 h     -3.07290427    -1.09031870     0.33899550
 h     -3.03025395    -0.34109720    -1.35051975
 h     -0.50355800     0.93374446     1.63390548
          17

 c      1.35386858    -0.38803453    -0.02223278
 c      0.05589892    -0.99439279     0.08145338
 c     -0.96696505    -0.22596678    -0.21144923
 c     -0.82954563     1.52547101     0.91686761
 c     -0.37488371     1.21977343    -0.37740225
 c      1.13839098     0.92454847    -0.25447876
 h     -0.25384194    -2.03344556     0.33992041
 h     -1.75697815     2.10518381     0.99375902
 h     -0.97625547     1.80898218    -1.04529969
 h      1.83896809     1.75104903     0.06208428
 o      2.38593814    -1.02685412     0.19953139
 h      3.23223661    -0.42406999     0.43512318
 c     -2.44678889    -0.84558861    -0.55217774
 h     -2.17377828    -1.93069781    -1.06968005
 h     -3.12570031    -1.10739921     0.39114785
 h     -2.98647773    -0.37007682    -1.32065921
 h     -0.50546561     0.88083048     1.64471646
          17

 c      1.35866215    -0.38402748    -0.01135989
 c      0.06518007    -1.00038493     0.07968842
 c     -0.96173643    -0.22510556    -0.20261977
 c     -0.83462419     1.53440126     0.90886485
 c     -0.36195982     1.21516688    -0.38062588
 c      1.12128605     0.92186814    -0.25448036
 h     -0.27495161    -1.98600455     0.33674998
 h     -1.71509495     2.11828291     1.05223740
 h     -1.02385547     1.83125606    -1.05995095
 h      1.78335759     1.77263119     0.03338590
 o      2.37961961    -1.03336976     0.19478192
 h      3.22757581    -0.38749969     0.43022000
 c     -2.43882147    -0.84726193    -0.55956769
 h     -2.18676725    -1.87137764    -1.09098993
 h     -3.16495770    -1.11684378     0.42657195
 h     -2.94966666    -0.38687036    -1.29911680
 h     -0.49683059     0.82039671     1.68110065
          17

 c      1.35944409    -0.37893154    -0.00080049
 c      0.07507571    -1.00800037     0.07821881
 c     -0.95992067    -0.22245774    -0.19484623
 c     -0.83963639     1.54101802     0.90172250
 c     -0.35004018     1.21037020    -0.38497730
 c      1.10409485     0.92184898    -0.25445034
 h     -0.28635765    -1.94958446     0.33364879
 h     -1.67943507     2.13982209     1.11496611
 h     -1.05477769     1.84861590    -1.07933707
 h      1.72627921     1.78798679    -0.00081739
 o      2.37799934    -1.04018215     0.19127689
 h      3.19708499    -0.37282457     0.41564645
 c     -2.42870287    -0.85173693    -0.56355522
 h     -2.20281461    -1.79729526    -1.10042291
 h     -3.18519990    -1.11753780     0.43796816
 h     -2.93004857    -0.38094144    -1.29884626
 h     -0.48667497     0.77064126     1.72180978
          17

 c      1.35612077    -0.37305658     0.00931405
 c      0.08531468    -1.01586761     0.07677952
 c     -0.96116947    -0.21828962    -0.18816823
 c     -0.84354097     1.54412488     0.89653812
 c     -0.34042418     1.20584433    -0.39075463
 c      1.08707991     0.92425897    -0.25444118
 h     -0.29080499    -1.93703848     0.33378134
 h     -1.65437711     2.17254554     1.18051236
 h     -1.06313620     1.85585339    -1.09822428
 h      1.67270083     1.80037169    -0.03862908
 o      2.38093921    -1.04705656     0.18896181
 h      3.14481968    -0.38087505     0.39242560
 c     -2.41691877    -0.85786784    -0.56345106
 h     -2.21756671    -1.72383043    -1.10331111
 h     -3.18418857    -1.10969260     0.42288627
 h     -2.92889973    -0.34984838    -1.32011256
 h     -0.47997671     0.74227770     1.75395199
          17

 c      1.34902432    -0.36690075     0.01891184
 c      0.09539480    -1.02309741     0.07522692
 c     -0.96499449    -0.21299551    -0.18255980
 c     -0.84618726     1.54351561     0.89394255
 c     -0.33413810     1.20178813    -0.39801559
 c      1.07050330     0.92868306    -0.25448002
 h     -0.28961544    -1.95390830     0.33863815
 h     -1.63711169     2.21403702     1.24594523
 h     -1.04661114     1.85073103    -1.11403814
 h      1.62790623     1.81423606    -0.07818287
 o      2.38759710    -1.05392327     0.18761766
 h      3.08171201    -0.40687607     0.36342260
 c     -2.40475042    -0.86306350    -0.55951269
 h     -2.22543798    -1.67266383    -1.11072281
 h     -3.16176299    -1.09432647     0.38207326
 h     -2.93790244    -0.30114713    -1.34976005
 h     -0.47867037     0.73961981     1.77112518
          17

 c      1.33883408    -0.36105700     0.02796074
 c      0.10447969    -1.02966694     0.07366439
 c     -0.97085227    -0.20703956    -0.17795117
 c     -0.84795897     1.53965143     0.89439057
 c     -0.33192267     1.19820130    -0.40666452
 c      1.05469115     0.93470374    -0.25453242
 h     -0.28073396    -1.99469552     0.34679424
 h     -1.62071153     2.25805539     1.30638053
 h     -1.00579308     1.83329994    -1.12617266
 h      1.59603543     1.83324709    -0.11817321
 o      2.39628893    -1.06120565     0.18684302
 h      3.02881344    -0.43624285     0.33392693
 c     -2.39332346    -0.86476287    -0.55241895
 h     -2.22236781    -1.66106298    -1.13425990
 h     -3.12034440    -1.07318574     0.31988203
 h     -2.94706798    -0.24574875    -1.37304273
 h     -0.48291436     0.76304186     1.77075117
          17

 c      1.32646974    -0.35608186     0.03645861
 c      0.11159666    -1.03612554     0.07236704
 c     -0.97820041    -0.20089290    -0.17424900
 c     -0.84933163     1.53329620     0.89809656
 c     -0.33415479     1.19488271    -0.41642453
 c      1.04007133     0.94209812    -0.25449239
 h     -0.26036055    -2.04707084     0.35498301
 h     -1.59892070     2.29797416     1.35649937
 h     -0.94424860     1.80597044    -1.13615395
 h      1.57869009     1.85802706    -0.15808517
 o      2.40474236    -1.06990078     0.18615259
 h      3.01442288    -0.44484444     0.31029416
 c     -2.38270581    -0.86220311    -0.54393462
 h     -2.20923908    -1.68577423    -1.17374994
 h     -3.06736735    -1.04921601     0.24686055
 h     -2.94954731    -0.19266798    -1.38057337
 h     -0.49152493     0.80986258     1.75321431
          17

 c      1.31299578    -0.35237496     0.04443051
 c      0.11593442    -1.04307382     0.07162743
 c     -0.98652997    -0.19498968    -0.17135613
 c     -0.85072095     1.52540295     0.90478489
 c     -0.34072602     1.19136780    -0.42671067
 c      1.02711835     0.95089252    -0.25421771
 h     -0.22580192    -2.09850606     0.36000012
 h     -1.56833510     2.32896910     1.39210885
 h     -0.86915637     1.77428418    -1.14869459
 h      1.57460216     1.88546222    -0.19786707
 o      2.41171624    -1.08021697     0.18536062
 h      3.04924275    -0.42216355     0.29398160
 c     -2.37166832    -0.85605907    -0.53724854
 h     -2.19055663    -1.72739618    -1.21704180
 h     -3.01920560    -1.02756921     0.18356185
 h     -2.94179182    -0.14797687    -1.36823412
 h     -0.50154590     0.87356214     1.72291673
          17

 c      1.29950826    -0.35012928     0.05191239
 c      0.11700597    -1.05088396     0.07166907
 c     -0.99537507    -0.18969946    -0.16918752
 c     -0.85258644     1.51722948     0.91338164
 c     -0.35102045     1.18689485    -0.43651898
 c      1.01623062     0.96121771    -0.25357651
 h     -0.17668910    -2.13973964     0.35970235
 h     -1.52842049     2.34856793     1.41076617
 h     -0.79104930     1.74730471    -1.17263432
 h      1.58057589     1.91025680    -0.23738296
 o      2.41795571    -1.09058271     0.18466211
 h      3.11198008    -0.38775929     0.28044549
 c     -2.35821426    -0.84701026    -0.53586972
 h     -2.17068752    -1.76732368    -1.25158680
 h     -2.99961914    -1.01527663     0.15751279
 h     -2.92258184    -0.11523035    -1.33557820
 h     -0.50699300     0.94194448     1.69104626
          17

 c      1.28698004    -0.34935494     0.05892521
 c      0.11469480    -1.05963420     0.07262437
 c     -1.00428451    -0.18531110    -0.16766744
 c     -0.85555558     1.51033245     0.92190517
 c     -0.36422469     1.18067033    -0.44468932
 c      1.00764254     0.97309294    -0.25246602
 h     -0.11480472    -2.16546750     0.35314601
 h     -1.48106228     2.35666164     1.41187574
 h     -0.71999610     1.73456670    -1.21796384
 h      1.59284697     1.92726373    -0.27613708
 o      2.42453962    -1.09930817     0.18422350
 h      3.17646264    -0.36470960     0.26583121
 c     -2.34154238    -0.83565546    -0.54125217
 h     -2.15238049    -1.79406208    -1.26998945
 h     -3.01877747    -1.01590476     0.17978730
 h     -2.89252991    -0.09564113    -1.28507637
 h     -0.49792362     0.99727452     1.67701155
          17

 c      1.27613747    -0.34993472     0.06546060
 c      0.10924489    -1.06910474     0.07453022
 c     -1.01279033    -0.18204428    -0.16670927
 c     -0.86010151     1.50579055     0.92840895
 c     -0.37983782     1.17251854    -0.45078366
 c      1.00139479     0.98629920    -0.25081190
 h     -0.04353450    -2.17424125     0.34046652
 h     -1.43029474     2.35572341     1.39675540
 h     -0.65970396     1.73857334    -1.28622720
 h      1.60808595     1.93308111    -0.31334048
 o      2.43198503    -1.10547672     0.18407252
 h      3.22656155    -0.36506937     0.24879463
 c     -2.32325456    -0.82301812    -0.55165411
 h     -2.13696732    -1.80183930    -1.26948337
 h     -3.05872133    -1.02559777     0.23096270
 h     -2.85441643    -0.08754660    -1.22226339
 h     -0.46467327     1.02539080     1.69817190
          17

 c      1.26742254    -0.35167283     0.07148085
 c      0.10120429    -1.07877101     0.07732252
 c     -1.02042245    -0.18009859    -0.16619792
 c     -0.86567671     1.50306632     0.93274595
 c     -0.39762476     1.16311354    -0.45555206
 c      0.99732288     1.00036757    -0.24856817
 h      0.03271393    -2.16848248     0.32276930
 h     -1.38206368     2.35129624     1.36884138
 h     -0.60825335     1.75221008    -1.36573652
 h      1.62394217     1.92668127    -0.34812664
 o      2.44035924    -1.10877109     0.18416601
 h      3.25458802    -0.39233733     0.22938917
 c     -2.30530695    -0.81036705    -0.56429780
 h     -2.12493997    -1.78859905    -1.25038681
 h     -3.09584590    -1.03839360     0.28570711
 h     -2.81424603    -0.08513072    -1.15625548
 h     -0.40839944     1.02881646     1.74971306
          17

 c      1.26102407    -0.35432902     0.07692949
 c      0.09132686    -1.08782177     0.08084535
 c     -1.02674091    -0.17967777    -0.16599634
 c     -0.87075075     1.50048594     0.93618328
 c     -0.41715403     1.15340196    -0.46018167
 c      0.99504807     1.01463134    -0.24571489
 h      0.10923835    -2.15440405     0.30197968
 h     -1.34332660     2.35183199     1.33352044
 h     -0.56390977     1.76554185    -1.44028084
 h      1.63932966     1.90946855    -0.37978694
 o      2.44942969    -1.10926471     0.18443597
 h      3.25868692    -0.44453723     0.20826060
 c     -2.28861299    -0.79899490    -0.57676771
 h     -2.11627714    -1.75549778    -1.21549611
 h     -3.11610287    -1.05018888     0.32845233
 h     -2.78183844    -0.07745696    -1.09935149
 h     -0.34125123     1.02106054     1.80942358
          17

 c      1.25694829    -0.35763136     0.08174566
 c      0.08044333    -1.09529470     0.08489414
 c     -1.03136072    -0.18096652    -0.16596568
 c     -0.87383406     1.49654600     0.93977546
 c     -0.43768446     1.14412015    -0.46552659
 c      0.99400612     1.02828989    -0.24224368
 h      0.18193381    -2.14077405     0.28040600
 h     -1.31986278     2.36600862     1.29647762
 h     -0.52712942     1.77141289    -1.49766601
 h      1.65452819     1.88498059    -0.40798307
 o      2.45861021    -1.10740179     0.18481061
 h      3.24334688    -0.51435122     0.18625631
 c     -2.27339098    -0.78981628    -0.58719430
 h     -2.11036207    -1.70802266    -1.17056597
 h     -3.11360601    -1.05873057     0.35198328
 h     -2.76776754    -0.05216036    -1.06277743
 h     -0.27609903     1.01350620     1.85800834
          17

 c      1.25509812    -0.36128235     0.08587687
 c      0.06936011    -1.10040166     0.08929488
 c     -1.03397238    -0.18408177    -0.16599064
 c     -0.87412215     1.49063803     0.94406840
 c     -0.45831821     1.13571774    -0.47196472
 c      0.99352843     1.04049519    -0.23814117
 h      0.24779920    -2.13549796     0.25992659
 h     -1.31334278     2.39701715     1.26082925
 h     -0.49960354     1.76616736    -1.53123941
 h      1.67095911     1.85812421    -0.43286421
 o      2.46669517    -1.10411923     0.18524255
 h      3.22334392    -0.58704074     0.16394585
 c     -2.26013627    -0.78236091    -0.59443835
 h     -2.10559386    -1.65823672    -1.12536782
 h     -3.08682988    -1.06286816     0.35364964
 h     -2.77563584    -0.00608097    -1.04939919
 h     -0.22172038     1.01235326     1.88502785
          17

 c      1.25533130    -0.36496298     0.08928554
 c      0.05885219    -1.10289886     0.09397082
 c     -1.03435978    -0.18902542    -0.16600315
 c     -0.87154698     1.48320668     0.94937002
 c     -0.47814892     1.12842195    -0.47951410
 c      0.99297357     1.05048108    -0.23339224
 h      0.30437617    -2.14147402     0.24131076
 h     -1.32043141     2.43900317     1.22625146
 h     -0.48332955     1.74870526    -1.53856821
 h      1.69035480     1.83374768    -0.45493003
 o      2.47172591    -1.10079897     0.18577287
 h      3.22583478    -0.64116053     0.14060828
 c     -2.25001802    -0.77443397    -0.59798808
 h     -2.09926970    -1.62495836    -1.09332714
 h     -3.03670744    -1.06209783     0.33342492
 h     -2.79903907     0.05028501    -1.05313384
 h     -0.18311914     1.02019269     1.88635950
          17

 c      1.25747208    -0.36835001     0.09195168
 c      0.04970038    -1.10315672     0.09893735
 c     -1.03240412    -0.19566313    -0.16600220
 c     -0.86648399     1.47532417     0.95575107
 c     -0.49635755     1.12227130    -0.48791299
 c      0.99187841     1.05772199    -0.22801207
 h      0.34878213    -2.15561000     0.22437449
 h     -1.33516866     2.48064450     1.19127481
 h     -0.48020417     1.71988121    -1.52049778
 h      1.71340648     1.81492570    -0.47459630
 o      2.47228673    -1.09830500     0.18653819
 h      3.27023201    -0.66394151     0.11416262
 c     -2.24421148    -0.76370522    -0.59786161
 h     -2.08902929    -1.62423173    -1.08560236
 h     -2.96656940    -1.05649737     0.29383483
 h     -2.82791570     0.10216643    -1.06579445
 h     -0.16258817     1.03738384     1.86175400
          17

 c      1.26128826    -0.37114083     0.09387317
 c      0.04265841    -1.10187663     0.10424572
 c     -1.02807585    -0.20373962    -0.16606469
 c     -0.85948575     1.46813628     0.96290413
 c     -0.51226700     1.11708363    -0.49658329
 c      0.99006242     1.06202806    -0.22208759
 h      0.37776973    -2.17177068     0.20870325
 h     -1.35183381     2.51119577     1.15545503
 h     -0.49182386     1.68269720    -1.48150686
 h      1.73868759     1.80198290    -0.49170683
 o      2.46936461    -1.09608757     0.18755471
 h      3.33932985    -0.66555931     0.08462199
 c     -2.24306381    -0.74967934    -0.59516328
 h     -2.07546425    -1.65329585    -1.10214640
 h     -2.88370367    -1.04738982     0.24184609
 h     -2.85425610     0.13887965    -1.08120628
 h     -0.15993071     1.06249343     1.81423436
          17

 c      1.26649087    -0.37308569     0.09506795
 c      0.03836968    -1.09977360     0.10993947
 c     -1.02145360    -0.21291817    -0.16634953
 c     -0.85126515     1.46263475     0.97001821
 c     -0.52535867     1.11236341    -0.50448043
 c      0.98761350     1.06350547    -0.21579500
 h      0.38863326    -2.18419670     0.19415723
 h     -1.36621419     2.52348834     1.11973777
 h     -0.51930338     1.64326872    -1.43142782
 h      1.76281008     1.79300600    -0.50541172
 o      2.46492470    -1.09326118     0.18867098
 h      3.40191013    -0.66174450     0.05476778
 c     -2.24576447    -0.73339394    -0.59224868
 h     -2.06188859    -1.69309551    -1.13337570
 h     -2.80205295    -1.03923869     0.19273727
 h     -2.87324414     0.15506335    -1.09532452
 h     -0.17136235     1.09189068     1.75124027
          17

 c      1.27276063    -0.37401248     0.09557428
 c      0.03730223    -1.09741343     0.11603801
 c     -1.01276282    -0.22282661    -0.16708542
 c     -0.84288932     1.45970789     0.97564846
 c     -0.53524059     1.10722947    -0.50995921
 c      0.98476601     1.06243094    -0.20938417
 h      0.37994181    -2.18921906     0.18097086
 h     -1.37575683     2.51425475     1.08596339
 h     -0.56330475     1.61172637    -1.38710636
 h      1.78167775     1.78529404    -0.51450010
 o      2.46029756    -1.08937403     0.18973164
 h      3.43788795    -0.66121818     0.02745273
 c     -2.25058761    -0.71573707    -0.59216234
 h     -2.05174908    -1.72480808    -1.16907198
 h     -2.74195777    -1.04149170     0.17165689
 h     -2.88267883     0.14931732    -1.10556529
 h     -0.18709430     1.11877547     1.68690112
          17

 c      1.27976527    -0.37383489     0.09544537
 c      0.03971449    -1.09515805     0.12253156
 c     -1.00238539    -0.23310424    -0.16852870
 c     -0.83586059     1.46016218     0.97781475
 c     -0.54155956     1.10065693    -0.51116601
 c      0.98176193     1.05913756    -0.20314496
 h      0.35182648    -2.18571804     0.16965891
 h     -1.37956145     2.48387996     1.05633854
 h     -0.62462008     1.59968960    -1.36807380
 h      1.79185964     1.77666071    -0.51787513
 o      2.45612810    -1.08431644     0.19063959
 h      3.43883707    -0.66702515     0.00456841
 c     -2.25609726    -0.69724160    -0.59700496
 h     -2.04736443    -1.73698297    -1.20229705
 h     -2.71720239    -1.06321051     0.19775880
 h     -2.88264118     0.12347974    -1.11077719
 h     -0.19043266     1.13325624     1.64186722
          17

 c      1.28716399    -0.37255396     0.09474035
 c      0.04563510    -1.09313806     0.12937614
 c     -0.99083654    -0.24346463    -0.17090896
 c     -0.83129941     1.46426935     0.97500929
 c     -0.54402246     1.09230092    -0.50742837
 c      0.97877168     1.05394508    -0.19736023
 h      0.30600841    -2.17524040     0.16089011
 h     -1.37878086     2.43683676     1.03305103
 h     -0.70375232     1.61108192    -1.38078581
 h      1.79143622     1.76612518    -0.51490634
 o      2.45261909    -1.07816542     0.19135791
 h      3.40405171    -0.67902324    -0.01300421
 c     -2.26231819    -0.67927196    -0.60584959
 h     -2.04997622    -1.72446202    -1.22911057
 h     -2.72068366    -1.10068422     0.25937366
 h     -2.87591864     0.08315601    -1.11197427
 h     -0.16712768     1.12754530     1.63238989
          17

 c      1.29461249    -0.37025837     0.09351698
 c      0.05485421    -1.09123775     0.13648793
 c     -0.97873512    -0.25373688    -0.17439308
 c     -0.82848323     1.47099006     0.96757537
 c     -0.54272053     1.08297604    -0.50001428
 c      0.97588041     1.04711487    -0.19225139
 h      0.24561367    -2.16198310     0.15537758
 h     -1.37753990     2.38284382     1.01802517
 h     -0.79738139     1.63685238    -1.41025380
 h      1.78034517     1.75414763    -0.50563897
 o      2.44956065    -1.07115629     0.19193252
 h      3.34009668    -0.69435633    -0.02577354
 c     -2.26957581    -0.66395101    -0.61597526
 h     -2.06006615    -1.68630534    -1.24757928
 h     -2.73695972    -1.14121101     0.32836255
 h     -2.86892229     0.03858242    -1.11320198
 h     -0.12190320     1.10421479     1.65445126
          17

 c      1.30177359    -0.36711966     0.09183267
 c      0.06695346    -1.08915584     0.14374759
 c     -0.96673532    -0.26382014    -0.17907116
 c     -0.82522270     1.47817535     0.95712751
 c     -0.53824481     1.07392395    -0.49084158
 c      0.97309558     1.03882181    -0.18794761
 h      0.17460883    -2.15197629     0.15378091
 h     -1.38342369     2.33674845     1.01284822
 h     -0.89738185     1.66353098    -1.43520729
 h      1.76044484     1.74263637    -0.49086819
 o      2.44610725    -1.06377159     0.19257841
 h      3.26440608    -0.70602926    -0.03702715
 c     -2.27741748    -0.65317580    -0.62492508
 h     -2.07741684    -1.62515868    -1.25745245
 h     -2.75577481    -1.17447937     0.38396045
 h     -2.87137501     0.00358090    -1.12120997
 h     -0.07361691     1.07377048     1.69015698
          17

 c      1.30832854    -0.36336444     0.08975127
 c      0.08136443    -1.08663181     0.15101519
 c     -0.95542247    -0.27360582    -0.18495021
 c     -0.81949980     1.48374233     0.94514683
 c     -0.53140050     1.06608766    -0.48131843
 c      0.97035827     1.02915828    -0.18449713
 h      0.09696415    -2.15046812     0.15663228
 h     -1.40479220     2.31292809     1.01869924
 h     -0.99433712     1.68138798    -1.44135821
 h      1.73528500     1.73473200    -0.47202580
 o      2.44062158    -1.05684200     0.19379626
 h      3.20794782    -0.70142351    -0.05469605
 c     -2.28511266    -0.64784731    -0.63102515
 h     -2.10082493    -1.54814584    -1.26086965
 h     -2.77229041    -1.19502610     0.41565143
 h     -2.89147565    -0.01045511    -1.14151336
 h     -0.03857694     1.04602674     1.72384279
          17

 c      1.31398449    -0.35921618     0.08734494
 c      0.09737580    -1.08376911     0.15814505
 c     -0.94522062    -0.28295291    -0.19195543
 c     -0.81048724     1.48684480     0.93265858
 c     -0.52298100     1.05998788    -0.47225021
 c      0.96758704     1.01819496    -0.18190962
 h      0.01638055    -2.15826387     0.16431858
 h     -1.44363898     2.31456304     1.03572163
 h     -1.08016571     1.68546392    -1.42240023
 h      1.70928289     1.73411497    -0.45080135
 o      2.43187123    -1.05111457     0.19612137
 h      3.19656859    -0.66955051    -0.08732590
 c     -2.29263375    -0.64721000    -0.63342607
 h     -2.12769773    -1.46852590    -1.26407770
 h     -2.78442985    -1.20067679     0.41906564
 h     -2.92833367    -0.00236781    -1.17221880
 h     -0.02557713     1.02693254     1.74649262
          17

 c      1.31848984    -0.35484772     0.08468994
 c      0.11406842    -1.08113970     0.16499766
 c     -0.93636103    -0.29171465    -0.19994439
 c     -0.79867627     1.48805772     0.92048377
 c     -0.51371374     1.05581913    -0.46408864
 c      0.96477376     1.00611558    -0.18021532
 h     -0.06296372    -2.17058409     0.17707379
 h     -1.49199237     2.33105565     1.06204096
 h     -1.14868024     1.67409529    -1.37722986
 h      1.68618707     1.74362434    -0.42851677
 o      2.42111721    -1.04627751     0.19934326
 h      3.21789645    -0.61694934    -0.13158432
 c     -2.30077871    -0.64908615    -0.63175609
 h     -2.15423551    -1.40510981    -1.27859032
 h     -2.79143895    -1.19121727     0.39322062
 h     -2.97218529     0.01983051    -1.20426838
 h     -0.03783107     1.01914688     1.75399804
          17

 c      1.32167539    -0.35039782     0.08186727
 c      0.13031481    -1.07952611     0.17145219
 c     -0.92891262    -0.29977865    -0.20872551
 c     -0.78520762     1.48847699     0.90936056
 c     -0.50425991     1.05353568    -0.45709931
 c      0.96209507     0.99336832    -0.17951126
 h     -0.13589491    -2.18005010     0.19491397
 h     -1.53771908     2.34793079     1.09398614
 h     -1.19548857     1.64779068    -1.30803773
 h      1.66746338     1.76358465    -0.40556171
 o      2.41078374    -1.04139336     0.20271163
 h      3.24156428    -0.56056022    -0.17549875
 c     -2.31038089    -0.65127289    -0.62594684
 h     -2.17729769    -1.37346931    -1.31622935
 h     -2.79369831    -1.16803806     0.34002072
 h     -3.01196653     0.04668768    -1.22787791
 h     -0.07486955     1.02294246     1.74556742
          17

 c      1.32346892    -0.34602949     0.07897220
 c      0.14491624    -1.07957626     0.17741229
 c     -0.92284125    -0.30709065    -0.21806919
 c     -0.77128260     1.48903492     0.89982271
 c     -0.49517878     1.05288327    -0.45138062
 c      0.95992647     0.98072317    -0.17995714
 h     -0.19690078    -2.18056249     0.21759818
 h     -1.57090945     2.35477867     1.12735489
 h     -1.21825043     1.60899563    -1.21987909
 h      1.65190917     1.79107820    -0.38140883
 o      2.40256704    -1.03578270     0.20563405
 h      3.24823158    -0.51310392    -0.20960135
 c     -2.32161064    -0.65293123    -0.61706587
 h     -2.19685727    -1.37270717    -1.37691792
 h     -2.79363531    -1.13491817     0.26596175
 h     -3.03992564     0.07153111    -1.23646903
 h     -0.13291399     1.03635670     1.72366884
          17

 c      1.32386869    -0.34197830     0.07612372
 c      0.15678424    -1.08162626     0.18279882
 c     -0.91807688    -0.31366122    -0.22771324
 c     -0.75806595     1.49045406     0.89196953
 c     -0.48680009     1.05336508    -0.44675806
 c      0.95871702     0.96917131    -0.18171870
 h     -0.24122300    -2.16918820     0.24470065
 h     -1.58563374     2.34646377     1.15829612
 h     -1.21796139     1.56275284    -1.12149656
 h      1.63687961     1.82093222    -0.35523541
 o      2.39733638    -1.02911441     0.20779715
 h      3.23065230    -0.48124851    -0.22893668
 c     -2.33380154    -0.65418055    -0.60776185
 h     -2.21516436    -1.38825209    -1.44695670
 h     -2.79794268    -1.10016638     0.18591492
 h     -3.05189027     0.09062621    -1.22692606
 h     -0.20412124     1.05446566     1.69550670
          17

 c      1.32290181    -0.33856703     0.07346508
 c      0.16508406    -1.08566873     0.18753519
 c     -0.91457212    -0.31956545    -0.23736987
 c     -0.74675316     1.49342612     0.88526144
 c     -0.47896340     1.05414648    -0.44261294
 c      0.95882914     0.95972619    -0.18490361
 h     -0.26565393    -2.14638869     0.27575825
 h     -1.57947862     2.32197561     1.18356952
 h     -1.20173917     1.51809303    -1.02689321
 h      1.61998202     1.84763780    -0.32657832
 o      2.39541841    -1.02127575     0.20908601
 h      3.18895327    -0.46749868    -0.23183979
 c     -2.34551127    -0.65473567    -0.60154091
 h     -2.23422705    -1.40565673    -1.51072312
 h     -2.81985779    -1.07838588     0.12540583
 h     -3.04640116     0.10250419    -1.19890697
 h     -0.27623906     1.06844125     1.67489004
          17

 c      1.32058851    -0.33618694     0.07115514
 c      0.16933000    -1.09135687     0.19153196
 c     -0.91232304    -0.32492904    -0.24674813
 c     -0.73830152     1.49854792     0.87876654
 c     -0.47077000     1.05401334    -0.43785469
 c      0.96045298     0.95322939    -0.18952424
 h     -0.26904093    -2.11587115     0.31045586
 h     -1.55318955     2.28371796     1.20064799
 h     -1.18544217     1.48865059    -0.95539054
 h      1.60013717     1.86697393    -0.29561609
 o      2.39668349    -1.01234369     0.20956780
 h      3.12916116    -0.47060691    -0.21971130
 c     -2.35513840    -0.65403311    -0.60110619
 h     -2.25501010    -1.41612690    -1.55775806
 h     -2.87304552    -1.08366379     0.10759174
 h     -3.02435895     0.10797746    -1.15456072
 h     -0.33632708     1.06726868     1.67920143
          17

 c      1.31693205    -0.33523918     0.06935194
 c      0.16943891    -1.09800048     0.19466992
 c     -0.91134437    -0.32989873    -0.25559385
 c     -0.73269996     1.50569117     0.87231577
 c     -0.46109375     1.05178719    -0.43151820
 c      0.96362233     0.95019641    -0.19548902
 h     -0.25266446    -2.08462396     0.34887491
 h     -1.51116802     2.23778322     1.20816840
 h     -1.18742204     1.48769779    -0.92448390
 h      1.57790837     1.87692314    -0.26311485
 o      2.40041462    -1.00271590     0.20959246
 h      3.06519468    -0.48358195    -0.19860649
 c     -2.36245761    -0.65276595    -0.60613249
 h     -2.27767821    -1.41539262    -1.58293311
 h     -2.95328647    -1.11363873     0.12718057
 h     -2.98944912     0.11095351    -1.09864351
 h     -0.37933300     1.04536340     1.71546073
          17

 c      1.31195179    -0.33604343     0.06818755
 c      0.16571579    -1.10460820     0.19678504
 c     -0.91165133    -0.33462938    -0.26372091
 c     -0.72876207     1.51350331     0.86716294
 c     -0.45020499     1.04728256    -0.42386722
 c      0.96827687     0.95070709    -0.20261040
 h     -0.22020107    -2.06253227     0.39179237
 h     -1.46257490     2.19477059     1.20706692
 h     -1.20930154     1.51673298    -0.93648177
 h      1.55545417     1.87808498    -0.23020791
 o      2.40513637    -0.99332423     0.20994309
 h      3.02137949    -0.49057458    -0.18151414
 c     -2.36840254    -0.65280631    -0.61417867
 h     -2.30197369    -1.40187461    -1.58485035
 h     -3.04048258    -1.15328955     0.15966170
 h     -2.94878054     0.11928404    -1.03824658
 h     -0.40986420     1.00792888     1.77120109
          17

 c      1.30575855    -0.33874124     0.06773325
 c      0.15869914    -1.11013629     0.19768851
 c     -0.91325939    -0.33929539    -0.27101519
 c     -0.72478944     1.51991147     0.86477317
 c     -0.43997214     1.04140973    -0.41630359
 c      0.97427077     0.95438113    -0.21062934
 h     -0.17640730    -2.05971853     0.44060509
 h     -1.42140667     2.16959434     1.20169274
 h     -1.23347591     1.56427088    -0.97861696
 h      1.53627760     1.87371150    -0.19809669
 o      2.40922759    -0.98527908     0.21152082
 h      3.02240513    -0.47301186    -0.18311304
 c     -2.37358811    -0.65589571    -0.62298837
 h     -2.32750005    -1.37597396    -1.56504397
 h     -3.11709385    -1.19004580     0.18617178
 h     -2.91174820     0.14371685    -0.98095836
 h     -0.43423593     0.96500720     1.82678435
          17

 c      1.29862206    -0.34322919     0.06796913
 c      0.14887962    -1.11404456     0.19729035
 c     -0.91616995    -0.34410404    -0.27742321
 c     -0.71933578     1.52306189     0.86586926
 c     -0.43222952     1.03526460    -0.41024985
 c      0.98133333     0.96047306    -0.21925666
 h     -0.12446792    -2.08045034     0.49599480
 h     -1.40133685     2.17666744     1.19804998
 h     -1.24196962     1.61670116    -1.03560015
 h      1.52461594     1.86905562    -0.16771427
 o      2.41268852    -0.97846619     0.21423152
 h      3.06515079    -0.43240778    -0.20184581
 c     -2.37829247    -0.66277776    -0.63111188
 h     -2.35384029    -1.34056968    -1.52866677
 h     -3.17332758    -1.21715770     0.19765485
 h     -2.88493881     0.19159277    -0.93095040
 h     -0.45618937     0.92487469     1.86777460
          17

 c      1.29096153    -0.34916932     0.06879133
 c      0.13658645    -1.11674482     0.19578804
 c     -0.92036873    -0.34927884    -0.28294612
 c     -0.71208622     1.52229783     0.87081827
 c     -0.42799048     1.02964301    -0.40666178
 c      0.98909541     0.96809015    -0.22820816
 h     -0.06495162    -2.11842925     0.55576410
 h     -1.40445776     2.21946689     1.19789097
 h     -1.22516702     1.66410205    -1.09578055
 h      1.52421798     1.86950186    -0.13952859
 o      2.41686694    -0.97169117     0.21712875
 h      3.12332172    -0.38813907    -0.22222671
 c     -2.38305735    -0.67254996    -0.63757080
 h     -2.38062523    -1.30242779    -1.48649521
 h     -3.20461956    -1.23165260     0.19094951
 h     -2.86736294     0.25846349    -0.88700822
 h     -0.47736002     0.89272250     1.88656314
          17

 c      1.28325547    -0.35607325     0.07005292
 c      0.12219698    -1.11933431     0.19368311
 c     -0.92585231    -0.35501697    -0.28764262
 c     -0.70398826     1.51839381     0.87999324
 c     -0.42755660     1.02505676    -0.40607786
 c      0.99720817     0.97647379    -0.23720444
 h      0.00181858    -2.16020560     0.61461838
 h     -1.41857572     2.28690467     1.19679413
 h     -1.18023514     1.70018964    -1.15114397
 h      1.53673290     1.87779827    -0.11374259
 o      2.42277777    -0.96403838     0.21948545
 h      3.17480530    -0.35552034    -0.23213871
 c     -2.38859417    -0.68290663    -0.64119811
 h     -2.40776908    -1.27293239    -1.45632092
 h     -3.20929779    -1.23263124     0.16596685
 h     -2.85334689     0.32984940    -0.84601651
 h     -0.49825039     0.87131126     1.88045278
          17

 c      1.27594988    -0.36340636     0.07160214
 c      0.10633341    -1.12293509     0.19158260
 c     -0.93264606    -0.36145139    -0.29162668
 c     -0.69627810     1.51271977     0.89338874
 c     -0.43076474     1.02184738    -0.40870970
 c      1.00543865     0.98518563    -0.24593715
 h      0.07354095    -2.19273254     0.66640232
 h     -1.42820338     2.36259856     1.18959361
 h     -1.10842363     1.72117857    -1.19620568
 h      1.56077270     1.89235057    -0.09081795
 o      2.43076306    -0.95513279     0.22099418
 h      3.20776986    -0.34134289    -0.22621785
 c     -2.39531584    -0.69138926    -0.64073526
 h     -2.43571895    -1.26353106    -1.45729271
 h     -3.18784476    -1.22063708     0.12481987
 h     -2.83824228     0.39075987    -0.80648279
 h     -0.51866832     0.86129480     1.85064876
          17

 c      1.26940487    -0.37065943     0.07330052
 c      0.08984049    -1.12829800     0.19000818
 c     -0.94078178    -0.36863684    -0.29504716
 c     -0.68980119     1.50659331     0.91023352
 c     -0.43713556     1.02023109    -0.41446502
 c      1.01365532     0.99405445    -0.25404834
 h      0.14607378    -2.20752377     0.70616220
 h     -1.42258508     2.43303381     1.17409537
 h     -1.01375190     1.72526839    -1.22751921
 h      1.59251991     1.90822440    -0.07177718
 o      2.44071360    -0.94495000     0.22161560
 h      3.21757584    -0.34678630    -0.20349758
 c     -2.40316299    -0.69672916    -0.63619330
 h     -2.46472343    -1.27486454    -1.49435890
 h     -3.14374698    -1.19812125     0.07257418
 h     -2.82030871     0.43112862    -0.76869438
 h     -0.53777895     0.86056268     1.80286765
          17

 c      1.26388200    -0.37737814     0.07502574
 c      0.07365742    -1.13573230     0.18931376
 c     -0.95025514    -0.37655732    -0.29806519
 c     -0.68498735     1.50129136     0.92887599
 c     -0.44592708     1.02024349    -0.42291897
 c      1.02174324     1.00297368    -0.26114993
 h      0.21453249    -2.20104257     0.73090234
 h     -1.39632264     2.48921975     1.15091773
 h     -0.90278685     1.71301107    -1.24414669
 h      1.62731530     1.91977923    -0.05797807
 o      2.45217842    -0.93372572     0.22150116
 h      3.20522584    -0.36884443    -0.16616242
 c     -2.41154666    -0.69887138    -0.62955495
 h     -2.49362596    -1.29495463    -1.55330048
 h     -3.08613207    -1.17132214     0.01953379
 h     -2.80003046     0.44609276    -0.73369821
 h     -0.55398681     0.86257152     1.74899128
          17

 c      1.25955704    -0.38316722     0.07666968
 c      0.05868704    -1.14514802     0.18966253
 c     -0.96098284    -0.38514632    -0.30084451
 c     -0.68199788     1.49824768     0.94693061
 c     -0.45615929     1.02159944    -0.43323569
 c      1.02954171     1.01173661    -0.26686088
 h      0.27419046    -2.17395226     0.73965544
 h     -1.34777656     2.52584524     1.12236230
 h     -0.78473026     1.68848568    -1.24917471
 h      1.66105078     1.92278660    -0.05065446
 o      2.46425313    -0.92203044     0.22102887
 h      3.17920952    -0.39912513    -0.12010987
 c     -2.41909892    -0.69772003    -0.62386692
 h     -2.52048665    -1.31030802    -1.61490252
 h     -3.03301859    -1.15305844    -0.01600128
 h     -2.77925032     0.43491758    -0.70268210
 h     -0.56509567     0.85522700     1.70710215
          17

 c      1.25654212    -0.38767929     0.07813633
 c      0.04567818    -1.15608162     0.19100447
 c     -0.97275045    -0.39430578    -0.30354809
 c     -0.68073305     1.49871919     0.96208673
 c     -0.46672047     1.02355957    -0.44408806
 c      1.03683721     1.01997381    -0.27083818
 h      0.32115058    -2.13076043     0.73357185
 h     -1.27797572     2.54075351     1.09160126
 h     -0.67059029     1.66049321    -1.25156650
 h      1.69091183     1.91532652    -0.05056263
 o      2.47532935    -0.91093946     0.22087835
 h      3.15959087    -0.42117725    -0.07614199
 c     -2.42403611    -0.69277314    -0.62201383
 h     -2.54377794    -1.31253445    -1.66518691
 h     -3.00637736    -1.16037086    -0.01223909
 h     -2.76081161     0.40078485    -0.67679053
 h     -0.56956421     0.82581988     1.69367423
          17

 c      1.25490036    -0.39059498     0.07934126
 c      0.03510643    -1.16767826     0.19303193
 c     -0.98515549    -0.40392227    -0.30632768
 c     -0.68069144     1.50268713     0.97341273
 c     -0.47666791     1.02506255    -0.45383867
 c      1.04337710     1.02716348    -0.27279834
 h      0.35312367    -2.08016151     0.71631087
 h     -1.19039097     2.53560611     1.06222477
 h     -0.57008069     1.64095984    -1.26492918
 h      1.71566219     1.89790398    -0.05780732
 o      2.48342975    -0.90179037     0.22179883
 h      3.17303076    -0.41451417    -0.04625477
 c     -2.42599753    -0.68464484    -0.62485884
 h     -2.56261324    -1.29799544    -1.69625718
 h     -3.01029211    -1.19820306     0.03473929
 h     -2.74871131     0.35204743    -0.65707991
 h     -0.56847518     0.77371207     1.70949195
          17

 c      1.25464008    -0.39161440     0.08021659
 c      0.02705885    -1.17867940     0.19514051
 c     -0.99761590    -0.41389121    -0.30929885
 c     -0.68096331     1.50846172     0.98137904
 c     -0.48555002     1.02536979    -0.46132454
 c      1.04885819     1.03268239    -0.27253515
 h      0.37042550    -2.03540930     0.69445847
 h     -1.09112770     2.51777248     1.03794569
 h     -0.48806808     1.63763285    -1.29867600
 h      1.73571208     1.87323634    -0.07181950
 o      2.48811891    -0.89487252     0.22381491
 h      3.22306713    -0.37566573    -0.03098093
 c     -2.42637550    -0.67595076    -0.63083210
 h     -2.57654218    -1.26609531    -1.70457092
 h     -3.02668816    -1.25221949     0.10394507
 h     -2.74853360     0.30386830    -0.64424050
 h     -0.56524042     0.71306621     1.74014020
          17

 c      1.25570943    -0.39049157     0.08072857
 c      0.02122650    -1.18758945     0.19651011
 c     -1.00947497    -0.42412104    -0.31252150
 c     -0.68045210     1.51350863     0.98669462
 c     -0.49328611     1.02461818    -0.46660090
 c      1.05290046     1.03588223    -0.26993396
 h      0.37628095    -2.01252699     0.67665585
 h     -0.98837268     2.50221868     1.02218978
 h     -0.42574309     1.64783143    -1.34904009
 h      1.75298078     1.84574037    -0.09150980
 o      2.49094231    -0.88914277     0.22626869
 h      3.28332929    -0.32256266    -0.02008789
 c     -2.42637681    -0.66974375    -0.63798707
 h     -2.58551047    -1.21850595    -1.68994196
 h     -3.03817143    -1.30552657     0.17218620
 h     -2.76690372     0.27569546    -0.63795164
 h     -0.56325603     0.66073550     1.77012785
          17

 c      1.25800998    -0.38710206     0.08089912
 c      0.01717907    -1.19326284     0.19646274
 c     -1.02012103    -0.43448735    -0.31601209
 c     -0.67824136     1.51537071     0.98974741
 c     -0.49982355     1.02346290    -0.47053017
 c      1.05507244     1.03619574    -0.26496737
 h      0.37438928    -2.02342604     0.66956253
 h     -0.88920659     2.50827317     1.01744029
 h     -0.38405266     1.66267950    -1.40344525
 h      1.77025762     1.82044840    -0.11563986
 o      2.49341740    -0.88356554     0.22863740
 h      3.32889355    -0.27277784    -0.00563473
 c     -2.42657783    -0.66770621    -0.64492000
 h     -2.59004968    -1.15942527    -1.65615902
 h     -3.03639928    -1.34787409     0.22528112
 h     -2.80766499     0.27924771    -0.63659758
 h     -0.56463966     0.62817444     1.78982333
          17

 c      1.26140503    -0.38149473     0.08081174
 c      0.01479045    -1.19564052     0.19491241
 c     -1.02905870    -0.44478559    -0.31977314
 c     -0.67398755     1.51290651     0.99066475
 c     -0.50507116     1.02247309    -0.47396430
 c      1.05501257     1.03328266    -0.25766305
 h      0.36473837    -2.06718625     0.67276056
 h     -0.79505190     2.54543805     1.02475380
 h     -0.36408697     1.67416084    -1.44986120
 h      1.78978821     1.80127560    -0.14330994
 o      2.49632188    -0.87757108     0.23069425
 h      3.34711136    -0.23595681     0.01548385
 c     -2.42755964    -0.66923271    -0.65035609
 h     -2.59172720    -1.09632364    -1.61323570
 h     -3.01897203    -1.37458766     0.25610706
 h     -2.86691549     0.30732736    -0.63799120
 h     -0.57026112     0.62075854     1.79493513
          17

 c      1.26572547    -0.37391110     0.08060088
 c      0.01425951    -1.19570863     0.19232467
 c     -1.03592600    -0.45473242    -0.32381019
 c     -0.66778587     1.50709981     0.98944246
 c     -0.50896519     1.02193380    -0.47743724
 c      1.05258898     1.02717266    -0.24807656
 h      0.34374242    -2.13054388     0.67941616
 h     -0.70318505     2.60250674     1.04369688
 h     -0.36625459     1.67746124    -1.48041114
 h      1.81158913     1.78934728    -0.17421678
 o      2.49990512    -0.87091480     0.23238316
 h      3.33405958    -0.21601581     0.04359936
 c     -2.42999075    -0.67229307    -0.65263112
 h     -2.59366484    -1.03982190    -1.57948109
 h     -2.98635343    -1.38413298     0.26138389
 h     -2.93462442     0.34177323    -0.64018042
 h     -0.58010212     0.63898872     1.78490553
          17

 c      1.27077764    -0.36478564     0.08043727
 c      0.01575408    -1.19473871     0.18926544
 c     -1.04047613    -0.46400150    -0.32812993
 c     -0.65967255     1.50010305     0.98596180
 c     -0.51150163     1.02189025    -0.48118947
 c      1.04795977     1.01830887    -0.23630607
 h      0.30838193    -2.19693336     0.68172134
 h     -0.61253089     2.65835729     1.07239971
 h     -0.39000099     1.67052899    -1.49106751
 h      1.83282977     1.78266661    -0.20838089
 o      2.50405614    -0.86357814     0.23374252
 h      3.29184455    -0.21274104     0.07753752
 c     -2.43429568    -0.67497060    -0.64997472
 h     -2.59978860    -1.00001814    -1.57649916
 h     -2.94066820    -1.37690100     0.24030269
 h     -3.00054909     0.36718824    -0.64159104
 h     -0.59355407     0.67897999     1.76246512
          17

 c      1.27634900    -0.35474272     0.08051744
 c      0.01920711    -1.19374342     0.18611396
 c     -1.04254951    -0.47225914    -0.33273198
 c     -0.64950345     1.49409360     0.97987035
 c     -0.51274450     1.02220577    -0.48522025
 c      1.04147695     1.00745906    -0.22253456
 h      0.25840372    -2.25303055     0.67430110
 h     -0.52486997     2.69606340     1.10796125
 h     -0.43382090     1.65344011    -1.48093855
 h      1.84891390     1.77741970    -0.24558027
 o      2.50825553    -0.85583519     0.23488859
 h      3.22941542    -0.22070399     0.11489812
 c     -2.44067322    -0.67635457    -0.64203173
 h     -2.61151167    -0.97947967    -1.61164556
 h     -2.88583090    -1.35547887     0.19506428
 h     -3.05726229     0.37502730    -0.64091240
 h     -0.60964617     0.73190671     1.73444875
          17

 c      1.28220581    -0.34458551     0.08105435
 c      0.02433261    -1.19335822     0.18302553
 c     -1.04206797    -0.47918949    -0.33760952
 c     -0.63705755     1.49100401     0.97046290
 c     -0.51282786     1.02256558    -0.48926964
 c      1.03352033     0.99557285    -0.20705545
 h      0.19597709    -2.29025532     0.65459107
 h     -0.44312051     2.70634872     1.14702252
 h     -0.49530813     1.62834797    -1.45237851
 h      1.85529862     1.76977228    -0.28500987
 o      2.51138555    -0.84847654     0.23601066
 h      3.16572693    -0.22570777     0.15215426
 c     -2.44912922    -0.67627964    -0.63078760
 h     -2.62602380    -0.97256126    -1.66951696
 h     -2.82867947    -1.32674030     0.13338279
 h     -3.10021547     0.36200649    -0.63702330
 h     -0.62745747     0.78382588     1.71260411
          17

 c      1.28808835    -0.33525369     0.08226086
 c      0.03069286    -1.19388788     0.17997379
 c     -1.03905587    -0.48451709    -0.34275282
 c     -0.62207552     1.49231288     0.95694821
 c     -0.51193742     1.02244091    -0.49275225
 c      1.02436378     0.98366324    -0.19026290
 h      0.12477710    -2.30430791     0.62224480
 h     -0.37005945     2.68602713     1.18609558
 h     -0.57140360     1.59992706    -1.41188101
 h      1.84884656     1.75708546    -0.32533964
 o      2.51191152    -0.84279940     0.23727981
 h      3.12711772    -0.20514704     0.18619371
 c     -2.45911358    -0.67424996    -0.61956752
 h     -2.63933809    -0.97233542    -1.72774405
 h     -2.78040274    -1.30580232     0.07236781
 h     -3.12719230     0.32828513    -0.62899959
 h     -0.64689577     0.81985156     1.71035781
          17

 c      1.29371676    -0.32773368     0.08432487
 c      0.03775166    -1.19534067     0.17678244
 c     -1.03365421    -0.48802512    -0.34813510
 c     -0.60429903     1.49833078     0.93935152
 c     -0.51024594     1.02109672    -0.49477199
 c      1.01410173     0.97271499    -0.17261482
 h      0.04929381    -2.29483850     0.57869057
 h     -0.30770744     2.63659917     1.22174159
 h     -0.65919331     1.57542165    -1.37036770
 h      1.82844320     1.73843566    -0.36502034
 o      2.50932815    -0.83933642     0.23866340
 h      3.12456048    -0.14869596     0.21740516
 c     -2.46946195    -0.66905312    -0.61178687
 h     -2.64878171    -0.97431277    -1.77041221
 h     -2.75453244    -1.31640210     0.03689476
 h     -3.13829291     0.27706140    -0.61615646
 h     -0.66883838     0.83413746     1.73246665
          17

 c      1.29881829    -0.32294372     0.08738941
 c      0.04493770    -1.19740371     0.17313734
 c     -1.02611355    -0.48955958    -0.35368610
 c     -0.58364624     1.50786526     0.91904078
 c     -0.50785078     1.01781793    -0.49448542
 c      1.00263637     0.96358419    -0.15457384
 h     -0.02575638    -2.26584981     0.52700257
 h     -0.25680226     2.56422973     1.25100323
 h     -0.75679751     1.56224351    -1.33952600
 h      1.79517971     1.71475883    -0.40267836
 o      2.50493799    -0.83681466     0.24003090
 h      3.14102590    -0.07528442     0.24802039
 c     -2.47921594    -0.66044957    -0.60907829
 h     -2.65310245    -0.97606166    -1.78955124
 h     -2.75634628    -1.37232334     0.03849592
 h     -3.13685963     0.21576307    -0.59807758
 h     -0.69353898     0.83387519     1.76886640
          17

 c      1.30314100    -0.32162362     0.09154033
 c      0.05174833    -1.19939192     0.16860364
 c     -1.01678343    -0.48902053    -0.35927927
 c     -0.56036442     1.51885744     0.89791406
 c     -0.50492141     1.01238379    -0.49183040
 c      0.98973287     0.95687448    -0.13652982
 h     -0.09625870    -2.22647469     0.47181414
 h     -0.21596164     2.48085377     1.27254336
 h     -0.86198004     1.56266979    -1.32353918
 h      1.75228239     1.68880092    -0.43751480
 o      2.50026046    -0.83362061     0.24138147
 h      3.15611813    -0.00987103     0.27838962
 c     -2.48802022    -0.65106838    -0.61027122
 h     -2.65198077    -0.97620168    -1.78273870
 h     -2.77727232    -1.45771974     0.06040300
 h     -3.13121565     0.15792307    -0.57437963
 h     -0.71956007     0.83058902     1.80326062
          17

 c      1.30642561    -0.32423529     0.09679422
 c      0.05787158    -1.20030657     0.16269563
 c     -1.00610305    -0.48635270    -0.36474741
 c     -0.53504140     1.52897078     0.87738291
 c     -0.50201107     1.00526111    -0.48776983
 c      0.97511823     0.95283827    -0.11873008
 h     -0.15977751    -2.19047144     0.41866390
 h     -0.18065804     2.40500047     1.28845176
 h     -0.96883104     1.57170907    -1.31602169
 h      1.70467018     1.66477319    -0.46960311
 o      2.49620950    -0.82880082     0.24280800
 h      3.15890760     0.03254246     0.30747882
 c     -2.49525591    -0.64469755    -0.61353958
 h     -2.64581156    -0.97402345    -1.75127646
 h     -2.80591576    -1.54642474     0.08064897
 h     -3.13453452     0.12174891    -0.54399971
 h     -0.74458094     0.83242698     1.82291330
          17

 c      1.30837237    -0.33088680     0.10308806
 c      0.06322668    -1.19923508     0.15504159
 c     -0.99456703    -0.48153813    -0.36991804
 c     -0.50847582     1.53602508     0.85808658
 c     -0.50002023     0.99721232    -0.48363714
 c      0.95860645     0.95138175    -0.10126376
 h     -0.21583091    -2.17164563     0.37223172
 h     -0.14380110     2.35800000     1.30462268
 h     -1.06821099     1.58162394    -1.30719774
 h      1.65783218     1.64736132    -0.49980801
 o      2.49324026    -0.82199379     0.24442433
 h      3.14569199     0.04583575     0.33403498
 c     -2.50019314    -0.64381805    -0.61765744
 h     -2.63573039    -0.96970341    -1.70020951
 h     -2.83473605    -1.62065194     0.08711356
 h     -3.15699139     0.11962744    -0.50513062
 h     -0.76636037     0.84307813     1.82099401
          17

 c      1.30863409    -0.34130919     0.11027613
 c      0.06780172    -1.19602796     0.14555864
 c     -0.98268912    -0.47460855    -0.37464728
 c     -0.48123945     1.53892617     0.84041134
 c     -0.49986195     0.98888474    -0.48054140
 c      0.94024661     0.95220407    -0.08413109
 h     -0.26395676    -2.17582579     0.33438105
 h     -0.10070835     2.35192395     1.32551376
 h     -1.15141219     1.58649794    -1.29051717
 h      1.61602991     1.63999444    -0.52900931
 o      2.49153202    -0.81325001     0.24633581
 h      3.11716202     0.02989856     0.35708564
 c     -2.50301305    -0.64850077    -0.62146494
 h     -2.62378214    -0.96492396    -1.64011695
 h     -2.85939946    -1.67149964     0.07550996
 h     -3.19469354     0.14607149    -0.45763172
 h     -0.78306186     0.86311130     1.79534127
          17

 c      1.30684661    -0.35491030     0.11814191
 c      0.07145150    -1.19154063     0.13444469
 c     -0.97100089    -0.46567449    -0.37883602
 c     -0.45324445     1.53831427     0.82516651
 c     -0.50224354     0.98070879    -0.47926265
 c      0.92042104     0.95499283    -0.06736653
 h     -0.30145069    -2.19770944     0.30420533
 h     -0.05426435     2.38090484     1.34721948
 h     -1.21233984     1.58326380    -1.26369346
 h      1.58075911     1.64322727    -0.55689274
 o      2.49099219    -0.80302330     0.24861182
 h      3.07816372    -0.00940138     0.37636706
 c     -2.50460634    -0.65716784    -0.62321576
 h     -2.61301385    -0.96343238    -1.58895447
 h     -2.87726961    -1.69524753     0.04551388
 h     -3.23352378     0.18361364    -0.40492644
 h     -0.79333496     0.89105186     1.74732533
          17

 c      1.30269639    -0.37088814     0.12642626
 c      0.07394733    -1.18712670     0.12201444
 c     -0.96006894    -0.45495020    -0.38242524
 c     -0.42396116     1.53583619     0.81331267
[truncated: 34,518 more chars]
