# Supplementary material for: Photochemical permutation of meta-substituted phenols
Source: Nat Commun. 2025 Aug 13;16:7502. doi: 10.1038/s41467-025-62549-5 (PMC12350626; doi:10.1038/s41467-025-62549-5)
Supplement: Supplementary file 3 — Source Data [file 41467_2025_62549_MOESM3_ESM.zip › Source data/NAMD_trajectories/trajectory021.xyz]

          17

 c      1.15252010    -0.41826362     0.01244079
 c     -0.14263211    -1.02990476    -0.09042491
 c     -1.21126555    -0.25674410     0.01303792
 c     -1.13830999     1.18098121    -0.01759161
 c      0.22430376     1.81888363     0.00481692
 c      1.31933627     1.03010614    -0.02195161
 h     -0.17702470    -2.11027690     0.10867464
 h     -1.79129852     1.58061278    -0.79901415
 h      0.30680356     2.79800009     0.11652271
 h      2.45053559     1.25808744     0.35731976
 o      2.21108763    -1.19106157     0.00400274
 h      2.97779130    -0.53440098     0.00792164
 c     -2.60448547    -0.85931538     0.05235037
 h     -2.43861204    -2.00404741     0.19605247
 h     -3.21364569    -0.26969979     0.70904892
 h     -2.98144784    -0.87681490    -1.08978822
 h     -1.62428068     1.59807649     0.89362606
          17

 c      1.15029026    -0.42212216     0.00615476
 c     -0.13572453    -1.02594985    -0.08864554
 c     -1.21591681    -0.26109502     0.00932396
 c     -1.13389184     1.18814020    -0.01331248
 c      0.22680403     1.82237707     0.00291843
 c      1.32189153     1.03338148    -0.02321555
 h     -0.19859644    -2.13330744     0.11776974
 h     -1.80366965     1.58578688    -0.77681475
 h      0.31610089     2.81523819     0.11133686
 h      2.42757942     1.26975451     0.34568296
 o      2.20979727    -1.19227466     0.00753362
 h      2.93814433    -0.55701437     0.01822845
 c     -2.60143799    -0.86438323     0.04827405
 h     -2.45031071    -2.00209163     0.18930235
 h     -3.23836099    -0.28742099     0.72552550
 h     -2.97549527    -0.89454854    -1.06801549
 h     -1.63560860     1.60751719     0.91452868
          17

 c      1.14826896    -0.42469117    -0.00100922
 c     -0.12665463    -1.02428879    -0.08589565
 c     -1.22373754    -0.26507078     0.00525603
 c     -1.12983824     1.19712491    -0.00791350
 c      0.22810767     1.82326782     0.00048150
 c      1.32680806     1.03413359    -0.02296318
 h     -0.21911181    -2.14728144     0.12130699
 h     -1.81827852     1.59462669    -0.76089960
 h      0.32696955     2.86958037     0.10861694
 h      2.38347022     1.28603400     0.32325354
 o      2.20884334    -1.19364045     0.01111207
 h      2.90629560    -0.58466901     0.02849433
 c     -2.59680536    -0.87063059     0.04278745
 h     -2.46877878    -1.98592871     0.18696441
 h     -3.26789564    -0.30781139     0.74112748
 h     -2.96876366    -0.90719385    -1.03215170
 h     -1.64740885     1.61423597     0.93218066
          17

 c      1.14659114    -0.42594092    -0.00899304
 c     -0.11619611    -1.02512457    -0.08215561
 c     -1.23405726    -0.26846268     0.00090541
 c     -1.12655889     1.20765662    -0.00126814
 c      0.22839581     1.82351530    -0.00227054
 c      1.33322864     1.03232182    -0.02146777
 h     -0.23652028    -2.14802922     0.11895087
 h     -1.83386527     1.60720400    -0.75059186
 h      0.33742964     2.93695167     0.10558767
 h      2.32745600     1.30776644     0.29304622
 o      2.20726112    -1.19597745     0.01471406
 h      2.89880769    -0.60404985     0.03916573
 c     -2.59115000    -0.87745070     0.03680075
 h     -2.49166526    -1.96113603     0.18980420
 h     -3.29669179    -0.33339767     0.75116515
 h     -2.96409028    -0.91419117    -0.99010019
 h     -1.65731843     1.61725180     0.94422908
          17

 c      1.14553358    -0.42586581    -0.01769741
 c     -0.10527014    -1.02823746    -0.07747690
 c     -1.24598948    -0.27113359    -0.00365970
 c     -1.12450160     1.21942637     0.00651367
 c      0.22795370     1.82477441    -0.00515166
 c      1.33957473     1.02791476    -0.01920244
 h     -0.24903151    -2.13528563     0.11106705
 h     -1.84823291     1.62294043    -0.74409439
 h      0.34568175     2.99575605     0.10010851
 h      2.27579136     1.33742064     0.26010668
 o      2.20460855    -1.19966543     0.01831113
 h      2.92301252    -0.60903490     0.05072020
 c     -2.58493907    -0.88408213     0.03139648
 h     -2.51618727    -1.93657570     0.19882138
 h     -3.32023683    -0.36514440     0.75240837
 h     -2.96555543    -0.91529790    -0.95339204
 h     -1.66388157     1.61643810     0.94979094
          17

 c      1.14549055    -0.42446133    -0.02697935
 c     -0.09481462    -1.03304056    -0.07198579
 c     -1.25854534    -0.27298391    -0.00836718
 c     -1.12406961     1.23210082     0.01515861
 c      0.22708962     1.82788003    -0.00805365
 c      1.34386922     1.02086002    -0.01672471
 h     -0.25543493    -2.11263832     0.09865053
 h     -1.85897536     1.64094210    -0.73929779
 h      0.35071689     3.03310611     0.09117810
 h      2.24821153     1.37914933     0.23007004
 o      2.20150421    -1.20423308     0.02190887
 h      2.96852559    -0.60739748     0.06298594
 c     -2.57850486    -0.88979940     0.02754142
 h     -2.53969205    -1.92231016     0.21491528
 h     -3.33580130    -0.40221194     0.74366946
 h     -2.97746684    -0.91063105    -0.93394668
 h     -1.66660412     1.61241293     0.94945116
          17

 c      1.14687846    -0.42176552    -0.03666393
 c     -0.08564462    -1.03861898    -0.06587716
 c     -1.27074281    -0.27392757    -0.01313568
 c     -1.12553713     1.24532442     0.02429288
 c      0.22607769     1.83302241    -0.01091700
 c      1.34496112     1.01139019    -0.01432995
 h     -0.25539707    -2.08744045     0.08322428
 h     -1.86418202     1.66032107    -0.73444793
 h      0.35220903     3.04315579     0.07859341
 h      2.25446730     1.43485041     0.20508894
 o      2.19901310    -1.20892533     0.02554253
 h      3.01724901    -0.61155730     0.07517286
 c     -2.57218114    -0.89428427     0.02558930
 h     -2.56019547    -1.92507666     0.23805203
 h     -3.34272023    -0.44211835     0.72590384
 h     -3.00171618    -0.90062212    -0.93739494
 h     -1.66597673     1.60641749     0.94524075
          17

 c      1.15002885    -0.41792615    -0.04656487
 c     -0.07835566    -1.04383091    -0.05938738
 c     -1.28169347    -0.27388621    -0.01787353
 c     -1.12898791     1.25872793     0.03348303
 c      0.22512177     1.83994977    -0.01370503
 c      1.34340017     1.00047918    -0.01190239
 h     -0.24955037    -2.06974937     0.06654819
 h     -1.86286484     1.68039213    -0.72848693
 h      0.35034808     3.02507691     0.06262489
 h      2.28488008     1.49867395     0.18223485
 o      2.19793163    -1.21325309     0.02924265
 h      3.05496934    -0.62948808     0.08643121
 c     -2.56644843    -0.89792799     0.02503156
 h     -2.57641258    -1.94421647     0.26634048
 h     -3.34252223    -0.48107527     0.70209434
 h     -3.03561961    -0.88611931    -0.95907858
 h     -1.66343186     1.60016278     0.94052860
          17

 c      1.15513006    -0.41322187    -0.05650092
 c     -0.07331979    -1.04760354    -0.05273901
 c     -1.29066569    -0.27280441    -0.02248190
 c     -1.13429911     1.27194848     0.04228324
 c      0.22434355     1.84800965    -0.01639595
 c      1.34055441     0.98962632    -0.00923814
 h     -0.23900747    -2.06881925     0.05001959
 h     -1.85511215     1.70076757    -0.72113560
 h      0.34584188     2.98278511     0.04387327
 h      2.32103602     1.55942512     0.15755184
 o      2.19861867    -1.21705640     0.03301738
 h      3.07420793    -0.66354551     0.09616904
 c     -2.56183717    -0.90168689     0.02486327
 h     -2.58738304    -1.97252644     0.29610974
 h     -3.33882488    -0.51454661     0.67684805
 h     -3.07315000    -0.86852527    -0.98811852
 h     -1.66107352     1.59555454     0.93955271
          17

 c      1.16222119    -0.40802792    -0.06630229
 c     -0.07075973    -1.04938716    -0.04608672
 c     -1.29713112    -0.27067242    -0.02685920
 c     -1.14118681     1.28466341     0.05032799
 c      0.22375872     1.85603414    -0.01898441
 c      1.33753031     0.98027513    -0.00628789
 h     -0.22439415    -2.08772807     0.03411411
 h     -1.84205895     1.72139762    -0.71283918
 h      0.34012049     2.92648905     0.02321382
 h      2.34852262     1.60697445     0.12908103
 o      2.20103001    -1.22042601     0.03684762
 h      3.07378887    -0.71173565     0.10416370
 c     -2.55871188    -0.90661121     0.02411201
 h     -2.59232413    -2.00089570     0.32312170
 h     -3.33651833    -0.53812616     0.65542999
 h     -3.10799547    -0.84960567    -1.01402806
 h     -1.66100515     1.59421645     0.94628001
          17

 c      1.17120957    -0.40275898    -0.07581119
 c     -0.07078849    -1.04936983    -0.03952145
 c     -1.30079289    -0.26753996    -0.03090481
 c     -1.14930164     1.29662987     0.05746101
 c      0.22324117     1.86219043    -0.02147398
 c      1.33495062     0.97352932    -0.00314274
 h     -0.20547532    -2.12089207     0.01853956
 h     -1.82572459     1.74256164    -0.70463359
 h      0.33558779     2.87472700     0.00162627
 h      2.35956884     1.63486237     0.09674279
 o      2.20470034    -1.22366993     0.04068030
 h      3.05919114    -0.76833797     0.11069188
 c     -2.55723657    -0.91344471     0.02212620
 h     -2.59079401    -2.02200234     0.34378198
 h     -3.33979148    -0.54868806     0.64207209
 h     -3.13541076    -0.83114459    -1.02975238
 h     -1.66437952     1.59693123     0.96277080
          17

 c      1.18189197    -0.39780990    -0.08487985
 c     -0.07335430    -1.04819302    -0.03312423
 c     -1.30159594    -0.26351540    -0.03452118
 c     -1.15832259     1.30770310     0.06381466
 c      0.22254023     1.86427968    -0.02383852
 c      1.33310491     0.97009734     0.00003663
 h     -0.18191797    -2.15752161     0.00296543
 h     -1.80868869     1.76477338    -0.69789571
 h      0.33527306     2.85121349    -0.02033135
 h      2.35133341     1.64004507     0.06147450
 o      2.20867484    -1.22730466     0.04441801
 h      3.04368689    -0.82417016     0.11671744
 c     -2.55752314    -0.92243750     0.01867192
 h     -2.58285169    -2.03157589     0.35569161
 h     -3.34970100    -0.54541039     0.63820959
 h     -3.15256091    -0.81474284    -1.03168339
 h     -1.67078091     1.60335460     0.98803043
          17

 c      1.19397393    -0.39349627    -0.09336947
 c     -0.07818102    -1.04650705    -0.02700126
 c     -1.29972271    -0.25875335    -0.03761370
 c     -1.16800107     1.31781878     0.06974991
 c      0.22143317     1.86111238    -0.02598527
 c      1.33206761     0.97026260     0.00306149
 h     -0.15414994    -2.18701366    -0.01251003
 h     -1.79356082     1.78853755    -0.69390232
 h      0.34098735     2.86901757    -0.04299859
 h      2.32454773     1.62236120     0.02467389
 o      2.21169370    -1.23191579     0.04793007
 h      3.04555019    -0.86902527     0.12375799
 c     -2.55971939    -0.93332418     0.01389387
 h     -2.56908664    -2.02847194     0.35776353
 h     -3.36332867    -0.53001899     0.64207525
 h     -3.15833461    -0.80175691    -1.01895081
 h     -1.67847288     1.61225043     1.01832262
          17

 c      1.20708438    -0.38999578    -0.10115276
 c     -0.08478056    -1.04472826    -0.02128080
 c     -1.29557015    -0.25343659    -0.04009058
 c     -1.17815693     1.32696619     0.07568308
 c      0.21988609     1.85368580    -0.02782141
 c      1.33167740     0.97382176     0.00573542
 h     -0.12353841    -2.20200718    -0.02737674
 h     -1.78234620     1.81396488    -0.69324863
 h      0.35154936     2.91687986    -0.06683186
 h      2.28364792     1.58474544    -0.01211986
 o      2.21305214    -1.23776727     0.05112957
 h      3.07467764    -0.89817824     0.13273014
 c     -2.56390554    -0.94539792     0.00817134
 h     -2.55054046    -2.01468705     0.35027088
 h     -3.37539777    -0.50606758     0.65005737
 h     -3.15326820    -0.79324174    -0.99311857
 h     -1.68527549     1.62204264     1.04868585
          17

 c      1.22078561    -0.38731904    -0.10811941
 c     -0.09251640    -1.04299416    -0.01609495
 c     -1.28970091    -0.24775435    -0.04186544
 c     -1.18865108     1.33518075     0.08191815
 c      0.21797755     1.84415898    -0.02933905
 c      1.33137307     0.98001335     0.00788278
 h     -0.09212270    -2.19911157    -0.04091243
 h     -1.77598324     1.84041545    -0.69538892
 h      0.36398136     2.97113243    -0.09139735
 h      2.23841216     1.53428830    -0.04762367
 o      2.21332887    -1.24460419     0.05405251
 h      3.12125863    -0.91565359     0.14276535
 c     -2.56992191    -0.95762192     0.00199006
 h     -2.52851732    -1.99551526     0.33492356
 h     -3.38068619    -0.47783859     0.65850543
 h     -3.13976599    -0.78978671    -0.95850550
 h     -1.68937335     1.63129186     1.07451182
          17

 c      1.23459108    -0.38534797    -0.11417958
 c     -0.10067309    -1.04118099    -0.01156273
 c     -1.28277437    -0.24187935    -0.04286430
 c     -1.19935280     1.34253815     0.08857116
 c      0.21575711     1.83439896    -0.03059168
 c      1.33002873     0.98752783     0.00941175
 h     -0.06225459    -2.17883853    -0.05236615
 h     -1.77432113     1.86643067    -0.69864717
 h      0.37556354     3.01247652    -0.11568227
 h      2.20559784     1.48290071    -0.08156542
 o      2.21372953    -1.25200113     0.05680678
 h      3.16608693    -0.92842357     0.15202949
 c     -2.57728164    -0.96878371    -0.00407530
 h     -2.50426347    -1.97917023     0.31473433
 h     -3.37552309    -0.44947449     0.66480292
 h     -3.12247301    -0.79121800    -0.92284592
 h     -1.68971674     1.63894113     1.09251463
          17

 c      1.24799570    -0.38392283    -0.11926772
 c     -0.10852995    -1.03891025    -0.00777660
 c     -1.27546901    -0.23595127    -0.04303535
 c     -1.21010680     1.34912774     0.09558386
 c      0.21321068     1.82561251    -0.03164739
 c      1.32630575     0.99488586     0.01036960
 h     -0.03622652    -2.14555375    -0.06109892
 h     -1.77650321     1.89003102    -0.70073388
 h      0.38447766     3.03003173    -0.13872162
 h      2.20464395     1.44379046    -0.11524270
 o      2.21519582    -1.25965639     0.05948469
 h      3.19437232    -0.94129282     0.15906704
 c     -2.58521511    -0.97776923    -0.00932069
 h     -2.47867675    -1.97452845     0.29319371
 h     -3.35822060    -0.42447134     0.66764789
 h     -3.10810398    -0.79638408    -0.89713572
 h     -1.68611047     1.64440335     1.10115215
          17

 c      1.26051459    -0.38292319    -0.12334980
 c     -0.11544097    -1.03555174    -0.00479187
 c     -1.26841052    -0.23007243    -0.04235770
 c     -1.22070761     1.35501177     0.10277226
 c      0.21027052     1.81849690    -0.03257339
 c      1.31996673     1.00127078     0.01081117
 h     -0.01586483    -2.10735044    -0.06668913
 h     -1.78149164     1.90921432    -0.69947155
 h      0.38964575     3.01939649    -0.15987289
 h      2.24213776     1.42232109    -0.14975737
 o      2.21816630    -1.26740975     0.06213370
 h      3.19923220    -0.95629621     0.16320980
 c     -2.59285834    -0.98393902    -0.01303892
 h     -2.45246865    -1.98666417     0.27271239
 h     -3.32904325    -0.40535966     0.66699043
 h     -3.10341863    -0.80363813    -0.89243114
 h     -1.67918938     1.64759748     1.10081282
          17

 c      1.27173019    -0.38229232    -0.12642963
 c     -0.12090305    -1.03030727    -0.00262307
 c     -1.26211549    -0.22431504    -0.04084525
 c     -1.23088814     1.36018879     0.10986628
 c      0.20682383     1.81336895    -0.03343149
 c      1.31257009     1.00677103     0.01057337
 h     -0.00218250    -2.07484694    -0.06895347
 h     -1.78847870     1.92241632    -0.69338541
 h      0.39054826     2.98090364    -0.17891598
 h      2.30341369     1.41335436    -0.18315832
 o      2.22261079    -1.27519632     0.06475543
 h      3.18095248    -0.97331920     0.16454250
 c     -2.59954719    -0.98732949    -0.01498308
 h     -2.42682856    -2.01335249     0.25356735
 h     -3.29014997    -0.39339902     0.66398327
 h     -3.11126053    -0.81226026    -0.91318199
 h     -1.67036474     1.64897654     1.09391651
          17

 c      1.28133264    -0.38201567    -0.12854393
 c     -0.12457198    -1.02248858    -0.00125689
 c     -1.25695871    -0.21873038    -0.03854608
 c     -1.24032663     1.36457475     0.11654059
 c      0.20273404     1.81012995    -0.03425921
 c      1.30623035     1.01168311     0.00936866
 h      0.00456888    -2.05763099    -0.06777939
 h     -1.79710872     1.92881703    -0.68202691
 h      0.38728004     2.91960465    -0.19623665
 h      2.36660144     1.40950361    -0.21155487
 o      2.22802609    -1.28304044     0.06730105
 h      3.14698706    -0.99024131     0.16391913
 c     -2.60496727    -0.98849628    -0.01575644
 h     -2.40372571    -2.04640390     0.23455977
 h     -3.24555598    -0.38825835     0.66104558
 h     -3.12848540    -0.82322048    -0.95328585
 h     -1.66168528     1.64950147     1.08478685
          17

 c      1.28912898    -0.38210219    -0.12974455
 c     -0.12621069    -1.01192962    -0.00067998
 c     -1.25317049    -0.21335067    -0.03554025
 c     -1.24868026     1.36801244     0.12247622
 c      0.19785453     1.80808329    -0.03502424
 c      1.30246622     1.01608915     0.00699237
 h      0.00429017    -2.05920739    -0.06282503
 h     -1.80755206     1.92848104    -0.66606119
 h      0.38089961     2.84696476    -0.21327450
 h      2.41557952     1.40633445    -0.23173552
 o      2.23339614    -1.29108290     0.06966285
 h      3.11264796    -1.00267410     0.16304212
 c     -2.60898628    -0.98823496    -0.01657700
 h     -2.38538123    -2.07617937     0.21446386
 h     -3.20081000    -0.38791529     0.66181377
 h     -3.14866497    -0.83799562    -1.00026148
 h     -1.65545360     1.65043061     1.07887171
          17

 c      1.29502159    -0.38257585    -0.13007597
 c     -0.12563607    -0.99916427    -0.00088884
 c     -1.25086132    -0.20818611    -0.03193581
 c     -1.25564817     1.37031621     0.12748749
 c      0.19200930     1.80576348    -0.03555932
 c      1.30203657     1.01990009     0.00337365
 h     -0.00343480    -2.07486121    -0.05348630
 h     -1.82047109     1.92233758    -0.64715271
 h      0.37390748     2.78263663    -0.23321631
 h      2.44165865     1.40219414    -0.24196714
 o      2.23743300    -1.29954480     0.07169728
 h      3.09745344    -1.00483940     0.16408134
 c     -2.61146929    -0.98734688    -0.01871794
 h     -2.37353829    -2.09508800     0.19281917
 h     -3.16189064    -0.38931879     0.67041763
 h     -3.16590046    -0.85714978    -1.04195442
 h     -1.65349518     1.65282760     1.08098126
          17

 c      1.29897964    -0.38346296    -0.12956050
 c     -0.12273631    -0.98515651    -0.00186452
 c     -1.25005732    -0.20322795    -0.02786065
 c     -1.26104921     1.37133863     0.13167069
 c      0.18501892     1.80131269    -0.03557044
 c      1.30514251     1.02297023    -0.00145779
 h     -0.01900179    -2.09487370    -0.03929543
 h     -1.83685023     1.91196938    -0.62761421
 h      0.36977662     2.75005099    -0.26087159
 h      2.44144987     1.39703907    -0.24174836
 o      2.23946725    -1.30848195     0.07332131
 h      3.11119650    -0.99383815     0.16817753
 c     -2.61232344    -0.98640110    -0.02308321
 h     -2.36903749    -2.09892196     0.16995961
 h     -3.13325478    -0.39017232     0.68963294
 h     -3.17641198    -0.88003789    -1.06980474
 h     -1.65634090     1.65695000     1.09310646
          17

 c      1.30102499    -0.38478705    -0.12819821
 c     -0.11752595    -0.97088253    -0.00354433
 c     -1.25072041    -0.19846299    -0.02345136
 c     -1.26487702     1.37101942     0.13543620
 c      0.17692064     1.79391294    -0.03491575
 c      1.31158139     1.02514640    -0.00740031
 h     -0.04218071    -2.10942216    -0.02030360
 h     -1.85762124     1.89918562    -0.60976913
 h      0.37002308     2.75967602    -0.29934551
 h      2.41551127     1.39184785    -0.23152835
 o      2.24009984    -1.31755286     0.07458814
 h      3.14367157    -0.97352776     0.17427774
 c     -2.61163382    -0.98552795    -0.02998847
 h     -2.37165799    -2.08707605     0.14680093
 h     -3.11619784    -0.39083168     0.71876565
 h     -3.17850653    -0.90514733    -1.07922691
 h     -1.66294672     1.66199371     1.11342953
          17

 c      1.30123906    -0.38657623    -0.12597589
 c     -0.11018290    -0.95707929    -0.00581728
 c     -1.25274304    -0.19389068    -0.01884352
 c     -1.26730426     1.36939487     0.13934933
 c      0.16815040     1.78469945    -0.03394335
 c      1.32073151     1.02625773    -0.01428101
 h     -0.07189849    -2.11144328     0.00286423
 h     -1.88310133     1.88546099    -0.59513623
 h      0.37191383     2.79828697    -0.34595033
 h      2.36874426     1.38870510    -0.21270029
 o      2.24049159    -1.32620884     0.07561512
 h      3.17584821    -0.95137761     0.18028469
 c     -2.60966971    -0.98438009    -0.03915726
 h     -2.38006426    -2.06259835     0.12469845
 h     -3.10902149    -0.39435884     0.75332071
 h     -3.17227354    -0.93045082    -1.06929057
 h     -1.67122851     1.66645035     1.13743565
          17

 c      1.29977826    -0.38886126    -0.12287717
 c     -0.10105499    -0.94417282    -0.00853797
 c     -1.25593331    -0.18953313    -0.01416666
 c     -1.26864616     1.36658489     0.14389607
 c      0.15932882     1.77554988    -0.03331313
 c      1.33137689     1.02605175    -0.02183546
 h     -0.10637556    -2.09740919     0.02917637
 h     -1.91249817     1.87150774    -0.58383275
 h      0.37106658     2.84318609    -0.39419612
 h      2.31232931     1.39148898    -0.18781447
 o      2.24150938    -1.33398008     0.07649076
 h      3.19330641    -0.93370623     0.18453177
 c     -2.60674076    -0.98227017    -0.04987482
 h     -2.39184396    -2.03218316     0.10539004
 h     -3.10867468    -0.40465224     0.78690578
 h     -3.15960045    -0.95362237    -1.04279007
 h     -1.67893725     1.66874911     1.16006481
          17

 c      1.29688901    -0.39166072    -0.11889321
 c     -0.09064142    -0.93227984    -0.01154576
 c     -1.26001186    -0.18543268    -0.00954468
 c     -1.26930728     1.36276394     0.14934355
 c      0.15100024     1.76782717    -0.03362798
 c      1.34158737     1.02410318    -0.02970932
 h     -0.14338767    -2.06733711     0.05742853
 h     -1.94382796     1.85724598    -0.57459374
 h      0.36441748     2.87709332    -0.43810673
 h      2.26510887     1.40667883    -0.16047795
 o      2.24352996    -1.34056619     0.07725228
 h      3.18933151    -0.92415866     0.18616512
 c     -2.60301807    -0.97838273    -0.06112224
 h     -2.40380784    -2.00530969     0.09084543
 h     -3.11227025    -0.42456494     0.81353342
 h     -3.14455039    -0.97224152    -1.00681541
 h     -1.68428151     1.66772380     1.17735204
          17

 c      1.29291483    -0.39497336    -0.11403443
 c     -0.07955218    -0.92122408    -0.01468635
 c     -1.26462944    -0.18163931    -0.00509876
 c     -1.26971768     1.35811758     0.15573583
 c      0.14355646     1.76219545    -0.03530526
 c      1.34926853     1.01991815    -0.03757984
 h     -0.18058716    -2.02476490     0.08651550
 h     -1.97436947     1.84217715    -0.56541060
 h      0.35067411     2.89060848    -0.47373770
 h      2.24747767     1.44176599    -0.13380854
 o      2.24649891    -1.34583731     0.07789233
 h      3.16400344    -0.92368482     0.18508639
 c     -2.59839904    -0.97207009    -0.07163613
 h     -2.41280934    -1.99119429     0.08274945
 h     -3.11778059    -0.45509151     0.82896708
 h     -3.13357173    -0.98416162    -0.97287831
 h     -1.68617037     1.66279510     1.18712233
          17

 c      1.28827372    -0.39880133    -0.10833779
 c     -0.06844561    -0.91057247    -0.01783554
 c     -1.26939702    -0.17818926    -0.00094685
 c     -1.27025955     1.35280169     0.16295795
 c      0.13723499     1.75883634    -0.03859760
 c      1.35364864     1.01353322    -0.04534374
 h     -0.21589539    -1.97658297     0.11573398
 h     -2.00138805     1.82586667    -0.55434804
 h      0.32978822     2.87998529    -0.49895612
 h      2.26443043     1.49817336    -0.10816339
 o      2.24994482    -1.34985461     0.07836045
 h      3.12405965    -0.93024201     0.18198056
 c     -2.59253119    -0.96322887    -0.08011583
 h     -2.41688195    -1.99391753     0.08158340
 h     -3.12419616    -0.49533325     0.83124255
 h     -3.13407133    -0.98803215    -0.95409607
 h     -1.68423953     1.65397817     1.18910132
          17

 c      1.28342314    -0.40316729    -0.10186499
 c     -0.05796454    -0.89975504    -0.02091656
 c     -1.27391926    -0.17508542     0.00280383
 c     -1.27120059     1.34691745     0.17079729
 c      0.13214179     1.75760393    -0.04362020
 c      1.35575904     1.00592606    -0.05303851
 h     -0.24786989    -1.93187518     0.14500944
 h     -2.02277889     1.80828186    -0.54015144
 h      0.30255351     2.84549788    -0.51313690
 h      2.30026972     1.56657127    -0.08216395
 o      2.25293896    -1.35291877     0.07855651
 h      3.08361815    -0.93807781     0.17844330
 c     -2.58513907    -0.95248888    -0.08580799
 h     -2.41576999    -2.00984153     0.08597930
 h     -3.13154380    -0.54274412     0.82089807
 h     -3.15011100    -0.98350771    -0.95791935
 h     -1.67882234     1.64183748     1.18485320
          17

 c      1.27883223    -0.40808793    -0.09469611
 c     -0.04870785    -0.88832315    -0.02388552
 c     -1.27782494    -0.17228807     0.00606817
 c     -1.27264448     1.34050502     0.17897964
 c      0.12828010     1.75802459    -0.05033303
 c      1.35704633     0.99846746    -0.06062455
 h     -0.27565632    -1.89896495     0.17473768
 h     -2.03745300     1.78991827    -0.52251811
 h      0.27051926     2.79143861    -0.51737879
 h      2.33490420     1.63336436    -0.05541860
 o      2.25427281    -1.35552621     0.07835003
 h      3.06145164    -0.93859862     0.17668810
 c     -2.57640108    -0.94099154    -0.08902602
 h     -2.41036965    -2.03030635     0.09308876
 h     -3.14093079    -0.59351283     0.80105688
 h     -3.17849804    -0.97087662    -0.98052447
 h     -1.67089212     1.62741732     1.17764420
          17

 c      1.27496622    -0.41351347    -0.08692395
 c     -0.04126540    -0.87626117    -0.02667155
 c     -1.28079297    -0.16972511     0.00879123
 c     -1.27451538     1.33355618     0.18720146
 c      0.12555430     1.75916220    -0.05846183
 c      1.35840094     0.99229507    -0.06796687
 h     -0.29827981    -1.88161585     0.20506597
 h     -2.04548784     1.77177755    -0.50211626
 h      0.23608876     2.72767799    -0.51541264
 h      2.35515414     1.68775675    -0.02882726
 o      2.25324075    -1.35800859     0.07767440
 h      3.06862406    -0.92635154     0.17805169
 c     -2.56687033    -0.92995968    -0.09088391
 h     -2.40183029    -2.04638203     0.09960747
 h     -3.15444939    -0.64319984     0.77698415
 h     -3.21065220    -0.95076268    -1.01064427
 h     -1.66189719     1.61210103     1.17204996
          17

 c      1.27225833    -0.41928364    -0.07865066
 c     -0.03624210    -0.86408447    -0.02911743
 c     -1.28257323    -0.16731324     0.01095120
 c     -1.27658842     1.32604596     0.19519643
 c      0.12377209     1.75946846    -0.06739744
 c      1.36013817     0.98815288    -0.07490538
 h     -0.31399963    -1.87757685     0.23515312
 h     -2.04808264     1.75525788    -0.48042445
 h      0.20240138     2.67142059    -0.51475305
 h      2.35499320     1.72323842    -0.00377133
 o      2.25035613    -1.36014824     0.07661707
 h      3.09716588    -0.90531976     0.18155494
 c     -2.55714018    -0.92036484    -0.09259419
 h     -2.39104285    -2.05175432     0.10260480
 h     -3.17447199    -0.68768496     0.75456150
 h     -3.23763155    -0.92413881    -1.03723997
 h     -1.65335881     1.59730914     1.17294645
          17

 c      1.27105299    -0.42512714    -0.06998713
 c     -0.03417550    -0.85261795    -0.03098597
 c     -1.28300081    -0.16497692     0.01255799
 c     -1.27856860     1.31798064     0.20284546
 c      0.12271421     1.75707245    -0.07629198
 c      1.36222483     0.98643079    -0.08129638
 h     -0.32064831    -1.88083844     0.26320253
 h     -2.04730675     1.74196829    -0.45940640
 h      0.17233878     2.64384448    -0.52552283
 h      2.33310338     1.73672573     0.01841227
 o      2.24679389    -1.36142978     0.07535284
 h      3.12893030    -0.88487023     0.18494404
 c     -2.54773020    -0.91277991    -0.09498224
 h     -2.37853061    -2.04347132     0.09989401
 h     -3.20211216    -0.72409065     0.73782092
 h     -3.25297338    -0.89226911    -1.05313877
 h     -1.64624690     1.58404592     1.18383027
          17

 c      1.27153259    -0.43069396    -0.06105555
 c     -0.03538600    -0.84268198    -0.03202033
 c     -1.28200694    -0.16265864     0.01364794
 c     -1.28019290     1.30944652     0.21026503
 c      0.12225015     1.75102102    -0.08465362
 c      1.36442264     0.98718691    -0.08702714
 h     -0.31658521    -1.88505945     0.28713845
 h     -2.04558599     1.73343596    -0.44099496
 h      0.14701003     2.65560694    -0.55336815
 h      2.29152119     1.72793712     0.03668300
 o      2.24353595    -1.36147358     0.07403612
 h      3.14918297    -0.87266426     0.18638377
 c     -2.53916228    -0.90736327    -0.09833395
 h     -2.36450390    -2.02185336     0.09013876
 h     -3.23575669    -0.75107556     0.72718243
 h     -3.25308291    -0.85655083    -1.05510027
 h     -1.64046677     1.57252299     1.20523499
          17

 c      1.27366007    -0.43559274    -0.05199286
 c     -0.03986418    -0.83490052    -0.03200163
 c     -1.27962783    -0.16032176     0.01427645
 c     -1.28130209     1.30064175     0.21777343
 c      0.12230302     1.74222062    -0.09286979
 c      1.36628483     0.99009908    -0.09203037
 h     -0.30136765    -1.88570580     0.30525421
 h     -2.04494666     1.73070197    -0.42643095
 h      0.12607272     2.69582246    -0.59321514
 h      2.23589082     1.69980512     0.05056120
 o      2.24112783    -1.36015829     0.07276811
 h      3.15050483    -0.87253858     0.18496077
 c     -2.53197030    -0.90389810    -0.10250313
 h     -2.34891685    -1.99043330     0.07289305
 h     -3.27114342    -0.76842531     0.72003995
 h     -3.23689265    -0.81836557    -1.04305135
 h     -1.63488696     1.56215654     1.23444204
          17

 c      1.27716593    -0.43941948    -0.04295133
 c     -0.04724040    -0.82963934    -0.03078189
 c     -1.27600886    -0.15795310     0.01451197
 c     -1.28185475     1.29188242     0.22573495
 c      0.12271758     1.73246098    -0.10175876
 c      1.36701095     0.99435185    -0.09632276
 h     -0.27591318    -1.88078147     0.31656705
 h     -2.04629004     1.73393138    -0.41571046
 h      0.10933440     2.74351658    -0.63458220
 h      2.17712763     1.66001513     0.06064846
 o      2.23971491    -1.35759061     0.07159981
 h      3.13218534    -0.88483725     0.18060600
 c     -2.52657038    -0.90183443    -0.10710655
 h     -2.33146672    -1.95597436     0.04859114
 h     -3.30294368    -0.77654982     0.71289862
 h     -3.20575221    -0.77891273    -1.01978797
 h     -1.62789821     1.55194311     1.26674166
          17

 c      1.28158331    -0.44178721    -0.03409551
 c     -0.05682558    -0.82700353    -0.02830012
 c     -1.27139930    -0.15556886     0.01443325
 c     -1.28190061     1.28357676     0.23440439
 c      0.12325763     1.72319946    -0.11194728
 c      1.36530432     0.99856247    -0.10006536
 h     -0.24235785    -1.87092216     0.32097476
 h     -2.04912457     1.74226131    -0.40748609
 h      0.09703291     2.78186400    -0.66901675
 h      2.13288828     1.62235501     0.06936245
 o      2.23904193    -1.35408877     0.07053164
 h      3.10012012    -0.90652010     0.17406171
 c     -2.52309641    -0.90038498    -0.11161715
 h     -2.31162432    -1.92771811     0.01831989
 h     -3.32642955    -0.77626787     0.70309533
 h     -3.16369545    -0.73891294    -0.99130419
 h     -1.61804074     1.54090869     1.29720566
          17

 c      1.28631858    -0.44236694    -0.02559438
 c     -0.06770434    -0.82685559    -0.02458803
 c     -1.26613219    -0.15322175     0.01413010
 c     -1.28153102     1.27617077     0.24386675
 c      0.12366737     1.71530244    -0.12372978
 c      1.35975647     1.00116759    -0.10353416
 h     -0.20374229    -1.85924479     0.31930087
 h     -2.05194013     1.75401032    -0.39951987
 h      0.08943588     2.80126126    -0.69185117
 h      2.12281103     1.60270171     0.08053753
 o      2.23838892    -1.35019454     0.06950653
 h      3.06766060    -0.93082766     0.16694590
 c     -2.52129408    -0.89880621    -0.11534278
 h     -2.28900510    -1.91448883    -0.01678974
 h     -3.33839997    -0.76874314     0.68943005
 h     -3.11754488    -0.69815327    -0.96707036
 h     -1.60435240     1.52839357     1.32195574
          17

 c      1.29074066    -0.44092925    -0.01760822
 c     -0.07886494    -0.82886603    -0.01975890
 c     -1.26058898    -0.15100522     0.01370529
 c     -1.28082276     1.27008096     0.25405864
 c      0.12370680     1.70921161    -0.13715024
 c      1.35016101     1.00154490    -0.10682758
 h     -0.16351954    -1.85075268     0.31315048
 h     -2.05296296     1.76714639    -0.38941767
 h      0.08662315     2.79752041    -0.70131146
 h      2.15282820     1.60618869     0.09582381
 o      2.23669946    -1.34658676     0.06842723
 h      3.05337655    -0.94858946     0.16142600
 c     -2.52055682    -0.89682104    -0.11751524
 h     -2.26428050    -1.91995274    -0.05621088
 h     -3.33754606    -0.75537581     0.67217873
 h     -3.07544123    -0.65529646    -0.95837008
 h     -1.58644833     1.51416224     1.33875917
          17

 c      1.29427612    -0.43735610    -0.01027274
 c     -0.08933686    -0.83263273    -0.01396629
 c     -1.25515887    -0.14904963     0.01327243
 c     -1.27979187     1.26563137     0.26480976
 c      0.12316493     1.70508342    -0.15207571
 c      1.33809926     1.00042879    -0.10965353
 h     -0.12493431    -1.85081716     0.30440496
 h     -2.05086362     1.77978968    -0.37527677
 h      0.08843021     2.77034642    -0.69771287
 h      2.20799428     1.62241612     0.11204213
 o      2.23332752    -1.34370493     0.06724430
 h      3.06899589    -0.95424740     0.15877696
 c     -2.52020173    -0.89475801    -0.11775719
 h     -2.23990784    -1.94006715    -0.09988085
 h     -3.32466095    -0.73760434     0.65301061
 h     -3.04280345    -0.60900313    -0.97279270
 h     -1.56447723     1.49842830     1.34725439
          17

 c      1.29649245    -0.43162417    -0.00368568
 c     -0.09829724    -0.83786644    -0.00733935
 c     -1.25020575    -0.14751034     0.01294481
 c     -1.27836421     1.26300901     0.27586683
 c      0.12187009     1.70278042    -0.16820512
 c      1.32567188     0.99887007    -0.11159587
 h     -0.09055952    -1.86280192     0.29441996
 h     -2.04518708     1.79059348    -0.35606485
 h      0.09441202     2.72335994    -0.68342362
 h      2.26711646     1.63760282     0.12435378
 o      2.22881345    -1.34140705     0.06603699
 h      3.10688704    -0.95127013     0.15807811
 c     -2.51978272    -0.89316029    -0.11663935
 h     -2.21961887    -1.96573720    -0.14732789
 h     -3.30279480    -0.71665506     0.63494237
 h     -3.01893536    -0.56021827    -1.00832228
 h     -1.53904336     1.48184141     1.34904525
          17

 c      1.29712853    -0.42381449     0.00210046
 c     -0.10510823    -0.84453682     0.00006344
 c     -1.24604169    -0.14654994     0.01281787
 c     -1.27636581     1.26224308     0.28690376
 c      0.11970605     1.70170643    -0.18500960
 c      1.31445696     0.99752498    -0.11237233
 h     -0.06226893    -1.88619890     0.28346244
 h     -2.03653579     1.79898232    -0.33175859
 h      0.10379532     2.66573018    -0.66360897
 h      2.31474095     1.64298314     0.12937741
 o      2.22436896    -1.33923943     0.06494525
 h      3.14805237    -0.94757329     0.15730265
 c     -2.51904438    -0.89236584    -0.11557812
 h     -2.20709927    -1.98754739    -0.19714208
 h     -3.27701287    -0.69332898     0.62204989
 h     -2.99897553    -0.51270257    -1.05462812
 h     -1.51109672     1.46542990     1.34766006
          17

 c      1.29608321    -0.41414350     0.00707973
 c     -0.10932174    -0.85284497     0.00824000
 c     -1.24289422    -0.14632258     0.01295795
 c     -1.27353607     1.26321239     0.29755316
 c      0.11661064     1.70059579    -0.20165434
 c      1.30540056     0.99667247    -0.11185928
 h     -0.04146304    -1.91687042     0.27089761
 h     -2.02655508     1.80524237    -0.30329510
 h      0.11554841     2.61428536    -0.64714267
 h      2.34233022     1.63480437     0.12550278
 o      2.22096421    -1.33682068     0.06407148
 h      3.17653895    -0.94905497     0.15490669
 c     -2.51773228    -0.89243704    -0.11615345
 h     -2.20501003    -1.99867222    -0.24719606
 h     -3.25309284    -0.66802975     0.61837589
 h     -2.97831937    -0.47101229    -1.09976135
 h     -1.48172680     1.45043154     1.34804334
          17

 c      1.29338019    -0.40298701     0.01128922
 c     -0.11068552    -0.86304622     0.01719024
 c     -1.24086667    -0.14696507     0.01340403
 c     -1.26957165     1.26568068     0.30749588
 c      0.11254055     1.69771915    -0.21712250
 c      1.29900127     0.99639512    -0.11004475
 h     -0.02914552    -1.94909297     0.25587059
 h     -2.01772538     1.81044027    -0.27234721
 h      0.12877994     2.59084011    -0.64509121
 h      2.34615997     1.61244430     0.11229797
 o      2.21904623    -1.33392194     0.06345930
 h      3.18397849    -0.95816889     0.15020451
 c     -2.51566455    -0.89321336    -0.11951483
 h     -2.21461795    -1.99572700    -0.29518680
 h     -3.23509519    -0.64127674     0.62589494
 h     -2.95462836    -0.43863486    -1.13465575
 h     -1.45183676     1.43798310     1.35520659
          17

 c      1.28913488    -0.39087384     0.01480349
 c     -0.10915999    -0.87526867     0.02687136
 c     -1.23991184    -0.14859683     0.01418048
 c     -1.26420202     1.26935311     0.31659936
 c      0.10743436     1.69213561    -0.23082377
 c      1.29544013     0.99667118    -0.10699876
 h     -0.02580502    -1.97769994     0.23786398
 h     -2.01284820     1.81607851    -0.24086085
 h      0.14305492     2.60741219    -0.66351373
 h      2.32602885     1.57738131     0.09011773
 o      2.21858577    -1.33043527     0.06310585
 h      3.16904546    -0.97457779     0.14320707
 c     -2.51292621    -0.89429885    -0.12612573
 h     -2.23574698    -1.97881805    -0.33914628
 h     -3.22340021    -0.61446271     0.64278970
 h     -2.92763373    -0.41743711    -1.15403304
 h     -1.42182006     1.42875244     1.37215658
          17

 c      1.28352839    -0.37845701     0.01772894
 c     -0.10491998    -0.88941223     0.03718257
 c     -1.23982930    -0.15132141     0.01531303
 c     -1.25727544     1.27393964     0.32500023
 c      0.10128027     1.68479551    -0.24309653
 c      1.29455161     0.99736762    -0.10287295
 h     -0.03128913    -1.99934632     0.21689412
 h     -2.01419239     1.82347731    -0.21037715
 h      0.15765818     2.65324062    -0.69757863
 h      2.28562560     1.53326177     0.06006597
 o      2.21910225    -1.32637146     0.06297025
 h      3.13731522    -0.99549070     0.13450695
 c     -2.50988484    -0.89504294    -0.13581014
 h     -2.26683849    -1.95159511    -0.37785543
 h     -3.21516579    -0.59003157     0.66387030
 h     -2.89849704    -0.40772605    -1.15596212
 h     -1.39149840     1.42275723     1.39831884
          17

 c      1.27679634    -0.36645897     0.02019839
 c     -0.09833927    -0.90512089     0.04796954
 c     -1.24028412    -0.15522446     0.01684128
 c     -1.24881845     1.27920807     0.33303166
 c      0.09419375     1.67757207    -0.25473698
 c      1.29560808     0.99815694    -0.09791701
 h     -0.04477676    -2.01300778     0.19347048
 h     -2.02254185     1.83307647    -0.18139102
 h      0.17103863     2.70612127    -0.73717373
 h      2.23466009     1.48686479     0.02414359
 o      2.21961681    -1.32189087     0.06297610
 h      3.10224319    -1.01552598     0.12524008
 c     -2.50701192    -0.89460134    -0.14794555
 h     -2.30516364    -1.92122495    -0.41115740
 h     -3.20658003    -0.57079024     0.68283085
 h     -2.86946378    -0.40824527    -1.14157616
 h     -1.36039675     1.41951284     1.42978410
          17

 c      1.26922731    -0.35560339     0.02236552
 c     -0.08995366    -0.92180235     0.05903965
 c     -1.24084314    -0.16036477     0.01882239
 c     -1.23904882     1.28500081     0.34105438
 c      0.08639776     1.67192963    -0.26638275
 c      1.29706196     0.99842123    -0.09246634
 h     -0.06486224    -2.02005397     0.16845136
 h     -2.03670101     1.84408003    -0.15317554
 h      0.18143039     2.74808732    -0.77417653
 h      2.19142530     1.44905729    -0.01495155
 o      2.21878552    -1.31727346     0.06303010
 h      3.08325726    -1.02757851     0.11678128
 c     -2.50467224    -0.89212834    -0.16161678
 h     -2.34740376    -1.89730955    -0.43995559
 h     -3.19477602    -0.55900907     0.69438953
 h     -2.84384643    -0.41587348    -1.11540171
 h     -1.32810129     1.41835572     1.46113858
          17

 c      1.26115838    -0.34655174     0.02439949
 c     -0.08040803    -0.93869198     0.07018600
 c     -1.24102459    -0.16675838     0.02132466
 c     -1.22833448     1.29120573     0.34933551
 c      0.07817601     1.66863891    -0.27837842
 c      1.29685678     0.99743442    -0.08682130
 h     -0.08974705    -2.02392186     0.14283683
 h     -2.05383792     1.85471529    -0.12422802
 h      0.18740441     2.76896121    -0.80402293
 h      2.17902134     1.43230803    -0.05528809
 o      2.21568046    -1.31268538     0.06308009
 h      3.09361706    -1.02697356     0.10981531
 c     -2.50296629    -0.88715224    -0.17571440
 h     -2.39064196    -1.88843214    -0.46546463
 h     -3.17859617    -0.55587511     0.69536096
 h     -2.82609655    -0.42522168    -1.08598581
 h     -1.29443471     1.41869224     1.48739151
          17

 c      1.25295801    -0.33986866     0.02647640
 c     -0.07039675    -0.95498057     0.08121533
 c     -1.24035361    -0.17436117     0.02441227
 c     -1.21711336     1.29770712     0.35802313
 c      0.06982679     1.66796886    -0.29085315
 c      1.29399497     0.99512863    -0.08110313
 h     -0.11749724    -2.02909848     0.11752586
 h     -2.07045266     1.86292208    -0.09301291
 h      0.18796876     2.76438773    -0.82479952
 h      2.20715286     1.44139409    -0.09735262
 o      2.21068319    -1.30793202     0.06315400
 h      3.12648902    -1.01571326     0.10372879
 c     -2.50168526    -0.87998337    -0.18912140
 h     -2.43309527    -1.89724727    -0.48787308
 h     -3.15866408    -0.56132081     0.68501445
 h     -2.82141523    -0.42899315    -1.06529221
 h     -1.25943648     1.42009252     1.50508401
          17

 c      1.24500450    -0.33600011     0.02876205
 c     -0.06060953    -0.97000546     0.09196654
 c     -1.23841703    -0.18306004     0.02812516
 c     -1.20580507     1.30435124     0.36716682
 c      0.06162747     1.66984173    -0.30378207
 c      1.28955806     0.99252007    -0.07540900
 h     -0.14622762    -2.03928189     0.09314329
 h     -2.08340598     1.86703602    -0.05855392
 h      0.18254110     2.73414215    -0.83651322
 h      2.26045276     1.46809635    -0.14199510
 o      2.20502274    -1.30263027     0.06330796
 h      3.16233260    -0.99971962     0.09747114
 c     -2.50047267    -0.87165850    -0.20114531
 h     -2.47378556    -1.91867061    -0.50582587
 h     -3.13728941    -0.57406701     0.66523883
 h     -2.83401237    -0.42055907    -1.06411892
 h     -1.22326087     1.42228493     1.51267184
          17

 c      1.23766489    -0.33521813     0.03139147
 c     -0.05169750    -0.98342872     0.10230843
 c     -1.23491102    -0.19267808     0.03246463
 c     -1.19473634     1.31093617     0.37673152
 c      0.05382084     1.67383187    -0.31697343
 c      1.28531408     0.99093839    -0.07000792
 h     -0.17406524    -2.05549040     0.07008999
 h     -2.09064170     1.86620495    -0.02070094
 h      0.17101749     2.68205465    -0.84117241
 h      2.31508074     1.49969082    -0.18785841
 o      2.19979241    -1.29650133     0.06357400
 h      3.18440773    -0.98397638     0.09042330
 c     -2.49912790    -0.86328439    -0.21207237
 h     -2.51171382    -1.94330884    -0.51744550
 h     -3.11831259    -0.59180870     0.64055385
 h     -2.86417628    -0.39821118    -1.08440658
 h     -1.18607113     1.42511394     1.51059811
          17

 c      1.23126119    -0.33755677     0.03445802
 c     -0.04425127    -0.99528110     0.11212267
 c     -1.22967376    -0.20299171     0.03739495
 c     -1.18409225     1.31721523     0.38659032
 c      0.04659199     1.67902860    -0.32997913
 c      1.28242611     0.99130889    -0.06525675
 h     -0.19901208    -2.07554120     0.04878818
 h     -2.09158086     1.86054118     0.01986064
 h      0.15400673     2.61750935    -0.84375142
 h      2.35409403     1.52667493    -0.23227260
 o      2.19562087    -1.28945038     0.06395741
 h      3.18393708    -0.97110363     0.08244721
 c     -2.49775461    -0.85550328    -0.22315952
 h     -2.54555393    -1.96215106    -0.52160003
 h     -3.10651761    -0.61164003     0.61738381
 h     -2.90716816    -0.36631715    -1.11739710
 h     -1.14794422     1.42849583     1.50129641
          17

 c      1.22602240    -0.34278600     0.03801396
 c     -0.03876278    -1.00583976     0.12129348
 c     -1.22270133    -0.21374885     0.04285894
 c     -1.17389780     1.32290348     0.39651538
 c      0.04003295     1.68388825    -0.34197700
 c      1.28134681     0.99403455    -0.06148526
 h     -0.21900249    -2.09533837     0.02986404
 h     -2.08725260     1.85108591     0.06175818
 h      0.13305878     2.55715627    -0.85353838
 h      2.36892259     1.54372068    -0.27263912
 o      2.19271218    -1.28154705     0.06444930
 h      3.15952605    -0.96161444     0.07368097
 c     -2.49666372    -0.84849882    -0.23583926
 h     -2.57383848    -1.96909768    -0.51840759
 h     -3.10604559    -0.63085232     0.60182929
 h     -2.95566984    -0.33174261    -1.15055063
 h     -1.10878648     1.43238064     1.48903876
          17

 c      1.22204590    -0.35043381     0.04207740
 c     -0.03556860    -1.01544366     0.12971458
 c     -1.21415477    -0.22468242     0.04879414
 c     -1.16403740     1.32768969     0.40621655
 c      0.03416268     1.68653361    -0.35187477
 c      1.28207708     0.99909220    -0.05895493
 h     -0.23221680    -2.11082943     0.01410451
 h     -2.08014628     1.83961490     0.10318902
 h      0.11017682     2.52148354    -0.88303696
 h      2.35665664     1.54846142    -0.30693610
 o      2.19086975    -1.27301945     0.06503716
 h      3.11685618    -0.95397364     0.06436078
 c     -2.49629030    -0.84215074    -0.25093211
 h     -2.59524059    -1.96157828    -0.50917295
 h     -3.11808937    -0.64780147     0.59646621
 h     -3.00276758    -0.30034781    -1.17397688
 h     -1.06829155     1.43670366     1.47925360
          17

 c      1.21926771    -0.35985478     0.04664109
 c     -0.03479182    -1.02435535     0.13730615
 c     -1.20436073    -0.23551374     0.05513871
 c     -1.15431625     1.33126136     0.41545737
 c      0.02905940     1.68601874    -0.35903881
 c      1.28433024     1.00613102    -0.05784607
 h     -0.23743134    -2.11943631     0.00226499
 h     -2.07362107     1.82823014     0.14230146
 h      0.08615599     2.52011266    -0.93955779
 h      2.31839083     1.54069537    -0.33388084
 o      2.18944588    -1.26428389     0.06571642
 h      3.06957771    -0.94412642     0.05463077
 c     -2.49716267    -0.83610309    -0.26840571
 h     -2.60882274    -1.94053291    -0.49614834
 h     -3.13977287    -0.66208537     0.59883832
 h     -3.04323380    -0.27593046    -1.18211101
 h     -1.02604370     1.44130454     1.47694258
          17

 c      1.21745301    -0.37031093     0.05168109
 c     -0.03631168    -1.03269598     0.14402969
 c     -1.19379974    -0.24595059     0.06182541
 c     -1.14454738     1.33335656     0.42420700
 c      0.02490276     1.68322944    -0.36403496
 c      1.28752513     1.01451997    -0.05822915
 h     -0.23423100    -2.12070058    -0.00513276
 h     -2.07078888     1.81873140     0.17766416
 h      0.06015404     2.54137649    -1.01655204
 h      2.25941171     1.52248444    -0.35330722
 o      2.18745646    -1.25593418     0.06650642
 h      3.03751815    -0.92569887     0.04427998
 c     -2.49976764    -0.82980551    -0.28760147
 h     -2.61425623    -1.91038824    -0.48225655
 h     -3.16553982    -0.67391830     0.60330904
 h     -3.07365793    -0.26039770    -1.17310032
 h     -0.98185053     1.44582533     1.48455748
          17

 c      1.21621438    -0.38103351     0.05716321
 c     -0.03977715    -1.04043286     0.14989625
 c     -1.18307430    -0.25568496     0.06877018
 c     -1.13462851     1.33383066     0.43270075
 c      0.02182182     1.67980999    -0.36812527
 c      1.29061509     1.02334115    -0.05999479
 h     -0.22305378    -2.11639392    -0.00794474
 h     -2.07316450     1.81195457     0.20865659
 h      0.03159499     2.56498778    -1.09935354
 h      2.19105154     1.49912103    -0.36710703
 o      2.18432629    -1.24850280     0.06744957
 h      3.03478000    -0.89387912     0.03274785
 c     -2.50435655    -0.82258093    -0.30757370
 h     -2.61194734    -1.87878127    -0.47072548
 h     -3.18961127    -0.68350642     0.60418574
 h     -3.09241593    -0.25396209    -1.14815365
 h     -0.93616088     1.44967179     1.50075792
          17

 c      1.21506819    -0.39126499     0.06304525
 c     -0.04466302    -1.04740384     0.15496626
 c     -1.17285946    -0.26439573     0.07586438
 c     -1.12458168     1.33268840     0.44134847
 c      0.01981771     1.67697211    -0.37240872
 c      1.29191723     1.03136822    -0.06275031
 h     -0.20507688    -2.11022376    -0.00645832
 h     -2.07986362     1.80747081     0.23554226
 h      0.00103162     2.57595443    -1.17504514
 h      2.13254918     1.48012622    -0.38052836
 o      2.18076094    -1.24208777     0.06856348
 h      3.05559075    -0.85130533     0.01988256
 c     -2.51082452    -0.81380393    -0.32728726
 h     -2.60289516    -1.85497947    -0.46454057
 h     -3.20759186    -0.69087931     0.59762231
 h     -3.09998544    -0.25490903    -1.11155863
 h     -0.89021763     1.45210721     1.52116430
          17

 c      1.21351659    -0.40031427     0.06927755
 c     -0.05035068    -1.05338912     0.15933716
 c     -1.16384511    -0.27175996     0.08297491
 c     -1.11453406     1.33005460     0.45057021
 c      0.01878338     1.67530916    -0.37755811
 c      1.28952054     1.03730561    -0.06588278
 h     -0.18193926    -2.10694802    -0.00130108
 h     -2.08796611     1.80388664     0.25918202
 h     -0.03033025     2.56666215    -1.23542029
 h      2.10634909     1.47681553    -0.40138223
 o      2.17825990    -1.23642538     0.06981110
 h      3.08136832    -0.80643006     0.00641539
 c     -2.51867723    -0.80327797    -0.34566367
 h     -2.58822747    -1.84607043    -0.46580820
 h     -3.21695564    -0.69599006     0.58209322
 h     -3.09969050    -0.25893679    -1.07122745
 h     -0.84579103     1.45242286     1.54042261
          17

 c      1.21112874    -0.40762808     0.07580511
 c     -0.05621938    -1.05824216     0.16311652
 c     -1.15667992    -0.27747327     0.08995223
 c     -1.10464972     1.32610821     0.46067086
 c      0.01852072     1.67499305    -0.38389492
 c      1.28276002     1.04056803    -0.06910542
 h     -0.15535456    -2.11071653     0.00682787
 h     -2.09376886     1.79952424     0.28061750
 h     -0.06113029     2.53453581    -1.27614616
 h      2.12098243     1.49318584    -0.43344091
 o      2.17808547    -1.23123167     0.07113431
 h      3.09628338    -0.76728505    -0.00657603
 c     -2.52704496    -0.79161974    -0.36160051
 h     -2.56885421    -1.85268665    -0.47544150
 h     -3.21703407    -0.69884097     0.55828202
 h     -3.09820222    -0.25876248    -1.03871338
 h     -0.80471368     1.45007723     1.55405671
          17

 c      1.20760929    -0.41283825     0.08256988
 c     -0.06172497    -1.06203357     0.16639111
 c     -1.15191879    -0.28127814     0.09664442
 c     -1.09505600     1.32101886     0.47178541
 c      0.01875907     1.67592606    -0.39148260
 c      1.27297164     1.04166992    -0.07288336
 h     -0.12681519    -2.12311843     0.01749403
 h     -2.09410682     1.79306008     0.30076461
 h     -0.09011040     2.48025980    -1.29581168
 h      2.16223057     1.52113769    -0.47128037
 o      2.18089952    -1.22632778     0.07248793
 h      3.09236363    -0.73876456    -0.01821821
 c     -2.53484623    -0.78012605    -0.37419771
 h     -2.54570465    -1.86854822    -0.49339366
 h     -3.20897623    -0.69954275     0.52893723
 h     -3.10360867    -0.24601261    -1.02622997
 h     -0.76848139     1.44476181     1.55944413
          17

 c      1.20284999    -0.41576649     0.08950939
 c     -0.06644568    -1.06509752     0.16921375
 c     -1.14996853    -0.28299586     0.10291390
 c     -1.08579798     1.31490706     0.48386600
 c      0.01920003     1.67777040    -0.40012785
 c      1.26214875     1.04148386    -0.07795439
 h     -0.09758489    -2.14223315     0.03067184
 h     -2.08721963     1.78390052     0.32027623
 h     -0.11632824     2.40736823    -1.29603147
 h      2.20870504     1.54891723    -0.50594952
 o      2.18678712    -1.22162357     0.07385348
 h      3.06872381    -0.72248003    -0.02807265
 c     -2.54126153    -0.76996576    -0.38331534
 h     -2.52011661    -1.88439503    -0.51904990
 h     -3.19578037    -0.69830147     0.49874549
 h     -3.11951689    -0.21676286    -1.03960719
 h     -0.73797998     1.43641983     1.55615113
          17

 c      1.19694306    -0.41640744     0.09655434
 c     -0.07010354    -1.06791876     0.17161723
 c     -1.15103940    -0.28255541     0.10864909
 c     -1.07683114     1.30782772     0.49668309
 c      0.01958366     1.67988086    -0.40926334
 c      1.25179831     1.04061989    -0.08482589
 h     -0.06889010    -2.16352900     0.04656820
 h     -2.07313999     1.77231404     0.33951517
 h     -0.13958619     2.32291472    -1.28289266
 h      2.24499927     1.56823134    -0.53099297
 o      2.19528994    -1.21712797     0.07525279
 h      3.03101035    -0.71658550    -0.03635052
 c     -2.54609845    -0.76149352    -0.38988462
 h     -2.49379455    -1.89210739    -0.55143481
 h     -3.18208310    -0.69536858     0.47381347
 h     -3.14100302    -0.17549242    -1.07394421
 h     -0.71328493     1.42525422     1.54600248
          17

 c      1.19015668    -0.41490313     0.10362780
 c     -0.07258146    -1.07093766     0.17363895
 c     -1.15511842    -0.28000964     0.11376750
 c     -1.06804477     1.29977139     0.50983814
 c      0.01977607     1.68123189    -0.41775678
 c      1.24282112     1.03937423    -0.09371381
 h     -0.04202825    -2.18186521     0.06530456
 h     -2.05370985     1.75940041     0.35857857
 h     -0.16123192     2.23825259    -1.26924479
 h      2.26288922     1.57481382    -0.54324726
 o      2.20539746    -1.21302118     0.07677269
 h      2.99185123    -0.71496852    -0.04428741
 c     -2.54954838    -0.75439072    -0.39537981
 h     -2.46850797    -1.88654255    -0.58932123
 h     -3.17308655    -0.69104722     0.46007388
 h     -3.15876519    -0.13150126    -1.11819602
 h     -0.69352631     1.41172169     1.53297000
          17

 c      1.18288707    -0.41150141     0.11064481
 c     -0.07393236    -1.07439470     0.17533663
 c     -1.16197452    -0.27553562     0.11821352
 c     -1.05930299     1.29068048     0.52281583
 c      0.01981985     1.68060377    -0.42397562
 c      1.23570486     1.03783585    -0.10462641
 h     -0.01829831    -2.19323336     0.08671471
 h     -2.03223386     1.74691466     0.37736003
 h     -0.18468104     2.16694262    -1.27405498
 h      2.25905569     1.56711155    -0.54184958
 o      2.21570578    -1.20966886     0.07857618
 h      2.96886776    -0.70766824    -0.05429472
 c     -2.55186651    -0.74810888    -0.40101346
 h     -2.44583370    -1.86579754    -0.63139025
 h     -3.17240708    -0.68582426     0.46051081
 h     -3.16510751    -0.09323316    -1.16179740
 h     -0.67694683     1.39647612     1.52260801
          17

 c      1.17560517    -0.40650954     0.11751250
 c     -0.07436394    -1.07826354     0.17679093
 c     -1.17119390    -0.26941752     0.12195610
 c     -1.05049200     1.28048590     0.53511093
 c      0.01975380     1.67729239    -0.42674080
 c      1.23065210     1.03594423    -0.11741555
 h      0.00115312    -2.19569823     0.11031726
 h     -2.01263120     1.73688820     0.39567852
 h     -0.21331760     2.11671248    -1.31128330
 h      2.23371191     1.54549104    -0.52757330
 o      2.22511487    -1.20728944     0.08081722
 h      2.97422112    -0.68695991    -0.06857438
 c     -2.55336048    -0.74205642    -0.40731501
 h     -2.42696970    -1.83108815    -0.67646579
 h     -3.18023021    -0.68052807     0.47300109
 h     -3.15590117    -0.06603831    -1.19728868
 h     -0.66138987     1.38021283     1.52058770
          17

 c      1.16880337    -0.40025731     0.12413036
 c     -0.07419512    -1.08225233     0.17809865
 c     -1.18223538    -0.26202006     0.12498716
 c     -1.04156271     1.26916901     0.54641513
 c      0.01925772     1.67165014    -0.42655627
 c      1.22756411     1.03347337    -0.13177497
 h      0.01547321    -2.18971008     0.13540751
 h     -1.99811117     1.73103791     0.41347555
 h     -0.24623520     2.08341605    -1.37537306
 h      2.19085983     1.51232323    -0.50283228
 o      2.23360466    -1.20546006     0.08347742
 h      3.00282540    -0.65582860    -0.08650050
 c     -2.55440872    -0.73560528    -0.41417723
 h     -2.41256696    -1.78661172    -0.72379044
 h     -3.19362401    -0.67628443     0.49110162
 h     -3.13008038    -0.05228491    -1.22029910
 h     -0.64524336     1.36343409     1.53040270
          17

 c      1.16294594    -0.39308094     0.13039076
 c     -0.07380170    -1.08584600     0.17936066
 c     -1.19448948    -0.25376081     0.12731786
 c     -1.03256300     1.25683286     0.55674902
 c      0.01771033     1.66452480    -0.42511062
 c      1.22585740     1.02996889    -0.14720318
 h      0.02419545    -2.17801519     0.16120717
 h     -1.98983822     1.73012837     0.43099457
 h     -0.27863027     2.05759364    -1.44694697
 h      2.14020001     1.47286919    -0.47222905
 o      2.24187759    -1.20331036     0.08637696
 h      3.03837585    -0.62507130    -0.10480116
 c     -2.55535603    -0.72811961    -0.42112866
 h     -2.40260834    -1.73903396    -0.77323082
 h     -3.20855155    -0.67425555     0.50707380
 h     -3.08891754    -0.05177551    -1.22912714
 h     -0.62828860     1.34628521     1.55152857
          17

 c      1.15842872    -0.38531804     0.13617952
 c     -0.07356699    -1.08838693     0.18066776
 c     -1.20732686    -0.24508525     0.12897323
 c     -1.02366042     1.24373508     0.56643187
 c      0.01456427     1.65656383    -0.42396410
 c      1.22423847     1.02469029    -0.16298297
 h      0.02725430    -2.16509424     0.18703003
 h     -1.98643323     1.73365583     0.44879761
 h     -0.30583473     2.03229881    -1.50814044
 h      2.09938927     1.43622265    -0.44289532
 o      2.25054189    -1.20007797     0.08933060
 h      3.06654020    -0.60437152    -0.12007459
 c     -2.55637832    -0.71911789    -0.42755399
 h     -2.39648359    -1.69589783    -0.82512411
 h     -3.22165223    -0.67536031     0.51447517
 h     -3.03578217    -0.06166852    -1.22484427
 h     -0.61170729     1.32860162     1.57963647
          17

 c      1.15555939    -0.37731031     0.14137942
 c     -0.07384454    -1.08921230     0.18208863
 c     -1.22013083    -0.23644449     0.12998837
 c     -1.01513243     1.23025783     0.57592216
 c      0.00951229     1.64808970    -0.42408541
 c      1.22099797     1.01679622    -0.17835681
 h      0.02488634    -2.15586184     0.21240476
 h     -1.98469332     1.74008151     0.46759095
 h     -0.32513623     2.00428113    -1.54806565
 h      2.09040792     1.41333084    -0.42241648
 o      2.25983071    -1.19532255     0.09223129
 h      3.07953204    -0.59879654    -0.13014918
 c     -2.55738034    -0.70857252    -0.43279080
 h     -2.39339298    -1.66280081    -0.87944037
 h     -3.23102740    -0.68010000     0.50925414
 h     -2.97624092    -0.07590729    -1.21205691
 h     -0.59727826     1.31010941     1.60866362
          17

 c      1.15455684    -0.36941583     0.14588120
 c     -0.07492968    -1.08784297     0.18366738
 c     -1.23231581    -0.22827408     0.13040881
 c     -1.00730982     1.21684286     0.58565575
 c      0.00244794     1.63920539    -0.42595469
 c      1.21545553     1.00602454    -0.19299349
 h      0.01742834    -2.15368965     0.23706465
 h     -1.98099937     1.74744069     0.48799271
 h     -0.33558926     1.97266406    -1.56165651
 h      2.12264210     1.40911452    -0.41333641
 o      2.26963244    -1.18891629     0.09506425
 h      3.07564190    -0.60893359    -0.13431545
 c     -2.55796811    -0.69714594    -0.43619045
 h     -2.39287578    -1.64093770    -0.93460937
 h     -3.23642272    -0.68849507     0.48994149
 h     -2.91777324    -0.08495097    -1.19955799
 h     -0.58648804     1.29060711     1.63303954
          17

 c      1.15557056    -0.36200171     0.14959148
 c     -0.07704519    -1.08414039     0.18543396
 c     -1.24333618    -0.22097304     0.13029424
 c     -1.00049912     1.20393186     0.59595117
 c     -0.00660779     1.62987403    -0.42970055
 c      1.20893003     0.99308289    -0.20712202
 h      0.00514286    -2.15870692     0.26077717
 h     -1.97257536     1.75395962     0.51038782
 h     -0.33757228     1.93793857    -1.54803552
 h      2.18155446     1.41781646    -0.41165265
 o      2.27951126    -1.18103331     0.09791809
 h      3.05887981    -0.63111319    -0.13349525
 c     -2.55759854    -0.68600317    -0.43732141
 h     -2.39497400    -1.62720682    -0.98721839
 h     -3.23928776    -0.70012747     0.45767782
 h     -2.86782676    -0.07790711    -1.19829010
 h     -0.58002530     1.27005119     1.64900414
          17

 c      1.15871090    -0.35539416     0.15242360
 c     -0.08034668    -1.07831946     0.18741780
 c     -1.25269473    -0.21487863     0.12971846
 c     -0.99491756     1.19192997     0.60696984
 c     -0.01752589     1.61992677    -0.43510526
 c      1.20346143     0.97903396    -0.22107189
 h     -0.01177517    -2.16768488     0.28314986
 h     -1.95820462     1.75846523     0.53490255
 h     -0.33275910     1.90161240    -1.51032446
 h      2.24362683     1.42993658    -0.41224979
 o      2.28866588    -1.17217684     0.10101235
 h      3.03964164    -0.65708544    -0.13065813
 c     -2.55589291    -0.67610186    -0.43648457
 h     -2.39992676    -1.61655498    -1.03304362
 h     -3.24287191    -0.71429605     0.41628345
 h     -2.83024112    -0.04858549    -1.21429660
 h     -0.57761450     1.24857079     1.65511065
          17

 c      1.16406397    -0.34981667     0.15427683
 c     -0.08493202    -1.07081169     0.18964985
 c     -1.25996424    -0.21022827     0.12875754
 c     -0.99066158     1.18118466     0.61870302
 c     -0.03004282     1.60902725    -0.44146547
 c      1.20052361     0.96471392    -0.23499511
 h     -0.03304997    -2.17561395     0.30360411
 h     -1.93847086     1.76058658     0.56145814
 h     -0.32459656     1.86633695    -1.45715679
 h      2.29135967     1.43858954    -0.41206263
 o      2.29601760    -1.16311223     0.10468987
 h      3.03344109    -0.67526803    -0.13065516
 c     -2.55277993    -0.66758159    -0.43505421
 h     -2.40778482    -1.60430864    -1.06845911
 h     -3.25201540    -0.73023562     0.37185830
 h     -2.80387549    -0.00034979    -1.24282990
 h     -0.57799737     1.22645351     1.65235535
          17

 c      1.17167963    -0.34533110     0.15500555
 c     -0.09081989    -1.06208683     0.19215120
 c     -1.26483034    -0.20709478     0.12746651
 c     -0.98771549     1.17196480     0.63098643
 c     -0.04373998     1.59664964    -0.44739197
 c      1.20085433     0.95060095    -0.24888390
 h     -0.05821759    -2.17774031     0.32155984
 h     -1.91567472     1.76080030     0.58987193
 h     -0.31901900     1.83611698    -1.40506759
 h      2.31532317     1.44026449    -0.40963916
 o      2.30081884    -1.15447239     0.10924595
 h      3.05161682    -0.67739733    -0.13741781
 c     -2.54835848    -0.65992361    -0.43489542
 h     -2.41821084    -1.58738797    -1.09137236
 h     -3.27176514    -0.74723005     0.33092267
 h     -2.78538525     0.05703126    -1.27242830
 h     -0.57898619     1.20411510     1.64411800
          17

 c      1.18146997    -0.34187362     0.15439880
 c     -0.09777823    -1.05251964     0.19491947
 c     -1.26719046    -0.20523846     0.12587596
 c     -0.98602545     1.16438465     0.64357669
 c     -0.05809691     1.58221187    -0.45097506
 c      1.20463773     0.93684453    -0.26266124
 h     -0.08665086    -2.17099821     0.33675959
 h     -1.89339790     1.76034647     0.61999597
 h     -0.32400177     1.81545426    -1.37699619
 h      2.31182363     1.43387269    -0.40411423
 o      2.30346661    -1.14631558     0.11467784
 h      3.08920797    -0.66613013    -0.14983627
 c     -2.54287124    -0.65245762    -0.43742115
 h     -2.43045716    -1.56478619    -1.10166910
 h     -3.30438935    -0.76436751     0.29725736
 h     -2.77195049     0.11367333    -1.29261568
 h     -0.57768312     1.18203839     1.63568118
          17

 c      1.19267662    -0.33996212     0.15236243
 c     -0.10457662    -1.04229666     0.19793653
 c     -1.26752867    -0.20375938     0.12417428
 c     -0.98577041     1.15798673     0.65624621
 c     -0.07243773     1.56575795    -0.45111482
 c      1.21135802     0.92365730    -0.27643896
 h     -0.11761821    -2.15463355     0.34960256
 h     -1.87538527     1.76125045     0.65177381
 h     -0.34537623     1.80609666    -1.38808511
 h      2.28157386     1.42005738    -0.39498934
 o      2.30530150    -1.13835720     0.12076313
 h      3.12940157    -0.65131342    -0.16295765
 c     -2.53672983    -0.64464573    -0.44318885
 h     -2.44347423    -1.53794228    -1.10134719
 h     -3.34684517    -0.77997935     0.27023599
 h     -2.76177059     0.16279255    -1.29699657
 h     -0.57104296     1.16059062     1.63282641
          17

 c      1.20324771    -0.34253601     0.14991030
 c     -0.10908240    -1.03140056     0.20127989
 c     -1.26691516    -0.20212321     0.12324544
 c     -0.98741714     1.15138657     0.66817705
 c     -0.08487046     1.54855373    -0.44873290
 c      1.21926871     0.91319887    -0.29101686
 h     -0.14973670    -2.12990372     0.35932500
 h     -1.86392536     1.76665012     0.68439737
 h     -0.38035193     1.80869857    -1.42929793
 h      2.23030238     1.40046611    -0.38597991
 o      2.30735172    -1.13003060     0.12720506
 h      3.15805190    -0.64099967    -0.17258403
 c     -2.53042879    -0.63612104    -0.45177413
 h     -2.45568427    -1.51113154    -1.09403011
 h     -3.39239286    -0.79179718     0.24581288
 h     -2.75354633     0.20147300    -1.28309773
 h     -0.55695903     1.13933030     1.63917684
          17

 c      1.21261298    -0.35045891     0.14761352
 c     -0.11149798    -1.01983732     0.20497516
 c     -1.26526898    -0.20101265     0.12342395
 c     -0.99067068     1.14460538     0.67895497
 c     -0.09497725     1.53113362    -0.44549192
 c      1.22696664     0.90638473    -0.30647516
 h     -0.18153259    -2.10011393     0.36472588
 h     -1.86017014     1.77739303     0.71711552
 h     -0.42151990     1.82009936    -1.47892042
 h      2.16956830     1.38012041    -0.38140411
 o      2.30994950    -1.12097605     0.13376919
 h      3.16823581    -0.63876638    -0.17615818
 c     -2.52487114    -0.62646750    -0.46218918
 h     -2.46526142    -1.48984467    -1.08489970
 h     -3.43343627    -0.79801793     0.21917600
 h     -2.74690336     0.22820305    -1.25169505
 h     -0.53563884     1.11793076     1.65405858
          17

 c      1.22055120    -0.36324054     0.14544968
 c     -0.11200373    -1.00762161     0.20896834
 c     -1.26256245    -0.20053295     0.12474277
 c     -0.99523248     1.13795941     0.68895994
 c     -0.10312697     1.51391726    -0.44298674
 c      1.23266303     0.90246141    -0.32249705
 h     -0.21199947    -2.07029920     0.36601924
 h     -1.86283193     1.79209673     0.74960118
 h     -0.46227163     1.83467197    -1.51777034
 h      2.11864340     1.36873774    -0.38407035
 o      2.31327591    -1.11130802     0.14040918
 h      3.15858540    -0.64490159    -0.17302550
 c     -2.52072577    -0.61540720    -0.47352565
 h     -2.47095590    -1.47919654    -1.07938612
 h     -3.46360570    -0.79730612     0.18778292
 h     -2.74211040     0.24341485    -1.20607414
 h     -0.50953325     1.09665596     1.67294554
          17

 c      1.22674189    -0.38005433     0.14327390
 c     -0.11047753    -0.99486061     0.21319461
 c     -1.25900278    -0.20045687     0.12722243
 c     -1.00092513     1.13168089     0.69879832
 c     -0.10959208     1.49729274    -0.44224450
 c      1.23433405     0.90015954    -0.33872927
 h     -0.24042511    -2.04573354     0.36395472
 h     -1.86864824     1.80807233     0.78144776
 h     -0.49798569     1.84831556    -1.53442454
 h      2.09902327     1.37769838    -0.39617061
 o      2.31725323    -1.10142160     0.14722765
 h      3.13340351    -0.65659093    -0.16466057
 c     -2.51823867    -0.60310278    -0.48504431
 h     -2.47220198    -1.48125106    -1.08085762
 h     -3.47908884    -0.78908549     0.15147376
 h     -2.74004287     0.25049821    -1.15217971
 h     -0.48229336     1.07613616     1.68983226
          17

 c      1.23056032    -0.40034722     0.14102018
 c     -0.10623169    -0.98190414     0.21761742
 c     -1.25514134    -0.20011525     0.13095523
 c     -1.00778311     1.12563877     0.70907948
 c     -0.11436972     1.48173107    -0.44393343
 c      1.23106161     0.89891238    -0.35503986
 h     -0.26614087    -2.02991166     0.35965250
 h     -1.87361136     1.82253945     0.81208116
 h     -0.52564314     1.85881582    -1.52362350
 h      2.11718805     1.41052545    -0.41854051
 o      2.32148449    -1.09191825     0.15449303
 h      3.10323806    -0.66781626    -0.15512184
 c     -2.51715781    -0.59037570    -0.49624998
 h     -2.46915072    -1.49318323    -1.08944268
 h     -3.47879559    -0.77360469     0.11215556
 h     -2.74231236     0.25662911    -1.09857607
 h     -0.45753530     1.05720883     1.69968231
          17

 c      1.23401228    -0.41857985     0.13725594
 c     -0.10245438    -0.97015654     0.22235549
 c     -1.25078822    -0.20083701     0.13544056
 c     -1.01468733     1.12191238     0.71813274
 c     -0.11917429     1.46734258    -0.44666337
 c      1.22524949     0.89653290    -0.37073775
 h     -0.28925955    -2.02410875     0.34970611
 h     -1.87633597     1.83225766     0.84347492
 h     -0.54637114     1.86258203    -1.48797735
 h      2.15682238     1.45917011    -0.44379910
 o      2.32552767    -1.08417146     0.16285271
 h      3.08284141    -0.67005760    -0.15146740
 c     -2.51708582    -0.57830426    -0.50627395
 h     -2.46196995    -1.51001136    -1.10170651
 h     -3.46779430    -0.75363852     0.07200197
 h     -2.75100268     0.27150002    -1.05440725
 h     -0.43396400     1.03679184     1.70585340
          17

 c      1.23699300    -0.43364082     0.13176036
 c     -0.09929590    -0.96036029     0.22742712
 c     -1.24630099    -0.20229050     0.14055874
 c     -1.02132373     1.12064007     0.72617877
 c     -0.12433442     1.45418943    -0.45006813
 c      1.21870663     0.89348922    -0.38582053
 h     -0.30859053    -2.02596735     0.33393429
 h     -1.87528269     1.83565727     0.87517098
 h     -0.56042187     1.85967844    -1.43140068
 h      2.19651238     1.51042752    -0.46949250
 o      2.32900748    -1.07882344     0.17264102
 h      3.08307217    -0.65735493    -0.15849827
 c     -2.51731612    -0.56800111    -0.51513226
 h     -2.45161579    -1.52404882    -1.11476493
 h     -3.45072299    -0.73140719     0.03567230
 h     -2.76716178     0.30249700    -1.02667774
 h     -0.41340402     1.01556155     1.70640947
          17

 c      1.23949800    -0.44451951     0.12429147
 c     -0.09695923    -0.95328028     0.23281974
 c     -1.24199737    -0.20410041     0.14609828
 c     -1.02726040     1.12190100     0.73340408
 c     -0.13021857     1.44213222    -0.45338355
 c      1.21277785     0.88992930    -0.40024520
 h     -0.32266296    -2.03166948     0.31212809
 h     -1.87040754     1.83241808     0.90679291
 h     -0.57011627     1.85176414    -1.36253950
 h      2.22146065     1.55438345    -0.49322003
 o      2.33245817    -1.07597748     0.18383184
 h      3.10017639    -0.63185597    -0.17507217
 c     -2.51718315    -0.55971592    -0.52332675
 h     -2.43915119    -1.52917572    -1.12652056
 h     -3.43431591    -0.70959436     0.00854621
 h     -2.78929522     0.34861456    -1.01621516
 h     -0.39712939     0.99416126     1.70049635
          17

 c      1.24171907    -0.45016679     0.11448780
 c     -0.09576069    -0.94951810     0.23844756
 c     -1.23805404    -0.20588027     0.15168554
 c     -1.03191030     1.12584026     0.73999703
 c     -0.13728418     1.43066524    -0.45531211
 c      1.20836986     0.88546024    -0.41383310
 h     -0.33013286    -2.03759842     0.28444103
 h     -1.86327092     1.82334299     0.93821792
 h     -0.58106784     1.84243485    -1.29593779
 h      2.22410235     1.58547081    -0.51263587
 o      2.33704655    -1.07531721     0.19609169
 h      3.11986936    -0.60204268    -0.19483425
 c     -2.51628281    -0.55279951    -0.53161656
 h     -2.42560153    -1.52191404    -1.13608146
 h     -3.42529289    -0.69068152    -0.00465547
 h     -2.81349935     0.40052411    -1.01883732
 h     -0.38571509     0.97324034     1.68841862
          17

 c      1.24332529    -0.45098436     0.10252233
 c     -0.09524373    -0.94941172     0.24421363
 c     -1.23498945    -0.20718843     0.15727850
 c     -1.03496859     1.13186101     0.74602817
 c     -0.14481711     1.41938166    -0.45456814
 c      1.20550880     0.88049626    -0.42676477
 h     -0.33014953    -2.04132553     0.25164781
 h     -1.85641249     1.81073223     0.96914788
 h     -0.60076371     1.83935957    -1.24869081
 h      2.20231001     1.60076461    -0.52707215
 o      2.34359243    -1.07625146     0.20901242
 h      3.12980627    -0.57621474    -0.21155504
 c     -2.51438517    -0.54636131    -0.54054299
 h     -2.41202570    -1.50159502    -1.14375547
 h     -3.42696101    -0.67585325    -0.00190961
 h     -2.83545459     0.44723390    -1.02900170
 h     -0.37899101     0.95371261     1.67115313
          17

 c      1.24417974    -0.44786613     0.08888975
 c     -0.09509498    -0.95310556     0.25006149
 c     -1.23329891    -0.20792262     0.16303328
 c     -1.03622777     1.13902720     0.75144139
 c     -0.15171761     1.40805948    -0.45049002
 c      1.20381034     0.87579678    -0.43932478
 h     -0.32252012    -2.04195828     0.21461411
 h     -1.85283726     1.79759642     0.99909351
 h     -0.63383051     1.85002332    -1.23140209
 h      2.15750191     1.59933240    -0.53755457
 o      2.35217100    -1.07815748     0.22220569
 h      3.12439686    -0.55920041    -0.22118064
 c     -2.51168016    -0.53962905    -0.55011542
 h     -2.39932449    -1.47016734    -1.15105652
 h     -3.43692124    -0.66494974     0.01488721
 h     -2.85185333     0.48042306    -1.04236464
 h     -0.37628153     0.93687742     1.65033509
          17

 c      1.24444553    -0.44139134     0.07386586
 c     -0.09514412    -0.96043024     0.25585140
 c     -1.23311915    -0.20793107     0.16884157
 c     -1.03552022     1.14679902     0.75618682
 c     -0.15824251     1.39697740    -0.44360070
 c      1.20289192     0.87137896    -0.45153455
 h     -0.30772963    -2.04038033     0.17442866
 h     -1.85495511     1.78644084     1.02792865
 h     -0.67718604     1.87257696    -1.24003052
 h      2.09417508     1.58299070    -0.54462615
 o      2.36254266    -1.08061302     0.23545937
 h      3.10335048    -0.55315460    -0.22205432
 c     -2.50874849    -0.53191436    -0.55987752
 h     -2.38802678    -1.43222597    -1.16057964
 h     -3.44871659    -0.65731076     0.04078398
 h     -2.86069836     0.49515439    -1.05600751
 h     -0.37590429     0.92324980     1.62915382
          17

 c      1.24174975    -0.43680881     0.05983148
 c     -0.09593853    -0.97327226     0.26089653
 c     -1.23250513    -0.20633287     0.17498494
 c     -1.03273567     1.14921476     0.76189430
 c     -0.16193555     1.38881438    -0.43760123
 c      1.19904525     0.87174488    -0.46322289
 h     -0.27926777    -2.03208603     0.13303732
 h     -1.86129892     1.78326681     1.05154336
 h     -0.71505842     1.91376171    -1.25733557
 h      2.01840413     1.54907848    -0.56559206
 o      2.37290885    -1.08211826     0.24875234
 h      3.08216792    -0.55070622    -0.21597858
 c     -2.50627336    -0.52309135    -0.56939971
 h     -2.37504770    -1.38857335    -1.17329060
 h     -3.45101206    -0.65183091     0.07333604
 h     -2.86320882     0.49130879    -1.07035781
 h     -0.38093928     0.91989858     1.60764006
          17

 c      1.23999475    -0.42853746     0.04478065
 c     -0.09854269    -0.98744628     0.26494700
 c     -1.23140930    -0.20546405     0.18029023
 c     -1.02753354     1.15329860     0.76780984
 c     -0.16816845     1.38086368    -0.43062135
 c      1.19485625     0.86983610    -0.47359591
 h     -0.24718629    -2.02975940     0.09039448
 h     -1.87294267     1.78043415     1.07066111
 h     -0.74640950     1.94876814    -1.27510283
 h      1.94965198     1.51915821    -0.58847131
 o      2.38357414    -1.08377201     0.26174344
 h      3.05508049    -0.55607738    -0.20204162
 c     -2.50540834    -0.51229131    -0.57762311
 h     -2.36315946    -1.35058041    -1.19610373
 h     -3.44074169    -0.64879654     0.10365703
 h     -2.85638290     0.46796208    -1.08330056
 h     -0.38815230     0.92388992     1.59074509
          17

 c      1.23943056    -0.41737315     0.02918807
 c     -0.10270400    -1.00207257     0.26788528
 c     -1.22977561    -0.20548316     0.18465830
 c     -1.02065162     1.15913563     0.77359951
 c     -0.17738411     1.37369883    -0.42351325
 c      1.18848454     0.86433127    -0.48244355
 h     -0.21364545    -2.03812101     0.04646165
 h     -1.88647755     1.77611831     1.08392262
 h     -0.76559600     1.97167638    -1.28491087
 h      1.91022156     1.51120149    -0.61683678
 o      2.39360968    -1.08556479     0.27457328
 h      3.03187674    -0.56393081    -0.18534597
 c     -2.50616136    -0.49962233    -0.58392726
 h     -2.35230388    -1.32275386    -1.23049034
 h     -3.41626116    -0.64814341     0.12777077
 h     -2.84174994     0.43042685    -1.09540105
 h     -0.39251878     0.93343473     1.58506498
          17

 c      1.24016431    -0.40434066     0.01361807
 c     -0.10807852    -1.01658969     0.26954571
 c     -1.22756764    -0.20645619     0.18798105
 c     -1.01278954     1.16674503     0.77909579
 c     -0.18967430     1.36759865    -0.41680710
 c      1.17908766     0.85492676    -0.48971146
 h     -0.18023137    -2.05770221     0.00181339
 h     -1.89868796     1.76880631     1.09020085
 h     -0.77027079     1.97924626    -1.28260845
 h      1.91002104     1.53382520    -0.65322525
 o      2.40208643    -1.08760721     0.28746333
 h      3.02335575    -0.56750701    -0.17226329
 c     -2.50812131    -0.48601353    -0.58803708
 h     -2.34302823    -1.30420062    -1.27355168
 h     -3.37877022    -0.64994922     0.14354396
 h     -2.82258391     0.38860939    -1.10935132
 h     -0.39019418     0.94692083     1.59524586
          17

 c      1.24219652    -0.39069208    -0.00128084
 c     -0.11426462    -1.03084279     0.26967300
 c     -1.22476871    -0.20836322     0.19015590
 c     -1.00435453     1.17596961     0.78449464
 c     -0.20482181     1.36260391    -0.41080371
 c      1.16771670     0.84329861    -0.49582131
 h     -0.14814451    -2.08434115    -0.04177586
 h     -1.90739642     1.75785718     1.08891379
 h     -0.76063714     1.97051348    -1.26722452
 h      1.93588336     1.57544036    -0.69567237
 o      2.40845887    -1.08984716     0.30045804
 h      3.03518763    -0.56340314    -0.16611618
 c     -2.51050227    -0.47300647    -0.58995042
 h     -2.33639877    -1.29028456    -1.31889280
 h     -3.33217449    -0.65442517     0.15088490
 h     -2.80363255     0.35611167    -1.13013656
 h     -0.38069295     0.96374669     1.62124451
          17

 c      1.24548418    -0.37783774    -0.01481416
 c     -0.12081033    -1.04491692     0.26795346
 c     -1.22137552    -0.21111479     0.19109937
 c     -0.99540648     1.18646500     0.79035771
 c     -0.22229870     1.35853564    -0.40559051
 c      1.15598075     0.83199259    -0.50152282
 h     -0.11861735    -2.11151066    -0.08157433
 h     -1.91187319     1.74366212     1.08015697
 h     -0.73921373     1.94677630    -1.24075095
 h      1.96713006     1.61704249    -0.73929386
 o      2.41280486    -1.09185561     0.31323283
 h      3.06381834    -0.55508680    -0.16398047
 c     -2.51236040    -0.46201217    -0.58993563
 h     -2.33343818    -1.27606555    -1.35939912
 h     -3.28296433    -0.66203063     0.15202052
 h     -2.78925474     0.34492613    -1.16261327
 h     -0.36703630     0.98435153     1.65802134
          17

 c      1.24998358    -0.36718802    -0.02631414
 c     -0.12723643    -1.05890510     0.26409712
 c     -1.21738583    -0.21457249     0.19075646
 c     -0.98580624     1.19778484     0.79738540
 c     -0.24125404     1.35495240    -0.40095872
 c      1.14490152     0.82319600    -0.50754932
 h     -0.09304788    -2.13323801    -0.11473673
 h     -1.91289859     1.72751984     1.06470419
 h     -0.71119372     1.91218564    -1.20896935
 h      1.98923891     1.64509535    -0.77968581
 o      2.41559097    -1.09301402     0.32526238
 h      3.09997958    -0.54990310    -0.15930319
 c     -2.51291391    -0.45346134    -0.58878963
 h     -2.33466885    -1.25839672    -1.38944178
 h     -3.23955841    -0.67358723     0.15140225
 h     -2.78075070     0.35756586    -1.20626508
 h     -0.35373218     1.00945144     1.69807856
          17

 c      1.25564831    -0.35993096    -0.03523311
 c     -0.13307643    -1.07277115     0.25790937
 c     -1.21279292    -0.21857045     0.18910293
 c     -0.97539589     1.20948451     0.80616556
 c     -0.26053896     1.35109830    -0.39628431
 c      1.13488544     0.81839963    -0.51444576
 h     -0.07283998    -2.14579948    -0.13906994
 h     -1.91250509     1.71131005     1.04388533
 h     -0.68477744     1.87440546    -1.18260448
 h      1.99478239     1.65287634    -0.81397195
 o      2.41729425    -1.09282861     0.33610478
 h      3.13464394    -0.55402516    -0.14641934
 c     -2.51173029    -0.44671512    -0.58779662
 h     -2.33997604    -1.23630146    -1.40576256
 h     -3.21019460    -0.69001403     0.15417214
 h     -2.77626472     0.38615984    -1.25337780
 h     -0.34464789     1.03932744     1.73441306
          17

 c      1.26239639    -0.35680152    -0.04123706
 c     -0.13791425    -1.08630647     0.24932960
 c     -1.20759171    -0.22293587     0.18614058
 c     -0.96412227     1.22120043     0.81704521
 c     -0.27888747     1.34602779    -0.39063631
 c      1.12600398     0.81833874    -0.52249788
 h     -0.05917856    -2.14824223    -0.15346625
 h     -1.91330549     1.69698088     1.01933192
 h     -0.66969515     1.84323804    -1.17582698
 h      1.98095430     1.63831385    -0.84059424
 o      2.41822036    -1.09106215     0.34552444
 h      3.16192937    -0.57031474    -0.12251799
 c     -2.50879063    -0.44076711    -0.58804256
 h     -2.34863859    -1.21072352    -1.40768788
 h     -3.19944947    -0.71137019     0.16285526
 h     -2.77320373     0.41962726    -1.29367871
 h     -0.34199501     1.07358678     1.76219338
          17

 c      1.27007098    -0.35793233    -0.04426820
 c     -0.14140780    -1.09912245     0.23844640
 c     -1.20178714    -0.22750588     0.18189176
 c     -0.95213336     1.23270609     0.83011131
 c     -0.29536775     1.33911330    -0.38348820
 c      1.11817034     0.82293563    -0.53168587
 h     -0.05284659    -2.14244213    -0.15810304
 h     -1.91739749     1.68592581     0.99266046
 h     -0.67230300     1.82476833    -1.19777973
 h      1.94820712     1.60273617    -0.85914593
 o      2.41846352    -1.08773611     0.35349825
 h      3.17975153    -0.59826856    -0.08774117
 c     -2.50451747    -0.43481536    -0.58980182
 h     -2.35940038    -1.18437910    -1.39723182
 h     -3.20602931    -0.73584928     0.17492844
 h     -2.76980435     0.44933943    -1.31905612
 h     -0.34613324     1.11123102     1.77936299
          17

 c      1.27841744    -0.36286161    -0.04454697
 c     -0.14329770    -1.11065324     0.22549691
 c     -1.19539754    -0.23213535     0.17639712
 c     -0.93985507     1.24393870     0.84519537
 c     -0.30974421     1.33050887    -0.37551931
 c      1.11112365     0.83126724    -0.54165498
 h     -0.05410100    -2.13301654    -0.15448075
 h     -1.92525305     1.67851502     0.96528765
 h     -0.69144492     1.81597733    -1.24306199
 h      1.90067905     1.55123589    -0.87073479
 o      2.41788870    -1.08310708     0.36019749
 h      3.19010612    -0.63438464    -0.04488421
 c     -2.49962437    -0.42835118    -0.59254518
 h     -2.37060465    -1.16167910    -1.37905282
 h     -3.22422042    -0.75997818     0.18426735
 h     -2.76525734     0.47028756    -1.32491705
 h     -0.35561805     1.15082621     1.78686547
          17

 c      1.28709034    -0.37069352    -0.04251278
 c     -0.14340022    -1.12020103     0.21084081
 c     -1.18845566    -0.23668893     0.16971394
 c     -0.92798940     1.25497899     0.86183823
 c     -0.32225030     1.32083824    -0.36824430
 c      1.10421676     0.84158114    -0.55169040
 h     -0.06265143    -2.12677656    -0.14516574
 h     -1.93532834     1.67408865     0.93851809
 h     -0.72116921     1.80839489    -1.29576067
 h      1.84830555     1.49438625    -0.87907724
 o      2.41612467    -1.07762721     0.36595552
 h      3.19917742    -0.67277466     0.00114394
 c     -2.49484237    -0.42105568    -0.59533646
 h     -2.38048002    -1.14811397    -1.35966863
 h     -3.24719159    -0.77987930     0.18471754
 h     -2.75943996     0.48046800    -1.30981638
 h     -0.36730198     1.19073049     1.78872400
          17

 c      1.29568133    -0.38033133    -0.03873293
 c     -0.14158024    -1.12709667     0.19488528
 c     -1.18101134    -0.24101870     0.16191476
 c     -0.91738897     1.26598124     0.87926820
 c     -0.33319018     1.31062594    -0.36303056
 c      1.09620257     0.85144551    -0.56071485
 h     -0.07783854    -2.13088197    -0.13296007
 h     -1.94473102     1.67142549     0.91377996
 h     -0.75558209     1.79475094    -1.34045536
 h      1.80868884     1.44924706    -0.89169152
 o      2.41268606    -1.07183127     0.37116871
 h      3.21547236    -0.70694127     0.04492571
 c     -2.49071175    -0.41283519    -0.59725166
 h     -2.38760660    -1.14833570    -1.34523272
 h     -3.26927003    -0.79238561     0.17242627
 h     -2.75278814     0.48045182    -1.27505060
 h     -0.37675891     1.22940744     1.79152589
          17

 c      1.30374645    -0.39069166    -0.03381148
 c     -0.13771813    -1.13099756     0.17797029
 c     -1.17313690    -0.24494644     0.15308810
 c     -0.90882434     1.27708470     0.89653404
 c     -0.34281499     1.30011679    -0.36064589
 c      1.08572848     0.85849928    -0.56757818
 h     -0.09895827    -2.14940621    -0.11960858
 h     -1.95048303     1.66935958     0.89273723
 h     -0.79059224     1.77115202    -1.36711362
 h      1.80083790     1.43296091    -0.91756221
 o      2.40735086    -1.06613275     0.37611559
 h      3.24401271    -0.73297502     0.08340841
 c     -2.48748091    -0.40404753    -0.59767620
 h     -2.39136280    -1.16328113    -1.33853278
 h     -3.28673141    -0.79554315     0.14640268
 h     -2.74639067     0.47366060    -1.22472965
 h     -0.37954693     1.26576879     1.80237094
          17

 c      1.31081073    -0.40083398    -0.02832820
 c     -0.13170421    -1.13213924     0.16029753
 c     -1.16493199    -0.24825653     0.14333882
 c     -0.90271598     1.28835564     0.91283401
 c     -0.35136971     1.28933524    -0.36127446
 c      1.07289484     0.86185984    -0.57186337
 h     -0.12533787    -2.18040032    -0.10504590
 h     -1.95065151     1.66723008     0.87717260
 h     -0.82371423     1.73645201    -1.37087622
 h      1.82677306     1.44748324    -0.95825396
 o      2.40052776    -1.06070963     0.38086340
 h      3.28078977    -0.75129791     0.11735922
 c     -2.48507689    -0.39566229    -0.59636923
 h     -2.39199713    -1.18874337    -1.33787446
 h     -3.29794331    -0.78879575     0.10833291
 h     -2.74219061     0.46701528    -1.16597809
 h     -0.37329204     1.29930047     1.82519114
          17

 c      1.31637292    -0.40999312    -0.02281609
 c     -0.12347761    -1.13127163     0.14197723
 c     -1.15651647    -0.25070487     0.13278661
 c     -0.89897416     1.29978183     0.92780477
 c     -0.35912440     1.27816137    -0.36463839
 c      1.05953491     0.86221794    -0.57413930
 h     -0.15596937    -2.21649219    -0.08806262
 h     -1.94500223     1.66506647     0.86873258
 h     -0.85372624     1.69141966    -1.35101707
 h      1.86830294     1.47861388    -1.00497262
 o      2.39311127    -1.05561936     0.38538780
 h      3.31512756    -0.76462102     0.14934287
 c     -2.48313221    -0.38905655    -0.59335086
 h     -2.39029722    -1.21710320    -1.33909507
 h     -3.30351133    -0.77315779     0.06235816
 h     -2.74284990     0.47043605    -1.10803374
 h     -0.35913353     1.32979206     1.85801448
          17

 c      1.31993948    -0.41757165    -0.01775413
 c     -0.11307177    -1.12932251     0.12313160
 c     -1.14800549    -0.25204115     0.12156535
 c     -0.89706485     1.31129090     0.94148853
 c     -0.36631948     1.26636173    -0.37006706
 c      1.04763676     0.86052773    -0.57521754
 h     -0.18916283    -2.24851027    -0.06762528
 h     -1.93516103     1.66355856     0.86867087
 h     -0.88081368     1.63842397    -1.31074413
 h      1.90538848     1.51108038    -1.04706996
 o      2.38602156    -1.05094945     0.38971783
 h      3.33662383    -0.77516476     0.18117955
 c     -2.48110154    -0.38537473    -0.58892871
 h     -2.38718613    -1.24049644    -1.33837618
 h     -3.30654191    -0.75135634     0.01483861
 h     -2.75050307     0.49257942    -1.05884344
 h     -0.34098653     1.35696760     1.89409863
          17

 c      1.32108403    -0.42315002    -0.01354872
 c     -0.10063353    -1.12708253     0.10395407
 c     -1.13947630    -0.25203783     0.10982414
 c     -0.89622728     1.32275944     0.95407341
 c     -0.37304442     1.25358441    -0.37649167
 c      1.03848703     0.85740137    -0.57568430
 h     -0.22261638    -2.26882954    -0.04361335
 h     -1.92430340     1.66386993     0.87767833
 h     -0.90730691     1.58152038    -1.25789482
 h      1.92570173     1.53544309    -1.07734968
 o      2.37989839    -1.04685073     0.39396337
 h      3.33935222    -0.78367386     0.21320309
 c     -2.47847839    -0.38477815    -0.58384476
 h     -2.38346472    -1.25304802    -1.33369457
 h     -3.31242628    -0.72750818    -0.02646116
 h     -2.76469319     0.53384374    -1.02098799
 h     -0.32342767     1.38040667     1.92559892
          17

 c      1.31951673    -0.42651065    -0.01050694
 c     -0.08642208    -1.12505588     0.08471091
 c     -1.13094223    -0.25051803     0.09772371
 c     -0.89569705     1.33402386     0.96568585
 c     -0.37911312     1.23937035    -0.38246383
 c      1.03270357     0.85318947    -0.57589423
 h     -0.25375221    -2.27288878    -0.01682078
 h     -1.91628243     1.66729541     0.89584110
 h     -0.93854738     1.52636498    -1.20529520
 h      1.92370177     1.54711019    -1.09202295
 o      2.37498050    -1.04350688     0.39827696
 h      3.32303464    -0.78947595     0.24455529
 c     -2.47500511    -0.38636574    -0.57905043
 h     -2.37970523    -1.25171508    -1.32501336
 h     -3.32686569    -0.70578448    -0.05446317
 h     -2.78198546     0.58491725    -0.99196075
 h     -0.31002961     1.39968453     1.94644417
          17

 c      1.31514812    -0.42765241    -0.00881439
 c     -0.07080092    -1.12342980     0.06571905
 c     -1.12234134    -0.24738001     0.08542687
 c     -0.89489216     1.34491360     0.97631658
 c     -0.38412328     1.22328751    -0.38647776
 c      1.03041467     0.84813474    -0.57605372
 h     -0.28008184    -2.25949849     0.01134992
 h     -1.91419883     1.67477693     0.92272574
 h     -0.98177971     1.47879946    -1.16747647
 h      1.89821255     1.54449457    -1.08962500
 o      2.37104222    -1.04111067     0.40281266
 h      3.29342500    -0.79056891     0.27359848
 c     -2.47083325    -0.38886494    -0.57514747
 h     -2.37624824    -1.23638083    -1.31407573
 h     -3.35196510    -0.68852047    -0.06557123
 h     -2.79800088     0.63312130    -0.96805656
 h     -0.30265715     1.41449968     1.95346316
          17

 c      1.30812956    -0.42678186    -0.00852829
 c     -0.05421851    -1.12208717     0.04731899
 c     -1.11354276    -0.24261382     0.07308570
 c     -0.89356075     1.35529681     0.98581369
 c     -0.38792983     1.20520613    -0.38774021
 c      1.03134541     0.84241488    -0.57624542
 h     -0.29954775    -2.23082531     0.03923925
 h     -1.91891008     1.68643599     0.95749753
 h     -1.04039973     1.44188590    -1.15193497
 h      1.85143791     1.52836434    -1.07058600
 o      2.36739302    -1.03986014     0.40769438
 h      3.26202481    -0.78363382     0.29833612
 c     -2.46657568    -0.39119855    -0.57208700
 h     -2.37325614    -1.20973184    -1.30424638
 h     -3.38372903    -0.67556729    -0.06079572
 h     -2.80932388     0.66826970    -0.94680415
 h     -0.30127787     1.42472663     1.94658235
          17

 c      1.29885472    -0.42427677    -0.00958966
 c     -0.03717023    -1.12063122     0.02984313
 c     -1.10437572    -0.23629960     0.06082464
 c     -0.89184484     1.36510594     0.99388422
 c     -0.39112730     1.18541205    -0.38661884
 c      1.03477926     0.83605914    -0.57637201
 h     -0.31087589    -2.19236397     0.06529251
 h     -1.92843959     1.70141014     0.99894225
 h     -1.10827388     1.41471696    -1.15385566
 h      1.78965202     1.50261087    -1.03773094
 o      2.36313286    -1.03992765     0.41297948
 h      3.24221364    -0.76477265     0.31712789
 c     -2.46308739    -0.39256241    -0.56930024
 h     -2.37079026    -1.17684558    -1.30025860
 h     -3.41404362    -0.66552809    -0.04414225
 h     -2.81407198     0.68438334    -0.92716043
 h     -0.30389848     1.43043202     1.92879447
          17

 c      1.28792265    -0.42063099    -0.01184845
 c     -0.02014891    -1.11844424     0.01357809
 c     -1.09467898    -0.22859063     0.04872602
 c     -0.89021589     1.37432479     1.00010780
 c     -0.39477514     1.16439827    -0.38409637
 c      1.03940929     0.82875322    -0.57603994
 h     -0.31387785    -2.15256134     0.08844241
 h     -1.93879335     1.71813799     1.04540500
 h     -1.17302183     1.39477705    -1.16235647
 h      1.72514653     1.47639299    -0.99755253
 o      2.35777165    -1.04133181     0.41861789
 h      3.23998653    -0.73196526     0.32963575
 c     -2.46111715    -0.39238172    -0.56601587
 h     -2.36892058    -1.14385548    -1.30723683
 h     -3.43470279    -0.65724984    -0.02024559
 h     -2.81177307     0.67939907    -0.90903137
 h     -0.30664554     1.43186509     1.90588425
          17

 c      1.27608561    -0.41640756    -0.01508358
 c     -0.00362309    -1.11484903    -0.00126554
 c     -1.08435785    -0.21970908     0.03683174
 c     -0.88929137     1.38295453     1.00402493
 c     -0.39978933     1.14266407    -0.38108557
 c      1.04331491     0.81970335    -0.57452913
 h     -0.30938853    -2.12119710     0.10837695
 h     -1.94558935     1.73490436     1.09480422
 h     -1.22324257     1.38021292    -1.16843019
 h      1.67672020     1.46571294    -0.96059705
 o      2.35162683    -1.04380286     0.42445640
 h      3.24824035    -0.68753922     0.33702064
 c     -2.46107452    -0.39044867    -0.56159030
 h     -2.36790061    -1.11536952    -1.32845689
 h     -3.43992081    -0.65039941     0.00701212
 h     -2.80319493     0.65494447    -0.89298391
 h     -0.30443575     1.42937001     1.88523991
          17

 c      1.26419936    -0.41222757    -0.01900291
 c      0.01191575    -1.10941803    -0.01454525
 c     -1.07343958    -0.20996442     0.02516388
 c     -0.88956751     1.39098685     1.00535830
 c     -0.40668111     1.12068709    -0.37823240
 c      1.04472071     0.80822525    -0.57125529
 h     -0.29846332    -2.10596084     0.12536669
 h     -1.94549149     1.75033562     1.14480485
 h     -1.25170909     1.37027393    -1.16724658
 h      1.66113455     1.48664897    -0.93618829
 o      2.34543373    -1.04684809     0.43030060
 h      3.25335260    -0.63723596     0.34106492
 c     -2.46293614    -0.38715336    -0.55575720
 h     -2.36832748    -1.09214107    -1.36285016
 h     -3.42699606    -0.64538591     0.03496799
 h     -2.79038499     0.61679444    -0.88031671
 h     -0.29277797     1.42319460     1.87303866
          17

 c      1.25317119    -0.40878434    -0.02323155
 c      0.02586985    -1.10229461    -0.02613109
 c     -1.06211573    -0.19978257     0.01375348
 c     -0.89114894     1.39838677     1.00427832
 c     -0.41556847     1.09897288    -0.37597548
 c      1.04337348     0.79521141    -0.56659332
 h     -0.28119830    -2.10876890     0.13955121
 h     -1.93698131     1.76367946     1.19308210
 h     -1.25529478     1.36502176    -1.15745775
 h      1.67730232     1.53829027    -0.92295805
 o      2.33978911    -1.04993827     0.43596697
 h      3.24428512    -0.58728580     0.34337540
 c     -2.46623268    -0.38352571    -0.54864732
 h     -2.37107058    -1.07139345    -1.40472095
 h     -3.39624735    -0.64315490     0.06232653
 h     -2.77683705     0.57551774    -0.87335115
 h     -0.27021430     1.41336249     1.87081325
          17

 c      1.24389908    -0.40680665    -0.02733080
 c      0.03753675    -1.09423807    -0.03585844
 c     -1.05075652    -0.18972741     0.00265990
 c     -0.89364387     1.40507095     1.00144659
 c     -0.42620425     1.07809941    -0.37460420
 c      1.04033438     0.78314063    -0.56165344
 h     -0.25645180    -2.12510717     0.15033050
 h     -1.92054861     1.77487853     1.23760733
 h     -1.23440807     1.36511561    -1.14041357
 h      1.70895071     1.60215016    -0.91140911
 o      2.33495357    -1.05263443     0.44130025
 h      3.21593312    -0.54248726     0.34515701
 c     -2.47011792    -0.38093087    -0.54061405
 h     -2.37696076    -1.04942733    -1.44618454
 h     -3.35090458    -0.64506564     0.08932376
 h     -2.76715120     0.54530142    -0.87532134
 h     -0.23934714     1.39983532     1.87452617
          17

 c      1.23718544    -0.40693461    -0.03086960
 c      0.04624522    -1.08633913    -0.04354622
 c     -1.03989229    -0.18049533    -0.00802726
 c     -0.89630649     1.41088865     0.99774925
 c     -0.43794994     1.05871825    -0.37423838
 c      1.03664791     0.77449315    -0.55738797
 h     -0.22286291    -2.14701228     0.15653475
 h     -1.89848169     1.78451878     1.27691078
 h     -1.19299769     1.37189415    -1.12010372
 h      1.74047382     1.65917759    -0.89376608
 o      2.33086801    -1.05464932     0.44617898
 h      3.16905325    -0.50537148     0.34722034
 c     -2.47358275    -0.38038785    -0.53216197
 h     -2.38650484    -1.02387104    -1.48000859
 h     -3.29689984    -0.65282296     0.11790012
 h     -2.76526110     0.53795715    -0.88863761
 h     -0.20535098     1.38281151     1.87725349
          17

 c      1.23361740    -0.40956573    -0.03352108
 c      0.05152478    -1.07966752    -0.04905299
 c     -1.03016833    -0.17287382    -0.01820320
 c     -0.89828767     1.41563043     0.99397276
 c     -0.44975845     1.04149592    -0.37475561
 c      1.03289578     0.77089092    -0.55427643
 h     -0.18002091    -2.16669790     0.15706550
 h     -1.87431168     1.79367659     1.31023426
 h     -1.13878813     1.38775542    -1.10353579
 h      1.76255247     1.69761205    -0.86667085
 o      2.32719854    -1.05589897     0.45052390
 h      3.10977684    -0.47553060     0.34997341
 c     -2.47578805    -0.38183337    -0.52406020
 h     -2.39977711    -0.99440057    -1.50117536
 h     -3.24186387    -0.66826373     0.15140208
 h     -2.77200260     0.55456877    -0.91173766
 h     -0.17357946     1.36281953     1.87264438
          17

 c      1.23344481    -0.41474200    -0.03514404
 c      0.05321772    -1.07504667    -0.05231936
 c     -1.02228102    -0.16765725    -0.02778002
 c     -0.89884735     1.41906749     0.99063598
 c     -0.46030943     1.02703327    -0.37579846
 c      1.02935418     0.77301675    -0.55237306
 h     -0.12894771    -2.17866929     0.15139825
 h     -1.85187927     1.80362499     1.33745626
 h     -1.08210385     1.41628807    -1.10005570
 h      1.77073267     1.71207605    -0.82977212
 o      2.32339792    -1.05654753     0.45430711
 h      3.04885609    -0.44904142     0.35340980
 c     -2.47631268    -0.38418530    -0.51722090
 h     -2.41644115    -0.96249691    -1.50736857
 h     -3.19254601    -0.69265874     0.19290817
 h     -2.78507481     0.58517507    -0.93838343
 h     -0.14800711     1.34058888     1.85679177
          17

 c      1.23650000    -0.42212072    -0.03581939
 c      0.05151779    -1.07295607    -0.05338379
 c     -1.01689770    -0.16552989    -0.03672759
 c     -0.89750705     1.42100799     0.98797202
 c     -0.46845156     1.01590583    -0.37708454
 c      1.02616102     0.78071849    -0.55139196
 h     -0.07200098    -2.18047850     0.13977734
 h     -1.83415134     1.81540596     1.35875008
 h     -1.03133238     1.46054064    -1.11708872
 h      1.76371190     1.70168433    -0.78442195
 o      2.31889902    -1.05694936     0.45754617
 h      2.99871317    -0.41954160     0.35734612
 c     -2.47524010    -0.38616872    -0.51217535
 h     -2.43582523    -0.93101483    -1.49913161
 h     -3.15163279    -0.72556566     0.24228176
 h     -2.80130276     0.61688621    -0.96077204
 h     -0.13062764     1.31686363     1.82868179
          17

 c      1.24219723    -0.43103355    -0.03582927
 c      0.04694206    -1.07350492    -0.05238120
 c     -1.01456349    -0.16694276    -0.04510438
 c     -0.89415283     1.42135187     0.98596692
 c     -0.47370156     1.00886953    -0.37890687
 c      1.02333408     0.79310909    -0.55078762
 h     -0.01250960    -2.17290691     0.12320615
 h     -1.82222599     1.82940812     1.37413263
 h     -0.98787153     1.51908613    -1.15371956
 h      1.74302896     1.66965111    -0.73313217
 o      2.31349669    -1.05736281     0.46026655
 h      2.96726181    -0.38296936     0.36213491
 c     -2.47307086    -0.38690885    -0.50868335
 h     -2.45704330    -0.90388344    -1.48000796
 h     -3.11713868    -0.76424196     0.29465344
 h     -2.81818238     0.63999611    -0.97253047
 h     -0.12123860     1.29222367     1.79013556
          17

 c      1.24961887    -0.44060207    -0.03558923
 c      0.04024040    -1.07645320    -0.04953005
 c     -1.01560332    -0.17200945    -0.05306513
 c     -0.88906919     1.42012337     0.98438565
 c     -0.47618830     1.00684941    -0.38212634
 c      1.02063174     0.80861542    -0.54984958
 h      0.04574672    -2.15984722     0.10330260
 h     -1.81507680     1.84518827     1.38323107
 h     -0.94764911     1.58465047    -1.20041255
 h      1.71425585     1.62456592    -0.67940937
 o      2.30759191    -1.05764412     0.46247075
 h      2.95362047    -0.34257667     0.36916604
 c     -2.47045188    -0.38598691    -0.50584818
 h     -2.47919370    -0.88576201    -1.45628076
 h     -3.08509978    -0.80446513     0.34239617
 h     -2.83411979     0.64918022    -0.96964512
 h     -0.11728806     1.26689036     1.74565259
          17

 c      1.25765665    -0.44987007    -0.03556051
 c      0.03225877    -1.08129821    -0.04510457
 c     -1.02004491    -0.18044223    -0.06085010
 c     -0.88287252     1.41746852     0.98279178
 c     -0.47623600     1.01052929    -0.38759427
 c      1.01734199     0.82500257    -0.54783016
 h      0.09916616    -2.14752590     0.08199792
 h     -1.81016933     1.86165431     1.38545301
 h     -0.90670184     1.64787977    -1.24566750
 h      1.68900050     1.58222281    -0.62730641
 o      2.30196066    -1.05735444     0.46417069
 h      2.95120829    -0.30720492     0.38021048
 c     -2.46792466    -0.38332102    -0.50255205
 h     -2.50158881    -0.88116734    -1.43538111
 h     -3.05242403    -0.84198785     0.37844544
 h     -2.84829413     0.64274111    -0.95029354
 h     -0.11401529     1.24053859     1.70190255
          17

 c      1.26516137    -0.45793072    -0.03616909
 c      0.02380178    -1.08745627    -0.03939301
 c     -1.02759834    -0.19156245    -0.06875724
 c     -0.87631275     1.41360994     0.98064081
 c     -0.47417967     1.02000895    -0.39574363
 c      1.01237424     0.83973224    -0.54414323
 h      0.14483189    -2.14253111     0.06109085
 h     -1.80453365     1.87749133     1.38039956
 h     -0.86363022     1.70125352    -1.28101582
 h      1.68366301     1.56307726    -0.57986059
 o      2.29736731    -1.05610824     0.46543410
 h      2.95333997    -0.28547711     0.39642138
 c     -2.46583230    -0.37917154    -0.49793589
 h     -2.52380708    -0.89277075    -1.42253859
 h     -3.01795621    -0.87352538     0.39829699
 h     -2.86065582     0.62202111    -0.91460753
 h     -0.10568318     1.21234336     1.66617915
          17

 c      1.27107193    -0.46403313    -0.03774526
 c      0.01554986    -1.09450195    -0.03266045
 c     -1.03769903    -0.20440951    -0.07709155
 c     -0.86994529     1.40875159     0.97748974
 c     -0.47038385     1.03480456    -0.40656240
 c      1.00525328     0.85119299    -0.53855091
 h      0.18056423    -2.14897341     0.04186166
 h     -1.79576882     1.89161303     1.36822174
 h     -0.81920810     1.74022840    -1.30189297
 h      1.70789362     1.57861370    -0.53730652
 o      2.29436450    -1.05376124     0.46638357
 h      2.95588001    -0.28234510     0.41800608
 c     -2.46433411    -0.37426140    -0.49171269
 h     -2.54542432    -0.91964563    -1.41768408
 h     -2.98235262    -0.89717404     0.40054165
 h     -2.87222551     0.59150331    -0.86466913
 h     -0.08844094     1.18159711     1.64360068
          17

 c      1.27452313    -0.46764351    -0.04049098
 c      0.00804033    -1.10230927    -0.02514282
 c     -1.04958585    -0.21791118    -0.08610953
 c     -0.86383617     1.40296740     0.97318953
 c     -0.46526103     1.05402720    -0.41970286
 c      0.99711311     0.85966089    -0.53105153
 h      0.20457770    -2.16660324     0.02504164
 h     -1.78269530     1.90349437     1.34976623
 h     -0.77551490     1.76308356    -1.30705650
 h      1.75299556     1.62000078    -0.49842248
 o      2.29322723    -1.05042647     0.46716125
 h      2.95767539    -0.29831822     0.44440379
 c     -2.46342301    -0.36980398    -0.48413393
 h     -2.56574195    -0.95710706    -1.41585483
 h     -2.94769853    -0.91266151     0.38684879
 h     -2.88559140     0.55922571    -0.80451861
 h     -0.06320137     1.14867722     1.63472065
          17

 c      1.27494240    -0.46845524    -0.04446923
 c      0.00165835    -1.11097616    -0.01707024
 c     -1.06237676    -0.23105122    -0.09597941
 c     -0.85756293     1.39616413     0.96785747
 c     -0.45921343     1.07655334    -0.43455386
 c      0.98990426     0.86633207    -0.52164946
 h      0.21531902    -2.19141693     0.01110399
 h     -1.76556709     1.91330745     1.32651911
 h     -0.73548033     1.77084936    -1.29831690
 h      1.80092377     1.66899182    -0.46294841
 o      2.29390781    -1.04644416     0.46788569
 h      2.96057618    -0.32953209     0.47461271
 c     -2.46292993    -0.36725548    -0.47575510
 h     -2.58390509    -0.99843067    -1.41066235
 h     -2.91722368    -0.92169040     0.36195411
 h     -2.90494223     0.53596041    -0.73944861
 h     -0.03548826     1.11536859     1.63590742
          17

 c      1.27211829    -0.46637618    -0.04960269
 c     -0.00339252    -1.12062202    -0.00868881
 c     -1.07512802    -0.24299106    -0.10676068
 c     -0.85049653     1.38815295     0.96167701
 c     -0.45253253     1.10110199    -0.45023704
 c      0.98521875     0.87216349    -0.51034138
 h      0.21174798    -2.21791662     0.00052397
 h     -1.74585705     1.92184018     1.30040386
 h     -0.70277759     1.76771751    -1.28098547
 h      1.83736813     1.71121002    -0.43140822
 o      2.29600944    -1.04233723     0.46861164
 h      2.96932417    -0.36828504     0.50759200
 c     -2.46265357    -0.36772708    -0.46733235
 h     -2.59924529    -1.03696867    -1.39737735
 h     -2.89502035    -0.92822507     0.33352060
 h     -2.93427598     0.53074595    -0.67396627
 h     -0.01237016     1.08413161     1.64192268
          17

 c      1.26621969    -0.46151687    -0.05567687
 c     -0.00711106    -1.13122395    -0.00026471
 c     -1.08688839    -0.25312256    -0.11839998
 c     -0.84210180     1.37876181     0.95474420
 c     -0.44532339     1.12623422    -0.46557350
 c      0.98397684     0.87767378    -0.49717694
 h      0.19371665    -2.24117689    -0.00616329
 h     -1.72562446     1.93016564     1.27345397
 h     -0.68175447     1.76147348    -1.26444998
 h      1.85460227     1.73854301    -0.40430418
 o      2.29888251    -1.03866844     0.46930432
 h      2.98995382    -0.40538323     0.54263077
 c     -2.46267722    -0.37133713    -0.45977211
 h     -2.61150670    -1.06755182    -1.37413612
 h     -2.88531291    -0.93793430     0.31092526
 h     -2.97382023     0.54420516    -0.60994421
 h      0.00044560     1.05713465     1.64816261
          17

 c      1.25774870    -0.45416869    -0.06235969
 c     -0.00968653    -1.14254807     0.00792504
 c     -1.09676236    -0.26107425    -0.13074173
 c     -0.83211915     1.36793294     0.94703589
 c     -0.43751306     1.15045431    -0.47921418
 c      0.98652139     0.88311750    -0.48228981
 h      0.16212125    -2.25796775    -0.00844692
 h     -1.70663733     1.93911144     1.24743646
 h     -0.67681934     1.76216136    -1.26070045
 h      1.84980020     1.74733224    -0.38182893
 o      2.30194712    -1.03574800     0.46986417
 h      3.02523429    -0.43504052     0.57916728
 c     -2.46357400    -0.37725791    -0.45376926
 h     -2.62092079    -1.08714674    -1.34198495
 h     -2.89076888    -0.95578332     0.30192959
 h     -3.01868916     0.56754778    -0.54749950
 h     -0.00010307     1.03566827     1.65163979
          17

 c      1.24743577    -0.44477956    -0.06923844
 c     -0.01145541    -1.15414607     0.01560749
 c     -1.10399184    -0.26668873    -0.14355365
 c     -0.82064626     1.35578950     0.93843995
 c     -0.42900506     1.17262228    -0.49017753
 c      0.99272287     0.88861332    -0.46591313
 h      0.11881130    -2.26717233    -0.00595026
 h     -1.68960807     1.94871729     1.22355858
 h     -0.69056610     1.77688123    -1.27802473
 h      1.82369668     1.73708430    -0.36379972
 o      2.30503007    -1.03344161     0.47021209
 h      3.07039830    -0.45820200     0.61583888
 c     -2.46626804    -0.38449011    -0.44929878
 h     -2.62826143    -1.09513952    -1.30461328
 h     -2.91043805    -0.98268647     0.30864493
 h     -3.06179381     0.58886503    -0.48713147
 h     -0.01420196     1.01990602     1.65125668
          17

 c      1.23611690    -0.43392992    -0.07586428
 c     -0.01283710    -1.16538348     0.02252940
 c     -1.10804226    -0.26998131    -0.15656447
 c     -0.80814417     1.34265932     0.92877755
 c     -0.41990751     1.19241153    -0.49847738
 c      1.00200606     0.89412826    -0.44838556
 h      0.06633681    -2.26981500     0.00149687
 h     -1.67398617     1.95800886     1.20239156
 h     -0.72141539     1.80410487    -1.31367009
 h      1.78065576     1.71065452    -0.34955379
 o      2.30830774    -1.03135624     0.47034119
 h      3.11515708    -0.47977439     0.65008554
 c     -2.47170295    -0.39238350    -0.44552307
 h     -2.63492275    -1.09348437    -1.26803272
 h     -2.93950800    -1.01476285     0.32699423
 h     -3.09715687     0.59878374    -0.43037436
 h     -0.03925479     1.00880302     1.64793650
          17

 c      1.22463795    -0.42230407    -0.08178902
 c     -0.01426205    -1.17549835     0.02846733
 c     -1.10866971    -0.27108746    -0.16950682
 c     -0.79536427     1.32904255     0.91779756
 c     -0.41057369     1.21014932    -0.50497320
 c      1.01328169     0.89930949    -0.43015277
 h      0.00758130    -2.26867331     0.01385061
 h     -1.65843605     1.96526573     1.18401014
 h     -0.76367155     1.83541524    -1.35563780
 h      1.73011157     1.67596816    -0.33771735
 o      2.31198270    -1.02914664     0.47027975
 h      3.14952673    -0.50385583     0.67902557
 c     -2.48050655    -0.40056317    -0.44116669
 h     -2.64288379    -1.08645259    -1.23988639
 h     -2.97146824    -1.04611680     0.35020850
 h     -3.12117033     0.59209288    -0.37927159
 h     -0.07021276     1.00011989     1.64464641
          17

 c      1.21379581    -0.41065558    -0.08658908
 c     -0.01610610    -1.18371148     0.03323141
 c     -1.10594766    -0.27020949    -0.18215291
 c     -0.78318132     1.31551795     0.90520278
 c     -0.40141958     1.22626083    -0.51066192
 c      1.02487346     0.90327711    -0.41176249
 h     -0.05462966    -2.26725238     0.03090952
 h     -1.64167011     1.96864232     1.16822085
 h     -0.81018097     1.86198726    -1.39102954
 h      1.68802747     1.64811763    -0.32598310
 o      2.31607156    -1.02664903     0.47003458
 h      3.16746611    -0.53169396     0.70049272
 c     -2.49281320    -0.40878460    -0.43499441
 h     -2.65429985    -1.07917664    -1.22763117
 h     -3.00044128    -1.07180964     0.37223671
 h     -3.13262235     0.56746584    -0.33575186
 h     -0.10064823     0.99082176     1.64579944
          17

 c      1.20430429    -0.39978115    -0.08987838
 c     -0.01865308    -1.18938909     0.03666723
 c     -1.10024464    -0.26757683    -0.19433006
 c     -0.77233369     1.30259397     0.89079798
 c     -0.39276959     1.24097135    -0.51626363
 c      1.03488665     0.90488407    -0.39380814
 h     -0.11775865    -2.26813377     0.05238117
 h     -1.62317327     1.96680251     1.15475616
 h     -0.85459458     1.87806343    -1.41094296
 h      1.67308335     1.64609359    -0.31159117
 o      2.32034355    -1.02388627     0.46955773
 h      3.16790276    -0.56168171     0.71361245
 c     -2.50828340    -0.41707033    -0.42622674
 h     -2.67065922    -1.07473519    -1.23533238
 h     -3.02220810    -1.08902973     0.38902727
 h     -3.13264268     0.52725106    -0.30118406
 h     -0.12504352     0.97813691     1.65528648
          17

 c      1.19676897    -0.39051461    -0.09131500
 c     -0.02209547    -1.19218998     0.03866347
 c     -1.09216520    -0.26341812    -0.20591725
 c     -0.76317522     1.29055189     0.87472909
 c     -0.38481933     1.25429173    -0.52218598
 c      1.04242047     0.90402044    -0.37676944
 h     -0.17946843    -2.27149115     0.07787671
 h     -1.60355980     1.95933041     1.14340185
 h     -0.89214889     1.88109355    -1.41096108
 h      1.69275304     1.67742127    -0.29315824
 o      2.32430487    -1.02104836     0.46872673
 h      3.15498939    -0.58973630     0.71913645
 c     -2.52619017    -0.42594816    -0.41481154
 h     -2.69207588    -1.07186929    -1.26103722
 h     -3.03432220    -1.09711030     0.39858792
 h     -3.12500986     0.47791735    -0.27599823
 h     -0.14132779     0.96093086     1.67359569
          17

 c      1.19166584    -0.38369254    -0.09061424
 c     -0.02655451    -1.19209702     0.03916609
 c     -1.08246959    -0.25794065    -0.21683380
 c     -0.75563580     1.27938721     0.85758824
 c     -0.37763366     1.26607495    -0.52859141
 c      1.04820031     0.90240555    -0.36091806
 h     -0.23737555    -2.27489093     0.10681360
 h     -1.58452717     1.94681967     1.13407213
 h     -0.91977266     1.87104699    -1.39038553
 h      1.73594861     1.72855309    -0.27167812
 o      2.32721536    -1.01846451     0.46733844
 h      3.13783834    -0.60981331     0.71955818
 c     -2.54545717    -0.43643582    -0.40139889
 h     -2.71743791    -1.06598597    -1.29753711
 h     -3.03602697    -1.09736264     0.40090724
 h     -3.11648851     0.43056980    -0.25936773
 h     -0.15133862     0.94022922     1.69655195
          17

 c      1.18931989    -0.38002816    -0.08757807
 c     -0.03208314    -1.18931773     0.03818917
 c     -1.07198298    -0.25131437    -0.22703129
 c     -0.74941888     1.26889415     0.84024668
 c     -0.37111923     1.27604123    -0.53541743
 c      1.05350743     0.90229366    -0.34641576
 h     -0.28901005    -2.27452329     0.13833423
 h     -1.56846847     1.93064692     1.12682141
 h     -0.93630952     1.85010399    -1.35188973
 h      1.78555150     1.77893548    -0.24900814
 o      2.32827154    -1.01650795     0.46516086
 h      3.12763110    -0.61552319     0.71831694
 c     -2.56475632    -0.44964346    -0.38707290
 h     -2.74515508    -1.05229327    -1.33578496
 h     -3.02829682    -1.09308795     0.39813340
 h     -3.11569222     0.39924687    -0.24934762
 h     -0.15876914     0.91837420     1.71720674
          17

 c      1.18987722    -0.37994090    -0.08213121
 c     -0.03864130    -1.18414187     0.03581408
 c     -1.06151156    -0.24366010    -0.23649141
 c     -0.74423925     1.25880878     0.82358872
 c     -0.36497171     1.28375479    -0.54233105
 c      1.05927566     0.90522432    -0.33338568
 h     -0.33208849    -2.26685423     0.17134907
 h     -1.55782382     1.91249341     1.12174596
 h     -0.94321451     1.82289610    -1.30186682
 h      1.82902214     1.81397195    -0.22658985
 o      2.32706398    -1.01538988     0.46208326
 h      3.13045624    -0.60355412     0.71747662
 c     -2.58288254    -0.46601523    -0.37303969
 h     -2.77373735    -1.02803448    -1.36786497
 h     -3.01391939    -1.08960467     0.39486719
 h     -3.12864793     0.39408019    -0.24401077
 h     -0.16685740     0.89776069     1.72888776
          17

 c      1.19328025    -0.38343949    -0.07434435
 c     -0.04606484    -1.17683671     0.03217846
 c     -1.05178223    -0.23504362    -0.24522905
 c     -0.73996660     1.24892395     0.80834716
 c     -0.35861834     1.28859062    -0.54868237
 c      1.06600767     0.91179149    -0.32189871
 h     -0.36488829    -2.24978460     0.20469338
 h     -1.55431925     1.89375377     1.11876992
 h     -0.94551010     1.79686546    -1.25082349
 h      1.85944032     1.82641560    -0.20531382
 o      2.32392611    -1.01500290     0.45823807
 h      3.14188783    -0.57627305     0.71584289
 c     -2.59921505    -0.48466086    -0.36038391
 h     -2.80199555    -0.99302201    -1.38830797
 h     -2.99711472    -1.09361665     0.39777718
 h     -3.15391073     0.41320426    -0.24264769
 h     -0.17731114     0.88004667     1.72714998
          17

 c      1.19925967    -0.39010983    -0.06443485
 c     -0.05405036    -1.16759563     0.02746039
 c     -1.04341147    -0.22547755    -0.25329645
 c     -0.73668124     1.23915530     0.79505005
 c     -0.35127630     1.28981886    -0.55363899
 c      1.07392062     0.92180059    -0.31195223
 h     -0.38652865    -2.22316849     0.23732993
 h     -1.55837653     1.87507344     1.11741935
 h     -0.95137887     1.78130458    -1.21172957
 h      1.87385311     1.81425180    -0.18568601
 o      2.31968146    -1.01502762     0.45392137
 h      3.15102641    -0.54003756     0.71021936
 c     -2.61372617    -0.50370360    -0.34988188
 h     -2.82908909    -0.94926055    -1.39441667
 h     -2.98197260    -1.11093346     0.41313583
 h     -3.18404657     0.44420976    -0.24514202
 h     -0.19015976     0.86585213     1.71049048
          17

 c      1.20734309    -0.39920068    -0.05274979
 c     -0.06216249    -1.15652169     0.02186024
 c     -1.03689362    -0.21493163    -0.26078316
 c     -0.73467677     1.22956392     0.78400021
 c     -0.34236189     1.28696877    -0.55669867
 c      1.08301866     0.93443800    -0.30347633
 h     -0.39710954    -2.18890999     0.26854670
 h     -1.56898905     1.85625513     1.11676359
 h     -0.96748978     1.78317163    -1.19393525
 h      1.87245274     1.77950648    -0.16787150
 o      2.31516191    -1.01515721     0.44943405
 h      3.14813537    -0.50157041     0.69789842
 c     -2.62668141    -0.52137009    -0.34172209
 h     -2.85460445    -0.90037802    -1.38643872
 h     -2.97015702    -1.14296686     0.44242673
 h     -3.21126051     0.47299554    -0.25066430
 h     -0.20385642     0.85464795     1.68056773
          17

 c      1.21687311    -0.40975935    -0.03974126
 c     -0.06986319    -1.14363553     0.01558199
 c     -1.03259728    -0.20335240    -0.26781016
 c     -0.73442359     1.22034379     0.77523827
 c     -0.33206302     1.28026565    -0.55822558
 c      1.09303306     0.94836348    -0.29637371
 h     -0.39770277    -2.15074135     0.29812300
 h     -1.58412894     1.83656530     1.11561976
 h     -0.99219157     1.80202442    -1.19668083
 h      1.85918984     1.72861780    -0.15149296
 o      2.31097959    -1.01522790     0.44500919
 h      3.12830705    -0.46584016     0.67780756
 c     -2.63840652    -0.53662675    -0.33531956
 h     -2.87869097    -0.85109623    -1.36783469
 h     -2.96028325    -1.18536288     0.48022779
 h     -3.23043698     0.48941710    -0.25745885
 h     -0.21537569     0.84469969     1.64227233
          17

 c      1.22703133    -0.42076648    -0.02594154
 c     -0.07656518    -1.12891826     0.00882039
 c     -1.03076824    -0.19068968    -0.27451767
 c     -0.73648691     1.21177522     0.76852615
 c     -0.32127650     1.27055809    -0.55923998
 c      1.10324934     0.96173781    -0.29059383
 h     -0.39013604    -2.11353795     0.32637032
 h     -1.60144231     1.81521591     1.11291553
 h     -1.01600045     1.83083512    -1.21116904
 h      1.84351383     1.67372460    -0.13513122
 o      2.30750142    -1.01526255     0.44080896
 h      3.09193603    -0.43531671     0.65055358
 c     -2.64909900    -0.54908268    -0.32954680
 h     -2.90214595    -0.80662334    -1.34517572
 h     -2.94974117    -1.23064283     0.51726498
 h     -3.23926467     0.48817538    -0.26325633
 h     -0.22054732     0.83325799     1.60319286
          17

 c      1.23687046    -0.43125085    -0.01193758
 c     -0.08170999    -1.11240622     0.00176771
 c     -1.03153589    -0.17692444    -0.28104671
 c     -0.74136905     1.20411750     0.76347308
 c     -0.31099778     1.25885595    -0.56076823
 c      1.11244253     0.97238945    -0.28620368
 h     -0.37650412    -2.08194897     0.35388213
 h     -1.61891506     1.79179615     1.10801765
 h     -1.02852426     1.86129661    -1.22781449
 h      1.84078415     1.63209491    -0.11587344
 o      2.30486693    -1.01549142     0.43693678
 h      3.04442668    -0.40950287     0.61816828
 c     -2.65872854    -0.55870252    -0.32321292
 h     -2.92618896    -0.77178113    -1.32666467
 h     -2.93656027    -1.27174538     0.54492997
 h     -3.23763203     0.46809553    -0.26560735
 h     -0.21526561     0.81747935     1.57143720
          17

 c      1.24536591    -0.44037033     0.00165767
 c     -0.08485627    -1.09431576    -0.00535400
 c     -1.03492167    -0.16209633    -0.28751496
 c     -0.74927192     1.19743319     0.75983276
 c     -0.30194754     1.24604189    -0.56350215
 c      1.11950147     0.97856119    -0.28331007
 h     -0.35855983    -2.05864456     0.38093302
 h     -1.63537132     1.76654448     1.10090875
 h     -1.02278162     1.88713500    -1.24004682
 h      1.86480698     1.61811570    -0.09052490
 o      2.30302585    -1.01635196     0.43345534
 h      2.99536813    -0.38468693     0.58364771
 c     -2.66707779    -0.56570439    -0.31553581
 h     -2.95168046    -0.75000758    -1.31871148
 h     -2.91993618    -1.30377530     0.55760021
 h     -3.22733830     0.43166923    -0.26205580
 h     -0.19782719     0.79625578     1.55176059
          17

 c      1.25150454    -0.44746408     0.01424781
 c     -0.08573948    -1.07511306    -0.01225903
 c     -1.04084498    -0.14631878    -0.29399465
 c     -0.75991392     1.19145270     0.75771406
 c     -0.29454769     1.23281351    -0.56778266
 c      1.12461894     0.97994423    -0.28176779
 h     -0.33736712    -2.04319090     0.40686514
 h     -1.65074810     1.74047404     1.09220409
 h     -0.99565139     1.90468935    -1.24453507
 h      1.91384271     1.63128854    -0.05920522
 o      2.30188509    -1.01837143     0.43042798
 h      2.95553786    -0.35545186     0.54994065
 c     -2.67382900    -0.57059965    -0.30646632
 h     -2.97813907    -0.74277025    -1.32235543
 h     -2.89998559    -1.32432964     0.55303229
 h     -3.21226716     0.38525823    -0.25028908
 h     -0.17084448     0.77166001     1.54302225
          17

 c      1.25443643    -0.45205919     0.02531310
 c     -0.08428969    -1.05545128    -0.01860631
 c     -1.04912210    -0.12978959    -0.30049940
 c     -0.77259050     1.18563706     0.75743707
 c     -0.28897356     1.21969799    -0.57365313
 c      1.12920228     0.97744765    -0.28110876
 h     -0.31346643    -2.03249672     0.43000592
 h     -1.66608856     1.71527529     1.08302132
 h     -0.94720429     1.91268450    -1.24056324
 h      1.97141735     1.65860417    -0.02621924
 o      2.30157754    -1.02185042     0.42796530
 h      2.93133552    -0.31932681     0.51866149
 c     -2.67858242    -0.57420641    -0.29669095
 h     -3.00355535    -0.74964849    -1.33290285
 h     -2.87740585    -1.33354154     0.53221514
 h     -3.19865807     0.33936393    -0.22832962
 h     -0.14050597     0.74826679     1.53993175
          17

 c      1.25366441    -0.45387134     0.03447785
 c     -0.08062047    -1.03601166    -0.02405521
 c     -1.05946622    -0.11279069    -0.30698445
 c     -0.78643453     1.17938823     0.75922760
 c     -0.28514972     1.20703803    -0.58088198
 c      1.13461749     0.97213400    -0.28082399
 h     -0.28730672    -2.02245175     0.44823089
 h     -1.68309928     1.69295047     1.07469771
 h     -0.88034777     1.91231951    -1.22980143
 h      2.02051837     1.68670986     0.00328889
 o      2.30255284    -1.02658713     0.42619839
 h      2.92160590    -0.28078398     0.48992037
 c     -2.68086463    -0.57744133    -0.28736041
 h     -3.02526593    -0.76874205    -1.34294770
 h     -2.85324673    -1.33438589     0.49936900
 h     -3.19427421     0.30684759    -0.19473104
 h     -0.11385896     0.73099392     1.53690902
          17

 c      1.24918498    -0.45281789     0.04155422
 c     -0.07501265    -1.01735676    -0.02833031
 c     -1.07150036    -0.09567536    -0.31335845
 c     -0.80068039     1.17224048     0.76306065
 c     -0.28271376     1.19492762    -0.58895410
 c      1.14156182     0.96476739    -0.28055059
 h     -0.25956156    -2.00958506     0.45972150
 h     -1.70325714     1.67521975     1.06838580
 h     -0.80082863     1.90789704    -1.21659126
 h      2.05052039     1.70703670     0.02557598
 o      2.30529165    -1.03200237     0.42518661
 h      2.92080047    -0.24893659     0.46343372
 c     -2.68034309    -0.58071278    -0.27977892
 h     -3.04100047    -0.79713141    -1.34567600
 h     -2.82873598    -1.33306262     0.46193426
 h     -3.20489162     0.29652685    -0.14893347
 h     -0.09654503     0.72341831     1.53047622
          17

 c      1.24151365    -0.44902581     0.04654364
 c     -0.06789815    -0.99985835    -0.03126277
 c     -1.08478353    -0.07883930    -0.31950311
 c     -0.81483939     1.16396644     0.76867246
 c     -0.28104720     1.18315777    -0.59709301
 c      1.15011112     0.95586391    -0.28008067
 h     -0.23121261    -1.99206372     0.46351227
 h     -1.72680009     1.66292509     1.06467606
 h     -0.71669669     1.90728356    -1.20799877
 h      2.05664670     1.71517733     0.03846089
 o      2.30999065    -1.03747000     0.42487321
 h      2.92369724    -0.23221092     0.43929577
 c     -2.67716712    -0.58333693    -0.27507427
 h     -3.04944027    -0.83139087    -1.33669571
 h     -2.80496081    -1.33824795     0.42942176
 h     -3.22993657     0.30595965    -0.09215586
 h     -0.09179204     0.72714561     1.51979118
          17

 c      1.23159984    -0.44281319     0.04960379
 c     -0.05983991    -0.98369267    -0.03280460
 c     -1.09884121    -0.06268228    -0.32529272
 c     -0.82878212     1.15460861     0.77561518
 c     -0.27949636     1.17137725    -0.60446662
 c      1.15990902     0.94580613    -0.27932618
 h     -0.20349369    -1.97008367     0.45974655
 h     -1.75223994     1.65575972     1.06345946
 h     -0.63578729     1.91987074    -1.21173028
 h      2.03820535     1.70958823     0.04096251
 o      2.31648237    -1.04252506     0.42511343
 h      2.92749952    -0.23532885     0.41794020
 c     -2.67197004    -0.58395645    -0.27376533
 h     -3.05038461    -0.86811570    -1.31474894
 h     -2.78224737    -1.35737870     0.40969412
 h     -3.26287981     0.32319704    -0.02802808
 h     -0.10007409     0.74175305     1.50648733
          17

 c      1.22068404    -0.43464979     0.05100290
 c     -0.05150228    -0.96887292    -0.03302424
 c     -1.11319179    -0.04757395    -0.33060353
 c     -0.84273433     1.14445134     0.78328310
 c     -0.27771540     1.15962773    -0.61065355
 c      1.17028145     0.93488081    -0.27830970
 h     -0.17778649    -1.94588314     0.44970622
 h     -1.77678969     1.65249206     1.06409827
 h     -0.56187431     1.95020814    -1.23090666
 h      1.99788562     1.69123817     0.03320255
 o      2.32429694    -1.04694863     0.42572704
 h      2.93218522    -0.25849689     0.39981541
 c     -2.66552670    -0.58167286    -0.27541560
 h     -3.04480812    -0.90441924    -1.28193198
 h     -2.75965921    -1.39114548     0.40429778
 h     -3.29576534     0.33519540     0.03825135
 h     -0.11891880     0.76492322     1.49448889
          17

 c      1.21014563    -0.42511456     0.05107792
 c     -0.04360931    -0.95530284    -0.03208490
 c     -1.12736532    -0.03383227    -0.33531140
 c     -0.85718953     1.13393920     0.79093072
 c     -0.27571652     1.14875700    -0.61593017
 c      1.18023846     0.92322286    -0.27719815
 h     -0.15548619    -1.92337562     0.43560662
 h     -1.79743474     1.65152409     1.06574490
 h     -0.49426510     1.99303637    -1.26073875
 h      1.94230630     1.66440407     0.01673594
 o      2.33273299    -1.05081726     0.42654635
 h      2.94059410    -0.29717574     0.38504190
 c     -2.65845091    -0.57653884    -0.27874626
 h     -3.03487241    -0.93841909    -1.24351146
 h     -2.73544601    -1.43233007     0.40819868
 h     -3.32238001     0.33296792     0.10136741
 h     -0.14303862     0.79287197     1.48961882
          17

 c      1.20136299    -0.41486436     0.05020125
 c     -0.03689043    -0.94285804    -0.03019977
 c     -1.14091610    -0.02170642    -0.33928908
 c     -0.87270515     1.12353772     0.79777128
 c     -0.27357307     1.14007011    -0.62094429
 c      1.18841757     0.91069312    -0.27636000
 h     -0.13782524    -1.90717805     0.42006801
 h     -1.81203712     1.65147821     1.06760745
 h     -0.43148487     2.03709211    -1.29216852
 h      1.88310001     1.63827201    -0.00489839
 o      2.34091916    -1.05450202     0.42745241
 h      2.95828551    -0.34252931     0.37311613
 c     -2.65107630    -0.56917319    -0.28217416
 h     -3.02367544    -0.96955696    -1.20693003
 h     -2.70806531    -1.47063050     0.41423839
 h     -3.33891676     0.31215869     0.15681948
 h     -0.16574216     0.82146932     1.49815180
          17

 c      1.19558134    -0.40463125     0.04875682
 c     -0.03201308    -0.93150233    -0.02756169
 c     -1.15342779    -0.01135644    -0.34241072
 c     -0.88956236     1.11355798     0.80322646
 c     -0.27124733     1.13470362    -0.62623854
 c      1.19320390     0.89688655    -0.27635109
 h     -0.12566641    -1.90093166     0.40527639
 h     -1.82006095     1.65161953     1.06909030
 h     -0.37359714     2.07201888    -1.31725081
 h      1.83587525     1.62699854    -0.02645684
 o      2.34797382    -1.05848738     0.42838727
 h      2.99154437    -0.38457982     0.36289144
 c     -2.64350527    -0.56030611    -0.28435791
 h     -3.01442980    -0.99826242    -1.17951273
 h     -2.67670429    -1.49750821     0.41685325
 h     -3.34371507     0.27215605     0.20135950
 h     -0.18228142     0.84798237     1.52373166
          17

 c      1.19378001    -0.39525771     0.04712602
 c     -0.02950612    -0.92139421    -0.02427480
 c     -1.16451405    -0.00283415    -0.34456136
 c     -0.90747859     1.10406092     0.80718211
 c     -0.26864287     1.13333601    -0.63207004
 c      1.19339782     0.88174153    -0.27767573
 h     -0.11935289    -1.90554810     0.39221108
 h     -1.82278611     1.65204414     1.06984620
 h     -0.32198635     2.09138791    -1.33121071
 h      1.81272003     1.64266928    -0.04389975
 o      2.35336296    -1.06297701     0.42932338
 h      3.04216980    -0.41857103     0.35318860
 c     -2.63573343    -0.55069397    -0.28457266
 h     -3.00917230    -1.02466772    -1.16537676
 h     -2.64121643    -1.50790283     0.41301961
 h     -3.33716299     0.21549055     0.23336510
 h     -0.19302618     0.87206902     1.56441406
          17

 c      1.19655418    -0.38773558     0.04567929
 c     -0.02968128    -0.91289244    -0.02033694
 c     -1.17382026     0.00392886    -0.34564681
 c     -0.92567983     1.09493998     0.80996270
 c     -0.26569511     1.13617181    -0.63843128
 c      1.18904312     0.86655049    -0.28047663
 h     -0.11872385    -1.91862029     0.38051540
 h     -1.82297288     1.65359514     1.06976304
 h     -0.27857592     2.09272237    -1.33225306
 h      1.81264070     1.68319257    -0.05804818
 o      2.35717732    -1.06769328     0.43021626
 h      3.10348697    -0.44806575     0.34360416
 c     -2.62770479    -0.54123876    -0.28287463
 h     -3.00791473    -1.04728218    -1.16372439
 h     -2.60188754    -1.50014508     0.40186923
 h     -3.32210545     0.14781182     0.25344331
 h     -0.20286822     0.89485320     1.61311923
          17

 c      1.20405586    -0.38314178     0.04475495
 c     -0.03257260    -0.90643426    -0.01568556
 c     -1.18102716     0.00912197    -0.34560277
 c     -0.94326751     1.08608776     0.81205833
 c     -0.26240839     1.14298251    -0.64509301
 c      1.18116352     0.85377149    -0.28463711
 h     -0.12329955    -1.93551197     0.36910418
 h     -1.82400054     1.65746402     1.06884574
 h     -0.24533648     2.07710114    -1.32113028
 h      1.82452928     1.73317168    -0.07303913
 o      2.35993754    -1.07216718     0.43100394
 h      3.16362185    -0.48015211     0.33448432
 c     -2.61922746    -0.53301001    -0.28002651
 h     -3.00903029    -1.06307788    -1.17008351
 h     -2.55922619    -1.47568086     0.38425716
 h     -3.30456945     0.07795924     0.26521484
 h     -0.21766173     0.91729033     1.66108895
          17

 c      1.21601551    -0.38240617     0.04460747
 c     -0.03791679    -0.90237264    -0.01026460
 c     -1.18585942     0.01304355    -0.34440323
 c     -0.95955120     1.07751102     0.81389429
 c     -0.25885505     1.15310370    -0.65160231
 c      1.17087117     0.84572946    -0.29005312
 h     -0.13252158    -1.95125566     0.35696998
 h     -1.82868961     1.66453224     1.06697723
 h     -0.22399302     2.04944365    -1.30125457
 h      1.83731032     1.77629945    -0.09231064
 o      2.36219653    -1.07608349     0.43163953
 h      3.21171770    -0.51980939     0.32630627
 c     -2.60990069    -0.52702094    -0.27725929
 h     -3.01036452    -1.06885115    -1.17906232
 h     -2.51375889    -1.43917852     0.36269389
 h     -3.29359650     0.01680422     0.27534182
 h     -0.24144985     0.93942481     1.70095448
          17

 c      1.23179900    -0.38600475     0.04533465
 c     -0.04518521    -0.90087204    -0.00406830
 c     -1.18808883     0.01607603    -0.34206453
 c     -0.97420848     1.06937384     0.81574887
 c     -0.25517879     1.16539384    -0.65724718
 c      1.15900223     0.84376485    -0.29665198
 h     -0.14593456    -1.96206426     0.34368322
 h     -1.83827325     1.67471696     1.06366742
 h     -0.21574599     2.01932470    -1.27924354
 h      1.84411408     1.80202641    -0.11737572
 o      2.36432356    -1.07938253     0.43211384
 h      3.24123843    -0.56827143     0.31925117
 c     -2.59935125    -0.52376938    -0.27587172
 h     -3.01009708    -1.06253230    -1.18642359
 h     -2.46580584    -1.39871035     0.34148953
 h     -3.29776174    -0.02666002     0.29075446
 h     -0.27563869     0.96050539     1.72802381
          17

 c      1.25046410    -0.39375506     0.04682631
 c     -0.05364990    -0.90188184     0.00284592
 c     -1.18753630     0.01865052    -0.33864305
 c     -0.98730191     1.06198394     0.81774010
 c     -0.25159412     1.17830615    -0.66109442
 c      1.14617793     0.84806232    -0.30429083
 h     -0.16327293    -1.96611410     0.32953250
 h     -1.85211520     1.68673564     1.05799941
 h     -0.22108892     2.00054073    -1.26465194
 h      1.84179243     1.80564256    -0.14836973
 o      2.36644652    -1.08223154     0.43246579
 h      3.25083855    -0.62354002     0.31302466
 c     -2.58775821    -0.52285474    -0.27667464
 h     -3.00709949    -1.04377469    -1.18995545
 h     -2.41537194    -1.36483403     0.32638186
 h     -3.31877038    -0.05011123     0.31334515
 h     -0.31913888     0.97932529     1.74055133
          17

 c      1.27080861    -0.40483597     0.04877066
 c     -0.06246858    -0.90515467     0.01036451
 c     -1.18408033     0.02119489    -0.33422215
 c     -0.99920822     1.05573017     0.81980070
 c     -0.24835744     1.19038015    -0.66232033
 c      1.13291982     0.85781640    -0.31271606
 h     -0.18446812    -1.96377642     0.31544428
 h     -1.86829270     1.69847209     1.04884624
 h     -0.24003911     2.00579554    -1.26624596
 h      1.82995668     1.78705656    -0.18463008
 o      2.36842611    -1.08498590     0.43279343
 h      3.24484154    -0.68108779     0.30671296
 c     -2.57597204    -0.52325616    -0.27965915
 h     -3.00106396    -1.01398506    -1.18966542
 h     -2.36261028    -1.34703426     0.32244914
 h     -3.34946675    -0.05792150     0.33830071
 h     -0.36865343     0.99450880     1.73986176
          17

 c      1.29143404    -0.41800757     0.05071933
 c     -0.07077123    -0.91028144     0.01833429
 c     -1.17768071     0.02407170    -0.32889015
 c     -1.01051079     1.05099435     0.82163491
 c     -0.24574516     1.20109232    -0.66080764
 c      1.11966838     0.87150515    -0.32160787
 h     -0.20960123    -1.95747124     0.30279012
 h     -1.88458110     1.70769814     1.03522025
 h     -0.27239367     2.03711775    -1.28507971
 h      1.81091490     1.75047397    -0.22496600
 o      2.36984717    -1.08814448     0.43326657
 h      3.23347102    -0.73464415     0.29862471
 c     -2.56493486    -0.52413756    -0.28407395
 h     -2.99261291    -0.97607782    -1.18773537
 h     -2.30911833    -1.34855247     0.33060755
 h     -3.37910956    -0.05667147     0.35836606
 h     -0.41895109     1.00474580     1.73053481
          17

 c      1.31083833    -0.43190414     0.05217861
 c     -0.07773203    -0.91674665     0.02658451
 c     -1.16840738     0.02753254    -0.32272095
 c     -1.02187156     1.04807052     0.82272331
 c     -0.24411927     1.21106090    -0.65729054
 c      1.10667794     0.88713706    -0.33065643
 h     -0.23880337    -1.95105437     0.29310827
 h     -1.89927629     1.71275678     1.01656329
 h     -0.31694852     2.08368923    -1.31279869
 h      1.79050854     1.70497467    -0.26784054
 o      2.37018395    -1.09223295     0.43411672
 h      3.23020736    -0.77807432     0.28647474
 c     -2.55512515    -0.52526466    -0.28870588
 h     -2.98327772    -0.93398888    -1.18818501
 h     -2.25884354    -1.36490990     0.34631109
 h     -3.39872296    -0.05177567     0.36796238
 h     -0.46351811     1.00902157     1.72004277
          17

 c      1.32754142    -0.44526548     0.05268769
 c     -0.08263924    -0.92402450     0.03495411
 c     -1.15645823     0.03169785    -0.31577250
 c     -1.03384289     1.04711904     0.82248646
 c     -0.24397561     1.22130119    -0.65279296
 c      1.09389458     0.90248182    -0.33960087
 h     -0.27206812    -1.94855599     0.28772106
 h     -1.91165139     1.71296302     0.99289790
 h     -0.37081470     2.13063110    -1.33809099
 h      1.77871064     1.66432935    -0.31180164
 o      2.36930545    -1.09759439     0.43556024
 h      3.24344500    -0.80862601     0.26856397
 c     -2.54650601    -0.52678580    -0.29231665
 h     -2.97500439    -0.89177729    -1.19571606
 h     -2.21709844    -1.38798628     0.36232796
 h     -3.40284980    -0.04665285     0.36431980
 h     -0.49625771     1.00682802     1.71658762
          17

 c      1.34022194    -0.45708290     0.05187454
 c     -0.08495267    -0.93171621     0.04332327
 c     -1.14215778     0.03655983    -0.30809742
 c     -1.04662671     1.04814842     0.82064031
 c     -0.24585785     1.23258288    -0.64813715
 c      1.08112737     0.91556704    -0.34820466
 h     -0.30894141    -1.95242150     0.28732749
 h     -1.92210972     1.70875475     0.96485078
 h     -0.43007827     2.16647474    -1.35230597
 h      1.78660563     1.64233665    -0.35628228
 o      2.36788973    -1.10427156     0.43768782
 h      3.26908814    -0.82842116     0.24532414
 c     -2.53877614    -0.52893668    -0.29410101
 h     -2.96905137    -0.85242613    -1.21346724
 h     -2.18868028    -1.41050483     0.37218680
 h     -3.38942078    -0.04292054     0.34720964
 h     -0.51415333     0.99832721     1.72485017
          17

 c      1.34785761    -0.46667718     0.04949661
 c     -0.08434842    -0.93965217     0.05163239
 c     -1.12593907     0.04199269    -0.29975458
 c     -1.05993697     1.05101431     0.81746792
 c     -0.25023700     1.24528584    -0.64382561
 c      1.06870943     0.92548513    -0.35625156
 h     -0.34816326    -1.96219305     0.29178265
 h     -1.93211564     1.70162566     0.93357531
 h     -0.49080098     2.18473814    -1.35069010
 h      1.81778457     1.64336245    -0.40173515
 o      2.36707057    -1.11211984     0.44044675
 h      3.29478351    -0.84187711     0.21913786
 c     -2.53158200    -0.53195555    -0.29396985
 h     -2.96492934    -0.81711440    -1.24082266
 h     -2.17674218    -1.42775593     0.37168390
 h     -3.35951599    -0.04055260     0.31866606
 h     -0.51892554     0.98448048     1.74280683
          17

 c      1.34984582    -0.47372193     0.04546974
 c     -0.08073482    -0.94786687     0.05987192
 c     -1.10831310     0.04776492    -0.29081277
 c     -1.07312575     1.05544161     0.81369099
 c     -0.25741659     1.25945461    -0.64007816
 c      1.05783956     0.93259909    -0.36365012
 h     -0.38752498    -1.97467538     0.30024178
 h     -1.94384852     1.69379505     0.90058302
 h     -0.54962313     2.18312312    -1.33178039
 h      1.86363041     1.65935076    -0.44821188
 o      2.36776358    -1.12093817     0.44370281
 h      3.30913667    -0.85269537     0.19276658
 c     -2.52453703    -0.53607910    -0.29256566
 h     -2.96043616    -0.78561742    -1.27329130
 h     -2.18252270    -1.43763293     0.35899640
 h     -3.31757579    -0.03768877     0.28301716
 h     -0.51582649     0.96706874     1.76327481
          17

 c      1.34607110    -0.47821598     0.03987935
 c     -0.07423457    -0.95645788     0.06805071
 c     -1.08982983     0.05355349    -0.28134869
 c     -1.08547304     1.06109264     0.81010256
 c     -0.26744409     1.27482724    -0.63685504
 c      1.04993586     0.93779245    -0.37049589
 h     -0.42413756    -1.98546303     0.31156559
 h     -1.95945763     1.68753469     0.86750476
 h     -0.60415873     2.16294063    -1.29693227
 h      1.91019921     1.67805998    -0.49442696
 o      2.37033501    -1.13049328     0.44728544
 h      3.30608967    -0.86292355     0.16820671
 c     -2.51712478    -0.54151110    -0.29105931
 h     -2.95278753    -0.75730951    -1.30462608
 h     -2.20538494    -1.44050433     0.33452730
 h     -3.27159797    -0.03030183     0.24682555
 h     -0.51089135     0.94844862     1.77828858
          17

 c      1.33689512    -0.48041478     0.03296565
 c     -0.06514751    -0.96543657     0.07616621
 c     -1.07103925     0.05896167    -0.27144374
 c     -1.09643789     1.06766913     0.80730706
 c     -0.28002543     1.29078578    -0.63382857
 c      1.04592116     0.94183069    -0.37700913
 h     -0.45498178    -1.99068045     0.32471445
 h     -1.98001359     1.68428361     0.83587266
 h     -0.65358493     2.12943668    -1.25051141
 h      1.94613202     1.69019213    -0.53837075
 o      2.37457741    -1.14052045     0.45101671
 h      3.28543511    -0.87305489     0.14618150
 c     -2.50873562    -0.54830751    -0.29083668
 h     -2.93978530    -0.73181988    -1.32926844
 h     -2.24289816    -1.43950028     0.30096436
 h     -3.23167749    -0.01274361     0.21761587
 h     -0.50896101     0.93113066     1.78221117
          17

 c      1.32307722    -0.48073757     0.02508398
 c     -0.05390839    -0.97464981     0.08418952
 c     -1.05246380     0.06354352    -0.26117649
 c     -1.10578682     1.07498903     0.80563336
 c     -0.29445606     1.30627646    -0.63034112
 c      1.04604105     0.94523197    -0.38345755
 h     -0.47746161    -1.98809375     0.33897896
 h     -2.00469903     1.68403988     0.80703391
 h     -0.69961775     2.09261901    -1.20043650
 h      1.96488155     1.69066900    -0.57809992
 o      2.37978803    -1.15075923     0.45475795
 h      3.25257285    -0.88213432     0.12573147
 c     -2.49901471    -0.55608856    -0.29308907
 h     -2.92037501    -0.70913279    -1.34380904
 h     -2.29114773    -1.44089357     0.26333441
 h     -3.20525567     0.01922094     0.20043947
 h     -0.51293325     0.91739731     1.77272989
          17

 c      1.30566956    -0.47966181     0.01664716
 c     -0.04105506    -0.98377310     0.09206372
 c     -1.03458708     0.06683206    -0.25061708
 c     -1.11359793     1.08300027     0.80512360
 c     -0.30964458     1.31988267    -0.62547800
 c      1.04998150     0.94831262    -0.39010294
 h     -0.48981077    -1.97754731     0.35407696
 h     -2.03087252     1.68545593     0.78219961
 h     -0.74710781     2.06652085    -1.15753946
 h      1.96412772     1.67773695    -0.61210859
 o      2.38490425    -1.16100531     0.45846429
 h      3.21773028    -0.88784162     0.10388814
 c     -2.48820332    -0.56377934    -0.29840635
 h     -2.89472837    -0.68941751    -1.34758615
 h     -2.34578304    -1.45308163     0.22807800
 h     -3.19213504     0.06404333     0.19455938
 h     -0.52360570     0.90902276     1.75089947
          17

 c      1.28591788    -0.47762645     0.00806568
 c     -0.02720172    -0.99234767     0.09970997
 c     -1.01785786     0.06837377    -0.23982072
 c     -1.12018691     1.09173773     0.80553570
 c     -0.32441476     1.33036591    -0.61847249
 c      1.05701511     0.95119467    -0.39715166
 h     -0.49135240    -1.96100096     0.37019253
 h     -2.05500958     1.68656580     0.76249123
 h     -0.80160345     2.06320541    -1.13113211
 h      1.94520692     1.65235981    -0.63956476
 o      2.38881241    -1.17110822     0.46216835
 h      3.19231347    -0.88735553     0.07647968
 c     -2.47690946    -0.56998192    -0.30660129
 h     -2.86417089    -0.67282783    -1.34293528
 h     -2.40366741    -1.48217385     0.20013883
 h     -3.18573416     0.11404464     0.19451272
 h     -0.53960887     0.90703709     1.72108432
          17

 c      1.26518652    -0.47495863    -0.00030198
 c     -0.01301907    -0.99984176     0.10703821
 c     -1.00269347     0.06777124    -0.22882733
 c     -1.12600862     1.10126827     0.80636425
 c     -0.33810430     1.33748693    -0.60928013
 c      1.06606402     0.95373816    -0.40469251
 h     -0.48261322    -1.94228395     0.38798301
 h     -2.07392212     1.68562001     0.74889574
 h     -0.86321149     2.08348121    -1.12250338
 h      1.91342436     1.61844620    -0.66070880
 o      2.39085937    -1.18086054     0.46580924
 h      3.18160750    -0.87965933     0.04125027
 c     -2.46561558    -0.57385130    -0.31676974
 h     -2.83102891    -0.65938140    -1.33518113
 h     -2.46331459    -1.52625308     0.17979177
 h     -3.17867504     0.15972603     0.19403224
 h     -0.55742919     0.91154222     1.69076314
          17

 c      1.24490494    -0.47183478    -0.00818021
 c      0.00077559    -1.00573718     0.11396330
 c     -0.98947335     0.06473162    -0.21766845
 c     -1.13152906     1.11163793     0.80694654
 c     -0.35077025     1.34203412    -0.59856621
 c      1.07567781     0.95545226    -0.41262998
 h     -0.46518237    -1.92643644     0.40849458
 h     -2.08574055     1.68166409     0.74213930
 h     -0.92459797     2.11666698    -1.12507519
 h      1.87891617     1.58354855    -0.67747601
 o      2.39111897    -1.18989523     0.46905654
 h      3.18081446    -0.86734572     0.00083983
 c     -2.45456624    -0.57542865    -0.32759891
 h     -2.79819268    -0.64894616    -1.33181342
 h     -2.52328877    -1.57542734     0.16316367
 h     -3.16614656     0.19350607     0.18845927
 h     -0.57208289     0.92179905     1.66929680
          17

 c      1.22651439    -0.46828120    -0.01538660
 c      0.01341243    -1.00965216     0.12043480
 c     -0.97853013     0.05909892    -0.20637131
 c     -1.13701159     1.12279564     0.80674283
 c     -0.36274518     1.34503570    -0.58714778
 c      1.08410966     0.95553252    -0.42066436
 h     -0.44112208    -1.91840919     0.43286509
 h     -2.09052077     1.67482112     0.74253060
 h     -0.97632719     2.14966589    -1.13078472
 h      1.85603263     1.55842680    -0.69375076
 o      2.39006380    -1.19776174     0.47139526
 h      3.18012562    -0.85527827    -0.03857999
 c     -2.44390522    -0.57523766    -0.33789171
 h     -2.76816386    -0.64124260    -1.34002892
 h     -2.58112576    -1.61791876     0.14562285
 h     -3.14626041     0.21091592     0.17517981
 h     -0.57918842     0.93690066     1.66458889
          17

 c      1.21138818    -0.46421554    -0.02182465
 c      0.02406383    -1.01148305     0.12648333
 c     -0.97014607     0.05085942    -0.19495538
 c     -1.14227098     1.13450820     0.80570060
 c     -0.37425390     1.34722508    -0.57564086
 c      1.08985008     0.95327433    -0.42844847
 h     -0.41199520    -1.92123682     0.46175613
 h     -2.09046676     1.66632712     0.74985234
 h     -1.01146615     2.17295937    -1.13403475
 h      1.85733057     1.55244157    -0.71362020
 o      2.38811745    -1.20407668     0.47234959
 h      3.17155683    -0.84795275    -0.07096319
 c     -2.43378160    -0.57388207    -0.34704900
 h     -2.74187085    -0.63578130    -1.36307244
 h     -2.63373485    -1.64484823     0.12402514
 h     -3.11951657     0.21061426     0.15344180
 h     -0.57777390     0.95676428     1.67873922
          17

 c      1.20071443    -0.45952167    -0.02746208
 c      0.03189626    -1.01148196     0.13226062
 c     -0.96455383     0.04013323    -0.18342877
 c     -1.14664102     1.14636745     0.80435182
 c     -0.38534646     1.34895744    -0.56441574
 c      1.09248147     0.94874209    -0.43591768
 h     -0.37813176    -1.93460870     0.49475034
 h     -2.08957957     1.65824634     0.76339411
 h     -1.02647050     2.18132559    -1.13205796
 h      1.88377721     1.56600619    -0.73758330
 o      2.38547182    -1.20859860     0.47161430
 h      3.15162102    -0.84808823    -0.09259067
 c     -2.42434003    -0.57194805    -0.35527002
 h     -2.71825949    -0.63183437    -1.39817227
 h     -2.67811796    -1.65138930     0.09707112
 h     -3.08857060     0.19446535     0.12430191
 h     -0.57107075     0.98232899     1.70678617
          17

 c      1.19535771    -0.45413255    -0.03230036
 c      0.03622473    -1.01018029     0.13803242
 c     -0.96193616     0.02716078    -0.17179141
 c     -1.14927051     1.15793140     0.80351908
 c     -0.39593807     1.35027071    -0.55363908
 c      1.09274686     0.94282735    -0.44337045
 h     -0.33882841    -1.95495605     0.53018903
 h     -2.09238355     1.65272920     0.78213675
 h     -1.02065451     2.17297607    -1.12431444
 h      1.92400106     1.59006735    -0.76166251
 o      2.38206844    -1.21124009     0.46909466
 h      3.12145314    -0.85627647    -0.10280418
 c     -2.41558000    -0.57005139    -0.36338968
 h     -2.69515952    -0.62854671    -1.43826546
 h     -2.71187899    -1.63642839     0.06494795
 h     -3.05846018     0.16796981     0.09077375
 h     -0.56428403     1.01465000     1.74001039
          17

 c      1.19573304    -0.44808868    -0.03634639
 c      0.03672020    -1.00818379     0.14411470
 c     -0.96241973     0.01228424    -0.16004555
 c     -1.14952670     1.16890208     0.80395656
 c     -0.40581809     1.35092197    -0.54329000
 c      1.09173629     0.93660636    -0.45118064
 h     -0.29330112    -1.97700572     0.56561659
 h     -2.10183263     1.65094315     0.80494653
 h     -0.99587824     2.14911667    -1.11224717
 h      1.96374225     1.61352183    -0.78079114
 o      2.37760409    -1.21206817     0.46492668
 h      3.08661335    -0.87089671    -0.10439250
 c     -2.40721387    -0.56883938    -0.37253886
 h     -2.67051866    -0.62511255    -1.47564127
 h     -2.73357082    -1.60236066     0.02905741
 h     -3.03665508     0.14030820     0.05770466
 h     -0.56188169     1.05399309     1.77008663
          17

 c      1.20173648    -0.44155722    -0.03959312
 c      0.03355300    -1.00597185     0.15079124
 c     -0.96606633    -0.00407345    -0.14820434
 c     -1.14724735     1.17922484     0.80617602
 c     -0.41461094     1.35036693    -0.53312946
 c      1.09030835     0.93087578    -0.45957157
 h     -0.24156505    -1.99563490     0.59849552
 h     -2.11756686     1.65233351     0.83059947
 h     -0.95677426     2.11430583    -1.09964499
 h      1.99246510     1.62839290    -0.79144190
 o      2.37156024    -1.21129142     0.45947702
 h      3.05657993    -0.88831763    -0.10359994
 c     -2.39872691    -0.56875190    -0.38380529
 h     -2.64306193    -0.62091307    -1.50455676
 h     -2.74313690    -1.55552100    -0.00795363
 h     -3.03129672     0.12203714     0.03029348
 h     -0.56630727     1.09959757     1.79124083
          17

 c      1.21277010    -0.43479847    -0.04201917
 c      0.02739180    -1.00379982     0.15825732
 c     -0.97285804    -0.02143059    -0.13629230
 c     -1.14274181     1.18906792     0.81041644
 c     -0.42174524     1.34773362    -0.52264884
 c      1.08899743     0.92606603    -0.46857862
 h     -0.18477149    -2.00711356     0.62678806
 h     -2.13599368     1.65486809     0.85767502
 h     -0.91096047     2.07699182    -1.09325753
 h      2.00430090     1.63056233    -0.79202446
 o      2.36338161    -1.20917563     0.45321867
 h      3.04193367    -0.90432490    -0.10808748
 c     -2.38972940    -0.56949159    -0.39790135
 h     -2.61236087    -0.61559718    -1.52221345
 h     -2.74253200    -1.50683215    -0.04199984
 h     -3.04651014     0.11941010     0.01083691
 h     -0.57782135     1.14987560     1.80077575
          17

 c      1.22785500    -0.42809093    -0.04360845
 c      0.01927054    -1.00170504     0.16660234
 c     -0.98267303    -0.03926707    -0.12433658
 c     -1.13662015     1.19871792     0.81664245
 c     -0.42656766     1.34197560    -0.51113618
 c      1.08807739     0.92228360    -0.47807781
 h     -0.12508047    -2.00964787     0.64928228
 h     -2.15210271     1.65604116     0.88454112
 h     -0.86759518     2.04802908    -1.10205766
 h      1.99718296     1.61908449    -0.78252283
 o      2.35288319    -1.20586406     0.44640576
 h      3.04795679    -0.91713396    -0.12163813
 c     -2.38029313    -0.56976184    -0.41496344
 h     -2.57868663    -0.60910988    -1.52890288
 h     -2.73592679    -1.47081455    -0.06783092
 h     -3.07858997     0.13016580    -0.00333268
 h     -0.59468931     1.20274780     1.79910254
          17

 c      1.24578154    -0.42164806    -0.04437922
 c      0.01038777    -0.99956401     0.17581935
 c     -0.99525177    -0.05704530    -0.11235238
 c     -1.12960457     1.20846222     0.82453598
 c     -0.42871169     1.33242592    -0.49808835
 c      1.08758871     0.91933727    -0.48780544
 h     -0.06528368    -2.00348245     0.66571353
 h     -2.16152949     1.65383001     0.90950659
 h     -0.83292771     2.03449133    -1.13252702
 h      1.97244737     1.59585245    -0.76426543
 o      2.34054040    -1.20129239     0.43884565
 h      3.07012824    -0.92892294    -0.14039861
 c     -2.37092992    -0.56798706    -0.43457609
 h     -2.54287365    -0.60167936    -1.52797519
 h     -2.72798928    -1.45999248    -0.08095244
 h     -3.11832611     0.14638789    -0.01773080
 h     -0.61340915     1.25603324     1.78974573
          17

 c      1.26524076    -0.41555639    -0.04440862
 c      0.00190762    -0.99715461     0.18582512
 c     -1.01016522    -0.07423316    -0.10032751
 c     -1.12238907     1.21849812     0.83352456
 c     -0.42839722     1.31937058    -0.48377230
 c      1.08728279     0.91672122    -0.49736183
 h     -0.00834405    -1.99073442     0.67674046
 h     -2.16184878     1.64718805     0.93103372
 h     -0.80663369     2.03311127    -1.18223723
 h      1.93539687     1.56598703    -0.73994948
 o      2.32726358    -1.19535058     0.43011536
 h      3.09785639    -0.94342533    -0.15622178
 c     -2.36247078    -0.56350770    -0.45579524
 h     -2.50618269    -0.59380060    -1.52566044
 h     -2.72034055    -1.47631833    -0.08096315
 h     -3.15624482     0.16011664    -0.03732926
 h     -0.62915209     1.30788814     1.77897683
          17

 c      1.28491277    -0.40975204    -0.04384185
 c     -0.00519046    -0.99420941     0.19648250
 c     -1.02680984    -0.09032889    -0.08821382
 c     -1.11550460     1.22888301     0.84292034
 c     -0.42620045     1.30380592    -0.46917227
 c      1.08652544     0.91359441    -0.50622840
 h      0.04303460    -1.97493054     0.68376530
 h     -2.15309070     1.63617573     0.94791892
 h     -0.78439446     2.03307291    -1.24054724
 h      1.89623697     1.53849456    -0.71362229
 o      2.31399301    -1.18807107     0.41991001
 h      3.12107767    -0.96307661    -0.16216431
 c     -2.35592053    -0.55691569    -0.47727719
 h     -2.47000409    -0.58622184    -1.53000151
 h     -2.71061681    -1.50976697    -0.07257190
 h     -3.18545713     0.16607238    -0.06511420
 h     -0.63684360     1.35713400     1.77416197
          17

 c      1.30352045    -0.40403719    -0.04288402
 c     -0.01019543    -0.99047182     0.20762862
 c     -1.04444485    -0.10488922    -0.07593177
 c     -1.10915338     1.23954560     0.85219329
 c     -0.42265963     1.28674315    -0.45540250
 c      1.08438327     0.90890800    -0.51385907
 h      0.08671597    -1.96017101     0.68855956
 h     -2.13778558     1.62191640     0.95943842
 h     -0.76250881     2.02397699    -1.29541529
 h      1.86882502     1.52526381    -0.68986020
 o      2.30149928    -1.17968197     0.40818823
 h      3.13352577    -0.98826095    -0.15480796
 c     -2.35217082    -0.54938393    -0.49776155
 h     -2.43532822    -0.57985728    -1.54791462
 h     -2.69553418    -1.54627962    -0.06272001
 h     -3.20210643     0.16184422    -0.10214167
 h     -0.63300136     1.40310694     1.78044402
          17

 c      1.31986882    -0.39813006    -0.04177567
 c     -0.01268313    -0.98576437     0.21911193
 c     -1.06226051    -0.11755455    -0.06338622
 c     -1.10309556     1.25035633     0.86121516
 c     -0.41815711     1.26887487    -0.44331191
 c      1.08023212     0.90192251    -0.51988479
 h      0.12122579    -1.95000110     0.69272573
 h     -2.12060491     1.60642548     0.96545713
 h     -0.73941551     1.99958298    -1.33785005
 h      1.86337121     1.53536499    -0.67160736
 o      2.29033264    -1.17058006     0.39517095
 h      3.13344457    -1.01771065    -0.13432814
 c     -2.35178043    -0.54204277    -0.51662560
 h     -2.40233465    -0.57556527    -1.58120705
 h     -2.67344465    -1.57468052    -0.05751302
 h     -3.20522620     0.14748437    -0.14787473
 h     -0.61733357     1.44498188     1.79771784
          17

 c      1.33289220    -0.39173458    -0.04075586
 c     -0.01248685    -0.98005183     0.23082794
 c     -1.07945687    -0.12805987    -0.05048943
 c     -1.09673626     1.26119798     0.87022950
 c     -0.41297662     1.25058873    -0.43340394
 c      1.07451921     0.89286045    -0.52426357
 h      0.14563494    -1.94636265     0.69718665
 h     -2.10730324     1.59220870     0.96642530
 h     -0.71522866     1.95758828    -1.36264188
 h      1.87738590     1.56753140    -0.65860206
 o      2.28077935    -1.16127954     0.38130575
 h      3.12388053    -1.04906946    -0.10413822
 c     -2.35485430    -0.53582260    -0.53407264
 h     -2.37061697    -0.57390105    -1.62508764
 h     -2.64470896    -1.58847431    -0.06108420
 h     -3.19694514     0.12540516    -0.20034766
 h     -0.59266688     1.48132468     1.82089138
          17

 c      1.34172631    -0.38461302    -0.04002089
 c     -0.00965345    -0.97346279     0.24273398
 c     -1.09531376    -0.13623300    -0.03718665
 c     -1.08942488     1.27199893     0.87959168
 c     -0.40735891     1.23205842    -0.42586238
 c      1.06854642     0.88281301    -0.52716422
 h      0.15940106    -1.94912921     0.70196696
 h     -2.10266339     1.58154710     0.96318173
 h     -0.69114557     1.89861674    -1.36791556
 h      1.89808730     1.61119770    -0.64881479
 o      2.27280211    -1.15233988     0.36721115
 h      3.11285658    -1.07949883    -0.07034886
 c     -2.36093462    -0.53151874    -0.55086981
 h     -2.33981909    -0.57502190    -1.67093071
 h     -2.61120837    -1.58529663    -0.07561773
 h     -3.18307988     0.10061359    -0.25623833
 h     -0.56336275     1.51040302     1.84302940
          17

 c      1.34579713    -0.37665807    -0.03968608
 c     -0.00441176    -0.96625525     0.25483502
 c     -1.10923823    -0.14198526    -0.02347437
 c     -1.08079510     1.28274585     0.88953503
 c     -0.40150665     1.21329295    -0.42055332
 c      1.06359635     0.87306700    -0.52878094
 h      0.16234902    -1.95642797     0.70636528
 h     -2.10805465     1.57573623     0.95666183
 h     -0.66924691     1.82573862    -1.35508406
 h      1.91244824     1.65430759    -0.64058428
 o      2.26609990    -1.14426742     0.35353899
 h      3.11141671    -1.10648755    -0.03998766
 c     -2.36897823    -0.52981697    -0.56794220
 h     -2.30999162    -0.57875919    -1.71033307
 h     -2.57589985    -1.56637089    -0.10153390
 h     -3.17316059     0.08055736    -0.31127663
 h     -0.53366023     1.53079568     1.85831230
          17

 c      1.34489501    -0.36795852    -0.03975730
 c      0.00284462    -0.95874987     0.26715338
 c     -1.12078237    -0.14529818    -0.00940091
 c     -1.07092972     1.29346965     0.90006345
 c     -0.39555517     1.19413088    -0.41696472
 c      1.06047958     0.86470564    -0.52927923
 h      0.15479474    -1.96546945     0.70936471
 h     -2.12040842     1.57485434     0.94777891
 h     -0.65262853     1.74459750    -1.32964261
 h      1.91227362     1.68798680    -0.63318882
 o      2.26046809    -1.13742876     0.34072548
 h      3.12702037    -1.12849408    -0.01739334
 c     -2.37762334    -0.53108959    -0.58606493
 h     -2.28150936    -0.58474423    -1.73750216
 h     -2.54253343    -1.53667943    -0.13741691
 h     -3.17764569     0.07296128    -0.36158701
 h     -0.50671712     1.54177512     1.86338845
          17

 c      1.33920400    -0.35883636    -0.04011911
 c      0.01157460    -0.95126607     0.27970176
 c     -1.12963671    -0.14621612     0.00494989
 c     -1.06027461     1.30419330     0.91092032
 c     -0.38953690     1.17423136    -0.41412774
 c      1.05952325     0.85855880    -0.52881459
 h      0.13767477    -1.97343694     0.71004536
 h     -2.13365772     1.57822239     0.93753760
 h     -0.64560477     1.66351299    -1.30224094
 h      1.89417167     1.70713808    -0.62658116
 o      2.25619917    -1.13204235     0.32883046
 h      3.15670389    -1.14458242    -0.00188504
 c     -2.38580542    -0.53493977    -0.60567986
 h     -2.25480200    -0.59249724    -1.74993320
 h     -2.51534232    -1.50554798    -0.17973894
 h     -3.20149724     0.08109581    -0.40561645
 h     -0.48420144     1.54343038     1.85766256
          17

 c      1.32928216    -0.34983615    -0.04054355
 c      0.02111824    -0.94408020     0.29247020
 c     -1.13561919    -0.14486064     0.01948102
 c     -1.04943572     1.31487568     0.92159474
 c     -0.38339661     1.15320232    -0.41074376
 c      1.06066102     0.85522990    -0.52754908
 h      0.11256321    -1.97816350     0.70785187
 h     -2.14137691     1.58505895     0.92713502
 h     -0.65327041     1.59195775    -1.28737427
 h      1.85847377     1.70997088    -0.62111480
 o      2.25393272    -1.12821347     0.31767032
 h      3.18937398    -1.15364242     0.01001754
 c     -2.39321063    -0.53998710    -0.62685474
 h     -2.23008534    -0.60145020    -1.74845348
 h     -2.49843157    -1.48604221    -0.22306563
 h     -3.24004224     0.10080508    -0.44455028
 h     -0.46610310     1.53666046     1.84326452
          17

 c      1.31600219    -0.34166622    -0.04072441
 c      0.03074164    -0.93740610     0.30542480
 c     -1.13867857    -0.14145678     0.03410025
 c     -1.03901952     1.32538575     0.93137095
 c     -0.37715891     1.13098370    -0.40585716
 c      1.06347252     0.85504782    -0.52564390
 h      0.08155660    -1.97853337     0.70272172
 h     -2.13880781     1.59489437     0.91788969
 h     -0.67920043     1.53605428    -1.29571030
 h      1.80887571     1.69811227    -0.61745105
 o      2.25416518    -1.12593537     0.30703592
 h      3.21381243    -1.15442483     0.02117901
 c     -2.40007967    -0.54449514    -0.64926502
 h     -2.20712007    -0.61094746    -1.73726034
 h     -2.49476482    -1.49024339    -0.26204230
 h     -3.28280172     0.12349380    -0.48062499
 h     -0.45068080     1.52307215     1.82485025
          17

 c      1.30046272    -0.33508195    -0.04033655
 c      0.03968640    -0.93139168     0.31851430
 c     -1.13890359    -0.13635027     0.04872538
 c     -1.02952593     1.33552058     0.93944131
 c     -0.37119185     1.10817880    -0.39967931
 c      1.06716293     0.85790088    -0.52322408
 h      0.04705917    -1.97464384     0.69508950
 h     -2.12382996     1.60772259     0.91106379
 h     -0.72203868     1.49472047    -1.32458029
 h      1.75293959     1.67767840    -0.61663145
 o      2.25697849    -1.12508631     0.29678466
 h      3.22350755    -1.14598163     0.03261591
 c     -2.40679379    -0.54747090    -0.67204986
 h     -2.18497634    -0.62032344    -1.72376525
 h     -2.50524464    -1.52094081    -0.29483208
 h     -3.31979558     0.14107911    -0.51562449
 h     -0.43481380     1.50467101     1.80879238
          17

 c      1.28388531    -0.33074313    -0.03910305
 c      0.04722051    -0.92612738     0.33167995
 c     -1.13652257    -0.12998349     0.06327685
 c     -1.02121364     1.34505264     0.94511203
 c     -0.36620880     1.08582834    -0.39339314
 c      1.07055451     0.86304535    -0.52032915
 h      0.01152162    -1.96773597     0.68581714
 h     -2.09730536     1.62406393     0.90768195
 h     -0.77531849     1.46227477    -1.36034079
 h      1.70249282     1.66047486    -0.62024995
 o      2.26201205    -1.12545765     0.28685157
 h      3.21785542    -1.12785448     0.04366791
 c     -2.41367338    -0.54910386    -0.69389060
 h     -2.16200507    -0.62906836    -1.71716512
 h     -2.52862853    -1.56880054    -0.32403048
 h     -3.34439434     0.14834885    -0.55054480
 h     -0.41525541     1.48329425     1.80110424
          17

 c      1.26751317    -0.32910107    -0.03684200
 c      0.05268654    -0.92166880     0.34486793
 c     -1.13188909    -0.12284389     0.07767282
 c     -1.01392205     1.35377158     0.94806070
 c     -0.36297038     1.06496661    -0.38825936
 c      1.07232835     0.86923910    -0.51689922
 h     -0.02281418    -1.95987360     0.67605158
 h     -2.06313554     1.64502829     0.90839966
 h     -0.83097870     1.43347222    -1.38887022
 h      1.67101535     1.66169683    -0.63034996
 o      2.26850757    -1.12680588     0.27724688
 h      3.20225707    -1.09992233     0.05237523
 c     -2.42088647    -0.55024058    -0.71356776
 h     -2.13647795    -0.63685797    -1.72473718
 h     -2.56224107    -1.61917137    -0.35375309
 h     -3.35348259     0.14312976    -0.58572525
 h     -0.39066953     1.46007619     1.80450231
          17

 c      1.25251327    -0.33035944    -0.03347699
 c      0.05554535    -0.91807188     0.35804264
 c     -1.12546277    -0.11541581     0.09183711
 c     -1.00700503     1.36148160     0.94846322
 c     -0.36204895     1.04644197    -0.38514644
 c      1.07172235     0.87559307    -0.51287534
 h     -0.05409967    -1.95339105     0.66702346
 h     -2.02775518     1.67230574     0.91346765
 h     -0.88222080     1.40538758    -1.40106431
 h      1.66557476     1.68985262    -0.64825533
 o      2.27541624    -1.12891797     0.26804216
 h      3.18717309    -1.06194138     0.05596309
 c     -2.42832276    -0.55179476    -0.73055378
 h     -2.10789994    -0.64328884    -1.74752625
 h     -2.60284058    -1.65946512    -0.38695186
 h     -3.34714586     0.12597799    -0.62096032
 h     -0.36291690     1.43547702     1.81684121
          17

 c      1.23987649    -0.33448503    -0.02902588
 c      0.05541535    -0.91542887     0.37119353
 c     -1.11779032    -0.10815062     0.10571106
 c     -0.99956410     1.36798237     0.94685443
 c     -0.36376256     1.03092686    -0.38452510
 c      1.06904143     0.88236263    -0.50835517
 h     -0.08095061    -1.95022599     0.65984043
 h     -1.99825785     1.70780619     0.92283961
 h     -0.92434300     1.37706974    -1.39287492
 h      1.68093743     1.73777659    -0.67284158
 o      2.28173035    -1.13166421     0.25930851
 h      3.18349528    -1.01312434     0.05199922
 c     -2.43548676    -0.55456664    -0.74512068
 h     -2.07779544    -0.64767773    -1.77972052
 h     -2.64720095    -1.68171840    -0.42478686
 h     -3.32875862     0.10016081    -0.65557125
 h     -0.33618000     1.40982977     1.83253802
          17

 c      1.23032704    -0.34121442    -0.02359005
 c      0.05210534    -0.91388520     0.38432943
 c     -1.10948093    -0.10145552     0.11925654
 c     -0.99091953     1.37311991     0.94386027
 c     -0.36817218     1.01894437    -0.38656675
 c      1.06518669     0.89040970    -0.50356734
 h     -0.10242128    -1.95136782     0.65534527
 h     -1.97898159     1.75264987     0.93635541
 h     -0.95472537     1.34893065    -1.36412181
 h      1.70517217     1.78914317    -0.70077794
 o      2.28704469    -1.13496110     0.25100663
 h      3.19404414    -0.95291323     0.04021761
 c     -2.44151346    -0.55925514    -0.75798064
 h     -2.04901950    -0.64926831    -1.81244887
 h     -2.69239309    -1.68241303    -0.46695969
 h     -3.30522642     0.07179665    -0.68855166
 h     -0.31482324     1.38374675     1.84546527
          17

 c      1.22426148    -0.35007462    -0.01733734
 c      0.04564387    -0.91362479     0.39746050
 c     -1.10117205    -0.09568836     0.13244664
 c     -0.98098662     1.37690110     0.94001603
 c     -0.37507144     1.01084858    -0.39117136
 c      1.06096701     0.90026353    -0.49871033
 h     -0.11795673    -1.95665945     0.65408400
 h     -1.96869284     1.80588178     0.95376069
 h     -0.97295163     1.32251128    -1.31804643
 h      1.72772207     1.82968701    -0.72835688
 o      2.29176949    -1.13863729     0.24294466
 h      3.21026207    -0.88301169     0.02315040
 c     -2.44533665    -0.56640325    -0.76987876
 h     -2.02441570    -0.64757762    -1.83789359
 h     -2.73597371    -1.66204808    -0.51206967
 h     -3.28610227     0.04921383    -0.71889263
 h     -0.30177725     1.35810379     1.85102402
          17

 c      1.22172765    -0.36045348    -0.01046628
 c      0.03630337    -0.91482974     0.41057535
 c     -1.09348777    -0.09114247     0.14524559
 c     -0.97026603     1.37954700     0.93571318
 c     -0.38394628     1.00675629    -0.39789124
 c      1.05687161     0.91184331    -0.49386942
 h     -0.12738530    -1.96500415     0.65637355
 h     -1.96130463     1.86411518     0.97449058
 h     -0.98150664     1.30065452    -1.26192975
 h      1.74198840     1.85102596    -0.75264413
 o      2.29667520    -1.14237668     0.23486911
 h      3.21922262    -0.80798086     0.00457318
 c     -2.44605741    -0.57612110    -0.78137888
 h     -2.00589049    -0.64256231    -1.85118973
 h     -2.77633440    -1.62533940    -0.55776450
 h     -3.27974900     0.04014962    -0.74603780
 h     -0.29793968     1.33382922     1.84694614
          17

 c      1.22243869    -0.37169373    -0.00316580
 c      0.02460320    -0.91763443     0.42362445
 c     -1.08700042    -0.08801932     0.15758060
 c     -0.95954309     1.38142388     0.93119250
 c     -0.39391478     1.00646723    -0.40581112
 c      1.05310491     0.92459866    -0.48902696
 h     -0.13095128    -1.97483754     0.66240239
 h     -1.94941482     1.92257883     0.99752492
 h     -0.98688083     1.28782382    -1.20805888
 h      1.74484277     1.84991754    -0.77172745
 o      2.30238991    -1.14579734     0.22656877
 h      3.21134072    -0.73368036    -0.01225298
 c     -2.44339371    -0.58767381    -0.79281089
 h     -1.99403168    -0.63460652    -1.85073008
 h     -2.81338129    -1.58173660    -0.60083289
 h     -3.28765686     0.04744069    -0.77008027
 h     -0.30214786     1.31169657     1.83345835
          17

 c      1.22581640    -0.38317232     0.00441128
 c      0.01127597    -0.92209402     0.43651761
 c     -1.08220517    -0.08639765     0.16931251
 c     -0.94960844     1.38293045     0.92653299
 c     -0.40379082     1.00947002    -0.41363350
 c      1.04964292     0.93768168    -0.48409306
 h     -0.12933354    -1.98463913     0.67230771
 h     -1.92737983     1.97660530     1.02150642
 h     -0.99922525     1.28965392    -1.17227301
 h      1.73597390     1.82715882    -0.78474333
 o      2.30922825    -1.14855106     0.21791475
 h      3.18292516    -0.66550338    -0.02528043
 c     -2.43774457    -0.59943791    -0.80426838
 h     -1.98797829    -0.62442200    -1.83806805
 h     -2.84919784    -1.54459477    -0.63762747
 h     -3.30308398     0.06755692    -0.79141879
 h     -0.31133798     1.29215611     1.81325501
          17

 c      1.23105917    -0.39434997     0.01215549
 c     -0.00280692    -0.92817318     0.44913459
 c     -1.07950685    -0.08621643     0.18021901
 c     -0.94111939     1.38442150     0.92166141
 c     -0.41257640     1.01517756    -0.42033031
 c      1.04624271     0.95002034    -0.47890827
 h     -0.12360323    -1.99332162     0.68620909
 h     -1.89254726     2.02264222     1.04499245
 h     -1.02680991     1.31021839    -1.16604901
 h      1.71793520     1.78739506    -0.79209819
 o      2.31720061    -1.15039431     0.20886469
 h      3.13596657    -0.60716494    -0.03377727
 c     -2.42985197    -0.60959199    -0.81554540
 h     -1.98535113    -0.61290511    -1.81791484
 h     -2.88716916    -1.52637429    -0.66518673
 h     -3.31596108     0.09371264    -0.81032334
 h     -0.32092451     1.27520985     1.79115670
          17

 c      1.23722414    -0.40479530     0.01999505
 c     -0.01673718    -0.93574736     0.46134100
 c     -1.07921003    -0.08728457     0.19000293
 c     -0.93451405     1.38616207     0.91643387
 c     -0.42016994     1.02328510    -0.42595424
 c      1.04240901     0.96031266    -0.47320964
 h     -0.11511111    -2.00042559     0.70420937
 h     -1.84535693     2.05876791     1.06671197
 h     -1.06776557     1.34820982    -1.18700292
 h      1.69676793     1.73954659    -0.79596527
 o      2.32604680    -1.15125052     0.19946363
 h      3.07755726    -0.55966456    -0.03836787
 c     -2.42065774    -0.61709823    -0.82604809
 h     -1.98235533    -0.60098335    -1.79789370
 h     -2.92847540    -1.53096630    -0.68258615
 h     -3.31795867     0.11951409    -0.82682708
 h     -0.32575762     1.26042340     1.77289241
          17

 c      1.24330915    -0.41419717     0.02788776
 c     -0.02967029    -0.94460764     0.47300138
 c     -1.08150689    -0.08931514     0.19832422
 c     -0.92988911     1.38826771     0.91080571
 c     -0.42727390     1.03377903    -0.43141439
 c      1.03739809     0.96709026    -0.46661030
 h     -0.10532912    -2.00610502     0.72639075
 h     -1.78913614     2.08505275     1.08580608
 h     -1.11120651     1.39731286    -1.22182188
 h      1.68200791     1.69623986    -0.80056203
 o      2.33528723    -1.15126184     0.18984142
 h      3.01894767    -0.52041444    -0.04101516
 c     -2.41130336    -0.62202731    -0.83491331
 h     -1.97457777    -0.58951989    -1.78687222
 h     -2.96943436    -1.55151959    -0.69110731
 h     -3.30426869     0.14050358    -0.84080684
 h     -0.32184530     1.24721573     1.76271108
          17

 c      1.24833923    -0.42236645     0.03581311
 c     -0.04091050    -0.95447024     0.48398653
 c     -1.08646719    -0.09198086     0.20484760
 c     -0.92688547     1.39062783     0.90498996
 c     -0.43467789     1.04663711    -0.43761110
 c      1.03049581     0.96910615    -0.45872686
 h     -0.09568643    -2.01091871     0.75278204
 h     -1.72978673     2.10386030     1.10207506
 h     -1.14574889     1.45022516    -1.25677774
 h      1.68333102     1.66928878    -0.81067893
 o      2.34437879    -1.15074525     0.18017466
 h      2.97268873    -0.48391044    -0.04442264
 c     -2.40280418    -0.62503826    -0.84143507
 h     -1.95888703    -0.57939548    -1.79098253
 h     -3.00347571    -1.57660453    -0.69307781
 h     -3.27347555     0.15434052    -0.85207268
 h     -0.30806647     1.23534988     1.76100383
          17

 c      1.25146248    -0.42923242     0.04376554
 c     -0.04996036    -0.96499672     0.49417772
 c     -1.09403327    -0.09496651     0.20928754
 c     -0.92474079     1.39288095     0.89944782
 c     -0.44288125     1.06165059    -0.44503847
 c      1.02161233     0.96599384    -0.44950591
 h     -0.08743232    -2.01549038     0.78331167
 h     -1.67491547     2.11973397     1.11614934
 h     -1.16401906     1.50122954    -1.28273161
 h      1.70339430     1.66186066    -0.82779608
 o      2.35300510    -1.14993588     0.17058763
 h      2.94729862    -0.44583582    -0.05043752
 c     -2.39560866    -0.62681910    -0.84549462
 h     -1.93540769    -0.57174784    -1.80959530
 h     -3.02468226    -1.59647157    -0.69073176
 h     -3.22719126     0.16080582    -0.86045450
 h     -0.28645516     1.22520732     1.76408557
          17

 c      1.25205103    -0.43482465     0.05174490
 c     -0.05653642    -0.97582294     0.50347066
 c     -1.10402085    -0.09800858     0.21143662
 c     -0.92257893     1.39453780     0.89471692
 c     -0.45207868     1.07842812    -0.45381429
 c      1.01150030     0.95840524    -0.43938676
 h     -0.08154641    -2.02014495     0.81773786
 h     -1.63180028     2.13804928     1.12928206
 h     -1.16269294     1.54662309    -1.29504806
 h      1.73496967     1.66662123    -0.84803026
 o      2.36125643    -1.14868534     0.16106842
 h      2.94346211    -0.40791131    -0.05867084
 c     -2.38946364    -0.62792592    -0.84756184
 h     -1.90748850    -0.56800611    -1.83567705
 h     -3.02948734    -1.60509736    -0.68572802
 h     -3.16996630     0.16208893    -0.86592074
 h     -0.26083293     1.21758155     1.76636837
          17

 c      1.24976954    -0.43924858     0.05974688
 c     -0.06055727    -0.98658880     0.51178040
 c     -1.11612517    -0.10091564     0.21117480
 c     -0.91980002     1.39525349     0.89126818
 c     -0.46220467     1.09644601    -0.46378253
 c      1.00121793     0.94739476    -0.42904075
 h     -0.07869489    -2.02464997     0.85557668
 h     -1.60450655     2.16218330     1.14251238
 h     -1.14159875     1.58451923    -1.29256992
 h      1.76682387     1.67269376    -0.86504873
 o      2.36946327    -1.14651030     0.15150932
 h      2.95597204    -0.37715363    -0.06709829
 c     -2.38358164    -0.62885413    -0.84832283
 h     -1.87971284    -0.56953763    -1.86013525
 h     -3.01685415    -1.59996447    -0.67908339
 h     -3.10913917     0.16313633    -0.86872261
 h     -0.23508728     1.21324802     1.76286617
          17

 c      1.24458122    -0.44266596     0.06775769
 c     -0.06211533    -0.99696017     0.51904699
 c     -1.12993443    -0.10356768     0.20846715
 c     -0.91630947     1.39505650     0.88946118
 c     -0.47292906     1.11506414    -0.47454164
 c      0.99157528     0.93389214    -0.41906756
 h     -0.07922181    -2.02817159     0.89605845
 h     -1.59224892     2.19111295     1.15573527
 h     -1.10338572     1.61491700    -1.27732020
 h      1.78984678     1.67164106    -0.87354314
 o      2.37790979    -1.14290718     0.14181045
 h      2.97818776    -0.36089299    -0.07368000
 c     -2.37691771    -0.63004526    -0.84835346
 h     -1.85601393    -0.57726199    -1.87560922
 h     -2.98815552    -1.58170118    -0.67118238
 h     -3.05362604     0.17100989    -0.86948498
 h     -0.21208224     1.21264343     1.75059621
          17

 c      1.23670884    -0.44528441     0.07575326
 c     -0.06144201    -1.00664040     0.52524045
 c     -1.14495050    -0.10589328     0.20335770
 c     -0.91244906     1.39431235     0.88950038
 c     -0.48361893     1.13348504    -0.48538390
 c      0.98297218     0.91858718    -0.40989724
 h     -0.08316019    -2.02945578     0.93814887
 h     -1.59062052     2.21994598     1.16767558
 h     -1.05382676     1.64032378    -1.25510812
 h      1.79880902     1.65875612    -0.87035790
 o      2.38668900    -1.13757440     0.13193875
 h      3.00471865    -0.36329312    -0.07727791
 c     -2.36850313    -0.63162270    -0.84801876
 h     -1.83884697    -0.59150750    -1.87788090
 h     -2.94728604    -1.55428971    -0.66167877
 h     -3.01076669     0.19176246    -0.86913377
 h     -0.19319530     1.21572635     1.72899361
          17

 c      1.22658455    -0.44734820     0.08369894
 c     -0.05887324    -1.01537484     0.53036404
 c     -1.16061499    -0.10783269     0.19596101
 c     -0.90878194     1.39349028     0.89135651
 c     -0.49334421     1.15069219    -0.49523216
 c      0.97544484     0.90198518    -0.40180387
 h     -0.09025743    -2.02714947     0.98064196
 h     -1.59427600     2.24267686     1.17672291
 h     -1.00186722     1.66656860    -1.23616379
 h      1.79193915     1.63243085    -0.85433416
 o      2.39567671    -1.13048413     0.12193987
 h      3.03235315    -0.38432761    -0.07782281
 c     -2.35774911    -0.63297195    -0.84750673
 h     -1.82901443    -0.61204663    -1.86595924
 h     -2.90081090    -1.52548804    -0.64928093
 h     -2.98281027     0.22577737    -0.86866981
 h     -0.17812827     1.22194872     1.69989902
          17

 c      1.21480665    -0.44912189     0.09154608
 c     -0.05482202    -1.02295253     0.53445472
 c     -1.17633592    -0.10930468     0.18645226
 c     -0.90592792     1.39296475     0.89472790
 c     -0.50109902     1.16553885    -0.50282856
 c      0.96873426     0.88444328    -0.39492099
 h     -0.10001984    -2.02015181     1.02229996
 h     -1.59886209     2.25454235     1.18172448
 h     -0.95731099     1.70187031    -1.23297196
 h      1.77049644     1.59367942    -0.82609255
 o      2.40453251    -1.12189298     0.11193453
 h      3.06050168    -0.41975805    -0.07624054
 c     -2.34453021    -0.63272749    -0.84685115
 h     -1.82561731    -0.63818342    -1.84201110
 h     -2.85713705    -1.50583954    -0.63173767
 h     -2.96681270     0.26651552    -0.86898733
 h     -0.16489747     1.23030759     1.66727908
          17

 c      1.20210072    -0.45087257     0.09922742
 c     -0.04975869    -1.02920898     0.53758099
 c     -1.19150549    -0.11018710     0.17506182
 c     -0.90446307     1.39292639     0.89910683
 c     -0.50630944     1.17721315    -0.50742294
 c      0.96230476     0.86614101    -0.38922571
 h     -0.11177655    -2.00788250     1.06200619
 h     -1.60176160     2.25303628     1.18232425
 h     -0.92517044     1.75147621    -1.25246710
 h      1.73904162     1.54635491    -0.78814070
 o      2.41271137    -1.11230925     0.10210542
 h      3.09141325    -0.46177597    -0.07424916
 c     -2.32917848    -0.62949917    -0.84584655
 h     -1.82597649    -0.66890585    -1.81147632
 h     -2.82342743    -1.50397319    -0.60676601
 h     -2.95785870     0.30441148    -0.87084471
 h     -0.15028797     1.23953550     1.63641211
          17

 c      1.18927329    -0.45285383     0.10665365
 c     -0.04419685    -1.03402833     0.53983747
 c     -1.20550568    -0.11031549     0.16207663
 c     -0.90478932     1.39334580     0.90394332
 c     -0.50911883     1.18573850    -0.50937227
 c      0.95531839     0.84701720    -0.38451479
 h     -0.12476534    -1.99042352     1.09889751
 h     -1.60227835     2.23814943     1.17900757
 h     -0.90254317     1.81181366    -1.28926011
 h      1.70613482     1.49775135    -0.74507886
 o      2.41956375    -1.10234898     0.09265654
 h      3.12902950    -0.50134159    -0.07375520
 c     -2.31256897    -0.62277974    -0.84391534
 h     -1.82584913    -0.70322442    -1.78273190
 h     -2.80167044    -1.52000693    -0.57400493
 h     -2.95178767     0.33128662    -0.87489726
 h     -0.13121162     1.24848505     1.61224725
          17

 c      1.17714815    -0.45530155     0.11371657
 c     -0.03867750    -1.03734332     0.54133600
 c     -1.21771266    -0.10948990     0.14784208
 c     -0.90695051     1.39394319     0.90882286
 c     -0.51002506     1.19176195    -0.50974422
 c      0.94669651     0.82680924    -0.38045729
 h     -0.13823484    -1.96852243     1.13245859
 h     -1.60173648     2.21242379     1.17305421
 h     -0.88299711     1.87289091    -1.33029850
 h      1.68380047     1.45811297    -0.70296877
 o      2.42461010    -1.09246379     0.08373804
 h      3.17517651    -0.53246834    -0.07574683
 c     -2.29595515    -0.61312023    -0.84023634
 h     -1.82073061    -0.74059373    -1.76475657
 h     -2.78850672    -1.54491346    -0.53594556
 h     -2.94604995     0.34222381    -0.88171203
 h     -0.10673843     1.25658184     1.59744548
          17

 c      1.16649549    -0.45844869     0.12030235
 c     -0.03374494    -1.03913413     0.54219634
 c     -1.22750798    -0.10748298     0.13276160
 c     -0.91052195     1.39418760     0.91353739
 c     -0.50945870     1.19598167    -0.50955501
 c      0.93554452     0.80541712    -0.37682805
 h     -0.15154599    -1.94346362     1.16255724
 h     -1.60348669     2.18083184     1.16643301
 h     -0.86159804     1.92488633    -1.36359392
 h      1.68263624     1.43638559    -0.66662742
 o      2.42781863    -1.08276391     0.07539371
 h      3.22567945    -0.55489816    -0.07957509
 c     -2.28044794    -0.60161281    -0.83427977
 h     -1.80839821    -0.78075324    -1.76230868
 h     -2.77886756    -1.56688767    -0.49654582
 h     -2.93970712     0.33569937    -0.89175049
 h     -0.07933257     1.26400742     1.59154674
          17

 c      1.15797859    -0.46254455     0.12630824
 c     -0.02991481    -1.03942632     0.54254014
 c     -1.23429491    -0.10404780     0.11729277
 c     -0.91472634     1.39339208     0.91801936
 c     -0.50769033     1.19887701    -0.50945830
 c      0.92184971     0.78347672    -0.37378415
 h     -0.16424726    -1.91684010     1.18940069
 h     -1.61230758     2.14988981     1.16147249
 h     -0.83603884     1.96121701    -1.38163917
 h      1.70368781     1.43336334    -0.63639900
 o      2.42954427    -1.07314496     0.06759299
 h      3.27157233    -0.57190667    -0.08355609
 c     -2.26663152    -0.58949430    -0.82625496
 h     -1.79058588    -0.82268661    -1.77247912
 h     -2.76882675    -1.57679299    -0.45940226
 h     -2.93341282     0.31333569    -0.90536849
 h     -0.05402126     1.27143858     1.59197895
          17

 c      1.15212726    -0.46784219     0.13164686
 c     -0.02763850    -1.03828707     0.54248937
 c     -1.23752130    -0.09892791     0.10193132
 c     -0.91877445     1.39094397     0.92225718
 c     -0.50488202     1.20070230    -0.50976855
 c      0.90658795     0.76237863    -0.37178545
 h     -0.17610321    -1.89026159     1.21340331
 h     -1.63249505     2.12533839     1.16009479
 h     -0.80595467     1.97857019    -1.38104853
 h      1.73723079     1.44096097    -0.60898863
 o      2.43021681    -1.06351785     0.06029962
 h      3.30394392    -0.58651451    -0.08609582
 c     -2.25459659    -0.57804769    -0.81697315
 h     -1.77168384    -0.86400188    -1.78689302
 h     -2.75626201    -1.56963917    -0.42694427
 h     -2.92947852     0.27966319    -0.92290220
 h     -0.03625141     1.27958402     1.59581021
          17

 c      1.14931824    -0.47454063     0.13623082
 c     -0.02726850    -1.03581758     0.54216693
 c     -1.23671676    -0.09187357     0.08717582
 c     -0.92225884     1.38658193     0.92628108
 c     -0.50112505     1.20152830    -0.51053809
 c      0.89107937     0.74362410    -0.37125377
 h     -0.18707883    -1.86507261     1.23499577
 h     -1.66503181     2.10917393     1.16284579
 h     -0.77227311     1.97640985    -1.36170997
 h      1.77038910     1.44884506    -0.58114714
 o      2.43010847    -1.05391613     0.05351046
 h      3.31739153    -0.59973325    -0.08628742
 c     -2.24417196    -0.56850193    -0.80738698
 h     -1.75610069    -0.90163039    -1.79675490
 h     -2.74060128    -1.54423328    -0.40032936
 h     -2.93162786     0.24141861    -0.94480870
 h     -0.03006209     1.28883450     1.60094227
          17

 c      1.14973995    -0.48271778     0.13995164
 c     -0.02902358    -1.03214081     0.54169569
 c     -1.23154887    -0.08266419     0.07347934
 c     -0.92534504     1.38048289     0.93015963
 c     -0.49644207     1.20123449    -0.51157400
 c      0.87647626     0.72830595    -0.37238276
 h     -0.19730149    -1.84214970     1.25444005
 h     -1.70622889     2.09871567     1.16856421
 h     -0.73698804     1.95708236    -1.32669126
 h      1.79327337     1.44951678    -0.55147376
 o      2.42924766    -1.04450555     0.04726409
 h      3.31124420    -0.61042313    -0.08401901
 c     -2.23512779    -0.56178356    -0.79829065
 h     -1.74675373    -0.93291754    -1.79592224
 h     -2.72262835    -1.50284772    -0.37939680
 h     -2.94370057     0.20559292    -0.97162826
 h     -0.03719747     1.29912979     1.60653947
          17

 c      1.15334418    -0.49228746     0.14266691
 c     -0.03295927    -1.02738523     0.54119383
 c     -1.22188947    -0.07114230     0.06120009
 c     -0.92864386     1.37307548     0.93393800
 c     -0.49077401     1.19943885    -0.51237796
 c      0.86366671     0.71696809    -0.37512494
 h     -0.20702519    -1.82183015     1.27171552
 h     -1.74942992     2.08876583     1.17506437
 h     -0.70323208     1.92670468    -1.28300545
 h      1.80031167     1.43927723    -0.52021569
 o      2.42739986    -1.03557537     0.04163896
 h      3.28990338    -0.61548660    -0.07993192
 c     -2.22734166    -0.55817152    -0.79028573
 h     -1.74483317    -0.95626278    -1.78151758
 h     -2.70461663    -1.45136648    -0.36238129
 h     -2.96711706     0.17646898    -1.00346017
 h     -0.05690828     1.30999579     1.61306712
          17

 c      1.15980145    -0.50299276     0.14420319
 c     -0.03895018    -1.02166755     0.54076469
 c     -1.20787534    -0.05726276     0.05056660
 c     -0.93294056     1.36478901     0.93756460
 c     -0.48398035     1.19543404    -0.51208796
 c      0.85333611     0.70964374    -0.37923337
 h     -0.21661129    -1.80398438     1.28652763
 h     -1.78797518     2.07448005     1.18010084
 h     -0.67527249     1.89606129    -1.24233088
 h      1.78969590     1.41765460    -0.48866032
 o      2.42411075    -1.02752608     0.03674340
 h      3.26239288    -0.61018262    -0.07527727
 c     -2.22087668    -0.55709635    -0.78386237
 h     -1.75000320    -0.97137385    -1.75366738
 h     -2.69057085    -1.39932436    -0.34552307
 h     -2.99893389     0.15397672    -1.03919355
 h     -0.08617502     1.32068573     1.62217159
          17

 c      1.16847835    -0.51443045     0.14437416
 c     -0.04669502    -1.01508106     0.54048451
 c     -1.18994803    -0.04115575     0.04167087
 c     -0.93896539     1.35591840     0.94088078
 c     -0.47591246     1.18837928    -0.50968332
 c      0.84599663     0.70592521    -0.38431341
 h     -0.22651877    -1.78818524     1.29842593
 h     -1.81717923     2.05288745     1.18192989
 h     -0.65765342     1.87860202    -1.21867415
 h      1.76305681     1.38702013    -0.45870006
 o      2.41893207    -1.02079835     0.03268262
 h      3.23918808    -0.58944808    -0.07143318
 c     -2.21591109    -0.55735482    -0.77937427
 h     -1.76052240    -0.97945534    -1.71540037
 h     -2.68567723    -1.35814380    -0.32341428
 h     -3.03277640     0.13510358    -1.07639833
 h     -0.12042981     1.33037644     1.63630074
          17

 c      1.17845112    -0.52609340     0.14300739
 c     -0.05574881    -1.00769371     0.54039326
 c     -1.16886165    -0.02319117     0.03449612
 c     -0.94720986     1.34659781     0.94369871
 c     -0.46659782     1.17802101    -0.50470862
 c      0.84193240     0.70501736    -0.38988591
 h     -0.23728687    -1.77390874     1.30697413
 h     -1.83507929     2.02319749     1.17947826
 h     -0.65292606     1.88231290    -1.21995912
 h      1.72591124     1.35276054    -0.43250491
 o      2.41187889    -1.01568983     0.02950176
 h      3.22541980    -0.55102085    -0.06905274
 c     -2.21271960    -0.55772451    -0.77677448
 h     -1.77319720    -0.98347492    -1.67283146
 h     -2.69374546    -1.33601553    -0.29139828
 h     -3.06170693     0.11657974    -1.11208983
 h     -0.15499018     1.33835792     1.65778861
          17

 c      1.18857014    -0.53742229     0.13997158
 c     -0.06557507    -0.99955545     0.54049121
 c     -1.14565565    -0.00401992     0.02897077
 c     -0.95775619     1.33681514     0.94593022
 c     -0.45636430     1.16534500    -0.49788128
 c      0.84109204     0.70579405    -0.39546940
 h     -0.24949654    -1.76070637     1.31190679
 h     -1.84265592     1.98670457     1.17236876
 h     -0.65982598     1.90237976    -1.24092276
 h      1.68836219     1.32355429    -0.41211854
 o      2.40371295    -1.01219116     0.02715890
 h      3.21655493    -0.49812762    -0.06766732
 c     -2.21179461    -0.55755158    -0.77530687
 h     -1.78352756    -0.98822144    -1.63481740
 h     -2.71383126    -1.33254096    -0.24921118
 h     -3.08044947     0.09647986    -1.14360549
 h     -0.18688124     1.34412873     1.68745199
          17

 c      1.19757901    -0.54786079     0.13519726
 c     -0.07560310    -0.99071013     0.54074105
 c     -1.12159551     0.01543292     0.02502593
 c     -0.97018227     1.32643048     0.94767063
 c     -0.44568817     1.15217650    -0.49063378
 c      0.84310707     0.70696691    -0.40067324
 h     -0.26371026    -1.74831002     1.31322107
 h     -1.84393103     1.94667436     1.16092885
 h     -0.67445502     1.92603766    -1.26841908
 h      1.66388501     1.31019889    -0.39892534
 o      2.39564139    -1.01005639     0.02556702
 h      3.20273503    -0.43817457    -0.06632739
 c     -2.21373467    -0.55680799    -0.77367487
 h     -1.78687601    -0.99924763    -1.61038681
 h     -2.74022909    -1.33979016    -0.20164764
 h     -3.08623016     0.07454818    -1.16910305
 h     -0.21589187     1.34735574     1.72353947
          17

 c      1.20426811    -0.55690948     0.12868699
 c     -0.08527984    -0.98120768     0.54107538
 c     -1.09808380     0.03403254     0.02263605
 c     -0.98363813     1.31520511     0.94916929
 c     -0.43494773     1.14038321    -0.48431889
 c      0.84772621     0.70752834    -0.40525607
 h     -0.28039791    -1.73666426     1.31118856
 h     -1.84566705     1.90801614     1.14611485
 h     -0.69263899     1.94169963    -1.29060761
 h      1.66304155     1.32085067    -0.39334990
 o      2.38881095    -1.00900312     0.02464832
 h      3.17575820    -0.37912451    -0.06438717
 c     -2.21879124    -0.55585116    -0.77076450
 h     -1.78097628    -1.02011060    -1.60358902
 h     -2.76596780    -1.34825770    -0.15540745
 h     -3.07890673     0.05205269    -1.18778819
 h     -0.24399859     1.34778963     1.76202646
          17

 c      1.20762921    -0.56417764     0.12051469
 c     -0.09411239    -0.97111510     0.54140996
 c     -1.07654171     0.05055164     0.02182732
 c     -0.99712169     1.30289031     0.95073340
 c     -0.42430952     1.13151065    -0.47990805
 c      0.85542133     0.70728563    -0.40910650
 h     -0.29985468    -1.72588767     1.30628088
 h     -1.85574402     1.87611301     1.12913519
 h     -0.71108312     1.94242881    -1.30026944
 h      1.68531659     1.35486065    -0.39522661
 o      2.38402807    -1.00882972     0.02435627
 h      3.13217511    -0.32706044    -0.06174707
 c     -2.22653353    -0.55531700    -0.76618193
 h     -1.76776225    -1.04995946    -1.61025970
 h     -2.78565896    -1.35086664    -0.11609558
 h     -3.06094268     0.03164439    -1.20010724
 h     -0.27378501     1.34524386     1.79808013
          17

 c      1.20698806    -0.56943258     0.11081521
 c     -0.10170128    -0.96052548     0.54165980
 c     -1.05826501     0.06383349     0.02264092
 c     -1.00989857     1.28940913     0.95266067
 c     -0.41372859     1.12668288    -0.47799376
 c      0.86723551     0.70685112    -0.41219890
 h     -0.32211834    -1.71617862     1.29903279
 h     -1.87961739     1.85449319     1.11072155
 h     -0.72754541     1.92558341    -1.29434211
 h      1.72004308     1.40297811    -0.40424576
 o      2.38166916    -1.00944088     0.02467773
 h      3.07338305    -0.28522004    -0.05877265
 c     -2.23594255    -0.55599623    -0.76008861
 h     -1.75217655    -1.08438487    -1.62102093
 h     -2.79629484    -1.34373272    -0.08718017
 h     -3.03715289     0.01716614    -1.20789818
 h     -0.30709816     1.33963770     1.82761024
          17

 c      1.20209276    -0.57263781     0.09976967
 c     -0.10776494    -0.94956654     0.54175644
 c     -1.04427073     0.07298364     0.02506017
 c     -1.02185726     1.27501884     0.95519761
 c     -0.40299734     1.12648854    -0.47878964
 c      0.88400104     0.70713076    -0.41458359
 h     -0.34689518    -1.70769655     1.28988955
 h     -1.91680872     1.84273552     1.09064920
 h     -0.74084687     1.89210127    -1.27316932
 h      1.75501399     1.45357277    -0.41989569
 o      2.38166465    -1.01085475     0.02563006
 h      3.00490859    -0.25349279    -0.05617628
 c     -2.24576196    -0.55859297    -0.75277219
 h     -1.73948354    -1.11823921    -1.62669040
 h     -2.79711001    -1.32575977    -0.06996670
 h     -3.01363967     0.01300405    -1.21411903
 h     -0.34442928     1.33105247     1.84823822
          17

 c      1.19313784    -0.57396238     0.08759269
 c     -0.11215499    -0.93840892     0.54166356
 c     -1.03517347     0.07754332     0.02893773
 c     -1.03350594     1.26026236     0.95845417
 c     -0.39180525     1.13081058    -0.48203794
 c      0.90587625     0.70895131    -0.41638315
 h     -0.37350812    -1.70045987     1.27909716
 h     -1.96106674     1.83685420     1.06818679
 h     -0.75119872     1.84663371    -1.24069157
 h      1.78189038     1.49717245    -0.44136604
 o      2.38355314    -1.01320811     0.02725306
 h      2.93524011    -0.22827939    -0.05490087
 c     -2.25485687    -0.56346259    -0.74450967
 h     -1.73362858    -1.14753661    -1.62111439
 h     -2.78945163    -1.29838694    -0.06356633
 h     -2.99542892     0.02254350    -1.22163080
 h     -0.38481983     1.31977541     1.85972018
          17

 c      1.18072453    -0.57374383     0.07452102
 c     -0.11486206    -0.92727123     0.54138633
 c     -1.03113731     0.07757264     0.03396554
 c     -1.04564837     1.24574408     0.96230359
 c     -0.37975892     1.13869948    -0.48687594
 c      0.93234675     0.71295833    -0.41777859
 h     -0.40088551    -1.69431193     1.26668730
 h     -2.00401727     1.83175292     1.04297613
 h     -0.76103118     1.79831795    -1.20545007
 h      1.79680627     1.52754249    -0.46762383
 o      2.38665430    -1.01668737     0.02958917
 h      2.87346505    -0.20395247    -0.05588949
 c     -2.26245862    -0.57038164    -0.73572485
 h     -1.73684987    -1.16999089    -1.60148691
 h     -2.77691852    -1.26572402    -0.06451756
 h     -2.98381162     0.04613009    -1.23133160
 h     -0.42604098     1.30632159     1.86401624
          17

 c      1.16577610    -0.57240611     0.06079935
 c     -0.11601056    -0.91641703     0.54096997
 c     -1.03192285     0.07359778     0.03970805
 c     -1.05905527     1.23194023     0.96636247
 c     -0.36637230     1.14849447    -0.49186071
 c      0.96239310     0.71959101    -0.41898908
 h     -0.42761081    -1.68898498     1.25257147
 h     -2.03862134     1.82334125     1.01543995
 h     -0.77565363     1.76028010    -1.18050382
 h      1.79950977     1.54149207    -0.49753945
 o      2.39032950    -1.02131544     0.03264930
 h      2.82594089    -0.17693257    -0.05963788
 c     -2.26818239    -0.57846801    -0.72711665
 h     -1.74971465    -1.18503989    -1.56797078
 h     -2.76545582    -1.23454541    -0.06643748
 h     -2.97588473     0.08022544    -1.24129427
 h     -0.46501590     1.29140574     1.86494696
          17

 c      1.14943500    -0.57035459     0.04666092
 c     -0.11583914    -0.90614178     0.54048772
 c     -1.03700092     0.06645139     0.04568105
 c     -1.07426989     1.21912994     0.97009435
 c     -0.35124932     1.15847256    -0.49551750
 c      0.99464748     0.72901241    -0.42023791
 h     -0.45204540    -1.68425168     1.23671198
 h     -2.06069862     1.80936635     0.98664938
 h     -0.80100360     1.74414339    -1.17794112
 h      1.79283151     1.53887949    -0.53006281
 o      2.39414269    -1.02675889     0.03638364
 h      2.79462336    -0.14951700    -0.06577939
 c     -2.27190714    -0.58640457    -0.71947459
 h     -1.77105145    -1.19397449    -1.52360300
 h     -2.76236885    -1.21276309    -0.06109436
 h     -2.96685306     0.11877136    -1.24790291
 h     -0.49861721     1.27583459     1.86713637
          17

 c      1.13295117    -0.56788597     0.03230931
 c     -0.11466452    -0.89674858     0.54002034
 c     -1.04567343     0.05709352     0.05143445
 c     -1.09148842     1.20739651     0.97301014
 c     -0.33459453     1.16779063    -0.49730144
 c      1.02749069     0.74098553    -0.42169661
 h     -0.47250817    -1.68010162     1.21929897
 h     -2.06923626     1.78952461     0.95800108
 h     -0.83715223     1.75116731    -1.19874861
 h      1.78277426     1.52316856    -0.56456834
 o      2.39781491    -1.03242911     0.04068694
 h      2.77851793    -0.12880229    -0.07317325
 c     -2.27382483    -0.59293889    -0.71315299
 h     -1.79772189    -1.20033192    -1.47453756
 h     -2.77317167    -1.20529476    -0.04244979
 h     -2.95265500     0.15547907    -1.24775164
 h     -0.52481557     1.26033569     1.87417444
          17

 c      1.11756748    -0.56514796     0.01791177
 c     -0.11283087    -0.88851516     0.53963071
 c     -1.05716362     0.04648298     0.05660671
 c     -1.11047504     1.19663881     0.97485987
 c     -0.31736444     1.17659291    -0.49774465
 c      1.05910957     0.75478364    -0.42341997
 h     -0.48748010    -1.67687536     1.20087851
 h     -2.06643066     1.76545579     0.93089217
 h     -0.87590505     1.77234179    -1.23188300
 h      1.77863413     1.50195420    -0.60141062
 o      2.40111546    -1.03777309     0.04543221
 h      2.77592517    -0.12217714    -0.08043146
 c     -2.27461582    -0.59732008    -0.70759711
 h     -1.82473473    -1.21009404    -1.42978769
 h     -2.79803437    -1.21018486    -0.01131329
 h     -2.93118138     0.18543166    -1.23884938
 h     -0.54365719     1.24542278     1.88681719
          17

 c      1.10441446    -0.56215857     0.00361099
 c     -0.11065310    -0.88166042     0.53933951
 c     -1.07067670     0.03549539     0.06095846
 c     -1.13055458     1.18657310     0.97568831
 c     -0.30071320     1.18530594    -0.49765221
 c      1.08766484     0.76932989    -0.42532082
 h     -0.49578310    -1.67529623     1.18237923
 h     -2.05770454     1.74075241     0.90641378
 h     -0.90671014     1.79714545    -1.26405119
 h      1.79137656     1.48544875    -0.64227501
 o      2.40380952    -1.04247988     0.05050438
 h      2.78552236    -0.13385555    -0.08645158
 c     -2.27527551    -0.59935054    -0.70157326
 h     -1.84680724    -1.23021334    -1.39872854
 h     -2.83202783    -1.22003726     0.02522604
 h     -2.90241194     0.20576668    -1.22096906
 h     -0.55730049     1.23139687     1.90262364
          17

 c      1.09443178    -0.55886663    -0.01044878
 c     -0.10836723    -0.87632255     0.53910966
 c     -1.08543969     0.02486530     0.06439560
 c     -1.15074318     1.17676071     0.97573512
 c     -0.28552144     1.19421412    -0.49757438
 c      1.11176972     0.78373523    -0.42727876
 h     -0.49668130    -1.67637525     1.16501873
 h     -2.05107789     1.72059544     0.88510613
 h     -0.92175876     1.81856134    -1.28598407
 h      1.82823487     1.48074392    -0.68908207
 o      2.40564020    -1.04655252     0.05582376
 h      2.80661171    -0.16346114    -0.09078294
 c     -2.27655518    -0.59935721    -0.69402575
 h     -1.86158194    -1.26433622    -1.38593668
 h     -2.86863722    -1.22684931     0.05874181
 h     -2.86826720     0.21597621    -1.19561737
 h     -0.56902836     1.21844921     1.91734248
          17

 c      1.08832237    -0.55520885    -0.02409786
 c     -0.10609790    -0.87255647     0.53884339
 c     -1.10072039     0.01515163     0.06697193
 c     -1.17005790     1.16673609     0.97527221
 c     -0.27230227     1.20343423    -0.49776523
 c      1.13101728     0.79785805    -0.42937657
 h     -0.48987158    -1.68118038     1.15009446
 h     -2.05470083     1.71027667     0.86697491
 h     -0.91690574     1.83318418    -1.29287335
 h      1.88669531     1.48584612    -0.74128820
 o      2.40631050    -1.05030259     0.06136126
 h      2.83925802    -0.20593954    -0.09384103
 c     -2.27859813    -0.59827419    -0.68465238
 h     -1.87141851    -1.30910511    -1.38801510
 h     -2.90245614    -1.22495439     0.08301199
 h     -2.83245787     0.21815059    -1.16595150
 h     -0.58197005     1.20674604     1.92685368
          17

 c      1.08653830    -0.55112432    -0.03713509
 c     -0.10384797    -0.87034987     0.53839285
 c     -1.11583045     0.00672807     0.06886372
 c     -1.18794865     1.15624428     0.97445778
 c     -0.26125126     1.21296959    -0.49826525
 c      1.14587234     0.81214099    -0.43197405
 h     -0.47537027    -1.69049599     1.13869507
 h     -2.07259018     1.71254445     0.85197250
 h     -0.89108087     1.84023593    -1.28328483
 h      1.95576547     1.49190440    -0.79491824
 o      2.40548656    -1.05424679     0.06713743
 h      2.88422603    -0.25317667    -0.09683397
 c     -2.28109363    -0.59744318    -0.67373070
 h     -1.88120286    -1.35601693    -1.39666924
 h     -2.92997590    -1.21146236     0.09480895
 h     -2.80007290     0.21687911    -1.13652516
 h     -0.59819034     1.19644382     1.92853086
          17

 c      1.08928388    -0.54653706    -0.04933780
 c     -0.10150620    -0.86965063     0.53758249
 c     -1.13012768    -0.00020274     0.07032517
 c     -1.20455378     1.14541161     0.97324918
 c     -0.25227776     1.22270698    -0.49892686
 c      1.15707348     0.82701025    -0.43551454
 h     -0.45336210    -1.70445987     1.13141275
 h     -2.10197069     1.72575024     0.84057807
 h     -0.84600811     1.84118012    -1.25869271
 h      2.02277833     1.49029274    -0.84469296
 o      2.40289655    -1.05883989     0.07318411
 h      2.94167980    -0.29829359    -0.10107555
 c     -2.28363976    -0.59813559    -0.66173057
 h     -1.89514924    -1.39625259    -1.40380945
 h     -2.94957613    -1.18589161     0.09362003
 h     -2.77641052     0.21799056    -1.11238999
 h     -0.61828091     1.18767564     1.92182264
          17

 c      1.09651841    -0.54134547    -0.06047720
 c     -0.09886373    -0.87039212     0.53623533
 c     -1.14302992    -0.00557717     0.07163709
 c     -1.22052564     1.13466861     0.97141129
 c     -0.24498428     1.23234122    -0.49935221
 c      1.16523171     0.84256532    -0.44033202
 h     -0.42410540    -1.72232140     1.12816267
 h     -2.13532983     1.74484961     0.83373036
 h     -0.78661497     1.84022426    -1.22401545
 h      2.07786196     1.47619070    -0.88621222
 o      2.39853229    -1.06417699     0.07947719
 h      3.00845262    -0.34035721    -0.10686065
 c     -2.28599724    -0.60109055    -0.64922861
 h     -1.91551194    -1.42356656    -1.40397161
 h     -2.96159773    -1.14992947     0.08148289
 h     -2.76498073     0.22565991    -1.09733427
 h     -0.64133100     1.18055701     1.90830439
          17

 c      1.10795952    -0.53543329    -0.07033244
 c     -0.09563192    -0.87250428     0.53419252
 c     -1.15404095    -0.00943472     0.07305517
 c     -1.23664106     1.12453050     0.96860252
 c     -0.23864460     1.24126733    -0.49879848
 c      1.17075190     0.85858547    -0.44658592
 h     -0.38795626    -1.74245639     1.12819428
 h     -2.16472440     1.76403198     0.83221821
 h     -0.72153154     1.84532177    -1.18856688
 h      2.11479535     1.44848233    -0.91670529
 o      2.39274289    -1.07000553     0.08591466
 h      3.07697423    -0.38404520    -0.11309584
 c     -2.28815273    -0.60622962    -0.63702212
 h     -1.94272101    -1.43489060    -1.39450168
 h     -2.96874137    -1.10738133     0.06314283
 h     -2.76587953     0.23953896    -1.09224650
 h     -0.66518922     1.17520656     1.89133057
          17

 c      1.12309986    -0.52869063    -0.07870217
 c     -0.09146103    -0.87590733     0.53132067
 c     -1.16277802    -0.01189443     0.07476538
 c     -1.25351451     1.11543919     0.96449692
 c     -0.23236037     1.24862527    -0.49627862
 c      1.17387890     0.87461499    -0.45426233
 h     -0.34548808    -1.76266980     1.13029784
 h     -2.18454527     1.77863546     0.83621490
 h     -0.66154945     1.86757470    -1.16481893
 h      2.13061243     1.40876533    -0.93504586
 o      2.38608000    -1.07601756     0.09236816
 h      3.13789848    -0.43482361    -0.11813834
 c     -2.29019730    -0.61270420    -0.62612157
 h     -1.97579116    -1.43021529    -1.37526386
 h     -2.97638330    -1.06381346     0.04598951
 h     -2.77609457     0.25487438    -1.09516140
 h     -0.68706292     1.17173926     1.87515862
          17

 c      1.14123696    -0.52103452    -0.08541251
 c     -0.08596376    -0.88049506     0.52750950
 c     -1.16898938    -0.01315132     0.07686134
 c     -1.27145150     1.10770712     0.95893209
 c     -0.22557179     1.25383645    -0.49119278
 c      1.17473006     0.89002346    -0.46317912
 h     -0.29761225    -1.78066908     1.13311955
 h     -2.19228119     1.78587327     0.84516736
 h     -0.61388429     1.91505439    -1.16104397
 h      2.12545866     1.36072221    -0.94177778
 o      2.37907837    -1.08206459     0.09874251
 h      3.18358745    -0.49544157    -0.12076752
 c     -2.29221675    -0.61925180    -0.61746420
 h     -2.01255109    -1.41269558    -1.34871191
 h     -2.99146287    -1.02505373     0.03849572
 h     -2.79134209     0.26545290    -1.10282970
 h     -0.70449829     1.17019204     1.86344520
          17

 c      1.16151427    -0.51242205    -0.09032460
 c     -0.07874795    -0.88611469     0.52266470
 c     -1.17255393    -0.01348150     0.07934518
 c     -1.29036468     1.10150549     0.95204396
 c     -0.21847160     1.25734514    -0.48403540
 c      1.17325915     0.90404008    -0.47297399
 h     -0.24561620    -1.79454867     1.13548086
 h     -2.18849430     1.78503273     0.85787285
 h     -0.57745025     1.98418446    -1.17303221
 h      2.10314370     1.30992380    -0.93942418
 o      2.37212701    -1.08819709     0.10500456
 h      3.21005950    -0.56530931    -0.12065004
 c     -2.29445381    -0.62461222    -0.61141691
 h     -2.04975738    -1.38907407    -1.32030630
 h     -3.01864021    -0.99449568     0.04633245
 h     -2.80771543     0.26639007    -1.11224501
 h     -0.71643412     1.17040255     1.85763146
          17

 c      1.18296817    -0.50285758    -0.09334095
 c     -0.06945502    -0.89254814     0.51669956
 c     -1.17346811    -0.01323083     0.08213916
 c     -1.30974209     1.09684749     0.94429412
 c     -0.21167271     1.26044252    -0.47604749
 c      1.16916339     0.91580229    -0.48308863
 h     -0.19109629    -1.80315593     1.13662472
 h     -2.17676012     1.77763579     0.87262610
 h     -0.54674262     2.06163715    -1.18803982
 h      2.07208030     1.26365575    -0.93293253
 o      2.36540631    -1.09463115     0.11119389
 h      3.21782198    -0.64107779    -0.11850511
 c     -2.29756138    -0.62777269    -0.60743538
 h     -2.08351629    -1.36945471    -1.29830234
 h     -3.05615663    -0.97153314     0.06879936
 h     -2.82244204     0.25530120    -1.12134934
 h     -0.72365381     1.17194321     1.85631847
          17

 c      1.20457959    -0.49240048    -0.09440692
 c     -0.05779435    -0.89950187     0.50952915
 c     -1.17183175    -0.01278039     0.08510513
 c     -1.32870503     1.09355924     0.93634811
 c     -0.20570961     1.26445150    -0.46837001
 c      1.16188948     0.92447056    -0.49281223
 h     -0.13581005    -1.80626810     1.13634546
 h     -2.16349172     1.76751967     0.88745198
 h     -0.51760258     2.13360293    -1.19451147
 h      2.04490040     1.23000134    -0.92940370
 o      2.35884071    -1.10170152     0.11743069
 h      3.21239845    -0.71743409    -0.11623256
 c     -2.30243322    -0.62810419    -0.60438376
 h     -2.11054002    -1.36424337    -1.29087007
 h     -3.09653954    -0.95315421     0.09982367
 h     -2.83409615     0.23242237    -1.12918226
 h     -0.72827592     1.17420576     1.85617436
          17

 c      1.22533324    -0.48116946    -0.09351063
 c     -0.04357072    -0.90661327     0.50107164
 c     -1.16783487    -0.01249909     0.08807023
 c     -1.34619015     1.09129976     0.92888073
 c     -0.20093253     1.27030054    -0.46171091
 c      1.15103195     0.92944452    -0.50150660
 h     -0.08149568    -1.80456419     1.13498522
 h     -2.15684064     1.76017141     0.90046309
 h     -0.48851603     2.19058055    -1.18580213
 h      2.03352982     1.21547962    -0.93553674
 o      2.35211234    -1.10978509     0.12391110
 h      3.20383181    -0.78835686    -0.11685193
 c     -2.30969179    -0.62566664    -0.60137044
 h     -2.12979668    -1.37792520    -1.30034030
 h     -3.13116352    -0.93650869     0.13207111
 h     -2.84267459     0.20046877    -1.13593132
 h     -0.73272051     1.17660233     1.85361632
          17

 c      1.24428394    -0.46933648    -0.09068593
 c     -0.02670442    -0.91347713     0.49125983
 c     -1.16174761    -0.01270102     0.09085001
 c     -1.36127879     1.08971959     0.92241467
 c     -0.19759125     1.27850591    -0.45639656
 c      1.13704985     0.93059031    -0.50897066
 h     -0.02970894    -1.79939328     1.13329003
 h     -2.16376547     1.76044986     0.91022522
 h     -0.45975376     2.22752302    -1.15947353
 h      2.04051537     1.22226109    -0.95328070
 o      2.34488689    -1.11916270     0.13084822
 h      3.20278051    -0.84934675    -0.12358110
 c     -2.31939863    -0.62137820    -0.59821701
 h     -2.14274560    -1.40585046    -1.32049549
 h     -3.15359160    -0.91998567     0.15981361
 h     -2.84961577     0.16438600    -1.14304911
 h     -0.73881590     1.17876300     1.84618216
          17

 c      1.26062945    -0.45711427    -0.08601719
 c     -0.00724576    -0.91968919     0.48006368
 c     -1.15391212    -0.01361917     0.09326158
 c     -1.37356594     1.08870955     0.91724527
 c     -0.19588291     1.28923749    -0.45247179
 c      1.12142160     0.92825460    -0.51553234
 h      0.01828545    -1.79236946     1.13213443
 h     -2.18625196     1.76938999     0.91585818
 h     -0.43262293     2.24306306    -1.11610383
 h      2.05670535     1.24778324    -0.97864697
 o      2.33724791    -1.12988664     0.13834407
 h      3.21323465    -0.89951411    -0.13783095
 c     -2.33113585    -0.61660965    -0.59516438
 h     -2.15186336    -1.43845570    -1.34094776
 h     -3.16044390    -0.90311531     0.17968255
 h     -2.85751355     0.13059564    -1.15316988
 h     -0.74731585     1.18065730     1.83320945
          17

 c      1.27378728    -0.44475579    -0.07963788
 c      0.01461507    -0.92489781     0.46752127
 c     -1.14472937    -0.01538890     0.09513468
 c     -1.38327341     1.08847816     0.91343352
 c     -0.19591387     1.30230746    -0.44973379
 c      1.10593714     0.92307451    -0.52174179
 h      0.06154735    -1.78489244     1.13216593
 h     -2.22016681     1.78314852     0.91684990
 h     -0.40922017     2.23957919    -1.05892388
 h      2.06870325     1.28691684    -1.00525667
 o      2.32986072    -1.14180618     0.14630824
 h      3.22938715    -0.94098982    -0.15799327
 c     -2.34422402    -0.61258486    -0.59247204
 h     -2.15933597    -1.46698443    -1.35270297
 h     -3.15122280    -0.88624818     0.19057154
 h     -2.86911635     0.10525026    -1.16925298
 h     -0.75776681     1.18264003     1.81598365
          17

 c      1.28346177    -0.43257414    -0.07171807
 c      0.03854419    -0.92884919     0.45376867
 c     -1.13463740    -0.01803573     0.09633129
 c     -1.39100532     1.08934473     0.91082225
 c     -0.19761212     1.31704571    -0.44769829
 c      1.09200887     0.91581551    -0.52808256
 h      0.09942930    -1.77776538     1.13347804
 h     -2.25801190     1.79538513     0.91292113
 h     -0.39251552     2.22450241    -0.99425955
 h      2.06592311     1.33406691    -1.02774327
 o      2.32359622    -1.15470421     0.15452531
 h      3.24101392    -0.97638386    -0.18064086
 c     -2.35792693    -0.60999497    -0.59039824
 h     -2.16666944    -1.48583909    -1.35028277
 h     -3.12814746    -0.87037043     0.19361086
 h     -2.88566961     0.09179651    -1.19278399
 h     -0.76863295     1.18543025     1.79750992
          17

 c      1.28968731    -0.42095510    -0.06245458
 c      0.06405565    -0.93141322     0.43905885
 c     -1.12408233    -0.02147329     0.09676557
 c     -1.39740703     1.09148565     0.90908182
 c     -0.20066678     1.33214145    -0.44556956
 c      1.08044186     0.90731118    -0.53488764
 h      0.13152561    -1.77107615     1.13545393
 h     -2.29248240     1.80035133     0.90404875
 h     -0.38642377     2.21197009    -0.93190437
 h      2.04255239     1.38415022    -1.04277225
 o      2.31909436    -1.16836919     0.16277248
 h      3.24002524    -1.00730633    -0.20249867
 c     -2.37156498    -0.60888063    -0.58937283
 h     -2.17472598    -1.49263399    -1.33160284
 h     -3.09615146    -0.85702930     0.19239106
 h     -2.90580397     0.08954560    -1.22222310
 h     -0.77773736     1.18999907     1.78182391
          17

 c      1.29283609    -0.41033670    -0.05207264
 c      0.09049577    -0.93258722     0.42376111
 c     -1.11348799    -0.02552269     0.09641513
 c     -1.40293358     1.09482952     0.90781886
 c     -0.20458651     1.34583417    -0.44243331
 c      1.07146810     0.89844098    -0.54235386
 h      0.15764940    -1.76438785     1.13686232
 h     -2.31839076     1.79446229     0.89047716
 h     -0.39504166     2.22047462    -0.88286882
 h      1.99703690     1.43294694    -1.04889540
 o      2.31659333    -1.18259301     0.17089194
 h      3.22320300    -1.03430915    -0.22160314
 c     -2.38451017    -0.60874875    -0.59001765
 h     -2.18375922    -1.48790175    -1.29754258
 h     -3.06248659    -0.84816398     0.19293503
 h     -2.92617833     0.09462021    -1.25331108
 h     -0.78310339     1.19734944     1.77271182
          17

 c      1.29359828    -0.40114566    -0.04084229
 c      0.11702156    -0.93248703     0.40834166
 c     -1.10323012    -0.02994719     0.09531871
 c     -1.40772399     1.09907770     0.90672802
 c     -0.20896749     1.35695550    -0.43783590
 c      1.06485241     0.89007370    -0.55055196
 h      0.17784489    -1.75712861     1.13617525
 h     -2.33319514     1.77656637     0.87265394
 h     -0.42006274     2.26069823    -0.85259883
 h      1.93145011     1.47740477    -1.04635339
 o      2.31592852    -1.19716419     0.17883175
 h      3.19258437    -1.05720134    -0.23786575
 c     -2.39621819    -0.60879393    -0.59287413
 h     -2.19330833    -1.47527068    -1.25191365
 h     -3.03487152    -0.84551229     0.20217791
 h     -2.94318307     0.10221134    -1.28091659
 h     -0.78401387     1.20823413     1.77214959
          17

 c      1.29293704    -0.39370660    -0.02909821
 c      0.14259034    -0.93133348     0.39332832
 c     -1.09362162    -0.03449055     0.09356569
 c     -1.41155129     1.10376313     0.90569375
 c     -0.21377554     1.36592239    -0.43213823
 c      1.05998313     0.88295106    -0.55940183
 h      0.19238870    -1.74899644     1.13197253
 h     -2.33708902     1.74778244     0.85112200
 h     -0.45825823     2.32412666    -0.83686172
 h      1.85134874     1.51623035    -1.03716483
 o      2.31658845    -1.21187840     0.18667918
 h      3.15511008    -1.07527862    -0.25347477
 c     -2.40642764    -0.60809108    -0.59793499
 h     -2.20201166    -1.46196312    -1.20154567
 h     -3.01806470    -0.84951389     0.22420100
 h     -2.95421222     0.10831002    -1.30080498
 h     -0.78163060     1.22294450     1.77938718
          17

 c      1.29201345    -0.38815131    -0.01725033
 c      0.16598170    -0.92943206     0.37926166
 c     -1.08491158    -0.03890614     0.09128109
 c     -1.41385280     1.10830476     0.90477185
 c     -0.21926243     1.37406911    -0.42603397
 c      1.05593851     0.87753837    -0.56863303
 h      0.20174268    -1.74025881     1.12330871
 h     -2.33306502     1.71127371     0.82638548
 h     -0.50303885     2.39125809    -0.82743295
 h      1.76568625     1.55077417    -1.02532557
 o      2.31786085    -1.22655052     0.19465432
 h      3.12085029    -1.08758800    -0.27268155
 c     -2.41530014    -0.60576803    -0.60436599
 h     -2.20771093    -1.45822503    -1.15527433
 h     -3.01160239    -0.85853464     0.25682374
 h     -2.95809996     0.11044964    -1.31056943
 h     -0.77863774     1.24128194     1.79139547
          17

 c      1.29206950    -0.38437424    -0.00576822
 c      0.18587413    -0.92713718     0.36663439
 c     -1.07729281    -0.04297779     0.08861335
 c     -1.41384750     1.11206437     0.90409035
 c     -0.22569381     1.38250027    -0.42002868
 c      1.05162235     0.87394188    -0.57779925
 h      0.20645755    -1.73190541     1.10996800
 h     -2.32666807     1.67177861     0.79876566
 h     -0.54789971     2.44537039    -0.81821061
 h      1.68560510     1.58538432    -1.01644743
 o      2.31916757    -1.24099834     0.20297758
 h      3.09813613    -1.09358289    -0.29963338
 c     -2.42319207    -0.60132785    -0.61086133
 h     -2.20849680    -1.47315771    -1.12042812
 h     -3.01134889    -0.86940515     0.29263669
 h     -2.95515366     0.10794396    -1.30995506
 h     -0.77816754     1.26269521     1.80428579
          17

 c      1.29426213    -0.38206773     0.00486784
 c      0.20098980    -0.92479158     0.35582788
 c     -1.07090457    -0.04653178     0.08571844
 c     -1.41075540     1.11445441     0.90375322
 c     -0.23322865     1.39174705    -0.41435355
 c      1.04608626     0.87205636    -0.58642985
 h      0.20705899    -1.72561498     1.09254538
 h     -2.32455173     1.63439093     0.76836668
 h     -0.58802595     2.47672252    -0.80625339
 h      1.62098849     1.62533141    -1.01588525
 o      2.32044318    -1.25499701     0.21162916
 h      3.08778943    -1.09409060    -0.33455318
 c     -2.43022919    -0.59513332    -0.61633827
 h     -2.20447844    -1.50777913    -1.09863359
 h     -3.01274342    -0.87872379     0.32316963
 h     -2.94714419     0.10204346    -1.30094923
 h     -0.78275426     1.28646071     1.81472003
          17

 c      1.29945581    -0.38084274     0.01424727
 c      0.21030346    -0.92264540     0.34705658
 c     -1.06583266    -0.04944743     0.08274419
 c     -1.40412829     1.11510417     0.90376186
 c     -0.24190964     1.40188340    -0.40905458
 c      1.03889531     0.87196828    -0.59427657
 h      0.20394889    -1.72351465     1.07230074
 h     -2.33133179     1.60256398     0.73539466
 h     -0.62038218     2.48133386    -0.79083854
 h      1.57631487     1.67200837    -1.02586656
 o      2.32212438    -1.26826460     0.22026573
 h      3.08325060    -1.09154420    -0.37248232
 c     -2.43612041    -0.58847249    -0.62018071
 h     -2.19821814    -1.55326535    -1.08608273
 h     -3.01264997    -0.88377477     0.34197553
 h     -2.93720230     0.09593296    -1.28765855
 h     -0.79369314     1.31183471     1.82078078
          17

 c      1.30802344    -0.38037287     0.02210429
 c      0.21325865    -0.92078583     0.34034497
 c     -1.06211044    -0.05166067     0.07981644
 c     -1.39413600     1.11397285     0.90394513
 c     -0.25166158     1.41265440    -0.40406527
 c      1.03017498     0.87418030    -0.60139787
 h      0.19736027    -1.72769967     1.05075741
 h     -2.34648920     1.57667208     0.70082965
 h     -0.64354947     2.45957448    -0.77275193
 h      1.55006148     1.72030178    -1.04452786
 o      2.32476731    -1.28051092     0.22840809
 h      3.07642826    -1.08904827    -0.40635858
 c     -2.44031741    -0.58295261    -0.62203378
 h     -2.19312258    -1.59703489    -1.07773012
 h     -3.00965901    -0.88285504     0.34561455
 h     -2.92919791     0.09400975    -1.27548646
 h     -0.81081805     1.33817019     1.82231962
          17

 c      1.31972917    -0.38048454     0.02834977
 c      0.20990369    -0.91912355     0.33555626
 c     -1.05972245    -0.05315930     0.07703346
 c     -1.38154238     1.11128370     0.90394109
 c     -0.26226258     1.42348421    -0.39922121
 c      1.02033555     0.87935234    -0.60798838
 h      0.18737994    -1.73954965     1.02910485
 h     -2.36449804     1.55464712     0.66677317
 h     -0.65792331     2.41612981    -0.75421496
 h      1.53784593     1.76161387    -1.06790380
 o      2.32874652    -1.29149333     0.23565739
 h      3.06225422    -1.08932575    -0.43053086
 c     -2.44229155    -0.57981779    -0.62174309
 h     -2.19183715    -1.62879515    -1.07011362
 h     -3.00390392    -0.87534318     0.33374409
 h     -2.92624922     0.09993371    -1.26911760
 h     -0.83262359     1.36500975     1.82090036
          17

 c      1.33375090    -0.38115954     0.03305092
 c      0.20088400    -0.91745806     0.33246306
 c     -1.05861272    -0.05397363     0.07446696
 c     -1.36738254     1.10735329     0.90327865
 c     -0.27328903     1.43337482    -0.39421994
 c      1.00982881     0.88792435    -0.61418444
 h      0.17401703    -1.75907167     1.00766206
 h     -2.37804646     1.53390749     0.63596309
 h     -0.66643669     2.36124380    -0.73935376
 h      1.53527317     1.78833464    -1.09224249
 o      2.33416832    -1.30104438     0.24179872
 h      3.03991171    -1.09418725    -0.44243309
 c     -2.44173387    -0.57957109    -0.61954042
 h     -2.19572084    -1.64254199    -1.06171818
 h     -2.99700450    -0.86173492     0.30922050
 h     -2.92895309     0.11418051    -1.27007168
 h     -0.85673772     1.39210401     1.81928502
          17

 c      1.34883675    -0.38247122     0.03637843
 c      0.18730133    -0.91558644     0.33081960
 c     -1.05869699    -0.05417266     0.07216156
 c     -1.35261896     1.10248733     0.90153444
 c     -0.28407583     1.44084785    -0.38857369
 c      0.99907004     0.89994976    -0.61999155
 h      0.15726997    -1.78462897     0.98573618
 h     -2.38117425     1.51274714     0.61092737
 h     -0.67528795     2.31150696    -0.73469108
 h      1.53893157     1.79594779    -1.11500091
 o      2.34087696    -1.30908253     0.24683946
 h      3.01262964    -1.10433126    -0.44316121
 c     -2.43857556    -0.58192664    -0.61615165
 h     -2.20491715    -1.63641479    -1.05253361
 h     -2.99218650    -0.84363357     0.27824380
 h     -2.93494604     0.13331232    -1.27602408
 h     -0.88070053     1.41924150     1.82037239
          17

 c      1.36353330    -0.38450539     0.03854825
 c      0.17050859    -0.91339237     0.33039883
 c     -1.05987575    -0.05386936     0.07013086
 c     -1.33794032     1.09698383     0.89849783
 c     -0.29388191     1.44437231    -0.38172138
 c      0.98844235     0.91509482    -0.62529294
 h      0.13716283    -1.81326422     0.96198915
 h     -2.37071977     1.49071648     0.59339512
 h     -0.69232371     2.28501660    -0.74777185
 h      1.54647102     1.78326384    -1.13497508
 o      2.34848261    -1.31561573     0.25102692
 h      2.98710674    -1.11927956    -0.43765137
 c     -2.43286959    -0.58601260    -0.61260867
 h     -2.21849925    -1.61244068    -1.04379778
 h     -2.99409665    -0.82344293     0.24968680
 h     -2.94029629     0.15182302    -1.28261254
 h     -0.90276952     1.44585478     1.82582477
          17

 c      1.37641183    -0.38730949     0.03977469
 c      0.15191539    -0.91087796     0.33099193
 c     -1.06204378    -0.05322995     0.06835451
 c     -1.32369798     1.09117273     0.89427152
 c     -0.30242609     1.44351465    -0.37347612
 c      0.97830093     0.93268348    -0.62987280
 h      0.11376183    -1.84147459     0.93507670
 h     -2.34664406     1.46852143     0.58404985
 h     -0.72092264     2.28805949    -0.78188044
 h      1.55660880     1.75216147    -1.15227007
 o      2.35644871    -1.32072135     0.25479704
 h      2.97191131    -1.13766190    -0.43369518
 c     -2.42475287    -0.59064014    -0.60979653
 h     -2.23454971    -1.57679314    -1.03809102
 h     -3.00732626    -0.80345554     0.23220507
 h     -2.94128888     0.16466711    -1.28580098
 h     -0.92227256     1.47063429     1.83515442
          17

 c      1.38624386    -0.39088138     0.04023911
 c      0.13284541    -0.90814308     0.33239103
 c     -1.06509288    -0.05247417     0.06677951
 c     -1.30992657     1.08541965     0.88925843
 c     -0.31020421     1.43946215    -0.36437647
 c      0.96893644     0.95175665    -0.63342692
 h      0.08719232    -1.86607545     0.90419823
 h     -2.31206046     1.44787808     0.58244392
 h     -0.75608472     2.30899676    -0.83192090
 h      1.56930053     1.70730301    -1.16836317
 o      2.36431627    -1.32447634     0.25854845
 h      2.97363963    -1.15822537    -0.43815100
 c     -2.41459899    -0.59451806    -0.60792827
 h     -2.25035660    -1.53992854    -1.03946921
 h     -3.03339153    -0.78470728     0.22947313
 h     -2.93542801     0.16876321    -1.28318498
 h     -0.93929371     1.49151897     1.84597595
          17

 c      1.39210484    -0.39518603     0.04007716
 c      0.11445089    -0.90533727     0.33437470
 c     -1.06890940    -0.05185737     0.06532901
 c     -1.29640167     1.08007706     0.88405169
 c     -0.31801986     1.43399960    -0.35537293
 c      0.96051107     0.97118286    -0.63557669
 h      0.05765835    -1.88486561     0.86936641
 h     -2.27314814     1.43139893     0.58700009
 h     -0.78936994     2.33006603    -0.88815658
 h      1.58582700     1.65543781    -1.18605358
 o      2.37197360    -1.32687768     0.26232168
 h      2.99239648    -1.18094070    -0.45170429
 c     -2.40310917    -0.59648777    -0.60638913
 h     -2.26312287    -1.51444668    -1.05269869
 h     -3.06869737    -0.76686213     0.23789179
 h     -2.92173615     0.16347104    -1.27429237
 h     -0.95402329     1.50615113     1.85521077
          17

 c      1.39340922    -0.40017926     0.03938493
 c      0.09767257    -0.90260874     0.33670370
 c     -1.07336967    -0.05163411     0.06391637
 c     -1.28274142     1.07542900     0.87929006
 c     -0.32646644     1.42855095    -0.34736558
 c      0.95306589     0.98985186    -0.63593632
 h      0.02546307    -1.89701416     0.83141722
 h     -2.23833323     1.42227497     0.59528446
 h     -0.81440530     2.33823752    -0.94170314
 h      1.60808448     1.60360951    -1.20869289
 o      2.37966458    -1.32785501     0.26575499
 h      3.02160015    -1.20664167    -0.46817978
 c     -2.39107711    -0.59598239    -0.60423413
 h     -2.27122060    -1.50871667    -1.08049122
 h     -3.10612560    -0.74928578     0.24964630
 h     -2.90081061     0.15064182    -1.26050926
 h     -0.96626249     1.51249080     1.86039850
          17

 c      1.38989468    -0.40582535     0.03823606
 c      0.08322890    -0.90006622     0.33912680
 c     -1.07833576    -0.05201647     0.06246786
 c     -1.26862901     1.07168864     0.87550229
 c     -0.33580076     1.42400676    -0.34104434
 c      0.94666556     1.00691616    -0.63427014
 h     -0.00898352    -1.90316692     0.79185098
 h     -2.21569601     1.42337167     0.60485709
 h     -0.82801782     2.32687310    -0.98642402
 h      1.63659262     1.55655046    -1.23830072
 o      2.38771703    -1.32735080     0.26837890
 h      3.05241870    -1.23565212    -0.47937186
 c     -2.37906677    -0.59347639    -0.60086035
 h     -2.27482005    -1.52069629    -1.12029282
 h     -3.13836749    -0.73187138     0.25729284
 h     -2.87480560     0.13446703    -1.24496537
 h     -0.97523344     1.50929208     1.86054995
          17

 c      1.38158924    -0.41210087     0.03669657
 c      0.07161729    -0.89776562     0.34139574
 c     -1.08365161    -0.05313670     0.06094564
 c     -1.25413697     1.06906204     0.87295889
 c     -0.34600186     1.42084579    -0.33689850
 c      0.94156385     1.02190615    -0.63064252
 h     -0.04516733    -1.90524990     0.75255272
 h     -2.20891980     1.43579222     0.61450811
 h     -0.82950310     2.29402934    -1.01875339
 h      1.66854854     1.51535290    -1.27373656
 o      2.39630461    -1.32535925     0.26988303
 h      3.07774479    -1.26715487    -0.47946556
 c     -2.36734343    -0.59025491    -0.59618931
 h     -2.27502724    -1.54010301    -1.16483574
 h     -3.16000761    -0.71507297     0.25603122
 h     -2.84709736     0.12081287    -1.23216497
 h     -0.97961999     1.49633734     1.85649313
          17

 c      1.36878482    -0.41898552     0.03482814
 c      0.06311418    -0.89573291     0.34328964
 c     -1.08913821    -0.05502303     0.05936547
 c     -1.23988840     1.06779376     0.87160944
 c     -0.35682701     1.41922186    -0.33522567
 c      0.93817305     1.03461528    -0.62539447
 h     -0.08246402    -1.90590226     0.71542601
 h     -2.21505466     1.45799680     0.62481032
 h     -0.82005248     2.24124433    -1.03745221
 h      1.69823767     1.47874994    -1.31088796
 o      2.40535982    -1.32191395     0.27020747
 h      3.09374897    -1.29944411    -0.46660971
 c     -2.35600875    -0.58767523    -0.59047344
 h     -2.27278087    -1.55579981    -1.20592813
 h     -3.16809339    -0.69965960     0.24394354
 h     -2.82121817     0.11552538    -1.22675973
 h     -0.97774645     1.47443914     1.85080636
          17

 c      1.35202261    -0.42644581     0.03268259
 c      0.05776520    -0.89402555     0.34464577
 c     -1.09458722    -0.05759175     0.05780755
 c     -1.22684628     1.06811933     0.87116178
 c     -0.36781436     1.41895304    -0.33607109
 c      0.93685432     1.04491130    -0.61896825
 h     -0.12008300    -1.90755838     0.68200306
 h     -2.22662275     1.48648011     0.63738236
 h     -0.80282611     2.17352938    -1.04411560
 h      1.71947935     1.44526551    -1.34466073
 o      2.41456098    -1.31706170     0.26954934
 h      3.10024414    -1.33045288    -0.44307394
 c     -2.34516421    -0.58659716    -0.58421585
 h     -2.26852824    -1.56016970    -1.23723844
 h     -3.16217688    -0.68653452     0.22165899
 h     -2.79915800     0.12186108    -1.23135508
 h     -0.96785548     1.44517873     1.84727580
          17

 c      1.33208688    -0.43441576     0.03029137
 c      0.05536122    -0.89280659     0.34538581
 c     -1.09975715    -0.06065698     0.05641426
 c     -1.21593805     1.07019355     0.87125301
 c     -0.37824723     1.41944126    -0.33908219
 c      0.93773791     1.05264057    -0.61174875
 h     -0.15694645    -1.91149990     0.65318391
 h     -2.23563973     1.51728784     0.65378229
 h     -0.78353721     2.10019822    -1.04461853
 h      1.72775274     1.41429743    -1.37082398
 o      2.42333855    -1.31083496     0.26834841
 h      3.10076378    -1.35832634    -0.41503621
 c     -2.33496812    -0.58719236    -0.57822928
 h     -2.26234778    -1.54970695    -1.25503253
 h     -3.14446654    -0.67664109     0.19217397
 h     -2.78030959     0.13876022    -1.24482044
 h     -0.94847405     1.41033852     1.84968078
          17

 c      1.30999379    -0.44277806     0.02765508
 c      0.05541329    -0.89238404     0.34552439
 c     -1.10438123    -0.06395942     0.05537626
 c     -1.20779976     1.07407927     0.87163912
 c     -0.38715439     1.41966606    -0.34337917
 c      0.94066140     1.05762503    -0.60399502
 h     -0.19158277    -1.91741241     0.62923283
 h     -2.23620913     1.54712302     0.67494937
 h     -0.77064853     2.03489066    -1.05039275
 h      1.72105715     1.38617300    -1.38689112
 o      2.43094236    -1.30322752     0.26721401
 h      3.10176665    -1.38197382    -0.39143093
 c     -2.32551931    -0.58906198    -0.57357944
 h     -2.25409779    -1.52445464    -1.25811984
 h     -3.12009632    -0.67088899     0.16081124
 h     -2.76222458     0.16168754    -1.26287062
 h     -0.91885723     1.37119563     1.85998348
          17

 c      1.28696178    -0.45134789     0.02473378
 c      0.05715045    -0.89318417     0.34515938
 c     -1.10819088    -0.06720561     0.05491369
 c     -1.20267683     1.07975995     0.87233766
 c     -0.39354210     1.41857670    -0.34782769
 c      0.94518608     1.05968684    -0.59582600
 h     -0.22217421    -1.92375479     0.61001519
 h     -2.22531807     1.57379882     0.70115685
 h     -0.77282943     1.99100194    -1.07508512
 h      1.70001434     1.36190129    -1.39241443
 o      2.43667346    -1.29419950     0.26670067
 h      3.10934339    -1.40118239    -0.38039873
 c     -2.31671115    -0.59146228    -0.57133512
 h     -2.24346357    -1.48779252    -1.24797091
 h     -3.09679629    -0.67004754     0.13468792
 h     -2.74234184     0.18510991    -1.28027659
 h     -0.87942211     1.32818182     1.87682079
          17

 c      1.26435261    -0.45986488     0.02144078
 c      0.05956497    -0.89567358     0.34445349
 c     -1.11095022    -0.07010216     0.05525824
 c     -1.20040543     1.08710360     0.87364093
 c     -0.39693029     1.41590380    -0.35198931
 c      0.95064225     1.05866342    -0.58721370
 h     -0.24681731    -1.92868600     0.59530743
 h     -2.20290576     1.59641927     0.73213165
 h     -0.79282355     1.97224147    -1.12333280
 h      1.66777265     1.34298496    -1.38916583
 o      2.44022837    -1.28373945     0.26699637
 h      3.12416463    -1.41579915    -0.38436000
 c     -2.30830407    -0.59344435    -0.57218743
 h     -2.22989884    -1.44680850    -1.22922108
 h     -3.08264667    -0.67456596     0.12063963
 h     -2.71915776     0.20446631    -1.29273828
 h     -0.83193762     1.28127774     1.89556196
          17

 c      1.24357441    -0.46800647     0.01765105
 c      0.06152099    -0.90026601     0.34361095
 c     -1.11249307    -0.07237368     0.05663577
 c     -1.20042367     1.09578965     0.87597984
 c     -0.39758841     1.41234551    -0.35662203
 c      0.95619006     1.05441553    -0.57797963
 h     -0.26390631    -1.93100578     0.58501854
 h     -2.17189855     1.61558062     0.76717297
 h     -0.82490472     1.97050071    -1.18479727
 h      1.62972801     1.33128614    -1.38122226
 o      2.44179518    -1.27192364     0.26785197
 h      3.14020266    -1.42482278    -0.39894470
 c     -2.30025158    -0.59392338    -0.57605580
 h     -2.21253159    -1.41242039    -1.20990799
 h     -3.08182804    -0.68434077     0.12162971
 h     -2.69250777     0.21696039    -1.29770881
 h     -0.77927483     1.23079191     1.91002486
          17

 c      1.22594348    -0.47542780     0.01323083
 c      0.06192482    -0.90723515     0.34284517
 c     -1.11275135    -0.07376392     0.05924329
 c     -1.20181051     1.10526841     0.87973430
 c     -0.39612920     1.40880762    -0.36286746
 c      0.96093627     1.04684565    -0.56784716
 h     -0.27249710    -1.93077937     0.57929154
 h     -2.13814380     1.63355495     0.80531019
 h     -0.86005109     1.97469048    -1.24359039
 h      1.59255845     1.32875183    -1.37433433
 o      2.44177961    -1.25889002     0.26883338
 h      3.14906104    -1.42669736    -0.41706164
 c     -2.29292319    -0.59190566    -0.58205783
 h     -2.19028611    -1.39690206    -1.19950471
 h     -3.09192411    -0.69859987     0.13463013
 h     -2.66342452     0.22170011    -1.29459016
 h     -0.72482385     1.17786256     1.91457015
          17

 c      1.21251207    -0.48182453     0.00808570
 c      0.05993105    -0.91663969     0.34233422
 c     -1.11176842    -0.07403643     0.06322412
 c     -1.20341539     1.11480429     0.88509715
 c     -0.39313546     1.40585890    -0.37145242
 c      0.96415220     1.03594747    -0.55662499
 h     -0.27254542    -1.92957485     0.57852608
 h     -2.10942490     1.65400422     0.84560672
 h     -0.89080281     1.97701198    -1.28762184
 h      1.56211480     1.33673808    -1.37369825
 o      2.44051382    -1.24477096     0.26957463
 h      3.14444706    -1.42021856    -0.43296862
 c     -2.28688423    -0.58705809    -0.58913438
 h     -2.16261948    -1.40698346    -1.20336859
 h     -3.10600344    -0.71605896     0.15258353
 h     -2.63395832     0.21974669    -1.28478738
 h     -0.67185403     1.12446842     1.90548603
          17

 c      1.20389918    -0.48700122     0.00221410
 c      0.05512622    -0.92827568     0.34217344
 c     -1.10969806    -0.07298710     0.06864172
 c     -1.20416041     1.12364026     0.89202013
 c     -0.38909018     1.40368400    -0.38255314
 c      0.96551020     1.02188824    -0.54447924
 h     -0.26494495    -1.93030105     0.58334710
 h     -2.09256879     1.68051554     0.88752632
 h     -0.91233060     1.97345318    -1.31038181
 h      1.54099963     1.35496334    -1.38064557
 o      2.43814124    -1.22965271     0.26987837
 h      3.12388360    -1.40507472    -0.44389120
 c     -2.28247305    -0.58017337    -0.59671351
 h     -2.13057022    -1.43804435    -1.21840812
 h     -3.11677421    -0.73522984     0.16810123
 h     -2.60703349     0.21420521    -1.27174949
 h     -0.62297419     1.07315173     1.88157427
          17

 c      1.20018648    -0.49092082    -0.00425420
 c      0.04761266    -0.94169259     0.34234813
 c     -1.10679749    -0.07047055     0.07545381
 c     -1.20343826     1.13125014     0.90023370
 c     -0.38439982     1.40218165    -0.39592871
 c      0.96513440     1.00506455    -0.53204304
 h     -0.25128615    -1.93650059     0.59447974
 h     -2.08949950     1.71415196     0.93096240
 h     -0.92199862     1.96268578    -1.30976129
 h      1.52803924     1.38086949    -1.39123266
 o      2.43460709    -1.21356481     0.26973860
 h      3.08885813    -1.38200071    -0.45037566
 c     -2.27961696    -0.57282536    -0.60463910
 h     -2.09675129    -1.47757883    -1.23627125
 h     -3.11905302    -0.75468830     0.17567671
 h     -2.58613427     0.20994449    -1.26064653
 h     -0.57970276     1.02664552     1.84428779
          17

 c      1.20092775    -0.49370432    -0.01105861
 c      0.03794117    -0.95630594     0.34275149
 c     -1.10341106    -0.06641803     0.08349317
 c     -1.20128953     1.13749506     0.90932576
 c     -0.37938000     1.40102201    -0.41102885
 c      0.96342087     0.98605788    -0.52021509
 h     -0.23333245    -1.95098805     0.61246991
 h     -2.09583760     1.75214127     0.97574935
 h     -0.91911019     1.94543445    -1.28723317
 h      1.52018798     1.41019273    -1.39844851
 o      2.42968780    -1.19648703     0.26934679
 h      3.04448618    -1.35274420    -0.45635540
 c     -2.27794376    -0.56657584    -0.61281527
 h     -2.06421893    -1.51295173    -1.24931262
 h     -3.11033765    -0.77327652     0.17222599
 h     -2.57450747     0.21213406    -1.25697549
 h     -0.54212533     0.98746422     1.79761865
          17

 c      1.20525125    -0.49558624    -0.01784113
 c      0.02693172    -0.97157589     0.34324612
 c     -1.09994462    -0.06084700     0.09247400
 c     -1.19820077     1.14254418     0.91882459
 c     -0.37417379     1.39964479    -0.42699716
 c      0.96081542     0.96553227    -0.50985790
 h     -0.21245574    -1.97420900     0.63726154
 h     -2.10371262     1.78923902     1.02120049
 h     -0.90533247     1.92467424    -1.24816538
 h      1.51472205     1.43827375    -1.39563634
 o      2.42308470    -1.17838012     0.26904552
 h      2.99827899    -1.31973473    -0.46836263
 c     -2.27697987    -0.56239973    -0.62119938
 h     -2.03552005    -1.53536385    -1.25311395
 h     -3.09070303    -0.79027630     0.15704892
 h     -2.57394443     0.22344463    -1.26401432
 h     -0.50870739     0.95753599     1.74763713
          17

 c      1.21200358    -0.49684067    -0.02420271
 c      0.01547752    -0.98713971     0.34373520
 c     -1.09682651    -0.05385637     0.10201931
 c     -1.19476407     1.14667929     0.92827288
 c     -0.36863649     1.39720812    -0.44260124
 c      0.95769600     0.94414241    -0.50161745
 h     -0.18945148    -2.00343171     0.66786793
 h     -2.10565260     1.82018310     1.06614475
 h     -0.88571896     1.90644990    -1.20288193
 h      1.51025634     1.46115450    -1.37848214
 o      2.41464230    -1.15925249     0.26912852
 h      2.95700181    -1.28522939    -0.49225716
 c     -2.27627311    -0.56046634    -0.62999034
 h     -2.01233281    -1.54021885    -1.24629589
 h     -3.06272550    -0.80559443     0.13185098
 h     -2.58395023     0.24185458    -1.28088252
 h     -0.47658035     0.93803918     1.70146620
          17

 c      1.21988299    -0.49771329    -0.02976125
 c      0.00440944    -1.00280592     0.34419748
 c     -1.09446322    -0.04562223     0.11170324
 c     -1.19141117     1.15014161     0.93733316
 c     -0.36230108     1.39259581    -0.45627331
 c      0.95434812     0.92247517    -0.49587386
 h     -0.16484226    -2.03355740     0.70242998
 h     -2.09672051     1.84127879     1.10923571
 h     -0.86905379     1.90014323    -1.16635988
 h      1.50684715     1.47616008    -1.34547808
 o      2.40459559    -1.13922893     0.26953055
 h      2.92297807    -1.25038611    -0.52814491
 c     -2.27539062    -0.56024775    -0.63964588
 h     -1.99534894    -1.52660542    -1.22988473
 h     -3.03146338    -0.81993798     0.10083354
 h     -2.60210792     0.26150917    -1.30324694
 h     -0.44267685     0.92953916     1.66551148
          17

 c      1.22754499    -0.49838066    -0.03419875
 c     -0.00557697    -1.01844422     0.34467515
 c     -1.09319646    -0.03639847     0.12109926
 c     -1.18822991     1.15304098     0.94590810
 c     -0.35471475     1.38475554    -0.46664308
 c      0.95098402     0.90100000    -0.49274267
 h     -0.13929154    -2.05897196     0.73866963
 h     -2.07503815     1.85095377     1.14923197
 h     -0.86409906     1.91497860    -1.15209238
 h      1.50584234     1.48220026    -1.29776467
 o      2.39357412    -1.11854766     0.26975283
 h      2.89398539    -1.21534275    -0.56898547
 c     -2.27389621    -0.56077651    -0.65067284
 h     -1.98406889    -1.49724096    -1.20712191
 h     -3.00393058    -0.83482229     0.07029760
 h     -2.62522967     0.27572620    -1.32582015
 h     -0.40551167     0.93237808     1.64349387
          17

 c      1.23368043    -0.49894175    -0.03728881
 c     -0.01395576    -1.03387330     0.34523728
 c     -1.09326904    -0.02651650     0.12982498
 c     -1.18487370     1.15531160     0.95416770
 c     -0.34614073     1.37341604    -0.47345375
 c      0.94776570     0.88001643    -0.49208459
 h     -0.11377266    -2.07520866     0.77445457
 h     -2.04175152     1.84990326     1.18522594
 h     -0.87160130     1.95207511    -1.16135967
 h      1.50978347     1.48001675    -1.23887124
 o      2.38236283    -1.09749713     0.26915158
 h      2.86672336    -1.18008988    -0.60498734
 c     -2.27147532    -0.56084347    -0.66330166
 h     -1.97641013    -1.45904018    -1.18366296
 h     -2.98713353    -0.85206136     0.04681189
 h     -2.65033307     0.27942822    -1.34437622
 h     -0.36642475     0.94691600     1.63558751
          17

 c      1.23707702    -0.49942865    -0.03890481
 c     -0.02038547    -1.04880020     0.34594359
 c     -1.09480464    -0.01637274     0.13756258
 c     -1.18061011     1.15672678     0.96243381
 c     -0.33767525     1.35929882    -0.47759776
 c      0.94480480     0.85962307    -0.49353707
 h     -0.08948860    -2.07983733     0.80823135
 h     -2.00094586     1.84117426     1.21690434
 h     -0.88298557     2.00212115    -1.18275198
 h      1.52229676     1.47230115    -1.17422853
 o      2.37169872    -1.07636825     0.26724937
 h      2.83953365    -1.14499304    -0.62846001
 c     -2.26820636    -0.55916327    -0.67716164
 h     -1.96845082    -1.42329699    -1.16742287
 h     -2.98471943    -0.87260113     0.03390737
 h     -2.67511769     0.27011842    -1.35656331
 h     -0.32915423     0.97324277     1.63922753
          17

 c      1.23667793    -0.49983505    -0.03900900
 c     -0.02470589    -1.06280688     0.34681667
 c     -1.09780697    -0.00640316     0.14405535
 c     -1.17449244     1.15696491     0.97101298
 c     -0.33055564     1.34349067    -0.48020290
 c      0.94216016     0.83976957    -0.49662069
 h     -0.06769414    -2.07272712     0.83929613
 h     -1.95926705     1.82999725     1.24477020
 h     -0.88810908     2.05257214    -1.20281204
 h      1.54749241     1.46312678    -1.10988647
 o      2.36218723    -1.05543389     0.26386474
 h      2.81303173    -1.11076902    -0.63592209
 c     -2.26465360    -0.55472498    -0.69126047
 h     -1.95534752    -1.40273110    -1.16651845
 h     -2.99482835    -0.89556657     0.02987684
 h     -2.69819423     0.24808770    -1.36204941
 h     -0.29815545     1.01064394     1.65068790
          17

 c      1.23165796    -0.50016312    -0.03763057
 c     -0.02692523    -1.07536780     0.34782534
 c     -1.10217474     0.00294798     0.14909200
 c     -1.16561792     1.15573439     0.98010490
 c     -0.32566259     1.32691296    -0.48207917
 c      0.93991480     0.82043377    -0.50093512
 h     -0.04952130    -2.05594314     0.86794346
 h     -1.92445306     1.82265666     1.26997992
 h     -0.88045908     2.09358204    -1.21245347
 h      1.58824143     1.45606305    -1.05022979
 o      2.35425851    -1.03493244     0.25912815
 h      2.78984710    -1.07827510    -0.62851918
 c     -2.26148610    -0.54742478    -0.70448742
 h     -1.93426178    -1.40370218    -1.18469851
 h     -3.01154104    -0.91864003     0.02917284
 h     -2.71933822     0.21644769    -1.36252007
 h     -0.27693766     1.05732829     1.66637601
          17

 c      1.22152695    -0.50047967    -0.03484239
 c     -0.02720540    -1.08589774     0.34888443
 c     -1.10772507     0.01125812     0.15249395
 c     -1.15345968     1.15298305     0.98983598
 c     -0.32343921     1.31020369    -0.48369614
 c      0.93831908     0.80185009    -0.50632614
 h     -0.03584441    -2.03331871     0.89546215
 h     -1.90232209     1.82387987     1.29338090
 h     -0.85745560     2.11913669    -1.20717386
 h      1.64376558     1.45169716    -0.99612195
 o      2.34811516    -1.01504790     0.25346330
 h      2.77423078    -1.04827878    -0.61192301
 c     -2.25897646    -0.53841158    -0.71614058
 h     -1.90684329    -1.42069321    -1.21844033
 h     -3.02815559    -0.93928969     0.02567712
 h     -2.73974262     0.18089877    -1.36158166
 h     -0.26707829     1.11054180     1.68356297
          17

 c      1.20624720    -0.50095386    -0.03075175
 c     -0.02585357    -1.09384472     0.34988470
 c     -1.11421738     0.01815688     0.15411506
 c     -1.13813804     1.14908474     1.00034640
 c     -0.32394138     1.29375032    -0.48528530
 c      0.93782220     0.78457200    -0.51284704
 h     -0.02720542    -2.00952675     0.92381252
 h     -1.89384580     1.83408895     1.31421135
 h     -0.81942556     2.12648896    -1.18578399
 h      1.70876815     1.44701580    -0.94554222
 o      2.34370249    -0.99589729     0.24750855
 h      2.77125803    -1.02120168    -0.59518049
 c     -2.25695224    -0.52950387    -0.72592867
 h     -1.87779861    -1.44115607    -1.25984807
 h     -3.03941426    -0.95568260     0.01490603
 h     -2.76179444     0.14855988    -1.36405088
 h     -0.26787698     1.16692890     1.70073349
          17

 c      1.18632380    -0.50184515    -0.02551645
 c     -0.02332412    -1.09883291     0.35076730
 c     -1.12136954     0.02336403     0.15386070
 c     -1.12039974     1.14477884     1.01178359
 c     -0.32687804     1.27769398    -0.48688383
 c      0.93889686     0.76929475    -0.52056290
 h     -0.02381586    -1.98857889     0.95481526
 h     -1.89517514     1.84927389     1.32992480
 h     -0.76901431     2.11599042    -1.14978363
 h      1.77532376     1.43742046    -0.89603339
 o      2.34078459    -0.97753823     0.24187707
 h      2.78478421    -0.99686982    -0.58681550
 c     -2.25511142    -0.52226827    -0.73381253
 h     -1.85177502    -1.45357920    -1.30124862
 h     -3.04223142    -0.96702914    -0.00532180
 h     -2.78771852     0.12544971    -1.37398698
 h     -0.27649195     1.22302242     1.71771872
          17

 c      1.16281720    -0.50343010    -0.01937887
 c     -0.02023027    -1.10080991     0.35162596
 c     -1.12886625     0.02672968     0.15171824
 c     -1.10132052     1.14087195     1.02418633
 c     -0.33162888     1.26185394    -0.48829947
 c      0.94182096     0.75662321    -0.52940435
 h     -0.02561193    -1.97228697     0.98904521
 h     -1.90043938     1.86359644     1.33743851
 h     -0.71119175     2.09194581    -1.10364227
 h      1.83567050     1.41913717    -0.84643766
 o      2.33914145    -0.95999199     0.23680472
 h      2.81439727    -0.97446775    -0.58904618
 c     -2.25332858    -0.51750783    -0.74005889
 h     -1.83183841    -1.45082162    -1.33720795
 h     -3.03576618    -0.97366536    -0.03492460
 h     -2.81743481     0.11383258    -1.39214729
 h     -0.28854289     1.27575574     1.73557474
          17

 c      1.13725527    -0.50589194    -0.01269432
 c     -0.01735810    -1.10010552     0.35277268
 c     -1.13636706     0.02825478     0.14778090
 c     -1.08197466     1.13796202     1.03740529
 c     -0.33728216     1.24560267    -0.48904567
 c      0.94658121     0.74692453    -0.53913584
 h     -0.03230114    -1.95971935     1.02514571
 h     -1.90441784     1.87202909     1.33444559
 h     -0.65330290     2.06419437    -1.05545782
 h      1.88397511     1.39039262    -0.79718185
 o      2.33870537    -0.94326238     0.23205823
 h      2.85433241    -0.95286214    -0.59624653
 c     -2.25173465    -0.51524072    -0.74529256
 h     -1.81936763    -1.42993574    -1.36463277
 h     -3.02145741    -0.97711519    -0.07170551
 h     -2.84767494     0.11187177    -1.41525548
 h     -0.29921654     1.32279478     1.75602517
          17

 c      1.11147418    -0.50922038    -0.00593954
 c     -0.01566414    -1.09735538     0.35470921
 c     -1.14352033     0.02807619     0.14224716
 c     -1.06320829     1.13634045     1.05114609
 c     -0.34279852     1.22790210    -0.48841306
 c      0.95289597     0.74025767    -0.54938083
 h     -0.04337991    -1.94811046     1.06018919
 h     -1.90369620     1.87155790     1.31996635
 h     -0.60383230     2.04789928    -1.01606164
 h      1.91699374     1.35160116    -0.74985283
 o      2.33949267    -0.92734523     0.22723891
 h      2.89612045    -0.93106589    -0.59987540
 c     -2.25055853    -0.51493725    -0.75034360
 h     -1.81425321    -1.39137724    -1.38255056
 h     -3.00309647    -0.98016206    -0.11152567
 h     -2.87346759     0.11577472    -1.43790536
 h     -0.30467261     1.36249250     1.78046140
          17

 c      1.08742475    -0.51317727     0.00030888
 c     -0.01622044    -1.09334036     0.35801743
 c     -1.14998425     0.02641472     0.13540401
 c     -1.04552467     1.13602759     1.06507773
 c     -0.34737401     1.20794728    -0.48592877
 c      0.96027003     0.73634725    -0.55966279
 h     -0.05818638    -1.93445346     1.09081279
 h     -1.89684248     1.86138422     1.29435140
 h     -0.56878106     2.05620336    -0.99359757
 h      1.93436448     1.30525617    -0.70670951
 o      2.34146800    -0.91223674     0.22209974
 h      2.93214561    -0.90848230    -0.59371067
 c     -2.24995642    -0.51574049    -0.75598019
 h     -1.81486656    -1.33873260    -1.39225126
 h     -2.98645326    -0.98668332    -0.14885794
 h     -2.89034814     0.12205933    -1.45500355
 h     -0.30315384     1.39354956     1.80896834
          17

 c      1.06696129    -0.51735381     0.00543007
 c     -0.02008228    -1.08880950     0.36322241
 c     -1.15545096     0.02351063     0.12759990
 c     -1.02906710     1.13684231     1.07890582
 c     -0.35072231     1.18617662    -0.48191970
 c      0.96801847     0.73460572    -0.56945753
 h     -0.07602211    -1.91679824     1.11440688
 h     -1.88435110     1.84281697     1.25911444
 h     -0.54874236     2.08830940    -0.98683373
 h      1.93893767     1.25578082    -0.67024435
 o      2.34447318    -0.89794325     0.21665908
 h      2.95766558    -0.88487678    -0.57583341
 c     -2.25005294    -0.51660939    -0.76261613
 h     -1.81775950    -1.27890498    -1.39781749
 h     -2.97758182    -1.00071874    -0.17835057
 h     -2.89563554     0.12859518    -1.46307589
 h     -0.29519084     1.41474141     1.84002625
          17

 c      1.05160269    -0.52130811     0.00885303
 c     -0.02807730    -1.08431149     0.37066164
 c     -1.15966547     0.01957428     0.11921563
 c     -1.01367737     1.13844955     1.09236704
 c     -0.35290404     1.16420148    -0.47731681
 c      0.97526513     0.73421859    -0.57826175
 h     -0.09631673    -1.89490573     1.12989801
 h     -1.86860101     1.81910293     1.21669100
 h     -0.54094920     2.12998547    -0.98728575
 h      1.93692682     1.20916581    -0.64275492
 o      2.34820241    -0.88449021     0.21119931
 h      2.97161533    -0.86020279    -0.54874176
 c     -2.25116712    -0.51651655    -0.77005028
 h     -1.81757806    -1.22176015    -1.40634763
 h     -2.97973401    -1.02460458    -0.19731179
 h     -2.88876589     0.13480512    -1.46058349
 h     -0.28289955     1.42498057     1.87105213
          17

 c      1.04230595    -0.52472684     0.01016698
 c     -0.04057600    -1.08005307     0.38037485
 c     -1.16243712     0.01476843     0.11063578
 c     -0.99900561     1.14040133     1.10519055
 c     -0.35403879     1.14377237    -0.47300494
 c      0.98103167     0.73430004    -0.58566655
 h     -0.11877304    -1.87044448     1.13814701
 h     -1.85351679     1.79495051     1.17005275
 h     -0.54259430     2.16527514    -0.98661415
 h      1.93680126     1.17192961    -0.62590807
 o      2.35218722    -0.87193140     0.20623642
 h      2.97693435    -0.83436589    -0.51896750
 c     -2.25387815    -0.51481133    -0.77749062
 h     -1.80841988    -1.17732078    -1.42606587
 h     -2.99118764    -1.05742416    -0.20725604
 h     -2.87128009     0.14167350    -1.44791757
 h     -0.26896077     1.42361745     1.89931187
          17

 c      1.03932937    -0.52753113     0.00920518
 c     -0.05734682    -1.07583689     0.39204736
 c     -1.16364463     0.00921154     0.10222511
 c     -0.98468517     1.14222469     1.11707952
 c     -0.35423273     1.12617134    -0.46953321
 c      0.98453994     0.73410513    -0.59140945
 h     -0.14344031    -1.84682613     1.14195867
 h     -1.84331293     1.77531665     1.12220901
 h     -0.55178560     2.18326710    -0.97985069
 h      1.94578407     1.14915985    -0.62047089
 o      2.35583786    -0.86035956     0.20243326
 h      2.97992852    -0.80699108    -0.49574131
 c     -2.25863453    -0.51165325    -0.78407423
 h     -1.78741047    -1.15019404    -1.46118922
 h     -3.00642051    -1.09539653    -0.21279607
 h     -2.84674356     0.15177913    -1.42738832
 h     -0.25577150     1.41070830     1.92269903
          17

 c      1.04225334    -0.52987059     0.00606224
 c     -0.07758031    -1.07114265     0.40505631
 c     -1.16324006     0.00299435     0.09430613
 c     -0.97056551     1.14356433     1.12770316
 c     -0.35361916     1.11215456    -0.46713866
 c      0.98560877     0.73321337    -0.59538312
 h     -0.17065847    -1.82850258     1.14548508
 h     -1.84026346     1.76354763     1.07592408
 h     -0.56729978     2.17849491    -0.96505824
 h      1.96528986     1.14257927    -0.62637182
 o      2.35865352    -0.84990499     0.20035762
 h      2.98703164    -0.77742565    -0.48712912
 c     -2.26528818    -0.50808100    -0.78941817
 h     -1.75751095    -1.13666788    -1.50801542
 h     -3.01925426    -1.13367257    -0.21912596
 h     -2.82035177     0.16909403    -1.40299307
 h     -0.24489009     1.38709747     1.94020767
          17

 c      1.05014654    -0.53202122     0.00104116
 c     -0.10007528    -1.06536453     0.41865074
 c     -1.16125409    -0.00379334     0.08713802
 c     -0.95687511     1.14428219     1.13666828
 c     -0.35238946     1.10202633    -0.46582011
 c      0.98475449     0.73154769    -0.59761602
 h     -0.20082745    -1.81943403     1.15270732
 h     -1.84301197     1.76010363     1.03392099
 h     -0.58833491     2.14986494    -0.94248284
 h      1.98972522     1.15036995    -0.64290596
 o      2.36055868    -0.84069951     0.20014752
 h      2.99960864    -0.74529216    -0.49465384
 c     -2.27316286    -0.50545478    -0.79361807
 h     -1.72570465    -1.12861074    -1.55770094
 h     -3.02512582    -1.16789205    -0.23025370
 h     -2.79764296     0.19787527    -1.37928563
 h     -0.23674695     1.35430785     1.95212427
          17

 c      1.06179480    -0.53425605    -0.00543607
 c     -0.12348856    -1.05811542     0.43220959
 c     -1.15780092    -0.01102721     0.08090021
 c     -0.94415961     1.14442117     1.14350271
 c     -0.35077649     1.09564531    -0.46536570
 c      0.98287489     0.72924049    -0.59825137
 h     -0.23405607    -1.82108817     1.16538440
 h     -1.84719156     1.76302015     0.99917178
 h     -0.61457132     2.10041649    -0.91427426
 h      2.01001084     1.16876221    -0.66881838
 o      2.36199207    -0.83282782     0.20144594
 h      3.01252062    -0.71117885    -0.51221774
 c     -2.28150402    -0.50474308    -0.79702784
 h     -1.69910924    -1.11870457    -1.60167574
 h     -3.02183922    -1.19499338    -0.24839871
 h     -2.78228710     0.24019342    -1.35909817
 h     -0.23066333     1.31427996     1.95992354
          17

 c      1.07590298    -0.53675254    -0.01291109
 c     -0.14653595    -1.04942145     0.44541710
 c     -1.15308264    -0.01851894     0.07568140
 c     -0.93304063     1.14409044     1.14771072
 c     -0.34898356     1.09234079    -0.46533112
 c      0.98085471     0.72649472    -0.59752421
 h     -0.26990371    -1.83136653     1.18195632
 h     -1.84775129     1.76947492     0.97469830
 h     -0.64664970     2.03820267    -0.88479542
 h      2.01788844     1.19371598    -0.70237871
 o      2.36361591    -0.82632287     0.20369809
 h      3.01845722    -0.67655661    -0.53082778
 c     -2.28978672    -0.50612544    -0.80019493
 h     -1.68288788    -1.10240872    -1.63424390
 h     -3.00957703    -1.21362714    -0.27394014
 h     -2.77452952     0.29345142    -1.34174722
 h     -0.22527069     1.26901961     1.96576971
          17

 c      1.09122831    -0.53955947    -0.02094232
 c     -0.16809608    -1.03969273     0.45824283
 c     -1.14739296    -0.02600991     0.07147511
 c     -0.92397106     1.14338220     1.14889493
 c     -0.34707681     1.09085330    -0.46502194
 c      0.97934562     0.72351606    -0.59573296
 h     -0.30740480    -1.84550561     1.19845963
 h     -1.84098217     1.77707928     0.96302563
 h     -0.68698733     1.97701795    -0.86092496
 h      2.00812608     1.22179415    -0.74156562
 o      2.36600952    -0.82119745     0.20644338
 h      3.01238366    -0.64309035    -0.54326813
 c     -2.29768404    -0.50901570    -0.80377600
 h     -1.67993824    -1.07775320    -1.65273986
 h     -2.99079163    -1.22447878    -0.30547024
 h     -2.77199315     0.35061841    -1.32383034
 h     -0.21931213     1.22026959     1.97159665
          17

 c      1.10665248    -0.54261220    -0.02912780
 c     -0.18723792    -1.02954548     0.47079720
 c     -1.14111496    -0.03319559     0.06818850
 c     -0.91708486     1.14233728     1.14688183
 c     -0.34496215     1.08964994    -0.46363235
 c      0.97870203     0.72048949    -0.59320959
 h     -0.34530983    -1.85813950     1.21053500
 h     -1.82542402     1.78445652     0.96573255
 h     -0.73967723     1.93295134    -0.85061698
 h      1.97898398     1.25045872    -0.78430970
 o      2.36954168    -0.81747276     0.20942827
 h      2.99314984    -0.61201763    -0.54592934
 c     -2.30488861    -0.51235071    -0.80835196
 h     -1.69106103    -1.04475946    -1.65717172
 h     -2.97002200    -1.23046517    -0.33992724
 h     -2.77182062     0.40316206    -1.30165956
 h     -0.21250003     1.16938446     1.97808761
          17

 c      1.12122216    -0.54577225    -0.03710713
 c     -0.20321710    -1.01961914     0.48319700
 c     -1.13470348    -0.03976932     0.06566350
 c     -0.91215574     1.14092227     1.14178071
 c     -0.34269413     1.08786916    -0.46066428
 c      0.97898866     0.71755322    -0.59028531
 h     -0.38233927    -1.86503369     1.21499667
 h     -1.80202237     1.79140193     0.98326845
 h     -0.80671905     1.91374556    -0.85822392
 h      1.93206349     1.27822468    -0.82876664
 o      2.37434232    -0.81519844     0.21262656
 h      2.96352621    -0.58370860    -0.53915971
 c     -2.31106504    -0.51489404    -0.81424106
 h     -1.71489149    -1.00515783    -1.65027311
 h     -2.95317802    -1.23633216    -0.37312464
 h     -2.77210208     0.44390723    -1.27292817
 h     -0.20587183     1.11748548     1.98419056
          17

 c      1.13417438    -0.54887560    -0.04455040
 c     -0.21546439    -1.01044830     0.49548456
 c     -1.12865089    -0.04546043     0.06370454
 c     -0.90865848     1.13900573     1.13394037
 c     -0.34091091     1.08593626    -0.45624449
 c      0.98000480     0.71476342    -0.58724890
 h     -0.41735606    -1.86394839     1.21050209
 h     -1.77390449     1.79889183     1.01499299
 h     -0.88284009     1.91201009    -0.88094297
 h      1.87201309     1.30486044    -0.87365890
 o      2.38030438    -0.81447063     0.21623525
 h      2.92972928    -0.55729137    -0.52722181
 c     -2.31602526    -0.51549830    -0.82131129
 h     -1.74748749    -0.96242163    -1.63808121
 h     -2.94568284    -1.24690259    -0.40107303
 h     -2.77220944     0.46840438    -1.23706316
 h     -0.20135093     1.06572563     1.98753488
          17

 c      1.14495461    -0.55177505    -0.05114523
 c     -0.22357233    -1.00237657     0.50757945
 c     -1.12344253    -0.05005544     0.06210127
 c     -0.90591718     1.13636768     1.12383151
 c     -0.34066175     1.08487098    -0.45087274
 c      0.98131856     0.71208276    -0.58430850
 h     -0.44948904    -1.85491924     1.19766878
 h     -1.74566484     1.80883831     1.05942635
 h     -0.95727752     1.91353352    -0.91179678
 h      1.80582568     1.33146828    -0.91860443
 o      2.38714523    -0.81543194     0.22060398
 h      2.89997161    -0.53060392    -0.51716090
 c     -2.31998774    -0.51338774    -0.82881450
 h     -1.78212348    -0.92169410    -1.63036741
 h     -2.94986078    -1.26420856    -0.42176314
 h     -2.77268722     0.47533508    -1.19496347
 h     -0.20081752     1.01540052     1.98543477
          17

 c      1.15323166    -0.55436821    -0.05659313
 c     -0.22728237    -0.99549837     0.51925005
 c     -1.11951104    -0.05342091     0.06064623
 c     -0.90332733     1.13279047     1.11192302
 c     -0.34286727     1.08542986    -0.44503231
 c      0.98237001     0.70943517    -0.58158872
 h     -0.47825924    -1.84026910     1.17894657
 h     -1.72177416     1.82315252     1.11467988
 h     -1.01976321     1.90731472    -0.94422838
 h      1.74116166     1.35992790    -0.96407788
 o      2.39458345    -0.81820353     0.22600282
 h      2.88118157    -0.50129304    -0.51501852
 c     -2.32356729    -0.50841657    -0.83549608
 h     -1.81082151    -0.88856646    -1.63881937
 h     -2.96365692    -1.28586587    -0.43595972
 h     -2.77520352     0.46675353    -1.14865851
 h     -0.20524837     0.96782844     1.97586419
          17

 c      1.15890583    -0.55660963    -0.06061682
 c     -0.22647425    -0.98964617     0.53011798
 c     -1.11719907    -0.05553379     0.05915245
 c     -0.90060251     1.12822772     1.09861987
 c     -0.34805063     1.08790597    -0.43906368
 c      0.98266167     0.70684326    -0.57919540
 h     -0.50368086    -1.82429409     1.15821996
 h     -1.70436452     1.84206082     1.17870314
 h     -1.06342619     1.88789068    -0.97372696
 h      1.68384336     1.39132494    -1.01059135
 o      2.40253613    -0.82274839     0.23231616
 h      2.87546175    -0.46906329    -0.52080517
 c     -2.32727855    -0.50122505    -0.84022625
 h     -1.82874204    -0.86600165    -1.67082581
 h     -2.98204475    -1.30652870    -0.44619777
 h     -2.78264852     0.44834353    -1.10099258
 h     -0.21423354     0.92411484     1.95806716
          17

 c      1.16209847    -0.55850623    -0.06297169
 c     -0.22116604    -0.98446592     0.53972173
 c     -1.11673758    -0.05649988     0.05747016
 c     -0.89790251     1.12293203     1.08428884
 c     -0.35632668     1.09224517    -0.43319460
 c      0.98190918     0.70456329    -0.57731469
 h     -0.52616296    -1.81220827     1.13987300
 h     -1.69198403     1.86289313     1.24894874
 h     -1.08484835     1.85405147    -0.99769358
 h      1.63613938     1.42423617    -1.05744054
 o      2.41110448    -0.82881247     0.23901791
 h      2.88008024    -0.43668409    -0.52797111
 c     -2.33102176    -0.49316179    -0.84271202
 h     -1.83783578    -0.85193225    -1.72318594
 h     -2.99954589    -1.32076075    -0.45513686
 h     -2.79903302     0.42894744    -1.05514380
 h     -0.22589995     0.88494388     1.93278039
          17

 c      1.16311450    -0.56009443    -0.06345718
 c     -0.21154061    -0.97959892     0.54764473
 c     -1.11824203    -0.05654562     0.05549887
 c     -0.89573062     1.11740915     1.06932066
 c     -0.36744387     1.09815630    -0.42757448
 c      0.98001605     0.70306643    -0.57624020
 h     -0.54597936    -1.80812342     1.12726467
 h     -1.68066735     1.88076091     1.32186522
 h     -1.08365920     1.80765941    -1.01523708
 h      1.59734618     1.45463461    -1.10224476
 o      2.42037810    -0.83602792     0.24547249
 h      2.89065308    -0.40839147    -0.52813500
 c     -2.33422215    -0.48574712    -0.84348267
 h     -1.84460375    -0.84099716    -1.78428432
 h     -3.01188762    -1.32497529    -0.46456037
 h     -2.82836098     0.41781162    -1.01371379
 h     -0.23719028     0.85048629     1.90210340
          17

 c      1.16238571    -0.56140586    -0.06193041
 c     -0.19798823    -0.97488566     0.55364333
 c     -1.12171934    -0.05598694     0.05319473
 c     -0.89469483     1.11224002     1.05416001
 c     -0.38078811     1.10513879    -0.42225250
 c      0.97694049     0.70286055    -0.57629099
 h     -0.56244351    -1.81294827     1.12135799
 h     -1.66628248     1.89057498     1.39302579
 h     -1.06272260     1.75340080    -1.02755870
 h      1.56574500     1.47758535    -1.14176962
 o      2.43029758    -0.84405145     0.25120599
 h      2.90372122    -0.38773758    -0.51537045
 c     -2.33639908    -0.47989491    -0.84337931
 h     -1.85529968    -0.82802642    -1.84153208
 h     -3.01658418    -1.31811278    -0.47511534
 h     -2.87205692     0.41944889    -0.97772587
 h     -0.24446005     0.82047048     1.86897925
          17

 c      1.16041799    -0.56242942    -0.05832549
 c     -0.18111441    -0.97043221     0.55767603
 c     -1.12707837    -0.05518582     0.05057297
 c     -0.89529830     1.10790780     1.03930595
 c     -0.39535478     1.11245713    -0.41708668
 c      0.97260842     0.70429812    -0.57770012
 h     -0.57352009    -1.82395485     1.12064128
 h     -1.64620238     1.88871995     1.45790055
 h     -1.02887657     1.69912648    -1.03900390
 h      1.54005998     1.48910557    -1.17314368
 o      2.44063238    -0.85264429     0.25600410
 h      2.91763473    -0.37640642    -0.48770762
 c     -2.33752402    -0.47551662    -0.84319178
 h     -1.87371209    -0.80970123    -1.88573072
 h     -3.01305425    -1.30168036    -0.48637875
 h     -2.92684080     0.43060227    -0.94662734
 h     -0.24435331     0.79445251     1.83625951
          17

 c      1.15775479    -0.56308892    -0.05267178
 c     -0.16167429    -0.96650217     0.55982453
 c     -1.13413926    -0.05450138     0.04770765
 c     -0.89781865     1.10468964     1.02531714
 c     -0.40980113     1.11917796    -0.41166779
 c      0.96690861     0.70746767    -0.58054246
 h     -0.57634034    -1.83638365     1.12236457
 h     -1.61980442     1.87373969     1.51268195
 h     -0.99284001     1.65544388    -1.05785909
 h      1.51995042     1.48718073    -1.19468409
 o      2.45099934    -0.86171063     0.25992128
 h      2.93272084    -0.37370190    -0.44719743
 c     -2.33793503    -0.47178718    -0.84351245
 h     -1.90121976    -0.78455034    -1.91170274
 h     -3.00263816    -1.27955360    -0.49698863
 h     -2.98572637     0.44320305    -0.91935863
 h     -0.23477334     0.77223719     1.80560366
          17

 c      1.15496176    -0.56323553    -0.04510826
 c     -0.14047631    -0.96336155     0.56020221
 c     -1.14264287    -0.05424573     0.04472366
 c     -0.90225666     1.10260285     1.01279912
 c     -0.42282145     1.12448690    -0.40553783
 c      0.95972499     0.71216193    -0.58470544
 h     -0.56817127    -1.84559483     1.12394888
 h     -1.58840202     1.84641242     1.55488306
 h     -0.96529693     1.63207058    -1.09362889
 h      1.50600911     1.47205695    -1.20627728
 o      2.46088279    -0.87131879     0.26325721
 h      2.95130513    -0.37632637    -0.39945213
 c     -2.33805437    -0.46765510    -0.84469318
 h     -1.93736384    -0.75250989    -1.91781836
 h     -2.98840597    -1.25749288    -0.50484554
 h     -3.04107325     0.44951111    -0.89517733
 h     -0.21554776     0.75422043     1.77684756
          17

 c      1.15262087    -0.56265627    -0.03588747
 c     -0.11830846    -0.96118623     0.55891054
 c     -1.15225848    -0.05465380     0.04178483
 c     -0.90834093     1.10138937     1.00232655
 c     -0.43379283     1.12824370    -0.39888050
 c      0.95096076     0.71789560    -0.58988624
 h     -0.54716522    -1.84845024     1.12378122
 h     -1.55511278     1.80971415     1.58382690
 h     -0.94962390     1.63141364    -1.14872891
 h      1.49967815     1.44620963    -1.20952770
 o      2.46968719    -0.88167193     0.26646038
 h      2.97713959    -0.37895863    -0.35206512
 c     -2.33825109    -0.46218964    -0.84680389
 h     -1.98018794    -0.71462259    -1.90591465
 h     -2.97429713    -1.24195275    -0.50759555
 h     -3.08683995     0.44475651    -0.87373530
 h     -0.18842149     0.74137154     1.74832474
          17

 c      1.15131824    -0.56109347    -0.02536369
 c     -0.09589853    -0.96003322     0.55602953
 c     -1.16259073    -0.05586748     0.03907838
 c     -0.91557272     1.10053802     0.99430001
 c     -0.44289337     1.13108555    -0.39287834
 c      0.94054070     0.72397820    -0.59562277
 h     -0.51272790    -1.84386272     1.12147460
 h     -1.52475555     1.76877523     1.60113233
 h     -0.94064395     1.64729309    -1.21394505
 h      1.50310092     1.41397685    -1.20762640
 o      2.47689682    -0.89295684     0.26989645
 h      3.01314550    -0.37673831    -0.31094695
 c     -2.33892681    -0.45478942    -0.84951660
 h     -2.02631678    -0.67293692    -1.88191559
 h     -2.96331974    -1.23790268    -0.50357371
 h     -3.11934942     0.42737216    -0.85483710
 h     -0.15643116     0.73486491     1.71789117
          17

 c      1.15161441    -0.55827194    -0.01396330
 c     -0.07389124    -0.95983539     0.55160979
 c     -1.17318963    -0.05793208     0.03679655
 c     -0.92330395     1.09935934     0.98881153
 c     -0.45054473     1.13389645    -0.38908899
 c      0.92843495     0.72966087    -0.60138759
 h     -0.46564110    -1.83293162     1.11792111
 h     -1.50344595     1.73043937     1.61087282
 h     -0.93131108     1.67085913    -1.27519454
 h      1.51856912     1.38047692    -1.20456804
 o      2.48230789    -0.90512190     0.27360392
 h      3.05804353    -0.36880811    -0.27653592
 c     -2.34064296    -0.44533533    -0.85197392
 h     -2.07112895    -0.63039318    -1.85649918
 h     -2.95571324    -1.24659706    -0.49286701
 h     -3.13741584     0.39854534    -0.83819040
 h     -0.12308215     0.73566485     1.68394193
          17

 c      1.15400237    -0.55393058    -0.00214154
 c     -0.05283048    -0.96040309     0.54565804
 c     -1.18356952    -0.06080582     0.03511864
 c     -0.93088128     1.09715331     0.98564936
 c     -0.45703886     1.13737685    -0.38874449
 c      0.91476767     0.73434604    -0.60675609
 h     -0.40800424    -1.81886880     1.11527353
 h     -1.49723901     1.70169507     1.61849889
 h     -0.91729343     1.69525253    -1.32115494
 h      1.54715388     1.34966573    -1.20346382
 o      2.48608805    -0.91783195     0.27732130
 h      3.10564648    -0.35896332    -0.24437446
 c     -2.34402572    -0.43424485    -0.85290707
 h     -2.10968970    -0.59023970    -1.84352786
 h     -2.94881289    -1.26519908    -0.47761561
 h     -3.14256336     0.36199752    -0.82320576
 h     -0.09167704     0.74428493     1.64600359
          17

 c      1.15886693    -0.54785087     0.00966231
 c     -0.03315626    -0.96145595     0.53813834
 c     -1.19323563    -0.06437887     0.03419937
 c     -0.93787631     1.09347054     0.98451225
 c     -0.46253143     1.14194945    -0.39254153
 c      0.89997564     0.73775546    -0.61156967
 h     -0.34286315    -1.80645256     1.11666760
 h     -1.50961983     1.68685583     1.62792403
 h     -0.89723116     1.71642490    -1.34535828
 h      1.58695434     1.32263854    -1.20481682
 o      2.48857854    -0.93065558     0.28073879
 h      3.14804555    -0.35257622    -0.20924834
 c     -2.34940073    -0.42242638    -0.85127357
 h     -2.13874034    -0.55472880    -1.85340199
 h     -2.93878294    -1.28860391    -0.46120834
 h     -3.13949713     0.32403703    -0.80885838
 h     -0.06485316     0.76071120     1.60492694
          17

 c      1.16645002    -0.53987544     0.02106020
 c     -0.01522983    -0.96273195     0.52902940
 c     -1.20171330    -0.06849217     0.03416556
 c     -0.94428492     1.08830852     0.98525767
 c     -0.46711799     1.14779329    -0.40068645
 c      0.88485737     0.73991798    -0.61594882
 h     -0.27338966    -1.80048071     1.12527281
 h     -1.53938697     1.68537392     1.63864228
 h     -0.87182801     1.73260694    -1.34558056
 h      1.63259543     1.29784227    -1.20645436
 o      2.49007311    -0.94325028     0.28367456
 h      3.17903096    -0.35357643    -0.16806914
 c     -2.35648829    -0.41113937    -0.84703568
 h     -2.15821628    -0.52413830    -1.88501058
 h     -2.92250526    -1.31168398    -0.44708975
 h     -3.13618459     0.29320069    -0.79369833
 h     -0.04422304     0.78438606     1.56284382
          17

 c      1.17681785    -0.52991835     0.03173764
 c      0.00063415    -0.96416799     0.51844824
 c     -1.20857738    -0.07294983     0.03511170
 c     -0.95050939     1.08204701     0.98789057
 c     -0.47085543     1.15485984    -0.41294097
 c      0.87043030     0.74100593    -0.62014538
 h     -0.20193627    -1.80330756     1.14258214
 h     -1.58115330     1.69261450     1.64610207
 h     -0.84333304     1.74406039    -1.32335631
 h      1.67679998     1.27295248    -1.20524904
 o      2.49071027    -0.95543673     0.28610607
 h      3.19570385    -0.36323791    -0.12039652
 c     -2.36455221    -0.40164785    -0.84112744
 h     -2.17041503    -0.49741174    -1.92660314
 h     -2.89848307    -1.33060427    -0.43795383
 h     -3.14187837     0.27811362    -0.77613545
 h     -0.03007083     0.81422381     1.52295013
          17

 c      1.18982346    -0.51797829     0.04146857
 c      0.01419865    -0.96601138     0.50675049
 c     -1.21347885    -0.07752489     0.03709122
 c     -0.95715253     1.07520000     0.99234466
 c     -0.47371890     1.16282645    -0.42859245
 c      0.85770880     0.74118978    -0.62438360
 h     -0.12983344    -1.81315343     1.16698528
 h     -1.62795853     1.70266460     1.64478026
 h     -0.81554083     1.75355427    -1.28443602
 h      1.71269494     1.24653973    -1.19891601
 o      2.49043696    -0.96721448     0.28814262
 h      3.19902239    -0.37992323    -0.06799140
 c     -2.37296217    -0.39470606    -0.83471603
 h     -2.17810355    -0.47339379    -1.96418553
 h     -2.86695392    -1.34329872    -0.43543808
 h     -3.16207773     0.28309991    -0.75501700
 h     -0.02126638     0.84873118     1.48905966
          17

 c      1.20507103    -0.50415896     0.05012469
 c      0.02540829    -0.96871408     0.49448567
 c     -1.21616457    -0.08196593     0.04010729
 c     -0.96479684     1.06820622     0.99834959
 c     -0.47553378     1.17100420    -0.44640027
 c      0.84753590     0.74059044    -0.62878748
 h     -0.05816812    -1.82498564     1.19407456
 h     -1.67361698     1.71055221     1.63069807
 h     -0.79394358     1.76735299    -1.23963141
 h      1.73537708     1.21866141    -1.18681241
 o      2.48900080    -0.97876074     0.28998386
 h      3.19397439    -0.39911514    -0.01413891
 c     -2.38164080    -0.39023295    -0.82866140
 h     -2.18349347    -0.45134760    -1.98731148
 h     -2.82971342    -1.34963820    -0.44006955
 h     -3.19430014     0.30500763    -0.73019395
 h     -0.01571716     0.88630767     1.46488154
          17

 c      1.22190238    -0.48868982     0.05767400
 c      0.03446977    -0.97268936     0.48223292
 c     -1.21649178    -0.08601432     0.04411009
 c     -0.97383474     1.06133301     1.00547322
 c     -0.47598009     1.17835167    -0.46474760
 c      0.84048596     0.73929565    -0.63337692
 h      0.01141128    -1.83315231     1.21847095
 h     -1.71383601     1.71310063     1.60221768
 h     -0.78502930     1.79504799    -1.20337752
 h      1.74259979     1.19078954    -1.16999597
 o      2.48601516    -0.99037867     0.29185074
 h      3.18865475    -0.41428619     0.03748943
 c     -2.39092037    -0.38748187    -0.82340715
 h     -2.18806604    -0.43090788    -1.99025357
 h     -2.78984522    -1.35152653    -0.45128651
 h     -3.23010291     0.33531247    -0.70253685
 h     -0.01151121     0.92561981     1.45315101
          17

 c      1.23943292    -0.47192788     0.06416120
 c      0.04182895    -0.97812789     0.47045607
 c     -1.21443457    -0.08943558     0.04900126
 c     -0.98434342     1.05466114     1.01323476
 c     -0.47481855     1.18391400    -0.48231864
 c      0.83681303     0.73738302    -0.63808117
 h      0.07659412    -1.83353782     1.23562183
 h     -1.74655824     1.70904617     1.55988883
 h     -0.79326235     1.84454149    -1.18617851
 h      1.73507487     1.16560410    -1.15106199
 o      2.48119479    -1.00231701     0.29387377
 h      3.19061283    -0.41987233     0.08466986
 c     -2.40110540    -0.38545991    -0.81905080
 h     -2.19264517    -0.41189046    -1.97152012
 h     -2.75126261    -1.35273395    -0.46757224
 h     -3.26055646     0.36482295    -0.67341424
 h     -0.00826751     0.96578725     1.45496408
          17

 c      1.25664162    -0.45433886     0.06968019
 c      0.04807168    -0.98494333     0.45944184
 c     -1.21007659    -0.09205501     0.05464882
 c     -0.99603707     1.04810915     1.02117731
 c     -0.47222423     1.18756805    -0.49887149
 c      0.83642361     0.73492720    -0.64274489
 h      0.13479560    -1.82440589     1.24274525
 h     -1.77208457     1.69901423     1.50607108
 h     -0.81718721     1.91356796    -1.18589000
 h      1.71666675     1.14681389    -1.13400172
 o      2.47468295    -1.01451633     0.29601684
 h      3.20159319    -0.41542818     0.12790163
 c     -2.41226064    -0.38325112    -0.81537379
 h     -2.19739949    -0.39411104    -1.93364844
 h     -2.71791196    -1.35795646    -0.48687271
 h     -3.27952113     0.38650886    -0.64418238
 h     -0.00771488     1.00623100     1.46964702
          17

 c      1.27249816    -0.43646356     0.07434989
 c      0.05380670    -0.99279357     0.44929086
 c     -1.20359207    -0.09377722     0.06089948
 c     -1.00832480     1.04147452     1.02887537
 c     -0.46875457     1.19004537    -0.51496774
 c      0.83889208     0.73200604    -0.64714194
 h      0.18362787    -1.80644477     1.23914375
 h     -1.79310586     1.68545981     1.44448135
 h     -0.85005134     1.98964337    -1.19112656
 h      1.69410215     1.13882332    -1.12386812
 o      2.46709666    -1.02656653     0.29814362
 h      3.21646592    -0.40634519     0.16936957
 c     -2.42426703    -0.38024537    -0.81177147
 h     -2.20167582    -0.37722769    -1.88367350
 h     -2.69277383    -1.37080712    -0.50734937
 h     -3.28421432     0.39614992    -0.61592331
 h     -0.01301891     1.04636566     1.49517874
          17

 c      1.28609063    -0.41888450     0.07829908
 c      0.05956800    -1.00112018     0.43992001
 c     -1.19522179    -0.09458851     0.06758708
 c     -1.02046408     1.03449167     1.03593631
 c     -0.46499347     1.19221481    -0.53113238
 c      0.84359645     0.72875223    -0.65105036
 h      0.22130222    -1.78258680     1.22629135
 h     -1.81426245     1.67224916     1.37943897
 h     -0.88415868     2.05863905    -1.19125446
 h      1.67515669     1.14579951    -1.12569672
 o      2.45920983    -1.03794001     0.30014509
 h      3.22770001    -0.40006463     0.21088096
 c     -2.43693582    -0.37632217    -0.80719085
 h     -2.20376895    -0.36061700    -1.83348636
 h     -2.67721189    -1.39164376    -0.52806608
 h     -3.27488269     0.39226666    -0.58929553
 h     -0.02742539     1.08541829     1.52888168
          17

 c      1.29672362    -0.40219792     0.08165718
 c      0.06574592    -1.00919074     0.43106715
 c     -1.18524887    -0.09455163     0.07453928
 c     -1.03179649     1.02694428     1.04205276
 c     -0.46132808     1.19462018    -0.54751404
 c      0.85002710     0.72547996    -0.65441982
 h      0.24695214    -1.75775262     1.20781489
 h     -1.84053391     1.66332873     1.31467508
 h     -0.91356940     2.11032841    -1.18045612
 h      1.66484241     1.16983406    -1.14236615
 o      2.45164207    -1.04821724     0.30198915
 h      3.22975067    -0.40235070     0.25301769
 c     -2.45000613    -0.37190815    -0.80034223
 h     -2.20115442    -0.34334730    -1.79765139
 h     -2.67110166    -1.41705309    -0.54903064
 h     -3.25467765     0.37621461    -0.56431499
 h     -0.05308765     1.12246448     1.56807605
          17

 c      1.30397089    -0.38699412     0.08455324
 c      0.07255468    -1.01617078     0.42232664
 c     -1.17397689    -0.09379467     0.08158535
 c     -1.04203030     1.01883112     1.04706899
 c     -0.45791587     1.19743697    -0.56395388
 c      0.85805021     0.72281805    -0.65753094
 h      0.26078250    -1.73821829     1.18904208
 h     -1.87448762     1.66057906     1.25226443
 h     -0.93448754     2.13903782    -1.15700604
 h      1.66222125     1.20909894    -1.17263968
 o      2.44472921    -1.05717347     0.30369995
 h      3.22074005    -0.41579627     0.29542469
 c     -2.46295884    -0.36786380    -0.79039125
 h     -2.19205291    -0.32440591    -1.78624558
 h     -2.67345969    -1.44148603    -0.57061308
 h     -3.22989034     0.35257861    -0.54000078
 h     -0.09047242     1.15658158     1.61052954
          17

 c      1.30768631    -0.37383361     0.08711201
 c      0.08004492    -1.02126994     0.41327550
 c     -1.16171336    -0.09249129     0.08855365
 c     -1.05140078     1.01046007     1.05096305
 c     -0.45471142     1.20054540    -0.58010454
 c      0.86781665     0.72167998    -0.66096086
 h      0.26381245    -1.73007344     1.17549249
 h     -1.91436850     1.66244948     1.19272017
 h     -0.94499203     2.14291703    -1.12191572
 h      1.66159748     1.25795247    -1.21148536
 o      2.43849719    -1.06479488     0.30532030
 h      3.20270475    -0.43954480     0.33740135
 c     -2.47480746    -0.36526088    -0.77766301
 h     -2.17769497    -0.30321700    -1.79739544
 h     -2.68300790    -1.45954411    -0.59293171
 h     -3.20977810     0.32917558    -0.51411587
 h     -0.13830599     1.18700994     1.65469053
          17

 c      1.30798119    -0.36321144     0.08944528
 c      0.08816345    -1.02396527     0.40369795
 c     -1.14876162    -0.09083758     0.09526486
 c     -1.06054915     1.00234716     1.05374530
 c     -0.45147282     1.20355733    -0.59548824
 c      0.87943186     0.72305535    -0.66536985
 h      0.25716379    -1.73677929     1.17023069
 h     -1.95505364     1.66486682     1.13611843
 h     -0.94504527     2.12377734    -1.07829018
 h      1.65667602     1.30911666    -1.25246270
 o      2.43267157    -1.07127674     0.30687444
 h      3.18144256    -0.46939134     0.37850797
 c     -2.48428211    -0.36504328    -0.76344065
 h     -2.16237738    -0.27998814    -1.81929257
 h     -2.69844305    -1.46757891    -0.61558960
 h     -3.20411282     0.31487218    -0.48374924
 h     -0.19396041     1.21327301     1.69973877
          17

 c      1.30518369    -0.35550330     0.09163106
 c      0.09680086    -1.02417864     0.39376765
 c     -1.13541344    -0.08903360     0.10152971
 c     -1.07022032     0.99501685     1.05539199
 c     -0.44773330     1.20575716    -0.60949779
 c      0.89274945     0.72777958    -0.67129503
 h      0.24149665    -1.75729806     1.17175654
 h     -1.99078717     1.66341767     1.08295222
 h     -0.93708496     2.08798113    -1.03134948
 h      1.64347884     1.35595301    -1.28992748
 o      2.42675882    -1.07697100     0.30833642
 h      3.16533766    -0.49876193     0.41908043
 c     -2.49048698    -0.36753681    -0.74906928
 h     -2.15110131    -0.25552371    -1.83869389
 h     -2.71853353    -1.46447232    -0.63772032
 h     -3.21763495     0.31432529    -0.44735113
 h     -0.25422226     1.23519875     1.74540687
          17

 c      1.29979616    -0.35090150     0.09368229
 c      0.10576410    -1.02225215     0.38400139
 c     -1.12193890    -0.08727411     0.10715524
 c     -1.08100193     0.98887100     1.05587473
 c     -0.44275759     1.20600916    -0.62139365
 c      0.90736807     0.73638358    -0.67903874
 h      0.21726674    -1.78660688     1.17462188
 h     -2.01731333     1.65496137     1.03416853
 h     -0.92696190     2.04775297    -0.98850024
 h      1.62099937     1.39367421    -1.32004097
 o      2.42029604    -1.08220706     0.30963466
 h      3.16160523    -0.52174296     0.46016141
 c     -2.49337846    -0.37214536    -0.73533838
 h     -2.14764211    -0.23083948    -1.84615854
 h     -2.74221116    -1.45188966    -0.65816909
 h     -3.24621718     0.32424391    -0.40662869
 h     -0.31619673     1.25275940     1.79149230
          17

 c      1.29245654    -0.34936584     0.09552089
 c      0.11471314    -1.01875858     0.37503024
 c     -1.10857749    -0.08574830     0.11195799
 c     -1.09319508     0.98415269     1.05523448
 c     -0.43561786     1.20289231    -0.63041882
 c      0.92271265     0.74901226    -0.68862009
 h      0.18540385    -1.81809661     1.17219987
 h     -2.03273065     1.63823092     0.99081032
 h     -0.92354413     2.01985059    -0.95805858
 h      1.59085176     1.41979424    -1.34106435
 o      2.41319913    -1.08705007     0.31072534
 h      3.17104053    -0.53705607     0.50232172
 c     -2.49353488    -0.37764274    -0.72246546
 h     -2.15402694    -0.20687474    -1.83684249
 h     -2.76869926    -1.43401292    -0.67571395
 h     -3.27999941     0.33631663    -0.36571502
 h     -0.37795121     1.26582817     1.83725539
          17

 c      1.28390646    -0.35061029     0.09696895
 c      0.12313666    -1.01431662     0.36739461
 c     -1.09553215    -0.08464076     0.11577654
 c     -1.10678789     0.98094255     1.05362930
 c     -0.42565165     1.19547106    -0.63614377
 c      0.93811238     0.76537703    -0.69974760
 h      0.14761688    -1.84582295     1.15916323
 h     -2.03768305     1.61390656     0.95366537
 h     -0.93381365     2.01670827    -0.94528592
 h      1.55688039     1.43440925    -1.35355098
 o      2.40584572    -1.09127464     0.31166887
 h      3.18698248    -0.54850649     0.54444006
 c     -2.49165418    -0.38273714    -0.71032748
 h     -2.17067263    -0.18427261    -1.80987930
 h     -2.79753989    -1.41648720    -0.68928957
 h     -3.30920488     0.34263653    -0.32879221
 h     -0.43861557     1.27406971     1.88112617
          17

 c      1.27496268    -0.35414076     0.09776767
 c      0.13038776    -1.00948563     0.36145057
 c     -1.08296787    -0.08412274     0.11848374
 c     -1.12148392     0.97914607     1.05132900
 c     -0.41307358     1.18422737    -0.63876942
 c      0.95284654     0.78474261    -0.71180783
 h      0.10621367    -1.86568999     1.13259555
 h     -2.03543902     1.58457588     0.92297676
 h     -0.95593322     2.03551196    -0.94886562
 h      1.52490080     1.44051315    -1.36064439
 o      2.39878900    -1.09458931     0.31260571
 h      3.20003439    -0.56132687     0.58408106
 c     -2.48832219    -0.38648125    -0.69858909
 h     -2.19655233    -0.16313945    -1.76809019
 h     -2.82828567    -1.40443874    -0.69815280
 h     -3.32707360     0.33830849    -0.29865557
 h     -0.49796447     1.27702944     1.92091279
          17

 c      1.26647901    -0.35933278     0.09761990
 c      0.13575834    -1.00470584     0.35734704
 c     -1.07101867    -0.08432570     0.11999150
 c     -1.13675720     0.97848049     1.04866540
 c     -0.39885871     1.17075445    -0.63892742
 c      0.96618440     0.80599314    -0.72390807
 h      0.06372455    -1.87592467     1.09218538
 h     -2.03181411     1.55457489     0.89821842
 h     -0.98055673     2.06157763    -0.96310419
 h      1.50212851     1.44388374    -1.36803330
 o      2.39245798    -1.09682971     0.31367189
 h      3.20288790    -0.57896302     0.61882830
 c     -2.48403767    -0.38850084    -0.68669902
 h     -2.22928456    -0.14274283    -1.71824888
 h     -2.85984303    -1.40026952    -0.70192037
 h     -3.33016584     0.32157415    -0.27640551
 h     -0.55582692     1.27436188     1.95437853
          17

 c      1.25928205    -0.36553086     0.09624545
 c      0.13858097    -1.00023874     0.35502036
 c     -1.05980492    -0.08530686     0.12024849
 c     -1.15196429     0.97851081     1.04595948
 c     -0.38410109     1.15671664    -0.63728765
 c      0.97750779     0.82785839    -0.73506072
 h      0.02249570    -1.87737401     1.04012482
 h     -2.03422205     1.52925159     0.87808080
 h     -0.99807665     2.08019558    -0.98228066
 h      1.49543012     1.45133660    -1.38236415
 o      2.38703216    -1.09801170     0.31493394
 h      3.19232909    -0.60209459     0.64730081
 c     -2.47925742    -0.38905472    -0.67389438
 h     -2.26543928    -0.12128733    -1.67101730
 h     -2.88996274    -1.40279979    -0.70051609
 h     -3.31802741     0.29333423    -0.26146177
 h     -0.61166186     1.26607419     1.97990365
          17

 c      1.25407709    -0.37214600     0.09343225
 c      0.13835231    -0.99610100     0.35419461
 c     -1.04945593    -0.08702363     0.11923300
 c     -1.16658030     0.97878934     1.04343390
 c     -0.36967093     1.14335489    -0.63439374
 c      0.98656138     0.84930776    -0.74454709
 h     -0.01572461    -1.87377748     0.98088428
 h     -2.04899124     1.51314709     0.86094298
 h     -1.00233746     2.08204952    -1.00235941
 h      1.50820419     1.46686157    -1.40741997
 o      2.38241667    -1.09832044     0.31635105
 h      3.16966637    -0.62872171     0.66974921
 c     -2.47428896    -0.38889112    -0.65942361
 h     -2.30154512    -0.09632968    -1.63841869
 h     -2.91545335    -1.40845700    -0.69413981
 h     -3.29321935     0.25694866    -0.25143573
 h     -0.66439061     1.25267098     1.99699718
          17

 c      1.25134556    -0.37872330     0.08906742
 c      0.13485186    -0.99203915     0.35441908
 c     -1.04012820    -0.08932473     0.11694521
 c     -1.18049663     0.97904798     1.04112210
 c     -0.35619022     1.13147859    -0.63066020
 c      0.99364060     0.86983782    -0.75221343
 h     -0.05012934    -1.87157922     0.92053949
 h     -2.07776110     1.50777092     0.84579249
 h     -0.99070027     2.06299901    -1.02089393
 h      1.53816309     1.48868056    -1.44084873
 o      2.37825149    -1.09808852     0.31774979
 h      3.14067047    -0.65449487     0.68847390
 c     -2.46905957    -0.38894040    -0.64309461
 h     -2.33560498    -0.06648388    -1.62757791
 h     -2.93299353    -1.41335929    -0.68325993
 h     -3.26173072     0.21831798    -0.24189338
 h     -0.71243196     1.23515839     2.00654208
          17

 c      1.25127032    -0.38496067     0.08314202
 c      0.12819837    -0.98764510     0.35519446
 c     -1.03201066    -0.09195916     0.11340326
 c     -1.19410996     0.97927002     1.03883707
 c     -0.34406880     1.12154015    -0.62638976
 c      0.99947397     0.88934722    -0.75836182
 h     -0.08080442    -1.87824658     0.86511691
 h     -2.11620395     1.51100163     0.83281438
 h     -0.96341364     2.02296002    -1.03674764
 h      1.57866556     1.51089591    -1.47547550
 o      2.37400238    -1.09774001     0.31883638
 h      3.11427977    -0.67366660     0.70767696
 c     -2.46303062    -0.38998716    -0.62570109
 h     -2.36756246    -0.03333033    -1.63552602
 h     -2.93994305    -1.41485868    -0.66856175
 h     -3.23277353     0.18546504    -0.22659550
 h     -0.75391259     1.21491212     2.01068697
          17

 c      1.25371410    -0.39068017     0.07573353
 c      0.11879344    -0.98266137     0.35617178
 c     -1.02531551    -0.09459874     0.10864058
 c     -1.20807534     0.97958504     1.03625491
 c     -0.33348460     1.11363361    -0.62175371
 c      1.00491611     0.90780274    -0.76339186
 h     -0.10795243    -1.89861200     0.81822357
 h     -2.15658082     1.51874839     0.82303364
 h     -0.92357562     1.96571455    -1.05026564
 h      1.62206779     1.52747004    -1.50346680
 o      2.36924442    -1.09764310     0.31931856
 h      3.09829520    -0.68157493     0.73160538
 c     -2.45551829    -0.39243451    -0.60866889
 h     -2.39809482    -0.00102056    -1.65176050
 h     -2.93481477    -1.41217442    -0.65085742
 h     -3.21582479     0.16606442    -0.19931258
 h     -0.78704351     1.19342390     2.01227344
          17

 c      1.25824850    -0.39577887     0.06697891
 c      0.10720041    -0.97727780     0.35726680
 c     -1.02025730    -0.09686836     0.10270219
 c     -1.22296117     0.98013444     1.03307171
 c     -0.32429958     1.10741292    -0.61672124
 c      1.01071201     0.92504508    -0.76755812
 h     -0.13089485    -1.93151130     0.77981879
 h     -2.19137565     1.52705590     0.81751785
 h     -0.87777560     1.89970693    -1.06407323
 h      1.66205558     1.53453748    -1.51911659
 o      2.36403521    -1.09792230     0.31912219
 h      3.09360301    -0.67776123     0.76119932
 c     -2.44629853    -0.39608973    -0.59320545
 h     -2.42746596     0.02592287    -1.66498263
 h     -2.91745530    -1.40645524    -0.63099391
 h     -3.21457541     0.16283227    -0.15737627
 h     -0.81058488     1.17198640     2.01382179
          17

 c      1.26422020    -0.40018943     0.05704857
 c      0.09407576    -0.97210810     0.35856981
 c     -1.01702582    -0.09837798     0.09563769
 c     -1.23903829     0.98101425     1.02914613
 c     -0.31600935     1.10205364    -0.61097579
 c      1.01739609     0.94076071    -0.77090478
 h     -0.14803379    -1.97024743     0.74747555
 h     -2.21542284     1.53322516     0.81686025
 h     -0.83639902     1.83837382    -1.08406615
 h      1.69443987     1.53074760    -1.51954037
 o      2.35894631    -1.09844334     0.31846932
 h      3.09361259    -0.66620293     0.79291109
 c     -2.43589176    -0.40012744    -0.57979517
 h     -2.45535298     0.04415188    -1.66707908
 h     -2.88903533    -1.40055171    -0.60976144
 h     -3.22386970     0.17131816    -0.10383831
 h     -0.82424156     1.15145323     2.01644194
          17

 c      1.27084230    -0.40386428     0.04612780
 c      0.08016348    -0.96788930     0.36017233
 c     -1.01575763    -0.09875713     0.08749872
 c     -1.25621839     0.98226401     1.02456381
 c     -0.30797702     1.09659866    -0.60402376
 c      1.02526383     0.95451101    -0.77327318
 h     -0.15777177    -2.00628494     0.71860863
 h     -2.22655979     1.53610112     0.82103381
 h     -0.81072949     1.79605723    -1.11819279
 h      1.71731268     1.51694168    -1.50453998
 o      2.35469826    -1.09898991     0.31771397
 h      3.08973947    -0.65231041     0.82131447
 c     -2.42519110    -0.40345189    -0.56831695
 h     -2.48111150     0.05187796    -1.65383365
 h     -2.85178444    -1.39844339    -0.58779668
 h     -3.23413118     0.18322213    -0.04543684
 h     -0.82880719     1.13221070     2.01931150
          17

 c      1.27729951    -0.40677409     0.03440250
 c      0.06626194    -0.96520554     0.36207175
 c     -1.01650092    -0.09769182     0.07834495
 c     -1.27406893     0.98385001     1.01960881
 c     -0.30005873     1.09081759    -0.59574666
 c      1.03435443     0.96575426    -0.77431093
 h     -0.15929732    -2.03258214     0.69171600
 h     -2.22573196     1.53610343     0.82939946
 h     -0.80553736     1.77793669    -1.16999815
 h      1.73125052     1.49592084    -1.47649111
 o      2.35183432    -1.09941252     0.31715093
 h      3.07615174    -0.64027368     0.84209582
 c     -2.41499609    -0.40516665    -0.55836567
 h     -2.50406472     0.04883081    -1.62460585
 h     -2.80832912    -1.40405119    -0.56550698
 h     -3.23719627     0.19081271     0.01090451
 h     -0.82599134     1.11434645     2.02009932
          17

 c      1.28284510    -0.40891241     0.02205110
 c      0.05314202    -0.96435428     0.36415768
 c     -1.01917876    -0.09495711     0.06825836
 c     -1.29185653     0.98563603     1.01466924
 c     -0.29289515     1.08556606    -0.58686649
 c      1.04440645     0.97385759    -0.77347502
 h     -0.15279342    -2.04509493     0.66653927
 h     -2.21698302     1.53525349     0.84076087
 h     -0.81544204     1.77585712    -1.23306630
 h      1.73969273     1.47237206    -1.44037239
 o      2.35060130    -1.09967277     0.31692421
 h      3.05125309    -0.63208140     0.85342139
 c     -2.40587628    -0.40488578    -0.54940554
 h     -2.52379051     0.03629852    -1.58229245
 h     -2.76077382    -1.41944996    -0.54308437
 h     -3.22849166     0.18879857     0.05994743
 h     -0.81800654     1.09787739     2.01603321
          17

 c      1.28687115    -0.41030162     0.00924636
 c      0.04146227    -0.96529492     0.36622284
 c     -1.02356506    -0.09043533     0.05735590
 c     -1.30863003     0.98737628     1.01012135
 c     -0.28738102     1.08203092    -0.57855278
 c      1.05483713     0.97813575    -0.77007619
 h     -0.13932311    -2.04317640     0.64382954
 h     -2.20699329     1.53700178     0.85353552
 h     -0.83085601     1.77720984    -1.29547802
 h      1.74888915     1.45247205    -1.40332664
 o      2.35093405    -1.09984418     0.31699305
 h      3.01761078    -0.62729216     0.85635655
 c     -2.39820635    -0.40287768    -0.54075035
 h     -2.54047435     0.01730864    -1.53375475
 h     -2.71014640    -1.44340014    -0.52065945
 h     -3.20677122     0.17439978     0.09852710
 h     -0.80707390     1.08290745     2.00498691
          17

 c      1.28894548    -0.41100103    -0.00383211
 c      0.03172013    -0.96762348     0.36797256
 c     -1.02928745    -0.08412339     0.04579854
 c     -1.32341245     0.98878378     1.00622067
 c     -0.28414665     1.08104867    -0.57181473
 c      1.06490208     0.97798635    -0.76346270
 h     -0.12063812    -2.02968597     0.62511492
 h     -2.20326356     1.54528458     0.86618512
 h     -0.84404379     1.77296366    -1.34684372
 h      1.76598169     1.44230464    -1.37256378
 o      2.35247928    -1.10010941     0.31711881
 h      2.98140219    -0.62297802     0.85494381
 c     -2.39215484    -0.40001997    -0.53154228
 h     -2.55527139    -0.00344882    -1.48985357
 h     -2.65670562    -1.47149536    -0.49851914
 h     -3.17351302     0.14705543     0.12556871
 h     -0.79496257     1.06968655     1.98620448
          17

 c      1.28882493    -0.41111091    -0.01698343
 c      0.02423748    -0.97058120     0.36903883
 c     -1.03585563    -0.07612952     0.03379128
 c     -1.33552360     0.98970202     1.00301807
 c     -0.28347131     1.08300469    -0.56729322
 c      1.07409240     0.97313260    -0.75335191
 h     -0.09893641    -2.01088104     0.61251045
 h     -2.21067239     1.56248734     0.87785367
 h     -0.85046757     1.75888999    -1.38068545
 h      1.79464529     1.44498021    -1.35150965
 o      2.35470250    -1.10072101     0.31691566
 h      2.95069875    -0.61440449     0.85529611
 c     -2.38762204    -0.39753880    -0.52097836
 h     -2.57024343    -0.02084849    -1.46292331
 h     -2.60074738    -1.49795508    -0.47721672
 h     -3.13280413     0.10836236     0.14236933
 h     -0.78263372     1.05860215     1.96061968
          17

 c      1.28645323    -0.41077183    -0.02997357
 c      0.01916197    -0.97316841     0.36901701
 c     -1.04270820    -0.06665552     0.02157537
 c     -1.34484633     0.99027286     1.00033541
 c     -0.28536070     1.08794232    -0.56528925
 c      1.08243285     0.96379153    -0.74002719
 h     -0.07647726    -1.99528490     0.60839210
 h     -2.22857731     1.58750116     0.88871671
 h     -0.84816840     1.73431677    -1.39410017
 h      1.83183226     1.45873609    -1.33756796
 o      2.35714277    -1.10185148     0.31604374
 h      2.93153682    -0.59762218     0.86247367
 c     -2.38424524    -0.39661366    -0.50891746
 h     -2.58725044    -0.03205498    -1.46024681
 h     -2.54315674    -1.51772260    -0.45750716
 h     -3.09167496     0.06222593     0.15324002
 h     -0.77005018     1.05014118     1.93080565
          17

 c      1.28195501    -0.41015930    -0.04253278
 c      0.01646531    -0.97444759     0.36754301
 c     -1.04926783    -0.05596173     0.00941003
 c     -1.35176911     0.99092600     0.99783430
 c     -0.28959081     1.09563564    -0.56579918
 c      1.09031074     0.95057651    -0.72415290
 h     -0.05506456    -1.99049049     0.61471210
 h     -2.25146022     1.61588917     0.89963303
 h     -0.83730148     1.70125165    -1.38737672
 h      1.86975372     1.47826777    -1.32438436
 o      2.35967406    -1.10338856     0.31445770
 h      2.92392964    -0.57298634     0.87653773
 c     -2.38150860    -0.39807914    -0.49637785
 h     -2.60645191    -0.03840065    -1.47845175
 h     -2.48545566    -1.52780124    -0.44020969
 h     -3.05999575     0.01458518     0.16575095
 h     -0.75627295     1.04483028     1.90049582
          17

 c      1.27562397    -0.40948558    -0.05436157
 c      0.01595348    -0.97395092     0.36439774
 c     -1.05500359    -0.04432529    -0.00245102
 c     -1.35685961     0.99220004     0.99515211
 c     -0.29567976     1.10558316    -0.56847145
 c      1.09807256     0.93427881    -0.70645590
 h     -0.03571331    -1.99877611     0.63203945
 h     -2.27230388     1.64203572     0.91147539
 h     -0.82036675     1.66440204    -1.36453840
 h      1.90045807     1.49758616    -1.30569957
 o      2.36247221    -1.10492665     0.31241881
 h      2.92254699    -0.54549384     0.89242156
 c     -2.37895269    -0.40233339    -0.48512286
 h     -2.62632471    -0.04385720    -1.50610839
 h     -2.42955214    -1.52777285    -0.42611311
 h     -3.04782526    -0.02862337     0.18843168
 h     -0.73996569     1.04315123     1.87358571
          17

 c      1.26789774    -0.40901241    -0.06514332
 c      0.01730722    -0.97185224     0.35957322
 c     -1.05948906    -0.03200921    -0.01377949
 c     -1.36054551     0.99457037     0.99204528
 c     -0.30282193     1.11695648    -0.57249101
 c      1.10579132     0.91573997    -0.68756690
 h     -0.01881249    -2.01541037     0.65900307
 h     -2.28547104     1.66122017     0.92471001
 h     -0.80297659     1.63173982    -1.33470453
 h      1.91856395     1.51184202    -1.27732873
 o      2.36575194    -1.10598311     0.31026264
 h      2.92107716    -0.52145796     0.90374650
 c     -2.37655573    -0.40925311    -0.47654728
 h     -2.64495804    -0.05224450    -1.53094432
 h     -2.37741314    -1.51986381    -0.41592517
 h     -3.05944700    -0.06513492     0.22481022
 h     -0.72026512     1.04543864     1.85280204
          17

 c      1.25931971    -0.40906944    -0.07455937
 c      0.02013106    -0.96873262     0.35324896
 c     -1.06244747    -0.01925776    -0.02438332
 c     -1.36294551     0.99836412     0.98847873
 c     -0.30990062     1.12863314    -0.57656011
 c      1.11324511     0.89582452    -0.66800734
 h     -0.00452919    -2.03160548     0.69270777
 h     -2.28789195     1.67059817     0.93931142
 h     -0.79389322     1.61418429    -1.31232052
 h      1.92180878     1.51791306    -1.23739521
 o      2.36958489    -1.10619328     0.30820514
 h      2.91535700    -0.50547903     0.90605610
 c     -2.37494136    -0.41821077    -0.47098207
 h     -2.66095304    -0.06593988    -1.54420602
 h     -2.33075774    -1.50865303    -0.41019471
 h     -3.08983966    -0.09756026     0.26953164
 h     -0.69760096     1.05179194     1.83869952
          17

 c      1.25049856    -0.41006501    -0.08230601
 c      0.02397918    -0.96522043     0.34571516
 c     -1.06377993    -0.00631851    -0.03411319
 c     -1.36384465     1.00372882     0.98461754
 c     -0.31584292     1.13956851    -0.57939520
 c      1.11998286     0.87540889    -0.64820610
 h      0.00697088    -2.03885116     0.72971690
 h     -2.27928868     1.66945973     0.95485237
 h     -0.80122442     1.62144864    -1.31135371
 h      1.91084541     1.51457495    -1.18606465
 o      2.37386021    -1.10539058     0.30627844
 h      2.90423288    -0.49923158     0.89796461
 c     -2.37500742    -0.42839004    -0.46795844
 h     -2.67366047    -0.08583941    -1.54147896
 h     -2.29081843    -1.50014350    -0.40920706
 h     -3.12866671    -0.13026527     0.31233130
 h     -0.67386252     1.06203959     1.82969202
          17

 c      1.24206890    -0.41247627    -0.08811335
 c      0.02836561    -0.96178269     0.33730488
 c     -1.06357375     0.00652509    -0.04286559
 c     -1.36275616     1.01061411     0.98073404
 c     -0.32028935     1.14945400    -0.58072213
 c      1.12538629     0.85533123    -0.62848755
 h      0.01549992    -2.03140582     0.76688942
 h     -2.26218453     1.65927271     0.97066026
 h     -0.82492874     1.65460597    -1.33369138
 h      1.88915028     1.50279310    -1.12539619
 o      2.37829873    -1.10363106     0.30432444
 h      2.88952700    -0.50112654     0.88133943
 c     -2.37742046    -0.43914506    -0.46674309
 h     -2.68324223    -0.11156210    -1.52235594
 h     -2.25825206    -1.49993778    -0.41296087
 h     -3.16611442    -0.16634699     0.34411367
 h     -0.65174726     1.07577505     1.82306578
          17

 c      1.23465363    -0.41680567    -0.09176842
 c      0.03277484    -0.95866805     0.32834976
 c     -1.06208670     0.01893597    -0.05058454
 c     -1.35901572     1.01876934     0.97708682
 c     -0.32370203     1.15881689    -0.58142902
 c      1.12869617     0.83629780    -0.60903908
 h      0.02085923    -2.00693091     0.80187808
 h     -2.24179260     1.64358334     0.98601359
 h     -0.85579711     1.70508275    -1.36745705
 h      1.86311551     1.48618292    -1.05927926
 o      2.38248010    -1.10119618     0.30200914
 h      2.87574346    -0.50631849     0.86111254
 c     -2.38239600    -0.45022569    -0.46654391
 h     -2.69081369    -0.14150356    -1.49037118
 h     -2.23329793    -1.51095701    -0.42127299
 h     -3.19535437    -0.20696855     0.35940990
 h     -0.63375241     1.09244732     1.81623049
          17

 c      1.22882749    -0.42350556    -0.09314194
 c      0.03667835    -0.95590541     0.31914293
 c     -1.05970916     0.03053118    -0.05726145
 c     -1.35191712     1.02779843     0.97382273
 c     -0.32674338     1.16841428    -0.58263401
 c      1.12905666     0.81880561    -0.58991399
 h      0.02281837    -1.96640932     0.83346888
 h     -2.22519303     1.62733993     1.00034922
 h     -0.88288413     1.76171853    -1.39802931
 h      1.84161060     1.47101289    -0.99291163
 o      2.38592511    -1.09852337     0.29890614
 h      2.86887178    -0.50787443     0.84397164
 c     -2.38968477    -0.46185262    -0.46647838
 h     -2.69863371    -0.17281150    -1.45325128
 h     -2.21608624    -1.53215576    -0.43389375
 h     -3.21261525    -0.25179829     0.35626856
 h     -0.62134014     1.11146800     1.80760589
          17

 c      1.22508075    -0.43289236    -0.09221221
 c      0.03955861    -0.95331063     0.30989692
 c     -1.05691280     0.04090790    -0.06293054
 c     -1.34095271     1.03731338     0.97092841
 c     -0.32985004     1.17878985    -0.58506283
 c      1.12571266     0.80321517    -0.57114185
 h      0.02106919    -1.91396213     0.86193662
 h     -2.21894822     1.61510419     1.01336751
 h     -0.89854674     1.81581748    -1.41535312
 h      1.83357626     1.46429904    -0.93105061
 o      2.38829550    -1.09598408     0.29471798
 h      2.87333266    -0.50039306     0.83485592
 c     -2.39863871    -0.47460147    -0.46560198
 h     -2.70998664    -0.20168344    -1.42226133
 h     -2.20676882    -1.55933134    -0.45051069
 h     -3.21689413    -0.29949276     0.33581704
 h     -0.61446760     1.13230588     1.79704765
          17

 c      1.22378160    -0.44507080    -0.08908149
 c      0.04094061    -0.95051565     0.30070632
 c     -1.05419531     0.04968173    -0.06766115
 c     -1.32612309     1.04713621     0.96823648
 c     -0.33319751     1.19019309    -0.58900031
 c      1.11838929     0.79002709    -0.55291314
 h      0.01517631    -1.85640292     0.88933119
 h     -2.22557828     1.60868127     1.02488935
 h     -0.89885816     1.86195023    -1.41447647
 h      1.84341135     1.46948671    -0.87547803
 o      2.38961333    -1.09362332     0.28951511
 h      2.88861903    -0.48422337     0.83317632
 c     -2.40834564    -0.48912350    -0.46324992
 h     -2.72804543    -0.22454952    -1.40844343
 h     -2.20534828    -1.58727603    -0.47068599
 h     -3.21017711    -0.34798939     0.30237512
 h     -0.61147847     1.15456256     1.78592464
          17

 c      1.22513671    -0.45987312    -0.08398656
 c      0.04042811    -0.94707963     0.29156010
 c     -1.05203130     0.05653145    -0.07154737
 c     -1.30806570     1.05736905     0.96547266
 c     -0.33677627     1.20261670    -0.59439711
 c      1.10753016     0.78004796    -0.53561402
 h      0.00456195    -1.80180502     0.91917312
 h     -2.24174564     1.60627357     1.03457504
 h     -0.88270636     1.89741780    -1.39425410
 h      1.86801961     1.48347134    -0.82432574
 o      2.39024645    -1.09117932     0.28370215
 h      2.90960520    -0.46517014     0.83336945
 c     -2.41781105    -0.50583759    -0.45965133
 h     -2.75368343    -0.23990707    -1.41597263
 h     -2.21141546    -1.61169039    -0.49383130
 h     -3.19818569    -0.39471545     0.26396904
 h     -0.60941539     1.17801343     1.77682980
          17

 c      1.22914905    -0.47681762    -0.07730130
 c      0.03773648    -0.94271989     0.28246453
 c     -1.05083664     0.06124106    -0.07469880
 c     -1.28781894     1.06825481     0.96232757
 c     -0.34043320     1.21580944    -0.60092394
 c      1.09408919     0.77411966    -0.51962374
 h     -0.01139392    -1.75661316     0.95482034
 h     -2.26016032     1.60414240     1.04184915
 h     -0.85130728     1.92208855    -1.35667419
 h      1.89917288     1.49890566    -0.77428994
 o      2.39068603    -1.08835576     0.27775883
 h      2.93011140    -0.45012031     0.82902668
 c     -2.42608249    -0.52477521    -0.45616247
 h     -2.78434686    -0.24902174    -1.43908415
 h     -2.22400329    -1.63016108    -0.51925738
 h     -3.19053873    -0.43696372     0.23198777
 h     -0.60487912     1.20255668     1.77274660
          17

 c      1.23557089    -0.49511727    -0.06951666
 c      0.03271561    -0.93754355     0.27364242
 c     -1.05094642     0.06372933    -0.07723796
 c     -1.26640733     1.07999369     0.95855354
 c     -0.34385814     1.22922497    -0.60794621
 c      1.07913840     0.77270584    -0.50511980
 h     -0.03308136    -1.72270024     0.99686702
 h     -2.27312850     1.59892275     1.04608096
 h     -0.80837747     1.93909826    -1.30714936
 h      1.92811428     1.50874862    -0.72294912
 o      2.39136965    -1.08503027     0.27204992
 h      2.94574921    -0.44365759     0.81591829
 c     -2.43241614    -0.54561607    -0.45457371
 h     -2.81557117    -0.25461477    -1.46665382
 h     -2.24158997    -1.64243615    -0.54627652
 h     -3.19753879    -0.47265235     0.21758351
 h     -0.59533248     1.22801356     1.77567230
          17

 c      1.24385990    -0.51376163    -0.06119331
 c      0.02537155    -0.93204379     0.26561492
 c     -1.05260170     0.06405599    -0.07930269
 c     -1.24454080     1.09266241     0.95405810
 c     -0.34655504     1.24192795    -0.61447613
 c      1.06363918     0.77572600    -0.49204496
 h     -0.06036068    -1.69716905     1.04189843
 h     -2.27497109     1.58884448     1.04678699
 h     -0.76049017     1.95617075    -1.25513858
 h      1.94824470     1.50873947    -0.66941891
 o      2.39261658    -1.08131667     0.26676944
 h      2.95498386    -0.44698609     0.79285751
 c     -2.43672365    -0.56777364    -0.45600362
 h     -2.84319074    -0.25921698    -1.48842109
 h     -2.26221921    -1.65036478    -0.57430449
 h     -3.22275850    -0.50112096     0.22485514
 h     -0.58020115     1.25384996     1.78533463
          17

 c      1.25316832    -0.53165430    -0.05289809
 c      0.01589120    -0.92685421     0.25905464
 c     -1.05594722     0.06239972    -0.08104377
 c     -1.22253178     1.10621125     0.94892067
 c     -0.34793487     1.25263987    -0.61929619
 c      1.04838218     0.78262784    -0.48017130
 h     -0.09251517    -1.67506135     1.08401077
 h     -2.26289644     1.57390994     1.04374122
 h     -0.71603324     1.98543291    -1.21284866
 h      1.95578010     1.49773832    -0.61404019
 o      2.39460418    -1.07756234     0.26193841
 h      2.95944118    -0.45782507     0.76166151
 c     -2.43978769    -0.59049062    -0.46042446
 h     -2.86437477    -0.26444340    -1.49774213
 h     -2.28373677    -1.65750553    -0.60290599
 h     -3.25926709    -0.52314990     0.24803317
 h     -0.56097001     1.27904653     1.79898595
          17

 c      1.26239776    -0.54775166    -0.04514838
 c      0.00464882    -0.92250696     0.25456199
 c     -1.06104205     0.05900962    -0.08261240
 c     -1.20036024     1.12047128     0.94330956
 c     -0.34768631     1.26031250    -0.62151249
 c      1.03398230     0.79252945    -0.46917599
 h     -0.12846728    -1.65215806     1.11741149
 h     -2.23718115     1.55569937     1.03703363
 h     -0.68093675     2.03710948    -1.18896439
 h      1.94972191     1.47734774    -0.55790422
 o      2.39734832    -1.07431917     0.25742078
 h      2.96391643    -0.47065177     0.72674819
 c     -2.44274498    -0.61298338    -0.46709122
 h     -2.87776070    -0.27091426    -1.49175356
 h     -2.30412174    -1.66813111    -0.63174525
 h     -3.29516753    -0.54028002     0.27670110
 h     -0.54023680     1.30225966     1.81249444
          17

 c      1.27033412    -0.56116512    -0.03837214
 c     -0.00783524    -0.91933046     0.25252942
 c     -1.06786908     0.05415419    -0.08414496
 c     -1.17777164     1.13515515     0.93736187
 c     -0.34614020     1.26503054    -0.62116873
 c      1.02085776     0.80433844    -0.45870349
 h     -0.16703783    -1.62623963     1.13813887
 h     -2.20120615     1.53713208     1.02711157
 h     -0.65449735     2.10917519    -1.18161482
 h      1.93193005     1.45156091    -0.50244204
 o      2.40073938    -1.07223445     0.25300044
 h      2.97517896    -0.47816406     0.69367621
 c     -2.44647360    -0.63462644    -0.47508812
 h     -2.88341026    -0.27829726    -1.47099045
 h     -2.32180704    -1.68557373    -0.66042754
 h     -3.32039586    -0.55420178     0.30171581
 h     -0.52050939     1.32214881     1.82187541
          17

 c      1.27583735    -0.57121793    -0.03288270
 c     -0.02097255    -0.91743743     0.25309804
 c     -1.07633537     0.04809607    -0.08575969
 c     -1.15436448     1.14987448     0.93109453
 c     -0.34405969     1.26796631    -0.61899529
 c      1.00918275     0.81684419    -0.44842083
 h     -0.20713266    -1.59724869     1.14472400
 h     -2.16120999     1.52212515     1.01477255
 h     -0.63184301     2.18773375    -1.18130545
 h      1.90728536     1.42641123    -0.44900697
 o      2.40471765    -1.07179038     0.24856241
 h      2.99824485    -0.47512078     0.66596964
 c     -2.45136781    -0.65512391    -0.48352771
 h     -2.88287989    -0.28524331    -1.43929494
 h     -2.33585287    -1.71057922    -0.68829619
 h     -3.32901600    -0.56645746     0.31722651
 h     -0.50338679     1.33766213     1.82441628
          17

 c      1.27803415    -0.57747072    -0.02886212
 c     -0.03418492    -0.91673250     0.25614745
 c     -1.08627001     0.04109166    -0.08756326
 c     -1.12972749     1.16419804     0.92437123
 c     -0.34219615     1.27045871    -0.61570528
 c      0.99888244     0.82882595    -0.43806904
 h     -0.24789566    -1.56714255     1.13838889
 h     -2.12498499     1.51489234     1.00103169
 h     -0.60888539     2.25739385    -1.17902645
 h      1.88318312     1.40912793    -0.39842835
 o      2.40947482    -1.07303290     0.24424320
 h      3.03208209    -0.46231212     0.64244328
 c     -2.45735820    -0.67457571    -0.49154525
 h     -2.87930821    -0.28926338    -1.40380821
 h     -2.34591941    -1.74081912    -0.71438010
 h     -3.31886409    -0.57833690     0.32050033
 h     -0.48919488     1.34819127     1.81922790
          17

 c      1.27645651    -0.57972807    -0.02635595
 c     -0.04695159    -0.91692134     0.26129453
 c     -1.09742969     0.03339565    -0.08965388
 c     -1.10369779     1.17775349     0.91692066
 c     -0.34111767     1.27344888    -0.61170572
 c      0.98979723     0.83922693    -0.42749014
 h     -0.28888519    -1.53971384     1.12307078
 h     -2.09884039     1.51875890     0.98683883
 h     -0.58385970     2.30747837    -1.16954556
 h      1.86711680     1.40617442    -0.35076208
 o      2.41537288    -1.07560113     0.24033528
 h      3.06996727    -0.44573581     0.61855199
 c     -2.46400739    -0.69338063    -0.49833888
 h     -2.87702340    -0.28693911    -1.37395948
 h     -2.35211007    -1.77193862    -0.73761435
 h     -3.29094413    -0.59083745     0.31157565
 h     -0.47692018     1.35360686     1.80739935
          17

 c      1.27108979    -0.57802796    -0.02528190
 c     -0.05882571    -0.91754859     0.26793393
 c     -1.10951185     0.02526187    -0.09211624
 c     -1.07663800     1.19032791     0.90838508
 c     -0.34121245     1.27741856    -0.60714372
 c      0.98200781     0.84737780    -0.41659862
 h     -0.33020769    -1.52011789     1.10492014
 h     -2.08408660     1.53499789     0.97281774
 h     -0.55676138     2.33251231    -1.15092447
 h      1.86253265     1.42050738    -0.30564633
 o      2.42263976    -1.07899225     0.23706560
 h      3.10395633    -0.43216230     0.58992543
 c     -2.47065910    -0.71199160    -0.50344805
 h     -2.87997888    -0.27521697    -1.35804064
 h     -2.35479089    -1.79928211    -0.75718370
 h     -3.24940581    -0.60459174     0.29347438
 h     -0.46439223     1.35419374     1.79182969
          17

 c      1.26232955    -0.57260809    -0.02545301
 c     -0.06945827    -0.91811180     0.27538745
 c     -1.12217193     0.01694132    -0.09501520
 c     -1.04945133     1.20189534     0.89839162
 c     -0.34270014     1.28246241    -0.60200044
 c      0.97601298     0.85311103    -0.40531284
 h     -0.37230079    -1.51356945     1.09051110
 h     -2.07623884     1.56261272     0.95926567
 h     -0.52868675     2.33127188    -1.12355776
 h      1.86646168     1.45014470    -0.26313110
 o      2.43117759    -1.08276312     0.23448820
 h      3.12838745    -0.42602889     0.55427748
 c     -2.47660882    -0.73061035    -0.50719420
 h     -2.88947096    -0.25378630    -1.35839042
 h     -2.35442511    -1.81931158    -0.77275755
 h     -3.20195851    -0.61970982     0.27288176
 h     -0.44884599     1.35046967     1.77654625
          17

 c      1.25087919    -0.56385716    -0.02661121
 c     -0.07867095    -0.91825485     0.28316592
 c     -1.13504169     0.00867530    -0.09839454
 c     -1.02325452     1.21256777     0.88666943
 c     -0.34561349     1.28830115    -0.59613043
 c      0.97251653     0.85665359    -0.39352525
 h     -0.41504305    -1.52313808     1.08373998
 h     -2.06779883     1.59917299     0.94635356
 h     -0.50154139     2.30658674    -1.08985466
 h      1.87173689     1.48951737    -0.22405916
 o      2.44055503    -1.08661366     0.23249755
 h      3.14111357    -0.42852556     0.51150841
 c     -2.48119813    -0.74902383    -0.51078266
 h     -2.90347359    -0.22633207    -1.37002856
 h     -2.35142493    -1.83040711    -0.78456783
 h     -3.15951086    -0.63565135     0.26012783
 h     -0.42796878     1.34288858     1.76528170
          17

 c      1.23762846    -0.55226963    -0.02846177
 c     -0.08654175    -0.91792292     0.29116024
 c     -1.14774635     0.00068263    -0.10228027
 c     -0.99897896     1.22253152     0.87320153
 c     -0.34977257     1.29419737    -0.58924163
 c      0.97205839     0.85842675    -0.38113852
 h     -0.45667411    -1.54799827     1.08359052
 h     -2.05175841     1.64186319     0.93427983
 h     -0.47797061     2.26631185    -1.05459696
 h      1.87113942     1.53207300    -0.18967594
 o      2.45007390    -1.09042670     0.23088102
 h      3.14375513    -0.43749102     0.46318949
 c     -2.48395889    -0.76667611    -0.51568929
 h     -2.91844098    -0.19893886    -1.38446981
 h     -2.34602559    -1.83319829    -0.79341972
 h     -3.13267473    -0.65160675     0.26577293
 h     -0.40109957     1.33157498     1.75969071
          17

 c      1.22353906    -0.53841666    -0.03069938
 c     -0.09339548    -0.91733349     0.29955955
 c     -1.15991970    -0.00685642    -0.10668141
 c     -0.97715914     1.23199763     0.85831555
 c     -0.35479469     1.29885648    -0.58086186
 c      0.97480981     0.85891207    -0.36811567
 h     -0.49375474    -1.58383028     1.08515267
 h     -2.02355487     1.68815117     0.92331212
 h     -0.46119472     2.22452949    -1.02545143
 h      1.85992103     1.57211345    -0.16106395
 o      2.45885165    -1.09428362     0.22938056
 h      3.14150815    -0.44762830     0.41182825
 c     -2.48498174    -0.78279043    -0.52266077
 h     -2.93133441    -0.17749973    -1.39416414
 h     -2.33820260    -1.83054536    -0.80066918
 h     -3.12529303    -0.66763668     0.29312757
 h     -0.36978332     1.31633278     1.75839118
          17

 c      1.20954846    -0.52293291    -0.03302141
 c     -0.09968245    -0.91680463     0.30859589
 c     -1.17122051    -0.01381686    -0.11158558
 c     -0.95793922     1.24115772     0.84263439
 c     -0.36018250     1.30063502    -0.57044172
 c      0.98056328     0.85859747    -0.35450726
 h     -0.52232945    -1.62490435     1.08270422
 h     -1.98158983     1.73611174     0.91379667
 h     -0.45429594     2.19920455    -1.01190596
 h      1.83639164     1.60557665    -0.13880831
 o      2.46597026    -1.09839209     0.22777294
 h      3.14153899    -0.45198398     0.35972877
 c     -2.48501970    -0.79649296    -0.53125920
 h     -2.94042523    -0.16622233    -1.39444886
 h     -2.32769163    -1.82695046    -0.80805175
 h     -3.13219116    -0.68525063     0.33456196
 h     -0.33719873     1.29695398     1.75766984
          17

 c      1.19649834    -0.50651020    -0.03513065
 c     -0.10584286    -0.91659884     0.31835335
 c     -1.18134765    -0.02014362    -0.11695325
 c     -0.94118518     1.25014885     0.82693720
 c     -0.36548504     1.29845913    -0.55779362
 c      0.98880753     0.85794724    -0.34045809
 h     -0.53917201    -1.66601459     1.07202809
 h     -1.92715677     1.78462700     0.90619500
 h     -0.45884085     2.20150616    -1.02028445
 h      1.80171184     1.63035443    -0.12285440
 o      2.47075761    -1.10285620     0.22595099
 h      3.14889372    -0.44579395     0.30773986
 c     -2.48501085    -0.80705940    -0.54036637
 h     -2.94534315    -0.16719015    -1.38373075
 h     -2.31417829    -1.82703069    -0.81723591
 h     -3.14443666    -0.70639842     0.37719810
 h     -0.30693954     1.27354323     1.75322344
          17

 c      1.18508652    -0.48989351    -0.03673081
 c     -0.11221632    -0.91684759     0.32870749
 c     -1.19004929    -0.02585559    -0.12271180
 c     -0.92660232     1.25903187     0.81203219
 c     -0.37040677     1.29272914    -0.54357485
 c      0.99880148     0.85736091    -0.32620499
 h     -0.54241900    -1.70346671     1.05115910
 h     -1.86416840     1.83358302     0.90113468
 h     -0.47398509     2.22528320    -1.04824195
 h      1.75961344     1.64660414    -0.11244975
 o      2.47304290    -1.10743163     0.22392278
 h      3.16246788    -0.43043153     0.25522268
 c     -2.48560018    -0.81420659    -0.54884126
 h     -2.94705866    -0.18021221    -1.36328433
 h     -2.29763342    -1.83331325    -0.82921283
 h     -3.15464094    -0.73232614     0.40991009
 h     -0.28195023     1.24662977     1.74170819
          17

 c      1.17584124    -0.47386852    -0.03752277
 c     -0.11898837    -0.91752758     0.33933366
 c     -1.19712919    -0.03103008    -0.12875367
 c     -0.91384032     1.26779168     0.79867527
 c     -0.37475993     1.28480650    -0.52911045
 c      1.00963218     0.85712148    -0.31206693
 h     -0.53173906    -1.73545337     1.02029903
 h     -1.79849064     1.88394550     0.89942544
 h     -0.49719373     2.25321092    -1.08685991
 h      1.71605568     1.65705628    -0.10616237
 o      2.47308066    -1.11156808     0.22171390
 h      3.17595223    -0.41267459     0.20151817
 c     -2.48698248    -0.81825856    -0.55576029
 h     -2.94801458    -0.20261620    -1.33722846
 h     -2.27861387    -1.84474463    -0.84391850
 h     -3.15842120    -0.76329617     0.42579358
 h     -0.26393832     1.21706600     1.72157445
          17

 c      1.16911418    -0.45923360    -0.03720753
 c     -0.12616079    -0.91845253     0.34973590
 c     -1.20245393    -0.03577715    -0.13494064
 c     -0.90262783     1.27638309     0.78751805
 c     -0.37836908     1.27594037    -0.51584540
 c      1.02030757     0.85737433    -0.29841538
 h     -0.50830734    -1.76224774     0.98152705
 h     -1.73645231     1.93732494     0.90196183
 h     -0.52554473     2.26949903    -1.12682569
 h      1.67835207     1.66679014    -0.10209109
 o      2.47123796    -1.11468150     0.21929581
 h      3.18241279    -0.40027507     0.14699922
 c     -2.48893367    -0.82008236    -0.56039321
 h     -2.95218908    -0.22926215    -1.31237004
 h     -2.25827577    -1.85721751    -0.86040421
 h     -3.15396423    -0.79879958     0.42192783
 h     -0.25313927     1.18580907     1.69337178
          17

 c      1.16508863    -0.44675134    -0.03549912
 c     -0.13355090    -0.91927660     0.35929287
 c     -1.20595906    -0.04021867    -0.14111427
 c     -0.89293716     1.28484518     0.77906595
 c     -0.38104465     1.26687164    -0.50503526
 c      1.02993919     0.85821673    -0.28561193
 h     -0.47462959    -1.78629253     0.93840630
 h     -1.68264672     1.99471421     0.90945928
 h     -0.55644628     2.26460392    -1.16143338
 h      1.65321982     1.68151608    -0.09842517
 o      2.46776980    -1.11635906     0.21659542
 h      3.17751710    -0.39862330     0.09286107
 c     -2.49093606    -0.82079036    -0.56223118
 h     -2.96438631    -0.25369822    -1.29679012
 h     -2.23804902    -1.86562730    -0.87739729
 h     -3.14153767    -0.83785480     0.39889951
 h     -0.24827559     1.15366122     1.65978422
          17

 c      1.16379807    -0.43708172    -0.03214624
 c     -0.14083484    -0.91954735     0.36734461
 c     -1.20765094    -0.04447554    -0.14710825
 c     -0.88506850     1.29342909     0.77363787
 c     -0.38261761     1.25791324    -0.49764503
 c      1.03797402     0.85990878    -0.27392724
 h     -0.43404048    -1.81174852     0.89520972
 h     -1.63833117     2.05499158     0.92211744
 h     -0.58781664     2.23438776    -1.18673758
 h      1.64417869     1.70429564    -0.09422885
 o      2.46274729    -1.11642756     0.21353967
 h      3.16045496    -0.40963638     0.04039121
 c     -2.49239841    -0.82129102    -0.56126281
 h     -2.98798733    -0.27115288    -1.29618115
 h     -2.21919374    -1.86586780    -0.89383961
 h     -3.12351619    -0.87931994     0.36097549
 h     -0.24673455     1.12104871     1.62537418
          17

 c      1.16514703    -0.43070034    -0.02695879
 c     -0.14763458    -0.91886891     0.37333526
 c     -1.20760336    -0.04865677    -0.15275795
 c     -0.87952655     1.30261002     0.77134455
 c     -0.38298711     1.24908734    -0.49427516
 c      1.04430517     0.86300058    -0.26349516
 h     -0.38978206    -1.84278565     0.85554002
 h     -1.60178852     2.11459350     0.93947239
 h     -0.61811084     2.17866671    -1.20115640
 h      1.65025950     1.73315712    -0.08981362
 o      2.45605029    -1.11496264     0.21010318
 h      3.13395349    -0.43162405    -0.00978452
 c     -2.49287520    -0.82191330    -0.55832749
 h     -3.02223498    -0.28146624    -1.30995061
 h     -2.20246013    -1.85590188    -0.90921022
 h     -3.10480236    -0.92230997     0.31668949
 h     -0.24520250     1.08797510     1.59569170
          17

 c      1.16892592    -0.42781184    -0.01983361
 c     -0.15360074    -0.91715568     0.37695987
 c     -1.20595009    -0.05284632    -0.15790797
 c     -0.87672800     1.31293742     0.77212854
 c     -0.38214220     1.24017499    -0.49505665
 c      1.04915967     0.86816312    -0.25433627
 h     -0.34414225    -1.88079857     0.82088503
 h     -1.57015391     2.16876577     0.96056547
 h     -0.64647872     2.10079295    -1.20558831
 h      1.66725360     1.76219967    -0.08628910
 o      2.44738564    -1.11227415     0.20635253
 h      3.10398755    -0.45957018    -0.05838174
 c     -2.49210173    -0.82238595    -0.55503864
 h     -3.06211111    -0.28848330    -1.33152281
 h     -2.18791685    -1.83603088    -0.92368888
 h     -3.09269833    -0.96672064     0.27832473
 h     -0.24096263     1.05433489     1.57546494
          17

 c      1.17481348    -0.42828502    -0.01077279
 c     -0.15841954    -0.91478594     0.37820329
 c     -1.20286986    -0.05709035    -0.16241893
 c     -0.87672473     1.32481958     0.77586038
 c     -0.38012909     1.23067446    -0.49952707
 c      1.05289023     0.87585948    -0.24641106
 h     -0.29847522    -1.92270925     0.79035855
 h     -1.54108795     2.21327371     0.98425582
 h     -0.67326589     2.00825486    -1.20433023
 h      1.69005919     1.78484506    -0.08480602
 o      2.43638067    -1.10882016     0.20246276
 h      3.07839923    -0.48660620    -0.10768076
 c     -2.48999924    -0.82212091    -0.55306764
 h     -3.10105089    -0.29675553    -1.35249099
 h     -2.17491644    -1.80874502    -0.93822345
 h     -3.09422211    -1.01327779     0.25758003
 h     -0.23342764     1.02062738     1.56653481
          17

 c      1.18237107    -0.43164295     0.00011139
 c     -0.16175846    -0.91248768     0.37724476
 c     -1.19855943    -0.06139272    -0.16617145
 c     -0.87911189     1.33836970     0.78238846
 c     -0.37696209     1.21976278    -0.50655037
 c      1.05582704     0.88613212    -0.23965590
 h     -0.25397971    -1.96224299     0.76189465
 h     -1.51356507     2.24555840     1.00948329
 h     -0.70086389     1.91318972    -1.20629881
 h      1.71431593     1.79633131    -0.08610610
 o      2.42282478    -1.10498719     0.19864325
 h      3.06326300    -0.50767631    -0.16030012
 c     -2.48691187    -0.82057178    -0.55322502
 h     -3.13348897    -0.30919999    -1.36610676
 h     -2.16221326    -1.77826286    -0.95442477
 h     -3.11077540    -1.06210997     0.25806677
 h     -0.22469195     0.98858255     1.56718147
          17

 c      1.19103736    -0.43711553     0.01260437
 c     -0.16323915    -0.91106843     0.37433522
 c     -1.19320492    -0.06572781    -0.16906487
 c     -0.88314728     1.35337802     0.79148528
 c     -0.37257768     1.20652476    -0.51450443
 c      1.05821326     0.89858076    -0.23399773
 h     -0.21225137    -1.99288444     0.73364749
 h     -1.48801368     2.26524264     1.03545529
 h     -0.73380973     1.82976744    -1.22384288
 h      1.73707156     1.79465480    -0.09043165
 o      2.40694926    -1.10086680     0.19497339
 h      3.05872523    -0.52330434    -0.21653305
 c     -2.48367857    -0.81750905    -0.55520214
 h     -3.15586977    -0.32659141    -1.36844868
 h     -2.14833351    -1.74952935    -0.97413160
 h     -3.13607042    -1.11103390     0.27307911
 h     -0.21848014     0.96099120     1.57349043
          17

 c      1.20012862    -0.44373352     0.02640697
 c     -0.16246942    -0.91119801     0.36972981
 c     -1.18696624    -0.07007040    -0.17101306
 c     -0.88795883     1.36937917     0.80277284
 c     -0.36706961     1.19064357    -0.52204811
 c      1.06018407     0.91244906    -0.22935843
 h     -0.17523799    -2.01013798     0.70466023
 h     -1.46616099     2.27424311     1.06178404
 h     -0.77548587     1.76616953    -1.26509040
 h      1.75699346     1.78064354    -0.09760232
 o      2.38944236    -1.09631529     0.19132696
 h      3.05908306    -0.53883474    -0.27310718
 c     -2.48120174    -0.81308369    -0.55815055
 h     -3.16681632    -0.34783247    -1.35838209
 h     -2.13221330    -1.72655808    -0.99862532
 h     -3.16050787    -1.15616831     0.29178843
 h     -0.21841661     0.94079310     1.58144079
          17

 c      1.20884589    -0.45043289     0.04116035
 c     -0.15910346    -0.91329833     0.36366456
 c     -1.17997406    -0.07442247    -0.17194575
 c     -0.89271602     1.38575323     0.81570355
 c     -0.36108277     1.17286302    -0.52894149
 c      1.06175585     0.92674431    -0.22565542
 h     -0.14491313    -2.01248378     0.67493245
 h     -1.45068501     2.27652411     1.08853350
 h     -0.82301284     1.71912373    -1.32542251
 h      1.77447070     1.75771334    -0.10714048
 o      2.37120142    -1.09123101     0.18748487
 h      3.05699806    -0.56010859    -0.32498404
 c     -2.47997600    -0.80777719    -0.56126272
 h     -3.16723141    -0.37024628    -1.33741597
 h     -2.11384414    -1.71077925    -1.02782728
 h     -3.17599987    -1.19381042     0.30530697
 h     -0.22677325     0.93010175     1.58831529
          17

 c      1.21629527    -0.45614696     0.05647563
 c     -0.15290074    -0.91748799     0.35634230
 c     -1.17233116    -0.07882048    -0.17181839
 c     -0.89675009     1.40185567     0.82959010
 c     -0.35569298     1.15445422    -0.53577264
 c      1.06281744     0.94037554    -0.22280200
 h     -0.12295239    -2.00167243     0.64530638
 h     -1.44456484     2.27720262     1.11606421
 h     -0.86824868     1.67983489    -1.39123188
 h      1.79152620     1.73126335    -0.11843478
 o      2.35311266    -1.08573666     0.18328674
 h      3.04709144    -0.59048546    -0.36785168
 c     -2.47991481    -0.80232830    -0.56392906
 h     -3.16051320    -0.38976315    -1.30974138
 h     -2.09447949    -1.70061765    -1.06006567
 h     -3.17756491    -1.22146319     0.30843192
 h     -0.24392394     0.92958602     1.59323528
          17

 c      1.22153759    -0.45988590     0.07196653
 c     -0.14377222    -0.92354493     0.34791699
 c     -1.16411532    -0.08333443    -0.17061762
 c     -0.89966601     1.41720045     0.84366749
 c     -0.35191449     1.13652890    -0.54315634
 c      1.06316409     0.95232620    -0.22070341
 h     -0.11048404    -1.98283592     0.61735419
 h     -1.45002499     2.28078228     1.14456953
 h     -0.90316589     1.64151961    -1.44953287
 h      1.81111011     1.70735251    -0.13096854
 o      2.33594716    -1.08019498     0.17871114
 h      3.02729733    -0.63027633    -0.39956804
 c     -2.48041179    -0.79758728    -0.56567669
 h     -3.15244604    -0.40127413    -1.28195693
 h     -2.07622377    -1.69264139    -1.09266339
 h     -3.16311095    -1.23801610     0.29926084
 h     -0.26821998     0.93819812     1.59724104
          17

 c      1.22368708    -0.46080501     0.08727842
 c     -0.13180902    -0.93091243     0.33848865
 c     -1.15538757    -0.08806354    -0.16835373
 c     -0.90143698     1.43164422     0.85717158
 c     -0.35043453     1.11985644    -0.55139343
 c      1.06261973     0.96185288    -0.21924768
 h     -0.10793444    -1.96421550     0.59320713
 h     -1.46738598     2.28912591     1.17343140
 h     -0.92258953     1.60110318    -1.49198288
 h      1.83542262     1.69059797    -0.14457431
 o      2.32028828    -1.07514571     0.17390720
 h      2.99913946    -0.67716233    -0.42086991
 c     -2.48056149    -0.79428140    -0.56619901
 h     -3.14970537    -0.39969275    -1.26133947
 h     -2.06132528    -1.68325882    -1.12291588
 h     -3.13307968    -1.24378686     0.27876727
 h     -0.29616125     0.95320999     1.60313814
          17

 c      1.22206265    -0.45827670     0.10210951
 c     -0.11728588    -0.93884510     0.32813304
 c     -1.14620223    -0.09312529    -0.16504919
 c     -0.90239079     1.44542230     0.86941957
 c     -0.35159480     1.10492456    -0.56048973
 c      1.06118938     0.96863057    -0.21830424
 h     -0.11504395    -1.95538165     0.57507095
 h     -1.49459976     2.30070722     1.20090120
 h     -0.92423834     1.55822118    -1.51460061
 h      1.86400732     1.68237293    -0.15952588
 o      2.30644168    -1.07120911     0.16921021
 h      2.96767553    -0.72685649    -0.43579731
 c     -2.47950234    -0.79272596    -0.56562215
 h     -3.15640955    -0.38198010    -1.25216439
 h     -2.05159132    -1.66990188    -1.14886019
 h     -3.09054044    -1.24080709     0.25099243
 h     -0.32310638     0.97074580     1.61486397
          17

 c      1.21636990    -0.45195488     0.11621468
 c     -0.10065390    -0.94677074     0.31698106
 c     -1.13661974    -0.09863681    -0.16073563
 c     -0.90302301     1.45895330     0.87990686
 c     -0.35543116     1.09200381    -0.57021176
 c      1.05909462     0.97273764    -0.21774419
 h     -0.13100025    -1.96308425     0.56426040
 h     -1.52792208     2.31180563     1.22446578
 h     -0.90826314     1.51432112    -1.51694784
 h      1.89327901     1.68074241    -0.17633034
 o      2.29439148    -1.06894982     0.16510879
 h      2.94043183    -0.77428992    -0.45121195
 c     -2.47667635    -0.79259488    -0.56478038
 h     -3.17112101    -0.34895606    -1.25269464
 h     -2.04805151    -1.65152453    -1.16966080
 h     -3.04157849    -1.23331323     0.22364900
 h     -0.34482593     0.98708897     1.63588130
          17

 c      1.20685255    -0.44180993     0.12939134
 c     -0.08256372    -0.95468136     0.30530255
 c     -1.12671796    -0.10469628    -0.15546416
 c     -0.90372613     1.47253859     0.88842788
 c     -0.36168218     1.08116118    -0.58005905
 c      1.05664462     0.97450320    -0.21747157
 h     -0.15432917    -1.98689313     0.56023642
 h     -1.56319088     2.31849832     1.24159657
 h     -0.87726256     1.47242796    -1.50225116
 h      1.91800857     1.68206544    -0.19538124
 o      2.28394170    -1.06869982     0.16206556
 h      2.92382978    -0.81569205    -0.47380938
 c     -2.47179711    -0.79294853    -0.56507052
 h     -3.18787330    -0.30498897    -1.25640164
 h     -2.05080346    -1.62871050    -1.18574983
 h     -2.99487141    -1.22767975     0.20776938
 h     -0.35938849     1.00038771     1.66689593
          17

 c      1.19433629    -0.42811575     0.14146176
 c     -0.06391268    -0.96314839     0.29350232
 c     -1.11659467    -0.11136969    -0.14932355
 c     -0.90463282     1.48618290     0.89511921
 c     -0.36976204     1.07223241    -0.58914547
 c      1.05406578     0.97434845    -0.21744302
 h     -0.18250237    -2.01930230     0.56066251
 h     -1.59689259     2.31806039     1.25035401
 h     -0.83679877     1.43739228    -1.47859197
 h      1.93338091     1.68278111    -0.21674942
 o      2.27500906    -1.07043766     0.16022289
 h      2.91831068    -0.85032457    -0.50522517
 c     -2.46481031    -0.79261484    -0.56776637
 h     -3.19990671    -0.25587987    -1.25589581
 h     -2.05898244    -1.60361861    -1.19885743
 h     -2.95848098    -1.23011714     0.21357141
 h     -0.36786716     1.01143713     1.70466194
          17

 c      1.18012717    -0.41139845     0.15227230
 c     -0.04582162    -0.97294694     0.28202262
 c     -1.10636312    -0.11868412    -0.14245852
 c     -0.90565494     1.49962482     0.90032816
 c     -0.37877977     1.06480832    -0.59610394
 c      1.05140847     0.97269741    -0.21766871
 h     -0.21197042    -2.05036175     0.56251026
 h     -1.62673230     2.30947423     1.24966979
 h     -0.79547701     1.41597196    -1.45984512
 h      1.93633808     1.68045123    -0.24018246
 o      2.26771750    -1.07385659     0.15931839
 h      2.91773857    -0.87976225    -0.54057896
 c     -2.45609703    -0.79075108    -0.57314367
 h     -3.20227985    -0.20691099    -1.24569849
 h     -2.07091003    -1.57972139    -1.21186848
 h     -2.93469592    -1.24224286     0.24270681
 h     -0.37318915     1.02278784     1.74320070
          17

 c      1.16578840    -0.39237644     0.16171402
 c     -0.02949109    -0.98468427     0.27124287
 c     -1.09615377    -0.12663451    -0.13508067
 c     -0.90660383     1.51246785     0.90439948
 c     -0.38780014     1.05838577    -0.59939850
 c      1.04854163     0.96993984    -0.21819953
 h     -0.23884778    -2.07205741     0.56315540
 h     -1.65186871     2.29341741     1.23940966
 h     -0.76227812     1.41507698    -1.46191621
 h      1.92610351     1.67416771    -0.26523193
 o      2.26219792    -1.07854293     0.15892892
 h      2.91406290    -0.90576323    -0.57240549
 c     -2.44644049    -0.78709928    -0.58026199
 h     -3.19253497    -0.16190501    -1.22300139
 h     -2.08457555    -1.56101188    -1.22820259
 h     -2.91923776    -1.25972666     0.28577725
 h     -0.37836285     1.03716145     1.77627702
          17

 c      1.15286190    -0.37192203     0.16974932
 c     -0.01599013    -0.99861930     0.26142881
 c     -1.08612359    -0.13520906    -0.12746192
 c     -0.90727174     1.52428828     0.90752766
 c     -0.39636620     1.05279222    -0.59832485
 c      1.04518832     0.96641344    -0.21910898
 h     -0.25969879    -2.08012549     0.56089837
 h     -1.67298658     2.27203654     1.22031610
 h     -0.74075335     1.43697835    -1.49100150
 h      1.90427148     1.66469007    -0.29143314
 o      2.25841039    -1.08409579     0.15873082
 h      2.90158327    -0.92916687    -0.59492783
 c     -2.43656606    -0.78181073    -0.58766549
 h     -3.17055727    -0.12292899    -1.18746078
 h     -2.09845910    -1.55044885    -1.25051008
 h     -2.90596345    -1.27610521     0.32908727
 h     -0.38536702     1.05637969     1.79928056
          17

 c      1.14261503    -0.35105616     0.17642728
 c     -0.00605546    -1.01458776     0.25271908
 c     -1.07645799    -0.14441685    -0.11991110
 c     -0.90747043     1.53470126     0.90970322
 c     -0.40465553     1.04846694    -0.59361193
 c      1.04096370     0.96239880    -0.22048069
 h     -0.27208675    -2.07431372     0.55511464
 h     -1.69216418     2.24853379     1.19382392
 h     -0.72731951     1.47624032    -1.53657640
 h      1.87464044     1.65443454    -0.31849620
 o      2.25611602    -1.09016870     0.15860967
 h      2.87841955    -0.94990694    -0.60592514
 c     -2.42678290    -0.77529498    -0.59411052
 h     -3.13843807    -0.09011086    -1.14085923
 h     -2.11224635    -1.54826644    -1.27921422
 h     -2.89053482    -1.28636816     0.36140681
 h     -0.39480182     1.08099734     1.81003768
          17

 c      1.13588260    -0.33094651     0.18188012
 c      0.00003822    -1.03194875     0.24512383
 c     -1.06735675    -0.15429123    -0.11274811
 c     -0.90708158     1.54342446     0.91071003
 c     -0.41302533     1.04615133    -0.58661394
 c      1.03542962     0.95814108    -0.22240620
 h     -0.27495432    -2.05839405     0.54634448
 h     -1.71230936     2.22641992     1.16170645
 h     -0.71656203     1.52339461    -1.58089569
 h      1.84256015     1.64708763    -0.34644639
 o      2.25491029    -1.09648000     0.15868776
 h      2.84652589    -0.96730099    -0.60723849
 c     -2.41694668    -0.76820571    -0.59880529
 h     -3.10042204    -0.06139050    -1.08680168
 h     -2.12680826    -1.55151483    -1.31207546
 h     -2.87102104    -1.28784853     0.37597431
 h     -0.40587587     1.11030004     1.80902499
          17

 c      1.13303668    -0.31286860     0.18630233
 c      0.00250091    -1.04956952     0.23852839
 c     -1.05900856    -0.16486745    -0.10628510
 c     -0.90615211     1.55035977     0.91015249
 c     -0.42167204     1.04645104    -0.57838586
 c      1.02821542     0.95392033    -0.22498881
 h     -0.26889031    -2.04019817     0.53639138
 h     -1.73595360     2.20841950     1.12560680
 h     -0.70519364     1.56988209    -1.60985376
 h      1.81342594     1.64647737    -0.37557279
 o      2.25426773    -1.10281387     0.15932097
 h      2.81116450    -0.98029364    -0.60474119
 c     -2.40661592    -0.76136308    -0.60134723
 h     -3.06246775    -0.03258316    -1.03011174
 h     -2.14346425    -1.55530610    -1.34523073
 h     -2.84734276    -1.27990841     0.37008894
 h     -0.41650573     1.14244304     1.79935291
          17

 c      1.13406483    -0.29808929     0.18991524
 c      0.00192685    -1.06595286     0.23272176
 c     -1.05156795    -0.17615250    -0.10081101
 c     -0.90499189     1.55565022     0.90751117
 c     -0.43061537     1.04967155    -0.56947033
 c      1.01919711     0.95014807    -0.22835510
 h     -0.25599139    -2.03069795     0.52812023
 h     -1.76381587     2.19546128     1.08673122
 h     -0.69225285     1.60976617    -1.61556439
 h      1.79053195     1.65475269    -0.40605674
 o      2.25364609    -1.10901018     0.16100680
 h      2.77925851    -0.98778864    -0.60685648
 c     -2.39529570    -0.75551327    -0.60167019
 h     -3.03066061     0.00130362    -0.97549472
 h     -2.16319906    -1.55466628    -1.37479491
 h     -2.82084928    -1.26371038     0.34466173
 h     -0.42361199     1.17479802     1.78637691
          17

 c      1.13869047    -0.28768887     0.19292073
 c     -0.00092023    -1.07965313     0.22750009
 c     -1.04514398    -0.18809770    -0.09657830
 c     -0.90415816     1.55963022     0.90225811
 c     -0.43977143     1.05582635    -0.56002191
 c      1.00861110     0.94739474    -0.23266051
 h     -0.23873885    -2.04019706     0.52432938
 h     -1.79412969     2.18649669     1.04594810
 h     -0.67826858     1.63955628    -1.59511657
 h      1.77369030     1.67101169    -0.43745627
 o      2.25270212    -1.11493189     0.16410439
 h      2.75589225    -0.98929239    -0.62005928
 c     -2.38269936    -0.75095283    -0.60012363
 h     -3.00850182     0.04306857    -0.92579444
 h     -2.18626857    -1.54585318    -1.39801175
 h     -2.79433789    -1.24243087     0.30450271
 h     -0.42394272     1.20473298     1.77631047
          17

 c      1.14647192    -0.28237315     0.19545019
 c     -0.00535111    -1.08991317     0.22283998
 c     -1.03980587    -0.20057730    -0.09379287
 c     -0.90426480     1.56265841     0.89406448
 c     -0.44899617     1.06467189    -0.54992777
 c      0.99699635     0.94625046    -0.23805567
 h     -0.21820983    -2.07194268     0.52573705
 h     -1.82335875     2.17932079     1.00415052
 h     -0.66472494     1.65789403    -1.54946818
 h      1.75988501     1.69166836    -0.46853741
 o      2.25148399    -1.12042538     0.16850745
 h      2.74111238    -0.98560751    -0.64361254
 c     -2.36886412    -0.74722976    -0.59754458
 h     -2.99516024     0.09073085    -0.88135046
 h     -2.21215506    -1.52693617    -1.41377586
 h     -2.77238287    -1.22169274     0.25901865
 h     -0.41554770     1.23078139     1.77355386
          17

 c      1.15684859    -0.28234984     0.19752362
 c     -0.01082830    -1.09697559     0.21897941
 c     -1.03559801    -0.21337821    -0.09260651
 c     -0.90573221     1.56495388     0.88301238
 c     -0.45808995     1.07570399    -0.53882984
 c      0.98502630     0.94708576    -0.24461433
 h     -0.19367410    -2.11914822     0.53001235
 h     -1.84770666     2.17173826     0.96249456
 h     -0.65393204     1.66579663    -1.48353722
 h      1.74527636     1.71222204    -0.49763807
 o      2.25035698    -1.12532232     0.17366348
 h      2.73089404    -0.97876215    -0.66980341
 c     -2.35403683    -0.74323170    -0.59508556
 h     -2.98665802     0.13831359    -0.84112688
 h     -2.23971220    -1.49792111    -1.42281723
 h     -2.76118657    -1.20919630     0.22144460
 h     -0.39914743     1.25342917     1.77815516
          17

 c      1.16914534    -0.28731214     0.19903754
 c     -0.01684508    -1.10171821     0.21629290
 c     -1.03254474    -0.22621019    -0.09310825
 c     -0.90867203     1.56656538     0.86961895
 c     -0.46677716     1.08810049    -0.52605528
 c      0.97336667     0.94988107    -0.25227236
 h     -0.16418306    -2.16942155     0.53320668
 h     -1.86442137     2.16237219     0.92236678
 h     -0.64914451     1.66758160    -1.40734769
 h      1.72692396     1.72897729    -0.52321915
 o      2.24975513    -1.12948755     0.17891802
 h      2.72088045    -0.97116112    -0.68936456
 c     -2.33861390    -0.73771812    -0.59363061
 h     -2.97853745     0.17906109    -0.80415616
 h     -2.26741470    -1.46064455    -1.42774325
 h     -2.76625021    -1.21171915     0.20332508
 h     -0.37812805     1.27468067     1.78579898
          17

 c      1.18256845    -0.29653042     0.19979116
 c     -0.02282022    -1.10509248     0.21511332
 c     -1.03063160    -0.23873581    -0.09531199
 c     -0.91294693     1.56745256     0.85466288
 c     -0.47469026     1.10067101    -0.51058674
 c      0.96259941     0.95421219    -0.26081774
 h     -0.12992412    -2.21109409     0.53179467
 h     -1.87249109     2.15098180     0.88520035
 h     -0.65460006     1.67170830    -1.33672618
 h      1.70359264     1.73997219    -0.54426474
 o      2.25002170    -1.13286216     0.18379474
 h      2.70879888    -0.96481307    -0.69591103
 c     -2.32334389    -0.72998549    -0.59305897
 h     -2.96760883     0.20798120    -0.77010725
 h     -2.29369552    -1.41839079    -1.43276551
 h     -2.78790891    -1.23014494     0.20597927
 h     -0.35710982     1.29680372     1.79034950
          17

 c      1.19622445    -0.30899612     0.19953878
 c     -0.02811713    -1.10782202     0.21564336
 c     -1.02977116    -0.25061953    -0.09914073
 c     -0.91829266     1.56757527     0.83900132
 c     -0.48142638     1.11207348    -0.49144588
 c      0.95318521     0.95934984    -0.26992783
 h     -0.09230364    -2.23633561     0.52362362
 h     -1.87285232     2.13843653     0.85229289
 h     -0.67465447     1.68847940    -1.28913362
 h      1.67591236     1.74524984    -0.56046613
 o      2.25137215    -1.13548421     0.18809593
 h      2.69499164    -0.96095872    -0.68754523
 c     -2.30937416    -0.72009967    -0.59229257
 h     -2.95244590     0.22276674    -0.73917012
 h     -2.31730920    -1.37496159    -1.44265179
 h     -2.82002105    -1.25856941     0.21988522
 h     -0.34034683     1.32135454     1.78656694
          17

 c      1.20916851    -0.32357464     0.19804662
 c     -0.03212257    -1.11032641     0.21794075
 c     -1.02977284    -0.26158219    -0.10441444
 c     -0.92442218     1.56695000     0.82349226
 c     -0.48675151     1.12151048    -0.46871110
 c      0.94543819     0.96439967    -0.27922574
 h     -0.05344947    -2.24161062     0.50797173
 h     -1.86824541     2.12650047     0.82468116
 h     -0.71114615     1.72193213    -1.27202593
 h      1.64622593     1.74676781    -0.57224747
 o      2.25389658    -1.13749395     0.19192039
 h      2.68227082    -0.95990117    -0.66713794
 c     -2.29790021    -0.70864522    -0.59017601
 h     -2.93339220     0.22390691    -0.71176940
 h     -2.33749428    -1.33317270    -1.46078596
 h     -2.85397690    -1.28888756     0.23299097
 h     -0.33077157     1.34887116     1.77158214
          17

 c      1.22047951    -0.33912641     0.19513130
 c     -0.03432848    -1.11270498     0.22192241
 c     -1.03033095    -0.27144002    -0.11085347
 c     -0.93112027     1.56569266     0.80897473
 c     -0.49077512     1.12917058    -0.44405545
 c      0.93952235     0.96843591    -0.28833313
 h     -0.01572035    -2.22748915     0.48536610
 h     -1.86268897     2.11741270     0.80307913
 h     -0.76107203     1.76453326    -1.27662915
 h      1.61812571     1.74794438    -0.58063389
 o      2.25756545    -1.13912607     0.19564483
 h      2.67555037    -0.96093035    -0.64197391
 c     -2.28984115    -0.69650242    -0.58613569
 h     -2.91257340     0.21471445    -0.68835863
 h     -2.35376749    -1.29362901    -1.48734495
 h     -2.88258475    -1.31465224     0.23668523
 h     -0.32957920     1.37896728     1.74539045
          17

 c      1.22934951    -0.35459722     0.19067056
 c     -0.03439111    -1.11470290     0.22736745
 c     -1.03104570    -0.28010286    -0.11810685
 c     -0.93835615     1.56405986     0.79623376
 c     -0.49380469     1.13565075    -0.41990610
 c      0.93548707     0.97064150    -0.29692015
 h      0.01869381    -2.19877861     0.45744977
 h     -1.86042575     2.11323355     0.78785968
 h     -0.81809293     1.80372863    -1.28751439
 h      1.59549120     1.75261339    -0.58688485
 o      2.26227214    -1.14066963     0.19979708
 h      2.68066533    -0.96259735    -0.62158118
 c     -2.28573883    -0.68474883    -0.58025232
 h     -2.89387496     0.20126786    -0.66931679
 h     -2.36561712    -1.25486135    -1.51911441
 h     -2.90121581    -1.33197444     0.22661014
 h     -0.33602013     1.41054522     1.71098504
          17

 c      1.23518444    -0.36907823     0.18458943
 c     -0.03217503    -1.11568044     0.23392932
 c     -1.03148364    -0.28755293    -0.12579276
 c     -0.94639656     1.56247247     0.78592963
 c     -0.49608370     1.14129830    -0.39851217
 c      0.93335440     0.97046129    -0.30475607
 h      0.04816971    -2.16482161     0.42680586
 h     -1.86450417     2.11504439     0.77907517
 h     -0.87565822     1.82969481    -1.29268303
 h      1.58106137     1.76335783    -0.59187976
 o      2.26796012    -1.14237669     0.20473539
 h      2.70162976    -0.96368941    -0.61240666
 c     -2.28577435    -0.67449697    -0.57302551
 h     -2.88237226     0.19155843    -0.65486476
 h     -2.37248261    -1.21463101    -1.55110318
 h     -2.90759334    -1.33919951     0.20168306
 h     -0.34731598     1.44206360     1.67429360
          17

 c      1.23769663    -0.38184762     0.17684184
 c     -0.02776961    -1.11471302     0.24118877
 c     -1.03126715    -0.29381347    -0.13353928
 c     -0.95582379     1.56147885     0.77853503
 c     -0.49769884     1.14609764    -0.38163495
 c      0.93320372     0.96772055    -0.31174453
 h      0.07197585    -2.13847937     0.39640706
 h     -1.87569983     2.12239248     0.77649279
 h     -0.92853134     1.83709102    -1.28571783
 h      1.57527043     1.77999548    -0.59557525
 o      2.27475649    -1.14436313     0.21033633
 h      2.73774517    -0.96429468    -0.61269162
 c     -2.28985646    -0.66657793    -0.56513887
 h     -2.88254899     0.19290898    -0.64490191
 h     -2.37398914    -1.17120277    -1.57855369
 h     -2.90158907    -1.33673057     0.16341218
 h     -0.35903708     1.47192705     1.64341639
          17

 c      1.23696397    -0.39239421     0.16740705
 c     -0.02144663    -1.11101448     0.24876383
 c     -1.03016689    -0.29891181    -0.14101746
 c     -0.96734237     1.56163087     0.77435844
 c     -0.49863407     1.14982546    -0.37047929
 c      0.93517233     0.96262027    -0.31791318
 h      0.09010470    -2.13144222     0.36850262
 h     -1.89254081     2.13340285     0.77962404
 h     -0.97296257     1.82401798    -1.26453509
 h      1.57628802     1.79941085    -0.59700361
 o      2.28292286    -1.14659600     0.21608221
 h      2.78381934    -0.96558902    -0.61392008
 c     -2.29774369    -0.66113789    -0.55736642
 h     -2.89572722     0.20823264    -0.63876315
 h     -2.37016761    -1.12392235    -1.59821250
 h     -2.88552982    -1.32745081     0.11595810
 h     -0.36657946     1.49898220     1.62627553
          17

 c      1.23343885    -0.40042165     0.15630128
 c     -0.01355788    -1.10457961     0.25640535
 c     -1.02816283    -0.30284966    -0.14795995
 c     -0.98140328     1.56332206     0.77367020
 c     -0.49886039     1.15220440    -0.36560185
 c      0.93936778     0.95560600    -0.32336183
 h      0.10242062    -2.14689203     0.34374732
 h     -1.91235899     2.14551670     0.78775319
 h     -1.00660741     1.79107110    -1.23028822
 h      1.58121584     1.81689669    -0.59482072
 o      2.29265694    -1.14895413     0.22142698
 h      2.83318962    -0.96869700    -0.60689115
 c     -2.30903903    -0.65740786    -0.55058689
 h     -2.91902078     0.23432016    -0.63510618
 h     -2.36153407    -1.07323781    -1.60879223
 h     -2.86492710    -1.31767558     0.06664356
 h     -0.36767739     1.52282555     1.62691814
          17

 c      1.22790542    -0.40583498     0.14358987
 c     -0.00447852    -1.09638140     0.26396839
 c     -1.02544220    -0.30559914    -0.15415733
 c     -0.99790342     1.56668457     0.77675850
 c     -0.49837877     1.15296316    -0.36678989
 c      0.94577073     0.94720754    -0.32820993
 h      0.10817773    -2.17715080     0.32176161
 h     -1.93255049     2.15635763     0.79998632
 h     -1.02881792     1.74120972    -1.18727472
 h      1.58744691     1.82791272    -0.58792793
 o      2.30394711    -1.15128265     0.22603822
 h      2.88037659    -0.97396564    -0.58585145
 c     -2.32305435    -0.65387529    -0.54574383
 h     -2.94712033     0.26406892    -0.63212528
 h     -2.34904915    -1.02048975    -1.61101145
 h     -2.84846978    -1.31749164     0.02557637
 h     -0.36405504     1.54360673     1.64329520
          17

 c      1.22139515    -0.40871626     0.12939145
 c      0.00534312    -1.08785582     0.27131609
 c     -1.02233155    -0.30712126    -0.15943405
 c     -1.01619563     1.57158305     0.78377313
 c     -0.49715967     1.15179203    -0.37298114
 c      0.95418427     0.93793054    -0.33257156
 h      0.10666092    -2.20946763     0.30236743
 h     -1.95141121     2.16430696     0.81533043
 h     -1.04159127     1.68028809    -1.14371505
 h      1.59348177     1.82931405    -0.57581920
 o      2.31653574    -1.15342648     0.22985228
 h      2.92234965    -0.98082402    -0.54955526
 c     -2.33892963    -0.64890232    -0.54351841
 h     -2.97493486     0.29012932    -0.62796191
 h     -2.33399456    -0.96764722    -1.60746720
 h     -2.84467238    -1.33731834     0.00179700
 h     -0.36040254     1.56157497     1.66891302
          17

 c      1.21507149    -0.40929520     0.11387519
 c      0.01534031    -1.08030751     0.27827958
 c     -1.01920120    -0.30738898    -0.16361861
 c     -1.03533081     1.57767440     0.79452650
 c     -0.49499882     1.14827548    -0.38232573
 c      0.96423397     0.92820170    -0.33655234
 h      0.09790314    -2.23263281     0.28603979
 h     -1.96845232     2.16869607     0.83279407
 h     -1.05078999     1.61733137    -1.11233202
 h      1.59920401     1.81993783    -0.55866281
 o      2.32993148    -1.15525969     0.23305944
 h      2.95914605    -0.98782403    -0.50109147
 c     -2.35614007    -0.64164388    -0.54378386
 h     -2.99904168     0.30720209    -0.62105514
 h     -2.31779525    -0.91701095    -1.60226815
 h     -2.85540942    -1.37967482    -0.00344747
 h     -0.36185707     1.57684623     1.69644188
          17

 c      1.21009986    -0.40792791     0.09725640
 c      0.02486328    -1.07464684     0.28467097
 c     -1.01639730    -0.30641025    -0.16652776
 c     -1.05431837     1.58449882     0.80845438
 c     -0.49151943     1.14201328    -0.39260156
 c      0.97539942     0.91834222    -0.34025293
 h      0.08276163    -2.23969444     0.27367008
 h     -1.98433686     2.16970158     0.85148698
 h     -1.06516287     1.56236984    -1.10759039
 h      1.60586248     1.80079965    -0.53724051
 o      2.34343714    -1.15671012     0.23606080
 h      2.99418824    -0.99272395    -0.44717874
 c     -2.37465811    -0.63244771    -0.54558198
 h     -3.01796596     0.31278281    -0.61031122
 h     -2.30184652    -0.87083006    -1.60007662
 h     -2.87451862    -1.43562904     0.00215843
 h     -0.37215192     1.58943107     1.72024769
          17

 c      1.20751622    -0.40508981     0.07979504
 c      0.03326957    -1.07133977     0.29030087
 c     -1.01421734    -0.30424608    -0.16797223
 c     -1.07231338     1.59157181     0.82471161
 c     -0.48664686     1.13305165    -0.40214194
 c      0.98706757     0.90855995    -0.34376978
 h      0.06264857    -2.22817340     0.26624485
 h     -2.00052041     2.16803898     0.87067784
 h     -1.08980052     1.52075769    -1.13682463
 h      1.61586604     1.77498857    -0.51280119
 o      2.35624795    -1.15776006     0.23933734
 h      3.03334047    -0.99285138    -0.39602916
 c     -2.39449505    -0.62232496    -0.54780256
 h     -3.03208646     0.30719058    -0.59510763
 h     -2.28744215    -0.83082746    -1.60442184
 h     -2.89372853    -1.49161573     0.00848458
 h     -0.39291319     1.59931643     1.73730636
          17

 c      1.20811118    -0.40137843     0.06179922
 c      0.04002360    -1.07038921     0.29498521
 c     -1.01290703    -0.30100879    -0.16777996
 c     -1.08873719     1.59845411     0.84228831
 c     -0.48109811     1.12210504    -0.41054083
 c      0.99860356     0.89898602    -0.34720051
 h      0.03923262    -2.19992239     0.26463768
 h     -2.01863672     2.16454358     0.88976631
 h     -1.11973758     1.49016982    -1.19334070
 h      1.63227119     1.74703628    -0.48680582
 o      2.36771574    -1.15840103     0.24318303
 h      3.08117777    -0.98606501    -0.35305418
 c     -2.41533328    -0.61238114    -0.54974414
 h     -3.04356133     0.29345452    -0.57521723
 h     -2.27586956    -0.79781842    -1.61604123
 h     -2.90722263    -1.53648502     0.00802151
 h     -0.42353680     1.60649833     1.74734879
          17

 c      1.21235276    -0.39750999     0.04362960
 c      0.04477416    -1.07129004     0.29854573
 c     -1.01266132    -0.29684242    -0.16582234
 c     -1.10335020     1.60479509     0.86008620
 c     -0.47600786     1.11014959    -0.41822499
 c      1.00944621     0.88978315    -0.35066107
 h      0.01414290    -2.16140075     0.26948874
 h     -2.03977567     2.15974239     0.90819225
 h     -1.14406654     1.46509795    -1.26218529
 h      1.65773652     1.72146159    -0.46056948
 o      2.37766235    -1.15856796     0.24748851
 h      3.13628078    -0.97188192    -0.31739642
 c     -2.43649987    -0.60362759    -0.55121893
 h     -3.05611561     0.27695825    -0.55068842
 h     -2.26856430    -0.77166377    -1.63252729
 h     -2.91222382    -1.56345479    -0.00326615
 h     -0.46123233     1.61096829     1.75282228
          17

 c      1.22036998    -0.39429131     0.02569321
 c      0.04739669    -1.07302015     0.30081204
 c     -1.01362664    -0.29190608    -0.16202834
 c     -1.11626451     1.61035134     0.87697043
 c     -0.47227123     1.09801250    -0.42569121
 c      1.01922712     0.88128650    -0.35429815
 h     -0.01138619    -2.12378718     0.28116792
 h     -2.06395177     2.15358101     0.92537211
 h     -1.15357910     1.44148100    -1.32940229
 h      1.69307454     1.70082757    -0.43497651
 o      2.38638337    -1.15812876     0.25185105
 h      3.19119916    -0.95156361    -0.28365060
 c     -2.45712359    -0.59688702    -0.55240172
 h     -3.07416124     0.26413303    -0.52168813
 h     -2.26709156    -0.75153198    -1.64958379
 h     -2.90820891    -1.56967205    -0.02664254
 h     -0.50132587     1.61269032     1.75859745
          17

 c      1.23199582    -0.39254928     0.00841760
 c      0.04799072    -1.07425649     0.30162390
 c     -1.01590518    -0.28636722    -0.15638471
 c     -1.12784554     1.61497783     0.89186707
 c     -0.47032770     1.08629777    -0.43321998
 c      1.02785334     0.87405054    -0.35826940
 h     -0.03681517    -2.10076878     0.29990068
 h     -2.09003843     2.14545167     0.94070663
 h     -1.14334673     1.41750468    -1.38541730
 h      1.73627669     1.68464315    -0.41051514
 o      2.39434316    -1.15693664     0.25586172
 h      3.23710810    -0.92712747    -0.24638677
 c     -2.47637564    -0.59256168    -0.55364240
 h     -3.10086881     0.25971020    -0.48843973
 h     -2.27289940    -0.73623034    -1.66284400
 h     -2.89634481    -1.55589093    -0.06113062
 h     -0.53831907     1.61158267     1.77074718
          17

 c      1.24683732    -0.39301336    -0.00779353
 c      0.04681037    -1.07399074     0.30083763
 c     -1.01956129    -0.28039537    -0.14893165
 c     -1.13848343     1.61859408     0.90397024
 c     -0.47023091     1.07544482    -0.44089714
 c      1.03547809     0.86871156    -0.36269313
 h     -0.06204736    -2.10184778     0.32597596
 h     -2.11619560     2.13449917     0.95363312
 h     -1.11205533     1.39290379    -1.42466577
 h      1.78291823     1.67013315    -0.38758585
 o      2.40190866    -1.15488422     0.25926829
 h      3.26779381    -0.90037660    -0.20267884
 c     -2.49367733    -0.59032415    -0.55533921
 h     -3.13609035     0.26389482    -0.45146752
 h     -2.28699696    -0.72444858    -1.66922422
 h     -2.87945749    -1.52707885    -0.10348196
 h     -0.56797377     1.60752921     1.79381273
          17

 c      1.26433678    -0.39618201    -0.02260775
 c      0.04413516    -1.07218210     0.29836930
 c     -1.02463088    -0.27415301    -0.13975982
 c     -1.14835016     1.62113953     0.91297324
 c     -0.47175146     1.06577410    -0.44866374
 c      1.04238197     0.86574458    -0.36760156
 h     -0.08646406    -2.12520375     0.35948952
 h     -2.14050344     2.11998738     0.96367878
 h     -1.06104705     1.36840697    -1.44479877
 h      1.82767435     1.65414620    -0.36675243
 o      2.40924201    -1.15193636     0.26199494
 h      3.28118676    -0.87235995    -0.15234796
 c     -2.50871138    -0.58898590    -0.55787669
 h     -3.17612533     0.27220782    -0.41197966
 h     -2.30970448    -0.71489025    -1.66762494
 h     -2.86230165    -1.49368855    -0.14785025
 h     -0.58935688     1.60046540     1.82771031
          17

 c      1.28379740    -0.40222920    -0.03579500
 c      0.04020176    -1.06967147     0.29426410
 c     -1.03112549    -0.26778587    -0.12900955
 c     -1.15733566     1.62253480     0.91908676
 c     -0.47442962     1.05749233    -0.45629301
 c      1.04885173     0.86527045    -0.37292170
 h     -0.10846413    -2.15901475     0.39958513
 h     -2.16150607     2.10156795     0.97049392
 h     -0.99396396     1.34558876    -1.44667369
 h      1.86586271     1.63471642    -0.34875249
 o      2.41627340    -1.14815581     0.26411272
 h      3.27974349    -0.84300989    -0.09742155
 c     -2.52128787    -0.58674099    -0.56155652
 h     -3.21565345     0.27822901    -0.37186816
 h     -2.34052078    -0.70632221    -1.65924857
 h     -2.85121354    -1.47146883    -0.18627798
 h     -0.60488390     1.59052524     1.86718228
          17

 c      1.30438967    -0.41098224    -0.04723754
 c      0.03524441    -1.06751041     0.28870691
 c     -1.03903043    -0.26140628    -0.11687250
 c     -1.16517613     1.62266318     0.92279217
 c     -0.47758997     1.05066799    -0.46328013
 c      1.05510455     0.86699153    -0.37848468
 h     -0.12617454    -2.18943496     0.44424061
 h     -2.17850020     2.07936461     0.97386132
 h     -0.91683938     1.32702763    -1.43529899
 h      1.89439873     1.61171828    -0.33435551
 o      2.42271500    -1.14372825     0.26579575
 h      3.27030292    -0.81083252    -0.04134833
 c     -2.53136953    -0.58195254    -0.56635766
 h     -3.24990606     0.27652131    -0.33325830
 h     -2.37813916    -0.69760873    -1.64766025
 h     -2.85149060    -1.47505915    -0.21191222
 h     -0.61836749     1.57810788     1.90443105
          17

 c      1.32516179    -0.42196916    -0.05692373
 c      0.02954389    -1.06648291     0.28196684
 c     -1.04829684    -0.25507329    -0.10359583
 c     -1.17160660     1.62137430     0.92455647
 c     -0.48038127     1.04520420    -0.46871576
 c      1.06124927     0.87024276    -0.38405400
 h     -0.13825806    -2.20616576     0.49081236
 h     -2.19158828     2.05393526     0.97368171
 h     -0.83788901     1.31649936    -1.42099506
 h      1.91220966     1.58686890    -0.32419404
 o      2.42818148    -1.13895643     0.26724427
 h      3.26232081    -0.77310813     0.01233967
 c     -2.53929778    -0.57426206    -0.57162061
 h     -3.27578419     0.26407363    -0.29798701
 h     -2.42068057    -0.68779045    -1.63828457
 h     -2.86327944    -1.50624716    -0.22376958
 h     -0.63304077     1.56381060     1.93230671
          17

 c      1.34507074    -0.43450841    -0.06493505
 c      0.02342650    -1.06699170     0.27433793
 c     -1.05883539    -0.24878158    -0.08948246
 c     -1.17644093     1.61849906     0.92467896
 c     -0.48195599     1.04087959    -0.47139716
 c      1.06726673     0.87410907    -0.38936208
 h     -0.14416796    -2.20369711     0.53667236
 h     -2.20152783     2.02613944     0.96993472
 h     -0.76567148     1.31845389    -1.41788339
 h      1.92031312     1.56341329    -0.31862564
 o      2.43250246    -1.13416189     0.26857435
 h      3.26301801    -0.72754300     0.06191047
 c     -2.54573254    -0.56475556    -0.57622906
 h     -3.29214461     0.24052755    -0.26720671
 h     -2.46615955    -0.67615980    -1.63671042
 h     -2.88146665    -1.55218875    -0.22667601
 h     -0.65065941     1.54829734     1.94608099
          17

 c      1.36303945    -0.44781165    -0.07142782
 c      0.01723280    -1.06908855     0.26609988
 c     -1.07051097    -0.24247758    -0.07487898
 c     -1.17960189     1.61386909     0.92325185
 c     -0.48179152     1.03754679    -0.47050157
 c      1.07300998     0.87757308    -0.39414719
 h     -0.14408194    -2.18085793     0.57964257
 h     -2.20942428     1.99698249     0.96263282
 h     -0.70548933     1.33575149    -1.43589849
 h      1.92152181     1.54555054    -0.31766097
 o      2.43604526    -1.12951615     0.26976965
 h      3.27214926    -0.67492833     0.10827346
 c     -2.55125513    -0.55501796    -0.57926330
 h     -3.29984777     0.20794004    -0.24108731
 h     -2.51291162    -0.66217467    -1.64592561
 h     -2.89982604    -1.59646662    -0.22660237
 h     -0.67136895     1.53218681     1.94402169
          17

 c      1.37803378    -0.46108172    -0.07661037
 c      0.01129220    -1.07249643     0.25748287
 c     -1.08313713    -0.23608579    -0.06014615
 c     -1.18114332     1.60733590     0.92015952
 c     -0.47982616     1.03537563    -0.46635122
 c      1.07824571     0.87967377    -0.39818325
 h     -0.13880084    -2.14045512     0.61839653
 h     -2.21631241     1.96743026     0.95178395
 h     -0.65780127     1.36692646    -1.47179328
 h      1.91955829     1.53749849    -0.32099642
 o      2.43964514    -1.12498540     0.27077060
 h      3.28266257    -0.61977483     0.15350890
 c     -2.55613361    -0.54643578    -0.58043684
 h     -3.30177426     0.17043747    -0.21861206
 h     -2.55959254    -0.64525777    -1.66431371
 h     -2.91375868    -1.62717743    -0.22779980
 h     -0.69380969     1.51595397     1.92752792
          17

 c      1.38915001    -0.47359732    -0.08071261
 c      0.00591039    -1.07659564     0.24862074
 c     -1.09647136    -0.22952769    -0.04563098
 c     -1.18127087     1.59878848     0.91507485
 c     -0.47622377     1.03480892    -0.46016556
 c      1.08275438     0.87966769    -0.40129522
 h     -0.12968813    -2.08932576     0.65300511
 h     -2.22276199     1.93827464     0.93738856
 h     -0.62087676     1.40670819    -1.51204866
 h      1.91748378     1.54217567    -0.32817661
 o      2.44420440    -1.12044489     0.27158002
 h      3.28628514    -0.56800443     0.19896873
 c     -2.56035589    -0.54004261    -0.58006493
 h     -3.30250905     0.13355177    -0.19762429
 h     -2.60482822    -0.62478077    -1.68633995
 h     -2.92058203    -1.63807796    -0.23258380
 h     -0.71524968     1.49984147     1.90116127
          17

 c      1.39570069    -0.48477962    -0.08395251
 c      0.00136081    -1.08044379     0.23950336
 c     -1.11021889    -0.22272305    -0.03165290
 c     -1.18033142     1.58816277     0.90748768
 c     -0.47115071     1.03629088    -0.45321334
 c      1.08645420     0.87715680    -0.40335673
 h     -0.11854232    -2.03802435     0.68549714
 h     -2.22866962     1.91008492     0.91947684
 h     -0.59334795     1.44908713    -1.54285743
 h      1.91608021     1.55993281    -0.33879245
 o      2.45037074    -1.11579896     0.27227399
 h      3.27769093    -0.52443499     0.24476961
 c     -2.56379257    -0.53647612    -0.57875195
 h     -3.30707535     0.10278705    -0.17545050
 h     -2.64701450    -0.60027278    -1.70524108
 h     -2.91907521    -1.62744125    -0.24185084
 h     -0.73193049     1.48381821     1.87220046
          17

 c      1.39728879    -0.49423738    -0.08650544
 c     -0.00214263    -1.08298379     0.23000100
 c     -1.12404783    -0.21558437    -0.01849875
 c     -1.17872644     1.57543184     0.89685476
 c     -0.46474494     1.04008990    -0.44639133
 c      1.08944841     0.87212690    -0.40428458
 h     -0.10718504    -1.99838940     0.71955851
 h     -2.23334093     1.88324888     0.89816604
 h     -0.57457181     1.48930745    -1.55516815
 h      1.91340954     1.58813783    -0.35253460
 o      2.45840683    -1.11102682     0.27295164
 h      3.25567154    -0.49150789     0.29024004
 c     -2.56640045    -0.53584437    -0.57705509
 h     -3.31862551     0.08155610    -0.15021039
 h     -2.68444961    -0.57160626    -1.71546878
 h     -2.90922548    -1.59740764    -0.25538620
 h     -0.74004310     1.46771369     1.84879710
          17

 c      1.39385802    -0.50178421    -0.08848322
 c     -0.00450124    -1.08351518     0.22006326
 c     -1.13761117    -0.20801671    -0.00641862
 c     -1.17674472     1.56057196     0.88290483
 c     -0.45714543     1.04626964    -0.44023254
 c      1.09194574     0.86487775    -0.40404234
 h     -0.09676015    -1.97809413     0.75812436
 h     -2.23582158     1.85806646     0.87370257
 h     -0.56426070     1.52425532    -1.54476576
 h      1.90597812     1.62196928    -0.36906167
 o      2.46815813    -1.10620016     0.27367831
 h      3.22301824    -0.46871111     0.33457063
 c     -2.56833966    -0.53757319    -0.57528989
 h     -3.33656014     0.06982583    -0.12204770
 h     -2.71560434    -0.53902549    -1.71386600
 h     -2.89238369    -1.55443578    -0.27178946
 h     -0.73742978     1.45160884     1.83639446
          17

 c      1.38570471    -0.50742587    -0.08992768
 c     -0.00577013    -1.08208412     0.20999192
 c     -1.15056741    -0.19992765     0.00437964
 c     -1.17441647     1.54352959     0.86591304
 c     -0.44850272     1.05471521    -0.43500854
 c      1.09412619     0.85589724    -0.40264701
 h     -0.08736068    -1.97614427     0.80003497
 h     -2.23529264     1.83484505     0.84646281
 h     -0.56224390     1.55231463    -1.51125197
 h      1.89051858     1.65585442    -0.38784361
 o      2.47907504    -1.10150701     0.27444103
 h      3.18601869    -0.45224791     0.37744993
 c     -2.56987343    -0.54037118    -0.57353607
 h     -3.35695999     0.06471017    -0.09309089
 h     -2.73936145    -0.50305779    -1.69993065
 h     -2.87167771    -1.51041585    -0.28816662
 h     -0.72499076     1.43620496     1.83458712
          17

 c      1.37344409    -0.51132487    -0.09081893
 c     -0.00613571    -1.07932184     0.20045108
 c     -1.16259334    -0.19124540     0.01373609
 c     -1.17152550     1.52423027     0.84666853
 c     -0.43896475     1.06514644    -0.43076853
 c      1.09604312     0.84574765    -0.40017074
 h     -0.07847358    -1.98477836     0.83976378
 h     -2.23133740     1.81396349     0.81691925
 h     -0.56842817     1.57339676    -1.45769211
 h      1.86526037     1.68475751    -0.40811638
 o      2.49033898    -1.09723728     0.27512701
 h      3.15286589    -0.43565074     0.41953783
 c     -2.57116526    -0.54243594    -0.57173109
 h     -3.37484547     0.06227973    -0.06621113
 h     -2.75518923    -0.46437217    -1.67574258
 h     -2.85188438    -1.48217185    -0.30029710
 h     -0.70637485     1.42269271     1.83764304
          17

 c      1.35793894    -0.51375291    -0.09109351
 c     -0.00587054    -1.07596125     0.19219715
 c     -1.17338986    -0.18193399     0.02154371
 c     -1.16776067     1.50262237     0.82618379
 c     -0.42864520     1.07709255    -0.42729363
 c      1.09758520     0.83499102    -0.39673891
 h     -0.06964620    -1.99510482     0.87048736
 h     -2.22398790     1.79588910     0.78559371
 h     -0.58292043     1.58939300    -1.39116255
 h      1.83042472     1.70501418    -0.42894690
 o      2.50115318    -1.09362590     0.27555754
 h      3.12988451    -0.41284935     0.46219385
 c     -2.57227693    -0.54216028    -0.56962059
 h     -3.38620208     0.05905273    -0.04375364
 h     -2.76324813    -0.42361611    -1.64577335
 h     -2.83728746    -1.48471453    -0.30465923
 h     -0.68625231     1.41220430     1.83807522
          17

 c      1.34020644    -0.51504055    -0.09066612
 c     -0.00530712    -1.07253345     0.18584022
 c     -1.18268538    -0.17200236     0.02775047
 c     -1.16287201     1.47871671     0.80543324
 c     -0.41757707     1.08984449    -0.42403696
 c      1.09847983     0.82414246    -0.39252673
 h     -0.06077166    -2.00067537     0.88683741
 h     -2.21358845     1.78114622     0.75301767
 h     -0.60632610     1.60483723    -1.32341944
 h      1.78821436     1.71480726    -0.44935626
 o      2.51106328    -1.09059466     0.27559678
 h      3.11743503    -0.38281855     0.50603760
 c     -2.57338119    -0.53918894    -0.56657850
 h     -3.38888760     0.05270319    -0.02688994
 h     -2.76437637    -0.38127670    -1.61631420
 h     -2.82828247    -1.51950114    -0.30179208
 h     -0.66871381     1.40537677     1.82986886
          17

 c      1.32132262    -0.51553941    -0.08944951
 c     -0.00481942    -1.06930863     0.18175972
 c     -1.19024332    -0.16151200     0.03235962
 c     -1.15676621     1.45260572     0.78524333
 c     -0.40568450     1.10249683    -0.42026939
 c      1.09832242     0.81363419    -0.38775093
 h     -0.05208539    -1.99825688     0.88588865
 h     -2.20056042     1.77023445     0.71970907
 h     -0.63992963     1.62647884    -1.26918038
 h      1.74257695     1.71445262    -0.46846966
 o      2.51999065    -1.08770066     0.27524234
 h      3.11022419    -0.35071891     0.54973000
 c     -2.57475866    -0.53456444    -0.56174586
 h     -3.38281611     0.04228328    -0.01543752
 h     -2.75982879    -0.33771412    -1.59388953
 h     -2.82147245    -1.57282154    -0.29641842
 h     -0.65648765     1.40224331     1.80992657
          17

 c      1.30234038    -0.51559597    -0.08736947
 c     -0.00480018    -1.06632389     0.18009783
 c     -1.19586861    -0.15059000     0.03542551
 c     -1.14955639     1.42447657     0.76627036
 c     -0.39287929     1.11427329    -0.41567975
 c      1.09663666     0.80378865    -0.38265033
 h     -0.04410712    -1.98764403     0.86725219
 h     -2.18516174     1.76350469     0.68617966
 h     -0.68455456     1.65951174    -1.23903608
 h      1.69876130     1.70642235    -0.48567199
 o      2.52799053    -1.08438358     0.27459554
 h      3.10165378    -0.32403724     0.59056282
 c     -2.57655153    -0.52975457    -0.55455383
 h     -3.36993556     0.02825654    -0.00785094
 h     -2.75074903    -0.29352283    -1.58256147
 h     -2.81308607    -1.62695233    -0.29390536
 h     -0.65070428     1.40233537     1.77839766
          17

 c      1.28422708    -0.51553425    -0.08437442
 c     -0.00563003    -1.06339393     0.18075948
 c     -1.19941085    -0.13943372     0.03704435
 c     -1.14158614     1.39461951     0.74898203
 c     -0.37932260     1.12498320    -0.41100969
 c      1.09297458     0.79482030    -0.37745843
 h     -0.03760538    -1.97162960     0.83308552
 h     -2.16735633     1.76102341     0.65297391
 h     -0.73766551     1.70231804    -1.23179766
 h      1.66256787     1.69483148    -0.50071188
 o      2.53505056    -1.08021858     0.27376984
 h      3.08722708    -0.30850651     0.62594945
 c     -2.57864265    -0.52589755    -0.54509847
 h     -3.35410871     0.01242536    -0.00131411
 h     -2.73777026    -0.25006321    -1.58173471
 h     -2.80090304    -1.66851069    -0.29787227
 h     -0.65082541     1.40487258     1.73869715
          17

 c      1.26782167    -0.51564122    -0.08043809
 c     -0.00764214    -1.06009241     0.18340629
 c     -1.20076999    -0.12829825     0.03733414
 c     -1.13341609     1.36342149     0.73362272
 c     -0.36552763     1.13498130    -0.40778499
 c      1.08704516     0.78690384    -0.37238748
 h     -0.03356318    -1.95624071     0.78812974
 h     -2.14687167     1.76248148     0.62071920
 h     -0.79247554     1.74710870    -1.23713674
 h      1.63918808     1.68401981    -0.51363770
 o      2.54103027    -1.07502126     0.27282235
 h      3.06550526    -0.30634277     0.65450145
 c     -2.58069272    -0.52364595    -0.53408583
 h     -3.34054079    -0.00244205     0.00783920
 h     -2.72118872    -0.20959758    -1.58654531
 h     -2.78419452    -1.68985476    -0.30997589
 h     -0.65467654     1.40901727     1.69730933
          17

 c      1.25380539    -0.51615284    -0.07555562
 c     -0.01108980    -1.05578208     0.18750239
 c     -1.19990970    -0.11747323     0.03641016
 c     -1.12574013     1.33133829     0.72023392
 c     -0.35214328     1.14471181    -0.40750690
 c      1.07883570     0.78029828    -0.36763810
 h     -0.03308351    -1.95033852     0.73908187
 h     -2.12342847     1.76719604     0.59014643
 h     -0.84084790     1.78550869    -1.24431884
 h      1.63187540     1.67649007    -0.52450070
 o      2.54566387    -1.06886834     0.27171284
 h      3.03795586    -0.31583998     0.67664773
 c     -2.58226626    -0.52321998    -0.52247374
 h     -3.33423666    -0.01361378     0.02303688
 h     -2.70148638    -0.17475955    -1.59045881
 h     -2.76320920    -1.68805882    -0.33041905
 h     -0.65890630     1.41415586     1.66272700
          17

 c      1.24268090    -0.51723308    -0.06973742
 c     -0.01612713    -1.04985723     0.19250508
 c     -1.19687417    -0.10726490     0.03436429
 c     -1.11920508     1.29887028     0.70882576
 c     -0.33974524     1.15444820    -0.41121628
 c      1.06867513     0.77541859    -0.36341775
 h     -0.03719381    -1.96272587     0.69223635
 h     -2.09703525     1.77420634     0.56205516
 h     -0.87610351     1.81190284    -1.24651838
 h      1.64108741     1.67149246    -0.53300046
 o      2.54858043    -1.06208940     0.27027638
 h      3.00852436    -0.33146227     0.69503850
 c     -2.58302286    -0.52440187    -0.51108136
 h     -3.33769949    -0.01988857     0.04584896
 h     -2.67964676    -0.14779222    -1.58782973
 h     -2.73885435    -1.66432328    -0.35836852
 h     -0.66031444     1.41997924     1.64266014
          17

 c      1.23475585    -0.51894789    -0.06300542
 c     -0.02279979    -1.04222984     0.19814783
 c     -1.19180168    -0.09798524     0.03124941
 c     -1.11418659     1.26657932     0.69964956
 c     -0.32879030     1.16429038    -0.41943797
 c      1.05720364     0.77275322    -0.35993683
 h     -0.04659834    -1.99639068     0.65007644
 h     -2.06820406     1.78242485     0.53724925
 h     -0.89390596     1.82371183    -1.24078424
 h      1.66462410     1.66548362    -0.53841002
 o      2.54936747    -1.05518883     0.26823724
 h      2.98257223    -0.34509171     0.71431264
 c     -2.58284862    -0.52646358    -0.50036924
 h     -3.34949704    -0.02251588     0.07496375
 h     -2.65711893    -0.13000495    -1.57524534
 h     -2.71259738    -1.62449858    -0.39217911
 h     -0.65769150     1.42605545     1.64019722
          17

 c      1.23012207    -0.52124648    -0.05539288
 c     -0.03102769    -1.03361888     0.20450162
 c     -1.18492914    -0.08994275     0.02706767
 c     -1.11068131     1.23513210     0.69330000
 c     -0.31963566     1.17420956    -0.43221836
 c      1.04526560     0.77267580    -0.35737713
 h     -0.06151388    -2.04502023     0.61057972
 h     -2.03798994     1.79078961     0.51648886
 h     -0.89228312     1.82088862    -1.22712524
 h      1.69857024     1.65400784    -0.53985102
 o      2.54772657    -1.04860884     0.26533441
 h      2.96443276    -0.34983327     0.73910829
 c     -2.58180601    -0.52814508    -0.49043217
 h     -3.36513495    -0.02461293     0.10681173
 h     -2.63562015    -0.12146776    -1.55196747
 h     -2.68640973    -1.58023076    -0.42964710
 h     -0.65255111     1.43116451     1.65215088
          17

 c      1.22863050    -0.52396458    -0.04694434
 c     -0.04057431    -1.02524025     0.21171787
 c     -1.17658138    -0.08342711     0.02176675
 c     -1.10839839     1.20529627     0.69049797
 c     -0.31251902     1.18402857    -0.44913145
 c      1.03377705     0.77528957    -0.35585535
 h     -0.08169486    -2.09651528     0.57035646
 h     -2.00784503     1.79836627     0.50046314
 h     -0.87185630     1.80588863    -1.20826264
 h      1.73841917     1.63353970    -0.53667305
 o      2.54365566    -1.04242241     0.26153956
 h      2.95459582    -0.34493939     0.77060555
 c     -2.57999463    -0.52785460    -0.48107115
 h     -3.37933628    -0.02968153     0.13724774
 h     -2.61693558    -0.12079422    -1.52008398
 h     -2.66240717    -1.54825233    -0.46866713
 h     -0.64792533     1.43321906     1.67139192
          17

 c      1.22987768    -0.52685197    -0.03771388
 c     -0.05102034    -1.01827943     0.21979418
 c     -1.16714418    -0.07867399     0.01524849
 c     -1.10693680     1.17786614     0.69178127
 c     -0.30745324     1.19332087    -0.46924108
 c      1.02360276     0.78038284    -0.35540120
 h     -0.10660133    -2.13909714     0.52755799
 h     -1.97938298     1.80438807     0.48976053
 h     -0.83666230     1.78438265    -1.19031371
 h      1.77996133     1.60247134    -0.52871676
 o      2.53745646    -1.03630230     0.25713812
 h      2.94964634    -0.33631802     0.80522647
 c     -2.57749384    -0.52438056    -0.47183264
 h     -3.38789466    -0.04038565     0.16297066
 h     -2.60275960    -0.12501401    -1.48457553
 h     -2.64196217    -1.54325611    -0.50811891
 h     -0.64658434     1.42989956     1.69057606
          17

 c      1.23322222    -0.52961196    -0.02776390
 c     -0.06177399    -1.01361026     0.22854060
 c     -1.15702704    -0.07581071     0.00739188
 c     -1.10592148     1.15356194     0.69733430
 c     -0.30409333     1.20129817    -0.49107490
 c      1.01545871     0.78747580    -0.35595329
 h     -0.13557415    -2.16460330     0.48243519
 h     -1.95415173     1.80825070     0.48483222
 h     -0.79500172     1.76610204    -1.18371158
 h      1.81988076     1.56134107    -0.51641388
 o      2.52956010    -1.02981198     0.25256595
 h      2.94504970    -0.33189129     0.83720245
 c     -2.57436897    -0.51788359    -0.46213892
 h     -3.38851962    -0.05796018     0.18223410
 h     -2.59457522    -0.12985735    -1.45281892
 h     -2.62504679    -1.56642680    -0.54752924
 h     -0.65002941     1.41935893     1.70445714
          17

 c      1.23783656    -0.53194092    -0.01716562
 c     -0.07212951    -1.01174550     0.23764664
 c     -1.14662702    -0.07480359    -0.00191351
 c     -1.10508021     1.13293394     0.70695631
 c     -0.30182410     1.20692693    -0.51285496
 c      1.00985106     0.79590360    -0.35736736
 h     -0.16793551    -2.16907323     0.43670572
 h     -1.93347778     1.80950070     0.48597414
 h     -0.75774999     1.76321551    -1.20133535
 h      1.85614808     1.51264658    -0.50076053
 o      2.52037599    -1.02266833     0.24820760
 h      2.93754742    -0.33739388     0.86175083
 c     -2.57061252    -0.50988618    -0.45161676
 h     -3.38106923    -0.08209733     0.19511681
 h     -2.59357078    -0.13090990    -1.43248306
 h     -2.61082870    -1.60454022    -0.58549972
 h     -0.65824548     1.40063198     1.71067096
          17

 c      1.24278193    -0.53356053    -0.00600108
 c     -0.08135506    -1.01284163     0.24674898
 c     -1.13629988    -0.07543193    -0.01273072
 c     -1.10428408     1.11628307     0.72008393
 c     -0.30031433     1.20956369    -0.53331840
 c      1.00705777     0.80490174    -0.35943325
 h     -0.20304618    -2.15260953     0.39287333
 h     -1.91839224     1.80783478     0.49334520
 h     -0.73148780     1.78290303    -1.24974548
 h      1.88821888     1.46040034    -0.48319297
 o      2.51023918    -1.01483121     0.24429367
 h      2.92599009    -0.35493635     0.87668170
 c     -2.56606695    -0.50217526    -0.44043420
 h     -3.36755265    -0.11113306     0.20359754
 h     -2.60057122    -0.12542460    -1.42768898
 h     -2.59859532    -1.64100952    -0.61952093
 h     -0.66973011     1.37381116     1.70993552
          17

 c      1.24708886    -0.53424023     0.00563664
 c     -0.08877653    -1.01666062     0.25547321
 c     -1.12633603    -0.07730036    -0.02504488
 c     -1.10356031     1.10361469     0.73582366
 c     -0.29994235     1.20956255    -0.55249038
 c      1.00713592     0.81369678    -0.36190290
 h     -0.24041730    -2.11960107     0.35376035
 h     -1.90961398     1.80313028     0.50699133
 h     -0.71333327     1.82037267    -1.32079572
 h      1.91691998     1.40944437    -0.46537945
 o      2.49940115    -1.00650329     0.24086221
 h      2.91142902    -0.38300553     0.88297510
 c     -2.56043665    -0.49600854    -0.42942142
 h     -3.35184552    -0.14246360     0.21134439
 h     -2.61590336    -0.11343782    -1.43616868
 h     -2.58797046    -1.66379174    -0.64706176
 h     -0.68156915     1.34007608     1.70612966
          17

 c      1.24983166    -0.53381138     0.01764897
 c     -0.09382481    -1.02249794     0.26346163
 c     -1.11694294    -0.07988182    -0.03875165
 c     -1.10306671     1.09465391     0.75301707
 c     -0.30133291     1.20787553    -0.57120916
 c      1.00993414     0.82161448    -0.36453182
 h     -0.27997988    -2.07925486     0.32211926
 h     -1.90754959     1.79549228     0.52685987
 h     -0.69612882     1.86358015    -1.39754205
 h      1.94387194     1.36454689    -0.44896086
 o      2.48802406    -0.99809992     0.23774187
 h      2.89702176    -0.41692585     0.88497779
 c     -2.55340848    -0.49200619    -0.41982121
 h     -3.33861294    -0.17328746     0.22280807
 h     -2.63920378    -0.09713461    -1.45051847
 h     -2.57874890    -1.66657855    -0.66631520
 h     -0.68971896     1.30146746     1.70584550
          17

 c      1.25020065    -0.53216801     0.02994099
 c     -0.09604726    -1.02921350     0.27040871
 c     -1.10823694    -0.08258278    -0.05367058
 c     -1.10300379     1.08894617     0.77043680
 c     -0.30478256     1.20532553    -0.59021529
 c      1.01513526     0.82817387    -0.36711807
 h     -0.32242843    -2.04497832     0.30015625
 h     -1.91228856     1.78526121     0.55283764
 h     -0.67491516     1.90171902    -1.46497340
 h      1.97047654     1.32947644    -0.43531721
 o      2.47619911    -0.99016091     0.23459242
 h      2.88737572    -0.45023031     0.88963601
 c     -2.54485592    -0.49028585    -0.41278618
 h     -3.33115611    -0.20161409     0.24141292
 h     -2.66937109    -0.07929064    -1.46212266
 h     -2.57073728    -1.64775165    -0.67643596
 h     -0.68996934     1.26018152     1.71632697
          17

 c      1.24757733    -0.52925402     0.04243009
 c     -0.09514858    -1.03561120     0.27610053
 c     -1.10024745    -0.08481542    -0.06957514
 c     -1.10346115     1.08600406     0.78715764
[truncated: 34,518 more chars]
