# Supplementary material for: Photochemical permutation of meta-substituted phenols
Source: Nat Commun. 2025 Aug 13;16:7502. doi: 10.1038/s41467-025-62549-5 (PMC12350626; doi:10.1038/s41467-025-62549-5)
Supplement: Supplementary file 3 — Source Data [file 41467_2025_62549_MOESM3_ESM.zip › Source data/NAMD_trajectories/trajectory022.xyz]

          17

 c      1.15635972    -0.42925166     0.00816848
 c     -0.07285031    -1.04741369     0.12025696
 c     -1.27966892    -0.30240979     0.02598431
 c     -1.13578522     1.13677677    -0.11637743
 c      0.20490352     1.76956836    -0.01921211
 c      1.30256584     1.02324996     0.10507337
 h     -0.08499574    -2.09627813    -0.06625283
 h     -1.73402693     1.52381725    -0.93419863
 h      0.34141173     2.88354878     0.16144976
 h      2.11021602     1.50291805     0.06691135
 o      2.26886007    -1.18545196    -0.06116822
 h      3.11567302    -0.46851635    -0.39388644
 c     -2.62688221    -0.76732599    -0.03241321
 h     -2.62229566    -1.84478688    -0.03388301
 h     -3.06143855    -0.52439905     0.95864956
 h     -3.18022776    -0.27972974    -0.72112997
 h     -1.68687599     1.63759270     0.84316041
          17

 c      1.15525932    -0.43304251     0.00272166
 c     -0.06787352    -1.04294241     0.12111606
 c     -1.28170733    -0.30678052     0.02211310
 c     -1.13171528     1.14438814    -0.11152486
 c      0.20726943     1.77533930    -0.02048040
 c      1.30153710     1.02507383     0.10289031
 h     -0.10666917    -2.12471437    -0.05422091
 h     -1.74709347     1.52946938    -0.91229584
 h      0.34670807     2.87312541     0.15299954
 h      2.13441310     1.52859773     0.06227081
 o      2.26792171    -1.18582422    -0.05804647
 h      3.06324418    -0.49822358    -0.37628525
 c     -2.62418695    -0.77242944    -0.03427655
 h     -2.63222562    -1.85425413    -0.04469781
 h     -3.08311676    -0.54193373     0.97344381
 h     -3.18597641    -0.29270076    -0.72023773
 h     -1.69540015     1.64429785     0.85659714
          17

 c      1.15662574    -0.43539307    -0.00197268
 c     -0.06448437    -1.03944496     0.12121588
 c     -1.28191127    -0.31058429     0.01800403
 c     -1.12867461     1.15424954    -0.10458300
 c      0.20799882     1.78204853    -0.02140233
 c      1.29772090     1.02289169     0.10002272
 h     -0.12779297    -2.15306996    -0.03887967
 h     -1.76410015     1.53891635    -0.89740481
 h      0.34653369     2.85618357     0.14139421
 h      2.20893678     1.57487325     0.05881085
 o      2.26843889    -1.18462544    -0.05572602
 h      2.98648046    -0.55459723    -0.34706925
 c     -2.62033121    -0.77946890    -0.03311326
 h     -2.64589651    -1.86949230    -0.05911503
 h     -3.10567390    -0.55860418     0.98524124
 h     -3.21237590    -0.28970766    -0.74456113
 h     -1.70007089     1.64422136     0.85461294
          17

 c      1.16031284    -0.43634302    -0.00590734
 c     -0.06295842    -1.03772256     0.12049314
 c     -1.28018557    -0.31349730     0.01371494
 c     -1.12693875     1.16602996    -0.09571748
 c      0.20705641     1.78913631    -0.02206113
 c      1.29435043     1.01858860     0.09635246
 h     -0.14668605    -2.17280822    -0.01924599
 h     -1.78350941     1.55170903    -0.88877611
 h      0.34177146     2.83968062     0.12770179
 h      2.29574848     1.61966376     0.05791757
 o      2.26927459    -1.18280770    -0.05377362
 h      2.90537290    -0.62215508    -0.31352895
 c     -2.61641104    -0.78796619    -0.02971863
 h     -2.66219537    -1.88770952    -0.07665361
 h     -3.12661874    -0.57474435     0.99033009
 h     -3.24951959    -0.27839889    -0.78204054
 h     -1.70027654     1.63783532     0.83843463
          17

 c      1.16600183    -0.43602529    -0.00907783
 c     -0.06339390    -1.03819487     0.11892984
 c     -1.27656345    -0.31526829     0.00929782
 c     -1.12679187     1.17936392    -0.08535938
 c      0.20455598     1.79587516    -0.02253945
 c      1.29343300     1.01348896     0.09183396
 h     -0.16193492    -2.17905843     0.00494632
 h     -1.80258134     1.56654036    -0.88443077
 h      0.33378370     2.83180823     0.11310417
 h      2.36994193     1.64917548     0.06011548
 o      2.26767716    -1.18274283    -0.05109438
 h      2.86577756    -0.66279558    -0.29345585
 c     -2.61356661    -0.79740337    -0.02518182
 h     -2.67980797    -1.90550297    -0.09668457
 h     -3.14424599    -0.59029353     0.98658801
 h     -3.28558052    -0.26747978    -0.81877058
 h     -1.69659023     1.62662664     0.81129553
          17

 c      1.17328062    -0.43455795    -0.01149492
 c     -0.06570921    -1.04088091     0.11654738
 c     -1.27123107    -0.31572448     0.00480289
 c     -1.12838691     1.19377899    -0.07417936
 c      0.20078003     1.80164409    -0.02288078
 c      1.29572052     1.00835704     0.08648173
 h     -0.17262962    -2.17082417     0.03338561
 h     -1.81831984     1.58186080    -0.88217519
 h      0.32395424     2.83864293     0.09836426
 h      2.41964875     1.65764379     0.06525824
 o      2.26118529    -1.18661538    -0.04669374
 h      2.90911378    -0.64226496    -0.30291668
 c     -2.61249811    -0.80748265    -0.02037417
 h     -2.69733804    -1.91975342    -0.11849038
 h     -3.15774672    -0.60486734     0.97363690
 h     -3.31221194    -0.26261303    -0.84523056
 h     -1.69134034     1.61336593     0.77911302
          17

 c      1.18172791    -0.43196099    -0.01319645
 c     -0.06967758    -1.04540702     0.11339868
 c     -1.26452765    -0.31477249     0.00028329
 c     -1.13162367     1.20864934    -0.06307048
 c      0.19617141     1.80625801    -0.02306152
 c      1.30122580     1.00368246     0.08034627
 h     -0.17848855    -2.15094822     0.06538663
 h     -1.82828646     1.59636969    -0.88032727
 h      0.31316206     2.86054281     0.08344109
 h      2.43994144     1.64351036     0.07289135
 o      2.25242174    -1.19244276    -0.04157102
 h      2.99633494    -0.59419314    -0.32609019
 c     -2.61342285    -0.81805253    -0.01593930
 h     -2.71346046    -1.92839850    -0.14133270
 h     -3.16727728    -0.61782851     0.95296293
 h     -3.32492989    -0.26647163    -0.85651633
 h     -1.68910898     1.60222664     0.75091276
          17

 c      1.19091992    -0.42821394    -0.01423546
 c     -0.07492978    -1.05101943     0.10955191
 c     -1.25691696    -0.31239299    -0.00420023
 c     -1.13615977     1.22326182    -0.05301060
 c      0.19125956     1.81002936    -0.02300792
 c      1.30958958     0.99979983     0.07350241
 h     -0.17992347    -2.12607494     0.10015413
 h     -1.83101775     1.60925267    -0.87794266
 h      0.30170495     2.89172362     0.06768192
 h      2.42954353     1.60738621     0.08239603
 o      2.24454025    -1.19805828    -0.03685214
 h      3.07979278    -0.55594727    -0.34495601
 c     -2.61617414    -0.82898503    -0.01240957
 h     -2.72705889    -1.93089356    -0.16451294
 h     -3.17397522    -0.62836113     0.92796342
 h     -3.32205207    -0.27974778    -0.85100680
 h     -1.69595867     1.59795436     0.73727294
          17

 c      1.20041471    -0.42333354    -0.01466734
 c     -0.08097484    -1.05667228     0.10506614
 c     -1.24894375    -0.30863370    -0.00857776
 c     -1.14166565     1.23703676    -0.04465463
 c      0.18656275     1.81350844    -0.02264606
 c      1.32020896     0.99688171     0.06604663
 h     -0.17794547    -2.10577586     0.13714449
 h     -1.82613098     1.62023240    -0.87474826
 h      0.28966760     2.92353295     0.05038493
 h      2.39029042     1.55171005     0.09306294
 o      2.23902519    -1.20271122    -0.03298573
 h      3.13799305    -0.54213818    -0.35219222
 c     -2.62029616    -0.84011775    -0.01024633
 h     -2.73731405    -1.92834957    -0.18741908
 h     -3.17978722    -0.63558731     0.90363146
 h     -3.30402767    -0.30170915    -0.82957290
 h     -1.71611479     1.60347132     0.74533431
          17

 c      1.20976765    -0.41739756    -0.01455305
 c     -0.08726608    -1.06131988     0.09997418
 c     -1.24118711    -0.30359981    -0.01277238
 c     -1.14813907     1.24973752    -0.03791642
 c      0.18252089     1.81717985    -0.02193878
 c      1.33210035     0.99483025     0.05808971
 h     -0.17376562    -2.09932054     0.17636144
 h     -1.81430724     1.62954105    -0.87103224
 h      0.27727427     2.94816182     0.03118402
 h      2.32921468     1.48184174     0.10425417
 o      2.23646288    -1.20628709    -0.03008872
 h      3.16329174    -0.55659301    -0.34575046
 c     -2.62511610    -0.85126970    -0.00973391
 h     -2.74372970    -1.92336367    -0.20955349
 h     -3.18685740    -0.63880742     0.88545027
 h     -3.27353528    -0.33006872    -0.79572503
 h     -1.74815958     1.61765770     0.77373972
          17

 c      1.21856691    -0.41054481    -0.01396946
 c     -0.09328511    -1.06438795     0.09431153
 c     -1.23421772    -0.29743798    -0.01670243
 c     -1.15585129     1.26141232    -0.03207449
 c      0.17946467     1.82130169    -0.02089324
 c      1.34346436     0.99306874     0.04971599
 h     -0.16822568    -2.11034933     0.21806644
 h     -1.79723999     1.63787167    -0.86758842
 h      0.26501198     2.96060161     0.01010098
 h      2.26389419     1.40845683     0.11592702
 o      2.23704256    -1.20887159    -0.02815237
 h      3.15372752    -0.59913632    -0.32558032
 c     -2.62979915    -0.86232441    -0.01073660
 h     -2.74610055    -1.91947999    -0.23052717
 h     -3.19642750    -0.63788947     0.87745959
 h     -3.23624505    -0.36026958    -0.75655834
 h     -1.78564101     1.63622773     0.81390607
          17

 c      1.22646932    -0.40299867    -0.01301672
 c     -0.09859474    -1.06602326     0.08818993
 c     -1.22855685    -0.29032482    -0.02028294
 c     -1.16500889     1.27217434    -0.02624949
 c      0.17760040     1.82586392    -0.01955139
 c      1.35126740     0.99044487     0.04088563
 h     -0.16160828    -2.13405819     0.26183192
 h     -1.77747126     1.64628381    -0.86566238
 h      0.25361147     2.95916847    -0.01257202
 h      2.22761470     1.34882179     0.12980087
 o      2.24063610    -1.21065933    -0.02708330
 h      3.11142087    -0.66683501    -0.29294391
 c     -2.63339890    -0.87334860    -0.01248381
 h     -2.74443152    -1.92021422    -0.24999490
 h     -3.20786978    -0.63361827     0.88047179
 h     -3.20144819    -0.38480586    -0.72353209
 h     -1.82120473     1.65449709     0.85573908
          17

 c      1.23322152    -0.39513408    -0.01181986
 c     -0.10284988    -1.06682260     0.08182623
 c     -1.22463062    -0.28247193    -0.02342747
 c     -1.17556677     1.28208356    -0.01972886
 c      0.17698841     1.83059478    -0.01797551
 c      1.35265621     0.98603352     0.03144009
 h     -0.15399336    -2.16037064     0.30600337
 h     -1.75795384     1.65598615    -0.86671281
 h      0.24399621     2.94551713    -0.03643330
 h      2.25302277     1.31774455     0.14928498
 o      2.24650737    -1.21209689    -0.02662405
 h      3.04688883    -0.75147514    -0.25163817
 c     -2.63503266    -0.88458339    -0.01375565
 h     -2.73883995    -1.92781960    -0.26753975
 h     -3.21876254    -0.62765956     0.89184558
 h     -3.18007970    -0.39467053    -0.71004531
 h     -1.84937905     1.66902656     0.89135467
          17

 c      1.23867913    -0.38752386    -0.01052024
 c     -0.10580554    -1.06736945     0.07548851
 c     -1.22272643    -0.27414048    -0.02605079
 c     -1.18728154     1.29116001    -0.01206585
 c      0.17752412     1.83498257    -0.01622921
 c      1.34848588     0.98052665     0.02153117
 h     -0.14561442    -2.17931517     0.34815669
 h     -1.74132167     1.66795343    -0.87182070
 h      0.23722623     2.92449740    -0.06115203
 h      2.33056091     1.31158964     0.17423407
 o      2.25246980    -1.21430601    -0.02614787
 h      2.99229636    -0.83288098    -0.21124167
 c     -2.63435606    -0.89607797    -0.01371066
 h     -2.72949425    -1.94237520    -0.28257360
 h     -3.22600090    -0.62208037     0.90693821
 h     -3.17804444    -0.38516190    -0.72301212
 h     -1.86701033     1.67781981     0.91574427
          17

 c      1.24286358    -0.38083527    -0.00925941
 c     -0.10733768    -1.06797082     0.06942393
 c     -1.22297471    -0.26564460    -0.02807459
 c     -1.19984040     1.29943439    -0.00310522
 c      0.17899018     1.83833291    -0.01435518
 c      1.34212437     0.97547923     0.01171539
 h     -0.13690818    -2.18409323     0.38588058
 h     -1.72916239     1.68248645    -0.88090418
 h      0.23438251     2.90347127    -0.08665286
 h      2.42177500     1.31691850     0.19952499
 o      2.25443426    -1.21914359    -0.02466878
 h      3.00873845    -0.87871396    -0.18693245
 c     -2.63186646    -0.90732274    -0.01258013
 h     -2.71661428    -1.96174474    -0.29433312
 h     -3.22698631    -0.61878548     0.92094130
 h     -3.19130859    -0.36089849    -0.75632354
 h     -1.87282500     1.68003630     0.92634051
          17

 c      1.24595845    -0.37562692    -0.00816656
 c     -0.10746095    -1.06860732     0.06381581
 c     -1.22536555    -0.25733269    -0.02943820
 c     -1.21293077     1.30696863     0.00700111
 c      0.18115330     1.83994544    -0.01236443
 c      1.33609237     0.97206273     0.00250868
 h     -0.12842014    -2.17175150     0.41732973
 h     -1.72175583     1.69896573    -0.89228336
 h      0.23634612     2.89021303    -0.11318121
 h      2.49784299     1.32448275     0.22017249
 o      2.25155252    -1.22663793    -0.02214814
 h      3.10562133    -0.88663601    -0.17876610
 c     -2.62844326    -0.91752661    -0.01126880
 h     -2.70051188    -1.98238019    -0.30199569
 h     -3.22025471    -0.61917976     0.93009309
 h     -3.21051167    -0.33208966    -0.79662296
 h     -1.86714593     1.67579219     0.92277095
          17

 c      1.24820250    -0.37225794    -0.00734156
 c     -0.10630840    -1.06896015     0.05876144
 c     -1.22977165    -0.24955757    -0.03010635
 c     -1.22620432     1.31381932     0.01779090
 c      0.18381547     1.83942126    -0.01025659
 c      1.33160396     0.97092771    -0.00577281
 h     -0.12072578    -2.14303524     0.44157870
 h     -1.71843029     1.71603227    -0.90302480
 h      0.24355086     2.88935342    -0.14104135
 h      2.54480813     1.33001698     0.23321263
 o      2.24765510    -1.23503143    -0.01942381
 h      3.21892710    -0.88394497    -0.17296773
 c     -2.62476965    -0.92607926    -0.01064337
 h     -2.68162014    -2.00050874    -0.30487762
 h     -3.20564573    -0.62404031     0.93227675
 h     -3.22755848    -0.30800834    -0.83217670
 h     -1.85204633     1.66624235     0.90719421
          17

 c      1.24981688    -0.37093407    -0.00685201
 c     -0.10408307    -1.06843235     0.05425036
 c     -1.23595806    -0.24264589    -0.03006854
 c     -1.23917114     1.31996031     0.02849241
 c      0.18681104     1.83689632    -0.00806814
 c      1.32915231     0.97233489    -0.01295646
 h     -0.11438465    -2.10231847     0.45897597
 h     -1.71819710     1.73208927    -0.90984815
 h      0.25582141     2.89966552    -0.17004905
 h      2.55724507     1.33190086     0.23715490
 o      2.24523003    -1.24338097    -0.01690425
 h      3.30664087    -0.88508634    -0.16276519
 c     -2.62117549    -0.93266808    -0.01130818
 h     -2.66048145    -2.01317480    -0.30263647
 h     -3.18427758    -0.63346652     0.92732406
 h     -3.23759030    -0.29463504    -0.85573990
 h     -1.83185537     1.65389429     0.88516032
          17

 c      1.25097768    -0.37173188    -0.00674931
 c     -0.10101995    -1.06617538     0.05014537
 c     -1.24359643    -0.23686518    -0.02933488
 c     -1.25112622     1.32522170     0.03805049
 c      0.18999187     1.83296559    -0.00590431
 c      1.32890057     0.97623603    -0.01894719
 h     -0.10990516    -2.05747789     0.47148315
 h     -1.72026323     1.74578313    -0.91003694
 h      0.27237259     2.91492176    -0.19919966
 h      2.53404168     1.32986544     0.23136234
 o      2.24514345    -1.25135947    -0.01467594
 h      3.35295474    -0.89422717    -0.14664094
 c     -2.61771116    -0.93719250    -0.01367951
 h     -2.63769431    -2.01887637    -0.29540362
 h     -3.15842841    -0.64686367     0.91715222
 h     -3.23838532    -0.29508871    -0.86380626
 h     -1.81343673     1.64277333     0.86620971
          17

 c      1.25180554    -0.37459420    -0.00708195
 c     -0.09735818    -1.06121164     0.04620148
 c     -1.25228543    -0.23239169    -0.02793436
 c     -1.26125272     1.32933062     0.04534229
 c      0.19321325     1.82837573    -0.00392485
 c      1.33078802     0.98231240    -0.02370275
 h     -0.10770979    -2.01867643     0.48254752
 h     -1.72429164     1.75630935    -0.90205181
 h      0.29198286     2.92739983    -0.22690305
 h      2.47725474     1.32468678     0.21587116
 o      2.24758459    -1.25883643    -0.01271977
 h      3.35321338    -0.91202417    -0.12484554
 c     -2.61424489    -0.93967461    -0.01806678
 h     -2.61383219    -2.01781674    -0.28382171
 h     -3.13125839    -0.66302056     0.90560670
 h     -3.22961478    -0.31038984    -0.85555008
 h     -1.80470895     1.63757609     0.86195729
          17

 c      1.25237451    -0.37933555    -0.00789822
 c     -0.09332535    -1.05275780     0.04218483
 c     -1.26157367    -0.22928688    -0.02591778
 c     -1.26899165     1.33210785     0.04975406
 c      0.19632749     1.82375368    -0.00230781
 c      1.33439019     0.98997747    -0.02725754
 h     -0.10808725    -1.99477994     0.49572711
 h     -1.73047905     1.76356551    -0.88587207
 h      0.31323906     2.93093445    -0.25150601
 h      2.39367566     1.31864019     0.19171688
 o      2.25244405    -1.26575253    -0.01098222
 h      3.30784223    -0.93782398    -0.09824381
 c     -2.61053382    -0.94022346    -0.02463576
 h     -2.58935603    -2.01183819    -0.26898244
 h     -3.10618634    -0.68040898     0.89763600
 h     -3.21267906    -0.33967304    -0.83254484
 h     -1.81026062     1.64115548     0.87965615
          17

 c      1.25274072    -0.38567696    -0.00923938
 c     -0.08913471    -1.04064764     0.03807472
 c     -1.27098552    -0.22748381    -0.02336181
 c     -1.27436108     1.33364649     0.05170518
 c      0.19918380     1.81947954    -0.00122036
 c      1.33849476     0.99831402    -0.02980399
 h     -0.11109434    -1.98850618     0.51224301
 h     -1.73955033     1.76820986    -0.86310308
 h      0.33475301     2.92225738    -0.27172197
 h      2.29958095     1.31693744     0.16187601
 o      2.25924197    -1.27214126    -0.00938146
 h      3.22334808    -0.96936361    -0.06820761
 c     -2.60626155    -0.93906426    -0.03321890
 h     -2.56454857    -2.00400867    -0.25225711
 h     -3.08585913    -0.69773678     0.89752560
 h     -3.19123505    -0.37971087    -0.79941064
 h     -1.82760863     1.65231718     0.91614920
          17

 c      1.25298565    -0.39329251    -0.01112597
 c     -0.08499338    -1.02546147     0.03415794
 c     -1.28005294    -0.22678515    -0.02036953
 c     -1.27777861     1.33421938     0.05240188
 c      0.20161784     1.81565784    -0.00079617
 c      1.34057662     1.00593842    -0.03178440
 h     -0.11642905    -1.99490758     0.52975033
 h     -1.75266541     1.77158652    -0.83672128
 h      0.35533255     2.90126170    -0.28689222
 h      2.22667335     1.32994447     0.13225086
 o      2.26654651    -1.27830135    -0.00779166
 h      3.12136660    -0.99994860    -0.03687104
 c     -2.60101458    -0.93664053    -0.04305152
 h     -2.53950975    -1.99776366    -0.23502701
 h     -3.07116033    -0.71446019     0.90678455
 h     -3.17225206    -0.42403654    -0.76505298
 h     -1.84934477     1.66693797     0.96054417
          17

 c      1.25323626    -0.40184609    -0.01354507
 c     -0.08110601    -1.00821161     0.03089294
 c     -1.28834952    -0.22687496    -0.01706703
 c     -1.27966986     1.33407011     0.05314728
 c      0.20341764     1.81213736    -0.00110989
 c      1.33766137     1.01123677    -0.03369320
 h     -0.12342559    -2.00502229     0.54384101
 h     -1.77112919     1.77539527    -0.81030106
 h      0.37413047     2.87090894    -0.29716302
 h      2.21190842     1.37084491     0.10912394
 o      2.27087420    -1.28518799    -0.00608140
 h      3.05612834    -1.01235506    -0.00653912
 c     -2.59424082    -0.93369297    -0.05271542
 h     -2.51424488    -1.99573526    -0.21841446
 h     -3.06105951    -0.73078930     0.92324980
 h     -3.16629963    -0.46313445    -0.74262758
 h     -1.86802453     1.68072544     1.00158717
          17

 c      1.25362236    -0.41097714    -0.01645427
 c     -0.07768235    -0.98994223     0.02870360
 c     -1.29551409    -0.22734983    -0.01359670
 c     -1.28032688     1.33335129     0.05490228
 c      0.20428395     1.80856851    -0.00215124
 c      1.32986634     1.01370296    -0.03546904
 h     -0.13123832    -2.01048305     0.55040936
 h     -1.79579762     1.78103785    -0.78676967
 h      0.39075165     2.83692241    -0.30359893
 h      2.25600448     1.44012714     0.09177126
 o      2.26847603    -1.29402056    -0.00434004
 h      3.08676451    -0.98591174     0.02392666
 c     -2.58549662    -0.93101767    -0.06071028
 h     -2.48881233    -1.99880034    -0.20317083
 h     -3.05346572    -0.74719302     0.94222608
 h     -3.18343099    -0.48869606    -0.74392735
 h     -1.87855384     1.69062410     1.03157693
          17

 c      1.25423312    -0.42024056    -0.01980167
 c     -0.07495080    -0.97151325     0.02786514
 c     -1.30124921    -0.22776195    -0.01010567
 c     -1.27998341     1.33218642     0.05815974
 c      0.20386670     1.80449670    -0.00382478
 c      1.32043768     1.01431281    -0.03667458
 h     -0.13905852    -2.00580394     0.54693376
 h     -1.82632812     1.78889448    -0.76722180
 h      0.40523733     2.80684946    -0.30806287
 h      2.32294878     1.52127538     0.07468046
 o      2.26200555    -1.30397068    -0.00270133
 h      3.17221844    -0.93420463     0.05637458
 c     -2.57509962    -0.92893960    -0.06647868
 h     -2.46343699    -2.00591878    -0.18977093
 h     -3.04631857    -0.76391141     0.95857787
 h     -3.22427391    -0.50044206    -0.76918213
 h     -1.87820782     1.69488970     1.04661166
          17

 c      1.25514232    -0.42915088    -0.02353965
 c     -0.07312053    -0.95353621     0.02848134
 c     -1.30530485    -0.22766096    -0.00673165
 c     -1.27890170     1.33072393     0.06298209
 c      0.20186850     1.79952332    -0.00600416
 c      1.31216472     1.01410661    -0.03708942
 h     -0.14625387    -1.98882641     0.53270077
 h     -1.86077141     1.79805045    -0.75063921
 h      0.41780639     2.78784795    -0.31260325
 h      2.38194803     1.59756489     0.05480251
 o      2.25544748    -1.31360529    -0.00102954
 h      3.25091277    -0.88134509     0.08841085
 c     -2.56424993    -0.92731682    -0.07057186
 h     -2.43853460    -2.01468499    -0.17859122
 h     -3.03822610    -0.78079202     0.96826091
 h     -3.27805368    -0.50552126    -0.80652880
 h     -1.86605147     1.69283060     1.04581075
          17

 c      1.25641290    -0.43726364    -0.02762869
 c     -0.07233520    -0.93635717     0.03049654
 c     -1.30748016    -0.22663187    -0.00359311
 c     -1.27736804     1.32912188     0.06910572
 c      0.19813837     1.79353546    -0.00862161
 c      1.30647363     1.01362870    -0.03672613
 h     -0.15245632    -1.96066475     0.50867439
 h     -1.89593175     1.80669795    -0.73474933
 h      0.42828612     2.78352477    -0.31843939
 h      2.41784907     1.65890764     0.03182537
 o      2.25059789    -1.32221073     0.00082759
 h      3.29588032    -0.83986928     0.11742689
 c     -2.55430609    -0.92603346    -0.07384049
 h     -2.41465613    -2.02220627    -0.17002956
 h     -3.02864272    -0.79735762     0.96894591
 h     -3.33100702    -0.51145920    -0.84225677
 h     -1.84264887     1.68469073     1.03090081
          17

 c      1.25806917    -0.44420947    -0.03203491
 c     -0.07264088    -0.92003654     0.03371023
 c     -1.30764673    -0.22432535    -0.00078547
 c     -1.27560075     1.32747954     0.07602364
 c      0.19272474     1.78683217    -0.01172774
 c      1.30393793     1.01310618    -0.03569890
 h     -0.15764233    -1.92576304     0.47735439
 h     -1.92826795     1.81288112    -0.71728443
 h      0.43562005     2.79205332    -0.32528765
 h      2.42496237     1.70008613     0.00660022
 o      2.24805704    -1.32949637     0.00296644
 h      3.29894170    -0.81516604     0.14175653
 c     -2.54623842    -0.92518336    -0.07692674
 h     -2.39236615    -2.02601052    -0.16452988
 h     -3.01785216    -0.81293506     0.96019053
 h     -3.37274337    -0.52266803    -0.86707946
 h     -1.81022733     1.67177815     1.00649612
          17

 c      1.26007825    -0.44969234    -0.03672452
 c     -0.07396957    -0.90434839     0.03780059
 c     -1.30577932    -0.22047991     0.00161852
 c     -1.27363598     1.32576378     0.08299936
 c      0.18585663     1.77999434    -0.01546589
 c      1.30469091     1.01265294    -0.03415796
 h     -0.16219147    -1.89180486     0.44250428
 h     -1.95477251     1.81512497    -0.69683312
 h      0.43803916     2.80746036    -0.33170851
 h      2.40213580     1.71853745    -0.01965958
 o      2.24795813    -1.33533486     0.00544832
 h      3.25920182    -0.80967781     0.16035175
 c     -2.54053933    -0.92495275    -0.08025619
 h     -2.37211179    -2.02471601    -0.16254267
 h     -3.00689320    -0.82677575     0.94348011
 h     -3.39715529    -0.54080687    -0.87634660
 h     -1.77307253     1.65673637     0.98080306
          17

 c      1.26234354    -0.45348616    -0.04165694
 c     -0.07614213    -0.88889114     0.04239622
 c     -1.30198270    -0.21493498     0.00356641
 c     -1.27128843     1.32378841     0.08910245
 c      0.17787450     1.77361404    -0.01999557
 c      1.30857930     1.01234783    -0.03226899
 h     -0.16680943    -1.86833082     0.40828860
 h     -1.97351321     1.81275995    -0.67309025
 h      0.43376157     2.82273748    -0.33605926
 h      2.35093436     1.71343380    -0.04564127
 o      2.25014488    -1.33969897     0.00830525
 h      3.18029780    -0.82393449     0.17269613
 c     -2.53729559    -0.92548376    -0.08414886
 h     -2.35412322    -2.01835408    -0.16445556
 h     -2.99742486    -0.83816562     0.92214432
 h     -3.40149400    -0.56580511    -0.86872165
 h     -1.73735037     1.64348083     0.96546915
          17

 c      1.26471096    -0.45544236    -0.04677965
 c     -0.07890189    -0.87340800     0.04721702
 c     -1.29650801    -0.20763647     0.00502215
 c     -1.26830242     1.32131964     0.09350115
 c      0.16916441     1.76809369    -0.02543291
 c      1.31512228     1.01218226    -0.03020565
 h     -0.17216776    -1.86287616     0.37760580
 h     -1.98386545     1.80601169    -0.64675062
 h      0.42161696     2.83230308    -0.33721747
 h      2.27617981     1.68613299    -0.07005561
 o      2.25395504    -1.34277954     0.01148960
 h      3.07389550    -0.85455733     0.17960551
 c     -2.53625069    -0.92681624    -0.08884664
 h     -2.33835650    -2.00835974    -0.17051194
 h     -2.99142650    -0.84654200     0.90090564
 h     -3.38584429    -0.59637692    -0.84549300
 h     -1.70900301     1.63587488     0.97201708
          17

 c      1.26698656    -0.45549574    -0.05202851
 c     -0.08196740    -0.85817919     0.05219492
 c     -1.28975326    -0.19863661     0.00595984
 c     -1.26465303     1.31829500     0.09605621
 c      0.16011579     1.76357727    -0.03182629
 c      1.32326515     1.01184072    -0.02812709
 h     -0.17840420    -1.87625193     0.35070165
 h     -1.98658526     1.79598607    -0.61931730
 h      0.40134134     2.83307504    -0.33483648
 h      2.18896631     1.64244558    -0.09194997
 o      2.25751513    -1.34542854     0.01469426
 h      2.97094498    -0.88708594     0.18609847
 c     -2.53681646    -0.92891140    -0.09439412
 h     -2.32448909    -1.99725243    -0.18072825
 h     -2.99061567    -0.85162398     0.88473648
 h     -3.35363237    -0.62996637    -0.81092745
 h     -1.69003609     1.63515165     1.00459029
          17

 c      1.26897968    -0.45364233    -0.05733063
 c     -0.08506882    -0.84407804     0.05743378
 c     -1.28224041    -0.18808717     0.00635828
 c     -1.26063081     1.31491365     0.09759575
 c      0.15109076     1.75996168    -0.03914771
 c      1.33092507     1.01028999    -0.02610067
 h     -0.18499108    -1.90176839     0.32570531
 h     -1.98378008     1.78459101    -0.59290128
 h      0.37363549     2.82471764    -0.32935073
 h      2.11210816     1.59708325    -0.11166262
 o      2.25721154    -1.34968994     0.01709169
 h      2.93000281    -0.88776103     0.20553808
 c     -2.53802511    -0.93174222    -0.10038946
 h     -2.31199161    -1.98800683    -0.19482736
 h     -2.99566938    -0.85352893     0.87709122
 h     -3.31316080    -0.66232486    -0.77350584
 h     -1.67742264     1.63887820     1.05642461
          17

 c      1.27058107    -0.44989750    -0.06259799
 c     -0.08796816    -0.83220510     0.06305564
 c     -1.27456142    -0.17622845     0.00620193
 c     -1.25658389     1.31147150     0.09943498
 c      0.14239818     1.75693639    -0.04729030
 c      1.33498514     1.00567482    -0.02398539
 h     -0.19109247    -1.92937704     0.30049386
 h     -1.97863420     1.77429796    -0.56989081
 h      0.34007365     2.80960008    -0.32192851
 h      2.08022149     1.57474949    -0.13219589
 o      2.25168290    -1.35645587     0.01818921
 h      2.97357932    -0.84153243     0.24590598
 c     -2.53850223    -0.93539252    -0.10579423
 h     -2.30029566    -1.98319530    -0.21221782
 h     -3.00570938    -0.85280525     0.87841473
 h     -3.27871551    -0.68737182    -0.74668287
 h     -1.66631514     1.64305452     1.11514097
          17

 c      1.27180949    -0.44433701    -0.06771723
 c     -0.09046811    -0.82349798     0.06909534
 c     -1.26729821    -0.16338143     0.00549051
 c     -1.25271932     1.30820326     0.10274376
 c      0.13426587     1.75403683    -0.05608211
 c      1.33364286     0.99704540    -0.02161958
 h     -0.19597558    -1.95017771     0.27392524
 h     -1.97464787     1.76761367    -0.55232735
 h      0.30286305     2.79249788    -0.31435648
 h      2.11240695     1.59001900    -0.15685672
 o      2.24432406    -1.36344132     0.01887324
 h      3.04783354    -0.78446349     0.29300778
 c     -2.53684101    -0.94000373    -0.10925898
 h     -2.28901843    -1.98417671    -0.23204850
 h     -3.01853121    -0.85032408     0.88607761
 h     -3.26620514    -0.69897643    -0.74489576
 h     -1.65315017     1.64445887     1.16959726
          17

 c      1.27274748    -0.43721403    -0.07255957
 c     -0.09240104    -0.81855094     0.07548084
 c     -1.26093830    -0.14994954     0.00425259
 c     -1.24915381     1.30529271     0.10825462
 c      0.12684431     1.75073318    -0.06532405
 c      1.32869378     0.98614963    -0.01931876
 h     -0.19920450    -1.95849481     0.24597577
 h     -1.97441725     1.76630984    -0.54104982
 h      0.26447254     2.77957133    -0.30868998
 h      2.18596565     1.62652396    -0.18310867
 o      2.23764995    -1.36887876     0.01993760
 h      3.11186237    -0.74417054     0.33384841
 c     -2.53262904    -0.94548091    -0.11016161
 h     -2.27813501    -1.99069306    -0.25331699
 h     -3.03143575    -0.84707739     0.89575190
 h     -3.28047797    -0.69525461    -0.77250563
 h     -1.63631489     1.64133157     1.21248554
          17

 c      1.27347693    -0.42896581    -0.07699820
 c     -0.09364485    -0.81755704     0.08205165
 c     -1.25581689    -0.13643348     0.00254970
 c     -1.24605284     1.30295639     0.11624612
 c      0.12027297     1.74660514    -0.07484635
 c      1.32290183     0.97543600    -0.01762003
 h     -0.20066581    -1.95228465     0.21741793
 h     -1.97855285     1.77076425    -0.53508204
 h      0.22716878     2.77611861    -0.30664343
 h      2.26737561     1.66057044    -0.20550547
 o      2.23259959    -1.37206810     0.02171989
 h      3.14931773    -0.73073442     0.36256818
 c     -2.52683639    -0.95136789    -0.10913662
 h     -2.26802056    -2.00096647    -0.27496479
 h     -3.04203427    -0.84399904     0.90305954
 h     -3.31008196    -0.68023798    -0.81905371
 h     -1.61558059     1.63309542     1.23997353
          17

 c      1.27405622    -0.42014654    -0.08091339
 c     -0.09414696    -0.82028026     0.08858132
 c     -1.25209728    -0.12344088     0.00046487
 c     -1.24368878     1.30148274     0.12664900
 c      0.11472861     1.74156568    -0.08456058
 c      1.31799363     0.96653306    -0.01688727
 h     -0.20057264    -1.93322896     0.18949529
 h     -1.98558069     1.77989959    -0.53182591
 h      0.19263958     2.78379597    -0.30900302
 h      2.33569008     1.67872481    -0.22043385
 o      2.22942623    -1.37277953     0.02433050
 h      3.15476283    -0.74645099     0.37691362
 c     -2.52080724    -0.95713116    -0.10732705
 h     -2.25933742    -2.01220751    -0.29593372
 h     -3.04869572    -0.84186266     0.90465781
 h     -3.33880014    -0.66011729    -0.86913472
 h     -1.59151296     1.61997833     1.25078412
          17

 c      1.27450314    -0.41135556    -0.08419116
 c     -0.09392720    -0.82603049     0.09480062
 c     -1.24977637    -0.11166318    -0.00191113
 c     -1.24237835     1.30118884     0.13917218
 c      0.11040944     1.73594839    -0.09447061
 c      1.31480156     0.96036979    -0.01729900
 h     -0.19950671    -1.90701338     0.16365774
 h     -1.99287813     1.79176070    -0.52799178
 h      0.16200872     2.79948859    -0.31550673
 h      2.38079876     1.67589114    -0.22635414
 o      2.22810813    -1.37099201     0.02777788
 h      3.12742728    -0.79037445     0.37630455
 c     -2.51545160    -0.96237880    -0.10569374
 h     -2.25279178    -2.02143576    -0.31522634
 h     -3.05072147    -0.84123196     0.89878157
 h     -3.35516215    -0.63992563    -0.91105229
 h     -1.56518923     1.60283287     1.24575268
          17

 c      1.27478862    -0.40317471    -0.08672080
 c     -0.09305662    -0.83369147     0.10043162
 c     -1.24870982    -0.10181314    -0.00448633
 c     -1.24236183     1.30232759     0.15336242
 c      0.10748066     1.73035301    -0.10463128
 c      1.31370815     0.95747752    -0.01893075
 h     -0.19843178    -1.88320390     0.14125641
 h     -1.99788215     1.80429053    -0.52062284
 h      0.13613782     2.81701277    -0.32530299
 h      2.39824771     1.65115476    -0.22290623
 o      2.22836679    -1.36688499     0.03196784
 h      3.07097252    -0.85863827     0.36186853
 c     -2.51117502    -0.96685523    -0.10491868
 h     -2.24887779    -2.02631143    -0.33200200
 h     -3.04838608    -0.84242830     0.88548450
 h     -3.35342361    -0.62290602    -0.93812678
 h     -1.53819038     1.58317486     1.22813156
          17

 c      1.27484766    -0.39611567    -0.08839253
 c     -0.09163205    -0.84194254     0.10523493
 c     -1.24865574    -0.09453295    -0.00716734
 c     -1.24369338     1.30498896     0.16856355
 c      0.10602720     1.72539100    -0.11509097
 c      1.31486468     0.95810145    -0.02180261
 h     -0.19849062    -1.87304308     0.12317506
 h     -1.99890784     1.81590450    -0.50771757
 h      0.11582554     2.82999498    -0.33755041
 h      2.38668734     1.60584952    -0.21039872
 o      2.22929594    -1.36103735     0.03655659
 h      2.99920867    -0.94127709     0.33874789
 c     -2.50803895    -0.97037175    -0.10551241
 h     -2.24771189    -2.02571111    -0.34569041
 h     -3.04290758    -0.84550588     0.86669416
 h     -3.33183868    -0.61089150    -0.94740492
 h     -1.51273500     1.56334154     1.20451615
          17

 c      1.27461998    -0.39056505    -0.08909388
 c     -0.08978107    -0.84976583     0.10904495
 c     -1.24932671    -0.09030149    -0.00985451
 c     -1.24618305     1.30903662     0.18385319
 c      0.10603331     1.72150881    -0.12585311
 c      1.31818926     0.96216090    -0.02588340
 h     -0.20043185    -1.88400125     0.10964303
 h     -1.99549718     1.82578904    -0.48844825
 h      0.10178857     2.83390317    -0.35177920
 h      2.34780249     1.54342228    -0.18975533
 o      2.22847223    -1.35481288     0.04060108
 h      2.94982402    -1.01606496     0.32156042
 c     -2.50587510    -0.97276703    -0.10786919
 h     -2.24897579    -2.01997813    -0.35608401
 h     -3.03629165    -0.85025356     0.84599363
 h     -3.29149265    -0.60458839    -0.93873620
 h     -1.49167597     1.54648964     1.18551730
          17

 c      1.27410051    -0.38671850    -0.08870726
 c     -0.08769110    -0.85693060     0.11176338
 c     -1.25043517    -0.08937057    -0.01243516
 c     -1.24943069     1.31413034     0.19818285
 c      0.10739412     1.71892313    -0.13686362
 c      1.32312297     0.96910770    -0.03105620
 h     -0.20399118    -1.91453539     0.10050842
 h     -1.98849534     1.83401267    -0.46318784
 h      0.09455177     2.82685186    -0.36799631
 h      2.28886344     1.47076611    -0.16285983
 o      2.22229446    -1.34988978     0.04269814
 h      2.97877125    -1.05632503     0.33207723
 c     -2.50431811    -0.97391787    -0.11219215
 h     -2.25195590    -2.01088144    -0.36337569
 h     -3.03091035    -0.85627152     0.82787478
 h     -3.23625357    -0.60343813    -0.91489722
 h     -1.47783728     1.53589054     1.18383418
          17

 c      1.27331457    -0.38451194    -0.08713062
 c     -0.08561502    -0.86392187     0.11333170
 c     -1.25172277    -0.09175111    -0.01477709
 c     -1.25296578     1.31985707     0.21091297
 c      0.10995177     1.71761773    -0.14801634
 c      1.32809918     0.97771975    -0.03706112
 h     -0.20793193    -1.95514473     0.09565849
 h     -1.98000050     1.84152998    -0.43347697
 h      0.09434438     2.80974396    -0.38667133
 h      2.22859983     1.40074597    -0.13309777
 o      2.21158057    -1.34582476     0.04314913
 h      3.07229519    -1.07046740     0.36497121
 c     -2.50277527    -0.97381063    -0.11827457
 h     -2.25567909    -2.00125553    -0.36811346
 h     -3.02873945    -0.86314109     0.81629774
 h     -3.17368938    -0.60495361    -0.88278892
 h     -1.47246100     1.53328476     1.20770961
          17

 c      1.27223520    -0.38366714    -0.08431552
 c     -0.08381275    -0.87143831     0.11372299
 c     -1.25296884    -0.09724040    -0.01672609
 c     -1.25637976     1.32585967     0.22233796
 c      0.11351793     1.71736105    -0.15915947
 c      1.33018469     0.98611137    -0.04352598
 h     -0.21071940    -1.99432546     0.09509233
 h     -1.97311343     1.85005608    -0.40181921
 h      0.10104007     2.78614702    -0.40871854
 h      2.20158746     1.35248220    -0.10480848
 o      2.20013978    -1.34146246     0.04334363
 h      3.17047094    -1.07948407     0.39787312
 c     -2.50038888    -0.97266521    -0.12524248
 h     -2.25915424    -1.99425039    -0.37106879
 h     -3.03053029    -0.87059174     0.81300230
 h     -3.11603763    -0.60379182    -0.85489382
 h     -1.47407413     1.53765574     1.25446753
          17

 c      1.27076624    -0.38385539    -0.08028048
 c     -0.08248298    -0.88000237     0.11294561
 c     -1.25398540    -0.10546650    -0.01810958
 c     -1.25933474     1.33183681     0.23346361
 c      0.11784675     1.71776063    -0.17010146
 c      1.32692070     0.99280835    -0.05025048
 h     -0.21112264    -2.02315577     0.09876704
 h     -1.97122995     1.86159804    -0.37103920
 h      0.11415643     2.76174987    -0.43544590
 h      2.23712837     1.33939104    -0.07978568
 o      2.19016438    -1.33648786     0.04402079
 h      3.24005573    -1.09125660     0.41903960
 c     -2.49621777    -0.97096721    -0.13166115
 h     -2.26168329    -1.99229375    -0.37305120
 h     -3.03551465    -0.87850998     0.81668521
 h     -3.07800381    -0.59236434    -0.84729005
 h     -1.47938654     1.54607334     1.31259307
          17

 c      1.26877115    -0.38480398    -0.07509602
 c     -0.08172917    -0.88983166     0.11104039
 c     -1.25461200    -0.11593950    -0.01874895
 c     -1.26155504     1.33751600     0.24529757
 c      0.12258487     1.71839865    -0.18063479
 c      1.31974467     0.99805256    -0.05729950
 h     -0.20844886    -2.03675323     0.10648874
 h     -1.97678022     1.87751901    -0.34319132
 h      0.13292175     2.74286149    -0.46830567
 h      2.31934392     1.35430169    -0.05623116
 o      2.18254312    -1.33099596     0.04543065
 h      3.26900424    -1.10688989     0.42471501
 c     -2.48992473    -0.96911880    -0.13647673
 h     -2.26309438    -1.99619314    -0.37474039
 h     -3.04190966    -0.88678181     0.82373937
 h     -3.06783094    -0.56603493    -0.86922688
 h     -1.48505783     1.55546542     1.36927150
          17

 c      1.26611780    -0.38627150    -0.06885551
 c     -0.08154927    -0.90082879     0.10806899
 c     -1.25471447    -0.12810642    -0.01848192
 c     -1.26289131     1.34270787     0.25841022
 c      0.12729604     1.71904174    -0.19059046
 c      1.31208955     1.00272632    -0.06462437
 h     -0.20256256    -2.03426286     0.11789287
 h     -1.98995215     1.89754453    -0.31860557
 h      0.15634028     2.73382933    -0.50831402
 h      2.40946935     1.38200689    -0.03347822
 o      2.17762136    -1.32519143     0.04763423
 h      3.25403767    -1.12547122     0.41427387
 c     -2.48230293    -0.96700261    -0.13995286
 h     -2.26375578    -2.00482744    -0.37659212
 h     -3.04776294    -0.89514144     0.82987775
 h     -3.08010080    -0.52877074    -0.91353692
 h     -1.48856635     1.56352640     1.41497461
          17

 c      1.26269872    -0.38801605    -0.06165834
 c     -0.08184490    -0.91258044     0.10410108
 c     -1.25418135    -0.14140156    -0.01718744
 c     -1.26336479     1.34736222     0.27290527
 c      0.13154960     1.71981312    -0.19990685
 c      1.30636129     1.00725405    -0.07202398
 h     -0.19385393    -2.01876867     0.13249843
 h     -2.00840279     1.91950784    -0.29586586
 h      0.18314673     2.73468787    -0.55528991
 h      2.48097954     1.41227276    -0.01260998
 o      2.17545215    -1.31930714     0.05060587
 h      3.19642979    -1.14534474     0.38856539
 c     -2.47468292    -0.96423477    -0.14315490
 h     -2.26439330    -2.01549702    -0.37883436
 h     -3.05156955    -0.90314549     0.83145719
 h     -3.10221033    -0.48978538    -0.96398105
 h     -1.48822179     1.56876676     1.44409962
          17

 c      1.25843110    -0.38982657    -0.05360885
 c     -0.08244288    -0.92435352     0.09920676
 c     -1.25291256    -0.15528360    -0.01479733
 c     -1.26311430     1.35154156     0.28856969
 c      0.13500480     1.72116231    -0.20865776
 c      1.30372725     1.01165332    -0.07927360
 h     -0.18319271    -1.99731923     0.14984730
 h     -2.02826606     1.94010852    -0.27275797
 h      0.21169967     2.74114192    -0.60750562
 h      2.52157662     1.43982020     0.00498440
 o      2.17562912    -1.31359962     0.05418641
 h      3.10446166    -1.16389999     0.35064471
 c     -2.46816685    -0.96062693    -0.14702888
 h     -2.26580789    -2.02480229    -0.38155943
 h     -3.05256633    -0.91022940     0.82617583
 h     -3.12341196    -0.45705785    -1.00683650
 h     -1.48295410     1.57032988     1.45430292
          17

 c      1.25327099    -0.39156625    -0.04482079
 c     -0.08312726    -0.93517187     0.09345349
 c     -1.25081541    -0.16925672    -0.01129236
 c     -1.26228571     1.35533837     0.30500002
 c      0.13746019     1.72363598    -0.21700894
 c      1.30462895     1.01579301    -0.08617720
 h     -0.17176624    -1.98010678     0.16970916
 h     -2.04562735     1.95605693    -0.24738068
 h      0.24000642     2.74693710    -0.66213533
 h      2.52672809     1.46193895     0.01813955
 o      2.17654975    -1.30842320     0.05786173
 h      3.00489059    -1.17602757     0.30926118
 c     -2.46344270    -0.95625448    -0.15215707
 h     -2.26862095    -2.02968289    -0.38486841
 h     -3.05083600    -0.91578382     0.81336183
 h     -3.13716852    -0.43529528    -1.03409702
 h     -1.47219724     1.56788749     1.44613883
          17

 c      1.24723839    -0.39315077    -0.03542094
 c     -0.08369049    -0.94411737     0.08691423
 c     -1.24782199    -0.18287711    -0.00669325
 c     -1.26093116     1.35879330     0.32161982
 c      0.13885995     1.72763729    -0.22514065
 c      1.30907497     1.01953461    -0.09257592
 h     -0.16068331    -1.97712303     0.19214700
 h     -2.05761323     1.96492205    -0.21879778
 h      0.26593292     2.74650248    -0.71612078
 h      2.49587949     1.47718354     0.02595023
 o      2.17433230    -1.30440860     0.06048621
 h      2.96012191    -1.17148219     0.28321345
 c     -2.46086640    -0.95131536    -0.15886962
 h     -2.27313607    -2.02821653    -0.38899194
 h     -3.04730415    -0.91923161     0.79403227
 h     -3.14022353    -0.42655339    -1.04223968
 h     -1.45594112     1.56168930     1.42347770
          17

 c      1.24041544    -0.39441604    -0.02555047
 c     -0.08400629    -0.95082241     0.07971000
 c     -1.24392138    -0.19574986    -0.00105321
 c     -1.25894384     1.36183736     0.33761006
 c      0.13926775     1.73330341    -0.23318859
 c      1.31668718     1.02275786    -0.09834952
 h     -0.15049055    -1.99253272     0.21707061
 h     -2.06291826     1.96552396    -0.18720916
 h      0.28745757     2.73639571    -0.76689931
 h      2.43167650     1.48510637     0.02779866
 o      2.16614229    -1.30209841     0.06135506
 h      3.01618721    -1.14212318     0.28431470
 c     -2.46053745    -0.94600818    -0.16734663
 h     -2.27931339    -2.02004296    -0.39434340
 h     -3.04362276    -0.92010625     0.77074324
 h     -3.13164022    -0.43099334    -1.03090386
 h     -1.43488678     1.55272104     1.39449967
          17

 c      1.23293637    -0.39502295    -0.01536060
 c     -0.08406153    -0.95572014     0.07206860
 c     -1.23918785    -0.20752621     0.00554747
 c     -1.25603895     1.36426568     0.35187403
 c      0.13882533     1.74048668    -0.24121182
 c      1.32654428     1.02528395    -0.10343593
 h     -0.14108796    -2.02170292     0.24346139
 h     -2.06197867     1.95804320    -0.15385843
 h      0.30287036     2.71567473    -0.81285172
 h      2.34182274     1.48703746     0.02364555
 o      2.15583936    -1.30102064     0.06160831
 h      3.11384615    -1.09778892     0.29508298
 c     -2.46231412    -0.94049367    -0.17760072
 h     -2.28680862    -2.00645208    -0.40149931
 h     -3.04185443    -0.91813277     0.74710970
 h     -3.11264817    -0.44701065    -1.00265368
 h     -1.41043114     1.54275017     1.37202631
          17

 c      1.22504205    -0.39459773    -0.00500043
 c     -0.08388962    -0.95974684     0.06432123
 c     -1.23379203    -0.21791131     0.01300269
 c     -1.25180988     1.36577930     0.36329261
 c      0.13770344     1.74878001    -0.24917252
 c      1.33682573     1.02664943    -0.10789056
 h     -0.13214061    -2.05456617     0.26922227
 h     -2.05695299     1.94399172    -0.12080900
 h      0.31093642     2.68580099    -0.85360199
 h      2.24380348     1.48848465     0.01479684
 o      2.14711629    -1.30059769     0.06218313
 h      3.19629045    -1.05022097     0.30117340
 c     -2.46577110    -0.93494805    -0.18932086
 h     -2.29504430    -1.99015537    -0.41111093
 h     -3.04389235    -0.91329240     0.72687339
 h     -3.08740387    -0.47063612    -0.96391405
 h     -1.38402892     1.53374981     1.37027347
          17

 c      1.21708815    -0.39287468     0.00538949
 c     -0.08351135    -0.96384327     0.05683028
 c     -1.22799567    -0.22667757     0.02117568
 c     -1.24585568     1.36611232     0.37140795
 c      0.13604614     1.75756736    -0.25692981
 c      1.34450947     1.02579029    -0.11196062
 h     -0.12344392    -2.08120586     0.29183969
 h     -2.05143413     1.92597422    -0.09056234
 h      0.31103379     2.65033382    -0.89019778
 h      2.16921506     1.50267625     0.00481591
 o      2.14145463    -1.30050231     0.06340664
 h      3.24081615    -1.00595792     0.29785851
 c     -2.47012354    -0.92969036    -0.20163944
 h     -2.30333244    -1.97468513    -0.42375541
 h     -3.05074386    -0.90585070     0.71265698
 h     -3.06432362    -0.49454181    -0.92650525
 h     -1.35604956     1.52654726     1.39642000
          17

 c      1.20949918    -0.38976514     0.01568045
 c     -0.08292545    -0.96866959     0.04991519
 c     -1.22212670    -0.23367319     0.02989540
 c     -1.23787786     1.36513978     0.37689417
 c      0.13391434     1.76611098    -0.26425355
 c      1.34660009     1.02141683    -0.11595566
 h     -0.11500570    -2.09496245     0.30911425
 h     -2.04960424     1.90705163    -0.06540184
 h      0.30320497     2.61428948    -0.92506263
 h      2.15013834     1.54616661    -0.00203642
 o      2.13927232    -1.30049225     0.06535839
 h      3.24059585    -0.96866777     0.28432574
 c     -2.47427866    -0.92524174    -0.21311640
 h     -2.31105386    -1.96341959    -0.43976291
 h     -3.06207838    -0.89632714     0.70499570
 h     -3.05577603    -0.50840344    -0.90690035
 h     -1.32559124     1.52010753     1.44444910
          17

 c      1.20268739    -0.38541256     0.02575855
 c     -0.08212155    -0.97453646     0.04381276
 c     -1.21653167    -0.23882183     0.03896665
 c     -1.22771638     1.36287222     0.38107555
 c      0.13127649     1.77368875    -0.27087592
 c      1.34323332     1.01389547    -0.11981541
 h     -0.10699324    -2.09309607     0.31956612
 h     -2.05462716     1.88963836    -0.04648257
 h      0.28799305     2.58283819    -0.96137865
 h      2.18303977     1.61701843    -0.00607123
 o      2.14054217    -1.30032274     0.06803460
 h      3.19514907    -0.94073703     0.26110480
 c     -2.47740046    -0.92200351    -0.22246599
 h     -2.31784875    -1.95848467    -0.45907883
 h     -3.07639108    -0.88541170     0.70229166
 h     -3.07131941    -0.50406489    -0.91764121
 h     -1.29174286     1.51260161     1.49995397
          17

 c      1.19699042    -0.38018672     0.03552024
 c     -0.08109746    -0.98139803     0.03866248
 c     -1.21151725    -0.24212313     0.04818977
 c     -1.21542187     1.35942854     0.38512103
 c      0.12808307     1.77975999    -0.27660247
 c      1.33700379     1.00535372    -0.12320247
 h     -0.09966485    -2.07669359     0.32263138
 h     -2.06689620     1.87445069    -0.03315543
 h      0.26605329     2.55941368    -1.00168015
 h      2.23654346     1.69366429    -0.01114859
 o      2.14488617    -1.29976002     0.07137436
 h      3.10922949    -0.92328045     0.22967159
 c     -2.47972468    -0.91973881    -0.22962683
 h     -2.32374143    -1.95996888    -0.48119747
 h     -3.09163686    -0.87385990     0.70164563
 h     -3.10769301    -0.48274428    -0.95562065
 h     -1.25447825     1.50270733     1.54897410
          17

 c      1.19263401    -0.37460590     0.04486251
 c     -0.07987167    -0.98883204     0.03450073
 c     -1.20731120    -0.24365940     0.05737065
 c     -1.20130901     1.35501840     0.38971294
 c      0.12433870     1.78408844    -0.28144539
 c      1.33003290     0.99776702    -0.12590862
 h     -0.09331465    -2.05072092     0.31882176
 h     -2.08353418     1.86039211    -0.02314165
 h      0.23784509     2.54421263    -1.04620662
 h      2.28563137     1.75697457    -0.01981062
 o      2.15124347    -1.29874744     0.07521176
 h      2.99859838    -0.91372483     0.19321181
 c     -2.48230824    -0.91776093    -0.23555996
 h     -2.32913941    -1.96578385    -0.50516728
 h     -3.10588172    -0.86240926     0.69989741
 h     -3.15140015    -0.45306035    -1.00567586
 h     -1.21451306     1.48993457     1.58208600
          17

 c      1.18969451    -0.36924067     0.05368027
 c     -0.07849340    -0.99603739     0.03126070
 c     -1.20405277    -0.24360094     0.06631875
 c     -1.18588702     1.34988543     0.39512401
 c      0.12009708     1.78673271    -0.28567119
 c      1.32342951     0.99234563    -0.12789623
 h     -0.08823249    -2.02400210     0.30982022
 h     -2.09966139     1.84548780    -0.01347869
 h      0.20371977     2.53432383    -1.09233974
 h      2.31786353     1.79676108    -0.03273353
 o      2.15704507    -1.29790662     0.07920099
 h      2.90373059    -0.89824576     0.15777737
 c     -2.48610800    -0.91550468    -0.24126933
 h     -2.33467760    -1.97236330    -0.52969974
 h     -3.11774228    -0.85172612     0.69445983
 h     -3.18940675    -0.42357861    -1.05308110
 h     -1.17287577     1.47441421     1.59447220
          17

 c      1.18809028    -0.36459968     0.06187706
 c     -0.07705185    -1.00196706     0.02880403
 c     -1.20180341    -0.24219621     0.07484504
 c     -1.16971851     1.34423270     0.40137404
 c      0.11541855     1.78791142    -0.28971324
 c      1.31772292     0.98973924    -0.12921562
 h     -0.08466028    -2.00777107     0.29813986
 h     -2.11034255     1.82801631    -0.00151653
 h      0.16427481     2.52538884    -1.13567890
 h      2.32817630     1.80876581    -0.04967611
 o      2.15852957    -1.29883226     0.08300596
 h      2.88526206    -0.84789817     0.12915957
 c     -2.49160514    -0.91268445    -0.24741597
 h     -2.34098228    -1.97591319    -0.55339840
 h     -3.12663511    -0.84237510     0.68388072
 h     -3.21359373    -0.39974390    -1.08855633
 h     -1.13062105     1.45667638     1.58510168
          17

 c      1.18766930    -0.36102350     0.06938250
 c     -0.07568692    -1.00572847     0.02702150
 c     -1.20057086    -0.23974449     0.08276563
 c     -1.15330532     1.33817339     0.40829685
 c      0.11034181     1.78785833    -0.29402754
 c      1.31314797     0.99024227    -0.12995441
 h     -0.08273679    -2.01116444     0.28588630
 h     -2.11202499     1.80716695     0.01452790
 h      0.12056763     2.51341947    -1.17178367
 h      2.31518273     1.79190975    -0.07005536
 o      2.15611677    -1.30132098     0.08683680
 h      2.93838139    -0.76360942     0.10423309
 c     -2.49887106    -0.90917469    -0.25438837
 h     -2.34848738    -1.97355599    -0.57503073
 h     -3.13286889    -0.83479836     0.66812361
 h     -3.22010187    -0.38426017    -1.10751708
 h     -1.08866033     1.43755290     1.55649111
          17

 c      1.18833363    -0.35866429     0.07614970
 c     -0.07456295    -1.00710657     0.02595612
 c     -1.20033088    -0.23656573     0.08990838
 c     -1.13703446     1.33171437     0.41549511
 c      0.10487799     1.78673361    -0.29897929
 c      1.30972773     0.99385221    -0.13021499
 h     -0.08247586    -2.03538411     0.27321860
 h     -2.10323711     1.78324422     0.03542267
 h      0.07406916     2.49584942    -1.19748360
 h      2.28003849     1.74737306    -0.09316461
 o      2.15340288    -1.30309177     0.09092105
 h      3.00739613    -0.68051864     0.07939904
 c     -2.50769665    -0.90489077    -0.26241014
 h     -2.35733275    -1.96401099    -0.59375041
 h     -3.13759688    -0.82930266     0.64858340
 h     -3.20799912    -0.37790419    -1.10862777
 h     -1.04755790     1.41815685     1.51531509
          17

 c      1.19002932    -0.35750504     0.08213955
 c     -0.07382939    -1.00667516     0.02580318
 c     -1.20103593    -0.23297975     0.09611986
 c     -1.12116603     1.32476034     0.42225996
 c      0.09901339     1.78458749    -0.30478369
 c      1.30720966     1.00018118    -0.13010148
 h     -0.08377959    -2.07263122     0.25831729
 h     -2.08485732     1.75766277     0.06095726
 h      0.02646610     2.47185714    -1.21152273
 h      2.22745565     1.67936493    -0.11824469
 o      2.15240952    -1.30270940     0.09523229
 h      3.06067105    -0.62090427     0.05500852
 c     -2.51766276    -0.89974888    -0.27154746
 h     -2.36731974    -1.94784973    -0.60923965
 h     -3.14260144    -0.82606225     0.62780923
 h     -3.17874740    -0.37977631    -1.09330002
 h     -1.00720525     1.39983710     1.47320870
          17

 c      1.19265797    -0.35739180     0.08731577
 c     -0.07360238    -1.00536567     0.02677837
 c     -1.20261696    -0.22929163     0.10127324
 c     -1.10583499     1.31713323     0.42766290
 c      0.09273490     1.78135418    -0.31148100
 c      1.30476728     1.00825866    -0.12970524
 h     -0.08645864    -2.11120116     0.23896339
 h     -2.06017841     1.73285289     0.09004150
 h     -0.02059262     2.44236455    -1.21480238
 h      2.16928123     1.59762252    -0.14466632
 o      2.15386725    -1.29962950     0.09967763
 h      3.08678247    -0.59325787     0.03242334
 c     -2.52814587    -0.89371196    -0.28159487
 h     -2.37792077    -1.92742663    -0.62176343
 h     -3.14985087    -0.82514227     0.60884471
 h     -3.13660224    -0.38682777    -1.06633317
 h     -0.96655460     1.38395008     1.44544504
          17

 c      1.19602022    -0.35808203     0.09164930
 c     -0.07395433    -1.00400628     0.02900925
 c     -1.20498458    -0.22578220     0.10527509
 c     -1.09102336     1.30862222     0.43108771
 c      0.08607449     1.77686615    -0.31893284
 c      1.30053747     1.01634521    -0.12905077
 h     -0.09027554    -2.14086586     0.21384543
 h     -2.03461657     1.71202537     0.12092429
 h     -0.06576514     2.40988265    -1.21041235
 h      2.12979474     1.52015070    -0.17266770
 o      2.15799669    -1.29372002     0.10416522
 h      3.08260537    -0.59990325     0.01294290
 c     -2.53828565    -0.88691554    -0.29186925
 h     -2.38836286    -1.90643313    -0.63211313
 h     -3.16087011    -0.82652509     0.59420103
 h     -3.08956677    -0.39279465    -1.03738880
 h     -0.92414271     1.37135493     1.44429998
          17

 c      1.19979831    -0.35932231     0.09513371
 c     -0.07490741    -1.00312927     0.03251049
 c     -1.20803151    -0.22270126     0.10807293
 c     -1.07652772     1.29906173     0.43292558
 c      0.07914558     1.77089269    -0.32685090
 c      1.29205323     1.02249346    -0.12801342
 h     -0.09499629    -2.15514472     0.18283825
 h     -2.01448332     1.69857341     0.15172978
 h     -0.10823326     2.37812503    -1.20329573
 h      2.14056474     1.46737105    -0.20451810
 o      2.16477800    -1.28507527     0.10861570
 h      3.04910653    -0.63989971    -0.00240199
 c     -2.54703706    -0.87978542    -0.30111370
 h     -2.39781649    -1.88894545    -0.64140148
 h     -3.17617579    -0.83009099     0.58482321
 h     -3.04920468    -0.38777612    -1.02130261
 h     -0.87973910     1.36195572     1.47018650
          17

 c      1.20357123    -0.36092837     0.09780475
 c     -0.07643141    -1.00295342     0.03719916
 c     -1.21163358    -0.22026071     0.10966543
 c     -1.06211404     1.28840800     0.43448498
 c      0.07211427     1.76321936    -0.33489002
 c      1.27910288     1.02630590    -0.12650339
 h     -0.10043126    -2.15156500     0.14675054
 h     -2.00440485     1.69495136     0.18132748
 h     -0.14771139     2.35115059    -1.19912571
 h      2.20703459     1.44193989    -0.24247676
 o      2.17385511    -1.27407005     0.11298696
 h      2.99265621    -0.70803831    -0.01326590
 c     -2.55358354    -0.87283321    -0.30800519
 h     -2.40566596    -1.87806419    -0.65072121
 h     -3.19513016    -0.83553365     0.57969721
 h     -3.02568743    -0.36213116    -1.03199042
 h     -0.83523475     1.35484968     1.51174189
          17

 c      1.20689007    -0.36278124     0.09973695
 c     -0.07844034    -1.00339589     0.04291626
 c     -1.21565607    -0.21862371     0.11010715
 c     -1.04785052     1.27679584     0.43718368
 c      0.06512090     1.75376285    -0.34281395
 c      1.26463565     1.02886824    -0.12481681
 h     -0.10645419    -2.13155970     0.10697732
 h     -2.00457470     1.70147266     0.20994153
 h     -0.18408855     2.33197315    -1.20225344
 h      2.29801012     1.42936117    -0.28446063
 o      2.18401193    -1.26167854     0.11737770
 h      2.93289504    -0.78968178    -0.02160653
 c     -2.55797707    -0.86603591    -0.31226046
 h     -2.41173504    -1.87467728    -0.66077168
 h     -3.21627906    -0.84228317     0.57639223
 h     -3.01963536    -0.31523285    -1.07016408
 h     -0.79349215     1.34886972     1.55464846
          17

 c      1.20941216    -0.36475710     0.10101476
 c     -0.08079568    -1.00406547     0.04945496
 c     -1.21997173    -0.21789358     0.10949675
 c     -1.03423926     1.26453660     0.44202758
 c      0.05822881     1.74266489    -0.35065241
 c      1.25167986     1.03099940    -0.12342909
 h     -0.11301731    -2.10056846     0.06513274
 h     -2.01044387     1.71604347     0.23881527
 h     -0.21683877     2.32126005    -1.21372783
 h      2.38149661     1.41813186    -0.32617114
 o      2.19229132    -1.24988751     0.12227281
 h      2.91597391    -0.85425977    -0.03546883
 c     -2.56101761    -0.85874084    -0.31483043
 h     -2.41633848    -1.87700257    -0.67161903
 h     -3.23786357    -0.84952290     0.57205595
 h     -3.02283217    -0.25711622    -1.12215520
 h     -0.75692074     1.34294586     1.58804398
          17

 c      1.21100472    -0.36667805     0.10170662
 c     -0.08333831    -1.00428430     0.05660114
 c     -1.22448002    -0.21810621     0.10795867
 c     -1.02201617     1.25203822     0.44958421
 c      0.05141822     1.73028770    -0.35871468
 c      1.24199625     1.03291767    -0.12272585
 h     -0.12017163    -2.06782850     0.02258635
 h     -2.01527638     1.73510801     0.26929066
 h     -0.24472116     2.31714536    -1.23099597
 h      2.43971550     1.40375364    -0.36419314
 o      2.19586447    -1.24027446     0.12833539
 h      2.98455420    -0.87828346    -0.06545861
 c     -2.56351439    -0.85031396    -0.31694475
 h     -2.42013073    -1.88123556    -0.68273778
 h     -3.25824321    -0.85628567     0.56424665
 h     -3.02655425    -0.20007958    -1.17200843
 h     -0.72698272     1.33620898     1.60571380
          17

 c      1.21169700    -0.36828806     0.10186146
 c     -0.08593614    -1.00326414     0.06417405
 c     -1.22911158    -0.21922853     0.10563322
 c     -1.01186577     1.23970891     0.46009752
 c      0.04462192     1.71709655    -0.36743610
 c      1.23638263     1.03456269    -0.12297512
 h     -0.12803671    -2.04430695    -0.02001485
 h     -2.01311868     1.75493964     0.30216763
 h     -0.26611805     2.31630568    -1.24953793
 h      2.46498876     1.38537717    -0.39642828
 o      2.19713793    -1.23168683     0.13514226
 h      3.09789337    -0.88273057    -0.10452664
 c     -2.56594839    -0.84049542    -0.31951218
 h     -2.42384431    -1.88296645    -0.69333263
 h     -3.27620012    -0.86156863     0.55144640
 h     -3.02552248    -0.15294219    -1.20883902
 h     -0.70423923     1.32799209     1.60530098
          17

 c      1.21157154    -0.36931029     0.10153103
 c     -0.08849793    -1.00053310     0.07202748
 c     -1.23381766    -0.22116199     0.10267468
 c     -1.00425279     1.22789959     0.47352765
 c      0.03777113     1.70350319    -0.37717888
 c      1.23509945     1.03580427    -0.12437332
 h     -0.13663639    -2.03769896    -0.06269352
 h     -2.00042069     1.77253320     0.33758406
 h     -0.27967706     2.31536522    -1.26496481
 h      2.45484439     1.36358645    -0.42166492
 o      2.19939802    -1.22303337     0.14192780
 h      3.20181385    -0.88799309    -0.13998892
 c     -2.56851991    -0.82931181    -0.32309604
 h     -2.42806005    -1.87855047    -0.70273595
 h     -3.29113648    -0.86444010     0.53329761
 h     -3.01747446    -0.12057028    -1.22703337
 h     -0.68837382     1.31783133     1.58776673
          17

 c      1.21073761    -0.36952773     0.10078459
 c     -0.09097759    -0.99634598     0.07997827
 c     -1.23856020    -0.22374425     0.09925365
 c     -0.99938597     1.21686674     0.48949371
 c      0.03083217     1.68975970    -0.38809833
 c      1.23805517     1.03651481    -0.12707246
 h     -0.14563587    -2.04751424    -0.10513432
 h     -1.97648346     1.78605547     0.37515286
 h     -0.28479788     2.31184838    -1.27435819
 h      2.40997268     1.33967674    -0.43932732
 o      2.20412303    -1.21410003     0.14831142
 h      3.27113773    -0.89993199    -0.16530873
 c     -2.57125320    -0.81690710    -0.32802399
 h     -2.43308813    -1.86595114    -0.71069529
 h     -3.30315331    -0.86412830     0.51062394
 h     -3.00206370    -0.10488634    -1.22473592
 h     -0.67796845     1.30551979     1.55769005
          17

 c      1.20934309    -0.36881364     0.09970729
 c     -0.09336627    -0.99160338     0.08774260
 c     -1.24330380    -0.22675317     0.09555899
 c     -0.99725699     1.20673104     0.50717579
 c      0.02382887     1.67591832    -0.40008803
 c      1.24475987     1.03655553    -0.13116107
 h     -0.15428236    -2.06580233    -0.14572538
 h     -1.94344951     1.79510156     0.41413075
 h     -0.28184004     2.30462155    -1.27679137
 h      2.33478570     1.31579177    -0.44973069
 o      2.21174492    -1.20497996     0.15416095
 h      3.29718815    -0.91861220    -0.17802408
 c     -2.57405239    -0.80345681    -0.33442875
 h     -2.43894409    -1.84508676    -0.71751122
 h     -3.31299267    -0.86008934     0.48526384
 h     -2.98032508    -0.10540840    -1.20308130
 h     -0.67005066     1.29119624     1.52407968
          17

 c      1.20758713    -0.36712747     0.09839215
 c     -0.09566420    -0.98736751     0.09497425
 c     -1.24800638    -0.22991802     0.09179616
 c     -0.99769086     1.19744236     0.52532179
 c      0.01685308     1.66183573    -0.41277684
 c      1.25403100     1.03568492    -0.13656451
 h     -0.16165543    -2.08255793    -0.18185638
 h     -1.90613345     1.80089031     0.45357540
 h     -0.27213329     2.29405279    -1.27342058
 h      2.24091227     1.29576097    -0.45524255
 o      2.22224388    -1.19581617     0.15944431
 h      3.27809038    -0.94243984    -0.17743098
 c     -2.57670894    -0.78919149    -0.34217801
 h     -2.44538045    -1.81784653    -0.72405298
 h     -3.32180889    -0.85204776     0.45970270
 h     -2.95477318    -0.11886661    -1.16661191
 h     -0.65985936     1.27533843     1.50012243
          17

 c      1.20573869    -0.36450669     0.09693140
 c     -0.09785781    -0.98446855     0.10135072
 c     -1.25261309    -0.23294083     0.08817829
 c     -1.00032408     1.18879910     0.54262422
 c      0.01005660     1.64721078    -0.42557051
 c      1.26347403     1.03338656    -0.14282140
 h     -0.16695055    -2.09007701    -0.21091220
 h     -1.87141949     1.80622981     0.49254837
 h     -0.25782809     2.28196602    -1.26729963
 h      2.15349779     1.28671910    -0.46281931
 o      2.23526563    -1.18675468     0.16420144
 h      3.21673208    -0.96892712    -0.16415464
 c     -2.57887618    -0.77452455    -0.35070755
 h     -2.45196898    -1.78779577    -0.73165609
 h     -3.33076277    -0.83999354     0.43650830
 h     -2.92995781    -0.13795443    -1.12470287
 h     -0.64204990     1.25841281     1.49876884
          17

 c      1.20415047    -0.36107848     0.09541136
 c     -0.09991497    -0.98336619     0.10662730
 c     -1.25705576    -0.23552655     0.08490921
 c     -1.00450136     1.18056215     0.55846451
 c      0.00360255     1.63166416    -0.43775433
 c      1.26956501     1.02880449    -0.14895611
 h     -0.16961922    -2.08441277    -0.23100688
 h     -1.84657964     1.81473460     0.53040192
 h     -0.24150540     2.27120637    -1.26266710
 h      2.11070851     1.29958456    -0.48533469
 o      2.24980898    -1.17799695     0.16865829
 h      3.12564095    -0.99377892    -0.14196286
 c     -2.58006233    -0.76019526    -0.35890034
 h     -2.45824326    -1.75942734    -0.74186394
 h     -3.34054952    -0.82413056     0.41768704
 h     -2.91276994    -0.15041894    -1.09245703
 h     -0.61401869     1.24029655     1.52409051
          17

 c      1.20323120    -0.35708772     0.09391341
 c     -0.10179221    -0.98414618     0.11065673
 c     -1.26125281    -0.23741277     0.08216672
 c     -1.00935451     1.17261634     0.57324083
 c     -0.00243144     1.61487076    -0.44866567
 c      1.27043785     1.02146916    -0.15437007
 h     -0.16941497    -2.06541233    -0.24134165
 h     -1.83637980     1.82892198     0.56700197
 h     -0.22554345     2.26455671    -1.26342699
 h      2.13162662     1.34063686    -0.53080648
 o      2.26331618    -1.16997731     0.17359080
 h      3.04162361    -1.00817918    -0.12350530
 c     -2.57980672    -0.74708347    -0.36545075
 h     -2.46389233    -1.73688892    -0.75600301
 h     -3.35109106    -0.80479624     0.40421583
 h     -2.91036798    -0.14262368    -1.08615597
 h     -0.57827222     1.22032371     1.56764354
          17

 c      1.20335494    -0.35288460     0.09251506
 c     -0.10344388    -0.98653125     0.11340253
 c     -1.26510574    -0.23838723     0.08009586
 c     -1.01417869     1.16508016     0.58783072
 c     -0.00811643     1.59671356    -0.45788720
 c      1.26815241     1.01226937    -0.15996603
 h     -0.16641899    -2.03665691    -0.24243457
 h     -1.84063822     1.84814882     0.60259946
 h     -0.21151127     2.26319071    -1.27121146
 h      2.18989241     1.40056437    -0.58896785
 o      2.27134237    -1.16348508     0.18061446
 h      3.03186837    -0.99764601    -0.13476241
 c     -2.57813332    -0.73545913    -0.36994244
 h     -2.46893918    -1.72250068    -0.77467654
 h     -3.36155079    -0.78239506     0.39594698
 h     -2.92457425    -0.11003649    -1.11073630
 h     -0.54059689     1.19804255     1.61523504
          17

 c      1.20474125    -0.34881947     0.09128163
 c     -0.10482203    -0.98987352     0.11495730
 c     -1.26850450    -0.23829085     0.07880889
 c     -1.01866766     1.15827377     0.60297418
 c     -0.01361654     1.57736980    -0.46534285
 c      1.26551254     1.00266811    -0.16706648
 h     -0.16104174    -2.00550425    -0.23630051
 h     -1.85463008     1.86845537     0.63739695
 h     -0.20003476     2.26572308    -1.28437319
 h      2.25067233     1.46409415    -0.64421925
 o      2.27333725    -1.15862712     0.19007587
 h      3.10373659    -0.96003752    -0.18132743
 c     -2.57572540    -0.72468090    -0.37332168
 h     -2.47380711    -1.71575027    -0.79736935
 h     -3.37057338    -0.75736881     0.39180365
 h     -2.94947779    -0.06181696    -1.15473228
 h     -0.50677873     1.17362941     1.65470906
          17

 c      1.20743921    -0.34520301     0.09026760
 c     -0.10586354    -0.99322046     0.11553883
 c     -1.27133818    -0.23702097     0.07837982
 c     -1.02280600     1.15256034     0.61907551
 c     -0.01910636     1.55725512    -0.47122018
 c      1.26403287     0.99381987    -0.17646828
 h     -0.15395116    -1.98232716    -0.22627316
 h     -1.87188158     1.88454107     0.67126852
 h     -0.19118132     2.26876346    -1.29884753
 h      2.29412221     1.52027188    -0.68702684
 o      2.27356119    -1.15451901     0.20027037
 h      3.19028018    -0.91058366    -0.23594778
 c     -2.57347342    -0.71395115    -0.37698145
 h     -2.47919747    -1.71346731    -0.82242173
 h     -3.37660966    -0.73020960     0.39012930
 h     -2.97653171    -0.01151998    -1.20159124
 h     -0.48098306     1.14775612     1.67856147
          17

 c      1.21140906    -0.34233517     0.08952750
 c     -0.10649382    -0.99560467     0.11540331
 c     -1.27350268    -0.23453943     0.07883402
 c     -1.02666536     1.14819628     0.63623444
 c     -0.02473762     1.53687157    -0.47579623
 c      1.26424893     0.98646684    -0.18849765
 h     -0.14585808    -1.97724930    -0.21583860
 h     -1.88675861     1.89191613     0.70381922
 h     -0.18496442     2.26841622    -1.31008848
 h      2.31195026     1.56292551    -0.71326494
 o      2.27463053    -1.15053525     0.21002661
 h      3.25129878    -0.86062846    -0.27982451
 c     -2.57207038    -0.70285205    -0.38197293
 h     -2.48583156    -1.71119819    -0.84749006
 h     -3.37830776    -0.70149939     0.38916532
 h     -2.99911740     0.03087759    -1.23913138
 h     -0.46552217     1.12135557     1.68355000
          17

 c      1.21655314    -0.34047912     0.08911311
 c     -0.10664367    -0.99654100     0.11468104
 c     -1.27491621    -0.23086934     0.08014350
 c     -1.03029844     1.14525809     0.65428948
 c     -0.03063102     1.51667317    -0.47929785
 c      1.26623508     0.98103892    -0.20321872
 h     -0.13724662    -1.99443733    -0.20657502
 h     -1.89567522     1.88801694     0.73458857
 h     -0.18163879     2.26162926    -1.31463889
 h      2.30154738     1.58876601    -0.72164460
 o      2.27749403    -1.14637207     0.21886302
 h      3.27323103    -0.81602082    -0.30527214
 c     -2.57192500    -0.69127829    -0.38889325
 h     -2.49423235    -1.70486728    -0.87023710
 h     -3.37488613    -0.67193729     0.38752376
 h     -3.01330306     0.06000018    -1.26071787
 h     -0.46090786     1.09545598     1.67001268
          17

 c      1.22270692    -0.33980632     0.08905671
 c     -0.10623982    -0.99631152     0.11329860
 c     -1.27553653    -0.22608216     0.08222909
 c     -1.03373658     1.14362921     0.67280406
 c     -0.03687372     1.49699328    -0.48183654
 c      1.26983618     0.97770743    -0.22053406
 h     -0.12835531    -2.02887316    -0.19715587
 h     -1.89738850     1.87250886     0.76322456
 h     -0.18176843     2.24693781    -1.31086125
 h      2.26327603     1.59628968    -0.71241963
 o      2.28244521    -1.14186415     0.22659114
 h      3.25317172    -0.78013009    -0.30941928
 c     -2.57319425    -0.67922887    -0.39799790
 h     -2.50463253    -1.69191161    -0.88889804
 h     -3.36636401    -0.64232734     0.38450451
 h     -3.01719403     0.07378083    -1.26370798
 h     -0.46562428     1.07101495     1.64185190
          17

 c      1.22961309    -0.34037415     0.08935935
 c     -0.10516872    -0.99568940     0.11109515
 c     -1.27537030    -0.22028561     0.08496874
 c     -1.03703886     1.14301443     0.69100983
 c     -0.04350975     1.47801933    -0.48339353
 c      1.27466910     0.97636789    -0.24018677
 h     -0.11941507    -2.06965755    -0.18472733
 h     -1.89303802     1.84730159     0.78959915
 h     -0.18618381     2.22476336    -1.29910821
 h      2.20031465     1.58585879    -0.68731244
 o      2.28950889    -1.13691403     0.23315258
 h      3.19291585    -0.75514429    -0.29160058
 c     -2.57581295    -0.66669547    -0.40927329
 h     -2.51697976    -1.67179810    -0.90260311
 h     -3.35359677    -0.61353153     0.38021083
 h     -3.01044514     0.07259559    -1.24838630
 h     -0.47557001     1.04864459     1.60705680
          17

 c      1.23688919    -0.34216796     0.08999780
 c     -0.10324660    -0.99544478     0.10798108
 c     -1.27447270    -0.21361944     0.08821051
 c     -1.04032411     1.14296936     0.70780812
 c     -0.05051539     1.45979693    -0.48383226
 c      1.27991432     0.97653099    -0.26167572
 h     -0.11079307    -2.10579588    -0.16685446
 h     -1.88612170     1.81644378     0.81388004
 h     -0.19589697     2.19747384    -1.28161739
 h      2.12088883     1.56133748    -0.65057173
 o      2.29840571    -1.13151904     0.23864983
 h      3.09964958    -0.74157161    -0.25391655
 c     -2.57949659    -0.65367389    -0.42241318
 h     -2.53098273    -1.64614425    -0.91150581
 h     -3.33811520    -0.58640415     0.37546185
 h     -2.99431533     0.05939409    -1.21802203
 h     -0.48381338     1.02825758     1.57758795
          17

 c      1.24398913    -0.34520543     0.09095314
 c     -0.10020170    -0.99606094     0.10399913
 c     -1.27294368    -0.20625516     0.09178961
 c     -1.04367308     1.14293230     0.72204794
 c     -0.05776186     1.44227032    -0.48294633
 c      1.28387435     0.97706491    -0.28409462
 h     -0.10294057    -2.12950216    -0.14232311
 h     -1.88204871     1.78561452     0.83653530
 h     -0.21195893     2.16914547    -1.26207669
 h      2.04324468     1.53399596    -0.61110032
 o      2.30812060    -1.12598292     0.24361526
 h      2.99289341    -0.73457698    -0.20566542
 c     -2.58371716    -0.64028849    -0.43670480
 h     -2.54617975    -1.61852008    -0.91674670
 h     -3.32178562    -0.56171825     0.37149590
 h     -2.97227016     0.04081266    -1.17996581
 h     -0.48240352     1.00907536     1.56609758
          17

 c      1.25015744    -0.34967996     0.09224698
 c     -0.09564645    -0.99767836     0.09931185
 c     -1.27092666    -0.19838062     0.09554819
 c     -1.04688424     1.14224525     0.73316412
 c     -0.06499001     1.42538089    -0.48057562
 c      1.28369538     0.97601304    -0.30612310
 h     -0.09628003    -2.13693359    -0.11099576
 h     -1.88651542     1.76069498     0.85818625
 h     -0.23519210     2.14472226    -1.24452578
 h      1.99880488     1.52597808    -0.58297688
 o      2.31617530    -1.12147351     0.24955914
 h      2.91617168    -0.71488705    -0.17213187
 c     -2.58768526    -0.62697951    -0.45091787
 h     -2.56203677    -1.59373567    -0.92018597
 h     -3.30636184    -0.54008668     0.36949696
 h     -2.95065502     0.02850264    -1.14683296
 h     -0.46724127     0.99063916     1.57866763
          17

 c      1.25443491    -0.35605157     0.09392628
 c     -0.08899842    -1.00013674     0.09416947
 c     -1.26860971    -0.19006055     0.09932293
 c     -1.04945683     1.14023304     0.74165221
 c     -0.07192772     1.40917477    -0.47681288
 c      1.27702814     0.97179352    -0.32685918
 h     -0.09114448    -2.12810586    -0.07329477
 h     -1.90250671     1.74543415     0.87926329
 h     -0.26585388     2.12830551    -1.23151334
 h      2.01275631     1.55702867    -0.57577583
 o      2.32002196    -1.11968574     0.25828722
 h      2.91510215    -0.65470583    -0.18328806
 c     -2.59049261    -0.61447728    -0.46354097
 h     -2.57806602    -1.57638074    -0.92384414
 h     -3.29304392    -0.52188207     0.37010882
 h     -2.93750743     0.03722921    -1.13409583
 h     -0.44167159     0.97406511     1.61041885
          17

 c      1.25512129    -0.36550185     0.09588446
 c     -0.07802290    -1.00305818     0.08884768
 c     -1.26661243    -0.17978377     0.10274758
 c     -1.05124374     1.13604678     0.74929381
 c     -0.07888952     1.39363985    -0.47274202
 c      1.26467020     0.96554151    -0.34678098
 h     -0.08793268    -2.10741189    -0.02756194
 h     -1.92771354     1.73984999     0.89996306
 h     -0.30363889     2.12127284    -1.22119255
 h      2.07078274     1.61721552    -0.58198071
 o      2.32189883    -1.11971350     0.26880182
 h      2.96427198    -0.57138362    -0.22237923
 c     -2.59150514    -0.60311996    -0.47391141
 h     -2.59393752    -1.56886482    -0.92933102
 h     -3.28165752    -0.50697761     0.37349100
 h     -2.93764411     0.07503800    -1.14981333
 h     -0.41344657     0.96181921     1.65055900
          17

 c      1.25554652    -0.37519059     0.09789008
 c     -0.06824746    -1.00655669     0.08390130
 c     -1.26352878    -0.17217926     0.10585030
 c     -1.05128714     1.13205590     0.75429024
 c     -0.08640932     1.38050393    -0.46660294
 c      1.25087920     0.95809097    -0.36636606
 h     -0.08597427    -2.08055945     0.01427339
 h     -1.95566061     1.74124352     0.92052904
 h     -0.34758232     2.11942261    -1.21828430
 h      2.13905845     1.68180965    -0.58903915
 o      2.32365039    -1.11924445     0.27908924
 h      3.02325940    -0.49439725    -0.25871069
 c     -2.59123721    -0.59242280    -0.48144379
 h     -2.60865515    -1.57154432    -0.93532783
 h     -3.27688075    -0.49634374     0.37728689
 h     -2.94602700     0.13670670    -1.18674199
 h     -0.38728670     0.94869832     1.69299164
          17

 c      1.25593060    -0.38482293     0.09977315
 c     -0.05997449    -1.00979339     0.07951934
 c     -1.25939427    -0.16749912     0.10850746
 c     -1.04972383     1.12843872     0.75766647
 c     -0.09478377     1.37025927    -0.45896097
 c      1.23784608     0.95076703    -0.38588867
 h     -0.08569923    -2.05836831     0.05105965
 h     -1.97886666     1.74499988     0.93973250
 h     -0.39536898     2.11845325    -1.21866068
 h      2.19480833     1.73341423    -0.59159653
 o      2.32651438    -1.11720605     0.28821487
 h      3.07103960    -0.44047988    -0.27737080
 c     -2.59029490    -0.58140940    -0.48726853
 h     -2.62203907    -1.58000205    -0.94102859
 h     -3.27793142    -0.48943270     0.37963839
 h     -2.95535929     0.20606134    -1.22982223
 h     -0.36897956     0.93683135     1.72903790
          17

 c      1.25631658    -0.39448943     0.10150064
 c     -0.05320687    -1.01200293     0.07583656
 c     -1.25451610    -0.16592900     0.11078036
 c     -1.04688020     1.12516769     0.76024116
 c     -0.10393670     1.36344790    -0.45054591
 c      1.22662442     0.94445635    -0.40545126
 h     -0.08763614    -2.05112697     0.08276680
 h     -1.99130398     1.74728180     0.95610662
 h     -0.44370427     2.11456755    -1.21735561
 h      2.22735804     1.76394660    -0.58846166
 o      2.33078816    -1.11318521     0.29587249
 h      3.10010535    -0.41472085    -0.27407200
 c     -2.58913104    -0.56945407    -0.49235891
 h     -2.63385707    -1.58825748    -0.94514215
 h     -3.28348210    -0.48539459     0.37859892
 h     -2.95996914     0.26911759    -1.26667123
 h     -0.36208378     0.92792921     1.75270012
          17

 c      1.25650071    -0.40443660     0.10311341
 c     -0.04767691    -1.01299332     0.07293038
 c     -1.24929624    -0.16741465     0.11276863
 c     -1.04313663     1.12204071     0.76258895
 c     -0.11358387     1.36045560    -0.44202136
 c      1.21754409     0.93978417    -0.42512437
 h     -0.09218808    -2.06295954     0.11034644
 h     -1.98955607     1.74580996     0.96848675
 h     -0.48935156     2.10564484    -1.21043394
 h      2.23257561     1.77037581    -0.58020907
 o      2.33651649    -1.10706899     0.30200061
 h      3.10799765    -0.41797652    -0.24842394
 c     -2.58796410    -0.55638618    -0.49729301
 h     -2.64378110    -1.59084320    -0.94662012
 h     -3.29203807    -0.48320767     0.37266469
 h     -2.95684751     0.31733504    -1.29008944
 h     -0.36795398     0.92299285     1.76086446
          17

 c      1.25614351    -0.41475621     0.10459937
 c     -0.04306372    -1.01338951     0.07088685
 c     -1.24404245    -0.17166493     0.11449295
 c     -1.03880553     1.11881084     0.76503149
 c     -0.12341488     1.36139231    -0.43381813
 c      1.21053625     0.93710789    -0.44491610
 h     -0.09927666    -2.08915661     0.13466112
 h     -1.97300911     1.74003211     0.97625919
 h     -0.52993735     2.09142269    -1.19606060
 h      2.20943277     1.75207412    -0.56815407
 o      2.34373771    -1.09893636     0.30665954
 h      3.09436944    -0.44950179    -0.20131658
 c     -2.58686826    -0.54227208    -0.50234252
 h     -2.65144369    -1.58415387    -0.94507303
 h     -3.30235185    -0.48185052     0.36109428
 h     -2.94484809     0.34646357    -1.29673614
 h     -0.38603425     0.92212270     1.75321368
          17

 c      1.25467364    -0.42552850     0.10583599
 c     -0.03875087    -1.01433280     0.06983220
 c     -1.23903198    -0.17790625     0.11585845
 c     -1.03415418     1.11510847     0.76776624
 c     -0.13312515     1.36598263    -0.42622008
 c      1.20518499     0.93661383    -0.46473577
 h     -0.10827473    -2.11975099     0.15652121
 h     -1.94382431     1.73115958     0.97938028
 h     -0.56434580     2.07346061    -1.17452366
 h      2.15909073     1.71021822    -0.55411730
 o      2.35241214    -1.08913558     0.31011996
 h      3.06235153    -0.50568980    -0.13607845
 c     -2.58580349    -0.52722885    -0.50763330
 h     -2.65655667    -1.56695496    -0.94096808
 h     -3.31347297    -0.48038012     0.34412698
 h     -2.92413571     0.35517842    -1.28588493
 h     -0.41384048     0.92467066     1.73215785
          17

 c      1.25152725    -0.43669737     0.10654292
 c     -0.03398396    -1.01696252     0.06989127
 c     -1.23454344    -0.18503430     0.11665964
 c     -1.02934865     1.11052855     0.77083804
 c     -0.14249878     1.37355452    -0.41934097
 c      1.20074163     0.93805999    -0.48430630
 h     -0.11820942    -2.14503728     0.17668714
 h     -1.90700565     1.72204535     0.97840134
 h     -0.59306766     2.05466331    -1.14840443
 h      2.08656522     1.64919729    -0.54030770
 o      2.36194148    -1.07856441     0.31308340
 h      3.02461027    -0.57491739    -0.06224272
 c     -2.58462156    -0.51137769    -0.51316013
 h     -2.65903321    -1.54045062    -0.93564419
 h     -3.32481669    -0.47802404     0.32290790
 h     -2.89603628     0.34480201    -1.25924110
 h     -0.44677190     0.92943293     1.70323215
          17

 c      1.24650470    -0.44801760     0.10636718
 c     -0.02827430    -1.02209006     0.07115673
 c     -1.23081505    -0.19208426     0.11669967
 c     -1.02444746     1.10474009     0.77394065
 c     -0.15129352     1.38323275    -0.41308013
 c      1.19585177     0.94047896    -0.50320959
 h     -0.12802578    -2.15859164     0.19552373
 h     -1.86999409     1.71686157     0.97437863
 h     -0.61809134     2.03897449    -1.12228810
 h      2.00527360     1.58001609    -0.52924046
 o      2.37020963    -1.06911106     0.31698606
 h      3.01562652    -0.62915570    -0.00104474
 c     -2.58304703    -0.49495603    -0.51865466
 h     -2.65904439    -1.50808412    -0.93120116
 h     -3.33621295    -0.47420823     0.29922627
 h     -2.86315015     0.32034395    -1.22174513
 h     -0.47809977     0.93464688     1.67552300
          17

 c      1.23987457    -0.45913445     0.10498107
 c     -0.02155264    -1.03010806     0.07367902
 c     -1.22799262    -0.19844612     0.11588992
 c     -1.01951355     1.09753667     0.77640906
 c     -0.15915426     1.39416864    -0.40720486
 c      1.18801982     0.94192309    -0.52103542
 h     -0.13678592    -2.15795133     0.21295530
 h     -1.84082841     1.72001676     0.96851327
 h     -0.64218720     2.03066937    -1.10150382
 h      1.94314277     1.52464113    -0.52314301
 o      2.37432201    -1.06277607     0.32328436
 h      3.07893415    -0.63767254     0.02573439
 c     -2.58065699    -0.47854498    -0.52341774
 h     -2.65698264    -1.47490428    -0.93023355
 h     -3.34776231    -0.46853627     0.27515212
 h     -2.82968381     0.29245772    -1.18306490
 h     -0.49984016     0.93810913     1.66060883
          17

 c      1.23215562    -0.46967587     0.10213421
 c     -0.01407512    -1.04098992     0.07745218
 c     -1.22610505    -0.20380266     0.11426285
 c     -1.01469363     1.08889035     0.77767024
 c     -0.16572077     1.40573194    -0.40154319
 c      1.17421383     0.94010998    -0.53758090
 h     -0.14381866    -2.14456057     0.22879268
 h     -1.82472586     1.73390064     0.96155231
 h     -0.66750830     2.03273156    -1.08998644
 h      1.93514694     1.50937578    -0.52243908
 o      2.37553659    -1.05861782     0.33129297
 h      3.19095692    -0.61626200     0.03023410
 c     -2.57693236    -0.46322883    -0.52630072
 h     -2.65333514    -1.44622821    -0.93532069
 h     -3.35956514    -0.46073139     0.25259688
 h     -2.80126491     0.27797344    -1.15787721
 h     -0.50583007     0.93807631     1.66771593
          17

 c      1.22387319    -0.47936834     0.09767740
 c     -0.00622090    -1.05431024     0.08239683
 c     -1.22506280    -0.20797208     0.11189355
 c     -1.01013174     1.07902737     0.77791049
 c     -0.17089078     1.41759414    -0.39615647
 c      1.15423702     0.93493987    -0.55284038
 h     -0.14886481    -2.12374840     0.24329158
 h     -1.82135462     1.75679852     0.95349555
 h     -0.69413588     2.04515628    -1.08836322
 h      1.98395371     1.53496316    -0.52605894
 o      2.37694517    -1.05487282     0.33983036
 h      3.29965592    -0.59344957     0.03216949
 c     -2.57150996    -0.45012790    -0.52627678
 h     -2.64851869    -1.42579296    -0.94827084
 h     -3.37152778    -0.45060557     0.23295851
 h     -2.78248578     0.29263452    -1.15967358
 h     -0.49566203     0.93445551     1.69712394
          17

 c      1.21880246    -0.48608081     0.09134046
 c     -0.00045445    -1.07244421     0.08815518
 c     -1.22610416    -0.21072799     0.10948328
 c     -1.00261752     1.06798799     0.77725713
 c     -0.17423585     1.42944246    -0.38920937
 c      1.12967594     0.92469410    -0.56548988
 h     -0.14556318    -2.07385993     0.23695520
 h     -1.82434424     1.78165908     0.94037250
 h     -0.71706284     2.06800591    -1.09387572
 h      2.05700063     1.57895918    -0.53823377
 o      2.37967107    -1.05081583     0.34871506
 h      3.36542980    -0.56345453     0.04779853
 c     -2.56472898    -0.43940778    -0.52359623
 h     -2.65721658    -1.40570998    -0.97209345
 h     -3.38185324    -0.43754098     0.21523306
 h     -2.77192967     0.33476836    -1.19105335
 h     -0.47686245     0.92764698     1.73309716
          17

 c      1.21402772    -0.49179451     0.08385140
 c      0.00461566    -1.08922689     0.09448064
 c     -1.22688694    -0.21332472     0.10716476
 c     -0.99625829     1.05549512     0.77789775
 c     -0.17476954     1.44212980    -0.38418314
 c      1.10379776     0.91543343    -0.57592742
 h     -0.14474728    -2.05057509     0.23491878
 h     -1.82836470     1.80337905     0.92340254
 h     -0.73258942     2.09907800    -1.09713405
 h      2.12126742     1.61673925    -0.56488240
 o      2.38433606    -1.04612036     0.35723223
 h      3.38987409    -0.54748862     0.07175440
 c     -2.55717630    -0.43009604    -0.51943704
 h     -2.66407268    -1.39266692    -1.00409410
 h     -3.39012710    -0.42083024     0.20115556
 h     -2.76526371     0.39183685    -1.23660637
 h     -0.45416813     0.92339525     1.76641763
          17

 c      1.20983974    -0.49649854     0.07530798
 c      0.00901203    -1.10281756     0.10100375
 c     -1.22717175    -0.21587275     0.10500975
 c     -0.99119807     1.04218564     0.78053960
 c     -0.17301751     1.45581740    -0.38139467
 c      1.07835999     0.90795325    -0.58428220
 h     -0.14934920    -2.07407498     0.24034783
 h     -1.82825317     1.81613465     0.90330665
 h     -0.73746905     2.13396185    -1.09376639
 h      2.16122818     1.63778904    -0.60473716
 o      2.39090823    -1.04066560     0.36535247
 h      3.37082415    -0.54635427     0.10342663
 c     -2.54946525    -0.42119516    -0.51540118
 h     -2.66844811    -1.38280449    -1.04156701
 h     -3.39609279    -0.40032844     0.19075999
 h     -2.75782977     0.44730925    -1.28102699
 h     -0.43265465     0.92241899     1.78895035
          17

 c      1.20648991    -0.50022036     0.06585513
 c      0.01250546    -1.11358581     0.10766726
 c     -1.22675015    -0.21847605     0.10308042
 c     -0.98746010     1.02862627     0.78545877
 c     -0.16951161     1.47053416    -0.38088349
 c      1.05442990     0.90248242    -0.59076989
 h     -0.15843727    -2.13818955     0.25262670
 h     -1.82131369     1.81622432     0.88144504
 h     -0.72991038     2.16963695    -1.08121124
 h      2.17048363     1.63804958    -0.65605244
 o      2.39904325    -1.03444939     0.37309013
 h      3.31099380    -0.55871552     0.14110965
 c     -2.54208386    -0.41227190    -0.51271978
 h     -2.66970288    -1.37113107    -1.08069726
 h     -3.39924641    -0.37617780     0.18358727
 h     -2.74681613     0.49050305    -1.31398032
 h     -0.41558142     0.92477489     1.79606686
          17

 c      1.20415685    -0.50303910     0.05568713
 c      0.01467409    -1.12351009     0.11464026
 c     -1.22544608    -0.22123517     0.10143514
 c     -0.98494567     1.01525750     0.79253160
 c     -0.16475011     1.48615276    -0.38241243
 c      1.03279507     0.89899611    -0.59566368
 h     -0.16789012    -2.21742623     0.26842711
 h     -1.80739215     1.80236265     0.85960426
 h     -0.70979398     2.20478875    -1.05892445
 h      2.14680428     1.61633051    -0.71694223
 o      2.40783609    -1.02772467     0.38055874
 h      3.22204259    -0.57891340     0.18113555
 c     -2.53537983    -0.40324775    -0.51218779
 h     -2.66743405    -1.35352167    -1.11762297
 h     -3.39893716    -0.34884894     0.17887434
 h     -2.73096539     0.51621463    -1.33002650
 h     -0.40439881     0.93001097     1.78655588
          17

 c      1.20289030    -0.50511448     0.04505038
 c      0.01523275    -1.13432515     0.12206338
 c     -1.22311849    -0.22425929     0.10013662
 c     -0.98346163     1.00234966     0.80127823
 c     -0.15915470     1.50238328    -0.38550586
 c      1.01409067     0.89733272    -0.59928013
 h     -0.17399016    -2.28858190     0.28469071
 h     -1.78877231     1.77577094     0.83975708
 h     -0.67864484     2.23997133    -1.02828219
 h      2.09028876     1.57297898    -0.78550230
 o      2.41509013    -1.02143784     0.38813660
 h      3.13636155    -0.58995131     0.21528466
 c     -2.52956121    -0.39414169    -0.51423593
 h     -2.66164745    -1.32784769    -1.14929598
 h     -3.39459115    -0.31912725     0.17579343
 h     -2.70999617     0.52285775    -1.32709295
 h     -0.39872994     0.93733139     1.76249257
          17

 c      1.20255929    -0.50667166     0.03422943
 c      0.01414051    -1.14690429     0.12996306
 c     -1.21966405    -0.22768311     0.09925987
 c     -0.98276640     0.98997276     0.81088538
 c     -0.15302833     1.51877909    -0.38950692
 c      0.99871723     0.89719002    -0.60195633
 h     -0.17472909    -2.33790798     0.29951277
 h     -1.77008328     1.74022110     0.82380928
 h     -0.63942650     2.27766726    -0.99228798
 h      2.00372359     1.51001252    -0.86000695
 o      2.41718200    -1.01753511     0.39650333
 h      3.10984653    -0.55890755     0.23047476
 c     -2.52468310    -0.38496137    -0.51896273
 h     -2.65282364    -1.29434774    -1.17400129
 h     -3.38593894    -0.28805882     0.17364429
 h     -2.68428630     0.51154499    -1.30566143
 h     -0.39613838     0.94573277     1.72937103
          17

 c      1.20283943    -0.50793073     0.02351047
 c      0.01151057    -1.16142974     0.13826835
 c     -1.21501320    -0.23170557     0.09889917
 c     -0.98262522     0.97801769     0.82025345
 c     -0.14655000     1.53479293    -0.39366752
 c      0.98655613     0.89801595    -0.60397123
 h     -0.16945928    -2.35917386     0.31178536
 h     -1.75784611     1.70164927     0.81333108
 h     -0.59588793     2.32182601    -0.95480642
 h      1.89511802     1.43252945    -0.93982442
 o      2.41360831    -1.01640629     0.40562198
 h      3.15068572    -0.47816870     0.22547029
 c     -2.52063102    -0.37573514    -0.52608809
 h     -2.64191075    -1.25564905    -1.19165506
 h     -3.37317573    -0.25686998     0.17196020
 h     -2.65480224     0.48643141    -1.26899181
 h     -0.39202620     0.95417580     1.69591320
          17

 c      1.20329937    -0.50907263     0.01316200
 c      0.00754357    -1.17761086     0.14683784
 c     -1.20913883    -0.23660106     0.09915470
 c     -0.98285575     0.96632084     0.82820532
 c     -0.13986034     1.54992977    -0.39729041
 c      0.97654174     0.89880719    -0.60530201
 h     -0.15844767    -2.35135016     0.32090832
 h     -1.75886258     1.66655252     0.80938234
 h     -0.55126159     2.37612732    -0.91908380
 h      1.78222591     1.35101542    -1.02829961
 o      2.40780779    -1.01574383     0.41456575
 h      3.20592114    -0.38365938     0.21376477
 c     -2.51711306    -0.36666456    -0.53484718
 h     -2.63025970    -1.21652921    -1.20392120
 h     -3.35700419    -0.22686300     0.17053318
 h     -2.62315930     0.45617886    -1.22424234
 h     -0.38065312     0.96185193     1.67212210
          17

 c      1.20351137    -0.51027144     0.00345018
 c      0.00254250    -1.19474856     0.15547057
 c     -1.20207913    -0.24269123     0.10010220
 c     -0.98331581     0.95489906     0.83391492
 c     -0.13319665     1.56399386    -0.39986979
 c      0.96670022     0.89816072    -0.60527973
 h     -0.14274055    -2.31820904     0.32686726
 h     -1.77717234     1.63908756     0.81258702
 h     -0.50691091     2.44116733    -0.88619140
 h      1.69227968     1.28040857    -1.13690376
 o      2.40201359    -1.01378648     0.42269325
 h      3.24178061    -0.30277218     0.20448887
 c     -2.51369161    -0.35833278    -0.54393644
 h     -2.61947013    -1.18309955    -1.21392451
 h     -3.33856918    -0.19928179     0.16937947
 h     -2.59149182     0.43541962    -1.18342451
 h     -0.35821689     0.96837800     1.66473330
          17

 c      1.20309128    -0.51172240    -0.00534391
 c     -0.00308041    -1.21163219     0.16388959
 c     -1.19395280    -0.25031456     0.10177431
 c     -0.98383808     0.94414823     0.83727044
 c     -0.12696128     1.57726718    -0.40111160
 c      0.95604908     0.89529933    -0.60328497
 h     -0.12427045    -2.26992407     0.33058042
 h     -1.81135697     1.61883184     0.82332432
 h     -0.46220575     2.51277498    -0.85481887
 h      1.64035214     1.22771630    -1.27710224
 o      2.39702892    -1.00972740     0.42969589
 h      3.24675423    -0.24759377     0.20139938
 c     -2.50990472    -0.35163038    -0.55184522
 h     -2.61111160    -1.16101165    -1.22519097
 h     -3.31933049    -0.17516129     0.16865916
 h     -2.56157877     0.44176027    -1.16050687
 h     -0.32625383     0.97360342     1.67308819
          17

 c      1.20170577    -0.51363591    -0.01292911
 c     -0.00882430    -1.22637568     0.17171154
 c     -1.18495977    -0.25977796     0.10415738
 c     -0.98422883     0.93477910     0.83878105
 c     -0.12163218     1.59039697    -0.40084361
 c      0.94619267     0.89074526    -0.60061944
 h     -0.10588553    -2.22539413     0.33437479
 h     -1.85492420     1.60155159     0.84166026
 h     -0.41581415     2.58343888    -0.82265020
 h      1.61101523     1.18428395    -1.43765137
 o      2.39304382    -1.00322629     0.43541120
 h      3.21867799    -0.22270745     0.20584371
 c     -2.50543233    -0.34695630    -0.55781966
 h     -2.60637223    -1.15305483    -1.23991808
 h     -3.30090587    -0.15519369     0.16859073
 h     -2.53359706     0.48350567    -1.16163877
 h     -0.29134014     0.97722348     1.69026379
          17

 c      1.19909169    -0.51617970    -0.01904134
 c     -0.01419900    -1.23668607     0.17848326
 c     -1.17536901    -0.27129672     0.10719735
 c     -0.98432491     0.92754190     0.83915369
 c     -0.11753960     1.60405174    -0.39893885
 c      0.93910090     0.88514842    -0.59966822
 h     -0.09056382    -2.20944168     0.34170355
 h     -1.89940190     1.58205370     0.86709393
 h     -0.36699468     2.64544066    -0.78786155
 h      1.58345115     1.14059654    -1.59341799
 o      2.38997561    -0.99419111     0.43975097
 h      3.15954572    -0.22886610     0.21801194
 c     -2.50011231    -0.34359317    -0.56244352
 h     -2.60580091    -1.15770364    -1.25763944
 h     -3.28482136    -0.13967199     0.16929795
 h     -2.50655487     0.55052923    -1.17941348
 h     -0.26140671     0.97871523     1.70790118
          17

 c      1.19507685    -0.51942317    -0.02348145
 c     -0.01890110    -1.24129438     0.18391699
 c     -1.16550701    -0.28492723     0.11081015
 c     -0.98401561     0.92298877     0.83896751
 c     -0.11470417     1.61862114    -0.39528493
 c      0.93558495     0.87877445    -0.60213710
 h     -0.07959072    -2.23634494     0.35455008
 h     -1.93728347     1.55643599     0.89851299
 h     -0.31603724     2.69314814    -0.74978032
 h      1.54785695     1.09335941    -1.72567303
 o      2.38746325    -0.98282560     0.44271559
 h      3.07586181    -0.26241182     0.23685408
 c     -2.49384217    -0.34043939    -0.56689839
 h     -2.60928097    -1.16990188    -1.27545237
 h     -3.27213236    -0.12857073     0.17054986
 h     -2.47985215     0.62381210    -1.20118163
 h     -0.24265081     0.97756183     1.71967415
          17

 c      1.18958598    -0.52332587    -0.02612780
 c     -0.02285773    -1.24126170     0.18812922
 c     -1.15574593    -0.30052207     0.11490016
 c     -0.98322803     0.92137916     0.83855438
 c     -0.11282950     1.63408584    -0.38977630
 c      0.93553937     0.87176951    -0.60883952
 h     -0.07206366    -2.29472359     0.37072094
 h     -1.96343803     1.52285642     0.93440089
 h     -0.26408553     2.72392954    -0.70886774
 h      1.50214075     1.04280805    -1.82469942
 o      2.38453734    -0.96999770     0.44449779
 h      2.98401641    -0.30942419     0.25850890
 c     -2.48656478    -0.33680984    -0.57211552
 h     -2.61620901    -1.18339740    -1.28959113
 h     -3.26312426    -0.12171168     0.17158737
 h     -2.45358440     0.68758890    -1.21747815
 h     -0.23845766     0.97345111     1.72224705
          17

 c      1.18264060    -0.52775750    -0.02693299
 c     -0.02607394    -1.23890811     0.19147781
 c     -1.14648160    -0.31774015     0.11937861
 c     -0.98190677     0.92268114     0.83798021
 c     -0.11139979     1.65001677    -0.38231298
 c      0.93838469     0.86432899    -0.62003247
 h     -0.06664858    -2.36007317     0.38576570
 h     -1.97547831     1.48146512     0.97310465
 h     -0.21277272     2.73837588    -0.66648973
 h      1.44736563     0.99033917    -1.88610926
 o      2.37903949    -0.95796278     0.44567977
 h      2.91942560    -0.33416873     0.27320771
 c     -2.47829250    -0.33248141    -0.57855010
 h     -2.62573244    -1.19283820    -1.29701994
 h     -3.25728630    -0.11888835     0.17120319
 h     -2.42812885     0.73229829    -1.22332528
 h     -0.24935419     0.96634415     1.71516029
          17

 c      1.17438668    -0.53249049    -0.02592377
 c     -0.02857358    -1.23626956     0.19429726
 c     -1.13809833    -0.33610697     0.12417312
 c     -0.97999922     0.92661197     0.83703832
 c     -0.10981252     1.66564256    -0.37280180
 c      0.94332420     0.85669598    -0.63565813
 h     -0.06259033    -2.41261323     0.39601072
 h     -1.97383700     1.43413706     1.01306908
 h     -0.16384892     2.74031655    -0.62467927
 h      1.38575780     0.93765717    -1.90825503
 o      2.36864893    -0.94943986     0.44697062
 h      2.92005823    -0.29398796     0.26957465
 c     -2.46910452    -0.32746855    -0.58625747
 h     -2.63694824    -1.19482699    -1.29628046
 h     -3.25356258    -0.11988373     0.16803767
 h     -2.40388114     0.75316181    -1.21686854
 h     -0.27307841     0.95644828     1.70071483
          17

 c      1.16513136    -0.53716825    -0.02320361
 c     -0.03045585    -1.23471902     0.19682901
 c     -1.13092936    -0.35508719     0.12922712
 c     -0.97744634     0.93269332     0.83523956
 c     -0.10749850     1.67996150    -0.36116885
 c      0.94946359     0.84909980    -0.65542434
 h     -0.05957067    -2.44136743     0.39926457
 h     -1.96182234     1.38418453     1.05304923
 h     -0.11882510     2.73646473    -0.58584491
 h      1.32019185     0.88660512    -1.89152261
 o      2.35469086    -0.94316700     0.44801832
 h      2.96592005    -0.21028909     0.25367718
 c     -2.45912379    -0.32187050    -0.59500173
 h     -2.64905596    -1.18822994    -1.28772480
 h     -3.25074286    -0.12440801     0.16095560
 h     -2.38117620     0.74875694    -1.19828699
 h     -0.30459158     0.94411273     1.68401245
          17

 c      1.15530662    -0.54133889    -0.01894654
 c     -0.03188648    -1.23511935     0.19924651
 c     -1.12524481    -0.37411516     0.13448702
 c     -0.97417060     0.94032034     0.83186734
 c     -0.10399852     1.69191957    -0.34739430
 c      0.95586599     0.84169767    -0.67871988
 h     -0.05744730    -2.44197708     0.39450376
 h     -1.94533323     1.33588420     1.09228331
 h     -0.07870169     2.73493222    -0.55229114
 h      1.25439845     0.83917926    -1.83950275
 o      2.33975526    -0.93640225     0.44813446
 h      3.01670667    -0.12864480     0.23743382
 c     -2.44848574    -0.31584982    -0.60432052
 h     -2.66149223    -1.17417874    -1.27345738
 h     -3.24782261    -0.13200964     0.14939133
 h     -2.36023270     0.72075471    -1.16950364
 h     -0.33659472     0.92964059     1.67249105
          17

 c      1.14537353    -0.54452859    -0.01338545
 c     -0.03305220    -1.23794194     0.20167433
 c     -1.12125166    -0.39262133     0.13988896
 c     -0.97003192     0.94886798     0.82620514
 c     -0.09898151     1.70069890    -0.33156945
 c      0.96153548     0.83455981    -0.70427490
 h     -0.05613483    -2.41484314     0.38160313
 h     -1.93144819     1.29357829     1.13045132
 h     -0.04395572     2.74212637    -0.52555376
 h      1.19374377     0.79737824    -1.76311977
 o      2.32522139    -0.92784186     0.44705151
 h      3.05130217    -0.07193412     0.22640052
 c     -2.43732071    -0.30974697    -0.61352977
 h     -2.67403663    -1.15585754    -1.25706733
 h     -3.24425204    -0.14201402     0.13355189
 h     -2.34097215     0.67503016    -1.13464574
 h     -0.36160569     0.91310309     1.67365061
          17

 c      1.13573764    -0.54628993    -0.00680409
 c     -0.03413678    -1.24321645     0.20417981
 c     -1.11908223    -0.41007623     0.14535223
 c     -0.96479095     0.95779861     0.81796739
 c     -0.09220312     1.70600874    -0.31395114
 c      0.96533356     0.82774615    -0.72944954
 h     -0.05557762    -2.36519420     0.36130492
 h     -1.92550927     1.26048217     1.16712933
 h     -0.01490938     2.75941644    -0.50587228
 h      1.14632615     0.76230168    -1.68913066
 o      2.31167739    -0.91713348     0.44476899
 h      3.06153173    -0.04784691     0.22215152
 c     -2.42577144    -0.30432730    -0.62169522
 h     -2.68680303    -1.13782899    -1.24299717
 h     -3.24005721    -0.15350704     0.11442600
 h     -2.32263852     0.62389864    -1.10100980
 h     -0.37545340     0.89446415     1.69076703
          17

 c      1.12668590    -0.54622959     0.00047234
 c     -0.03530703    -1.25031458     0.20674512
 c     -1.11877845    -0.42602684     0.15078155
 c     -0.95820441     0.96668548     0.80762955
 c     -0.08345702     1.70813249    -0.29497070
 c      0.96604733     0.82149126    -0.74985408
 h     -0.05577443    -2.30514333     0.33536459
 h     -1.92826255     1.23797506     1.20087732
 h      0.00788234     2.78254446    -0.49222171
 h      1.12220143     0.73216751    -1.66471551
 o      2.29940053    -0.90431745     0.44140056
 h      3.04482285    -0.05776176     0.22469725
 c     -2.41404149    -0.30097112    -0.62769582
 h     -2.69997451    -1.12463514    -1.23541593
 h     -3.23581925    -0.16535331     0.09360359
 h     -2.30341565     0.58695064    -1.07919413
 h     -0.37918535     0.87412126     1.72007268
          17

 c      1.11833910    -0.54404333     0.00810535
 c     -0.03669726    -1.25771532     0.20925610
 c     -1.12028749    -0.44011075     0.15607818
 c     -0.95021293     0.97515260     0.79628219
 c     -0.07258595     1.70769861    -0.27517714
 c      0.96304750     0.81612334    -0.76243119
 h     -0.05682300    -2.25610485     0.30648187
 h     -1.93574545     1.22595754     1.22889309
 h      0.02371594     2.80430313    -0.48285330
 h      1.12597313     0.70361865    -1.72122793
 o      2.28850837    -0.88965441     0.43712356
 h      3.00195081    -0.09948985     0.23321294
 c     -2.40239220    -0.30116102    -0.63065363
 h     -2.71327929    -1.11902624    -1.23690086
 h     -3.23252952    -0.17624697     0.07296212
 h     -2.28104283     0.58316855    -1.07892816
 h     -0.37718558     0.85324234     1.75293752
          17

 c      1.11064102    -0.53954906     0.01577003
 c     -0.03839850    -1.26338066     0.21159352
 c     -1.12347856    -0.45204589     0.16115403
 c     -0.94099807     0.98282117     0.78518448
 c     -0.05952327     1.70539921    -0.25515086
 c      0.95682603     0.81149672    -0.76941430
 h     -0.05884556    -2.24419553     0.27709752
 h     -1.94193122     1.22374084     1.24775647
 h      0.03211989     2.81784814    -0.47592638
 h      1.15077326     0.67869601    -1.82764557
 o      2.27884154    -0.87373939     0.43219967
 h      2.93890409    -0.16539718     0.24557765
 c     -2.39100768    -0.30514863    -0.63066435
 h     -2.72553653    -1.12091742    -1.24765604
 h     -3.23133201    -0.18481646     0.05429186
 h     -2.25510821     0.61406806    -1.10079165
 h     -0.37402949     0.83345910     1.78044682
          17

 c      1.10342408    -0.53268301     0.02314933
 c     -0.04049572    -1.26644101     0.21380819
 c     -1.12817004    -0.46161564     0.16593929
 c     -0.93087813     0.98930926     0.77541593
 c     -0.04428582     1.70180522    -0.23544905
 c      0.94825431     0.80722996    -0.77440953
 h     -0.06158518    -2.28035644     0.24736210
 h     -1.94150262     1.23066770     1.25453718
 h      0.03307982     2.81865617    -0.46994582
 h      1.18663611     0.66199039    -1.93715685
 o      2.26948126    -0.85795553     0.42709102
 h      2.87418438    -0.23503228     0.25637083
 c     -2.37996286    -0.31177452    -0.62880516
 h     -2.73465838    -1.12771726    -1.26564423
 h     -3.23306251    -0.18980485     0.03881768
 h     -2.22789783     0.66204612    -1.13551954
 h     -0.37284717     0.81633457     1.79621981
          17

 c      1.09649415    -0.52348177     0.02993466
 c     -0.04311350    -1.26826644     0.21606631
 c     -1.13413647    -0.46867489     0.17038957
 c     -0.92018747     0.99426332     0.76773352
 c     -0.02695811     1.69728776    -0.21657180
 c      0.93803938     0.80310966    -0.77940499
 h     -0.06416958    -2.34779602     0.21589719
 h     -1.93126519     1.24630769     1.24748456
 h      0.02706957     2.80520065    -0.46398031
 h      1.22645923     0.65584900    -2.02272900
 o      2.25815287    -0.84496574     0.42262013
 h      2.84774950    -0.26728154     0.25426269
 c     -2.36940324    -0.31972150    -0.62633768
 h     -2.73816503    -1.13566514    -1.28744869
 h     -3.23769686    -0.19029862     0.02676799
 h     -2.20230970     0.70691988    -1.17220184
 h     -0.37512398     0.80301984     1.79702826
          17

 c      1.08965891    -0.51204883     0.03582724
 c     -0.04642274    -1.27095355     0.21843374
 c     -1.14107182    -0.47319204     0.17449992
 c     -0.90919589     0.99739054     0.76253297
 c     -0.00768975     1.69199413    -0.19893068
 c      0.92671163     0.79907343    -0.78515426
 h     -0.06561986    -2.41980014     0.18235757
 h     -1.91054696     1.27046564     1.22626215
 h      0.01496803     2.77909755    -0.45778471
 h      1.26580786     0.66063693    -2.07275456
 o      2.24334279    -0.83648321     0.41942137
 h      2.88741048    -0.23614119     0.23101078
 c     -2.35963995    -0.32815941    -0.62420376
 h     -2.73389881    -1.14131859    -1.30939228
 h     -3.24412460    -0.18591614     0.01731095
 h     -2.18034049     0.73539463    -1.20318499
 h     -0.38094590     0.79410057     1.78260248
          17

 c      1.08270570    -0.49853724     0.04054050
 c     -0.05063200    -1.27588208     0.22085190
 c     -1.14856082    -0.47527780     0.17831934
 c     -0.89806424     0.99847862     0.75982386
 c      0.01330377     1.68584408    -0.18281986
 c      0.91471159     0.79512545    -0.79187483
 h     -0.06532081    -2.47670020     0.14763489
 h     -1.88121304     1.30320650     1.19194710
 h     -0.00211387     2.74501554    -0.45188338
 h      1.30173825     0.67581068    -2.08294090
 o      2.22756405    -0.83039604     0.41702498
 h      2.95733487    -0.17662338     0.19628188
 c     -2.35109046    -0.33663500    -0.62297656
 h     -2.72055915    -1.14251930    -1.32842088
 h     -3.25045220    -0.17686797     0.00891171
 h     -2.16302558     0.74085957    -1.22421726
 h     -0.38916511     0.78949088     1.75556615
          17

 c      1.07541455    -0.48321828     0.04384737
 c     -0.05591653    -1.28354516     0.22320792
 c     -1.15611569    -0.47515328     0.18193974
 c     -0.88684663     0.99740672     0.75921285
 c      0.03575020     1.67856510    -0.16840229
 c      0.90246305     0.79129268    -0.79958156
 h     -0.06305919    -2.50792965     0.11307814
 h     -1.84744292     1.34492997     1.14686820
 h     -0.02310630     2.71002839    -0.44754214
 h      1.33211417     0.70045614    -2.05237096
 o      2.21349204    -0.82458513     0.41485077
 h      3.01848932    -0.12351670     0.16131710
 c     -2.34416170    -0.34486050    -0.62295100
 h     -2.69795369    -1.13880560    -1.34262561
 h     -3.25466850    -0.16387227    -0.00009148
 h     -2.15075386     0.72115532    -1.23342438
 h     -0.39741100     0.78831337     1.72171242
          17

 c      1.06759822    -0.46653430     0.04562450
 c     -0.06236910    -1.29379508     0.22538119
 c     -1.16323746    -0.47310931     0.18548038
 c     -0.87556432     0.99415670     0.75993696
 c      0.05932898     1.66985082    -0.15573152
 c      0.89039955     0.78760913    -0.80817173
 h     -0.05890975    -2.50930429     0.08002651
 h     -1.81471663     1.39628415     1.09407812
 h     -0.04719228     2.68159480    -0.44631535
 h      1.35548946     0.73343088    -1.98260115
 o      2.20235522    -0.81815072     0.41262470
 h      3.05332814    -0.09133101     0.13173124
 c     -2.33915250    -0.35262193    -0.62419992
 h     -2.66703555    -1.13150860    -1.35150156
 h     -3.25530648    -0.14800094    -0.01101753
 h     -2.14342852     0.67733691    -1.23071469
 h     -0.40220548     0.78888410     1.69007700
          17

 c      1.05913349    -0.44909299     0.04585909
 c     -0.06998407    -1.30601287     0.22727018
 c     -1.16947454    -0.46947728     0.18906869
 c     -0.86434359     0.98883825     0.76107060
 c      0.08365710     1.65964266    -0.14482124
 c      0.87891231     0.78410647    -0.81732062
 h     -0.05313992    -2.48132275     0.04955793
 h     -1.78747013     1.45746937     1.03640788
 h     -0.07361747     2.66423310    -0.44906494
 h      1.37176588     0.77334902    -1.87903551
 o      2.19453508    -0.81076070     0.41021096
 h      3.05606795    -0.08459118     0.11004203
 c     -2.33620510    -0.35981933    -0.62655973
 h     -2.62978913    -1.12368227    -1.35603379
 h     -3.25190007    -0.13051259    -0.02457284
 h     -2.14036957     0.61383763    -1.21792958
 h     -0.39981270     0.78913819     1.67140647
          17

 c      1.04998244    -0.43162464     0.04463074
 c     -0.07867254    -1.31911428     0.22882798
 c     -1.17446872    -0.46461647     0.19282168
 c     -0.85348880     0.98172055     0.76195493
 c      0.10823470     1.64833784    -0.13570640
 c      0.86815682     0.78078590    -0.82615135
 h     -0.04611031    -2.42946727     0.02210339
 h     -1.76630925     1.52679492     0.97570834
 h     -0.10097054     2.65711963    -0.45503139
 h      1.38452487     0.81874699    -1.75495700
 o      2.18999338    -0.80228237     0.40750562
 h      3.02607609    -0.10387428     0.09746164
 c     -2.33532147    -0.36663515    -0.62955883
 h     -2.58890894    -1.11971287    -1.35845213
 h     -3.24517976    -0.11269173    -0.04077245
 h     -2.13992961     0.53985934    -1.19978048
 h     -0.38836397     0.78775797     1.67375001
          17

 c      1.04020424    -0.41492734     0.04208881
 c     -0.08829985    -1.33141987     0.23013193
 c     -1.17799007    -0.45890554     0.19682774
 c     -0.84335528     0.97323379     0.76257727
 c      0.13239656     1.63670895    -0.12841313
 c      0.85764588     0.77750544    -0.83277826
 h     -0.03806094    -2.36619620    -0.00336608
 h     -1.74747166     1.59961626     0.91316177
 h     -0.12662456     2.65511389    -0.46189310
 h      1.40595825     0.86926417    -1.63701331
 o      2.18837074    -0.79272928     0.40443282
 h      2.96663316    -0.14687004     0.09409057
 c     -2.33644286    -0.37377080    -0.63236143
 h     -2.54722021    -1.12428073    -1.36136658
 h     -3.23702527    -0.09568653    -0.05899834
 h     -2.13895121     0.47092115    -1.18511941
 h     -0.37001234     0.78528876     1.69750727
          17

 c      1.02995853    -0.39981366     0.03844347
 c     -0.09874038    -1.34059169     0.23147957
 c     -1.17996183    -0.45272314     0.20113230
 c     -0.83417142     0.96393279     0.76348395
 c      0.15530735     1.62564732    -0.12283416
 c      0.84618242     0.77376246    -0.83485978
 h     -0.02868247    -2.31233305    -0.03048307
 h     -1.72539990     1.66905613     0.85025944
 h     -0.14701956     2.65210756    -0.46674421
 h      1.45803190     0.92797783    -1.55894865
 o      2.18879238    -0.78245170     0.40105157
 h      2.88835041    -0.20553824     0.09731917
 c     -2.33950900    -0.38239895    -0.63394930
 h     -2.50701849    -1.14063670    -1.36630214
 h     -3.23017558    -0.08035454    -0.07818424
 h     -2.13295538     0.42631289    -1.18595052
 h     -0.35041302     0.78386646     1.73537742
          17

 c      1.01950013    -0.38706913     0.03398133
 c     -0.10989720    -1.34427022     0.23334642
 c     -1.18048000    -0.44640477     0.20573147
 c     -0.82600963     0.95444058     0.76535024
 c      0.17600400     1.61599632    -0.11859989
 c      0.83382209     0.76897143    -0.83255369
 h     -0.01691281    -2.29046902    -0.06500132
 h     -1.69581472     1.72798443     0.78926115
 h     -0.15855373     2.64371615    -0.46710908
 h      1.54951464     0.99778263    -1.52724411
 o      2.18931394    -0.77261973     0.39785709
 h      2.81824715    -0.25864953     0.09717686
 c     -2.34432000    -0.39330946    -0.63381993
 h     -2.46976937    -1.16904788    -1.37248705
 h     -3.22767986    -0.06718307    -0.09713701
 h     -2.11876541     0.41716051    -1.21001673
 h     -0.33584956     0.78583182     1.77715436
          17

 c      1.00917499    -0.37738234     0.02904797
 c     -0.12158116    -1.34169743     0.23595006
 c     -1.17982363    -0.44019011     0.21057497
 c     -0.81884163     0.94537629     0.76866635
 c      0.19355124     1.60845968    -0.11510189
 c      0.82321863     0.76323457    -0.82891140
 h     -0.00231482    -2.30672240    -0.10962021
 h     -1.65711988     1.77069847     0.73292761
 h     -0.15847322     2.62834193    -0.46149875
 h      1.65873315     1.07259395    -1.51603548
 o      2.18683256    -0.76534040     0.39601804
 h      2.80154317    -0.27040153     0.07298084
 c     -2.35032353    -0.40603119    -0.63261256
 h     -2.43635461    -1.20661457    -1.37695152
 h     -3.23205616    -0.05640972    -0.11500412
 h     -2.09784047     0.43583790    -1.25283497
 h     -0.33099368     0.79272753     1.81402585
          17

 c      0.99941155    -0.37124670     0.02396360
 c     -0.13336823    -1.33426929     0.23888788
 c     -1.17843329    -0.43420125     0.21557290
 c     -0.81257871     0.93728220     0.77364941
 c      0.20729214     1.60343635    -0.11169354
 c      0.81713570     0.75703658    -0.82659130
 h      0.01307809    -2.34454640    -0.15968445
 h     -1.61040985     1.79374565     0.68403836
 h     -0.14543046     2.60741460    -0.44956341
 h      1.76016211     1.14257397    -1.50357392
 o      2.18055293    -0.76093671     0.39585621
 h      2.84731238    -0.23433389     0.01822717
 c     -2.35678302    -0.41939777    -0.63157560
 h     -2.40749121    -1.24855499    -1.37585231
 h     -3.24430859    -0.04838139    -0.13174919
 h     -2.07499295     0.46441673    -1.30229173
 h     -0.33830207     0.80510596     1.84017637
          17

 c      0.99069853    -0.36893515     0.01896613
 c     -0.14469639    -1.32405642     0.24147734
 c     -1.17685673    -0.42845877     0.22061013
 c     -0.80709010     0.93056079     0.78026020
 c      0.21702032     1.60082625    -0.10787886
 c      0.81702913     0.75085248    -0.82689602
 h      0.02578282    -2.38180148    -0.20722511
 h     -1.55909862     1.79627447     0.64498222
 h     -0.11974303     2.58544773    -0.43205979
 h      1.83930909     1.20067866    -1.48109085
 o      2.17302621    -0.75723639     0.39597680
 h      2.91216941    -0.18482170    -0.04529440
 c     -2.36311302    -0.43244916    -0.63168763
 h     -2.38392952    -1.28996035    -1.36597650
 h     -3.26339702    -0.04389700    -0.14826830
 h     -2.05487245     0.48764254    -1.34761119
 h     -0.35823447     0.82271631     1.85290433
          17

 c      0.98352393    -0.37052567     0.01420732
 c     -0.15502925    -1.31268535     0.24317068
 c     -1.17568115    -0.42290390     0.22556746
 c     -0.80220917     0.92541426     0.78823378
 c      0.22300065     1.59993377    -0.10339079
 c      0.82328532     0.74519456    -0.83018589
 h      0.03281520    -2.40325024    -0.24584916
 h     -1.50868550     1.78037491     0.61737194
 h     -0.08331912     2.56976976    -0.41068408
 h      1.88997986     1.24291900    -1.44671508
 o      2.16611535    -0.75277236     0.39527613
 h      2.96415267    -0.14588541    -0.09975868
 c     -2.36898456    -0.44460706    -0.63339264
 h     -2.36640498    -1.32709335    -1.34564520
 h     -3.28661139    -0.04420049    -0.16598584
 h     -2.04058363     0.49641943    -1.38220913
 h     -0.38955903     0.84472350     1.85258166
          17

 c      0.97828210    -0.37589941     0.00974477
 c     -0.16393077    -1.30121297     0.24364469
 c     -1.17545881    -0.41742875     0.23034520
 c     -0.79773281     0.92178732     0.79708885
 c      0.22583913     1.59961435    -0.09819430
 c      0.83566093     0.74066189    -0.83625087
 h      0.03229969    -2.40133418    -0.27181150
 h     -1.46661416     1.75147739     0.60158758
 h     -0.03891129     2.56889847    -0.38746647
 h      1.91015153     1.26712124    -1.40128559
 o      2.16055943    -0.74705944     0.39330219
 h      2.99010305    -0.12660532    -0.13725219
 c     -2.37425799    -0.45552116    -0.63671978
 h     -2.35549102    -1.35802229    -1.31496171
 h     -3.31057950    -0.05062376    -0.18621577
 h     -2.03387565     0.48631592    -1.40286927
 h     -0.42952351     0.86988199     1.84292993
          17

 c      0.97520351    -0.38471942     0.00552108
 c     -0.17109153    -1.29027068     0.24275400
 c     -1.17663599    -0.41191656     0.23488295
 c     -0.79343659     0.91935834     0.80612724
 c      0.22624215     1.59873152    -0.09248092
 c      0.85354912     0.73785542    -0.84452067
 h      0.02332533    -2.37385707    -0.28350728
 h     -1.44172101     1.71816193     0.59641203
 h      0.01137314     2.58850436    -0.36350155
 h      1.90015164     1.27227170    -1.34690682
 o      2.15663574    -0.74007265     0.38994236
 h      2.98570492    -0.12944583    -0.15478717
 c     -2.37889232    -0.46494909    -0.64144065
 h     -2.35146147    -1.38283688    -1.27567609
 h     -3.33230736    -0.06413156    -0.20965059
 h     -2.03553863     0.45591471    -1.40867148
 h     -0.47408106     0.89674151     1.83130333
          17

 c      0.97432431    -0.39642597     0.00135067
 c     -0.17635362    -1.28012819     0.24050052
 c     -1.17949883    -0.40628515     0.23917022
 c     -0.78915599     0.91769324     0.81448866
 c      0.22481725     1.59669690    -0.08665292
 c      0.87604863     0.73721133    -0.85415983
 h      0.00579523    -2.32275045    -0.28116002
 h     -1.44227287     1.68990236     0.59935063
 h      0.06706051     2.62683723    -0.33784136
 h      1.86298682     1.25875344    -1.28697674
 o      2.15447837    -0.73200770     0.38525913
 h      2.95071317    -0.15406892    -0.15165079
 c     -2.38289372    -0.47274002    -0.64715704
 h     -2.35420186    -1.40358589    -1.23080306
 h     -3.34989016    -0.08498340    -0.23611908
 h     -2.04552762     0.40620294    -1.40065274
 h     -0.51863786     0.92397005     1.82770354
          17

 c      0.97550084    -0.41026971    -0.00306633
 c     -0.17974695    -1.27062111     0.23706502
 c     -1.18414201    -0.40052223     0.24324661
 c     -0.78496530     0.91661565     0.82137549
 c      0.22206622     1.59361408    -0.08121831
 c      0.90178317     0.73877745    -0.86405385
 h     -0.01949897    -2.25461959    -0.26724620
 h     -1.47209124     1.67225484     0.60808587
 h      0.12843541     2.67455188    -0.30799556
 h      1.80721632     1.22990467    -1.22723104
 o      2.15407755    -0.72325965     0.37948992
 h      2.88885920    -0.19747699    -0.12950920
 c     -2.38631520    -0.47893564    -0.65331373
 h     -2.36319168    -1.42377664    -1.18395127
 h     -3.36286353    -0.11257079    -0.26456631
 h     -2.06270005     0.34106343    -1.38236794
 h     -0.55957785     0.95067271     1.84078504
          17

 c      0.97846390    -0.42538372    -0.00809778
 c     -0.18152042    -1.26097078     0.23290672
 c     -1.19046890    -0.39469160     0.24718843
 c     -0.78133828     0.91649597     0.82644353
 c      0.21848715     1.58995795    -0.07663474
 c      0.92840268     0.74188837    -0.87270552
 h     -0.05065359    -2.18278636    -0.24769176
 h     -1.52728479     1.66343359     0.62190131
 h      0.19496998     2.71945318    -0.27160235
 h      1.75319282     1.19557765    -1.17761856
 o      2.15495840    -0.71460258     0.37323880
 h      2.81244902    -0.25077456    -0.09573209
 c     -2.38930440    -0.48400015    -0.65913901
 h     -2.37756568    -1.44714898    -1.13835181
 h     -3.37224412    -0.14541885    -0.29320123
 h     -2.08414301     0.26870282    -1.36137613
 h     -0.59555499     0.97628823     1.87207774
          17

 c      0.98289186    -0.44087941    -0.01411229
 c     -0.18211249    -1.24970655     0.22883468
 c     -1.19822982    -0.38889285     0.25108547
 c     -0.77909086     0.91807744     0.82999705
 c      0.21462462     1.58622364    -0.07321712
 c      0.95222187     0.74494800    -0.87827244
 h     -0.08483033    -2.12836983    -0.23266749
 h     -1.59753856     1.65673696     0.64127423
 h      0.26481437     2.75112121    -0.22754399
 h      1.73746951     1.17499773    -1.15258354
 o      2.15548764    -0.70761103     0.36794811
 h      2.75262687    -0.29210220    -0.07118174
 c     -2.39216815    -0.48905482    -0.66355450
 h     -2.39620240    -1.47591182    -1.09594342
 h     -3.38022427    -0.18135473    -0.31981251
 h     -2.10454325     0.20272685    -1.35075848
 h     -0.62700111     1.00009352     1.91438219
          17

 c      0.98846253    -0.45594181    -0.02142194
 c     -0.18197958    -1.23534969     0.22569790
 c     -1.20709437    -0.38319052     0.25501820
 c     -0.77913908     0.92204844     0.83273021
 c      0.21104655     1.58279051    -0.07111203
 c      0.97022656     0.74656717    -0.87946960
 h     -0.11983507    -2.11257585    -0.23279692
 h     -1.67077890     1.64565757     0.66646793
 h      0.33518377     2.76277891    -0.17609053
 h      1.78909438     1.18392892    -1.16151617
 o      2.15317249    -0.70440982     0.36576487
 h      2.75418701    -0.29061409    -0.08799791
 c     -2.39530642    -0.49563744    -0.66536493
 h     -2.41776039    -1.50954727    -1.05713832
 h     -3.38947092    -0.21783909    -0.34223938
 h     -2.11752517     0.15831641    -1.36639892
 h     -0.65455132     1.02104921     1.95647713
          17

 c      0.99486063    -0.46988770    -0.03027735
 c     -0.18141769    -1.21801511     0.22357848
 c     -1.21672744    -0.37756221     0.25904419
 c     -0.78227559     0.92878778     0.83533501
 c      0.20828653     1.57991173    -0.07030151
 c      0.98353767     0.74751739    -0.87674159
 h     -0.15574965    -2.13807772    -0.24946162
 h     -1.73682388     1.62656742     0.69686562
 h      0.40293954     2.75141555    -0.11859370
 h      1.88853092     1.21233678    -1.19586239
 o      2.14878391    -0.70487093     0.36657795
 h      2.81041397    -0.25138129    -0.14193428
 c     -2.39887276    -0.50464339    -0.66414176
 h     -2.44068803    -1.54520832    -1.02140094
 h     -3.40213055    -0.25238538    -0.35887794
 h     -2.12059379     0.14047471    -1.41520904
 h     -0.67820207     1.03811042     1.98850194
          17

 c      1.00182985    -0.48217333    -0.04087739
 c     -0.18068533    -1.19965189     0.22166864
 c     -1.22682036    -0.37191322     0.26318902
 c     -0.78905663     0.93833657     0.83827734
 c      0.20678353     1.57767705    -0.07063657
 c      0.99503097     0.74937675    -0.87131050
 h     -0.19305968    -2.18585173    -0.27326936
 h     -1.78866413     1.59881544     0.73108265
 h      0.46525776     2.71759180    -0.05707079
 h      1.99610376     1.24070840    -1.23994272
 o      2.14548124    -0.70723593     0.36846869
 h      2.87620755    -0.20533044    -0.19968494
 c     -2.40262536    -0.51571554    -0.66082852
 h     -2.46330380    -1.57917882    -0.98801565
 h     -3.41882636    -0.28292978    -0.36904608
 h     -2.11777799     0.13875550    -1.48675448
 h     -0.69735050     1.05053647     2.00427280
          17

 c      1.00921989    -0.49240682    -0.05332429
 c     -0.18014695    -1.18242454     0.21907267
 c     -1.23707621    -0.36613794     0.26744183
 c     -0.79976663     0.95045880     0.84173252
 c      0.20681543     1.57594540    -0.07187352
 c      1.00647713     0.75300031    -0.86410399
 h     -0.23064039    -2.23349660    -0.29363256
 h     -1.82250593     1.56403143     0.76725096
 h      0.52031405     2.66549133     0.00623387
 h      2.08642370     1.25789637    -1.28275125
 o      2.14512492    -0.71052383     0.37033777
 h      2.92519797    -0.17027959    -0.24167952
 c     -2.40633004    -0.52802828    -0.65689937
 h     -2.48396298    -1.60816774    -0.95652520
 h     -3.43812300    -0.30804344    -0.37305875
 h     -2.11517720     0.13827965    -1.56284183
 h     -0.71105931     1.05799637     2.00150012
          17

 c      1.01695245    -0.50035329    -0.06758488
 c     -0.18019310    -1.16774600     0.21523895
 c     -1.24719334    -0.36016466     0.27176228
 c     -0.81439933     0.96469811     0.84557296
 c      0.20843379     1.57430061    -0.07371662
 c      1.01858926     0.75859741    -0.85570135
 h     -0.26642326    -2.26611582    -0.30406772
 h     -1.83773030     1.52561621     0.80323122
 h      0.56791658     2.60304841     0.06940191
 h      2.14805957     1.25997797    -1.31816133
 o      2.14838525    -0.71439421     0.37178580
 h      2.94773641    -0.15277278    -0.26082295
 c     -2.41003943    -0.54097615    -0.65344284
 h     -2.50125548    -1.63008105    -0.92685187
 h     -3.45695563    -0.32693583    -0.37195750
 h     -2.11700703     0.12880521    -1.62870217
 h     -0.71821016     1.06055132     1.98160041
          17

 c      1.02495217    -0.50591688    -0.08348838
 c     -0.18112243    -1.15628202     0.20991468
 c     -1.25687157    -0.35396474     0.27608775
 c     -0.83261820     0.98040506     0.84935051
 c      0.21142811     1.57210514    -0.07587515
 c      1.03160844     0.76604498    -0.84650735
 h     -0.29839342    -2.27620519    -0.30178758
 h     -1.83730017     1.48859286     0.83678997
 h      0.60985712     2.54120425     0.13148417
 h      2.17660064     1.24645287    -1.34272519
 o      2.15536149    -0.71873315     0.37265076
 h      2.94149010    -0.15478002    -0.25519045
 c     -2.41400684    -0.55420555    -0.65100483
 h     -2.51417800    -1.64440290    -0.89925601
 h     -3.47179419    -0.33932127    -0.36707599
 h     -2.12525520     0.10537315    -1.67541606
 h     -0.71750092     1.05859036     1.94977061
          17

 c      1.03309032    -0.50911607    -0.10074035
 c     -0.18308153    -1.14817032     0.20302535
 c     -1.26583524    -0.34754183     0.28033488
 c     -0.85370183     0.99675354     0.85229534
 c      0.21538295     1.56875699    -0.07809231
 c      1.04562629     0.77503976    -0.83686187
 h     -0.32499365    -2.26129073    -0.28631289
 h     -1.82850343     1.45958848     0.86588552
 h      0.64922716     2.49087378     0.19269734
 h      2.17081406     1.21841884    -1.35436770
 o      2.16583753    -0.72350490     0.37283923
 h      2.90794859    -0.17628218    -0.22516320
 c     -2.41850794    -0.56746247    -0.64974658
 h     -2.52224718    -1.65230845    -0.87422068
 h     -3.47980773    -0.34527645    -0.35967905
 h     -2.14046207     0.06645291    -1.69852149
 h     -0.70734932     1.05270485     1.91488808
          17

 c      1.04116917    -0.51007055    -0.11893345
 c     -0.18605098    -1.14313725     0.19462143
 c     -1.27386068    -0.34091519     0.28439497
 c     -0.87655480     1.01280450     0.85345033
 c      0.21987456     1.56410100    -0.08007770
 c      1.06066599     0.78514239    -0.82706983
 h     -0.34528219    -2.22285223    -0.25880582
 h     -1.82281680     1.44633795     0.88916264
 h      0.68817792     2.45803451     0.25332824
 h      2.13166980     1.17812338    -1.35202912
 o      2.17924877    -0.72880296     0.37237870
 h      2.85334322    -0.21455686    -0.17410437
 c     -2.42372670    -0.58050870    -0.64958025
 h     -2.52554461    -1.65652602    -0.85228153
 h     -3.47958763    -0.34514481    -0.35074960
 h     -2.16225130     0.01267425    -1.69675409
 h     -0.68594278     1.04344922     1.88767649
          17

 c      1.04895366    -0.50900028    -0.13755777
 c     -0.18984919    -1.14045694     0.18489906
 c     -1.28079875    -0.33410549     0.28812574
 c     -0.89995500     1.02769162     0.85207416
 c      0.22467344     1.55862292    -0.08139510
 c      1.07655899     0.79576607    -0.81733771
 h     -0.35919771    -2.16707580    -0.22223477
 h     -1.83225842     1.45573561     0.90642952
 h      0.72581432     2.44121675     0.31194762
 h      2.06368509     1.12934716    -1.33629196
 o      2.19433573    -0.73514231     0.37171599
 h      2.79421175    -0.25950636    -0.11298442
 c     -2.42972395    -0.59315011    -0.65020008
 h     -2.52468261    -1.66082840    -0.83379453
 h     -3.47141845    -0.33947227    -0.34088405
 h     -2.18942930    -0.05347007    -1.67196692
 h     -0.65202436     1.03113838     1.87572592
          17

 c      1.05624766    -0.50621899    -0.15603375
 c     -0.19412875    -1.13877158     0.17427154
 c     -1.28658634    -0.32712919     0.29134764
 c     -0.92306832     1.04090139     0.84812191
 c      0.22975203     1.55318872    -0.08148356
 c      1.09255722     0.80611797    -0.80755566
 h     -0.36811336    -2.10722656    -0.18210545
 h     -1.86162333     1.49040064     0.91846315
 h      0.75866251     2.43425620     0.36512334
 h      1.97906867     1.07856620    -1.31169702
 o      2.20858877    -0.74398114     0.37219852
 h      2.76596605    -0.28547137    -0.06769468
 c     -2.43647387    -0.60537350    -0.65099221
 h     -2.52068175    -1.66903550    -0.81866292
 h     -3.45722319    -0.32894203    -0.33025142
 h     -2.21971582    -0.12712551    -1.63047616
 h     -0.60663355     1.01608650     1.87816612
          17

 c      1.06298301    -0.50210623    -0.17378150
 c     -0.19837598    -1.13598959     0.16338559
 c     -1.29124812    -0.32000334     0.29385033
 c     -0.94573900     1.05241216     0.84226245
 c      0.23515361     1.54865213    -0.07980880
 c      1.10669190     0.81512909    -0.79688356
 h     -0.37535757    -2.06512055    -0.14655321
 h     -1.90403386     1.54662143     0.92609385
 h      0.78280783     2.43073456     0.40885460
 h      1.90441321     1.03637945    -1.29144264
 o      2.21944431    -0.75693109     0.37516904
 h      2.80382444    -0.26428718    -0.06388815
 c     -2.44394628    -0.61753451    -0.65083214
 h     -2.51479432    -1.68369292    -0.80612506
 h     -3.44019795    -0.31430792    -0.31864041
 h     -2.24929306    -0.20025441    -1.58558275
 h     -0.55417954     0.99918293     1.88631050
          17

 c      1.06925359    -0.49707798    -0.19027260
 c     -0.20203938    -1.12999270     0.15282934
 c     -1.29489773    -0.31275207     0.29540858
 c     -0.96815708     1.06253882     0.83540122
 c      0.24086513     1.54566709    -0.07597105
 c      1.11593981     0.82166786    -0.78368736
 h     -0.38494330    -2.06312751    -0.12282200
 h     -1.94616410     1.61629232     0.92966696
 h      0.79541257     2.42636459     0.43998414
 h      1.87819582     1.01528658    -1.29832288
 o      2.22791694    -0.77275720     0.37927127
 h      2.88563521    -0.21345864    -0.08357388
 c     -2.45216740    -0.63038968    -0.64801277
 h     -2.50834826    -1.70509406    -0.79477098
 h     -3.42410798    -0.29635488    -0.30564268
 h     -2.27294712    -0.26223308    -1.55821039
 h     -0.50126710     0.98200374     1.88966445
          17

 c      1.07525978    -0.49159063    -0.20500415
 c     -0.20485235    -1.12037996     0.14260531
 c     -1.29773950    -0.30540131     0.29580234
 c     -0.99040359     1.07168831     0.82825701
 c      0.24669390     1.54468411    -0.06969489
 c      1.11943565     0.82541097    -0.76746574
 h     -0.39746420    -2.10393434    -0.11091887
 h     -1.97599637     1.69046917     0.92924073
 h      0.79521261     2.41940143     0.45682090
 h      1.91382188     1.01902515    -1.34247701
 o      2.23612900    -0.78929224     0.38256433
 h      2.97141528    -0.16560962    -0.09906930
 c     -2.46111669    -0.64465480    -0.64101732
 h     -2.50265694    -1.73130514    -0.78285358
 h     -3.41231692    -0.27594263    -0.29098144
 h     -2.28640666    -0.30496149    -1.56718322
 h     -0.45456199     0.96637198     1.88063553
          17

 c      1.08123031    -0.48613973    -0.21749119
 c     -0.20690351    -1.10878859     0.13222039
 c     -1.30004194    -0.29798314     0.29483802
 c     -1.01230884     1.08022436     0.82123092
 c      0.25223124     1.54596088    -0.06082495
 c      1.12008417     0.82706898    -0.75030424
 h     -0.40908094    -2.16683719    -0.10466297
 h     -1.98610231     1.76151666     0.92490256
 h      0.78258361     2.41049799     0.45934243
 h      1.98108890     1.03966815    -1.40404279
 o      2.24504321    -0.80537345     0.38411287
 h      3.03978887    -0.13750490    -0.09853956
 c     -2.47052058    -0.66035531    -0.63000006
 h     -2.49895559    -1.75908430    -0.76873085
 h     -3.40683163    -0.25417683    -0.27487859
 h     -2.28990749    -0.32946424    -1.61104434
 h     -0.41942801     0.95391738     1.85571413
          17

 c      1.08736896    -0.48120932    -0.22731574
 c     -0.20831586    -1.09719500     0.12124798
 c     -1.30209007    -0.29055184     0.29235498
 c     -1.03351309     1.08842515     0.81443094
 c      0.25696855     1.54947421    -0.04942328
 c      1.12091873     0.82749328    -0.73455111
 h     -0.41551126    -2.22750653    -0.09842556
 h     -1.97352005     1.82375845     0.91690870
 h      0.75955309     2.40277186     0.44935523
 h      2.04791065     1.06852315    -1.45927312
 o      2.25488194    -0.82052372     0.38357652
 h      3.08193018    -0.13515941    -0.07928806
 c     -2.47996152    -0.67692763    -0.61663567
 h     -2.49831858    -1.78497655    -0.75119885
 h     -3.40769369    -0.23266396    -0.25829064
 h     -2.28756985    -0.34337060    -1.66942531
 h     -0.39943258     0.94585047     1.81495919
          17

 c      1.09381795    -0.47721807    -0.23416109
 c     -0.20907856    -1.08690000     0.10952044
 c     -1.30414692    -0.28318851     0.28822003
 c     -1.05355978     1.09646842     0.80771306
 c      0.26041982     1.55481804    -0.03586125
 c      1.12352534     0.82738249    -0.72151319
 h     -0.41433923    -2.26968243    -0.08946854
 h     -1.93892347     1.87362819     0.90572031
 h      0.72974781     2.40195163     0.43053285
 h      2.09753164     1.10011477    -1.49478416
 o      2.26559456    -0.83457565     0.38086940
 h      3.09452763    -0.15997411    -0.04208236
 c     -2.48916719    -0.69373486    -0.60258442
 h     -2.50157951    -1.80622228    -0.72961143
 h     -3.41312455    -0.21359905    -0.24278645
 h     -2.28377876    -0.35385784    -1.72128684
 h     -0.39611646     0.94284389     1.76143657
          17

 c      1.10064526    -0.47447834    -0.23781893
 c     -0.20908633    -1.07852817     0.09705791
 c     -1.30642713    -0.27599318     0.28232443
 c     -1.07196424     1.10440406     0.80068563
 c      0.26221225     1.56122712    -0.02079320
 c      1.12846589     0.82737543    -0.71165423
 h     -0.40484459    -2.28507026    -0.07709172
 h     -1.88617487     1.90997986     0.89200727
 h      0.69774139     2.41562449     0.40771441
 h      2.12312751     1.13118897    -1.50482825
 o      2.27699019    -0.84756042     0.37606143
 h      3.07767890    -0.21059779     0.01053635
 c     -2.49806831    -0.71023750    -0.58882499
 h     -2.50928528    -1.82142218    -0.70383078
 h     -3.42045261    -0.19946762    -0.23006402
 h     -2.28155429    -0.36533036    -1.75333911
 h     -0.40862010     0.94488996     1.70111731
          17

 c      1.10786427    -0.47316642    -0.23818171
 c     -0.20820725    -1.07223860     0.08398704
 c     -1.30907808    -0.26907766     0.27458622
 c     -1.08826475     1.11210197     0.79268934
 c      0.26221674     1.56785594    -0.00496983
 c      1.13576656     0.82809832    -0.70492861
 h     -0.38739363    -2.27085364    -0.06165094
 h     -1.82232030     1.93480692     0.87664185
 h      0.66722589     2.45013893     0.38489839
 h      2.12243940     1.15964046    -1.48751156
 o      2.28858660    -0.85980769     0.36941429
 h      3.03691142    -0.28130799     0.07358815
 c     -2.50669922    -0.72596217    -0.57578828
 h     -2.52168056    -1.83085157    -0.67409347
 h     -3.42722194    -0.19248739    -0.22141281
 h     -2.28266388    -0.38009208    -1.75911828
 h     -0.43312331     0.95109389     1.64306037
          17

 c      1.11547802    -0.47329897    -0.23523659
 c     -0.20631967    -1.06782064     0.07050162
 c     -1.31216753    -0.26256268     0.26495838
 c     -1.10204946     1.11919716     0.78282996
 c      0.26067896     1.57424453     0.01101105
 c      1.14515163     0.83012077    -0.70095590
 h     -0.36314729    -2.22864400    -0.04409694
 h     -1.75734204     1.95397472     0.86062930
 h      0.63883665     2.50572114     0.36296342
 h      2.09572259     1.18407844    -1.44319153
 o      2.29908993    -0.87230632     0.36151939
 h      2.99088050    -0.35615278     0.13727646
 c     -2.51510189    -0.74048419    -0.56359827
 h     -2.53871449    -1.83637449    -0.64085170
 h     -3.43196458    -0.19408162    -0.21736696
 h     -2.28802948    -0.39920470    -1.73665602
 h     -0.46281621     0.95956910     1.59893862
          17

 c      1.12352288    -0.47471210    -0.22907526
 c     -0.20331758    -1.06462449     0.05684492
 c     -1.31567438    -0.25658307     0.25344092
 c     -1.11293303     1.12513153     0.77021734
 c      0.25816652     1.58053926     0.02676927
 c      1.15606041     0.83384954    -0.69904717
 h     -0.33409779    -2.16543247    -0.02584725
 h     -1.70238902     1.97641811     0.84490215
 h      0.61014800     2.57463711     0.33980706
 h      2.04610851     1.20405474    -1.37469460
 o      2.30575992    -0.88710224     0.35332623
 h      2.98109550    -0.40257961     0.18647995
 c     -2.52328198    -0.75347439    -0.55218838
 h     -2.56005743    -1.84089271    -0.60460679
 h     -3.43456629    -0.20452761    -0.21756978
 h     -2.29791590    -0.42286073    -1.68744420
 h     -0.49001019     0.96789502     1.58018015
          17

 c      1.13207086    -0.47704833    -0.21992995
 c     -0.19910821    -1.06134824     0.04328883
 c     -1.31948220    -0.25129974     0.24009512
 c     -1.12050086     1.12945155     0.75446447
 c      0.25532947     1.58722823     0.04200769
 c      1.16743001     0.83936460    -0.69807829
 h     -0.30322804    -2.09623740    -0.00870730
 h     -1.66572122     2.00961933     0.82993307
 h      0.57798727     2.64500584     0.31279391
 h      1.98236462     1.22136188    -1.28929496
 o      2.30654894    -0.90565450     0.34527529
 h      3.03846657    -0.39772486     0.21484025
 c     -2.53121581    -0.76480960    -0.54126624
 h     -2.58511053    -1.84732022    -0.56578008
 h     -3.43634117    -0.22280216    -0.22079107
 h     -2.31181386    -0.45027478    -1.61702517
 h     -0.51091414     0.97440889     1.59219894
          17

 c      1.14117283    -0.47977718    -0.20820228
 c     -0.19363256    -1.05595038     0.03007943
 c     -1.32338586    -0.24689973     0.22505287
 c     -1.12436408     1.13226660     0.73605146
 c      0.25269433     1.59475678     0.05640857
 c      1.17727444     0.84615043    -0.69625008
 h     -0.27421898    -2.04527453     0.00562137
 h     -1.64909753     2.05335344     0.81537600
 h      0.54037205     2.70584746     0.28057659
 h      1.92414162     1.24310113    -1.20202174
 o      2.30373961    -0.92640124     0.33683493
 h      3.12664621    -0.36720932     0.23246967
 c     -2.53890904    -0.77471676    -0.53012508
 h     -2.61298510    -1.85735261    -0.52470217
 h     -3.43982514    -0.24666322    -0.22509022
 h     -2.32799569    -0.47913837    -1.53712033
 h     -0.52865006     0.97922191     1.63034124
          17

 c      1.15082791    -0.48227309    -0.19441195
 c     -0.18694360    -1.04651552     0.01734603
 c     -1.32712802    -0.24355239     0.20851711
 c     -1.12432949     1.13432656     0.71608517
 c      0.25056982     1.60334995     0.06964452
 c      1.18270268     0.85292772    -0.69124430
 h     -0.24992639    -2.03599404     0.01659807
 h     -1.64878548     2.09911162     0.80015128
 h      0.49697851     2.74954128     0.24333418
 h      1.90269040     1.28397661    -1.13445778
 o      2.30011180    -0.94757154     0.32772443
 h      3.20279164    -0.34015662     0.24613525
 c     -2.54649299    -0.78385291    -0.51741514
 h     -2.64246124    -1.87069695    -0.48176825
 h     -3.44813065    -0.27306586    -0.22818559
 h     -2.34301849    -0.50503377    -1.46779409
 h     -0.55024425     0.98366451     1.68273537
          17

 c      1.16097032    -0.48394207    -0.17909692
 c     -0.17928930    -1.03310916     0.00510101
 c     -1.33044711    -0.24134405     0.19075271
 c     -1.12048313     1.13659132     0.69575665
 c      0.24902466     1.61301675     0.08143186
 c      1.18210526     0.85874431    -0.68182359
 h     -0.23076065    -2.06940164     0.02487963
 h     -1.65943943     2.13585737     0.78293929
 h      0.44882510     2.77219083     0.20230779
 h      1.93601616     1.35424702    -1.09674124
 o      2.29705130    -0.96838459     0.31800102
 h      3.24703539    -0.32981244     0.25732377
 c     -2.55424327    -0.79311460    -0.50142958
 h     -2.67200269    -1.88534825    -0.43763207
 h     -3.46378775    -0.29893281    -0.22803498
 h     -2.35259407    -0.52264127    -1.43314190
 h     -0.58178906     0.98908143     1.73646399
          17

 c      1.17143553    -0.48432937    -0.16273614
 c     -0.17100269    -1.01784278    -0.00662058
 c     -1.33310050    -0.24024350     0.17205995
 c     -1.11315509     1.13981005     0.67601346
 c      0.24793884     1.62358586     0.09155155
 c      1.17728794     0.86459426    -0.66887087
 h     -0.21557676    -2.12314257     0.03075199
 h     -1.67655506     2.15500414     0.76259353
 h      0.39780766     2.77352695     0.15928246
 h      2.00389525     1.44130172    -1.07579933
 o      2.29514989    -0.98858988     0.30781455
 h      3.25266838    -0.34071702     0.26585991
 c     -2.56235840    -0.80305657    -0.48150105
 h     -2.69990214    -1.89877063    -0.39321703
 h     -3.48744518    -0.32199423    -0.22341353
 h     -2.35536903    -0.53059026    -1.44382270
 h     -0.62645179     0.99622171     1.78128248
          17

 c      1.18194733    -0.48312294    -0.14574278
 c     -0.16234737    -1.00301417    -0.01772045
 c     -1.33486649    -0.24011536     0.15273214
 c     -1.10285393     1.14435930     0.65749992
 c      0.24711134     1.63469048     0.09982729
 c      1.17102519     0.87217146    -0.65359639
 h     -0.20328436    -2.17296486     0.03372884
 h     -1.69699495     2.15192608     0.73827051
 h      0.34633639     2.75713270     0.11616007
 h      2.07614285     1.52421479    -1.05606450
 o      2.29465117    -1.00815125     0.29731634
 h      3.21888824    -0.37364060     0.27126031
 c     -2.57079913    -0.81352264    -0.45889827
 h     -2.72451058    -1.90906512    -0.34953114
 h     -3.51714086    -0.34125795    -0.21416451
 h     -2.35524427    -0.53410556    -1.48597622
 h     -0.68474343     1.00521858     1.81034378
          17

 c      1.19213223    -0.48011565    -0.12848218
 c     -0.15348700    -0.99016105    -0.02809335
 c     -1.33554553    -0.24074721     0.13302658
 c     -1.09021110     1.15023421     0.64059723
 c      0.24633296     1.64572634     0.10613043
 c      1.16517672     0.88249184    -0.63659421
 h     -0.19319058    -2.20351609     0.03319716
 h     -1.71887323     2.12576039     0.70938724
 h      0.29699952     2.73090324     0.07452632
 h      2.13431313     1.58949499    -1.03000656
 o      2.29551209    -1.02718506     0.28663468
 h      3.14967042    -0.42643254     0.27307460
 c     -2.57952436    -0.82401220    -0.43558128
 h     -2.74444805    -1.91548972    -0.30747193
 h     -3.54869852    -0.35687188    -0.20097934
 h     -2.35776782    -0.54016014    -1.53620495
 h     -0.75529552     1.01576553     1.81979269
          17

 c      1.20154525    -0.47519377    -0.11127826
 c     -0.14451013    -0.98011868    -0.03766194
 c     -1.33496285    -0.24187849     0.11316385
 c     -1.07592856     1.15707679     0.62545767
 c      0.24542526     1.65588409     0.11042523
 c      1.16082882     0.89587292    -0.61805532
 h     -0.18484939    -2.20752919     0.02875877
 h     -1.74155690     2.07905272     0.67551991
 h      0.25206390     2.70663575     0.03515661
 h      2.16991800     1.63101583    -0.99540902
 o      2.29710775    -1.04613425     0.27586273
 h      3.05828662    -0.49102435     0.27102627
 c     -2.58863675    -0.83407191    -0.41298852
 h     -2.75874776    -1.91848480    -0.26769605
 h     -3.57712726    -0.36953697    -0.18487836
 h     -2.36672478    -0.55331307    -1.57666553
 h     -0.83544586     1.02725974     1.80842772
          17

 c      1.20971008    -0.46834729    -0.09441517
 c     -0.13546399    -0.97323904    -0.04638604
 c     -1.33296804    -0.24323575     0.09334213
 c     -1.06071823     1.16421637     0.61200565
 c      0.24426689     1.66443272     0.11280474
 c      1.15871045     0.91220669    -0.59802157
 h     -0.17794637    -2.18320453     0.02026298
 h     -1.76591165     2.01752833     0.63625527
 h      0.21292910     2.69667565    -0.00223117
 h      2.17955003     1.64671714    -0.95239047
 o      2.29753461    -1.06626808     0.26504484
 h      2.97819347    -0.54527709     0.26523432
 c     -2.59827198    -0.84337656    -0.39190662
 h     -2.76692183    -1.91945703    -0.23053962
 h     -3.59815448    -0.37990452    -0.16674690
 h     -2.38383964    -0.57553727    -1.59734058
 h     -0.92160756     1.03885972     1.77780528
          17

 c      1.21618150    -0.45965858    -0.07814620
 c     -0.12640130    -0.96946774    -0.05426755
 c     -1.32942665    -0.24457763     0.07375252
 c     -1.04524715     1.17076984     0.59991376
 c      0.24277401     1.67126290     0.11344948
 c      1.15937773     0.93111595    -0.57649678
 h     -0.17226040    -2.13323691     0.00778321
 h     -1.79439149     1.94935410     0.59096569
 h      0.18014571     2.70742274    -0.03831037
 h      2.16257235     1.63682690    -0.90217897
 o      2.29376133    -1.08971905     0.25416865
 h      2.96054162    -0.55260540     0.25652207
 c     -2.60845946    -0.85170828    -0.37271167
 h     -2.76894167    -1.92036060    -0.19598691
 h     -3.60921182    -0.38822656    -0.14708607
 h     -2.40953635    -0.60721960    -1.59366728
 h     -1.00966670     1.04950547     1.73271726
          17

 c      1.22063907    -0.44925772    -0.06269876
 c     -0.11743217    -0.96823807    -0.06135920
 c     -1.32420407    -0.24574017     0.05459177
 c     -1.03014939     1.17586784     0.58859092
 c      0.24083081     1.67719660     0.11252426
 c      1.16317170     0.95198512    -0.55346374
 h     -0.16769741    -2.06591810    -0.00836024
 h     -1.82996211     1.88296582     0.53861233
 h      0.15415107     2.73535958    -0.07282791
 h      2.12115509     1.60375320    -0.84696237
 o      2.28586114    -1.11635008     0.24321121
 h      3.00682790    -0.51244548     0.24592509
 c     -2.61905889    -0.85896113    -0.35554974
 h     -2.76514535    -1.92307319    -0.16369195
 h     -3.60982988    -0.39423338    -0.12591202
 h     -2.44353622    -0.64786004    -1.56466743
 h     -1.09570092     1.05801067     1.68144623
          17

 c      1.22298196    -0.43732798    -0.04825468
 c     -0.10870679    -0.96824079    -0.06776851
 c     -1.31717178    -0.24665147     0.03606980
 c     -1.01615532     1.17894148     0.57725658
 c      0.23825697     1.68363767     0.11013838
 c      1.16998559     0.97385896    -0.52881920
 h     -0.16443327    -1.99775784    -0.02753371
 h     -1.87329576     1.82389133     0.47800797
 h      0.13568872     2.77052837    -0.10420356
 h      2.06266798     1.55358069    -0.79050202
 o      2.27691661    -1.14349412     0.23217150
 h      3.06948008    -0.46437468     0.23398957
 c     -2.62976176    -0.86518172    -0.34037478
 h     -2.75611852    -1.92869422    -0.13304874
 h     -3.60163277    -0.39712747    -0.10272028
 h     -2.48508785    -0.69632201    -1.51255173
 h     -1.17696672     1.06335430     1.63446373
          17

 c      1.22332980    -0.42416241    -0.03493369
 c     -0.10033681    -0.96740467    -0.07363820
 c     -1.30824841    -0.24730752     0.01840669
 c     -1.00422685     1.17981668     0.56518592
 c      0.23485835     1.69197475     0.10638614
 c      1.17877961     0.99520581    -0.50222552
 h     -0.16306542    -1.95375077    -0.04895560
 h     -1.92040147     1.77331388     0.40875357
 h      0.12545443     2.80278217    -0.13034483
 h      2.00517143     1.49927954    -0.73952363
 o      2.26880732    -1.16925895     0.22103006
 h      3.11815350    -0.43495024     0.22116971
 c     -2.64013698    -0.87060652    -0.32684280
 h     -2.74261276    -1.93704953    -0.10327345
 h     -3.58795198    -0.39568504    -0.07650807
 h     -2.53293440    -0.75081135    -1.44380265
 h     -1.25231336     1.06521441     1.60046635
          17

 c      1.22194895    -0.41017680    -0.02279550
 c     -0.09238922    -0.96393009    -0.07908154
 c     -1.29744720    -0.24773534     0.00181449
 c     -0.99551823     1.17853207     0.55202617
 c      0.23050063     1.70323868     0.10138058
 c      1.18716489     1.01383410    -0.47300437
 h     -0.16411356    -1.95532900    -0.07240127
 h     -1.96373513     1.72976885     0.33203481
 h      0.12364488     2.82520104    -0.14951375
 h      1.98189668     1.46228305    -0.70466300
 o      2.26214679    -1.19269421     0.20974882
 h      3.14128955    -0.43495802     0.20793596
 c     -2.64971484    -0.87563354    -0.31409516
 h     -2.72553266    -1.94669811    -0.07343939
 h     -3.57289325    -0.38857371    -0.04593628
 h     -2.58530738    -0.80891365    -1.37136808
 h     -1.32112501     1.06443293     1.58183364
          17

 c      1.21918094    -0.39588753    -0.01184010
 c     -0.08498907    -0.95808827    -0.08415900
 c     -1.28492625    -0.24796429    -0.01353628
 c     -0.99117053     1.17515162     0.53785359
 c      0.22512328     1.71802317     0.09527874
 c      1.19305052     1.02805957    -0.44062095
 h     -0.16656177    -1.99945147    -0.09836807
 h     -1.99556998     1.69152940     0.25045657
 h      0.12977047     2.83475069    -0.16075690
 h      2.02159761     1.45914861    -0.69479987
 o      2.25699002    -1.21328721     0.19828735
 h      3.13560483    -0.46778994     0.19469284
 c     -2.65806858    -0.88066832    -0.30063937
 h     -2.70593574    -1.95547428    -0.04247331
 h     -3.55982186    -0.37497071    -0.00976064
 h     -2.64043490    -0.86823307    -1.31535536
 h     -1.38189406     1.06284285     1.57416284
          17

 c      1.21538529    -0.38188433    -0.00201202
 c     -0.07831565    -0.95194783    -0.08896748
 c     -1.27101641    -0.24803176    -0.02754825
 c     -0.99205732     1.16975459     0.52291858
 c      0.21869446     1.73646935     0.08831275
 c      1.19799495     1.03845076    -0.40568940
 h     -0.16780669    -2.06203102    -0.12685574
 h     -2.01042764     1.65763831     0.16725845
 h      0.14266603     2.83219907    -0.16409183
 h      2.10892669     1.48115386    -0.70530403
 o      2.25313066    -1.23077020     0.18661299
 h      3.10188463    -0.53293485     0.18174190
 c     -2.66483691    -0.88588586    -0.28495149
 h     -2.68496770    -1.96128716    -0.00918558
 h     -3.54990516    -0.35527084     0.03252598
 h     -2.69772406    -0.92766360    -1.29496998
 h     -1.43227138     1.06251268     1.57006905
          17

 c      1.21091771    -0.36876628     0.00676882
 c     -0.07245999    -0.94754748    -0.09366826
 c     -1.25620024    -0.24800876    -0.04019746
 c     -0.99859078     1.16251296     0.50738473
 c      0.21123930     1.75815899     0.08076993
 c      1.20529899     1.04658262    -0.36947685
 h     -0.16537718    -2.11932258    -0.15691467
 h     -2.00580150     1.62791934     0.08559269
 h      0.16062978     2.82234277    -0.16059992
 h      2.20597924     1.50950118    -0.72319404
 o      2.25005993    -1.24518489     0.17470791
 h      3.04593633    -0.62535381     0.16927524
 c     -2.66978554    -0.89118667    -0.26686052
 h     -2.66373294    -1.96274199     0.02757452
 h     -3.54172058    -0.33138756     0.08022522
 h     -2.75761641    -0.98703077    -1.31156430
 h     -1.47015282     1.06510206     1.56291200
          17

 c      1.20614080    -0.35707211     0.01457778
 c     -0.06737087    -0.94613547    -0.09843497
 c     -1.24105187    -0.24801297    -0.05150422
 c     -1.01064360     1.15374684     0.49123770
 c      0.20292325     1.78199573     0.07295606
 c      1.21694103     1.05363663    -0.33291896
 h     -0.15783693    -2.15668230    -0.18723319
 h     -1.98210420     1.60277329     0.00802617
 h      0.18167550     2.81420069    -0.15241360
 h      2.28710357     1.53249263    -0.73807420
 o      2.24654462    -1.25720227     0.16257540
 h      2.98526755    -0.73071506     0.15732631
 c     -2.67296141    -0.89642896    -0.24772195
 h     -2.64318742    -1.95933066     0.06865499
 h     -3.53215678    -0.30638061     0.13148769
 h     -2.81919784    -1.04468447    -1.34681193
 h     -1.49452045     1.07164371     1.54838059
          17

 c      1.20145651    -0.34723316     0.02147515
 c     -0.06290171    -0.94827994    -0.10341534
 c     -1.22616663    -0.24821632    -0.06150971
 c     -1.02756509     1.14392255     0.47431676
 c      0.19407177     1.80632906     0.06516997
 c      1.23340441     1.06044357    -0.29650152
 h     -0.14469509    -2.16716641    -0.21659597
 h     -1.94255465     1.58309131    -0.06389167
 h      0.20395771     2.81938890    -0.14224308
 h      2.34058368     1.54503516    -0.74373747
 o      2.23989288    -1.26852763     0.15024632
 h      2.96033093    -0.81918629     0.14566200
 c     -2.67463594    -0.90152072    -0.22907230
 h     -2.62410008    -1.95132456     0.11442696
 h     -3.51785062    -0.28363648     0.18382617
 h     -2.87970007    -1.09747848    -1.37940400
 h     -1.50577234     1.08260008     1.52474971
          17

 c      1.19733559    -0.33954143     0.02750165
 c     -0.05889031    -0.95405798    -0.10871718
 c     -1.21209388    -0.24885859    -0.07027266
 c     -1.04825255     1.13359815     0.45638407
 c      0.18512595     1.82951544     0.05763833
 c      1.25428188     1.06769101    -0.26045423
 h     -0.12612813    -2.14912661    -0.24407422
 h     -1.89305266     1.57029379    -0.13009506
 h      0.22613836     2.84663183    -0.13209716
 h      2.36227885     1.54532015    -0.73659939
 o      2.22734724    -1.28065156     0.13776778
 h      3.01221567    -0.86547591     0.13397651
 c     -2.67509604    -0.90637042    -0.21185907
 h     -2.60704531    -1.93957077     0.16482236
 h     -3.49635427    -0.26602326     0.23475238
 h     -2.93598466    -1.14245696    -1.39497613
 h     -1.50580549     1.09802121     1.49285840
          17

 c      1.19424865    -0.33413273     0.03267536
 c     -0.05522337    -0.96308070    -0.11439625
 c     -1.19928723    -0.25025386    -0.07787521
 c     -1.07127928     1.12334468     0.43717373
 c      0.17661568     1.85062906     0.05044681
 c      1.27869304     1.07594620    -0.22489604
 h     -0.10282419    -2.10560888    -0.26920671
 h     -1.84155474     1.56627825    -0.19227886
 h      0.24711564     2.89511755    -0.12207999
 h      2.35205108     1.53322380    -0.71464891
 o      2.21066433    -1.29235941     0.12517385
 h      3.11093280    -0.88850941     0.12239541
 c     -2.67452542    -0.91089867    -0.19648738
 h     -2.59239454    -1.92517139     0.21944268
 h     -3.46671715    -0.25530842     0.28226356
 h     -2.98545634    -1.17760581    -1.38607778
 h     -1.49799173     1.11774060     1.45613891
          17

 c      1.19254900    -0.33099203     0.03699728
 c     -0.05181865    -0.97436129    -0.12042046
 c     -1.18809763    -0.25276141    -0.08442393
 c     -1.09511319     1.11369648     0.41638351
 c      0.16914546     1.86958903     0.04359053
 c      1.30546738     1.08556070    -0.18987458
 h     -0.07593271    -2.04584218    -0.29240960
 h     -1.79630686     1.57286825    -0.25332614
 h      0.26540507     2.95450768    -0.11085405
 h      2.31313490     1.51007093    -0.67734916
 o      2.19306162    -1.30218282     0.11250169
 h      3.20470932    -0.91214439     0.11109723
 c     -2.67297993    -0.91509775    -0.18302556
 h     -2.58031167    -1.90907006     0.27757223
 h     -3.42959761    -0.25185539     0.32513759
 h     -3.02622659    -1.20183372    -1.34991620
 h     -1.48690393     1.14160214     1.42030962
          17

 c      1.19243704    -0.32997188     0.04046090
 c     -0.04859643    -0.98610156    -0.12660054
 c     -1.17878971    -0.25673853    -0.09004575
 c     -1.11843396     1.10517992     0.39364574
 c      0.16332808     1.88667432     0.03709238
 c      1.33306367     1.09652234    -0.15528057
 h     -0.04686699    -1.98792139    -0.31578493
 h     -1.76315354     1.59056216    -0.31539435
 h      0.27919082     3.01162853    -0.09713573
 h      2.25411468     1.47950223    -0.62672846
 o      2.17628285    -1.30964925     0.09979378
 h      3.26646874    -0.94486631     0.10013472
 c     -2.67039032    -0.91907025    -0.17130477
 h     -2.57076809    -1.89172056     0.33809563
 h     -3.38709819    -0.25453507     0.36309505
 h     -3.05715897    -1.21489749    -1.28714388
 h     -1.47739627     1.16964578     1.39182364
          17

 c      1.19398605    -0.33080655     0.04306225
 c     -0.04550677    -0.99583960    -0.13255059
 c     -1.17156819    -0.26248934    -0.09488269
 c     -1.14039637     1.09838827     0.36861564
 c      0.15968815     1.90209237     0.03105456
 c      1.35920565     1.10827289    -0.12060900
 h     -0.01665067    -1.95744467    -0.34362695
 h     -1.74384336     1.61733910    -0.37782204
 h      0.28689476     3.05602027    -0.08049587
 h      2.19369537     1.44944396    -0.57015806
 o      2.16107279    -1.31478096     0.08708979
 h      3.28597024    -0.98761714     0.08951677
 c     -2.66655397    -0.92299971    -0.16088250
 h     -2.56356970    -1.87303376     0.39943475
 h     -3.34238307    -0.26086955     0.39683276
 h     -3.07824646    -1.21762400    -1.20218315
 h     -1.47308320     1.20199779     1.37466213
          17

 c      1.19717675    -0.33312703     0.04481159
 c     -0.04254920    -1.00182241    -0.13790742
 c     -1.16661568    -0.27020294    -0.09908473
 c     -1.16064254     1.09399997     0.34120055
 c      0.15858676     1.91584703     0.02564055
 c      1.38061959     1.11963977    -0.08472608
 h      0.01454782    -1.97196285    -0.37988329
 h     -1.73683829     1.64883233    -0.43706796
 h      0.28758039     3.08158408    -0.06131646
 h      2.16409946     1.43328918    -0.52301981
 o      2.14775216    -1.31778954     0.07442331
 h      3.26047681    -1.03871461     0.07925166
 c     -2.66108957    -0.92702788    -0.15087404
 h     -2.55838093    -1.85264423     0.45961935
 h     -3.29902357    -0.26751290     0.42780588
 h     -3.09168339    -1.21258695    -1.10502417
 h     -1.47524522     1.23831849     1.36739967
          17

 c      1.20190011    -0.33651051     0.04574181
 c     -0.03964505    -1.00461994    -0.14277152
 c     -1.16412073    -0.27989309    -0.10279807
 c     -1.17909991     1.09269216     0.31166542
 c      0.16017184     1.92774679     0.02104303
 c      1.39452657     1.12952797    -0.04658034
 h      0.04605154    -2.02248290    -0.42296942
 h     -1.73936780     1.67979961    -0.48863317
 h      0.28107776     3.08634315    -0.04049118
 h      2.19379623     1.44246403    -0.50012920
 o      2.13638500    -1.31899539     0.06182022
 h      3.19205568    -1.09514277     0.06938326
 c     -2.65335138    -0.93106769    -0.13974167
 h     -2.55475385    -1.83035582     0.51653154
 h     -3.26010047    -0.27110809     0.45763869
 h     -3.10365164    -1.20501738    -1.01334828
 h     -1.48314288     1.27729683     1.36362323
          17

 c      1.20792310    -0.34055527     0.04590375
 c     -0.03655991    -1.00622758    -0.14764957
 c     -1.16425358    -0.29138228    -0.10614778
 c     -1.19576372     1.09499658     0.28048291
 c      0.16435862     1.93740981     0.01745809
 c      1.40162692     1.13815104    -0.00689547
 h      0.07562405    -2.08397740    -0.46645670
 h     -1.74887732     1.70558358    -0.52893089
 h      0.26798450     3.07213046    -0.01916080
 h      2.27239385     1.47254042    -0.49539105
 o      2.12657687    -1.31884052     0.04929578
 h      3.09082386    -1.15222395     0.06006033
 c     -2.64247634    -0.93473609    -0.12550638
 h     -2.55215963    -1.80656881     0.56829151
 h     -3.22740852    -0.26925583     0.48730724
 h     -3.12451273    -1.20224385    -0.94960258
 h     -1.49519354     1.31680550     1.35531742
          17

 c      1.21488578    -0.34490010     0.04535151
 c     -0.03304467    -1.00832043    -0.15303490
 c     -1.16709057    -0.30432921    -0.10921709
 c     -1.21057696     1.10117290     0.24813423
 c      0.17087814     1.94422967     0.01505843
 c      1.40476223     1.14646162     0.03252691
 h      0.10066940    -2.13543265    -0.50405303
 h     -1.76354147     1.72291742    -0.55616177
 h      0.24960366     3.04474863     0.00148105
 h      2.36592982     1.51008174    -0.48981129
 o      2.11675029    -1.31794552     0.03684275
 h      2.98639423    -1.20252715     0.05174717
 c     -2.62801700    -0.93769186    -0.10701551
 h     -2.55000793    -1.78256558     0.61371328
 h     -3.20121196    -0.26109221     0.51657111
 h     -3.16170235    -1.20892164    -0.92593582
 h     -1.50986778     1.35452818     1.33598324
          17

 c      1.22233076    -0.34918518     0.04413573
 c     -0.02897503    -1.01177138    -0.15923410
 c     -1.17253097    -0.31827216    -0.11203780
 c     -1.22339271     1.11114424     0.21502407
 c      0.17935453     1.94736862     0.01396465
 c      1.40612563     1.15507030     0.07038041
 h      0.11925514    -2.16507486    -0.53169244
 h     -1.78233727     1.73026194    -0.57056162
 h      0.22772550     3.01396900     0.02039490
 h      2.44907080     1.54533517    -0.47007237
 o      2.10338768    -1.31706510     0.02439807
 h      2.93985856    -1.23673412     0.04577014
 c     -2.61074509    -0.94002509    -0.08500727
 h     -2.54768729    -1.76053464     0.65262072
 h     -3.18056805    -0.24728612     0.54396878
 h     -3.21015568    -1.22251995    -0.93197898
 h     -1.52603035     1.38850826     1.30198895
          17

 c      1.22970714    -0.35297062     0.04231043
 c     -0.02443143    -1.01682172    -0.16639067
 c     -1.18024248    -0.33268676    -0.11460860
 c     -1.23397092     1.12448754     0.18149038
 c      0.18937132     1.94592976     0.01421956
 c      1.40689515     1.16414838     0.10601461
 h      0.13026478    -2.16808762    -0.54731500
 h     -1.80507378     1.72797124    -0.57450239
 h      0.20416399     2.99159868     0.03691581
 h      2.50894108     1.57349927    -0.43042691
 o      2.08467876    -1.31657590     0.01188011
 h      2.98648762    -1.25283732     0.04372435
 c     -2.59223629    -0.94201687    -0.06110967
 h     -2.54467572    -1.74319066     0.68576680
 h     -3.16386260    -0.22967822     0.56729035
 h     -3.25682102    -1.23696454    -0.94713278
 h     -1.54301388     1.41744369     1.25278539
          17

 c      1.23637004    -0.35568183     0.03994316
 c     -0.01972379    -1.02325891    -0.17452428
 c     -1.18965384    -0.34703692    -0.11692617
 c     -1.24197419     1.14045514     0.14782782
 c      0.20050323     1.93942613     0.01578387
 c      1.40767287     1.17361170     0.13915265
 h      0.13332479    -2.14449196    -0.55041254
 h     -1.83246999     1.71833705    -0.57253403
 h      0.18032025     2.98610929     0.05077462
 h      2.53984835     1.59259657    -0.36933922
 o      2.06462419    -1.31646374    -0.00063354
 h      3.07108344    -1.25719161     0.04458588
 c     -2.57399316    -0.94382530    -0.03660339
 h     -2.54065198    -1.73308497     0.71439074
 h     -3.14935523    -0.21069681     0.58434765
 h     -3.29048470    -1.24759325    -0.95546933
 h     -1.56066658     1.44084792     1.19086870
          17

 c      1.24166250    -0.35671413     0.03711570
 c     -0.01531690    -1.03046074    -0.18352088
 c     -1.20000442    -0.36079320    -0.11900443
 c     -1.24697011     1.15803665     0.11425418
 c      0.21226776     1.92826941     0.01856476
 c      1.40880975     1.18321085     0.16970781
 h      0.12885450    -2.09897395    -0.54206123
 h     -1.86605390     1.70519119    -0.57094528
 h      0.15739700     2.99698298     0.06180010
 h      2.53979011     1.60209453    -0.28730208
 o      2.04701097    -1.31690609    -0.01301391
 h      3.14218023    -1.25388295     0.04635492
 c     -2.55715337    -0.94551451    -0.01219640
 h     -2.53551060    -1.73184949     0.73960716
 h     -3.13563072    -0.19272524     0.59370232
 h     -3.30468218    -1.25209293    -0.94839797
 h     -1.57943530     1.45917205     1.12176586
          17

 c      1.24501092    -0.35559246     0.03391353
 c     -0.01175530    -1.03727021    -0.19307519
 c     -1.21042281    -0.37344247    -0.12088146
 c     -1.24850945     1.17611622     0.08080640
 c      0.22405567     1.91370622     0.02244094
 c      1.41050626     1.19255489     0.19772523
 h      0.11835044    -2.04263664    -0.52553061
 h     -1.90726563     1.69257002    -0.57615405
 h      0.13703810     3.01535709     0.06970353
 h      2.50946249     1.60249215    -0.18610039
 o      2.03365649    -1.31814247    -0.02518057
 h      3.17835222    -1.24493109     0.04768942
 c     -2.54253228    -0.94718871     0.01180862
 h     -2.52929439    -1.73964370     0.76188830
 h     -3.12189498    -0.17761029     0.59509755
 h     -3.29673750    -1.24979612    -0.92252315
 h     -1.60039096     1.47378669     1.05356395
          17

 c      1.24599509    -0.35208943     0.03040979
 c     -0.00960965    -1.04181981    -0.20263146
 c     -1.22002038    -0.38450100    -0.12261810
 c     -1.24633339     1.19371596     0.04727498
 c      0.23514857     1.89727037     0.02725848
 c      1.41269513     1.20109148     0.22339905
 h      0.10467254    -1.99519467    -0.50692928
 h     -1.95549991     1.68274710    -0.59215998
 h      0.12137022     3.03012265     0.07425743
 h      2.45345989     1.59572313    -0.06897444
 o      2.02530953    -1.32030040    -0.03708745
 h      3.17297137    -1.23184532     0.04778905
 c     -2.53066833    -0.94905510     0.03537143
 h     -2.52210437    -1.75505683     0.78093500
 h     -3.10812722    -0.16633830     0.58959302
 h     -3.26674247    -1.24114126    -0.87796787
 h     -1.62489321     1.48655448     0.99499872
          17

 c      1.24439992    -0.34627990     0.02665144
 c     -0.00936435    -1.04188116    -0.21151532
 c     -1.22800089    -0.39352347    -0.12428960
 c     -1.24061460     1.21018538     0.01336980
 c      0.24481945     1.88032856     0.03282312
 c      1.41468281     1.20801676     0.24711417
 h      0.09136145    -1.98101904    -0.49361687
 h     -2.00651787     1.67529954    -0.61902579
 h      0.11244775     3.03276931     0.07555325
 h      2.38401268     1.58652090     0.05890165
 o      2.02215403    -1.32332863    -0.04870135
 h      3.12573499    -1.21605573     0.04616271
 c     -2.52177399    -0.95138572     0.05866966
 h     -2.51404462    -1.77551934     0.79601164
 h     -3.09510588    -0.15885754     0.57947267
 h     -3.21752942    -1.22763750    -0.81819143
 h     -1.65354400     1.49886872     0.95181970
          17

 c      1.24024899    -0.33852562     0.02265660
 c     -0.01119902    -1.03642085    -0.21943388
 c     -1.23377705    -0.40010183    -0.12596966
 c     -1.23201760     1.22519547    -0.02094826
 c      0.25243568     1.86391281     0.03890528
 c      1.41470456     1.21213361     0.26937177
 h      0.08031771    -2.01111758    -0.48834724
 h     -2.05321521     1.66820333    -0.65387245
 h      0.11175566     3.01888475     0.07409252
 h      2.32570869     1.58434465     0.19129306
 o      2.02385172    -1.32699426    -0.06000099
 h      3.04196534    -1.19879488     0.04271386
 c     -2.51559237    -0.95439637     0.08217467
 h     -2.50521879    -1.79801887     0.80650666
 h     -3.08428428    -0.15410921     0.56792709
 h     -3.15573529    -1.21230602    -0.75132261
 h     -1.68489366     1.51079325     0.92372864
          17

 c      1.23379083    -0.32941389     0.01842320
 c     -0.01490830    -1.02669985    -0.22673127
 c     -1.23705323    -0.40386955    -0.12770876
 c     -1.22150787     1.23858000    -0.05534965
 c      0.25750457     1.84870282     0.04524548
 c      1.41051658     1.21205256     0.29038473
 h      0.07077528    -2.07049961    -0.48642499
 h     -2.08810582     1.65956246    -0.69304883
 h      0.11996736     2.98811162     0.07076509
 h      2.30841079     1.60112043     0.32575072
 o      2.02916344    -1.33096446    -0.07102248
 h      2.93899222    -1.18009173     0.03853197
 c     -2.51124957    -0.95808517     0.10682076
 h     -2.49575315    -1.81984574     0.81240352
 h     -3.07746823    -0.15041408     0.55846230
 h     -3.09320985    -1.20029394    -0.69226429
 h     -1.71530986     1.52124239     0.90505744
          17

 c      1.22541789    -0.31967664     0.01394012
 c     -0.02009645    -1.01495953    -0.23391742
 c     -1.23783432    -0.40452600    -0.12951490
 c     -1.21006786     1.25018117    -0.08931329
 c      0.25965881     1.83502523     0.05155369
 c      1.40211608     1.20728677     0.30993218
 h      0.06127436    -2.13380081    -0.48147667
 h     -2.10534353     1.64848496    -0.73360526
 h      0.13683557     2.94413395     0.06674765
 h      2.33560046     1.63839410     0.46542336
 o      2.03513827    -1.33507564    -0.08200084
 h      2.85973130    -1.15541658     0.03812971
 c     -2.50743491    -0.96216551     0.13391156
 h     -2.48580061    -1.83918299     0.81451221
 h     -3.07629901    -0.14628129     0.55409077
 h     -3.04514858    -1.19823274    -0.66115824
 h     -1.74033384     1.52893259     0.88834345
          17

 c      1.21557721    -0.31007108     0.00919571
 c     -0.02634129    -1.00300443    -0.24130316
 c     -1.23637552    -0.40186020    -0.13134740
 c     -1.19849708     1.25979006    -0.12232756
 c      0.25868235     1.82280210     0.05752854
 c      1.39220250     1.19863752     0.32820821
 h      0.05101163    -2.18181794    -0.46983412
 h     -2.10150798     1.63513827    -0.77380962
 h      0.16116934     2.89501884     0.06329010
 h      2.37881068     1.68317195     0.60880047
 o      2.03786249    -1.33956504    -0.09340967
 h      2.86180451    -1.11361954     0.04995801
 c     -2.50330725    -0.96631310     0.16407732
 h     -2.47550878    -1.85549396     0.81450385
 h     -3.08170412    -0.14133002     0.55663417
 h     -3.02010608    -1.21008392    -0.67030418
 h     -1.75620030     1.53309783     0.86735012
          17

 c      1.20475747    -0.30125834     0.00419461
 c     -0.03326440    -0.99194767    -0.24900363
 c     -1.23312443    -0.39577065    -0.13312649
 c     -1.18732453     1.26715791    -0.15396678
 c      0.25460477     1.81151932     0.06291076
 c      1.38324380     1.18709263     0.34591075
 h      0.03982757    -2.20408787    -0.45044304
 h     -2.07571505     1.62054450    -0.81326882
 h      0.19106523     2.85285750     0.06145317
 h      2.41090873     1.72163340     0.74809798
 o      2.03787388    -1.34396950    -0.10515797
 h      2.93236398    -1.05597933     0.07344342
 c     -2.49921652    -0.97046970     0.19614927
 h     -2.46497638    -1.86958214     0.81471211
 h     -3.09354512    -0.13676995     0.56651472
 h     -3.01207060    -1.23305334    -0.71021543
 h     -1.76062417     1.53368639     0.83823295
          17

 c      1.19351824    -0.29378763    -0.00103212
 c     -0.04051631    -0.98240004    -0.25701824
 c     -1.22869182    -0.38627206    -0.13474938
 c     -1.17676592     1.27201844    -0.18388449
 c      0.24772058     1.80046728     0.06752749
 c      1.37634992     1.17331643     0.36369345
 h      0.02792850    -2.19642895    -0.42376428
 h     -2.02967429     1.60641298    -0.85305706
 h      0.22457103     2.83024127     0.06193390
 h      2.41828473     1.74558572     0.87538197
 o      2.03852149    -1.34697328    -0.11656689
 h      3.01367816    -0.99872404     0.09844617
 c     -2.49598553    -0.97464576     0.22800035
 h     -2.45422971    -1.88311243     0.81757748
 h     -3.11061024    -0.13514577     0.58304539
 h     -3.00907188    -1.26064074    -0.75924900
 h     -1.75303792     1.53129710     0.79961937
          17

 c      1.18245270    -0.28810892    -0.00643035
 c     -0.04775726    -0.97460755    -0.26527458
 c     -1.22379601    -0.37348827    -0.13610520
 c     -1.16669737     1.27409604    -0.21178931
 c      0.23853579     1.78934214     0.07130272
 c      1.37165393     1.15776450     0.38197443
 h      0.01571538    -2.15922068    -0.39110986
 h     -1.96777631     1.59506163    -0.89594310
 h      0.26025313     2.83287410     0.06506579
 h      2.39638255     1.75108979     0.98481604
 o      2.04156821    -1.34762765    -0.12716192
 h      3.07280674    -0.95331051     0.11781138
 c     -2.49409955    -0.97869108     0.25788923
 h     -2.44320717    -1.89764533     0.82492710
 h     -3.13100848    -0.13943756     0.60498395
 h     -3.00274120    -1.28733360    -0.79938501
 h     -1.73469205     1.52710764     0.75248310
          17

 c      1.17212090    -0.28456270    -0.01193086
 c     -0.05470196    -0.96840825    -0.27364272
 c     -1.21915489    -0.35764654    -0.13708927
 c     -1.15668828     1.27311319    -0.23745699
 c      0.22776853     1.77864543     0.07425020
 c      1.36875728     1.14083221     0.40097047
 h      0.00375367    -2.09764134    -0.35437563
 h     -1.89660890     1.58922655    -0.94634403
 h      0.29668608     2.85493504     0.07091995
 h      2.34509434     1.73646275     1.07240463
 o      2.04748793    -1.34544788    -0.13672382
 h      3.09748124    -0.92489776     0.12822482
 c     -2.49362493    -0.98239567     0.28479093
 h     -2.43174879    -1.91359228     0.83745293
 h     -3.15276139    -0.15202598     0.63104016
 h     -2.98937914    -1.30976150    -0.82008107
 h     -1.70878901     1.52290314     0.70012617
          17

 c      1.16301045    -0.28336603    -0.01745433
 c     -0.06118179    -0.96301786    -0.28194536
 c     -1.21537339    -0.33907995    -0.13761786
 c     -1.14617804     1.26884085    -0.26084632
 c      0.21636889     1.76932763     0.07647251
 c      1.36696493     1.12290218     0.42074426
 h     -0.00715769    -2.02386880    -0.31583006
 h     -1.82293785     1.59136564    -1.00900317
 h      0.33159638     2.88355891     0.07931397
 h      2.26678674     1.70135742     1.13560396
 o      2.05622656    -1.34022440    -0.14516871
 h      3.08441686    -0.91539085     0.12835188
 c     -2.49437288    -0.98566149     0.30822054
 h     -2.41960098    -1.92970782     0.85463550
 h     -3.17430706    -0.17400780     0.66016288
 h     -2.96818057    -1.32614850    -0.81627736
 h     -1.68051345     1.52115566     0.64806217
          17

 c      1.15552322    -0.28460562    -0.02291296
 c     -0.06718089    -0.95680990    -0.29000925
 c     -1.21287209    -0.31823385    -0.13763815
 c     -1.13480117     1.26122812    -0.28230836
 c      0.20543251     1.76217905     0.07815734
 c      1.36536418     1.10429430     0.44119015
 h     -0.01593309    -1.95947516    -0.27744315
 h     -1.75042497     1.60229240    -1.08573032
 h      0.36205039     2.90642992     0.08980098
 h      2.16625574     1.64686535     1.17368841
 o      2.06746004    -1.33194215    -0.15250047
 h      3.03529005    -0.92464027     0.11812458
 c     -2.49601930    -0.98855539     0.32803759
 h     -2.40641773    -1.94345568     0.87512977
 h     -3.19479192    -0.20497338     0.69164337
 h     -2.93995832    -1.33577709    -0.78644200
 h     -1.65643427     1.52492822     0.60303493
          17

 c      1.14998087    -0.28823651    -0.02820915
 c     -0.07280284    -0.94775410    -0.29777726
 c     -1.21188183    -0.29566106    -0.13712745
 c     -1.12263504     1.25056344    -0.30261783
 c      0.19603775     1.75755784     0.07955465
 c      1.36276995     1.08511581     0.46189497
 h     -0.02153228    -1.93035449    -0.23959505
 h     -1.67819005     1.62008217    -1.17245666
 h      0.38524442     2.91546666     0.10176325
 h      2.05227064     1.57672511     1.18963767
 o      2.08046380    -1.32082979    -0.15885177
 h      2.95873254    -0.94945659     0.09943675
 c     -2.49815414    -0.99124028     0.34435458
 h     -2.39173466    -1.95195268     0.89736287
 h     -3.21413249    -0.24316849     0.72512089
 h     -2.90671610    -1.33886962    -0.73200031
 h     -1.64265224     1.53722453     0.57028591
          17

 c      1.14663980    -0.29408868    -0.03323390
 c     -0.07815008    -0.93514766    -0.30530256
 c     -1.21249286    -0.27199805    -0.13608287
 c     -1.11015854     1.23755777    -0.32258154
 c      0.18908741     1.75540030     0.08093686
 c      1.35754016     1.06501343     0.48178602
 h     -0.02400192    -1.94666275    -0.20131750
 h     -1.60322251     1.64058407    -1.26030534
 h      0.39908927     2.90714434     0.11455714
 h      1.94051215     1.49980707     1.19459880
 o      2.09353308    -1.30758985    -0.16466509
 h      2.87942560    -0.97969050     0.07904996
 c     -2.50028377    -0.99383462     0.35758387
 h     -2.37492815    -1.95291078     0.92005234
 h     -3.23282547    -0.28595302     0.76050203
 h     -2.87187314    -1.33696622    -0.65827689
 h     -1.64217817     1.55971261     0.54996634
          17

 c      1.14569314    -0.30190088    -0.03787344
 c     -0.08325515    -0.92057364    -0.31250094
 c     -1.21470330    -0.24795392    -0.13451346
 c     -1.09802040     1.22330554    -0.34260426
 c      0.18519270     1.75528529     0.08255332
 c      1.34753559     1.04303658     0.49874151
 h     -0.02496538    -1.99170669    -0.16337922
 h     -1.52357028     1.65908403    -1.33966833
 h      0.40252185     2.88206144     0.12764755
 h      1.85455468     1.43167252     1.21284478
 o      2.10326611    -1.29367896    -0.17096633
 h      2.84939900    -0.99364918     0.07291333
 c     -2.50180310    -0.99623002     0.36863743
 h     -2.35519312    -1.94521952     0.94250440
 h     -3.25150752    -0.33046511     0.79774511
 h     -2.84095461    -1.33386180    -0.57689652
 h     -1.65373710     1.59171673     0.53621098
          17

 c      1.14722985    -0.31138500    -0.04203580
 c     -0.08817852    -0.90633316    -0.31909909
 c     -1.21843286    -0.22433653    -0.13244382
 c     -1.08679512     1.20915199    -0.36267177
 c      0.18461043     1.75644830     0.08458908
 c      1.33118283     1.01841544     0.51055479
 h     -0.02649788    -2.04017861    -0.12882479
 h     -1.43940996     1.67161264    -1.40328987
 h      0.39572065     2.84498313     0.14073378
 h      1.81353454     1.38593389     1.27071731
 o      2.10725145    -1.28018253    -0.17860375
 h      2.90562297    -0.97631048     0.09397682
 c     -2.50198261    -0.99792490     0.37912522
 h     -2.33156748    -1.92913103     0.96469133
 h     -3.27040973    -0.37428693     0.83653505
 h     -2.82204887    -1.33661654    -0.50778721
 h     -1.67318297     1.63051255     0.52022904
          17

 c      1.15115216    -0.32227906    -0.04569046
 c     -0.09308147    -0.89407428    -0.32480193
 c     -1.22354199    -0.20206802    -0.12991897
 c     -1.07683781     1.19652559    -0.38257908
 c      0.18724121     1.75775458     0.08713926
 c      1.30920918     0.99199996     0.51774507
 h     -0.03015320    -2.07406794    -0.10080536
 h     -1.35257449     1.67543202    -1.44718577
 h      0.38027696     2.80527655     0.15389907
 h      1.81162438     1.35805630     1.36350982
 o      2.10836341    -1.26623452    -0.18675056
 h      3.00243909    -0.94498346     0.12832084
 c     -2.50015382    -0.99812640     0.39089160
 h     -2.30300855    -1.90615696     0.98714188
 h     -3.28901196    -0.41577694     0.87602457
 h     -2.82354953    -1.35389506    -0.47318002
 h     -1.69581969     1.67252144     0.49407206
          17

 c      1.15712569    -0.33434236    -0.04887560
 c     -0.09815872    -0.88466999    -0.32937709
 c     -1.22986874    -0.18212995    -0.12700007
 c     -1.06826507     1.18676990    -0.40208701
 c      0.19271288     1.75776544     0.09021002
 c      1.28371540     0.96555105     0.52299810
 h     -0.03688317    -2.08422224    -0.08149307
 h     -1.26579260     1.66911667    -1.47053013
 h      0.35900185     2.77616689     0.16776409
 h      1.82859818     1.33367522     1.46184170
 o      2.10983732    -1.25105696    -0.19442191
 h      3.08975361    -0.91671658     0.15929649
 c     -2.49623957    -0.99638974     0.40444832
 h     -2.26851832    -1.87875100     1.01066958
 h     -3.30612190    -0.45392390     0.91486307
 h     -2.84739753    -1.38866582    -0.47867420
 h     -1.71781515     1.71434720     0.45238855
          17

 c      1.16458377    -0.34730572    -0.05166938
 c     -0.10356626    -0.87846335    -0.33266227
 c     -1.23724128    -0.16544057    -0.12376014
 c     -1.06101863     1.18097359    -0.42094078
 c      0.20054530     1.75517643     0.09375416
 c      1.25650224     0.94040803     0.52856166
 h     -0.04723308    -2.06764946    -0.07205592
 h     -1.18208991     1.65259325    -1.47554910
 h      0.33478434     2.76983417     0.18334507
 h      1.84901542     1.30347287     1.54209827
 o      2.11325084    -1.23459775    -0.20120337
 h      3.14504363    -0.89778858     0.17918871
 c     -2.49095899    -0.99304784     0.41844291
 h     -2.22737019    -1.84967296     1.03591203
 h     -3.32019964    -0.48804504     0.95144002
 h     -2.88613736    -1.43409646    -0.50675675
 h     -1.73658537     1.75330742     0.39249310
          17

 c      1.17275709    -0.36082276    -0.05415763
 c     -0.10939481    -0.87541613    -0.33456736
 c     -1.24546716    -0.15270589    -0.12029458
 c     -1.05495160     1.17980069    -0.43880551
 c      0.21029625     1.74959023     0.09774453
 c      1.22885180     0.91732053     0.53571653
 h     -0.06147469    -2.02593303    -0.07274414
 h     -1.10428839     1.62724686    -1.46778458
 h      0.30915844     2.78886440     0.20131235
 h      1.86453327     1.26407807     1.59243512
 o      2.11932277    -1.21716040    -0.20700543
 h      3.16068734    -0.88942775     0.18534685
 c     -2.48525319    -0.98876502     0.43121710
 h     -2.17946966    -1.82104743     1.06275785
 h     -3.32967433    -0.51761520     0.98414349
 h     -2.92927475    -1.48017933    -0.53513921
 h     -1.75076448     1.78765760     0.31393307
          17

 c      1.18071208    -0.37444289    -0.05640774
 c     -0.11566672    -0.87508404    -0.33510400
 c     -1.25431990    -0.14429294    -0.11673982
 c     -1.04989475     1.18336143    -0.45519635
 c      0.22152884     1.74180366     0.10222414
 c      1.20177445     0.89660492     0.54514632
 h     -0.07963239    -1.96565744    -0.08268335
 h     -1.03439934     1.59592082    -1.45641838
 h      0.28257063     2.82340063     0.22134768
 h      1.87096627     1.21527690     1.60828515
 o      2.12842989    -1.19919468    -0.21188597
 h      3.13562605    -0.89097517     0.17737556
 c     -2.47979687    -0.98413884     0.44184363
 h     -2.12572567    -1.79360389     1.08998701
 h     -3.33326962    -0.54214805     1.01164879
 h     -2.96857964    -1.51952922    -0.54908715
 h     -1.76021594     1.81680048     0.21820716
          17

 c      1.18740552    -0.38763030    -0.05845543
 c     -0.12234050    -0.87643649    -0.33444570
 c     -1.26353895    -0.14016812    -0.11328297
 c     -1.04567731     1.19119786    -0.46952394
 c      0.23366641     1.73321513     0.10726510
 c      1.17616711     0.87823466     0.55721234
 h     -0.10146980    -1.90056823    -0.09932026
 h     -0.97291230     1.56224732    -1.45338641
 h      0.25585166     2.85835563     0.24247566
 h      1.86634379     1.15841936     1.58899962
 o      2.14066749    -1.18123255    -0.21601692
 h      3.07400320    -0.90046068     0.15669290
 c     -2.47490886    -0.97966901     0.45009035
 h     -2.06821797    -1.76664148     1.11539372
 h     -3.33030798    -0.56108116     1.03320968
 h     -2.99879306    -1.54800910    -0.54144390
 h     -1.76627871     1.84165837     0.10872999
          17

 c      1.19177543    -0.39984818    -0.06030886
 c     -0.12930649    -0.87772618    -0.33296861
 c     -1.27285330    -0.13991768    -0.11015038
 c     -1.04207900     1.20244602    -0.48140170
 c      0.24595155     1.72515036     0.11289777
 c      1.15282433     0.86188733     0.57201689
 h     -0.12661785    -1.85304616    -0.11810391
 h     -0.91854334     1.52875316    -1.46935280
 h      0.23070781     2.88119804     0.26377678
 h      1.85044182     1.09596126     1.53693256
 o      2.15548695    -1.16391734    -0.21979900
 h      2.99011359    -0.91326863     0.12855222
 c     -2.47062345    -0.97578839     0.45611839
 h     -2.00999439    -1.73872829     1.13638615
 h     -3.32089822    -0.57369286     1.04886308
 h     -3.01683487    -1.56376597    -0.50988485
 h     -1.77213824     1.86509921    -0.00931369
          17

 c      1.19288355    -0.41067666    -0.06195988
 c     -0.13636900    -0.87710725    -0.33110765
 c     -1.28202176    -0.14282816    -0.10758018
 c     -1.03873174     1.21611613    -0.49108289
 c      0.25752768     1.71859262     0.11908414
 c      1.13228870     0.84699147     0.58927468
 h     -0.15496522    -1.84674339    -0.13433694
 h     -0.86928731     1.49486045    -1.50741209
 h      0.20928304     2.88461334     0.28472425
 h      1.82582874     1.03164166     1.45868025
 o      2.17082094    -1.14817222    -0.22420863
 h      2.92107845    -0.91843705     0.10774525
 c     -2.46677957    -0.97283466     0.46026958
 h     -1.95454240    -1.70861259     1.15076595
 h     -3.30595074    -0.57906739     1.05949523
 h     -3.02126798    -1.56664057    -0.45529732
 h     -1.78255961     1.89170359    -0.12996883
          17

 c      1.19008297    -0.41987951    -0.06338094
 c     -0.14330033    -0.87432930    -0.32899976
 c     -1.29086244    -0.14799851    -0.10579791
 c     -1.03516611     1.23133565    -0.49947385
 c      0.26757752     1.71413175     0.12574130
 c      1.11448369     0.83279865     0.60799647
 h     -0.18649270    -1.88655671    -0.14747457
 h     -0.82411085     1.45746077    -1.56083177
 h      0.19366653     2.86627545     0.30520381
 h      1.80107288     0.97092023     1.36842859
 o      2.18315924    -1.13518123    -0.23086624
 h      2.92451948    -0.89862375     0.11959062
 c     -2.46307777    -0.97096733     0.46300845
 h     -1.90516459    -1.67584978     1.15734968
 h     -3.28698274    -0.57613804     1.06672575
 h     -3.01245922    -1.55835312    -0.38164626
 h     -1.80165270     1.92565670    -0.24862214
          17

 c      1.18312993    -0.42737541    -0.06450448
 c     -0.15002252    -0.87120917    -0.32646518
 c     -1.29924059    -0.15447901    -0.10500947
 c     -1.03112682     1.24752017    -0.50763134
 c      0.27546270     1.71192132     0.13278471
 c      1.09823483     0.81852571     0.62622919
 h     -0.22005050    -1.95289944    -0.16119214
 h     -0.78339159     1.41366419    -1.61776106
 h      0.18556368     2.82845781     0.32551097
 h      1.79524936     0.92071836     1.29063104
 o      2.19259346    -1.12495795    -0.23986367
 h      2.99826238    -0.85365554     0.16499098
 c     -2.45907323    -0.97002317     0.46501825
 h     -1.86443976    -1.64103309     1.15630489
 h     -3.26568849    -0.56386398     1.07254937
 h     -2.99362296    -1.54359130    -0.29711002
 h     -1.82913396     1.96723353    -0.36338885
          17

 c      1.17223364    -0.43326158    -0.06524396
 c     -0.15664738    -0.86998029    -0.32337027
 c     -1.30704406    -0.16139515    -0.10540498
 c     -1.02678277     1.26439120    -0.51640275
 c      0.28078989     1.71160855     0.14013258
 c      1.08174180     0.80365183     0.64193070
 h     -0.25331655    -2.02097562    -0.17882391
 h     -0.74812616     1.36253517    -1.66705318
 h      0.18601549     2.77843170     0.34651563
 h      1.83226102     0.88650009     1.24952580
 o      2.20249917    -1.11630192    -0.24957735
 h      3.08494200    -0.80121438     0.21752628
 c     -2.45410354    -0.96931591     0.46737404
 h     -1.83378254    -1.60578053     1.14926806
 h     -3.24335606    -0.54156747     1.07872538
 h     -2.97254127    -1.53176522    -0.21564197
 h     -1.85924048     2.01171866    -0.47374492
          17

 c      1.15803726    -0.43786505    -0.06554973
 c     -0.16335302    -0.87217817    -0.31976854
 c     -1.31417867    -0.16801212    -0.10715782
 c     -1.02255335     1.28177936    -0.52640612
 c      0.28338344     1.71229916     0.14764465
 c      1.06501423     0.78819940     0.65512597
 h     -0.28391345    -2.07379742    -0.20154761
 h     -0.71919139     1.30501543    -1.70085027
 h      0.19513673     2.72908291     0.37005602
 h      1.91279930     0.86848529     1.24396613
 o      2.21460932    -1.10826272    -0.25890900
 h      3.14980779    -0.75298395     0.25963892
 c     -2.44734542    -0.96760373     0.47144690
 h     -1.81307737    -1.57261096     1.13933755
 h     -3.22040220    -0.50936614     1.08610699
 h     -2.96148977    -1.53681516    -0.15518616
 h     -1.88395666     2.05229976    -0.57843229
          17

 c      1.14150755    -0.44166466    -0.06541249
 c     -0.17029880    -0.87859255    -0.31583890
 c     -1.32055845    -0.17375173    -0.11041170
 c     -1.01882838     1.29943602    -0.53807144
 c      0.28324561     1.71270981     0.15509988
 c      1.05024152     0.77255412     0.66742940
 h     -0.31002430    -2.10260539    -0.22906575
 h     -0.69705530     1.24317976    -1.71476102
 h      0.21221918     2.69702909     0.39904880
 h      2.01003021     0.86336503     1.25334991
 o      2.22912116    -1.10022720    -0.26737079
 h      3.18006077    -0.71396860     0.28411395
 c     -2.43845633    -0.96376959     0.47802845
 h     -1.80051201    -1.54471399     1.13087387
 h     -3.19635386    -0.46848949     1.09430686
 h     -2.96975454    -1.56894364    -0.12681087
 h     -1.89661911     2.08330252    -0.67506606
          17

 c      1.12377114    -0.44516216    -0.06483450
 c     -0.17759498    -0.88948012    -0.31181678
 c     -1.32608595    -0.17818464    -0.11525834
 c     -1.01583016     1.31698463    -0.55162548
 c      0.28049470     1.71181053     0.16233964
 c      1.03937885     0.75719184     0.67999541
 h     -0.33046429    -2.10424156    -0.26040707
 h     -0.68166276     1.17959361    -1.70742982
 h      0.23658277     2.69449822     0.43599000
 h      2.09783872     0.86759435     1.26178346
 o      2.24560014    -1.09176397    -0.27474547
 h      3.17217872    -0.68622612     0.28839779
 c     -2.42835112    -0.95784060     0.48647707
 h     -1.79301341    -1.52544101     1.12877143
 h     -3.17030864    -0.42124948     1.10194023
 h     -2.99361378    -1.62309213    -0.12421023
 h     -1.89337976     2.10147045    -0.76087944
          17

 c      1.10593466    -0.44879831    -0.06382147
 c     -0.18528658    -0.90467424    -0.30795719
 c     -1.33065381    -0.18102987    -0.12171463
 c     -1.01359730     1.33394490    -0.56704187
 c      0.27530596     1.70965292     0.16951391
 c      1.03329613     0.74259925     0.69318420
 h     -0.34468535    -2.07979276    -0.29433022
 h     -0.67229321     1.11686626    -1.68036941
 h      0.26812422     2.71939688     0.48001187
 h      2.16123023     0.87830180     1.26215651
 o      2.26338115    -1.08258240    -0.28095412
 h      3.12704424    -0.67039057     0.27224218
 c     -2.41863555    -0.95072264     0.49546785
 h     -1.78768459    -1.51721419     1.13690235
 h     -3.14152783    -0.37065869     1.10724659
 h     -3.02096202    -1.68352868    -0.13193285
 h     -1.87326536     2.10599135    -0.83348790
          17

 c      1.08894344    -0.45292071    -0.06239121
 c     -0.19332373    -0.92352341    -0.30450905
 c     -1.33416655    -0.18216715    -0.12970454
 c     -1.01199789     1.34976363    -0.58397491
 c      0.26797440     1.70722960     0.17711544
 c      1.03210182     0.72925859     0.70690947
 h     -0.35298108    -2.03521111    -0.32955560
 h     -0.66732780     1.05717781    -1.63816783
 h      0.30627641     2.75713720     0.52631349
 h      2.19311946     0.89325652     1.25223185
 o      2.28158201    -1.07258220    -0.28609919
 h      3.05065845    -0.66514016     0.23832963
 c     -2.41052449    -0.94333596     0.50408516
 h     -1.78358366    -1.52013978     1.15637226
 h     -3.10989365    -0.31985753     1.10874261
 h     -3.04164412    -1.73591934    -0.13753916
 h     -1.83806190     2.09838371    -0.89144255
          17

 c      1.07350898    -0.45778786    -0.06058365
 c     -0.20151417    -0.94467315    -0.30167228
 c     -1.33655905    -0.18164407    -0.13905221
 c     -1.01072073     1.36383560    -0.60169795
 c      0.25896976     1.70557111     0.18573508
 c      1.03548231     0.71763398     0.72086778
 h     -0.35697199    -1.98371673    -0.36517434
 h     -0.66398945     1.00162687    -1.58863722
 h      0.34907642     2.79155243     0.56891770
 h      2.19082906     0.91067614     1.23201335
 o      2.29875372    -1.06206436    -0.29073063
 h      2.96002867    -0.66364773     0.19659979
 c     -2.40451508    -0.93636034     0.51203721
 h     -1.78227722    -1.53146570     1.18497198
 h     -3.07612456    -0.27157902     1.10565516
 h     -3.05030015    -1.77133328    -0.13418229
 h     -1.79255803     2.08272785    -0.93478578
          17

 c      1.06010309    -0.46358261    -0.05845664
 c     -0.20949424    -0.96590231    -0.29951623
 c     -1.33780424    -0.17966675    -0.14949480
 c     -1.00923862     1.37550035    -0.61910729
 c      0.24887610     1.70522506     0.19584901
 c      1.04282872     0.70813346     0.73461634
 h     -0.36003151    -1.94762510    -0.40152159
 h     -0.65840385     0.94978745    -1.54205913
 h      0.39356282     2.81143208     0.60302093
 h      2.15495506     0.92911738     1.20287355
 o      2.31232962    -1.05218253    -0.29634793
 h      2.89194943    -0.64612269     0.17228887
 c     -2.40058201    -0.93027841     0.51940797
 h     -1.78663378    -1.54651294     1.21833681
 h     -3.04174035    -0.22780479     1.09806481
 h     -3.04513764    -1.78519421    -0.11895885
 h     -1.74491397     2.06606717    -0.96569070
          17

 c      1.04901874    -0.47040505    -0.05605492
 c     -0.21684772    -0.98475475    -0.29793032
 c     -1.33791468    -0.17657080    -0.16071348
 c     -1.00680938     1.38404668    -0.63494161
 c      0.23830081     1.70624293     0.20775182
 c      1.05314870     0.70104265     0.74756034
 h     -0.36620890    -1.95107275    -0.44069857
 h     -0.64654414     0.90024222    -1.50833848
 h      0.43655346     2.81118499     0.62560885
 h      2.09048397     0.94776666     1.16786870
 o      2.31989455    -1.04447836    -0.30469406
 h      2.88289128    -0.58722303     0.19448857
 c     -2.39844446    -0.92538030     0.52640015
 h     -1.79909890    -1.56026809     1.25177857
 h     -3.00884653    -0.18963764     1.08681837
 h     -3.02669077    -1.77592721    -0.09146079
 h     -1.70586526     2.05784232    -0.98863815
          17

 c      1.04048916    -0.47824528    -0.05336472
 c     -0.22342256    -1.00034721    -0.29683470
 c     -1.33693854    -0.17276714    -0.17237764
 c     -1.00268759     1.38883375    -0.64826243
 c      0.22780899     1.70830913     0.22155728
 c      1.06474993     0.69640970     0.75886513
 h     -0.37681114    -1.99924501    -0.48402611
 h     -0.62606441     0.85272182    -1.49288230
 h      0.47519728     2.78980870     0.63533406
 h      2.01039713     0.96758536     1.13306222
 o      2.32274139    -1.03813318    -0.31470958
 h      2.91225548    -0.49997921     0.24733149
 c     -2.39771146    -0.92169934     0.53322658
 h     -1.82065593    -1.56859245     1.28163271
 h     -2.97981057    -0.15736589     1.07327819
 h     -2.99751315    -1.74466354    -0.05337012
 h     -1.68472640     2.06633988    -1.00876442
          17

 c      1.03476109    -0.48697985    -0.05029930
 c     -0.22940022    -1.01393392    -0.29646081
 c     -1.33495326    -0.16867653    -0.18418377
 c     -0.99656300     1.38961185    -0.65888830
 c      0.21786074     1.71081742     0.23719145
 c      1.07487244     0.69383023     0.76734383
 h     -0.38927038    -2.07235710    -0.52866752
 h     -0.59754702     0.81007596    -1.49485515
 h      0.50742148     2.75035491     0.63245231
 h      1.94048631     0.99352446     1.10911879
 o      2.32318454    -1.03122906    -0.32427110
 h      2.94400179    -0.41560168     0.29752170
 c     -2.39787938    -0.91887433     0.54015088
 h     -1.85054087    -1.56882661     1.30586143
 h     -2.95689475    -0.13068536     1.05896844
 h     -2.96281875    -1.69624043    -0.00906177
 h     -1.68333302     2.09276592    -1.02835432
          17

 c      1.03204224    -0.49641911    -0.04674718
 c     -0.23499102    -1.02723180    -0.29719119
 c     -1.33205078    -0.16469066    -0.19587427
 c     -0.98872993     1.38669722    -0.66732891
 c      0.20873041     1.71287046     0.25435993
 c      1.08024938     0.69241188     0.77170286
 h     -0.40025591    -2.14561770    -0.56948101
 h     -0.56383619     0.77756929    -1.50938201
 h      0.53252879     2.70023729     0.61902821
 h      1.91363318     1.03482011     1.10888790
 o      2.32233882    -1.02271061    -0.33226054
 h      2.96134160    -0.35193277     0.32748389
 c     -2.39822988    -0.91595039     0.54762033
 h     -1.88639605    -1.56002830     1.32421795
 h     -2.94191964    -0.10900226     1.04522835
 h     -2.93181857    -1.64120078     0.03306581
 h     -1.69485615     2.12955869    -1.04537734
          17

 c      1.03240855    -0.50638405    -0.04265451
 c     -0.24024407    -1.04130434    -0.29930259
 c     -1.32832595    -0.16115839    -0.20723873
 c     -0.97975371     1.38070602    -0.67430983
 c      0.20042304     1.71326796     0.27252662
 c      1.07979455     0.69169817     0.77161817
 h     -0.40771364    -2.20231575    -0.60214827
 h     -0.52840768     0.76053739    -1.53077112
 h      0.55194187     2.65166800     0.59909972
 h      1.93874615     1.09453541     1.13544592
 o      2.32059933    -1.01220319    -0.33826840
 h      2.95907193    -0.31613211     0.33087431
 c     -2.39779929    -0.91134074     0.55631089
 h     -1.92466353    -1.54304827     1.33822919
 h     -2.93605249    -0.09165482     1.03300602
 h     -2.91793704    -1.59611741     0.06037023
 h     -1.70929232     2.16555848    -1.05595784
          17

 c      1.03573835    -0.51674701    -0.03807122
 c     -0.24504962    -1.05653796    -0.30291055
 c     -1.32386984    -0.15838658    -0.21810312
 c     -0.97012543     1.37222348    -0.68041093
 c      0.19268310     1.71066677     0.29100681
 c      1.07550050     0.69243237     0.76814730
 h     -0.41085980    -2.23400721    -0.62400274
 h     -0.49421991     0.76275509    -1.55426081
 h      0.56930381     2.61991025     0.57781481
 h      1.99039484     1.16099579     1.17742423
 o      2.31808715    -0.99966579    -0.34220377
 h      2.93662576    -0.31010241     0.30648920
 c     -2.39584426    -0.90353855     0.56667030
 h     -1.96116554    -1.52042877     1.35096854
 h     -2.93977538    -0.07791584     1.02285200
 h     -2.93285035    -1.57534764     0.06176339
 h     -1.71853191     2.19134178    -1.05704809
          17

 c      1.04168285    -0.52739596    -0.03312675
 c     -0.24918085    -1.07286880    -0.30800545
 c     -1.31876876    -0.15664219    -0.22831241
 c     -0.96016544     1.36168028    -0.68597608
 c      0.18522860     1.70416805     0.30922970
 c      1.06970985     0.69556354     0.76261679
 h     -0.40973291    -2.23785356    -0.63378954
 h     -0.46328469     0.78597517    -1.57643335
 h      0.58812609     2.61628877     0.55875812
 h      2.04089778     1.21951643     1.22150013
 o      2.31478101    -0.98529261    -0.34418339
 h      2.89638890    -0.33209097     0.25652360
 c     -2.39272576    -0.89234657     0.57808185
 h     -1.99188011    -1.49593133     1.36638724
 h     -2.95294902    -0.06693070     1.01499677
 h     -2.97525132    -1.57698727     0.03836452
 h     -1.71782460     2.20101354    -1.04720432
          17

 c      1.04966184    -0.53818034    -0.02798371
 c     -0.25232805    -1.08990107    -0.31447240
 c     -1.31311070    -0.15615673    -0.23772401
 c     -0.95005605     1.34935830    -0.69113857
 c      0.17809490     1.69403659     0.32694495
 c      1.06389052     0.70150319     0.75600748
 h     -0.40496617    -2.21533398    -0.63150111
 h     -0.43659140     0.82997914    -1.59519295
 h      0.60766908     2.63970889     0.54172252
 h      2.07470703     1.26082077     1.25909462
 o      2.31040890    -0.96966082    -0.34466023
 h      2.84593049    -0.37446628     0.18850501
 c     -2.38976925    -0.87870167     0.58907168
 h     -2.01397398    -1.47331978     1.38781683
 h     -2.97476035    -0.05796601     1.00929463
 h     -3.03148911    -1.58587730     0.00258490
 h     -1.70548437     2.19203863    -1.02636276
          17

 c      1.05890275    -0.54888268    -0.02280214
 c     -0.25412082    -1.10685830    -0.32206723
 c     -1.30698671    -0.15712516    -0.24621543
 c     -0.93987089     1.33541463    -0.69583537
 c      0.17163059     1.68160505     0.34408559
 c      1.05892134     0.71014610     0.74899568
 h     -0.39784320    -2.17295076    -0.61864237
 h     -0.41409356     0.89268929    -1.60979278
 h      0.62257824     2.67778253     0.52432200
 h      2.08508393     1.28051908     1.28563899
 o      2.30403211    -0.95419274    -0.34481959
 h      2.80471493    -0.41648121     0.12140135
 c     -2.38823206    -0.86355822     0.59838444
 h     -2.02669626    -1.45464644     1.41598854
 h     -3.00360531    -0.05078476     1.00514993
 h     -3.08698965    -1.58817482    -0.03266115
 h     -1.68256268     2.16492972    -0.99552925
          17

 c      1.06854149    -0.55920626    -0.01770307
 c     -0.25414908    -1.12239225    -0.33036003
 c     -1.30047003    -0.15969696    -0.25370468
 c     -0.92955604     1.31986572    -0.69979332
 c      0.16613940     1.66849764     0.36051138
 c      1.05542940     0.72103638     0.74207965
 h     -0.39056721    -2.12459048    -0.59883795
 h     -0.39470351     0.97038345    -1.62093817
 h      0.62679668     2.71587713     0.50496555
 h      2.06988382     1.27716088     1.29893580
 o      2.29377936    -0.94137465    -0.34670546
 h      2.80794952    -0.42095851     0.08730824
 c     -2.38883084    -0.84753598     0.60547567
 h     -2.03144306    -1.43930610     1.44809624
 h     -3.03713901    -0.04565518     1.00164683
 h     -3.13183973    -1.57653016    -0.05896313
 h     -1.65302104     2.12342626    -0.95661682
          17

 c      1.07773887    -0.56876118    -0.01272746
 c     -0.25200995    -1.13448818    -0.33872698
 c     -1.29358662    -0.16396957    -0.26017097
 c     -0.91887114     1.30252811    -0.70254795
 c      0.16164290     1.65610330     0.37593505
 c      1.05386552     0.73348040     0.73563617
 h     -0.38640562    -2.09278339    -0.57786489
 h     -0.37650984     1.05825794    -1.63059541
 h      0.61638683     2.74310816     0.48376245
 h      2.02985721     1.25131785     1.29841892
 o      2.27929539    -0.93210970    -0.35091423
 h      2.86763060    -0.37671868     0.09433278
 c     -2.39183219    -0.83103572     0.61036354
 h     -2.03091555    -1.42472350     1.47890258
 h     -3.07256266    -0.04296962     0.99783477
 h     -3.16047171    -1.54850988    -0.07195190
 h     -1.62414704     2.07489759    -0.91225842
          17

 c      1.08571324    -0.57706457    -0.00782048
 c     -0.24743252    -1.14121671    -0.34658847
 c     -1.28630747    -0.16997627    -0.26566037
 c     -0.90737439     1.28302712    -0.70358326
 c      0.15787431     1.64544706     0.38997375
 c      1.05442146     0.74658113     0.72988833
 h     -0.38857261    -2.10010685    -0.56084767
 h     -0.35755510     1.15137888    -1.64097790
 h      0.58993312     2.75340300     0.46202692
 h      1.96907540     1.20570314     1.28546529
 o      2.26332617    -0.92446002    -0.35576256
 h      2.94771404    -0.31858332     0.11325048
 c     -2.39723659    -0.81432471     0.61331396
 h     -2.02804785    -1.40789125     1.50289406
 h     -3.10704014    -0.04273877     0.99301359
 h     -3.17032559    -1.50462505    -0.06995937
 h     -1.60596840     2.02956714    -0.86518092
          17

 c      1.09172852    -0.58358510    -0.00286429
 c     -0.24048554    -1.14248796    -0.35383032
 c     -1.27857745    -0.17766515    -0.27026569
 c     -0.89463744     1.26109768    -0.70260882
 c      0.15437789     1.63717531     0.40221995
 c      1.05680700     0.75920475     0.72475177
 h     -0.39733635    -2.14880840    -0.54740849
 h     -0.33713638     1.24555089    -1.65277150
 h      0.54805404     2.74489780     0.44166099
 h      1.89744728     1.14620016     1.26508514
 o      2.24836552    -0.91703399    -0.36015662
 h      3.01704843    -0.27292967     0.12360042
 c     -2.40485965    -0.79753616     0.61463298
 h     -2.02528655    -1.38656719     1.51594340
 h     -3.13810727    -0.04419059     0.98692138
 h     -3.16126457    -1.44753880    -0.05342779
 h     -1.60751335     1.99632897    -0.81696425
          17

 c      1.09511763    -0.58781385     0.00227146
 c     -0.23159766    -1.14029244    -0.36072613
 c     -1.27035219    -0.18690880    -0.27409421
 c     -0.88069324     1.23713263    -0.69975568
 c      0.15063639     1.63150572     0.41230775
 c      1.05983513     0.76995016     0.71954975
 h     -0.40923327    -2.21793918    -0.53272006
 h     -0.31667522     1.33723776    -1.66387767
 h      0.49297377     2.71971123     0.42475230
 h      1.83492735     1.08318193     1.24917449
 o      2.23585193    -0.90944356    -0.36385441
 h      3.06137704    -0.24983388     0.11839859
 c     -2.41429054    -0.78060961     0.61463019
 h     -2.02428463    -1.35979772     1.51605142
 h     -3.16399029    -0.04558964     0.97981110
 h     -3.13604854    -1.38236495    -0.02532108
 h     -1.63060623     1.97645632    -0.76738210
          17

 c      1.09535765    -0.58934332     0.00766793
 c     -0.22129055    -1.13696553    -0.36748948
 c     -1.26162830    -0.19753848    -0.27723964
 c     -0.86620963     1.21230773    -0.69543141
 c      0.14616960     1.62813931     0.41996795
 c      1.06147099     0.77740396     0.71297232
 h     -0.41986824    -2.28340011    -0.51287951
 h     -0.29921067     1.42282782    -1.67014155
 h      0.42828635     2.68455392     0.41329063
 h      1.81009063     1.02926614     1.25689268
 o      2.22659849    -0.90172604    -0.36694814
 h      3.07525788    -0.25186879     0.09642968
 c     -2.42475649    -0.76316927     0.61372019
 h     -2.02578813    -1.32805242     1.50355808
 h     -3.18377751    -0.04433493     0.97239692
 h     -3.10185803    -1.31777701     0.00749851
 h     -1.66809462     1.96272013    -0.71572667
          17

 c      1.09217415    -0.58793499     0.01329148
 c     -0.20999626    -1.13417640    -0.37413291
 c     -1.25246204    -0.20936076    -0.27977078
 c     -0.85214956     1.18805816    -0.69002360
 c      0.14056989     1.62621915     0.42506234
 c      1.06078390     0.78100241     0.70436744
 h     -0.42590666    -2.32940323    -0.48660938
 h     -0.28805804     1.49846382    -1.66739660
 h      0.35857178     2.65138905     0.40888972
 h      1.83689649     0.98928507     1.29936603
 o      2.22100196    -0.89405619    -0.36960949
 h      3.05725816    -0.27838657     0.05875707
 c     -2.43501485    -0.74440914     0.61254563
 h     -2.02953342    -1.29323578     1.48120592
 h     -3.19738180    -0.03738832     0.96562331
 h     -3.07169984    -1.26681939     0.03297982
 h     -1.70904236     1.94539676    -0.66240833
          17

 c      1.08563368    -0.58354371     0.01896216
 c     -0.19803735    -1.13292895    -0.38053846
 c     -1.24297125    -0.22215616    -0.28173155
 c     -0.83941185     1.16558563    -0.68376659
 c      0.13356696     1.62451836     0.42759708
 c      1.05955742     0.78125660     0.69509197
 h     -0.42525627    -2.34818519    -0.45441854
 h     -0.28570247     1.56040977    -1.65298818
 h      0.28820557     2.63538501     0.41261863
 h      1.89578300     0.95752634     1.36352183
 o      2.21899498    -0.88671119    -0.37203793
 h      3.00969439    -0.32591874     0.00832048
 c     -2.44368715    -0.72330319     0.61175113
 h     -2.03414489    -1.25860921     1.45408808
 h     -3.20527050    -0.02199780     0.96026136
 h     -3.06081370    -1.24363569     0.03705727
 h     -1.74407922     1.91737944    -0.60901020
          17

 c      1.07619316    -0.57629441     0.02437572
 c     -0.18566272    -1.13376754    -0.38653126
 c     -1.23331893    -0.23568009    -0.28314754
 c     -0.82871879     1.14568658    -0.67673566
 c      0.12520708     1.62208405     0.42771525
 c      1.06014277     0.77885720     0.68711971
 h     -0.41672784    -2.33742109    -0.41773107
 h     -0.29333453     1.60566698    -1.62638806
 h      0.21948132     2.64686209     0.42516353
 h      1.95853408     0.92850913     1.42812728
 o      2.21972662    -0.88026455    -0.37457986
 h      2.94352819    -0.38507413    -0.04805768
 c     -2.45031499    -0.69943255     0.61111707
 h     -2.03730668    -1.22837761     1.42901321
 h     -3.20805364     0.00354221     0.95649882
 h     -3.07437776    -1.25316233     0.01505842
 h     -1.76722483     1.87535339    -0.55760241
          17

 c      1.06467836    -0.56645173     0.02914806
 c     -0.17308924    -1.13686739    -0.39191979
 c     -1.22368735    -0.24967825    -0.28403906
 c     -0.82063360     1.12875168    -0.66886392
 c      0.11590005     1.61896814     0.42568431
 c      1.06380056     0.77439602     0.68174170
 h     -0.39986184    -2.29904829    -0.37839451
 h     -0.31077242     1.63251973    -1.58931388
 h      0.15243021     2.68232903     0.44692411
 h      2.00736954     0.90042415     1.47896522
 o      2.22085142    -0.87606472    -0.37803601
 h      2.89023002    -0.43308180    -0.09504476
 c     -2.45576039    -0.67349773     0.60927175
 h     -2.03677086    -1.20642962     1.41241984
 h     -3.20609074     0.03944628     0.95376249
 h     -3.10213521    -1.28577331    -0.02258441
 h     -1.77576282     1.81918635    -0.51020909
          17

 c      1.05218231    -0.55437046     0.03288541
 c     -0.16053613    -1.14196261    -0.39652689
 c     -1.21424516    -0.26391623    -0.28443935
 c     -0.81557452     1.11478859    -0.65994092
 c      0.10622723     1.61604001     0.42192061
 c      1.07076947     0.76851116     0.67955894
 h     -0.37510874    -2.24002279    -0.33825791
 h     -0.33646496     1.64097563    -1.54581301
 h      0.08707234     2.72695148     0.47749155
 h      2.03401613     0.87327911     1.50903797
 o      2.21873056    -0.87612255    -0.38356972
 h      2.90004132    -0.43613784    -0.11107077
 c     -2.46110737    -0.64673939     0.60483359
 h     -2.03213357    -1.19424311     1.40715245
 h     -3.19927782     0.08447318     0.95086403
 h     -3.12993033    -1.32629973    -0.06087071
 h     -1.76996122     1.75131288    -0.46847818
          17

 c      1.03988633    -0.54043287     0.03527013
 c     -0.14823030    -1.14813329    -0.40024826
 c     -1.20510864    -0.27821511    -0.28440964
 c     -0.81377147     1.10341319    -0.64960487
 c      0.09679433     1.61417083     0.41699613
 c      1.08064005     0.76196043     0.68075345
 h     -0.34434471    -2.17468296    -0.29841456
 h     -0.36750009     1.63317876    -1.50246374
 h      0.02473297     2.76483300     0.51531271
 h      2.03548914     0.84766400     1.51563768
 o      2.21313388    -0.88018451    -0.39089789
 h      2.96968231    -0.39665676    -0.09822140
 c     -2.46685359    -0.62037529     0.59725869
 h     -2.02578854    -1.18961930     1.41091701
 h     -3.18711359     0.13634316     0.94634401
 h     -3.14847556    -1.36247024    -0.08913210
 h     -1.75331394     1.67657151    -0.43334322
          17

 c      1.02891272    -0.52504255     0.03606443
 c     -0.13633943    -1.15368191    -0.40315022
 c     -1.19633966    -0.29245672    -0.28403155
 c     -0.81517373     1.09384362    -0.63739052
 c      0.08820383     1.61378932     0.41158045
 c      1.09261722     0.75557747     0.68523825
 h     -0.31114100    -2.12607916    -0.25802523
 h     -0.39983294     1.61351293    -1.46818560
 h     -0.03247521     2.78497354     0.55806092
 h      2.01200788     0.82441836     1.49881948
 o      2.20698142    -0.88606625    -0.39862283
 h      3.04740024    -0.34792993    -0.07710456
 c     -2.47296451    -0.59543169     0.58672161
 h     -2.02186362    -1.18775702     1.41818618
 h     -3.16894989     0.19225475     0.93877802
 h     -3.15366463    -1.38638705    -0.10183792
 h     -1.73320913     1.60218859    -0.40457852
          17

 c      1.02025220    -0.50863693     0.03506341
 c     -0.12501052    -1.15682862    -0.40549574
 c     -1.18798789    -0.30656242    -0.28337930
 c     -0.81935277     1.08504433    -0.62290190
 c      0.08102997     1.61488999     0.40635313
 c      1.10563066     0.75016100     0.69264944
 h     -0.27905254    -2.11771923    -0.21406925
 h     -0.42931990     1.58753511    -1.45243324
 h     -0.08243455     2.78187395     0.60320182
 h      1.96718330     0.80465023     1.46163738
 o      2.20197487    -0.89237784    -0.40588224
 h      3.10187749    -0.31031244    -0.06002708
 c     -2.47917160    -0.57267958     0.57369398
 h     -2.02429601    -1.18349756     1.42334304
 h     -3.14427603     0.24931319     0.92694652
 h     -3.14470324    -1.39345134    -0.09693509
 h     -1.72088187     1.53707630    -0.38050695
          17

 c      1.01471129    -0.49166157     0.03209180
 c     -0.11459480    -1.15742514    -0.40744671
 c     -1.18014065    -0.32046859    -0.28249074
 c     -0.82558305     1.07616186    -0.60609863
 c      0.07577366     1.61716431     0.40192349
 c      1.11821789     0.74636443     0.70216404
 h     -0.24807423    -2.15328898    -0.16500829
 h     -0.45377788     1.55922148    -1.46095865
 h     -0.12345191     2.75458872     0.64844977
 h      1.91045327     0.78987038     1.41235921
 o      2.19862983    -0.89847321    -0.41227530
 h      3.12174875    -0.29192527    -0.05198177
 c     -2.48515364    -0.55259811     0.55868178
 h     -2.03560593    -1.17286930     1.42257361
 h     -3.11296089     0.30483602     0.90991329
 h     -3.12297772    -1.38155238    -0.07472759
 h     -1.72809500     1.48940030    -0.35870861
          17

 c      1.01287133    -0.47454968     0.02702137
 c     -0.10556200    -1.15724892    -0.40875387
 c     -1.17294921    -0.33411076    -0.28135108
 c     -0.83330497     1.06702681    -0.58745617
 c      0.07282620     1.62007477     0.39876338
 c      1.12822439     0.74461711     0.71218014
 h     -0.21513522    -2.21292511    -0.11445626
 h     -0.47447360     1.52859728    -1.49167400
 h     -0.15452737     2.70622309     0.69220089
 h      1.86119664     0.78209313     1.36821525
 o      2.19699565    -0.90402119    -0.41760002
 h      3.10432573    -0.29563328    -0.05491933
 c     -2.49056303    -0.53533553     0.54216665
 h     -2.05655580    -1.15361828     1.41439307
 h     -3.07541589     0.35656082     0.88706610
 h     -3.09196796    -1.35123107    -0.03774792
 h     -1.75979889     1.46295812    -0.33813550
          17

 c      1.01505606    -0.45774253     0.01977009
 c     -0.09814959    -1.15830160    -0.40896540
 c     -1.16662140    -0.34741692    -0.27989738
 c     -0.84257573     1.05817389    -0.56779595
 c      0.07245404     1.62284939     0.39713958
 c      1.13296447     0.74512363     0.72043634
 h     -0.17798075    -2.27290813    -0.06843141
 h     -0.49505589     1.49271411    -1.53530858
 h     -0.17571005     2.64412799     0.73411976
 h      1.84721257     0.78351265     1.35400970
 o      2.19692254    -0.90885323    -0.42176403
 h      3.05130764    -0.32158097    -0.06925205
 c     -2.49494378    -0.52059808     0.52466929
 h     -2.08621736    -1.12525875     1.39965377
 h     -3.03267234     0.40276598     0.85814527
 h     -3.05808773    -1.30706390     0.00848993
 h     -1.80963098     1.45585623    -0.32044595
          17

 c      1.02131410    -0.44172442     0.01027822
 c     -0.09226862    -1.16179926    -0.40769908
 c     -1.16139544    -0.36030443    -0.27804076
 c     -0.85389458     1.05037480    -0.54800452
 c      0.07478814     1.62447751     0.39703910
 c      1.13118797     0.74798569     0.72576783
 h     -0.13637662    -2.31742415    -0.03182877
 h     -0.51913917     1.44861562    -1.58020572
 h     -0.18852593     2.57997449     0.77585752
 h      1.88193557     0.79515950     1.38158745
 o      2.19798076    -0.91302191    -0.42481825
 h      2.96995139    -0.36628258    -0.09331616
 c     -2.49759442    -0.50745967     0.50684247
 h     -2.12216148    -1.08901418     1.38151683
 h     -2.98639641     0.44236153     0.82327027
 h     -3.03205793    -1.25997560     0.05444455
 h     -1.86446966     1.46299945    -0.30857372
          17

 c      1.03140907    -0.42702599    -0.00150429
 c     -0.08759636    -1.16819084    -0.40469755
 c     -1.15750911    -0.37268412    -0.27568706
 c     -0.86772746     1.04423825    -0.52886932
 c      0.07980212     1.62388898     0.39816322
 c      1.12464933     0.75331562     0.72945576
 h     -0.09139394    -2.33847621    -0.00767642
 h     -0.54891923     1.39508286    -1.61639963
 h     -0.19590342     2.52760751     0.82112733
 h      1.94614635     0.81561932     1.43402666
 o      2.19901923    -0.91711480    -0.42714769
 h      2.88011412    -0.41758754    -0.12028153
 c     -2.49756433    -0.49438973     0.48939554
 h     -2.16083615    -1.04763880     1.36525939
 h     -2.93885589     0.47507199     0.78297664
 h     -3.02849723    -1.22713176     0.08765464
 h     -1.91171583     1.47908293    -0.30468683
          17

 c      1.04483234    -0.41413957    -0.01556765
 c     -0.08369515    -1.17739404    -0.39981117
 c     -1.15515380    -0.38447403    -0.27274945
 c     -0.88424445     1.04009211    -0.51101637
 c      0.08722102     1.62047315     0.40013428
 c      1.11605090     0.76110287     0.73334728
 h     -0.04472151    -2.33336308     0.00252365
 h     -0.58506007     1.33274774    -1.63714050
 h     -0.20063481     2.49687454     0.87353559
 h      2.01202135     0.84210763     1.48755067
 o      2.19752714    -0.92277849    -0.42981134
 h      2.82460916    -0.44645270    -0.13282716
 c     -2.49422005    -0.48020192     0.47258839
 h     -2.19840262    -1.00479686     1.35728998
 h     -2.89281630     0.50177649     0.73822358
 h     -3.05844376    -1.22156376     0.09978146
 h     -1.94271571     1.49988728    -0.30948586
          17

 c      1.06084783    -0.40339324    -0.03176141
 c     -0.08012617    -1.18892309    -0.39300311
 c     -1.15441198    -0.39561271    -0.26915591
 c     -0.90327364     1.03800852    -0.49489839
 c      0.09637236     1.61460778     0.40284423
 c      1.10742654     0.77104636     0.73847686
 h      0.00169261    -2.30348786    -0.00135352
 h     -0.62701958     1.26361344    -1.63896279
 h     -0.20308148     2.48746771     0.93267109
 h      2.06164819     0.87203925     1.52755523
 o      2.19133022    -0.93162063    -0.43390669
 h      2.84261686    -0.42497633    -0.11370022
 c     -2.48810868    -0.46540808     0.45584819
 h     -2.23204892    -0.96372325     1.36276755
 h     -2.85130946     0.52465794     0.69026990
 h     -3.11824439    -1.23760717     0.09374000
 h     -1.95311841     1.52242465    -0.32236944
          17

 c      1.07858052    -0.39485998    -0.04974201
 c     -0.07655670    -1.20185607    -0.38439501
 c     -1.15520711    -0.40607706    -0.26485503
 c     -0.92430908     1.03784270    -0.48077907
 c      0.10620886     1.60751829     0.40653640
 c      1.10014121     0.78253912     0.74515421
 h      0.04597741    -2.25500912    -0.01768557
 h     -0.67329272     1.19061412    -1.62155212
 h     -0.20106529     2.49057274     0.99313284
 h      2.08638925     0.90347568     1.54763658
 o      2.18264622    -0.94212969    -0.43862891
 h      2.90526147    -0.37609717    -0.07704721
 c     -2.48068288    -0.45176645     0.43847536
 h     -2.26101746    -0.92562240     1.38253285
 h     -2.81717608     0.54642798     0.64035021
 h     -3.19255672    -1.25717060     0.07868613
 h     -1.94263762     1.54493489    -0.34169858
          17

 c      1.09708978    -0.38836270    -0.06898862
 c     -0.07283163    -1.21466592    -0.37434762
 c     -1.15730350    -0.41588865    -0.25981218
 c     -0.94650185     1.03924364    -0.46868135
 c      0.11552412     1.60064250     0.41152339
 c      1.09520781     0.79474304     0.75328805
 h      0.08710644    -2.20103626    -0.04234282
 h     -0.72147681     1.11726294    -1.58796972
 h     -0.19200075     2.49587924     1.04773244
 h      2.08297243     0.93499607     1.54590101
 o      2.17458969    -0.95222903    -0.44280499
 h      2.97021782    -0.33308390    -0.04381169
 c     -2.47340224    -0.44087953     0.42041378
 h     -2.28631105    -0.88927902     1.41202662
 h     -2.79254388     0.56876038     0.58936431
 h     -3.26594677    -1.26519244     0.06211560
 h     -1.91524437     1.56718431    -0.36498633
          17

 c      1.11538487    -0.38353638    -0.08885440
 c     -0.06904638    -1.22514035    -0.36349185
 c     -1.16034832    -0.42510128    -0.25400018
 c     -0.96864767     1.04165219    -0.45831708
 c      0.12316414     1.59517319     0.41793342
 c      1.09341315     0.80672032     0.76256221
 h      0.12612053    -2.16285022    -0.06849251
 h     -0.76829632     1.04717638    -1.54511255
 h     -0.17450608     2.49603827     1.09060176
 h      2.05149878     0.96554278     1.52309046
 o      2.16891227    -0.96102823    -0.44599126
 h      3.01728057    -0.31148934    -0.02389103
 c     -2.46745412    -0.43360631     0.40220014
 h     -2.30943031    -0.85234332     1.44347758
 h     -2.77849028     0.59101050     0.53782458
 h     -3.32769510    -1.25401871     0.04815845
 h     -1.87956492     1.59109340    -0.38916175
          17

 c      1.13244515    -0.37989651    -0.10862253
 c     -0.06549237    -1.23106045    -0.35248108
 c     -1.16394078    -0.43376643    -0.24739372
 c     -0.98928562     1.04436229    -0.44905971
 c      0.12818308     1.59188589     0.42566112
 c      1.09519533     0.81758263     0.77244509
 h      0.16600964    -2.16232313    -0.08960534
 h     -0.80985842     0.98334438    -1.50348038
 h     -0.14873980     2.48750368     1.11828418
 h      1.99558328     0.99450578     1.48260687
 o      2.16657518    -0.96835990    -0.44817722
 h      3.03933791    -0.31642777    -0.02062462
 c     -2.46384659    -0.43009859     0.38457054
 h     -2.33141491    -0.81286171     1.46914633
 h     -2.77506228     0.61022116     0.48607850
 h     -3.37135250    -1.22149325     0.03861555
 h     -1.84793363     1.62097090    -0.41114030
          17

 c      1.14729003    -0.37690955    -0.12755875
 c     -0.06224345    -1.23183129    -0.34149889
 c     -1.16771013    -0.44188653    -0.23997300
 c     -1.00708297     1.04676992    -0.44009012
 c      0.12997757     1.59107016     0.43442529
 c      1.10029553     0.82658220     0.78201842
 h      0.20745672    -2.20315429    -0.10522816
 h     -0.84246564     0.92749197    -1.47460774
 h     -0.11622080     2.47018268     1.12982308
 h      1.92483893     1.02231897     1.43238088
 o      2.16820559    -0.97437439    -0.44952238
 h      3.03467624    -0.34879069    -0.03473884
 c     -2.46345824    -0.43002688     0.36817080
 h     -2.35263688    -0.76996080     1.48335997
 h     -2.78154525     0.62240162     0.43458667
 h     -3.39359584    -1.16897888     0.03388621
 h     -1.83172282     1.66152150    -0.42870519
          17

 c      1.15910456    -0.37408544    -0.14496302
 c     -0.05887027    -1.22884987    -0.33028661
 c     -1.17136397    -0.44939400    -0.23173747
 c     -1.02138149     1.04875752    -0.43080256
 c      0.12837633     1.59248681     0.44381797
 c      1.10728283     0.83305537     0.78966856
 h      0.24579145    -2.26668351    -0.12042591
 h     -0.86388637     0.88038298    -1.46575832
 h     -0.07961907     2.44731505     1.12687227
 h      1.85934283     1.05200083     1.38821824
 o      2.17415149    -0.97939051    -0.45026287
 h      3.00482955    -0.40691356    -0.06538842
 c     -2.46695635    -0.43278805     0.35344288
 h     -2.37299925    -0.72383624     1.48318745
 h     -2.79674012     0.62419192     0.38403359
 h     -3.39398636    -1.10065882     0.03329088
 h     -1.83438279     1.71317179    -0.44098389
          17

 c      1.16739408    -0.37108676    -0.16022661
 c     -0.05478262    -1.22396857    -0.31863190
 c     -1.17470001    -0.45616118    -0.22272462
 c     -1.03230409     1.05077243    -0.42118418
 c      0.12361212     1.59538695     0.45329445
 c      1.11366366     0.83628257     0.79316314
 h      0.27483959    -2.32980148    -0.13968814
 h     -0.87411928     0.84304659    -1.47578372
 h     -0.04248183     2.42566157     1.11398775
 h      1.82846241     1.09050135     1.37290810
 o      2.18421067    -0.98392873    -0.45075026
 h      2.95701034    -0.48489392    -0.10896254
 c     -2.47459068    -0.43759856     0.34062484
 h     -2.39219261    -0.67551433     1.46853531
 h     -2.81912069     0.61418297     0.33522561
 h     -3.37609122    -1.02397734     0.03482980
 h     -1.84999977     1.76967418    -0.44795899
          17

 c      1.17210551    -0.36781167    -0.17289184
 c     -0.04957574    -1.21850169    -0.30654013
 c     -1.17761239    -0.46201077    -0.21302454
 c     -1.04032085     1.05344816    -0.41172505
 c      0.11615686     1.59866929     0.46216819
 c      1.11799455     0.83588141     0.79126461
 h      0.29054712    -2.37648992    -0.16470060
 h     -0.87491232     0.81732459    -1.49672734
 h     -0.00858671     2.41494247     1.09827682
 h      1.84716386     1.14291793     1.39771377
 o      2.19696965    -0.98897666    -0.45166298
 h      2.91294039    -0.56730020    -0.15532759
 c     -2.48588342    -0.44347767     0.32981439
 h     -2.40989972    -0.62660691     1.44221268
 h     -2.84695302     0.59366482     0.28888001
 h     -3.35006022    -0.95071941     0.03443788
 h     -1.86911538     1.82148084    -0.44981101
          17

 c      1.17366932    -0.36438661    -0.18266906
 c     -0.04310497    -1.21318951    -0.29415775
 c     -1.18008631    -0.46673437    -0.20278106
 c     -1.04587079     1.05725038    -0.40301640
 c      0.10654011     1.60124566     0.46980174
 c      1.12156266     0.83257315     0.78511481
 h      0.29130044    -2.39819175    -0.19519564
 h     -0.86866712     0.80512817    -1.51888553
 h      0.01920712     2.42455717     1.08679485
 h      1.89704464     1.20259891     1.44654063
 o      2.20914411    -0.99621627    -0.45421376
 h      2.91879385    -0.62543229    -0.18473323
 c     -2.49942445    -0.44927439     0.32104076
 h     -2.42594841    -0.57905537     1.40998103
 h     -2.87850437     0.56666553     0.24539510
 h     -3.33445862    -0.89687554     0.02540867
 h     -1.88408398     1.86023021    -0.44673257
          17

 c      1.17292796    -0.36104322    -0.18937929
 c     -0.03548933    -1.20838006    -0.28168914
 c     -1.18214963    -0.47013138    -0.19217734
 c     -1.04925789     1.06238101    -0.39548180
 c      0.09528963     1.60255641     0.47600557
 c      1.12620324     0.82765130     0.77653893
 h      0.27721374    -2.39155695    -0.22991382
 h     -0.85762467     0.80761918    -1.53433890
 h      0.03985944     2.45758354     1.08195959
 h      1.95177245     1.25745107     1.49598633
 o      2.21834091    -1.00638372    -0.45902841
 h      3.00282601    -0.64448742    -0.18645714
 c     -2.51349661    -0.45408440     0.31415028
 h     -2.44041896    -0.53478054     1.38008779
 h     -2.91232167     0.53900995     0.20465737
 h     -3.34901848    -0.87708388     0.00074098
 h     -1.89060307     1.88063162    -0.43896659
          17

 c      1.17092709    -0.35801181    -0.19291752
 c     -0.02710722    -1.20411001    -0.26935221
 c     -1.18380742    -0.47204205    -0.18140936
 c     -1.05066533     1.06880628    -0.38932341
 c      0.08297979     1.60281661     0.48118694
 c      1.13273785     0.82224367     0.76671159
 h      0.24970264    -2.35733423    -0.26712580
 h     -0.84351316     0.82498985    -1.53799114
 h      0.05370424     2.50771865     1.07983219
 h      1.99539903     1.29876899     1.53106759
 o      2.22673774    -1.01789403    -0.46504667
 h      3.11975464    -0.64645368    -0.17675578
 c     -2.52773328    -0.45796869     0.30841441
 h     -2.45371272    -0.49523384     1.36138122
 h     -2.94737866     0.51632851     0.16601728
 h     -3.39571107    -0.89459872    -0.03999011
 h     -1.88739384     1.88056053    -0.42684154
          17

 c      1.16872560    -0.35553196    -0.19327457
 c     -0.01853456    -1.20003644    -0.25735682
 c     -1.18504416    -0.47234851    -0.17065041
 c     -1.05016723     1.07628298    -0.38453926
 c      0.07027881     1.60268167     0.48602014
 c      1.14116361     0.81721315     0.75621864
 h      0.21150469    -2.30105223    -0.30503382
 h     -0.82746693     0.85653222    -1.52751705
 h      0.06134379     2.56328250     1.07375332
 h      2.02090719     1.32202457     1.54455613
 o      2.23659752    -1.02937783    -0.47131435
 h      3.22336283    -0.64969874    -0.17002060
 c     -2.54339370    -0.46182427     0.30264882
 h     -2.46661462    -0.46109560     1.35952106
 h     -2.98287315     0.50174651     0.12858639
 h     -3.45602009    -0.94079225    -0.08859680
 h     -1.87586012     1.86087918    -0.41077772
          17

 c      1.16728407    -0.35386650    -0.19053989
 c     -0.01047931    -1.19524718    -0.24586122
 c     -1.18588190    -0.47096603    -0.16002581
 c     -1.04770643     1.08435183    -0.38092881
 c      0.05791819     1.60277433     0.49107351
 c      1.15108378     0.81323743     0.74535061
 h      0.16684020    -2.23516716    -0.34242321
 h     -0.81000049     0.90073261    -1.50327988
 h      0.06321107     2.61310452     1.05850578
 h      2.02598607     1.32531668     1.53353343
 o      2.24865535    -1.04019965    -0.47741210
 h      3.29263600    -0.66071980    -0.17174798
 c     -2.56182357    -0.46650880     0.29601431
 h     -2.48028966    -0.43248804     1.37344262
 h     -3.01784068     0.49477197     0.09174863
 h     -3.50935020    -1.00413068    -0.13498037
 h     -1.86026093     1.82556928    -0.39124726
          17

 c      1.16739861    -0.35328676    -0.18488273
 c     -0.00367957    -1.18817044    -0.23488324
 c     -1.18642483    -0.46782288    -0.14960978
 c     -1.04306970     1.09233091    -0.37808228
 c      0.04662131     1.60347344     0.49667966
 c      1.16193517     0.81084167     0.73424891
 h      0.12089925    -2.18017039    -0.37977129
 h     -0.79092446     0.95538719    -1.46856244
 h      0.05970317     2.64937849     1.03172681
 h      2.01098262     1.30846090     1.49764061
 o      2.26287357    -1.05005583    -0.48315906
 h      3.32011673    -0.68086928    -0.18334297
 c     -2.58363684    -0.47243857     0.28833769
 h     -2.49608791    -0.40952451     1.39588642
 h     -3.05105508     0.49210994     0.05548404
 h     -3.54281847    -1.07520482    -0.17180796
 h     -1.84800634     1.78181179    -0.36864157
          17

 c      1.16967236    -0.35404452    -0.17653338
 c      0.00131851    -1.17722297    -0.22426871
 c     -1.18686862    -0.46283092    -0.13944670
 c     -1.03597947     1.09942023    -0.37536696
 c      0.03703835     1.60490303     0.50295450
 c      1.17302724     0.81035433     0.72289876
 h      0.07769806    -2.15721073    -0.41961266
 h     -0.76925186     1.01783246    -1.42987912
 h      0.05138707     2.66809948     0.99362603
 h      1.97892266     1.27310657     1.43910907
 o      2.27891796    -1.05879181    -0.48846536
 h      3.30446459    -0.70954193    -0.20458786
 c     -2.60879428    -0.47969400     0.27982155
 h     -2.51525649    -0.39255704     1.41747059
 h     -3.08134491     0.48946212     0.02027148
 h     -3.55045133    -1.14712750    -0.19482419
 h     -1.84858703     1.73866122    -0.34307171
          17

 c      1.17451799    -0.35634412    -0.16577468
 c      0.00433944    -1.16233179    -0.21395224
 c     -1.18747983    -0.45586960    -0.12958580
 c     -1.02645320     1.10500770    -0.37197578
 c      0.02970748     1.60695710     0.50984225
 c      1.18339644     0.81177903     0.71096905
 h      0.03818435    -2.17043243    -0.46335969
 h     -0.74334640     1.08549135    -1.39632739
 h      0.03912283     2.66896567     0.94643755
 h      1.93759882     1.22399658     1.36460495
 o      2.29620256    -1.06638286    -0.49331621
 h      3.24963075    -0.74453162    -0.23392080
 c     -2.63683342    -0.48822657     0.27072429
 h     -2.53876050    -0.38203284     1.43030458
 h     -3.10803089     0.48305451    -0.01327443
 h     -3.53063455    -1.21488978    -0.20197975
 h     -1.86910214     1.70307587    -0.31440725
          17

 c      1.18216179    -0.36033908    -0.15294336
 c      0.00541882    -1.14525417    -0.20424266
 c     -1.18854678    -0.44681122    -0.12011287
 c     -1.01522988     1.10896106    -0.36713628
 c      0.02504061     1.60928682     0.51714507
 c      1.19146868     0.81459691     0.69751309
 h      0.00205841    -2.20306668    -0.50776641
 h     -0.71179249     1.15659432    -1.37640114
 h      0.02409885     2.65563789     0.89404377
 h      1.90384215     1.17115403     1.28873568
 o      2.31352500    -1.07303983    -0.49786074
 h      3.17043108    -0.78021834    -0.26696881
 c     -2.66700570    -0.49797737     0.26124628
 h     -2.56723993    -0.37826600     1.42944000
 h     -3.13122637     0.47043425    -0.04477586
 h     -3.48474739    -1.27509414    -0.19289784
 h     -1.90823487     1.67593083    -0.28294058
          17

 c      1.19261883    -0.36616627    -0.13844207
 c      0.00460893    -1.12810870    -0.19563110
 c     -1.19031806    -0.43557428    -0.11116363
 c     -1.00364647     1.11153286    -0.36048815
 c      0.02332308     1.61126694     0.52454582
 c      1.19496869     0.81780504     0.68095955
 h     -0.03012457    -2.23415652    -0.54707486
 h     -0.67498690     1.23018254    -1.37278233
 h      0.00774360     2.63615774     0.84157860
 h      1.90484828     1.12946450     1.23422666
 o      2.32822431    -1.07948728    -0.50262740
 h      3.10582315    -0.80302753    -0.29308626
 c     -2.69832163    -0.50887495     0.25155410
 h     -2.60101808    -0.38127930     1.41300961
 h     -3.15195613     0.45072264    -0.07437407
 h     -3.41697070    -1.32641062    -0.16890828
 h     -1.95594706     1.65324391    -0.25003397
          17

 c      1.20564579    -0.37397588    -0.12275288
 c      0.00197590    -1.11239382    -0.18849957
 c     -1.19295499    -0.42216685    -0.10291351
 c     -0.99302924     1.11307806    -0.35228928
 c      0.02469934     1.61206933     0.53166153
 c      1.19259387     0.82086379     0.66057084
 h     -0.05728752    -2.24961617    -0.57640387
 h     -0.63599950     1.30491385    -1.38013672
 h     -0.00850367     2.62206777     0.79451221
 h      1.95872971     1.10773590     1.21487953
 o      2.33650656    -1.08693089    -0.50845132
 h      3.11409097    -0.79215906    -0.29667809
 c     -2.72955318    -0.52072514     0.24183585
 h     -2.64009083    -0.39067700     1.38213108
 h     -3.17210833     0.42454261    -0.10290870
 h     -3.33465143    -1.37088458    -0.13347415
 h     -1.99962487     1.63078201    -0.21775747
          17

 c      1.22072110    -0.38390986    -0.10641219
 c     -0.00238481    -1.09892767    -0.18303439
 c     -1.19650572    -0.40670420    -0.09555007
 c     -0.98432496     1.11392603    -0.34316981
 c      0.02914519     1.61103136     0.53816796
 c      1.18621367     0.82446508     0.63795175
 h     -0.07854966    -2.24272127    -0.59271728
 h     -0.59947995     1.37816738    -1.38885444
 h     -0.02338266     2.62400924     0.75695593
 h      2.04857077     1.09971684     1.21765734
 o      2.33875654    -1.09522823    -0.51509165
 h      3.18922080    -0.74915879    -0.27957971
 c     -2.75929605    -0.53306048     0.23229447
 h     -2.68407340    -0.40548628     1.34105964
 h     -3.19422980     0.39364158    -0.13195058
 h     -3.24797922    -1.41548754    -0.09236863
 h     -2.02937517     1.60655807    -0.18805150
          17

 c      1.23714114    -0.39603336    -0.08993421
 c     -0.00833559    -1.08802430    -0.17925066
 c     -1.20091263    -0.38940112    -0.08923677
 c     -0.97809523     1.11436010    -0.33373758
 c      0.03644711     1.60821542     0.54392468
 c      1.17906735     0.82944027     0.61536282
 h     -0.09348860    -2.21204066    -0.59464335
 h     -0.56983818     1.44649064    -1.39017803
 h     -0.03565460     2.64488946     0.73025904
 h      2.14321805     1.09621023     1.22170201
 o      2.33872801    -1.10293535    -0.52142738
 h      3.27323845    -0.69711191    -0.25803382
 c     -2.78625011    -0.54521015     0.22297105
 h     -2.73215413    -0.42397371     1.29745638
 h     -3.22112523     0.36019928    -0.16359670
 h     -3.16703080    -1.47083210    -0.05224593
 h     -2.03963271     1.58080652    -0.16225263
          17

 c      1.25412456    -0.41028606    -0.07375869
 c     -0.01566432    -1.07958062    -0.17701306
 c     -1.20605032    -0.37055044    -0.08408620
 c     -0.97458858     1.11461540    -0.32438380
 c      0.04619368     1.60455606     0.54895248
 c      1.17366514     0.83601710     0.59424759
 h     -0.10223511    -2.16051588    -0.58241697
 h     -0.55022178     1.50651927    -1.37857459
 h     -0.04376373     2.67778006     0.71347145
 h      2.22144702     1.09290576     1.21475612
 o      2.33868922    -1.10909932    -0.52674635
 h      3.33224430    -0.65168783    -0.24197157
 c     -2.80965052    -0.55689476     0.21347280
 h     -2.78328404    -0.44367262     1.26172378
 h     -3.25522225     0.32593443    -0.19997835
 h     -3.09683229    -1.54323394    -0.01735708
 h     -2.02902320     1.55530671    -0.14098149
          17

 c      1.27084841    -0.42644940    -0.05823768
 c     -0.02407748    -1.07301501    -0.17600705
 c     -1.21176881    -0.35052272    -0.08015478
 c     -0.97373946     1.11488615    -0.31527226
 c      0.05781232     1.60136808     0.55330627
 c      1.17165023     0.84392452     0.57528764
 h     -0.10562185    -2.09631504    -0.55833043
 h     -0.54234544     1.55552259    -1.35184888
 h     -0.04596752     2.71124264     0.70498465
 h      2.27299038     1.08898190     1.19214673
 o      2.33954290    -1.11332066    -0.53072266
 h      3.35428280    -0.62003584    -0.23531683
 c     -2.82931970    -0.56875175     0.20308296
 h     -2.83667667    -0.46195956     1.24355160
 h     -3.29779831     0.29118182    -0.24251959
 h     -3.03664488    -1.62689460     0.01183323
 h     -2.00022845     1.53299329    -0.12407476
          17

 c      1.28645576    -0.44414005    -0.04364042
 c     -0.03320028    -1.06710329    -0.17567641
 c     -1.21793309    -0.32977717    -0.07745504
 c     -0.97511475     1.11530763    -0.30639141
 c      0.07066180     1.59978938     0.55700376
 c      1.17413084     0.85261848     0.55873127
 h     -0.10538846    -2.03485172    -0.52752267
 h     -0.54659543     1.59166979    -1.31068254
 h     -0.04081255     2.73534766     0.70347649
 h      2.29388898     1.08512983     1.15304572
 o      2.34162562    -1.11548484    -0.53321257
 h      3.33680433    -0.60521804    -0.23936446
 c     -2.84530232    -0.58183826     0.19139646
 h     -2.89204598    -0.47700109     1.24605350
 h     -3.34834833     0.25430149    -0.29121127
 h     -2.98438717    -1.70813367     0.03630125
 h     -1.96033956     1.51794501    -0.11039757
          17

 c      1.30006811    -0.46283211    -0.03016500
 c     -0.04260288    -1.06002803    -0.17525589
 c     -1.22444916    -0.30886219    -0.07597187
 c     -0.97790946     1.11591722    -0.29758987
 c      0.08414201     1.60052483     0.56002329
 c      1.18183265     0.86145287     0.54458610
 h     -0.10407125    -1.99828287    -0.49762196
 h     -0.56204016     1.61431701    -1.25845177
 h     -0.02744980     2.74413579     0.70801291
 h      2.28374213     1.08274367     1.09857657
 o      2.34501884    -1.11565389    -0.53417982
 h      3.28192711    -0.60810960    -0.25414579
 c     -2.85769938    -0.59685234     0.17870316
 h     -2.94901377    -0.48820116     1.26302922
 h     -3.40447340     0.21196343    -0.34435246
 h     -2.93925314    -1.77442231     0.05648636
 h     -1.92085319     1.51537662    -0.09764836
          17

 c      1.31082134    -0.48189988    -0.01794991
 c     -0.05189612    -1.05033830    -0.17414031
 c     -1.23128173    -0.28838403    -0.07567097
 c     -0.98119583     1.11666693    -0.28853543
 c      0.09780271     1.60378545     0.56231739
 c      1.19502837     0.86980063     0.53267955
 h     -0.10398072    -2.00435283    -0.47440638
 h     -0.58626027     1.62449724    -1.20146875
 h     -0.00570997     2.73582843     0.71790945
 h      2.24543174     1.08382092     1.03150601
 o      2.34948946    -1.11410706    -0.53371563
 h      3.19742644    -0.62676311    -0.27821437
 c     -2.86672219    -0.61395827     0.16570489
 h     -3.00640125    -0.49583850     1.28297818
 h     -3.46239669     0.16032531    -0.39900608
 h     -2.90143210    -1.81808058     0.07216888
 h     -1.89495453     1.53067247    -0.08270404
          17

 c      1.31794148    -0.50067437    -0.00708289
 c     -0.06083221    -1.03842582    -0.17235097
 c     -1.23846547    -0.26895684    -0.07649411
 c     -0.98453757     1.11758792    -0.27857428
 c      0.11143255     1.60926891     0.56381283
 c      1.21324193     0.87710387     0.52260091
 h     -0.10606204    -2.04914264    -0.45634725
 h     -0.61523070     1.62549277    -1.14923721
 h      0.02390953     2.71273217     0.73267671
 h      2.18757224     1.09133083     0.95717423
 o      2.35403511    -1.11159146    -0.53216000
 h      3.10363604    -0.65217736    -0.30665003
 c     -2.87269921    -0.63297639     0.15305928
 h     -3.06227421    -0.50050833     1.29497774
 h     -3.51779614     0.09635042    -0.45185781
 h     -2.87134457    -1.83603739     0.08288240
 h     -1.89050855     1.56652634    -0.06314401
          17

 c      1.32086154    -0.51849608     0.00239639
 c     -0.06928366    -1.02620760    -0.17030987
 c     -1.24609122    -0.25117614    -0.07834875
 c     -0.98842959     1.11903155    -0.26667874
 c      0.12508579     1.61615081     0.56439278
 c      1.23471716     0.88279229     0.51353267
 h     -0.11036107    -2.11073336    -0.43735873
 h     -0.64394326     1.62267191    -1.11338712
 h      0.06029698     2.68142637     0.75214640
 h      2.13012824     1.11025355     0.88542241
 o      2.35616594    -1.10980191    -0.53029279
 h      3.04409941    -0.66029097    -0.32781349
 c     -2.87601551    -0.65354143     0.14117052
 h     -3.11444154    -0.50279565     1.29162905
 h     -3.56658132     0.01863117    -0.49999673
 h     -2.84919441    -1.82917607     0.08818919
 h     -1.90434537     1.61996886    -0.03896221
          17

 c      1.31935708    -0.53471920     0.01050522
 c     -0.07721758    -1.01556953    -0.16832870
 c     -1.25426375    -0.23562179    -0.08110475
 c     -0.99384556     1.12177161    -0.25182376
 c      0.13900102     1.62317913     0.56387686
 c      1.25617934     0.88609401     0.50422348
 h     -0.11688371    -2.16732047    -0.41285294
 h     -0.66845985     1.62117342    -1.10342395
 h      0.10193319     2.65238176     0.77670036
 h      2.10743809     1.14889238     0.83062980
 o      2.35336029    -1.11063731    -0.52888528
 h      3.06158404    -0.62369901    -0.33035177
 c     -2.87705365    -0.67510512     0.13018654
 h     -3.16090225    -0.50314497     1.26940493
 h     -3.60546017    -0.07237303    -0.54142410
 h     -2.83468614    -1.80265821     0.08781691
 h     -1.92567515     1.68321564    -0.01227125
          17

 c      1.31361499    -0.54869013     0.01731017
 c     -0.08473426    -1.00769618    -0.16648295
 c     -1.26305762    -0.22284664    -0.08460600
 c     -1.00142037     1.12696787    -0.23363821
 c      0.15341911     1.62903779     0.56204462
 c      1.27487817     0.88630766     0.49384760
 h     -0.12572565    -2.20503039    -0.38120261
 h     -0.68831405     1.62211950    -1.12065269
 h      0.14734193     2.63691695     0.80715156
 h      2.14547779     1.21445341     0.80147740
 o      2.34741556    -1.11325137    -0.52748020
 h      3.12856809    -0.55871968    -0.32254759
 c     -2.87615326    -0.69681422     0.12004984
 h     -3.20017195    -0.50179197     1.22823376
 h     -3.63233122    -0.17444441    -0.57536888
 h     -2.82674084    -1.76728549     0.08175678
 h     -1.94366920     1.74741853     0.01442182
          17

 c      1.30416360    -0.55982079     0.02286462
 c     -0.09205111    -1.00315419    -0.16469938
 c     -1.27249786    -0.21329805    -0.08869284
 c     -1.01118623     1.13590971    -0.21261165
 c      0.16844718     1.63297165     0.55875385
 c      1.29169734     0.88385980     0.48299067
 h     -0.13698052    -2.21701166    -0.34277703
 h     -0.70636717     1.62190416    -1.15681635
 h      0.19542577     2.64080361     0.84358711
 h      2.22691106     1.30016135     0.78961137
 o      2.34129232    -1.11583205    -0.52536586
 h      3.19720343    -0.49682194    -0.31644926
 c     -2.87356877    -0.71742642     0.11052790
 h     -3.23161526    -0.49865562     1.17129185
 h     -3.64658537    -0.28387041    -0.60253546
 h     -2.82326834    -1.74032561     0.07038185
 h     -1.95121611     1.80533947     0.03931215
          17

 c      1.29174646    -0.56768094     0.02716096
 c     -0.09945209    -1.00206384    -0.16283474
 c     -1.28254993    -0.20720896    -0.09322233
 c     -1.02280288     1.14954324    -0.18967432
 c      0.18412640     1.63516403     0.55409243
 c      1.30905680     0.88002977     0.47264708
 h     -0.15070155    -2.20138941    -0.29904966
 h     -0.72626842     1.61562082    -1.19938155
 h      0.24509023     2.65992796     0.88384006
 h      2.31630710     1.38908245     0.78182963
 o      2.33638582    -1.11748682    -0.52225246
 h      3.24296654    -0.45419163    -0.31678592
 c     -2.86939010    -0.73566593     0.10120652
 h     -3.25587848    -0.49313353     1.10509159
 h     -3.64929041    -0.39586512    -0.62526847
 h     -2.82140354    -1.74106782     0.05465197
 h     -1.94506057     1.85215318     0.06151431
          17

 c      1.27720874    -0.57201192     0.03013820
 c     -0.10723846    -1.00414383    -0.16071078
 c     -1.29311188    -0.20452128    -0.09807023
 c     -1.03578469     1.16813531    -0.16574004
 c      0.20054321     1.63642458     0.54837795
 c      1.32828538     0.87590185     0.46334590
 h     -0.16694327    -2.16069264    -0.25215822
 h     -0.75056877     1.60008444    -1.23706843
 h      0.29469188     2.68364803     0.92360755
 h      2.39087542     1.46714855     0.77051948
 o      2.33307450    -1.11793882    -0.51806873
 h      3.25660238    -0.43656342    -0.32430106
 c     -2.86344061    -0.75125668     0.09146047
 h     -3.27529263    -0.48386901     1.03923559
 h     -3.64298425    -0.50530265    -0.64736665
 h     -2.81851833    -1.77806227     0.03655730
 h     -1.92512684     1.88552800     0.08099344
          17

 c      1.26140367    -0.57269898     0.03171040
 c     -0.11567312    -1.00860996    -0.15813243
 c     -1.30402054    -0.20488296    -0.10311206
 c     -1.04953748     1.19120951    -0.14154839
 c      0.21782727     1.63760475     0.54200912
 c      1.34960603     0.87215307     0.45523318
 h     -0.18590673    -2.10308036    -0.20465642
 h     -0.78040067     1.57446288    -1.26196826
 h      0.34217503     2.70138150     0.95815178
 h      2.44062515     1.52591622     0.75269423
 o      2.33130195    -1.11716882    -0.51281909
 h      3.23547856    -0.44518130    -0.33832924
 c     -2.85531718    -0.76547425     0.08052351
 h     -3.29358612    -0.46890246     0.98433364
 h     -3.63072011    -0.60777564    -0.67311768
 h     -2.81306282    -1.84136615     0.01939468
 h     -1.89433976     1.90586521     0.09857291
          17

 c      1.24512790    -0.56974616     0.03179022
 c     -0.12491838    -1.01398329    -0.15492105
 c     -1.31507243    -0.20772557    -0.10819825
 c     -1.06327150     1.21762320    -0.11769895
 c      0.23608376     1.63927912     0.53533509
 c      1.37268311     0.86920337     0.44827163
 h     -0.20821712    -2.04464312    -0.15906333
 h     -0.81582352     1.53974668    -1.26950369
 h      0.38559209     2.70618958     0.98373403
 h      2.46216994     1.56069614     0.72757630
 o      2.33075590    -1.11531904    -0.50655221
 h      3.18112422    -0.47850918    -0.35752493
 c     -2.84470469    -0.78016257     0.06782370
 h     -3.31398118    -0.44685117     0.94711581
 h     -3.61456537    -0.70039519    -0.70561830
 h     -2.80433058    -1.91222416     0.00692731
 h     -1.85907366     1.91697717     0.11611482
          17

 c      1.22908777    -0.56327555     0.03029980
 c     -0.13498086    -1.01815210    -0.15099270
 c     -1.32605589    -0.21237708    -0.11313650
 c     -1.07592941     1.24570186    -0.09471368
 c      0.25533434     1.64169725     0.52860120
 c      1.39693691     0.86732715     0.44233473
 h     -0.23514557    -2.00870206    -0.11689110
 h     -0.85617565     1.49815710    -1.25794479
 h      0.42348342     2.69529996     0.99815036
 h      2.45536497     1.56899987     0.69540970
 o      2.33071035    -1.11282004    -0.49938556
 h      3.10185707    -0.53017730    -0.37952902
 c     -2.83173018    -0.79659163     0.05333863
 h     -3.33655761    -0.41870878     0.92605905
 h     -3.59461679    -0.78169874    -0.74543005
 h     -2.79195803    -1.97490165     0.00212389
 h     -1.82939129     1.92661128     0.13668971
          17

 c      1.21389420    -0.55353068     0.02717676
 c     -0.14575761    -1.01940986    -0.14641354
 c     -1.33677892    -0.21816516    -0.11768728
 c     -1.08634745     1.27354224    -0.07300527
 c      0.27548399     1.64481729     0.52193163
 c      1.42163260     0.86666232     0.43722754
 h     -0.26780008    -2.01365217    -0.07800003
 h     -0.90026774     1.45277878    -1.22825207
 h      0.45508529     2.66975377     1.00086307
 h      2.42261144     1.55016890     0.65715214
 o      2.32945246    -1.11082244    -0.49157107
 h      3.02182158    -0.58196846    -0.39988263
 c     -2.81698424    -0.81520973     0.03751396
 h     -3.35794715    -0.38823567     0.91284224
 h     -3.56933906    -0.85096150    -0.79061524
 h     -2.77571437    -2.01992559     0.00665840
 h     -1.81683850     1.94473698     0.16407561
          17

 c      1.20007337    -0.54085450     0.02239085
 c     -0.15723453    -1.01794673    -0.14126879
 c     -1.34707574    -0.22449766    -0.12157257
 c     -1.09380956     1.29963156    -0.05267617
 c      0.29631207     1.64831934     0.51531248
 c      1.44577019     0.86710575     0.43266529
 h     -0.30486322    -2.05545131    -0.04220247
 h     -0.94648121     1.40731929    -1.18438624
 h      0.48050069     2.63431942     0.99316942
 h      2.37034888     1.50643979     0.61472748
 o      2.32379850    -1.11160670    -0.48349881
 h      2.98871667    -0.59736143    -0.41207111
 c     -2.80123203    -0.83591695     0.02089155
 h     -3.37366661    -0.36040019     0.89778232
 h     -3.53676577    -0.90769869    -0.83793646
 h     -2.75546648    -2.04292097     0.02106947
 h     -1.82792358     1.97755755     0.20079396
          17

 c      1.18805476    -0.52564520     0.01597520
 c     -0.16955598    -1.01543306    -0.13552011
 c     -1.35678172    -0.23092576    -0.12449552
 c     -1.09853610     1.32338686    -0.03328607
 c      0.31748367     1.65160163     0.50857319
 c      1.46771285     0.86805898     0.42822453
 h     -0.34224543    -2.11242648    -0.01090697
 h     -0.99292979     1.36580165    -1.13375362
 h      0.50085359     2.59761337     0.97842559
 h      2.31327665     1.44603332     0.57170692
 o      2.31212028    -1.11635444    -0.47528190
 h      3.02636822    -0.55743629    -0.41455439
 c     -2.78514676    -0.85832562     0.00387897
 h     -3.38028058    -0.33967078     0.87360455
 h     -3.49556689    -0.95162686    -0.88420730
 h     -2.73119345    -2.04330843     0.04509877
 h     -1.85843005     2.02191086     0.24592096
          17

 c      1.17812693    -0.50834293     0.00803295
 c     -0.18285082    -1.01345338    -0.12908011
 c     -1.36570679    -0.23716072    -0.12616786
 c     -1.10139495     1.34495865    -0.01391405
 c      0.33857072     1.65386562     0.50141016
 c      1.48469176     0.86809173     0.42331870
 h     -0.37548660    -2.16359218     0.01388080
 h     -1.03783266     1.33199753    -1.08675254
 h      0.51820172     2.57121624     0.96174698
 h      2.28024350     1.38724494     0.53370614
 o      2.29715541    -1.12293243    -0.46664566
 h      3.09069129    -0.49632739    -0.41274052
 c     -2.76920432    -0.88183937    -0.01327973
 h     -3.37620050    -0.32918158     0.83636311
 h     -3.44553586    -0.98288127    -0.92715285
 h     -2.70298551    -2.02404550     0.07801933
 h     -1.89663919     2.06800969     0.29559475
          17

 c      1.17039661    -0.48949326    -0.00130705
 c     -0.19707914    -1.01289195    -0.12190702
 c     -1.37363746    -0.24302499    -0.12634178
 c     -1.10323456     1.36466812     0.00642224
 c      0.35909106     1.65446493     0.49354104
 c      1.49350751     0.86543728     0.41741498
 h     -0.40134700    -2.19598194     0.03071928
 h     -1.08005772     1.30870759    -1.05384038
 h      0.53477259     2.56575735     0.94811543
 h      2.30692438     1.35252028     0.50584241
 o      2.28140181    -1.12935851    -0.45745676
 h      3.14226932    -0.44554318    -0.41008149
 c     -2.75367340    -0.90560895    -0.03048218
 h     -3.36176649    -0.33043403     0.78515270
 h     -3.38761355    -1.00228829    -0.96575497
 h     -2.67098020    -1.99224726     0.11903019
 h     -1.93074867     2.10623061     0.34544102
          17

 c      1.16475365    -0.46983873    -0.01193372
 c     -0.21200862    -1.01404034    -0.11402390
 c     -1.38035093    -0.24837960    -0.12483825
 c     -1.10456176     1.38268882     0.02821633
 c      0.37856721     1.65346667     0.48496993
 c      1.49401456     0.86021148     0.41050537
 h     -0.41794950    -2.20357329     0.03893853
 h     -1.11934879     1.29759039    -1.04029308
 h      0.55166249     2.58453539     0.93917359
 h      2.39578697     1.34247991     0.48741425
 o      2.26593279    -1.13472675    -0.44772474
 h      3.16469216    -0.41885407    -0.40770140
 c     -2.73862862    -0.92852025    -0.04779125
 h     -3.33932214    -0.34301389     0.72182871
 h     -3.32367381    -1.01157818    -1.00027862
 h     -2.63521946    -1.95947901     0.16784521
 h     -1.95258064     2.13038778     0.39216804
          17

 c      1.16089011    -0.45032204    -0.02375868
 c     -0.22724393    -1.01677596    -0.10551159
 c     -1.38563147    -0.25306347    -0.12155901
 c     -1.10557427     1.39895952     0.05119104
 c      0.39654392     1.65186069     0.47608150
 c      1.48966181     0.85431942     0.40293176
 h     -0.42452296    -2.18531436     0.03851842
 h     -1.15578727     1.29967540    -1.04310068
 h      0.56840501     2.62099575     0.93205468
 h      2.51000622     1.33727844     0.47419038
 o      2.25111783    -1.13867630    -0.43751293
 h      3.15295986    -0.42090217    -0.40583197
 c     -2.72393884    -0.94948019    -0.06547807
 h     -3.31352598    -0.36409146     0.65103433
 h     -3.25620804    -1.01344361    -1.03213394
 h     -2.59562949    -1.93888647     0.22502642
 h     -1.95781386     2.13778396     0.43394165
          17

 c      1.15835793    -0.43197606    -0.03668695
 c     -0.24225197    -1.02060658    -0.09650807
 c     -1.38929121    -0.25686733    -0.11647624
 c     -1.10626366     1.41320749     0.07451327
 c      0.41256052     1.65111014     0.46742515
 c      1.48385440     0.84923673     0.39495059
 h     -0.42129784    -2.14468780     0.03004264
 h     -1.18908559     1.31563065    -1.05349923
 h      0.58391124     2.66345948     0.92189214
 h      2.61556609     1.32269286     0.46342488
 o      2.23702741    -1.14110802    -0.42691336
 h      3.10719064    -0.45208153    -0.40436193
 c     -2.70920462    -0.96811074    -0.08391876
 h     -3.29160965    -0.38802340     0.58009579
 h     -3.18794251    -1.01134099    -1.06360956
 h     -2.55267626    -1.93758778     0.29055863
 h     -1.94541264     2.12856208     0.47034037
          17

 c      1.15660166    -0.41579408    -0.05058725
 c     -0.25637502    -1.02456928    -0.08721747
 c     -1.39119303    -0.25954656    -0.10960667
 c     -1.10642900     1.42500358     0.09718524
 c      0.42614670     1.65257024     0.45946286
 c      1.47874768     0.84565155     0.38670179
 h     -0.40964640    -2.09102616     0.01476951
 h     -1.21847790     1.34553907    -1.06184755
 h      0.59741092     2.70117972     0.90475519
 h      2.69419841     1.29405508     0.45398401
 o      2.22347428    -1.14217780    -0.41604346
 h      3.03232906    -0.50897117    -0.40300927
 c     -2.69376158    -0.98514834    -0.10327043
 h     -3.28244013    -0.40732763     0.51748356
 h     -3.12134941    -1.00902438    -1.09733178
 h     -2.50846256    -1.95134269     0.36092745
 h     -1.91750544     2.10545908     0.50243947
          17

 c      1.15497782    -0.40261714    -0.06527018
 c     -0.26884804    -1.02708324    -0.07790591
 c     -1.39127713    -0.26085423    -0.10098421
 c     -1.10561767     1.43377717     0.11824933
 c      0.43689135     1.65718367     0.45247288
 c      1.47561291     0.84384923     0.37826582
 h     -0.39217391    -2.04141701    -0.00543694
 h     -1.24303968     1.38876432    -1.06062923
 h      0.60867782     2.72709438     0.87872443
 h      2.73775872     1.25150324     0.44544350
 o      2.20969365    -1.14255091    -0.40504347
 h      2.94347992    -0.58051283    -0.40139489
 c     -2.67701401    -1.00175868    -0.12319485
 h     -3.29288574    -0.41646530     0.46867009
 h     -3.05808705    -1.00998769    -1.13525111
 h     -2.46655740    -1.96927887     0.42888436
 h     -1.87981320     2.07400606     0.53319948
          17

 c      1.15280865    -0.39303001    -0.08047160
 c     -0.27888912    -1.02619036    -0.06883472
 c     -1.38958135    -0.26056422    -0.09064788
 c     -1.10310816     1.43883449     0.13681677
 c      0.44454157     1.66538733     0.44655346
 c      1.47516613     0.84394001     0.36968023
 h     -0.37194143    -2.01814067    -0.02887585
 h     -1.26201130     1.44407010    -1.04524113
 h      0.61789881     2.73818996     0.84377087
 h      2.74312445     1.19712119     0.43765880
 o      2.19362170    -1.14392701    -0.39405919
 h      2.87719319    -0.63985299    -0.39926857
 c     -2.65894892    -1.01852861    -0.14287717
 h     -3.32313313    -0.41625680     0.43213519
 h     -2.99865345    -1.01705983    -1.17745524
 h     -2.43055015    -1.98166318     0.48645982
 h     -1.84167825     2.04237153     0.56782572
          17

 c      1.14948552    -0.38726526    -0.09584725
 c     -0.28588253    -1.02079573    -0.06014656
 c     -1.38625192    -0.25847192    -0.07865236
 c     -1.09813339     1.43954441     0.15214194
 c      0.44908645     1.67707893     0.44164255
 c      1.47763287     0.84593313     0.36094207
 h     -0.35055050    -2.03438743    -0.05527473
 h     -1.27500350     1.50982112    -1.01390415
 h      0.62555560     2.73540706     0.80143499
 h      2.71025682     1.13407232     0.43066647
 o      2.17244422    -1.14854991    -0.38319849
 h      2.88226082    -0.65259143    -0.39720257
 c     -2.64021700    -1.03525396    -0.16138798
 h     -3.36641187    -0.41337103     0.40081153
 h     -2.94251893    -1.03223977    -1.22165286
 h     -2.40302506    -1.98294206     0.52741348
 h     -1.81345465     2.01908935     0.61282391
          17

 c      1.14455027    -0.38514796    -0.11098050
 c     -0.28944157    -1.01185305    -0.05190115
 c     -1.38153141    -0.25438821    -0.06509449
 c     -1.09041716     1.43575799     0.16393247
 c      0.45078742     1.69158918     0.43752830
 c      1.48262089     0.84974299     0.35201340
 h     -0.32775946    -2.08039285    -0.08520237
 h     -1.28215957     1.58417150    -0.96758793
 h      0.63243351     2.72386916     0.75462413
 h      2.64289697     1.06673209     0.42477289
 o      2.14719289    -1.15593697    -0.37259503
 h      2.94665280    -0.62945278    -0.39570770
 c     -2.62173329    -1.05136100    -0.17809823
 h     -3.41339749    -0.41559855     0.36711681
 h     -2.88862485    -1.05668582    -1.26382005
 h     -2.38536237    -1.97136992     0.54796975
 h     -1.80020337     2.00796864     0.67235151
          17

 c      1.13768453    -0.38614485    -0.12539807
 c     -0.28927306    -1.00149722    -0.04423690
 c     -1.37571281    -0.24814999    -0.05013837
 c     -1.08049820     1.42804523     0.17268995
 c      0.45011425     1.70771148     0.43387250
 c      1.48885080     0.85511268     0.34279181
 h     -0.30352740    -2.13334133    -0.11805569
 h     -1.28434487     1.66527855    -0.91008584
 h      0.63970482     2.71296044     0.70730844
 h      2.55239388     1.00109622     0.42080602
 o      2.12137342    -1.16418056    -0.36248047
 h      3.01929622    -0.60523752    -0.39387672
 c     -2.60430852    -1.06625047    -0.19281270
 h     -3.45602890    -0.42850518     0.32593409
 h     -2.83588257    -1.09075900    -1.29953971
 h     -2.37781127    -1.94817515     0.54689908
 h     -1.79757504     2.00498172     0.74441117
          17

 c      1.12866326    -0.38949596    -0.13860140
 c     -0.28516237    -0.99157897    -0.03738215
 c     -1.36907054    -0.23965596    -0.03402446
 c     -1.06934126     1.41735447     0.17958568
 c      0.44763233     1.72393710     0.43029714
 c      1.49364935     0.86155103     0.33304263
 h     -0.27884360    -2.17394570    -0.15193691
 h     -1.28328324     1.75165544    -0.84756724
 h      0.64879006     2.71442362     0.66357483
 h      2.46535127     0.94469220     0.42077240
 o      2.09717162    -1.17244811    -0.35306760
 h      3.07018945    -0.59790709    -0.39081145
 c     -2.58852397    -1.07935771    -0.20571349
 h     -3.48878241    -0.45479822     0.27487687
 h     -2.78344359    -1.13408740    -1.32522893
 h     -2.37948104    -1.91739243     0.52584785
 h     -1.79590235     2.00176628     0.82197670
          17

 c      1.11735567    -0.39435772    -0.15012067
 c     -0.27708783    -0.98320219    -0.03157432
 c     -1.36179821    -0.22891936    -0.01706165
 c     -1.05778481     1.40455472     0.18592935
 c      0.44393105     1.73902985     0.42654194
 c      1.49290776     0.86851363     0.32234014
 h     -0.25516267    -2.19116518    -0.18461054
 h     -1.28133447     1.84228051    -0.78658555
 h      0.66050649     2.73666747     0.62596173
 h      2.42583396     0.90406637     0.42873583
 o      2.07561536    -1.18065487    -0.34450579
 h      3.08757307    -0.61297314    -0.38606685
 c     -2.57474456    -1.09006344    -0.21731320
 h     -3.50869790    -0.49476871     0.21365373
 h     -2.73075494    -1.18565830    -1.33889829
 h     -2.38822449    -1.88634693     0.49013878
 h     -1.78658452     1.99086089     0.89725731
          17

 c      1.10378614    -0.39993040    -0.15957287
 c     -0.26530772    -0.97683782    -0.02700707
 c     -1.35398042    -0.21611724     0.00039349
 c     -1.04638378     1.39035394     0.19265486
 c      0.43958516     1.75264367     0.42256497
 c      1.48419086     0.87578812     0.31030812
 h     -0.23390690    -2.18050755    -0.21408277
 h     -1.28071124     1.93561783    -0.73076159
 h      0.67384810     2.77857647     0.59448822
 h      2.46011039     0.88026020     0.44828354
 o      2.05717821    -1.18897962    -0.33688753
 h      3.06770196    -0.65082064    -0.37946817
 c     -2.56313257    -1.09762696    -0.22842710
 h     -3.51538628    -0.54666241     0.14352839
 h     -2.67748570    -1.24394671    -1.34054174
 h     -2.40068423    -1.86587520     0.44928566
 h     -1.76458737     1.96774732     0.96434443
          17

 c      1.08821039    -0.40552652    -0.16668577
 c     -0.25038008    -0.97248287    -0.02380492
 c     -1.34560720    -0.20161757     0.01796176
 c     -1.03550247     1.37547606     0.20012187
 c      0.43508587     1.76530655     0.41846488
 c      1.46996456     0.88331642     0.29714753
 h     -0.21628402    -2.14226554    -0.23884526
 h     -1.28268797     2.02794161    -0.67901186
 h      0.68599591     2.83021757     0.56767701
 h      2.53904807     0.87117344     0.47630875
 o      2.04197567    -1.19768745    -0.33025540
 h      3.01115567    -0.70926375    -0.37105188
 c     -2.55356281    -1.10137498    -0.23996017
 h     -3.51150092    -0.60672201     0.06701993
 h     -2.62337867    -1.30709851    -1.33227746
 h     -2.41312380    -1.86779245     0.41480713
 h     -1.72813533     1.93061081     1.01970962
          17

 c      1.07116885    -0.41057112    -0.17128948
 c     -0.23313967    -0.96970617    -0.02199381
 c     -1.33661766    -0.18596910     0.03525863
 c     -1.02537609     1.36074143     0.20829037
 c      0.43080006     1.77781890     0.41433461
 c      1.45395871     0.89089614     0.28338488
 h     -0.20323130    -2.08141210    -0.25817370
 h     -1.28759211     2.11312712    -0.62741246
 h      0.69373365     2.87940415     0.54417778
 h      2.62033564     0.87550058     0.50578649
 o      2.02962843    -1.20714156    -0.32459537
 h      2.92485128    -0.78286032    -0.36116183
 c     -2.54544239    -1.10129607    -0.25235755
 h     -3.50350104    -0.66921300    -0.01239377
 h     -2.56804310    -1.37317158    -1.31807109
 h     -2.42317972    -1.89761134     0.39365036
 h     -1.67792438     1.87971203     1.06200847
          17

 c      1.05349649    -0.41460428    -0.17331679
 c     -0.21465785    -0.96757542    -0.02144168
 c     -1.32695265    -0.16984991     0.05189972
 c     -1.01608585     1.34694906     0.21697873
 c      0.42697318     1.79076685     0.41019036
 c      1.43848864     0.89831476     0.26943770
 h     -0.19540595    -2.00915290    -0.27276957
 h     -1.29541910     2.18438855    -0.57231943
 h      0.69466067     2.91670917     0.52340991
 h      2.67917150     0.89184148     0.53099688
 o      2.01868047    -1.21801788    -0.31981474
 h      2.83136488    -0.85910320    -0.35080207
 c     -2.53769000    -1.09846378    -0.26523861
 h     -3.50135454    -0.72728166    -0.09104467
 h     -2.51077797    -1.44031455    -1.30259575
 h     -2.43075487    -1.94870136     0.38345986
 h     -1.61671585     1.81706584     1.09215799
          17

 c      1.03632272    -0.41727101    -0.17280746
 c     -0.19619597    -0.96457743    -0.02177376
 c     -1.31659423    -0.15399818     0.06750081
 c     -1.00752185     1.33472188     0.22593846
 c      0.42376087     1.80436688     0.40597203
 c      1.42469571     0.90545382     0.25557553
 h     -0.19326820    -1.94459967    -0.28567729
 h     -1.30637679     2.23613972    -0.51189103
 h      0.68756550     2.93690481     0.50544528
 h      2.70476162     0.91828426     0.54825901
 o      2.00577472    -1.23159870    -0.31572856
 h      2.78213391    -0.91407237    -0.34201737
 c     -2.52917777    -1.09450033    -0.27779184
 h     -3.51453685    -0.77539865    -0.16654429
 h     -2.45065030    -1.50660213    -1.28926799
 h     -2.43689530    -2.00666567     0.37678093
 h     -1.54924394     1.74636629     1.11394374
          17

 c      1.02103437    -0.41825667    -0.16990275
 c     -0.17915146    -0.95899192    -0.02238827
 c     -1.30557974    -0.13915090     0.08168199
 c     -0.99939724     1.32445258     0.23478753
 c      0.42126576     1.81846418     0.40156371
 c      1.41309718     0.91233052     0.24200183
 h     -0.19731508    -1.91076579    -0.30199323
 h     -1.32110685     2.26484150    -0.44604793
 h      0.67238347     2.93885735     0.49074618
 h      2.69326366     0.95268822     0.55526059
 o      1.98809849    -1.24870782    -0.31218911
 h      2.81938599    -0.93076052    -0.33620275
 c     -2.51943846    -1.09071892    -0.28936480
 h     -3.54479433    -0.81190902    -0.23870078
 h     -2.38696118    -1.56952323    -1.27873858
 h     -2.44251614    -2.05771215     0.36743773
 h     -1.48188470     1.67269303     1.13469128
          17

 c      1.00914191    -0.41722809    -0.16482935
 c     -0.16500220    -0.95021604    -0.02280254
 c     -1.29400618    -0.12598687     0.09408121
 c     -0.99136213     1.31637090     0.24303651
 c      0.41953781     1.83254347     0.39680962
 c      1.40385681     0.91910169     0.22890292
 h     -0.20794542    -1.91883632    -0.32473679
 h     -1.34074000     2.26919557    -0.37597673
 h      0.65013268     2.92547267     0.47998860
 h      2.64449316     0.99289801     0.55059054
 o      1.96828305    -1.26802985    -0.30924074
 h      2.89971369    -0.92707417    -0.33191064
 c     -2.50888552    -1.08787842    -0.29972000
 h     -3.58367464    -0.83857721    -0.30834937
 h     -2.31983154    -1.62570502    -1.26913436
 h     -2.44808211    -2.09241706     0.35256040
 h     -1.42118850     1.60128631     1.16433247
          17

 c      1.00207084    -0.41391997    -0.15787512
 c     -0.15520481    -0.93966027    -0.02303758
 c     -1.28205227    -0.11506074     0.10437946
 c     -0.98321056     1.31065612     0.25042540
 c      0.41851893     1.84572556     0.39152468
 c      1.39687525     0.92600587     0.21643461
 h     -0.22424969    -1.95693288    -0.35059974
 h     -1.36697063     2.25037647    -0.30380305
 h      0.62289269     2.90398935     0.47398379
 h      2.56162158     1.03680503     0.53368912
 o      1.94961176    -1.28815022    -0.30691798
 h      2.97026154    -0.92274411    -0.32784314
 c     -2.49830860    -1.08637585    -0.30899465
 h     -3.61836753    -0.85794006    -0.37568060
 h     -2.25041706    -1.67133538    -1.25767262
 h     -2.45375558    -2.10570245     0.33196440
 h     -1.37104323     1.53537082     1.21083962
          17

 c      1.00086896    -0.40828374    -0.14934568
 c     -0.15092578    -0.92955539    -0.02341699
 c     -1.26998935    -0.10675543     0.11233475
 c     -0.97500403     1.30741449     0.25738459
 c      0.41799373     1.85683236     0.38550858
 c      1.39164663     0.93328222     0.20464874
 h     -0.24359880    -2.00270351    -0.37292499
 h     -1.40225267     2.21257083    -0.23252955
 h      0.59357474     2.88562503     0.47363957
 h      2.45360202     1.08267380     0.50549940
 o      1.93358885    -1.30831015    -0.30518156
 h      3.00708036    -0.92659721    -0.32367306
 c     -2.48834336    -1.08637997    -0.31752689
 h     -3.63811161    -0.87172574    -0.43997672
 h     -2.18064001    -1.70299712    -1.24225012
 h     -2.45958504    -2.09603822     0.30732369
 h     -1.33065627     1.47499022     1.27431343
          17

 c      1.00591564    -0.40060403    -0.13951356
 c     -0.15263407    -0.92154609    -0.02422365
 c     -1.25817449    -0.10125300     0.11781557
 c     -0.96691520     1.30644821     0.26501765
 c      0.41760322     1.86471626     0.37857609
 c      1.38679948     0.94102233     0.19333114
 h     -0.26293665    -2.03833019    -0.38642470
 h     -1.45004935     2.16338936    -0.16590811
 h      0.56510862     2.88227732     0.47979798
 h      2.34098977     1.13044467     0.47018704
 o      1.92073116    -1.32805762    -0.30395368
 h      3.00244069    -0.94207358    -0.31947049
 c     -2.47930264    -1.08780811    -0.32572438
 h     -3.63649665    -0.88072141    -0.50016691
 h     -2.11270821    -1.71838497    -1.22223876
 h     -2.46563572    -2.06519561     0.28188992
 h     -1.29598878     1.41851076     1.34674665
          17

 c      1.01679487    -0.39153849    -0.12859664
 c     -0.15986858    -0.91636466    -0.02562630
 c     -1.24703498    -0.09852374     0.12081601
 c     -0.95901406     1.30715708     0.27455957
 c      0.41690594     1.86891090     0.37062063
 c      1.37967097     0.94889144     0.18183185
 h     -0.27985126    -2.05382450    -0.38838069
 h     -1.51448935     2.11254985    -0.10751617
 h      0.53928878     2.89954410     0.49270112
 h      2.26129487     1.18462584     0.43691088
 o      1.91112040    -1.34705350    -0.30313818
 h      2.95590240    -0.97044225    -0.31542166
 c     -2.47120546    -1.09023269    -0.33403300
 h     -3.61136170    -0.88504326    -0.55535671
 h     -2.04868571    -1.71672053    -1.19858833
 h     -2.47209066    -2.01873310     0.26073670
 h     -1.26279266     1.36471548     1.41752920
          17

 c      1.03238889    -0.38207477    -0.11678389
 c     -0.17132428    -0.91404813    -0.02770681
 c     -1.23704767    -0.09833435     0.12144397
 c     -0.95138449     1.30888810     0.28684142
 c      0.41538627     1.87007405     0.36169545
 c      1.36788798     0.95617238     0.16947681
 h     -0.29285096    -2.04535350    -0.37811531
 h     -1.59788635     2.06722055    -0.05863359
 h      0.51653946     2.93211445     0.51128225
 h      2.25071220     1.25354595     0.41467177
 o      1.90447506    -1.36505189    -0.30262570
 h      2.87310593    -1.01118218    -0.31179254
 c     -2.46381283    -1.09281426    -0.34294971
 h     -3.56446076    -0.88427612    -0.60522931
 h     -1.99019097    -1.69896640    -1.17357123
 h     -2.47937032    -1.96649921     0.25108915
 h     -1.22821961     1.31347243     1.47794741
          17

 c      1.05111315    -0.37341671    -0.10428048
 c     -0.18515560    -0.91418878    -0.03045262
 c     -1.22871187    -0.10026434     0.11989086
 c     -0.94453268     1.31138772     0.30208696
 c      0.41243073     1.86966538     0.35203578
 c      1.35311197     0.96294564     0.15660134
 h     -0.30134656    -2.01404157    -0.35655820
 h     -1.69644394     2.02741222    -0.01677698
 h      0.49682745     2.96773336     0.53314199
 h      2.29979779     1.33546249     0.39984037
 o      1.89979907    -1.38203501    -0.30229163
 h      2.77149498    -1.05995413    -0.30900996
 c     -2.45661242    -1.09445330    -0.35293723
 h     -3.50167954    -0.87739279    -0.65048469
 h     -1.93815394    -1.66792245    -1.15034322
 h     -2.48826612    -1.92087238     0.26137707
 h     -1.19092522     1.26546530     1.52241417
          17

 c      1.07123225    -0.36675708    -0.09131773
 c     -0.19932956    -0.91600989    -0.03370702
 c     -1.22250727    -0.10373204     0.11639336
 c     -0.93950827     1.31470408     0.32009021
 c      0.40743540     1.86925586     0.34198761
 c      1.33952042     0.97023993     0.14403975
 h     -0.30564092    -1.96652921    -0.32633739
 h     -1.79951055     1.98797434     0.02268110
 h      0.48030969     2.99453886     0.55535223
 h      2.36974396     1.41676493     0.38219127
 o      1.89457398    -1.39854133    -0.30199464
 h      2.69323507    -1.10383695    -0.30777691
 c     -2.44880284    -1.09436083    -0.36405483
 h     -3.43342018    -0.86254372    -0.69335882
 h     -1.89265015    -1.62813206    -1.13244303
 h     -2.49988380    -1.89031877     0.29695113
 h     -1.15067002     1.22181664     1.54813190
          17

 c      1.09117828    -0.36301123    -0.07812882
 c     -0.21191910    -0.91824598    -0.03710930
 c     -1.21883454    -0.10805348     0.11119433
 c     -0.93752334     1.31875828     0.34050225
 c      0.39997810     1.87007085     0.33190329
 c      1.33022238     0.97886489     0.13220893
 h     -0.30695553    -1.91682108    -0.29211122
 h     -1.89429485     1.94434832     0.06369501
 h      0.46730577     3.00491101     0.57526837
 h      2.43222574     1.48574752     0.35597456
 o      1.88527012    -1.41554399    -0.30159350
 h      2.69679794    -1.12401651    -0.30895681
 c     -2.43944411    -1.09263561    -0.37550774
 h     -3.37329968    -0.83709596    -0.73770276
 h     -1.85294285    -1.58538467    -1.12327746
 h     -2.51510373    -1.87291263     0.35435384
 h     -1.10798296     1.18382344     1.55464368
          17

 c      1.10976458    -0.36266851    -0.06492870
 c     -0.22132458    -0.91911621    -0.04011784
 c     -1.21795106    -0.11254605     0.10451394
 c     -0.93955052     1.32318389     0.36294220
 c      0.38991731     1.87280880     0.32205711
 c      1.32675334     0.98912903     0.12114288
 h     -0.30718254    -1.88612127    -0.26005008
 h     -1.97044869     1.89523237     0.10841629
 h      0.45812092     2.99601520     0.59095162
 h      2.47356435     1.53633216     0.31984945
 o      1.87259227    -1.43261024    -0.30100258
 h      2.77324187    -1.12555617    -0.31280875
 c     -2.42793944    -1.08999867    -0.38588305
 h     -3.33248421    -0.79877861    -0.78729125
 h     -1.81800823    -1.54564282    -1.12538863
 h     -2.53398352    -1.85914571     0.42171864
 h     -1.06397867     1.15271753     1.54384339
          17

 c      1.12622676    -0.36579254    -0.05191173
 c     -0.22640799    -0.91711896    -0.04226788
 c     -1.21994247    -0.11662188     0.09654297
 c     -0.94616118     1.32744092     0.38692787
 c      0.37740418     1.87756674     0.31259021
 c      1.32958503     1.00104990     0.11072472
 h     -0.30780247    -1.89294769    -0.23481026
 h     -2.02161579     1.84213306     0.15749711
 h      0.45298240     2.96950148     0.60139641
 h      2.48814641     1.56606320     0.27449478
 o      1.86033596    -1.44841071    -0.30020385
 h      2.86392054    -1.12888882    -0.31869317
 c     -2.41458318    -1.08700239    -0.39407365
 h     -3.31205264    -0.74809003    -0.84227991
 h     -1.78760107    -1.51369899    -1.13948137
 h     -2.55575969    -1.83984038     0.48526559
 h     -1.02021358     1.12927216     1.52054500
          17

 c      1.14013704    -0.37208783    -0.03925376
 c     -0.22656687    -0.91244148    -0.04348173
 c     -1.22471901    -0.11984720     0.08745070
 c     -0.95750966     1.33098405     0.41174756
 c      0.36282712     1.88380664     0.30347889
 c      1.33849648     1.01451008     0.10080808
 h     -0.30852677    -1.93605970    -0.21608201
 h     -2.04536284     1.78832563     0.21064268
 h      0.45209602     2.93155865     0.60681093
 h      2.47438783     1.57447076     0.22140287
 o      1.85080162    -1.46228631    -0.29919430
 h      2.93328090    -1.14434967    -0.32579270
 c     -2.40044252    -1.08366894    -0.39985939
 h     -3.30293102    -0.68940414    -0.89782768
 h     -1.76316794    -1.49229870    -1.16373206
 h     -2.57925172    -1.80987275     0.53421598
 h     -0.97839133     1.11323554     1.49331869
          17

 c      1.15129558    -0.38098960    -0.02711540
 c     -0.22169911    -0.90679302    -0.04393393
 c     -1.23198407    -0.12199635     0.07739150
 c     -0.97334575     1.33336682     0.43642320
 c      0.34672005     1.89039823     0.29452527
 c      1.35270855     1.02928229     0.09125219
 h     -0.30769165    -1.99551096    -0.20035695
 h     -2.04320616     1.73829062     0.26691924
 h      0.45578449     2.89293186     0.60892094
 h      2.43383574     1.56274387     0.16254107
 o      1.84492333    -1.47410344    -0.29796895
 h      2.96722767    -1.17450432    -0.33343508
 c     -2.38666568    -1.07966436    -0.40373179
 h     -3.29365887    -0.62901296    -0.94698943
 h     -1.74761491    -1.48221153    -1.19403457
 h     -2.60326888    -1.76787560     0.56197798
 h     -0.93975272     1.10285176     1.47438724
          17

 c      1.15966528    -0.39176182    -0.01564764
 c     -0.21211815    -0.90186223    -0.04373387
 c     -1.24118348    -0.12308387     0.06651433
 c     -0.99296963     1.33421124     0.45996393
 c      0.32966554     1.89587998     0.28541311
 c      1.37080537     1.04491499     0.08191833
 h     -0.30369413    -2.04991071    -0.18480593
 h     -2.02157516     1.69767897     0.32482502
 h      0.46454867     2.86693462     0.61070142
 h      2.37302928     1.53472513     0.10028872
 o      1.84303292    -1.48397320    -0.29652726
 h      2.96125291    -1.21879790    -0.34106703
 c     -2.37405859    -1.07455335    -0.40648339
 h     -3.27612426    -0.57260907    -0.98395352
 h     -1.74402796    -1.48294263    -1.22515505
 h     -2.62691706    -1.71510360     0.56578091
 h     -0.90442281     1.09522286     1.47623334
          17

 c      1.16535850    -0.40358858    -0.00499589
 c     -0.19850191    -0.89855704    -0.04285518
 c     -1.25150593    -0.12332569     0.05498528
 c     -1.01506850     1.33302468     0.48193462
 c      0.31225825     1.89907481     0.27589510
 c      1.39040130     1.06048470     0.07268917
 h     -0.29558067    -2.08526758    -0.16830140
 h     -1.99350471     1.67350659     0.38236054
 h      0.47856434     2.86337089     0.61458984
 h      2.30851850     1.49939135     0.03698320
 o      1.84514255    -1.49214825    -0.29487600
 h      2.91594033    -1.27514865    -0.34821803
 c     -2.36307508    -1.06790322    -0.40897531
 h     -3.24655522    -0.52417068    -1.00522601
 h     -1.75441342    -1.49344280    -1.25205679
 h     -2.64990455    -1.65478405     0.54644807
 h     -0.87170236     1.08806011     1.50446720
          17

 c      1.16865168    -0.41566142     0.00469813
 c     -0.18182460    -0.89709518    -0.04120465
 c     -1.26196436    -0.12303734     0.04301563
 c     -1.03766067     1.32907742     0.50275148
 c      0.29515868     1.89972930     0.26602779
 c      1.40782334     1.07440445     0.06361120
 h     -0.28300166    -2.09472050    -0.15086277
 h     -1.97808986     1.67369257     0.43760293
 h      0.49648045     2.88182764     0.61998336
 h      2.27178208     1.47297332    -0.02699620
 o      1.85082983    -1.49900363    -0.29301448
 h      2.83854732    -1.33983513    -0.35464740
 c     -2.35390444    -1.05928522    -0.41209940
 h     -3.20467783    -0.48579770    -1.00963435
 h     -1.77910023    -1.51253881    -1.27082143
 h     -2.67301191    -1.59199718     0.50880300
 h     -0.84159924     1.08124152     1.55358900
          17

 c      1.16999223    -0.42726918     0.01329531
 c     -0.16324512    -0.89726829    -0.03868711
 c     -1.27152376    -0.12252390     0.03088053
 c     -1.05886717     1.32169244     0.52321524
 c      0.27910463     1.89846840     0.25617823
 c      1.41947841     1.08510733     0.05504714
 h     -0.26612033    -2.07665844    -0.13312951
 h     -1.99108228     1.70397358     0.48996554
 h      0.51494225     2.91251118     0.62317048
 h      2.29441403     1.47122776    -0.09517467
 o      1.85866448    -1.50504938    -0.29087989
 h      2.75169924    -1.40662204    -0.36105263
 c     -2.34648293    -1.04827568    -0.41680005
 h     -3.15305220    -0.45762606    -0.99827453
 h     -1.81671675    -1.53916235    -1.27913654
 h     -2.69872434    -1.53359092     0.46223934
 h     -0.81566773     1.07615409     1.61141329
          17

 c      1.16999202    -0.43784852     0.02066110
 c     -0.14398198    -0.89857625    -0.03523577
 c     -1.27921855    -0.12202336     0.01892105
 c     -1.07827985     1.31085490     0.54393708
 c      0.26477904     1.89618326     0.24679497
 c      1.42530660     1.09262098     0.04716590
 h     -0.24565236    -2.03419210    -0.11613898
 h     -2.03008522     1.76229540     0.54037860
 h      0.52977003     2.94333245     0.61983262
 h      2.36852599     1.49133746    -0.16891636
 o      1.86536338    -1.51085863    -0.28823237
 h      2.70638818    -1.46746083    -0.37076588
 c     -2.34045792    -1.03457122    -0.42394099
 h     -3.09707051    -0.43738268    -0.97482672
 h     -1.86448784    -1.57248500    -1.27650681
 h     -2.73137687    -1.48706630     0.41952562
 h     -0.79621484     1.07409468     1.66606488
          17

 c      1.16941696    -0.44693146     0.02667705
 c     -0.12521993    -0.90015683    -0.03080830
 c     -1.28422845    -0.12172170     0.00752511
 c     -1.09686439     1.29738217     0.56526570
 c      0.25269381     1.89355738     0.23821740
 c      1.42790179     1.09807385     0.03952194
 h     -0.22301951    -1.97631065    -0.10129919
 h     -2.07682520     1.83789229     0.58938687
 h      0.53739988     2.96504582     0.60699460
 h      2.45713059     1.51811179    -0.24226301
 o      1.86785866    -1.51664899    -0.28474803
 h      2.74935247    -1.51956667    -0.38837304
 c     -2.33527351    -1.01830478    -0.43381737
 h     -3.04531350    -0.41964376    -0.94604051
 h     -1.91874968    -1.61196410    -1.26420409
 h     -2.77523283    -1.45738547     0.39130582
 h     -0.78531317     1.07553597     1.70915865
          17

 c      1.16911013    -0.45404850     0.03126510
 c     -0.10804357    -0.90061405    -0.02536600
 c     -1.28592189    -0.12178994    -0.00290704
 c     -1.11562077     1.28244522     0.58737965
 c      0.24316615     1.89092733     0.23062565
 c      1.42927035     1.10231434     0.03158570
 h     -0.20053063    -1.91969719    -0.09040042
 h     -2.11314370     1.91727407     0.63620707
 h      0.53552561     2.97253006     0.58341821
 h      2.53164582     1.54045860    -0.30811255
 o      1.86840291    -1.52236637    -0.28062741
 h      2.84316051    -1.56506469    -0.41037674
 c     -2.33048990    -1.00034270    -0.44565890
 h     -3.00888516    -0.39591893    -0.92119768
 h     -1.97569192    -1.65713491    -1.24473156
 h     -2.83050295    -1.44345727     0.37906832
 h     -0.78440382     1.08014426     1.73594312
          17

 c      1.16989941    -0.45876061     0.03438764
 c     -0.09333969    -0.89818569    -0.01887633
 c     -1.28390779    -0.12238263    -0.01199513
 c     -1.13494497     1.26713874     0.61027801
 c      0.23632422     1.88830146     0.22406351
 c      1.43028536     1.10573639     0.02304488
 h     -0.18114351    -1.88673091    -0.08540292
 h     -2.12853521     1.98915350     0.67937945
 h      0.52319705     2.96452420     0.54934916
 h      2.57796794     1.55331852    -0.36185521
 o      1.87038556    -1.52820521    -0.27630517
 h      2.93268216    -1.60218807    -0.42973853
 c     -2.32616602    -0.98199906    -0.45804137
 h     -2.99717961    -0.35807803    -0.90864569
 h     -2.03216345    -1.70694375    -1.22067496
 h     -2.89191235    -1.43873840     0.37555257
 h     -0.79415106     1.08692977     1.74480561
          17

 c      1.17253496    -0.46076058     0.03602848
 c     -0.08179471    -0.89181843    -0.01136679
 c     -1.27809469    -0.12360540    -0.01940932
 c     -1.15473253     1.25235783     0.63373238
 c      0.23212210     1.88538134     0.21846607
 c      1.43119462     1.10849687     0.01376570
 h     -0.16703073    -1.89265039    -0.08764172
 h     -2.11920936     2.04557011     0.71737997
 h      0.50081152     2.94348530     0.50626534
 h      2.59046931     1.55494463    -0.40103326
 o      1.87538123    -1.53434247    -0.27202710
 h      2.99134581    -1.62839482    -0.44232603
 c     -2.32309621    -0.96421577    -0.46997616
 h     -3.01099359    -0.30492449    -0.91072726
 h     -2.08611395    -1.75888472    -1.19355498
 h     -2.95186747    -1.43533177     0.37176765
 h     -0.81424615     1.09434004     1.73719209
          17

 c      1.17760834    -0.45993458     0.03618285
 c     -0.07394060    -0.88236141    -0.00300245
 c     -1.26872655    -0.12549155    -0.02490051
 c     -1.17462590     1.23880269     0.65721968
 c      0.23035519     1.88154595     0.21368138
 c      1.43198344     1.11065002     0.00371659
 h     -0.15803511    -1.93094118    -0.09674123
 h     -2.08572171     2.08150388     0.74882959
 h      0.47012571     2.91591084     0.45668878
 h      2.56782806     1.54521339    -0.42453235
 o      1.88383681    -1.54080033    -0.26787832
 h      3.01005973    -1.64220280    -0.44638387
 c     -2.32259628    -0.94718385    -0.48132239
 h     -3.04141722    -0.24401458    -0.92340633
 h     -2.13640574    -1.80879060    -1.16363412
 h     -3.00385218    -1.42692888     0.36165074
 h     -0.84306169     1.10030233     1.71815167
          17

 c      1.18544629    -0.45639379     0.03485558
 c     -0.07001208    -0.87192082     0.00593280
 c     -1.25638271    -0.12800163    -0.02831811
 c     -1.19417137     1.22697278     0.67984941
 c      0.23069615     1.87586819     0.20951352
 c      1.43248573     1.11218523    -0.00705668
 h     -0.15243075    -1.98031445    -0.11069561
 h     -2.03169479     2.09463889     0.77252274
 h      0.43401360     2.89220316     0.40372385
 h      2.51177418     1.52515296    -0.43235615
 o      1.89568569    -1.54746119    -0.26385512
 h      2.98749291    -1.64305148    -0.44142494
 c     -2.32587416    -0.93070759    -0.49236569
 h     -3.07641754    -0.18586857    -0.94085492
 h     -2.18226822    -1.85163940    -1.13071376
 h     -3.04364553    -1.40946565     0.34263653
 h     -0.87726672     1.10226272     1.69711078
          17

 c      1.19602669    -0.45047971     0.03206719
 c     -0.06975033    -0.86243447     0.01513983
 c     -1.24194610    -0.13103561    -0.02961169
 c     -1.21282413     1.21708413     0.70040804
 c      0.23278065     1.86736315     0.20582456
 c      1.43228681     1.11298189    -0.01838596
 h     -0.14860804    -2.02114509    -0.12704516
 h     -1.96376105     2.08596392     0.78745542
 h      0.39549357     2.88377748     0.34992574
 h      2.42830956     1.49742666    -0.42624300
 o      1.91046537    -1.55408340    -0.25988026
 h      2.92830050    -1.63122981    -0.42805609
 c     -2.33360947    -0.91455974    -0.50339170
 h     -3.10634210    -0.13874383    -0.95875091
 h     -2.22291405    -1.88284606    -1.09509697
 h     -3.06930236    -1.38082292     0.31486014
 h     -0.91196819     1.09739557     1.68724667
          17

 c      1.20897609    -0.44272970     0.02786861
 c     -0.07237479    -0.85516781     0.02436690
 c     -1.22654979    -0.13443594    -0.02882383
 c     -1.22974908     1.20886305     0.71775769
 c      0.23631095     1.85557794     0.20265224
 c      1.43039053     1.11265743    -0.02983393
 h     -0.14568798    -2.04149429    -0.14369587
 h     -1.89232423     2.06152092     0.79296910
 h      0.35630790     2.89619693     0.29602873
 h      2.33180465     1.46794446    -0.41152006
 o      1.92699264    -1.56029095    -0.25575020
 h      2.84846747    -1.60824222    -0.40891733
 c     -2.34589137    -0.89852575    -0.51455619
 h     -3.12519954    -0.10738663    -0.97485793
 h     -2.25750796    -1.89936820    -1.05809389
 h     -3.08102355    -1.34053036     0.28061229
 h     -0.94240363     1.08328184     1.70056408
          17

 c      1.22364692    -0.43380284     0.02235954
 c     -0.07671314    -0.85082748     0.03341515
 c     -1.21149334    -0.13798590    -0.02608157
 c     -1.24355116     1.20127459     0.73152748
 c      0.24103933     1.84104247     0.20019011
 c      1.42475368     1.11033995    -0.04046871
 h     -0.14340853    -2.03609445    -0.15913296
 h     -1.83200977     2.03460429     0.78900102
 h      0.31677161     2.92401171     0.24125446
 h      2.25074806     1.44828467    -0.39989431
 o      1.94257743    -1.56559385    -0.25100766
 h      2.78810995    -1.57689076    -0.39085672
 c     -2.36227930    -0.88233426    -0.52592881
 h     -3.13013744    -0.09350945    -0.98867162
 h     -2.28530360    -1.90031800    -1.02202076
 h     -3.08135914    -1.28972718     0.24436880
 h     -0.96682071     1.05908555     1.73955619
          17

 c      1.23921878    -0.42437706     0.01570987
 c     -0.08143241    -0.84970944     0.04213058
 c     -1.19810689    -0.14142548    -0.02158445
 c     -1.25248103     1.19264437     0.74234746
 c      0.24659815     1.82498608     0.19863693
 c      1.41287357     1.10482573    -0.04906275
 h     -0.14188280    -2.00475451    -0.17247131
 h     -1.79861234     2.02384306     0.77600080
 h      0.27721554     2.95430489     0.18509794
 h      2.22121054     1.45365113    -0.40718630
 o      1.95346171    -1.56963091    -0.24502750
 h      2.80514654    -1.53831700    -0.38381983
 c     -2.38184787    -0.86563104    -0.53757674
 h     -3.12097712    -0.09615313    -1.00121043
 h     -2.30579233    -1.88714075    -0.98989456
 h     -3.07561122    -1.23123402     0.21311316
 h     -0.98729274     1.02634726     1.79477317
          17

 c      1.25478535    -0.41507899     0.00817341
 c     -0.08530414    -0.85168644     0.05041508
 c     -1.18757587    -0.14449895    -0.01558705
 c     -1.25542771     1.18183706     0.75134073
 c      0.25235929     1.80872254     0.19811196
 c      1.39499202     1.09587655    -0.05547994
 h     -0.14142645    -1.95224210    -0.18368217
 h     -1.79982459     2.04017038     0.75422106
 h      0.23890825     2.97420790     0.12832434
 h      2.24940304     1.48755891    -0.43691903
 o      1.96000039    -1.57229045    -0.23788790
 h      2.89379018    -1.49113107    -0.38725433
 c     -2.40324102    -0.84807092    -0.54957336
 h     -3.10034538    -0.11140444    -1.01519365
 h     -2.31881707    -1.86345087    -0.96493452
 h     -3.07154026    -1.16918024     0.19596433
 h     -1.00741510     0.98842575     1.85182664
          17

 c      1.26947475    -0.40651151     0.00006121
 c     -0.08737556    -0.85605556     0.05826660
 c     -1.18079314    -0.14701444    -0.00837271
 c     -1.25264251     1.16943056     0.75949828
 c      0.25746203     1.79331385     0.19867228
 c      1.37478183     1.08471001    -0.06105700
 h     -0.14249669    -1.88965931    -0.19416622
 h     -1.82895915     2.07439362     0.72405433
 h      0.20378037     2.97499233     0.07268180
 h      2.30316156     1.53604777    -0.47571020
 o      1.96596512    -1.57319549    -0.23023377
 h      2.99505371    -1.43928150    -0.39207336
 c     -2.42487168    -0.82956369    -0.56178300
 h     -3.07419658    -0.13171297    -1.03548190
 h     -2.32464286    -1.83443559    -0.94989217
 h     -3.07673453    -1.10743279     0.20126321
 h     -1.03000703     0.94916886     1.89853208
          17

 c      1.28255485    -0.39928534    -0.00830534
 c     -0.08703440    -0.86139349     0.06584399
 c     -1.17827112    -0.14888261    -0.00022489
 c     -1.24517755     1.15698042     0.76735222
 c      0.26098477     1.77948862     0.20034284
 c      1.35584384     1.07263523    -0.06711218
 h     -0.14570207    -1.83562103    -0.20754741
 h     -1.87212718     2.10669566     0.68739569
 h      0.17379936     2.95263678     0.02027636
 h      2.35159847     1.58394147    -0.51060780
 o      1.97371813    -1.57185680    -0.22248148
 h      3.07240852    -1.38881050    -0.39292767
 c     -2.44535506    -0.81052181    -0.57345582
 h     -3.05146401    -0.14618613    -1.06906264
 h     -2.32396913    -1.80566739    -0.94633891
 h     -3.09391658    -1.04742984     0.23094024
 h     -1.05639634     0.91195029     1.92723924
          17

 c      1.29346272    -0.39399710    -0.01662388
 c     -0.08403675    -0.86591495     0.07344263
 c     -1.18011578    -0.15013644     0.00858845
 c     -1.23410865     1.14579944     0.77500531
 c      0.26213135     1.76760511     0.20313027
 c      1.34038507     1.06048648    -0.07438983
 h     -0.15167691    -1.81155655    -0.22924629
 h     -1.91711511     2.12118801     0.64739619
 h      0.15049272     2.90742328    -0.02693941
 h      2.37868937     1.62206987    -0.53519554
 o      1.98418853    -1.56789873    -0.21482267
 h      3.11199778    -1.34425207    -0.38803052
 c     -2.46397248    -0.79164874    -0.58323384
 h     -3.04032065    -0.14466973    -1.12259489
 h     -2.31791476    -1.78143066    -0.95416015
 h     -3.11922405    -0.98806977     0.27756465
 h     -1.08661906     0.87933328     1.93453341
          17

 c      1.30179097    -0.39117359    -0.02462284
 c     -0.07852363    -0.86875179     0.08115850
 c     -1.18606809    -0.15092943     0.01782024
 c     -1.22031035     1.13664581     0.78225877
 c      0.26038092     1.75756274     0.20703763
 c      1.32952923     1.04881053    -0.08322032
 h     -0.16039297    -1.82663767    -0.26226411
 h     -1.95568310     2.10953717     0.60740026
 h      0.13461316     2.84401957    -0.06767593
 h      2.37810601     1.64574715    -0.54729072
 o      1.99766376    -1.56108516    -0.20735415
 h      3.11019662    -1.30858944    -0.37709447
 c     -2.48089037    -0.77323954    -0.58999184
 h     -3.04172109    -0.12510446    -1.19662926
 h     -2.30805966    -1.76323418    -0.97145599
 h     -3.14597365    -0.92790749     0.32839899
 h     -1.11978526     0.85300683     1.92066169
          17

 c      1.30726081    -0.39121059    -0.03206430
 c     -0.07102378    -0.87073623     0.08853414
 c     -1.19557409    -0.15151809     0.02724236
 c     -1.20449835     1.12988019     0.78865677
 c      0.25558485     1.74868114     0.21210503
 c      1.32366548     1.03807055    -0.09367992
 h     -0.17033182    -1.86890008    -0.30276507
 h     -1.98275735     2.06916797     0.57034967
 h      0.12583507     2.77220413    -0.10204397
 h      2.34833463     1.65275056    -0.54677678
 o      2.01410881    -1.55131635    -0.20012801
 h      3.06865213    -1.28360626    -0.36053484
 c     -2.49686769    -0.75494614    -0.59356255
 h     -3.04854867    -0.09499246    -1.28270259
 h     -2.29651103    -1.74942399    -0.99488463
 h     -3.16879050    -0.86670286     0.37141616
 h     -1.15439554     0.83366676     1.88950891
          17

 c      1.30969682    -0.39433288    -0.03874604
 c     -0.06234499    -0.87337428     0.09479912
 c     -1.20784973    -0.15223487     0.03664188
 c     -1.18727229     1.12563109     0.79346536
 c      0.24798513     1.73968481     0.21846978
 c      1.32259921     1.02868667    -0.10564462
 h     -0.17903185    -1.91777670    -0.34281767
 h     -1.99558040     2.00146276     0.53855952
 h      0.12260016     2.70693751    -0.13237762
 h      2.29092984     1.64257263    -0.53483699
 o      2.03309702    -1.53866187    -0.19313874
 h      2.99540913    -1.26941914    -0.33965454
 c     -2.51260069    -0.73627114    -0.59452084
 h     -3.05202653    -0.06443173    -1.36813748
 h     -2.28579554    -1.73624060    -1.02033385
 h     -3.18491942    -0.80541630     0.39819989
 h     -1.18869259     0.82075128     1.84897789
          17

 c      1.30901962    -0.40056530    -0.04450787
 c     -0.05340458    -0.87776911     0.09929064
 c     -1.22194888    -0.15344427     0.04582402
 c     -1.16908229     1.12384362     0.79571237
 c      0.23811675     1.72908717     0.22633684
 c      1.32554034     1.02089943    -0.11876052
 h     -0.18429338    -1.95735934    -0.37539613
 h     -1.99366320     1.91117431     0.51347774
 h      0.12266342     2.66439167    -0.16281889
 h      2.21138296     1.61708063    -0.51433424
 o      2.05331816    -1.52350268    -0.18624423
 h      2.91264151    -1.26207950    -0.31784946
 c     -2.52837494    -0.71693334    -0.59365113
 h     -3.04636219    -0.04055617    -1.44184970
 h     -2.27851488    -1.71963021    -1.04369790
 h     -3.19395091    -0.74564945     0.40420594
 h     -1.22117928     0.81227588     1.81067740
          17

 c      1.30527396    -0.40970783    -0.04924507
 c     -0.04511454    -0.88445591     0.10158972
 c     -1.23683643    -0.15549567     0.05462498
 c     -1.15012577     1.12417283     0.79448992
 c      0.22661713     1.71607872     0.23569587
 c      1.33088746     1.01444567    -0.13232072
 h     -0.18469521    -1.97898324    -0.39607132
 h     -1.97973484     1.80684627     0.49515185
 h      0.12454108     2.65244974    -0.19583241
 h      2.12267571     1.58312637    -0.49139186
 o      2.07179335    -1.50681927    -0.17903967
 h      2.86883640    -1.24880188    -0.30253864
 c     -2.54410050    -0.69685583    -0.59168786
 h     -3.02912641    -0.02670168    -1.49637766
 h     -2.27694422    -1.69674403    -1.06151523
 h     -3.19741382    -0.68917601     0.38833638
 h     -1.25110762     0.80546949     1.78685322
          17

 c      1.29868762    -0.42131583    -0.05292373
 c     -0.03833936    -0.89358084     0.10149401
 c     -1.25144926    -0.15869721     0.06293025
 c     -1.13025604     1.12576805     0.78955654
 c      0.21412336     1.70110273     0.24600433
 c      1.33587985     1.00812183    -0.14508170
 h     -0.17958197    -1.97951565    -0.40274181
 h     -1.96144192     1.70130942     0.48140621
 h      0.12822852     2.66485834    -0.22840816
 h      2.05017155     1.55692609    -0.47771012
 o      2.08550441    -1.48981408    -0.17109882
 h      2.91255662    -1.21404651    -0.30126976
 c     -2.55943148    -0.67605322    -0.58929587
 h     -3.00019126    -0.02335546    -1.52768199
 h     -2.28274136    -1.66669868    -1.07136119
 h     -3.19874116    -0.63761068     0.35285837
 h     -1.27818308     0.79865637     1.78413941
          17

 c      1.28970671    -0.43471359    -0.05558111
 c     -0.03388895    -0.90502228     0.09898593
 c     -1.26475047    -0.16331406     0.07069026
 c     -1.10908694     1.12727911     0.78170962
 c      0.20133900     1.68537383     0.25631976
 c      1.33717755     1.00000848    -0.15549108
 h     -0.16901592    -1.96005714    -0.39530192
 h     -1.95159389     1.60996247     0.46767105
 h      0.13413851     2.68755393    -0.25361513
 h      2.02548522     1.56150385    -0.48817532
 o      2.09639772    -1.47227082    -0.16275501
 h      3.01289293    -1.16591668    -0.30928697
 c     -2.57382128    -0.65457367    -0.58712425
 h     -2.96088516    -0.02893028    -1.53473962
 h     -2.29678438    -1.63081584    -1.07205392
 h     -3.20356157    -0.59206858     0.30376765
 h     -1.30143136     0.79281710     1.79949860
          17

 c      1.27891524    -0.44909985    -0.05729607
 c     -0.03244253    -0.91838840     0.09423611
 c     -1.27581799    -0.16955952     0.07792952
 c     -1.08657341     1.12742097     0.77231932
 c      0.18909075     1.67013924     0.26568346
 c      1.33370543     0.98964312    -0.16301547
 h     -0.15390892    -1.92614496    -0.37582880
 h     -1.96188511     1.54470529     0.44952251
 h      0.14210119     2.70769515    -0.26487627
 h      2.05400389     1.60172325    -0.52575455
 o      2.10793170    -1.45353550    -0.15457809
 h      3.11430850    -1.12032695    -0.31780176
 c     -2.58652594    -0.63251392    -0.58578188
 h     -2.91363034    -0.03989327    -1.51979571
 h     -2.31910609    -1.59264152    -1.06376510
 h     -3.21973392    -0.55276152     0.25075549
 h     -1.31880309     0.79076541     1.82341484
          17

 c      1.26691593    -0.46366553    -0.05815820
 c     -0.03445225    -0.93287376     0.08765859
 c     -1.28394855    -0.17757114     0.08473443
 c     -1.06384859     1.12557492     0.76247156
 c      0.17832534     1.65637928     0.27332102
 c      1.32729512     0.97882893    -0.16856942
 h     -0.13624848    -1.88927727    -0.34928669
 h     -1.99194005     1.50835959     0.42699599
 h      0.15136699     2.71710682    -0.25806034
 h      2.10813109     1.65523304    -0.57687741
 o      2.12186531    -1.43350693    -0.14686195
 h      3.18782511    -1.08452373    -0.32215160
 c     -2.59670441    -0.61008155    -0.58553251
 h     -2.86185494    -0.05033284    -1.48946195
 h     -2.34894247    -1.55772609    -1.04801832
 h     -3.25566361    -0.51883753     0.20461658
 h     -1.32801355     0.79520883     1.84589138
          17

 c      1.25427178    -0.47764541    -0.05826364
 c     -0.04009747    -0.94713470     0.07994438
 c     -1.28873133    -0.18738541     0.09122346
 c     -1.04309200     1.12164435     0.75270195
 c      0.17006661     1.64478386     0.27866475
 c      1.31982082     0.96934300    -0.17316920
 h     -0.11899222    -1.86779374    -0.32377972
 h     -2.02916668     1.49706416     0.40449241
 h      0.16101159     2.71211388    -0.23156556
 h      2.16119529     1.69951244    -0.62742246
 o      2.13879960    -1.41240008    -0.13970640
 h      3.22243291    -1.06016400    -0.32053665
 c     -2.60378174    -0.58766012    -0.58570278
 h     -2.80971710    -0.05150969    -1.45592387
 h     -2.38501731    -1.53268651    -1.02735850
 h     -3.31557192    -0.48893934     0.17108788
 h     -1.32740862     0.80776298     1.85965460
          17

 c      1.24148651    -0.49035927    -0.05772002
 c     -0.04934087    -0.95973766     0.07182859
 c     -1.29006403    -0.19893233     0.09751824
 c     -1.02650177     1.11564303     0.74326065
 c      0.16528744     1.63574991     0.28136318
 c      1.31223108     0.96201830    -0.17738890
 h     -0.10493797    -1.88106343    -0.30758628
 h     -2.05913201     1.50551901     0.38678699
 h      0.17027308     2.69294715    -0.18599150
 h      2.19884803     1.72262180    -0.66914395
 o      2.15878464    -1.39051254    -0.13311791
 h      3.21520208    -1.04657801    -0.31245228
 c     -2.60788139    -0.56581449    -0.58456399
 h     -2.76088186    -0.03321458    -1.43512826
 h     -2.42615731    -1.52291555    -1.00444111
 h     -3.39494727    -0.46204240     0.14677064
 h     -1.31629558     0.82890777     1.86068249
          17

 c      1.22899669    -0.50126487    -0.05665173
 c     -0.06202720    -0.97043777     0.06353991
 c     -1.28812943    -0.21204214     0.10372667
 c     -1.01560077     1.10760234     0.73427308
 c      0.16472280     1.62929188     0.28133539
 c      1.30491666     0.95702773    -0.18150907
 h     -0.09516847    -1.93414466    -0.30252538
 h     -2.07186440     1.52894841     0.37682881
 h      0.17876641     2.66398147    -0.12404578
 h      2.21480291     1.71991615    -0.69797015
 o      2.18146555    -1.36815299    -0.12703744
 h      3.16868070    -1.04157925    -0.29827226
 c     -2.60983882    -0.54508905    -0.58051803
 h     -2.71642860     0.01060957    -1.43779069
 h     -2.47186578    -1.52942487    -0.98085342
 h     -3.48223378    -0.43743731     0.12315654
 h     -1.29496705     0.85818362     1.84796937
          17

 c      1.21715931    -0.51001390    -0.05519938
 c     -0.07781819    -0.98067007     0.05469253
 c     -1.28336834    -0.22645250     0.10992934
 c     -1.01104670     1.09767311     0.72569473
 c      0.16868524     1.62488514     0.27883014
 c      1.29805811     0.95419486    -0.18568846
 h     -0.08948119    -2.01188517    -0.30273158
 h     -2.06231481     1.56307290     0.37572468
 h      0.18663566     2.63467261    -0.05047949
 h      2.20687107     1.69053872    -0.71203253
 o      2.20582299    -1.34570814    -0.12129893
 h      3.09483762    -1.04015242    -0.27995697
 c     -2.61077505    -0.52566713    -0.57346318
 h     -2.67464668     0.07573432    -1.45988102
 h     -2.52210954    -1.54737366    -0.95671111
 h     -3.56465473    -0.41425070     0.09311921
 h     -1.26465110     0.89432157     1.82352069
          17

 c      1.20623182    -0.51647874    -0.05351197
 c     -0.09605782    -0.99236898     0.04482707
 c     -1.27646440    -0.24181810     0.11616328
 c     -1.01264515     1.08620652     0.71721336
 c      0.17696776     1.62144114     0.27437953
 c      1.29175552     0.95312222    -0.19003270
 h     -0.08787812    -2.09281807    -0.30124335
 h     -2.02933836     1.60392611     0.38318235
 h      0.19459003     2.61923028     0.02891845
 h      2.17555261     1.63603132    -0.71089431
 o      2.22943000    -1.32391384    -0.11549250
 h      3.02693799    -1.03015325    -0.26330125
 c     -2.61163388    -0.50743255    -0.56454079
 h     -2.63367030     0.15016589    -1.48713120
 h     -2.57644328    -1.56807454    -0.93141201
 h     -3.63206405    -0.39135077     0.05341985
 h     -1.22743431     0.93533301     1.79272415
          17

 c      1.19635454    -0.52070283    -0.05173655
 c     -0.11579995    -1.00698286     0.03373988
 c     -1.26831491    -0.25772639     0.12242186
 c     -1.01945680     1.07372205     0.70823705
 c      0.18888744     1.61782439     0.26855926
 c      1.28597471     0.95316622    -0.19456291
 h     -0.09084224    -2.16083523    -0.29408082
 h     -1.97525388     1.64806662     0.39770536
 h      0.20364349     2.63057861     0.11011408
 h      2.12476331     1.56068839    -0.69596235
 o      2.24829061    -1.30408080    -0.10890121
 h      3.02276486    -0.98943896    -0.25902721
 c     -2.61301740    -0.49028415    -0.55505717
 h     -2.59307924     0.22163342    -1.50614489
 h     -2.63344652    -1.58264185    -0.90465867
 h     -3.67790132    -0.36748702     0.00418734
 h     -1.18592893     0.97879432     1.76432558
          17

 c      1.18753343    -0.52279630    -0.05001089
 c     -0.13595811    -1.02533075     0.02146036
 c     -1.25996264    -0.27372625     0.12867488
 c     -1.02999057     1.06075487     0.69811626
 c      0.20343540     1.61386290     0.26178573
 c      1.28028544     0.95327873    -0.19906109
 h     -0.09900671    -2.20686507    -0.28009290
 h     -1.90605434     1.69329182     0.41656921
 h      0.21465595     2.66919386     0.19271795
 h      2.06490175     1.47348180    -0.67235487
 o      2.26143427    -1.28659262    -0.10132786
 h      3.09304549    -0.91110662    -0.26971568
 c     -2.61522713    -0.47422129    -0.54597098
 h     -2.55354014     0.28129784    -1.50893636
 h     -2.69086665    -1.58457138    -0.87696800
 h     -3.69903578    -0.34136844    -0.05214110
 h     -1.14242378     1.02246901     1.74820653
          17

 c      1.17966231    -0.52291350    -0.04845937
 c     -0.15544264    -1.04773436     0.00815478
 c     -1.25249823    -0.28936157     0.13488985
 c     -1.04244134     1.04767968     0.68662602
 c      0.21942343     1.61060398     0.25449173
 c      1.27344477     0.95181345    -0.20281027
 h     -0.11291977    -2.22719232    -0.25987139
 h     -1.83134588     1.73959762     0.43595395
 h      0.22819586     2.72103393     0.27720480
 h      2.01773874     1.39034676    -0.65197368
 o      2.27223330    -1.27002199    -0.09342905
 h      3.18100466    -0.81785317    -0.28449962
 c     -2.61829395    -0.45926951    -0.53789423
 h     -2.51612049     0.32380389    -1.49234716
 h     -2.74611015    -1.57067568    -0.84968934
 h     -3.69574693    -0.31160828    -0.11146906
 h     -1.09799861     1.06479033     1.75001577
          17

 c      1.17257854    -0.52133939    -0.04718581
 c     -0.17326463    -1.07407168    -0.00592332
 c     -1.24694241    -0.30421733     0.14103494
 c     -1.05496001     1.03470548     0.67430234
 c      0.23558516     1.60945910     0.24734532
 c      1.26363026     0.94687653    -0.20471678
 h     -0.13289691    -2.22250345    -0.23509683
 h     -1.76237229     1.78917881     0.45177810
 h      0.24466637     2.76833945     0.36176981
 h      2.01376684     1.33007101    -0.65202136
 o      2.28300712    -1.25313501    -0.08569788
 h      3.24720541    -0.72913392    -0.29523303
 c     -2.62193473    -0.44542131    -0.53120487
 h     -2.48186055     0.34649441    -1.45667326
 h     -2.79673813    -1.54114795    -0.82483924
 h     -3.67225567    -0.27653239    -0.16830854
 h     -1.05283093     1.10443190     1.76674705
          17

 c      1.16609286    -0.51855301    -0.04626569
 c     -0.18866357    -1.10365813    -0.02043077
 c     -1.24410293    -0.31799697     0.14706789
 c     -1.06601390     1.02215092     0.66215742
 c      0.25065573     1.61151877     0.24118415
 c      1.25081711     0.93778400    -0.20472828
 h     -0.15884529    -2.19865684    -0.20838823
 h     -1.70762933     1.84365766     0.46125558
 h      0.26431160     2.79817220     0.44273785
 h      2.06390348     1.29731890    -0.67804795
 o      2.29452954    -1.23527710    -0.07833714
 h      3.27696501    -0.65458147    -0.29855002
 c     -2.62548287    -0.43264189    -0.52609892
 h     -2.45147226     0.34908100    -1.40505314
 h     -2.84091915    -1.49940580    -0.80491411
 h     -3.63749401    -0.23386577    -0.21601435
 h     -1.00748691     1.13953818     1.78885589
          17

 c      1.16002536    -0.51520591    -0.04575850
 c     -0.20120753    -1.13498845    -0.03491250
 c     -1.24444884    -0.33059611     0.15292411
 c     -1.07466796     1.01075910     0.65111234
 c      0.26349834     1.61741586     0.23682917
 c      1.23798151     0.92535384    -0.20451373
 h     -0.19010521    -2.16905492    -0.18334338
 h     -1.66967166     1.90000820     0.46386937
 h      0.28717447     2.80379822     0.51611592
 h      2.14364545     1.27975923    -0.71521363
 o      2.30689298    -1.21610269    -0.07141785
 h      3.26662109    -0.59862578    -0.29331702
 c     -2.62794645    -0.42094562    -0.52252055
 h     -2.42495555     0.33409726    -1.34377067
 h     -2.87789038    -1.45173547    -0.79265056
 h     -3.60445193    -0.18051626    -0.24756940
 h     -0.96348413     1.16781806     1.80612715
          17

 c      1.15424023    -0.51204134    -0.04572859
 c     -0.21078480    -1.16561847    -0.04882677
 c     -1.24805954    -0.34211253     0.15851179
 c     -1.08049833     1.00161510     0.64173805
 c      0.27334192     1.62729390     0.23489242
 c      1.22823316     0.91054426    -0.20577271
 h     -0.22563962    -2.15585538    -0.16408532
 h     -1.64667711     1.95050673     0.46070066
 h      0.31308777     2.78346527     0.57855939
 h      2.22355737     1.26565714    -0.74694281
 o      2.31991243    -1.19544981    -0.06495239
 h      3.21730815    -0.56304470    -0.27940944
 c     -2.62846314    -0.41050591    -0.51995686
 h     -2.40100824     0.30805745    -1.28315411
 h     -2.90831762    -1.40626426    -0.79061845
 h     -3.58513551    -0.11331707    -0.25750118
 h     -0.92286743     1.18719867     1.81131894
          17

 c      1.14863223    -0.50983071    -0.04624190
 c     -0.21747132    -1.19297134    -0.06170649
 c     -1.25467421    -0.35276691     0.16371882
 c     -1.08333240     0.99573487     0.63428382
 c      0.27997193     1.64069163     0.23562859
 c      1.22315316     0.89415883    -0.20934873
 h     -0.26474694    -2.18121324    -0.15343456
 h     -1.63585294     1.98671245     0.45322642
 h      0.34169729     2.73966322     0.62796143
 h      2.28616627     1.24933919    -0.76425263
 o      2.33316410    -1.17337460    -0.05889496
 h      3.13467991    -0.54675455    -0.25770154
 c     -2.62707767    -0.40167898    -0.51727157
 h     -2.37646975     0.28215190    -1.23768148
 h     -2.93415909    -1.37069321    -0.80055939
 h     -3.58209062    -0.03160572    -0.24434838
 h     -0.88764482     1.19629009     1.80086592
          17

 c      1.14308885    -0.50932225    -0.04734457
 c     -0.22146548    -1.21617235    -0.07334682
 c     -1.26379607    -0.36278344     0.16842479
 c     -1.08310938     0.99375513     0.62874404
 c      0.28371606     1.65640744     0.23884886
 c      1.22299949     0.87712101    -0.21538793
 h     -0.30679271    -2.24694507    -0.15099359
 h     -1.63510824     2.00265423     0.44275380
 h      0.37261090     2.67970412     0.66427360
 h      2.32341599     1.22877403    -0.76369894
 o      2.34571289    -1.15040093    -0.05307045
 h      3.03356574    -0.54185005    -0.23123891
 c     -2.62492852    -0.39478860    -0.51304748
 h     -2.34711253     0.26891976    -1.22187436
 h     -2.95769241    -1.34916949    -0.82256422
 h     -3.58627159     0.06041447    -0.21142163
 h     -0.85942739     1.19457041     1.77457100
          17

 c      1.13745996    -0.51119322    -0.04904859
 c     -0.22318486    -1.23635429    -0.08372660
 c     -1.27477820    -0.37231078     0.17249778
 c     -1.07986286     0.99584209     0.62487343
 c      0.28522975     1.67244594     0.24387052
 c      1.22725253     0.86053935    -0.22363026
 h     -0.34952846    -2.33189414    -0.15433482
 h     -1.64320817     1.99571296     0.43036766
 h      0.40586306     2.61714133     0.69083933
 h      2.33233272     1.20358072    -0.74466023
 o      2.35559847    -1.12810737    -0.04702773
 h      2.94631945    -0.52408146    -0.20760310
 c     -2.62339587    -0.38963825    -0.50658391
 h     -2.31124246     0.27314261    -1.24066160
 h     -2.98020417    -1.34034238    -0.85451192
 h     -3.58461789     0.15487652    -0.16499496
 h     -0.83918041     1.18245608     1.73553290
          17

 c      1.13155945    -0.51599435    -0.05134384
 c     -0.22323775    -1.25499347    -0.09282574
 c     -1.28686737    -0.38140699     0.17577920
 c     -1.07374008     1.00170472     0.62215499
 c      0.28521133     1.68625255     0.24954768
 c      1.23497642     0.84554891    -0.23359137
 h     -0.38934830    -2.41189406    -0.16127014
 h     -1.65960883     1.96644932     0.41697369
 h      0.44267487     2.57110838     0.71517812
 h      2.31324294     1.17434507    -0.70824042
 o      2.36048773    -1.10896741    -0.04016317
 h      2.91252052    -0.45545632    -0.19682419
 c     -2.62328378    -0.38535231    -0.49845616
 h     -2.27248159     0.28765041    -1.28476796
 h     -3.00148453    -1.33840562    -0.89227786
 h     -3.56723874     0.24337759    -0.11192227
 h     -0.82696944     1.16133294     1.69057266
          17

 c      1.12524798    -0.52406789    -0.05422925
 c     -0.22229013    -1.27295289    -0.10058823
 c     -1.29923288    -0.39006217     0.17808375
 c     -1.06500918     1.01063959     0.61977462
 c      0.28426127     1.69562993     0.25464979
 c      1.24488347     0.83308042    -0.24462204
 h     -0.42281950    -2.47112880    -0.17041022
 h     -1.68446424     1.91833810     0.40325339
 h      0.48521274     2.55782095     0.74556876
 h      2.27034270     1.14295625    -0.65748483
 o      2.36105420    -1.09281519    -0.03262856
 h      2.92499190    -0.34110991    -0.19662280
 c     -2.62482477    -0.38095412    -0.48987787
 h     -2.23707060     0.30113792    -1.33867671
 h     -3.02044183    -1.33612384    -0.93071167
 h     -3.52932418     0.31895172    -0.05826246
 h     -0.82175773     1.13342401     1.65052684
          17

 c      1.11853416    -0.53546587    -0.05773821
 c     -0.22096874    -1.29051634    -0.10695407
 c     -1.31100697    -0.39823404     0.17921913
 c     -1.05401086     1.02163392     0.61675612
 c      0.28304381     1.69999010     0.25860689
 c      1.25513548     0.82360625    -0.25586389
 h     -0.44737435    -2.50185655    -0.18089817
 h     -1.71872664     1.85739748     0.38957184
 h      0.53361547     2.57728921     0.78303241
 h      2.21472135     1.11363796    -0.59841922
 o      2.35971741    -1.07716379    -0.02505224
 h      2.94878922    -0.22462338    -0.19663395
 c     -2.62797514    -0.37581202    -0.48192786
 h     -2.21010216     0.30555846    -1.38921191
 h     -3.03607361    -1.32749463    -0.96481119
 h     -3.47039676     0.37668479    -0.00884051
 h     -0.82168299     1.10121823     1.62845834
          17

 c      1.11155267    -0.54991655    -0.06193966
 c     -0.21980306    -1.30761381    -0.11188190
 c     -1.32133396    -0.40588486     0.17900517
 c     -1.04104642     1.03358742     0.61243849
 c      0.28243041     1.70029466     0.26167388
 c      1.26301404     0.81693685    -0.26619375
 h     -0.46135864    -2.50185552    -0.19217088
 h     -1.76377912     1.79098140     0.37604047
 h      0.58387660     2.61427175     0.81986722
 h      2.16895618     1.09406442    -0.54073025
 o      2.35787662    -1.06052094    -0.01775915
 h      2.96467753    -0.13476231    -0.19099606
 c     -2.63252743    -0.36963486    -0.47530927
 h     -2.19446801     0.29727182    -1.42781067
 h     -3.04811939    -1.30900241    -0.99054988
 h     -3.39334331     0.41385955     0.03284071
 h     -0.82540968     1.06654718     1.63360082
          17

 c      1.10448048    -0.56686755    -0.06692073
 c     -0.21918347    -1.32391644    -0.11535368
 c     -1.32941761    -0.41300774     0.17728431
 c     -1.02637512     1.04557869     0.60701181
 c      0.28329157     1.69787995     0.26434031
 c      1.26527786     0.81235507    -0.27450197
 h     -0.46406939    -2.47328233    -0.20389559
 h     -1.81978420     1.72526537     0.36298051
 h      0.63022720     2.65169839     0.84686263
 h      2.16341330     1.09395109    -0.49442468
 o      2.35612831    -1.04247484    -0.01082694
 h      2.96597597    -0.08350136    -0.17776403
 c     -2.63808335    -0.36236444    -0.47041029
 h     -2.19129619     0.27572740    -1.44970780
 h     -3.05733901    -1.27988217    -1.00528341
 h     -3.30393556     0.43032547     0.06484053
 h     -0.83355390     1.03044571     1.66434081
          17

 c      1.09748644    -0.58559981    -0.07275722
 c     -0.21931131    -1.33876168    -0.11736256
 c     -1.33456172    -0.41963272     0.17392960
 c     -1.01048986     1.05698316     0.60140118
 c      0.28625772     1.69380416     0.26694210
 c      1.26053055     0.80942424    -0.28044780
 h     -0.45609207    -2.42344636    -0.21610051
 h     -1.88310140     1.66309805     0.35157849
 h      0.66792680     2.67794913     0.85798517
 h      2.20891617     1.11680691    -0.46121910
 o      2.35474152    -1.02315367    -0.00422916
 h      2.95090816    -0.07442063    -0.15676737
 c     -2.64400517    -0.35415351    -0.46742529
 h     -2.20045230     0.24236297    -1.45293759
 h     -3.06562088    -1.24209158    -1.00794132
 h     -3.21072749     0.42928826     0.08738972
 h     -0.84794699     0.99416579     1.70897687
          17

 c      1.09070566    -0.60532366    -0.07948550
 c     -0.22013425    -1.35094850    -0.11787900
 c     -1.33620612    -0.42581168     0.16885337
 c     -0.99433640     1.06737479     0.59663928
 c      0.29166468     1.68881067     0.26963695
 c      1.25055958     0.80849937    -0.28446527
 h     -0.43997269    -2.36713137    -0.22956441
 h     -1.94555638     1.60474392     0.34386529
 h      0.69403177     2.68692873     0.85059984
 h      2.28154093     1.15489683    -0.43486621
 o      2.35380265    -1.00301503     0.00211203
 h      2.91995396    -0.10582089    -0.12886049
 c     -2.64942543    -0.34541589    -0.46644493
 h     -2.22067259     0.20021518    -1.43807892
 h     -3.07604232    -1.20027535    -0.99913270
 h     -3.12469859     0.41812670     0.10377252
 h     -0.86968552     0.95966572     1.75336082
          17

 c      1.08421224    -0.62519292    -0.08709456
 c     -0.22132527    -1.35866555    -0.11680614
 c     -1.33396100    -0.43159173     0.16201622
 c     -0.97912509     1.07634767     0.59347333
 c      0.29958426     1.68341416     0.27246490
 c      1.23796468     0.81001723    -0.28698735
 h     -0.42049127    -2.32746625    -0.24634271
 h     -1.99710674     1.55051838     0.34182443
 h      0.70722882     2.67662531     0.82456879
 h      2.35090053     1.19743919    -0.41028051
 o      2.35312996    -0.98293914     0.00832816
 h      2.87726426    -0.16855853    -0.09610650
 c     -2.65341373    -0.33682234    -0.46741843
 h     -2.24930240     0.15411227    -1.40896575
 h     -3.09276307    -1.16145693    -0.98101553
 h     -3.05749058     0.40769122     0.12039396
 h     -0.89837385     0.92911207     1.78653582
          17

 c      1.07803376    -0.64430363    -0.09552626
 c     -0.22248205    -1.36029971    -0.11402908
 c     -1.32764918    -0.43697548     0.15343878
 c     -0.96596314     1.08345059     0.59232624
 c      0.30981398     1.67791776     0.27538128
 c      1.22461921     0.81397265    -0.28824776
 h     -0.40247263    -2.32659719    -0.26924286
 h     -2.02931800     1.50222861     0.34657145
 h      0.70775738     2.64857511     0.78181831
 h      2.39824768     1.23648367    -0.38574992
 o      2.35189460    -0.96473924     0.01465013
 h      2.83676916    -0.23734615    -0.06255244
 c     -2.65536225    -0.32908786    -0.46985379
 h     -2.28180718     0.11114270    -1.37426123
 h     -3.12032615    -1.13363208    -0.95646187
 h     -3.01766398     0.40770022     0.14384048
 h     -0.93251256     0.90432388     1.80199377
          17

 c      1.07225935    -0.66172150    -0.10467259
 c     -0.22350216    -1.35615633    -0.10967916
 c     -1.31735081    -0.44187417     0.14321046
 c     -0.95560660     1.08824075     0.59336877
 c      0.32181512     1.67232733     0.27824140
 c      1.21174396     0.81995391    -0.28841460
 h     -0.38666430    -2.36560345    -0.29877625
 h     -2.03716983     1.46280710     0.35805325
 h      0.69778652     2.60873108     0.72659099
 h      2.41506855     1.26704102    -0.36142932
 o      2.34816975    -0.95169754     0.02140291
 h      2.82889601    -0.26239360    -0.03401376
 c     -2.65538008    -0.32268792    -0.47243431
 h     -2.31176244     0.08052616    -1.34849515
 h     -3.16184705    -1.12256777    -0.92726457
 h     -3.00750346     0.42019043     0.17546836
 h     -0.97004355     0.88652872     1.79705014
          17

 c      1.06713141    -0.67653519    -0.11437653
 c     -0.22455361    -1.34855322    -0.10428105
 c     -1.30342417    -0.44608254     0.13147980
 c     -0.94835879     1.09035160     0.59657172
 c      0.33465037     1.66618311     0.28075772
 c      1.20017322     0.82733221    -0.28769368
 h     -0.37040913    -2.42323050    -0.33138729
 h     -2.01961584     1.43543015     0.37500655
 h      0.68210172     2.56938788     0.66593605
 h      2.39868771     1.28642991    -0.33833409
 o      2.34077843    -0.94573399     0.02865604
 h      2.87147584    -0.21558832    -0.01220253
 c     -2.65425738    -0.31786891    -0.47335517
 h     -2.33307427     0.07091108    -1.34791684
 h     -3.21653365    -1.12822403    -0.89260236
 h     -3.02349928     0.43883502     0.20977325
 h     -1.00868412     0.87627334     1.77225060
          17

 c      1.06299670    -0.68793952    -0.12444267
 c     -0.22572401    -1.34006725    -0.09850773
 c     -1.28649153    -0.44928604     0.11843157
 c     -0.94402873     1.08951925     0.60170437
 c      0.34701928     1.65853942     0.28256456
 c      1.19047636     0.83538516    -0.28636668
 h     -0.35171985    -2.47599486    -0.36216210
 h     -1.98012560     1.42301314     0.39490727
 h      0.66785391     2.54932843     0.60882547
 h      2.35008846     1.29379744    -0.31794833
 o      2.33165018    -0.94435940     0.03616128
 h      2.93335995    -0.13939392     0.00646226
 c     -2.65290347    -0.31465805    -0.47161667
 h     -2.34468324     0.08465852    -1.37836910
 h     -3.27880902    -1.14447134    -0.84985410
 h     -3.05913387     0.45475368     0.23859911
 h     -1.04612050     0.87328031     1.73149428
          17

 c      1.06019394    -0.69531680    -0.13464939
 c     -0.22685814    -1.33258159    -0.09294790
 c     -1.26741483    -0.45106927     0.10427340
 c     -0.94188072     1.08556550     0.60826992
 c      0.35757352     1.64869152     0.28359776
 c      1.18302018     0.84326640    -0.28478658
 h     -0.33044280    -2.50886813    -0.38731361
 h     -1.92761614     1.42839984     0.41387735
 h      0.66086315     2.56509299     0.56161897
 h      2.27410904     1.28958047    -0.30201914
 o      2.32270312    -0.94518342     0.04379112
 h      2.98381667    -0.07385029     0.02361293
 c     -2.65190044    -0.31274640    -0.46771135
 h     -2.35174763     0.11554465    -1.42885430
 h     -3.34032644    -1.16271183    -0.79705580
 h     -3.10699591     0.46127079     0.25541092
 h     -1.08031094     0.87615600     1.68288443
          17

 c      1.05894715    -0.69825076    -0.14476139
 c     -0.22757177    -1.32729792    -0.08805755
 c     -1.24724851    -0.45093274     0.08923834
 c     -0.94065630     1.07836646     0.61542855
 c      0.36538923     1.63747518     0.28448286
 c      1.17782099     0.84992036    -0.28336159
 h     -0.30756599    -2.51472604    -0.40458087
 h     -1.87617864     1.45491232     0.42687528
 h      0.66039292     2.61522131     0.52339864
 h      2.18166246     1.27609350    -0.29250661
 o      2.31479358    -0.94717470     0.05151145
 h      3.00941121    -0.03586406     0.03922427
 c     -2.65159169    -0.31168461    -0.46279032
 h     -2.36085682     0.15370020    -1.48151606
 h     -3.39289985    -1.17567833    -0.73436500
 h     -3.15986328     0.45511436     0.25675060
 h     -1.11010189     0.88215679     1.63939301
          17

 c      1.05930501    -0.69649752    -0.15454182
 c     -0.22732247    -1.32490830    -0.08417671
 c     -1.22714924    -0.44833370     0.07358872
 c     -0.93900928     1.06789909     0.62206752
 c      0.36995733     1.62711905     0.28621866
 c      1.17409837     0.85399177    -0.28250892
 h     -0.28458528    -2.49185606    -0.41292529
 h     -1.83964525     1.50560245     0.42908427
 h      0.66073231     2.68082448     0.48917991
 h      2.09392859     1.25968495    -0.29152904
 o      2.30824691    -0.94992534     0.05930193
 h      3.00604244    -0.03121067     0.05297118
 c     -2.65222805    -0.31114085    -0.45778822
 h     -2.37641322     0.19059276    -1.52219409
 h     -3.43029339    -1.17913637    -0.66397435
 h     -3.21139086     0.43603588     0.24210673
 h     -1.13582314     0.88769319     1.61666202
          17

 c      1.06115621    -0.68998015    -0.16375712
 c     -0.22551519    -1.32561090    -0.08152729
 c     -1.20824507    -0.44277629     0.05760741
 c     -0.93644893     1.05446607     0.62724674
 c      0.37094476     1.61975582     0.28959371
 c      1.16999234     0.85388358    -0.28256022
 h     -0.26319946    -2.44300976    -0.41244249
 h     -1.82121602     1.57930162     0.41866605
 h      0.65673843     2.74148180     0.45551502
 h      2.04332658     1.25214107    -0.30123487
 o      2.30316944    -0.95326855     0.06713713
 h      2.97383216    -0.06100782     0.06459527
 c     -2.65394145    -0.31096249    -0.45326272
 h     -2.40041662     0.22030469    -1.54276371
 h     -3.44878737    -1.17206920    -0.58942906
 h     -3.25673598     0.40633298     0.21349089
 h     -1.15868950     0.89012053     1.62518740
          17

 c      1.06428541    -0.67883318    -0.17217387
 c     -0.22163176    -1.32892479    -0.08016202
 c     -1.19149485    -0.43394188     0.04158112
 c     -0.93372078     1.03887765     0.63080938
 c      0.36824942     1.61661773     0.29497337
 c      1.16401959     0.84854843    -0.28367736
 h     -0.24515169    -2.37655874    -0.40483865
 h     -1.81112626     1.66721058     0.39808949
 h      0.64569915     2.78363167     0.42155944
 h      2.05394536     1.26331675    -0.32356799
 o      2.29945758    -0.95726807     0.07498148
 h      2.91635151    -0.12215228     0.07395223
 c     -2.65665215    -0.31112919    -0.44953957
 h     -2.43329770     0.23905828    -1.53984183
 h     -3.44727590    -1.15647233    -0.51496404
 h     -3.29311030     0.37063192     0.17516593
 h     -1.17884673     0.88934690     1.66204779
          17

 c      1.06841155    -0.66347248    -0.17955565
 c     -0.21534762    -1.33336880    -0.07986407
 c     -1.17758446    -0.42180738     0.02578734
 c     -0.93201126     1.02226120     0.63336809
 c      0.36213271     1.61802772     0.30231199
 c      1.15741156     0.83869011    -0.28591454
 h     -0.23205083    -2.30934171    -0.39453561
 h     -1.79663118     1.75610354     0.37218256
 h      0.62666474     2.80046820     0.38803574
 h      2.11272549     1.28794346    -0.35879666
 o      2.29655785    -0.96251306     0.08278183
 h      2.84403802    -0.20256980     0.08106039
 c     -2.65997995    -0.31168934    -0.44683596
 h     -2.47451502     0.24468852    -1.51360084
 h     -3.42737414    -1.13723346    -0.44489663
 h     -3.32026184     0.33570108     0.13338738
 h     -1.19477896     0.88701120     1.71321261
          17

 c      1.07320654    -0.64462431    -0.18567418
 c     -0.20659619    -1.33639105    -0.08009690
 c     -1.16689400    -0.40668853     0.01048363
 c     -0.93213181     1.00575721     0.63572017
 c      0.35323272     1.62354206     0.31119607
 c      1.15265937     0.82621873    -0.28929099
 h     -0.22510607    -2.26721113    -0.38926209
 h     -1.76987117     1.83384503     0.34561714
 h      0.59977622     2.79029012     0.35641189
 h      2.18667713     1.31216689    -0.40420461
 o      2.29297696    -0.97079705     0.09046481
 h      2.78217694    -0.27009793     0.08614657
 c     -2.66323127    -0.31269903    -0.44525201
 h     -2.52277154     0.23662729    -1.46769286
 h     -3.39344329    -1.12187920    -0.38291051
 h     -3.34046750     0.30957424     0.09561830
 h     -1.20476746     0.88463715     1.76303082
          17

 c      1.07834732    -0.62329186    -0.19033073
 c     -0.19557434    -1.33552832    -0.08033122
 c     -1.15953560    -0.38918297    -0.00411221
 c     -0.93433502     0.99037281     0.63845756
 c      0.34243131     1.63204110     0.32093301
 c      1.15122145     0.81315585    -0.29369657
 h     -0.22486816    -2.27213835    -0.39621825
 h     -1.72861912     1.89186738     0.32184385
 h      0.56614981     2.75615205     0.32848319
 h      2.25098417     1.32593146    -0.45568309
 o      2.28650245    -0.98496349     0.09796058
 h      2.76779419    -0.27520185     0.08944155
 c     -2.66558862    -0.31418686    -0.44457783
 h     -2.57603280     0.21657179    -1.41037286
 h     -3.35185195    -1.11940356    -0.33126671
 h     -3.35714994     0.29928361     0.06873049
 h     -1.20802699     0.88294336     1.79998516
          17

 c      1.08361725    -0.60068190    -0.19336903
 c     -0.18274281    -1.33045673    -0.08070294
 c     -1.15541945    -0.37005401    -0.01785587
 c     -0.93845954     0.97695804     0.64191486
 c      0.33064524     1.64176350     0.33070951
 c      1.15333194     0.80140328    -0.29887715
 h     -0.23078307    -2.31950345    -0.41430551
 h     -1.67448795     1.92515040     0.30303598
 h      0.52811740     2.70720320     0.30601755
 h      2.29276655     1.32482831    -0.50947717
 o      2.27728852    -1.00460136     0.10520806
 h      2.80072944    -0.22052060     0.09138323
 c     -2.66652561    -0.31624631    -0.44396492
 h     -2.63174273     0.18965292    -1.35621137
 h     -3.30870938    -1.13731349    -0.29046923
 h     -3.37209614     0.30778571     0.05671286
 h     -1.20480547     0.88205188     1.81750131
          17

 c      1.08898232    -0.57814986    -0.19465764
 c     -0.16880520    -1.32266986    -0.08191191
 c     -1.15430904    -0.35013295    -0.03070822
 c     -0.94408708     0.96619209     0.64622036
 c      0.31864071     1.65031850     0.33978033
 c      1.15857762     0.79274792    -0.30452981
 h     -0.24078593    -2.38313075    -0.43536634
 h     -1.61149071     1.93169666     0.29028475
 h      0.48940989     2.66059515     0.29017602
 h      2.30655565     1.30796253    -0.56266185
 o      2.26752505    -1.02628669     0.11211421
 h      2.84773561    -0.15718931     0.09308450
 c     -2.66611847    -0.31923525    -0.44182831
 h     -2.68783560     0.16433130    -1.32518555
 h     -3.26689835    -1.17763568    -0.25997664
 h     -3.38357199     0.33240351     0.05958230
 h     -1.19615730     0.88177998     1.81318896
          17

 c      1.09452500    -0.55712833    -0.19407426
 c     -0.15457727    -1.31356972    -0.08457489
 c     -1.15586500    -0.33025840    -0.04273574
 c     -0.95062674     0.95851565     0.65131589
 c      0.30699741     1.65503114     0.34761678
 c      1.16637142     0.78874552    -0.31039344
 h     -0.25203975    -2.43854014    -0.45192676
 h     -1.54544316     1.91251431     0.28363900
 h      0.45434739     2.63905199     0.28089710
 h      2.29102307     1.27629267    -0.61303349
 o      2.25854270    -1.04778851     0.11858669
 h      2.88777574    -0.11715703     0.09547777
 c     -2.66489207    -0.32360378    -0.43665466
 h     -2.74396786     0.14723690    -1.33279779
 h     -3.22533013    -1.23525552    -0.23931982
 h     -3.38737395     0.36633223     0.07435971
 h     -1.18382112     0.88177290     1.78846214
          17

 c      1.10029580    -0.53896288    -0.19151928
 c     -0.14083962    -1.30381581    -0.08900637
 c     -1.15968157    -0.31122493    -0.05406991
 c     -0.95734049     0.95398908     0.65692423
 c      0.29630828     1.65420379     0.35389722
 c      1.17611473     0.79053424    -0.31628259
 h     -0.26194173    -2.47114677    -0.45987966
 h     -1.48398624     1.87245281     0.28178252
 h      0.42528329     2.65693283     0.27743127
 h      2.24782641     1.23221424    -0.65912000
 o      2.25084405    -1.06809190     0.12455050
 h      2.91253204    -0.11269386     0.09917562
 c     -2.66351556    -0.32929948    -0.42833388
 h     -2.80013547     0.13588878    -1.37595683
 h     -3.18123124    -1.30049903    -0.22830873
 h     -3.37934353     0.40155526     0.09685837
 h     -1.17025348     0.88151022     1.74903191
          17

 c      1.10621142    -0.52469505    -0.18693939
 c     -0.12825719    -1.29353531    -0.09529436
 c     -1.16531459    -0.29373184    -0.06484959
 c     -0.96332705     0.95211825     0.66250029
 c      0.28733826     1.64834480     0.35835824
 c      1.18708568     0.79860272    -0.32202743
 h     -0.26850438    -2.47417462    -0.45766815
 h     -1.43679476     1.82168744     0.28133336
 h      0.40103473     2.70594466     0.27997185
 h      2.18255949     1.18016170    -0.70072659
 o      2.24460759    -1.08670680     0.12994724
 h      2.91943763    -0.14775127     0.10472999
 c     -2.66265481    -0.33582933    -0.41807230
 h     -2.85418988     0.12142701    -1.43608442
 h     -3.13262613    -1.36316755    -0.22651671
 h     -3.35704799     0.43096262     0.12297041
 h     -1.15869637     0.88023513     1.70586710
          17

 c      1.11204140    -0.51489197    -0.18034580
 c     -0.11735032    -1.28256840    -0.10338802
 c     -1.17230316    -0.27834487    -0.07517842
 c     -0.96755054     0.95182993     0.66728844
 c      0.28084767     1.63939711     0.36077536
 c      1.19810550     0.81257872    -0.32728094
 h     -0.27038324    -2.44596092    -0.44530660
 h     -1.41495701     1.77594427     0.27642353
 h      0.37906961     2.76383417     0.28944086
 h      2.10795961     1.12774268    -0.74056966
 o      2.23988066    -1.10341184     0.13473640
 h      2.90881829    -0.22226629     0.11264322
 c     -2.66277788    -0.34280545    -0.40724530
 h     -2.90263181     0.09670287    -1.49400072
 h     -3.07927468    -1.41511854    -0.23292326
 h     -3.32032429     0.44931297     0.14934419
 h     -1.15291588     0.87692089     1.67463210
          17

 c      1.11747148    -0.50959829    -0.17182265
 c     -0.10848118    -1.27054025    -0.11312957
 c     -1.18018626    -0.26548358    -0.08510596
 c     -0.96915109     0.95195805     0.67062330
 c      0.27736444     1.62929562     0.36104840
 c      1.20725493     0.83121335    -0.33124912
 h     -0.26692667    -2.38916996    -0.42403567
 h     -1.42751660     1.75070125     0.26086793
 h      0.35775986     2.81086882     0.30609893
 h      2.04672026     1.08589840    -0.78690131
 o      2.23651734    -1.11832644     0.13890161
 h      2.88434343    -0.33114915     0.12314472
 c     -2.66401139    -0.35012054    -0.39686311
 h     -2.94243860     0.05883585    -1.53679843
 h     -3.02254339    -1.45119981    -0.24588368
 h     -3.27129211     0.45360986     0.17378863
 h     -1.15606715     0.87058197     1.66982613
          17

 c      1.12221376    -0.50841145    -0.16152830
 c     -0.10183000    -1.25675287    -0.12423633
 c     -1.18851490    -0.25542120    -0.09462660
 c     -0.96807295     0.95218759     0.67230984
 c      0.27708636     1.61949194     0.35923126
 c      1.21260762     0.85287487    -0.33283451
 h     -0.25846813    -2.31211516    -0.39656359
 h     -1.47516379     1.74942691     0.23401342
 h      0.33669120     2.83516073     0.32920623
 h      2.02273624     1.06439839    -0.85183104
 o      2.23382570    -1.13228948     0.14246151
 h      2.85776233    -0.45853335     0.13596514
 c     -2.66613951    -0.35786625    -0.38763096
 h     -2.97170401     0.00804108    -1.55735922
 h     -2.96497028    -1.46944060    -0.26323054
 h     -3.21419855     0.44335875     0.19561671
 h     -1.16890361     0.86107419     1.69449438
          17

 c      1.12613166    -0.51060604    -0.14969423
 c     -0.09735662    -1.23994538    -0.13626205
 c     -1.19685734    -0.24826720    -0.10368454
 c     -0.96529895     0.95322012     0.67266791
 c      0.27985136     1.61105330     0.35554286
 c      1.21425901     0.87633501    -0.33182543
 h     -0.24689222    -2.23168280    -0.36756340
 h     -1.54812882     1.76125040     0.20301006
 h      0.31626018     2.83136079     0.35733518
 h      2.03732463     1.06439704    -0.93767371
 o      2.22988771    -1.14739251     0.14546610
 h      2.85884718    -0.56966763     0.15045883
 c     -2.66867660    -0.36624487    -0.38011682
 h     -2.98954918    -0.05367766    -1.55253506
 h     -2.90983121    -1.47117898    -0.28238199
 h     -3.15511626     0.42080541     0.21597958
 h     -1.18916014     0.84948936     1.73747413
          17

 c      1.12934013    -0.51520920    -0.13662688
 c     -0.09483247    -1.21826477    -0.14863741
 c     -1.20479194    -0.24394278    -0.11218207
 c     -0.96227659     0.95588468     0.67223115
 c      0.28516488     1.60477260     0.35037459
 c      1.21435464     0.90073292    -0.32945031
 h     -0.23580095    -2.17381335    -0.34320782
 h     -1.63206663     1.77218989     0.17730215
 h      0.29730264     2.79898671     0.38870321
 h      2.06890820     1.08040020    -1.03066384
 o      2.22224647    -1.16578795     0.14794868
 h      2.92421029    -0.63015607     0.16649162
 c     -2.67097039    -0.37549130    -0.37481566
 h     -2.99603124    -0.12314205    -1.52228110
 h     -2.86069052    -1.46128756    -0.30044729
 h     -3.10123327     0.39073746     0.23793842
 h     -1.21295747     0.83752016     1.78233694
          17

 c      1.13217112    -0.52106211    -0.12270465
 c     -0.09409548    -1.19037576    -0.16096453
 c     -1.21190694    -0.24217975    -0.11999536
 c     -0.96029290     0.96054764     0.67144526
 c      0.29228275     1.60111944     0.34426282
 c      1.21507983     0.92512902    -0.32726400
 h     -0.22841168    -2.16050208    -0.32766876
 h     -1.71414972     1.77318002     0.16370662
 h      0.28084107     2.74229733     0.42145361
 h      2.09658473     1.10705634    -1.11418035
 o      2.21194642    -1.18638849     0.14999892
 h      3.03437958    -0.65837815     0.18348824
 c     -2.67233830    -0.38575001    -0.37201594
 h     -2.99237758    -0.19610770    -1.47018899
 h     -2.82084504    -1.44810602    -0.31436956
 h     -3.05944418     0.35901274     0.26559078
 h     -1.23647765     0.82671806     1.81581723
          17

 c      1.13504924    -0.52695042    -0.10834215
 c     -0.09534987    -1.15733794    -0.17332323
 c     -1.21784601    -0.24253496    -0.12698606
 c     -0.96025071     0.96712502     0.67055026
 c      0.30031127     1.60003046     0.33781240
 c      1.21791067     0.94848579    -0.32642646
 h     -0.22418495    -2.18750710    -0.31948645
 h     -1.78502085     1.76058105     0.16565535
 h      0.26784485     2.67186090     0.45410208
 h      2.10893331     1.14088262    -1.17708603
 o      2.20183615    -1.20732564     0.15182856
 h      3.14186791    -0.68562697     0.19926846
 c     -2.67219714    -0.39694299    -0.37141350
 h     -2.98167885    -0.26724572    -1.40553336
 h     -2.79265680    -1.44204850    -0.32116016
 h     -3.03447240     0.32958946     0.30172345
 h     -1.25672100     0.81822169     1.83006217
          17

 c      1.13840423    -0.53178225    -0.09394162
 c     -0.09897194    -1.12210258    -0.18601676
 c     -1.22238054    -0.24443301    -0.13300755
 c     -0.96268414     0.97526607     0.66958703
 c      0.30834566     1.60065094     0.33155249
 c      1.22376596     0.96984721    -0.32767823
 h     -0.22010953    -2.22951958    -0.31462771
 h     -1.83845964     1.73433998     0.18407499
 h      0.25885575     2.60660925     0.48642928
 h      2.10151636     1.17961342    -1.21346195
 o      2.19352477    -1.22788947     0.15362774
 h      3.21934411    -0.72438628     0.21199471
 c     -2.67009439    -0.40883276    -0.37165376
 h     -2.96983648    -0.33063257    -1.34590160
 h     -2.77696765    -1.45186756    -0.31827154
 h     -3.02775536     0.30212739     0.34525199
 h     -1.27160829     0.81272089     1.82190630
          17

 c      1.14259427    -0.53471731    -0.07987252
 c     -0.10509089    -1.08748643    -0.19921930
 c     -1.22546129    -0.24723021    -0.13790874
 c     -0.96781199     0.98449447     0.66842339
 c      0.31562340     1.60149507     0.32578592
 c      1.23315018     0.98848194    -0.33142207
 h     -0.21409805    -2.26296156    -0.31063958
 h     -1.87082106     1.69660823     0.21812584
 h      0.25365405     2.57101129     0.52029053
 h      2.07391190     1.22161924    -1.22085120
 o      2.18758558    -1.24796899     0.15552111
 h      3.25593376    -0.77685629     0.22069918
 c     -2.66569957    -0.42133016    -0.37045914
 h     -2.96513096    -0.38148614    -1.31507761
 h     -2.77296504    -1.47992602    -0.30416332
 h     -3.03791543     0.27280944     0.39106400
 h     -1.27993662     0.81039790     1.79207288
          17

 c      1.14784016    -0.53520566    -0.06648204
 c     -0.11341305    -1.05542248    -0.21293629
 c     -1.22723167    -0.25026047    -0.14153600
 c     -0.97552956     0.99428337     0.66674988
 c      0.32156796     1.60166618     0.32067745
 c      1.24614952     1.00393152    -0.33770997
 h     -0.20569216    -2.27408692    -0.30697541
 h     -1.88112605     1.65128673     0.26539198
 h      0.25189811     2.57995589     0.55774799
 h      2.02866846     1.26573969    -1.19968315
 o      2.18409664    -1.26762175     0.15758487
 h      3.24834093    -0.84177564     0.22498277
 c     -2.65907811    -0.43468171    -0.36608732
 h     -2.97342008    -0.41822745    -1.32761411
 h     -2.77860265    -1.52081425    -0.27890379
 h     -3.06201935     0.23735860     0.43247601
 h     -1.28146181     0.81072469     1.74524557
          17

 c      1.15420755    -0.53296129    -0.05411398
 c     -0.12322946    -1.02711248    -0.22706567
 c     -1.22801033    -0.25285505    -0.14373822
 c     -0.98529568     1.00407419     0.66404450
 c      0.32572931     1.60200865     0.31657062
 c      1.26230310     1.01596245    -0.34609779
 h     -0.19544696    -2.25696302    -0.30410327
 h     -1.87215839     1.60441407     0.32159305
 h      0.25443237     2.62466836     0.59670143
 h      1.97209808     1.31168597    -1.15442894
 o      2.18281960    -1.28695516     0.15985799
 h      3.19788215    -0.91632329     0.22483914
 c     -2.65104722    -0.44940397    -0.35883273
 h     -2.99259012    -0.44191712    -1.37334752
 h     -2.79121643    -1.56484850    -0.24431281
 h     -3.09653774     0.19322196     0.46378970
 h     -1.27713145     0.81208289     1.69090896
          17

 c      1.16165077    -0.52790918    -0.04311500
 c     -0.13350980    -1.00324981    -0.24143885
 c     -1.22826218    -0.25435362    -0.14438218
 c     -0.99594762     1.01323640     0.65958212
 c      0.32785836     1.60420468     0.31391421
 c      1.28036587     1.02440590    -0.35536172
 h     -0.18441569    -2.21083680    -0.30294088
 h     -1.85259852     1.56511518     0.38019656
 h      0.26271806     2.68316043     0.63132544
 h      1.91656676     1.36152241    -1.09654290
 o      2.18301584    -1.30616769     0.16232970
 h      3.11334063    -0.99534274     0.22081305
 c     -2.64285895    -0.46609436    -0.35021621
 h     -3.01537626    -0.45436524    -1.42848452
 h     -2.80798440    -1.60267174    -0.20345319
 h     -3.13783793     0.14005042     0.48138253
 h     -1.26914200     0.81141269     1.64367874
          17

 c      1.17008588    -0.52013104    -0.03382442
 c     -0.14306052    -0.98406215    -0.25584348
 c     -1.22854758    -0.25412824    -0.14336784
 c     -1.00569737     1.02100392     0.65267586
 c      0.32800325     1.60942766     0.31292942
 c      1.29824919     1.02887703    -0.36337096
 h     -0.17389597    -2.13949432    -0.30464684
 h     -1.83826898     1.54576429     0.43312691
 h      0.27745298     2.73659063     0.65622389
 h      1.88155311     1.42213095    -1.04619513
 o      2.18275415    -1.32573507     0.16489542
 h      3.02201440    -1.06821892     0.21464540
 c     -2.63565164    -0.48522610    -0.34155999
 h     -3.03511830    -0.45762000    -1.47322618
 h     -2.82618533    -1.62788702    -0.15988036
 h     -3.18249689     0.07937976     0.48379429
 h     -1.25997007     0.80471265     1.61972511
          17

 c      1.17943303    -0.50981397    -0.02654896
 c     -0.15073477    -0.96913830    -0.27004068
 c     -1.22942543    -0.25164280    -0.14063994
 c     -1.01286570     1.02663811     0.64318505
 c      0.32643929     1.61806956     0.31354176
 c      1.31393330     1.02886475    -0.36806398
 h     -0.16526903    -2.05290135    -0.31059427
 h     -1.84609590     1.55773065     0.47430169
 h      0.29832747     2.77364403     0.66827549
 h      1.88447223     1.50300092    -1.02182252
 o      2.17810369    -1.34658731     0.16732284
 h      2.98297414    -1.11629209     0.20984156
 c     -2.63024386    -0.50705778    -0.33364613
 h     -3.04758658    -0.45392241    -1.49618691
 h     -2.84335671    -1.63781153    -0.11705107
 h     -3.22765527     0.01420250     0.47157465
 h     -1.25016531     0.78931671     1.62723365
          17

 c      1.18958800    -0.49719907    -0.02153073
 c     -0.15567162    -0.95709481    -0.28377703
 c     -1.23132136    -0.24655778    -0.13620444
 c     -1.01725486     1.03002966     0.63175773
 c      0.32355227     1.62997453     0.31548575
 c      1.32710568     1.02484563    -0.36929558
 h     -0.15973607    -1.97043698    -0.32242835
 h     -1.87906041     1.60208897     0.50362839
 h      0.32435058     2.78891898     0.66645047
 h      1.92293738     1.60245027    -1.01950748
 o      2.16651254    -1.36910855     0.16948678
 h      3.03456730    -1.12975614     0.20815447
 c     -2.62712356    -0.53160952    -0.32690486
 h     -3.05055857    -0.44560447    -1.49232532
 h     -2.85744450    -1.63346743    -0.07793241
 h     -3.27141105    -0.05144823     0.44709504
 h     -1.23754753     0.76628764     1.65961626
          17

 c      1.20038976    -0.48258596    -0.01892863
 c     -0.15744707    -0.94555987    -0.29679141
 c     -1.23444373    -0.23882832    -0.13014445
 c     -1.02024021     1.03196810     0.61951500
 c      0.31979880     1.64461417     0.31836401
 c      1.33879485     1.01858491    -0.36830525
 h     -0.15791954    -1.92036158    -0.34202939
 h     -1.92283956     1.66740253     0.52503162
 h      0.35410641     2.78137446     0.65135152
 h      1.97937054     1.70419258    -1.01974782
 o      2.15131995    -1.39207984     0.17156336
 h      3.12346897    -1.12511172     0.20666458
 c     -2.62645366    -0.55861896    -0.32158176
 h     -3.04328076    -0.43503017    -1.46095386
 h     -2.86699307    -1.61954237    -0.04465947
 h     -3.31304549    -0.11296599     0.41418564
 h     -1.21944721     0.73974718     1.70130984
          17

 c      1.21165854    -0.46642060    -0.01880980
 c     -0.15602386    -0.93257798    -0.30885287
 c     -1.23881517    -0.22872155    -0.12262228
 c     -1.02335419     1.03361009     0.60760766
 c      0.31566560     1.66109873     0.32165528
 c      1.34988413     1.01195378    -0.36599881
 h     -0.15975126    -1.92311905    -0.37091216
 h     -1.96007402     1.73864000     0.54190345
 h      0.38598220     2.75431476     0.62511801
 h      2.03841716     1.79134170    -1.00785099
 o      2.13583975    -1.41433491     0.17366109
 h      3.19763724    -1.11793090     0.20342350
 c     -2.62806318    -0.58748862    -0.31774895
 h     -3.02639281    -0.42449592    -1.40536617
 h     -2.87137840    -1.60427004    -0.01815091
 h     -3.35282885    -0.16579158     0.37744419
 h     -1.19473132     0.71438109     1.73757932
          17

 c      1.22320584    -0.44931989    -0.02115365
 c     -0.15162441    -0.91856424    -0.31987609
 c     -1.24433881    -0.21677095    -0.11387501
 c     -1.02746186     1.03603475     0.59696138
 c      0.31158032     1.67807736     0.32471639
 c      1.36074804     1.00632962    -0.36264679
 h     -0.16474665    -1.96877822    -0.40876640
 h     -1.97959247     1.80394634     0.55590495
 h      0.41858867     2.71677717     0.59163693
 h      2.09142156     1.85324114    -0.97762784
 o      2.12149911    -1.43517664     0.17576561
 h      3.23529740    -1.11568674     0.19819373
 c     -2.63146074    -0.61732954    -0.31513703
 h     -3.00238388    -0.41580930    -1.33410915
 h     -2.87092560    -1.59838941     0.00211998
 h     -3.39131498    -0.20627781     0.34124471
 h     -1.16388480     0.69392608     1.75869925
          17

 c      1.23481218    -0.43202572    -0.02586863
 c     -0.14467888    -0.90540334    -0.32995186
 c     -1.25081399    -0.20372225    -0.10421619
 c     -1.03279701     1.04015479     0.58822433
 c      0.30781228     1.69366564     0.32680770
 c      1.37146592     1.00265200    -0.35819311
 h     -0.17194224    -2.02833888    -0.45295664
 h     -1.97651461     1.85568825     0.56762027
 h      0.45149867     2.68475258     0.55648655
 h      2.13416138     1.88445041    -0.92785026
 o      2.10880094    -1.45413301     0.17780841
 h      3.22969670    -1.12190053     0.19140032
 c     -2.63590780    -0.64724282    -0.31282197
 h     -2.97634593    -0.40925738    -1.26317841
 h     -2.86651516    -1.61197193     0.01758104
 h     -3.42835036    -0.23259628     0.30880192
 h     -1.12833239     0.68088013     1.75979699
          17

 c      1.24620710    -0.41533601    -0.03281162
 c     -0.13578647    -0.89449924    -0.33921743
 c     -1.25792812    -0.19046517    -0.09403095
 c     -1.03919864     1.04672428     0.58178231
 c      0.30443495     1.70581525     0.32723336
 c      1.38201176     1.00155345    -0.35247595
 h     -0.17996013    -2.07745878    -0.49994892
 h     -1.95016199     1.88955862     0.57719147
 h      0.48567697     2.67730353     0.52539803
 h      2.16475986     1.88277723    -0.85962062
 o      2.09787976    -1.47084432     0.17970011
 h      3.18042130    -1.13840107     0.18369192
 c     -2.64060884    -0.67679023    -0.30910306
 h     -2.95566556    -0.40247150    -1.21537370
 h     -2.85862987    -1.64956055     0.02897051
 h     -3.46244665    -0.24524243     0.28174666
 h     -1.08988433     0.67663064     1.73978813
          17

 c      1.25705981    -0.40003947    -0.04180430
 c     -0.12562964    -0.88633920    -0.34776098
 c     -1.26528361    -0.17793363    -0.08374999
 c     -1.04627041     1.05629930     0.57774566
 c      0.30150072     1.71345942     0.32560753
 c      1.39232016     1.00339054    -0.34529798
 h     -0.18737169    -2.10240025    -0.54653047
 h     -1.90286578     1.90399188     0.58464202
 h      0.52174175     2.70353630     0.50110037
 h      2.18293975     1.84848719    -0.77538494
 o      2.08858267    -1.48506384     0.18134229
 h      3.09220895    -1.16562663     0.17582407
 c     -2.64510940    -0.70609253    -0.30235299
 h     -2.94595525    -0.39221306    -1.20905829
 h     -2.84679187    -1.70751905     0.03509459
 h     -3.49100288    -0.24683026     0.26031798
 h     -1.05040247     0.68150312     1.70087665
          17

 c      1.26697682    -0.38685757    -0.05264503
 c     -0.11488734    -0.88080138    -0.35561242
 c     -1.27245982    -0.16699495    -0.07381289
 c     -1.05341944     1.06912928     0.57587618
 c      0.29932139     1.71728307     0.32192644
 c      1.40222047     1.00815813    -0.33639712
 h     -0.19292493    -2.09713962    -0.59014261
 h     -1.84007981     1.90062585     0.59004977
 h      0.55706981     2.75373148     0.48235756
 h      2.19067198     1.78500228    -0.67897526
 o      2.08014445    -1.49676636     0.18263526
 h      2.98013336    -1.20103619     0.16856299
 c     -2.64963793    -0.73520938    -0.29249023
 h     -2.94566873    -0.38015629    -1.24177117
 h     -2.83009713    -1.77644929     0.03355375
 h     -3.51115903    -0.24133706     0.24388464
 h     -1.01152870     0.69456489     1.64886058
          17

 c      1.27551402    -0.37639215    -0.06511705
 c     -0.10417658    -0.87742666    -0.36276138
 c     -1.27907845    -0.15835083    -0.06463294
 c     -1.05978203     1.08498188     0.57548696
 c      0.29842307     1.71888961     0.31632460
 c      1.41120294     1.01528565    -0.32537022
 h     -0.19562720    -2.06071473    -0.62892044
 h     -1.77164522     1.88609060     0.59368905
 h      0.58663821     2.80898777     0.46669063
 h      2.19464979     1.70118891    -0.57612429
 o      2.07034550    -1.50643316     0.18350596
 h      2.88283191    -1.23464264     0.16224420
 c     -2.65476262    -0.76379352    -0.28082468
 h     -2.94827496    -0.37343394    -1.29418571
 h     -2.80806550    -1.84571744     0.02241106
 h     -3.52069120    -0.23322335     0.23149143
 h     -0.97430526     0.71325519     1.59380742
          17

 c      1.28222246    -0.36908255    -0.07899429
 c     -0.09402805    -0.87549277    -0.36916036
 c     -1.28483489    -0.15247391    -0.05655861
 c     -1.06413037     1.10293101     0.57544998
 c      0.29929466     1.71972555     0.30889662
 c      1.41806038     1.02343691    -0.31167405
 h     -0.19485214    -1.99666595    -0.66191394
 h     -1.71314965     1.87439174     0.59616897
 h      0.60605032     2.85358331     0.45243620
 h      2.21025891     1.61374024    -0.47420945
 o      2.05542283    -1.51512964     0.18396417
 h      2.86352017    -1.24794513     0.15591155
 c     -2.66080675    -0.79139256    -0.26877658
 h     -2.94809759    -0.37894719    -1.34684692
 h     -2.78102391    -1.90647050     0.00110344
 h     -3.51867967    -0.22666076     0.22235500
 h     -0.93869062     0.73335874     1.54954941
          17

 c      1.28671536    -0.36520363    -0.09404200
 c     -0.08488215    -0.87389773    -0.37468995
 c     -1.28948995    -0.14959905    -0.04983357
 c     -1.06509102     1.12144044     0.57454716
 c      0.30225055     1.72077928     0.29970482
 c      1.42107280     1.03095128    -0.29493839
 h     -0.19062136    -1.91450112    -0.68983028
 h     -1.68305829     1.88484582     0.59845035
 h      0.61282561     2.87832356     0.43891264
 h      2.25944002     1.54220635    -0.37869914
 o      2.03521430    -1.52283546     0.18399002
 h      2.92790481    -1.24068188     0.14922813
 c     -2.66767770    -0.81766499    -0.25735562
 h     -2.94217142    -0.40047253    -1.38706570
 h     -2.75005024    -1.95277585    -0.02950967
 h     -3.50592125    -0.22492086     0.21625336
 h     -0.90359567     0.75043121     1.52938366
          17

 c      1.28869735    -0.36489166    -0.11000768
 c     -0.07705317    -0.87096497    -0.37905949
 c     -1.29285341    -0.14975007    -0.04456689
 c     -1.06204416     1.13937304     0.57214804
 c      0.30736298     1.72267162     0.28886024
 c      1.41990710     1.03727354    -0.27538037
 h     -0.18410101    -1.83222631    -0.71645280
 h     -1.69054567     1.92778690     0.60146965
 h      0.60625724     2.87939032     0.42605363
 h      2.34890059     1.49215330    -0.28881470
 o      2.01377120    -1.52830359     0.18342716
 h      3.01419758    -1.23291261     0.14415536
 c     -2.67494812    -0.84238188    -0.24725556
 h     -2.92958520    -0.43904004    -1.40798185
 h     -2.71672549    -1.98184376    -0.06742480
 h     -3.48505074    -0.22993550     0.21372958
 h     -0.86826480     0.76280456     1.53842960
          17

 c      1.28797877    -0.36811140    -0.12661522
 c     -0.07069779    -0.86458798    -0.38174415
 c     -1.29477763    -0.15276061    -0.04072558
 c     -1.05575317     1.15695546     0.56856066
 c      0.31440948     1.72574251     0.27657767
 c      1.41677734     1.04304841    -0.25345671
 h     -0.17776269    -1.77498768    -0.74942700
 h     -1.72649725     1.99217148     0.60549018
 h      0.58713928     2.85726913     0.41414217
 h      2.45687783     1.45340809    -0.20205369
 o      1.99381008    -1.53086155     0.18215891
 h      3.08113134    -1.23600378     0.14198490
 c     -2.68196928    -0.86537919    -0.23900790
 h     -2.91067578    -0.49382102    -1.40658883
 h     -2.68282751    -1.99406606    -0.10979954
 h     -3.46034072    -0.24205938     0.21609974
 h     -0.83383574     0.77307360     1.57028789
          17

 c      1.28452978    -0.37457058    -0.14355767
 c     -0.06596168    -0.85347594    -0.38235846
 c     -1.29516356    -0.15827513    -0.03815118
 c     -1.04756074     1.17497178     0.56462057
 c      0.32287699     1.73001494     0.26315738
 c      1.41445885     1.04864383    -0.22944506
 h     -0.17377422    -1.76042438    -0.79578519
 h     -1.77348157     2.05743188     0.61002229
 h      0.55776386     2.81703303     0.40379714
 h      2.55611825     1.41688270    -0.11904476
 o      1.97645224    -1.53039981     0.18012784
 h      3.11224804    -1.25279015     0.14299294
 c     -2.68798126    -0.88650810    -0.23301264
 h     -2.88664070    -0.56254259    -1.38287711
 h     -2.64999455    -1.99308981    -0.15323057
 h     -3.43705706    -0.26022301     0.22521539
 h     -0.80295144     0.78598433     1.61226225
          17

 c      1.27851239    -0.38369533    -0.16048713
 c     -0.06320482    -0.83861340    -0.38138758
 c     -1.29397688    -0.16576670    -0.03659995
 c     -1.03855261     1.19378675     0.56110636
 c      0.33201894     1.73504518     0.24891313
 c      1.41489462     1.05375308    -0.20355120
 h     -0.17161260    -1.78121336    -0.85307937
 h     -1.81726465     2.10802541     0.61426126
 h      0.52201584     2.76982536     0.39622680
 h      2.62958854     1.37959983    -0.04195285
 o      1.96209970    -1.52707207     0.17730530
 h      3.10216466    -1.28258816     0.14699344
 c     -2.69224257    -0.90558839    -0.22941171
 h     -2.85949941    -0.64141021    -1.34037987
 h     -2.61935886    -1.98566623    -0.19404392
 h     -3.42023364    -0.28270747     0.24285913
 h     -0.77823726     0.80564831     1.65224154
          17

 c      1.27025199    -0.39469494    -0.17702155
 c     -0.06291671    -0.82238485    -0.38004341
 c     -1.29126704    -0.17460072    -0.03579614
 c     -1.02944349     1.21325294     0.55849762
 c      0.34097516     1.73982796     0.23408813
 c      1.41922915     1.05772690    -0.17601738
 h     -0.16910055    -1.81483585    -0.91069012
 h     -1.84908923     2.13589881     0.61739422
 h      0.48497955     2.73352070     0.39353692
 h      2.66939417     1.34191382     0.02719553
 o      1.95081801    -1.52118448     0.17368141
 h      3.05065280    -1.32318695     0.15359571
 c     -2.69416593    -0.92240863    -0.22781089
 h     -2.83223735    -0.72483247    -1.28807454
 h     -2.59124992    -1.98054105    -0.22860304
 h     -3.41307660    -0.30844872     0.26975938
 h     -0.76143370     0.83449215     1.68167851
          17

 c      1.26018240    -0.40666558    -0.19276597
 c     -0.06548595    -0.80691828    -0.37950606
 c     -1.28719152    -0.18411342    -0.03547577
 c     -1.02070418     1.23291883     0.55698850
 c      0.34900279     1.74323694     0.21884669
 c      1.42807863     1.05986749    -0.14711614
 h     -0.16475817    -1.84244784    -0.95843738
 h     -1.86428402     2.13824950     0.61867272
 h      0.45123958     2.72693718     0.39823628
 h      2.67287038     1.30535026     0.08688163
 o      1.94231448    -1.51318090     0.16926631
 h      2.96301698    -1.37109012     0.16224973
 c     -2.69339351    -0.93683581    -0.22699898
 h     -2.80880790    -0.80573225    -1.24242203
 h     -2.56523378    -1.98569659    -0.25355752
 h     -3.41585409    -0.33804306     0.30466089
 h     -0.75328906     0.87339139     1.69566038
          17

 c      1.24880229    -0.41868934    -0.20733202
 c     -0.07109884    -0.79363577    -0.38061157
 c     -1.28204382    -0.19366649    -0.03540595
 c     -1.01264176     1.25218028     0.55655345
 c      0.35571509     1.74517231     0.20343236
 c      1.44162083     1.05958225    -0.11711982
 h     -0.15832327    -1.85373924    -0.99009266
 h     -1.86114856     2.11577023     0.61738896
 h      0.42294190     2.75565134     0.41096051
 h      2.64072714     1.27182120     0.13613287
 o      1.93548602    -1.50365965     0.16408591
 h      2.85710476    -1.42098258     0.17229945
 c     -2.68978472    -0.94895190    -0.22517348
 h     -2.79334051    -0.87763384    -1.22428591
 h     -2.54065615    -2.00473741    -0.26603123
 h     -3.42612830    -0.37350276     0.34422004
 h     -0.75367449     0.92200613     1.69230655
          17

 c      1.23665338    -0.42990493    -0.22034713
 c     -0.07970798    -0.78342801    -0.38389365
 c     -1.27626587    -0.20267115    -0.03537935
 c     -1.00537359     1.27033548     0.55696698
 c      0.36107850     1.74696394     0.18829719
 c      1.45945809     1.05644552    -0.08630268
 h     -0.15039643    -1.84467202    -1.00287212
 h     -1.84100839     2.07231446     0.61284556
 h      0.40052632     2.80654580     0.42873169
 h      2.57770548     1.24355754     0.17481560
 o      1.92750167    -1.49332524     0.15813799
 h      2.77757650    -1.46611108     0.18360808
 c     -2.68339726    -0.95906142    -0.22118686
 h     -2.78832586    -0.93753016    -1.24473277
 h     -2.51729919    -2.03515083    -0.26394263
 h     -3.44009964    -0.41696136     0.38399487
 h     -0.76162491     0.97892530     1.67258543
          17

 c      1.22429875    -0.43951625    -0.23146380
 c     -0.09103358    -0.77681595    -0.38967075
 c     -1.27041800    -0.21059432    -0.03519226
 c     -0.99870066     1.28654308     0.55775837
 c      0.36530157     1.75026444     0.17395307
 c      1.48021661     1.05019694    -0.05502807
 h     -0.14215291    -1.81533616    -0.99652838
 h     -1.80956070     2.01581196     0.60432661
 h      0.38454859     2.86027989     0.44674345
 h      2.49632749     1.22352369     0.20468389
 o      1.91463947    -1.48265845     0.15131306
 h      2.78267649    -1.50362035     0.19790556
 c     -2.67446596    -0.96768973    -0.21558750
 h     -2.79348596    -0.98541287    -1.29356884
 h     -2.49553100    -2.06999094    -0.24650325
 h     -3.45398965    -0.46948116     0.41980447
 h     -0.77525541     1.04163400     1.64082478
          17

 c      1.21225110    -0.44672385    -0.24039023
 c     -0.10460937    -0.77394763    -0.39806619
 c     -1.26510772    -0.21696678    -0.03462354
 c     -0.99193433     1.29972098     0.55813462
 c      0.36880740     1.75610857     0.16079224
 c      1.50095500     1.04064468    -0.02396517
 h     -0.13522868    -1.76954515    -0.97322771
 h     -1.77901446     1.95955385     0.59100922
 h      0.37585204     2.90233065     0.46084169
 h      2.42372963     1.21643011     0.23158085
 o      1.89800573    -1.47192071     0.14363717
 h      2.85450849    -1.53545224     0.21538301
 c     -2.66331904    -0.97554906    -0.20981321
 h     -2.80667033    -1.02175197    -1.34959370
 h     -2.47592110    -2.10120327    -0.21449133
 h     -3.46479155    -0.53064498     0.44855905
 h     -0.79166540     1.10654100     1.60562772
          17

 c      1.20088986    -0.45072423    -0.24690756
 c     -0.11980451    -0.77445730    -0.40892333
 c     -1.26091430    -0.22138324    -0.03342774
 c     -0.98395082     1.30863186     0.55700368
 c      0.37215066     1.76481447     0.14907029
 c      1.51736443     1.02753503     0.00579636
 h     -0.13161193    -1.71624430    -0.93833932
 h     -1.76741936     1.92043747     0.57169441
 h      0.37511262     2.92485906     0.46830753
 h      2.40089095     1.22932588     0.26624403
 o      1.88145724    -1.46172723     0.13542512
 h      2.93257797    -1.55916233     0.23228214
 c     -2.65030296    -0.98334786    -0.20502704
 h     -2.82520271    -1.04695357    -1.39488916
 h     -2.45875210    -2.12224893    -0.17006123
 h     -3.47053016    -0.59869313     0.46848528
 h     -0.80722743     1.16956818     1.57972616
          17

 c      1.19042737    -0.45085220    -0.25085802
 c     -0.13586533    -0.77724186    -0.42167156
 c     -1.25831722    -0.22350955    -0.03135545
 c     -0.97403236     1.31255042     0.55334879
 c      0.37585454     1.77620598     0.13895713
 c      1.52704419     1.01095205     0.03353295
 h     -0.13329823    -1.67192850    -0.90158648
 h     -1.78784124     1.90933692     0.54458831
 h      0.38264929     2.92517002     0.46769420
 h      2.44660249     1.26581988     0.31463110
 o      1.86716944    -1.45273191     0.12696468
 h      2.98358065    -1.57143252     0.24536410
 c     -2.63575866    -0.99162593    -0.20182779
 h     -2.84650250    -1.06170730    -1.41860608
 h     -2.44371336    -2.12934949    -0.11628854
 h     -3.47035115    -0.67082611     0.47909949
 h     -0.81887734     1.22771474     1.57570515
          17

 c      1.18090546    -0.44674274    -0.25215015
 c     -0.15203804    -0.78052674    -0.43539451
 c     -1.25762914    -0.22310882    -0.02820055
 c     -0.96292257     1.31195255     0.54687098
 c      0.38032575     1.78975072     0.13055447
 c      1.53195886     0.99204588     0.05971155
 h     -0.14159789    -1.65929605    -0.87571816
 h     -1.83429803     1.92159540     0.50834510
 h      0.39841417     2.90467863     0.45867706
 h      2.53011690     1.31723229     0.36834014
 o      1.85597501    -1.44539773     0.11842677
 h      2.99550099    -1.57053436     0.25293862
 c     -2.62002478    -1.00068495    -0.20039679
 h     -2.86820702    -1.06708710    -1.41549705
 h     -2.42978732    -2.12183674    -0.05668271
 h     -3.46455288    -0.74354229     0.48111168
 h     -0.82589084     1.28036934     1.59739690
          17

 c      1.17223926    -0.43841863    -0.25077099
 c     -0.16766907    -0.78301281    -0.44947001
 c     -1.25897039    -0.22005858    -0.02384855
 c     -0.95228187     1.30804730     0.53817971
 c      0.38587942     1.80452056     0.12387459
 c      1.53486217     0.97244039     0.08503759
 h     -0.15670162    -1.69302132    -0.86842501
 h     -1.88767995     1.94354638     0.46367317
 h      0.42203787     2.86926098     0.44226816
 h      2.61323579     1.36986523     0.41634801
 o      1.84811256    -1.43998203     0.10989111
 h      2.96538977    -1.55594784     0.25428827
 c     -2.60344310    -1.01056165    -0.20064462
 h     -2.88819094    -1.06452915    -1.38439338
 h     -2.41526739    -2.10212612     0.00526784
 h     -3.45450568    -0.81299748     0.47626485
 h     -0.82997145     1.32833820     1.63601054
          17

 c      1.16427696    -0.42631330    -0.24678236
 c     -0.18223131    -0.78525235    -0.46416663
 c     -1.26227285    -0.21435962    -0.01830167
 c     -0.94350607     1.30201552     0.52825694
 c      0.39272713     1.81907523     0.11880236
 c      1.53719830     0.95352007     0.10982273
 h     -0.17802517    -1.76318552    -0.87512350
 h     -1.93076585     1.96346736     0.41301377
 h      0.45300746     2.83051393     0.42130345
 h      2.67463102     1.41354691     0.45277644
 o      1.84345353    -1.43653646     0.10135692
 h      2.89554058    -1.52805128     0.24943848
 c     -2.58635040    -1.02102728    -0.20223840
 h     -2.90476208    -1.05584226    -1.32803599
 h     -2.39790901    -2.07535187     0.06653318
 h     -3.44235661    -0.87539211     0.46705436
 h     -0.83349565     1.37196443     1.67677911
          17

 c      1.15683504    -0.41124883    -0.24030962
 c     -0.19538296    -0.78883349    -0.48008437
 c     -1.26726578    -0.20616241    -0.01169594
 c     -0.93736751     1.29480629     0.51789241
 c      0.40092323     1.83149693     0.11509027
 c      1.53946630     0.93636323     0.13410019
 h     -0.20432072    -1.84499342    -0.88563795
 h     -1.95332561     1.97450702     0.35928558
 h      0.49103349     2.80548805     0.40043081
 h      2.70547679     1.44222872     0.47566387
 o      1.84129199    -1.43488418     0.09270792
 h      2.79676122    -1.48837828     0.23975493
 c     -2.56903045    -1.03165018    -0.20448510
 h     -2.91730550    -1.04320272    -1.25438428
 h     -2.37529802    -2.04828047     0.12484566
 h     -3.43046934    -0.92737400     0.45631074
 h     -0.83821513     1.41068329     1.70694843
          17

 c      1.14970769    -0.39436029    -0.23153814
 c     -0.20702300    -0.79486403    -0.49745160
 c     -1.27346594    -0.19579323    -0.00431459
 c     -0.93414279     1.28718956     0.50752168
 c      0.41035921     1.84000528     0.11251713
 c      1.54177347     0.92183804     0.15780238
 h     -0.23373539    -1.91709113    -0.89261789
 h     -1.95080975     1.97349142     0.30515733
 h      0.53609183     2.80983483     0.38399168
 h      2.70304533     1.45245594     0.48494707
 o      1.83961917    -1.43462605     0.08359120
 h      2.70010051    -1.43981394     0.23007894
 c     -2.55160001    -1.04196224    -0.20610915
 h     -2.92757952    -1.02893313    -1.17867056
 h     -2.34548637    -2.02722869     0.17856663
 h     -3.42070125    -0.96641503     0.44671874
 h     -0.84508480     1.44351017     1.71852356
          17

 c      1.14264477    -0.37695326    -0.22072978
 c     -0.21726159    -0.80359408    -0.51604089
 c     -1.28021852    -0.18375461     0.00342155
 c     -0.93377700     1.27979949     0.49729962
 c      0.42091483     1.84406280     0.11117223
 c      1.54408081     0.91065372     0.18084202
 h     -0.26421813    -1.96666441    -0.89276691
 h     -1.92253941     1.95968539     0.25277769
 h      0.58707296     2.84526724     0.37234776
 h      2.66780822     1.44241661     0.48151334
 o      1.83463706    -1.43538773     0.07329039
 h      2.66520759    -1.38375609     0.23120027
 c     -2.53390573    -1.05168067    -0.20523503
 h     -2.94072901    -1.01489298    -1.12254465
 h     -2.30771170    -2.01577380     0.22602065
 h     -3.41379461    -0.99107707     0.44039579
 h     -0.85452952     1.46947319     1.70780579
          17

 c      1.13532632    -0.36031706    -0.20824888
 c     -0.22635530    -0.81462266    -0.53532816
 c     -1.28677539    -0.17070436     0.01099231
 c     -0.93595172     1.27311590     0.48720331
 c      0.43263342     1.84456947     0.11144106
 c      1.54618752     0.90334489     0.20311778
 h     -0.29382497    -1.98761277    -0.88542497
 h     -1.87108520     1.93446134     0.20352965
 h      0.64038152     2.89758370     0.36181977
 h      2.60330980     1.41198013     0.46707459
 o      1.82488590    -1.43712455     0.06142159
 h      2.71568571    -1.31703535     0.24938618
 c     -2.51576119    -1.06079994    -0.20021508
 h     -2.96232578    -1.00206512    -1.10345275
 h     -2.26276787    -2.01393016     0.26495882
 h     -3.40915856    -1.00110361     0.43859678
 h     -0.86671274     1.48783939     1.67453395
          17

 c      1.12741179    -0.34561804    -0.19453745
 c     -0.23461038    -0.82711184    -0.55463097
 c     -1.29238875    -0.15741095     0.01783459
 c     -0.94003282     1.26737926     0.47709117
 c      0.44565913     1.84286061     0.11368453
 c      1.54747553     0.90012045     0.22445041
 h     -0.32085602    -1.97873217    -0.87152146
 h     -1.80291560     1.90188617     0.15746944
 h      0.69108679     2.94858223     0.34843338
 h      2.51877918     1.36403968     0.44472466
 o      1.81403663    -1.43937727     0.04867573
 h      2.79455695    -1.24419949     0.27459147
 c     -2.49757254    -1.06942015    -0.19089773
 h     -2.99099058    -0.99148915    -1.11975687
 h     -2.21275901    -2.01925085     0.29285920
 h     -3.40508517    -0.99734040     0.44156604
 h     -0.88171149     1.49834041     1.62174132
          17

 c      1.11861289    -0.33388176    -0.18004921
 c     -0.24226163    -0.83987394    -0.57317987
 c     -1.29640752    -0.14468826     0.02339439
 c     -0.94494735     1.26244174     0.46672395
 c      0.46006612     1.83996455     0.11806556
 c      1.54636231     0.90051233     0.24445664
 h     -0.34401581    -1.94363333    -0.85326016
 h     -1.72970649     1.86991719     0.11221693
 h      0.73489026     2.98488391     0.33006673
 h      2.43548904     1.30760651     0.42011005
 o      1.80504015    -1.44135026     0.03575905
 h      2.85610849    -1.17514605     0.29678658
 c     -2.48037956    -1.07754703    -0.17841203
 h     -3.01780744    -0.98505677    -1.15412960
 h     -2.16052172    -2.02845653     0.30768024
 h     -3.39923561    -0.98156578     0.44862273
 h     -0.89961013     1.50157640     1.55647112
          17

 c      1.10869371    -0.32595973    -0.16521834
 c     -0.24939594    -0.85128869    -0.59014272
 c     -1.29834577    -0.13333094     0.02716248
 c     -0.94921923     1.25769156     0.45575300
 c      0.47578001     1.83650880     0.12457117
 c      1.53981083     0.90313280     0.26251829
 h     -0.36275171    -1.89245384    -0.83428839
 h     -1.66776804     1.85050171     0.06193204
 h      0.76890354     2.99918161     0.30631259
 h      2.39271776     1.25997375     0.40159565
 o      1.79906187    -1.44237483     0.02305680
 h      2.88267158    -1.11746938     0.31115065
 c     -2.46521491    -1.08508302    -0.16397308
 h     -3.03344968    -0.98462183    -1.18870211
 h     -2.10911372    -2.03852827     0.30838747
 h     -3.38929146    -0.95628717     0.45858779
 h     -0.92061023     1.49956961     1.49078446
          17

 c      1.09742717    -0.32253068    -0.15046564
 c     -0.25590331    -0.85916707    -0.60464545
 c     -1.29791034    -0.12404892     0.02870099
 c     -0.95156059     1.25244307     0.44358599
 c      0.49253591     1.83286160     0.13307593
 c      1.52529202     0.90667786     0.27828640
 h     -0.37780232    -1.84402193    -0.81984443
 h     -1.63079290     1.85444124    -0.00041184
 h      0.79157536     2.98894447     0.27783064
 h      2.42528334     1.23482160     0.39445145
 o      1.79643983    -1.44196075     0.01078298
 h      2.86967421    -1.07605325     0.31571537
 c     -2.45271970    -1.09187091    -0.14839518
 h     -3.03217675    -0.99118555    -1.21171300
 h     -2.06145211    -2.04727143     0.29516381
 h     -3.37363664    -0.92448398     0.47038874
 h     -0.94529191     1.49599606     1.44094734
          17

 c      1.08457286    -0.32409579    -0.13620124
 c     -0.26148187    -0.86108424    -0.61590175
 c     -1.29500209    -0.11740345     0.02766633
 c     -0.95175008     1.24682520     0.42931500
 c      0.50978970     1.82925841     0.14337370
 c      1.50502128     0.91148053     0.29223186
 h     -0.39122511    -1.82245763    -0.81560535
 h     -1.61909059     1.88184965    -0.07579657
 h      0.80254314     2.95565416     0.24594259
 h      2.51442476     1.22350647     0.39466999
 o      1.79717392    -1.43977469    -0.00092720
 h      2.81803254    -1.05389728     0.30987820
 c     -2.44312497    -1.09771195    -0.13218931
 h     -3.01173424    -1.00484683    -1.21692162
 h     -2.02005516    -2.05355768     0.26942998
 h     -3.35185553    -0.88928892     0.48353422
 h     -0.97494455     1.49492274     1.42095583
          17

 c      1.06995013    -0.33084209    -0.12277218
 c     -0.26581757    -0.85583132    -0.62353924
 c     -1.28970898    -0.11375141     0.02383509
 c     -0.95050197     1.24203242     0.41239265
 c      0.52664736     1.82580675     0.15518715
 c      1.48364815     0.91800905     0.30497886
 h     -0.40432595    -1.84047718    -0.82417925
 h     -1.62132944     1.92169896    -0.15661426
 h      0.80279130     2.90532846     0.21240967
 h      2.61494636     1.21141957     0.39665009
 o      1.80098553    -1.43566645    -0.01201746
 h      2.73321226    -1.05203774     0.29434419
 c     -2.43633412    -1.10238432    -0.11571932
 h     -2.97241680    -1.02498459    -1.20194926
 h     -1.98685805    -2.05734913     0.23374862
 h     -3.32492693    -0.85364488     0.49831690
 h     -1.01114984     1.49795869     1.43190247
          17

 c      1.05350717    -0.34252351    -0.11041179
 c     -0.26878701    -0.84458512    -0.62780421
 c     -1.28229319    -0.11320302     0.01713809
 c     -0.94865175     1.23959039     0.39328791
 c      0.54186711     1.82235894     0.16818261
 c      1.46463431     0.92560099     0.31687520
 h     -0.41531142    -1.88584974    -0.84291156
 h     -1.62555925     1.96111769    -0.23293832
 h      0.79499909     2.84999182     0.17908766
 h      2.69707388     1.19220494     0.39793599
 o      1.80701312    -1.42980869    -0.02262555
 h      2.63002448    -1.06744936     0.27288422
 c     -2.43198643    -1.10567614    -0.09923626
 h     -2.91665530    -1.05036074    -1.16770332
 h     -1.96308208    -2.05954180     0.19162487
 h     -3.29508212    -0.82000237     0.51573310
 h     -1.05433324     1.50325303     1.46040254
          17

 c      1.03534062    -0.35849567    -0.09923423
 c     -0.27033672    -0.82978706    -0.62931762
 c     -1.27317059    -0.11560156     0.00769264
 c     -0.94681268     1.24065497     0.37302211
 c      0.55397027     1.81842915     0.18202620
 c      1.45010037     0.93279421     0.32809809
 h     -0.42090951    -1.93464976    -0.86676232
 h     -1.62425363     1.99100315    -0.29744606
 h      0.78343659     2.80780295     0.14718978
 h      2.74722649     1.16509296     0.39794230
 o      1.81304764    -1.42305698    -0.03340476
 h      2.54452998    -1.08719679     0.25734223
 c     -2.42948449    -1.10742338    -0.08276839
 h     -2.84921923    -1.07915280    -1.11916283
 h     -1.94913098    -2.06164671     0.14718989
 h     -3.26531046    -0.79014924     0.53711094
 h     -1.10310999     1.50774626     1.48890605
          17

 c      1.01575118    -0.37784556    -0.08924004
 c     -0.27030954    -0.81369963    -0.62879943
 c     -1.26289120    -0.12052785    -0.00417976
 c     -0.94539122     1.24578779     0.35251608
 c      0.56154975     1.81360401     0.19646365
 c      1.44136978     0.93788433     0.33876179
 h     -0.41890487    -1.96803559    -0.89147255
 h     -1.61381382     2.00633855    -0.34605427
 h      0.77222865     2.79642050     0.11656535
 h      2.76011296     1.13134920     0.39673032
 o      1.81551314    -1.41704897    -0.04569824
 h      2.53371225    -1.08674100     0.27019077
 c     -2.42802010    -1.10752943    -0.06591130
 h     -2.77755831    -1.10910486    -1.06706581
 h     -1.94458517    -2.06536109     0.10482241
 h     -3.23858656    -0.76525551     0.56347943
 h     -1.15503841     1.50923268     1.50396883
          17

 c      0.99534357    -0.39951058    -0.08030454
 c     -0.26847102    -0.79805762    -0.62700398
 c     -1.25212153    -0.12733838    -0.01796122
 c     -0.94465146     1.25501014     0.33239594
 c      0.56372099     1.80846732     0.21128366
 c      1.43913532     0.93938860     0.34894178
 h     -0.40865212    -1.97579843    -0.91424957
 h     -1.59321764     2.00518193    -0.37719824
 h      0.76249852     2.81950060     0.08667327
 h      2.73446055     1.09284894     0.39456252
 o      1.81418628    -1.41209124    -0.05969748
 h      2.60003548    -1.06389882     0.31496454
 c     -2.42668868    -1.10594329    -0.04774293
 h     -2.71103291    -1.13804643    -1.02802071
 h     -1.94837470    -2.07209644     0.06877334
 h     -3.21709226    -0.74610416     0.59488791
 h     -1.20748815     1.50681379     1.49782681
          17

 c      0.97501321    -0.42234225    -0.07217561
 c     -0.26458720    -0.78419687    -0.62473074
 c     -1.24162798    -0.13522054    -0.03297274
 c     -0.94472795     1.26790300     0.31306460
 c      0.56034723     1.80462848     0.22619334
 c      1.44333468     0.93638762     0.35865186
 h     -0.39068032    -1.95425517    -0.93346601
 h     -1.56341475     1.98816173    -0.39151782
 h      0.75233839     2.86336134     0.05873188
 h      2.67209678     1.05171325     0.39182491
 o      1.81253203    -1.40700288    -0.07389131
 h      2.68644819    -1.04158695     0.36735197
 c     -2.42477955    -1.10263298    -0.02735282
 h     -2.65758169    -1.16451941    -1.01752109
 h     -1.95912241    -2.08252934     0.04277929
 h     -3.20182490    -0.73328942     0.63010818
 h     -1.25810671     1.50066310     1.46730512
          17

 c      0.95580379    -0.44515439    -0.06450494
 c     -0.25846903    -0.77313900    -0.62280333
 c     -1.23224226    -0.14326230    -0.04844237
 c     -0.94556820     1.28365304     0.29483238
 c      0.55196791     1.80349562     0.24086620
 c      1.45285161     0.92868667     0.36782006
 h     -0.36636965    -1.90456053    -0.94850519
 h     -1.52757961     1.95882360    -0.39241491
 h      0.73953999     2.90930657     0.03559275
 h      2.58004919     1.01034217     0.38907817
 o      1.81277356    -1.40131073    -0.08721447
 h      2.75565086    -1.03247789     0.40957594
 c     -2.42203414    -1.09766001    -0.00490279
 h     -2.62016097    -1.18738624    -1.03703466
 h     -1.97556006    -2.09622175     0.02963784
 h     -3.19273365    -0.72718522     0.66698771
 h     -1.30512286     1.49178295     1.41291128
          17

 c      0.93878921    -0.46677870    -0.05688482
 c     -0.25003676    -0.76547815    -0.62197503
 c     -1.22477701    -0.15055967    -0.06360911
 c     -0.94681677     1.30103014     0.27803936
 c      0.53966030     1.80548091     0.25507212
 c      1.46498654     0.91673651     0.37629985
 h     -0.33783060    -1.83287280    -0.96009928
 h     -1.49195440     1.92462093    -0.38743771
 h      0.72302894     2.94345587     0.02008672
 h      2.47724928     0.97162899     0.38710520
 o      1.81577996    -1.39516885    -0.09924475
 h      2.79270024    -1.03973115     0.43390769
 c     -2.41850990    -1.09128425     0.01825505
 h     -2.59783197    -1.20494112    -1.07258765
 h     -1.99678747    -2.11146785     0.03088193
 h     -3.18906591    -0.72777953     0.70309483
 h     -1.34776657     1.48190464     1.33886153
          17

 c      0.92501449    -0.48613195    -0.04887687
 c     -0.23939819    -0.76109388    -0.62274886
 c     -1.21988872    -0.15634116    -0.07783319
 c     -0.94772334     1.31840689     0.26307380
 c      0.52481279     1.81013449     0.26870608
 c      1.47481530     0.90134983     0.38393106
 h     -0.30785627    -1.75230757    -0.97135663
 h     -1.46613089     1.89713597    -0.38922993
 h      0.70275391     2.95835961     0.01412200
 h      2.40501377     0.93887258     0.38673807
 o      1.82184977    -1.38894466    -0.10986325
 h      2.79260017    -1.06292346     0.43745476
 c     -2.41432514    -1.08390447     0.04058918
 h     -2.58883599    -1.21537471    -1.10692359
 h     -2.02214444    -2.12564222     0.04674856
 h     -3.18963149    -0.73456565     0.73616097
 h     -1.38701341     1.47346463     1.25387751
          17

 c      0.91543344    -0.50230782    -0.04005411
 c     -0.22690183    -0.75888750    -0.62517090
 c     -1.21793493    -0.16006749    -0.09067078
 c     -0.94734570     1.33414094     0.25002878
 c      0.50879915     1.81659953     0.28174829
 c      1.47662349     0.88346077     0.39064802
 h     -0.27967011    -1.68470704    -0.98913059
 h     -1.45968764     1.88794727    -0.41187891
 h      0.67936282     2.95171956     0.01855976
 h      2.41447103     0.91444922     0.38823492
 o      1.83100507    -1.38304939    -0.11910091
 h      2.75509607    -1.10005912     0.41979792
 c     -2.40961358    -1.07592683     0.06105024
 h     -2.59164777    -1.21761632    -1.12763633
 h     -2.05081624    -2.13595576     0.07640176
 h     -3.19301471    -0.74650763     0.76429777
 h     -1.42655227     1.46945437     1.17159556
          17

 c      0.91079956    -0.51468877    -0.03007311
 c     -0.21314923    -0.75722133    -0.62886953
 c     -1.21890399    -0.16146549    -0.10188782
 c     -0.94524023     1.34738810     0.23806994
 c      0.49269251     1.82390545     0.29423743
 c      1.46984486     0.86407024     0.39651904
 h     -0.25598215    -1.65458106    -1.02285631
 h     -1.47430114     1.89971395    -0.46047568
 h      0.65412432     2.92560425     0.03323651
 h      2.49996015     0.89801265     0.39128287
 o      1.84291530    -1.37791458    -0.12716950
 h      2.68541219    -1.14747024     0.38362858
 c     -2.40457275    -1.06768767     0.07910236
 h     -2.60486101    -1.21150369    -1.12789308
 h     -2.08151280    -2.14021693     0.11824087
 h     -3.19781060    -0.76203406     0.78615402
 h     -1.47260507     1.47283705     1.10755019
          17

 c      0.91157195    -0.52301192    -0.01875723
 c     -0.19895999    -0.75555026    -0.63369296
 c     -1.22244726    -0.16048382    -0.11142374
 c     -0.94200505     1.35837468     0.22576182
 c      0.47721681     1.83092492     0.30628785
 c      1.45838715     0.84414285     0.40166430
 h     -0.23764598    -1.66959914    -1.07660449
 h     -1.50127140     1.92404882    -0.52638340
 h      0.62902744     2.88684558     0.05681029
 h      2.60762498     0.88775722     0.39588225
 o      1.85640956    -1.37407523    -0.13474914
 h      2.60190100    -1.19820354     0.33954305
 c     -2.39948577    -1.05942495     0.09456609
 h     -2.62706747    -1.19761693    -1.10494461
 h     -2.11237202    -2.13733295     0.17017144
 h     -3.20285697    -0.77907284     0.80106221
 h     -1.52989970     1.48543509     1.07054244
          17

 c      0.91785193    -0.52736096    -0.00616739
 c     -0.18522223    -0.75511728    -0.64018364
 c     -1.22794824    -0.15722368    -0.11935052
 c     -0.93910730     1.36775815     0.21235269
 c      0.46282840     1.83620683     0.31811252
 c      1.44519529     0.82455268     0.40624085
 h     -0.22369892    -1.71264093    -1.14299746
 h     -1.52893596     1.94986603    -0.59589235
 h      0.60687538     2.84783929     0.08656605
 h      2.69854034     0.88193724     0.40216683
 o      1.86857482    -1.37229206    -0.14361996
 h      2.55054964    -1.24014226     0.31621720
 c     -2.39469978    -1.05127209     0.10750550
 h     -2.65693999    -1.17716450    -1.05915633
 h     -2.14107114    -2.12746913     0.22982748
 h     -3.20740605    -0.79515184     0.80914790
 h     -1.59596785     1.50706927     1.05608454
          17

 c      0.92931783    -0.52808409     0.00737106
 c     -0.17269597    -0.75742975    -0.64898268
 c     -1.23457652    -0.15190179    -0.12584819
 c     -0.93826923     1.37608207     0.19800095
 c      0.44977679     1.83807756     0.32998238
 c      1.43161894     0.80611132     0.41044506
 h     -0.21268789    -1.76028841    -1.20986076
 h     -1.54865051     1.96938906    -0.65820344
 h      0.59097296     2.82489431     0.11893046
 h      2.75522024     0.87916504     0.41019021
 o      1.87626347    -1.37309775    -0.15591236
 h      2.58158545    -1.26432701     0.34828640
 c     -2.39057282    -1.04326747     0.11820827
 h     -2.69351305    -1.15200096    -0.99407137
 h     -2.16512133    -2.11184146     0.29476996
 h     -3.21119523    -0.80756682     0.81137324
 h     -1.66198117     1.53598535     1.05170067
          17

 c      0.94520763    -0.52569280     0.02129602
 c     -0.16191574    -0.76316421    -0.66023730
 c     -1.24137231    -0.14482996    -0.13117813
 c     -0.94087208     1.38365233     0.18314371
 c      0.43820907     1.83532572     0.34206276
 c      1.41825324     0.78959457     0.41450724
 h     -0.20346554    -1.79646470    -1.26752343
 h     -1.55556365     1.97862301    -0.70690708
 h      0.58387177     2.83013836     0.15148928
 h      2.77112647     0.87845693     0.41994994
 o      1.88166482    -1.37600615    -0.17027428
 h      2.66172553    -1.27886358     0.41509553
 c     -2.38738906    -1.03537879     0.12725174
 h     -2.73672237    -1.12468148    -0.91727950
 h     -2.18227575    -2.09216944     0.36261120
 h     -3.21438507    -0.81359726     0.80950156
 h     -1.71855590     1.56993308     1.04589911
          17

 c      0.96443210    -0.52088851     0.03483069
 c     -0.15313669    -0.77221464    -0.67356816
 c     -1.24739736    -0.13638419    -0.13565473
 c     -0.94771780     1.39059456     0.16813248
 c      0.42829306     1.82805473     0.35425741
 c      1.40546601     0.77573102     0.41868826
 h     -0.19533220    -1.81306073    -1.31019061
 h     -1.54760890     1.97618878    -0.73899227
 h      0.58577847     2.86133875     0.18488300
 h      2.74448171     0.87915262     0.43146690
 o      1.88817381    -1.38053022    -0.18429008
 h      2.73881471    -1.29172210     0.47923076
 c     -2.38524163    -1.02753716     0.13557710
 h     -2.78810156    -1.09833142    -0.84099217
 h     -2.19094274    -2.06998452     0.43098174
 h     -3.21734743    -0.81073534     0.80597647
 h     -1.75918387     1.60680762     1.03153757
          17

 c      0.98574195    -0.51459972     0.04703191
 c     -0.14634969    -0.78400122    -0.68825225
 c     -1.25188588    -0.12698627    -0.13962635
 c     -0.95903466     1.39692397     0.15321482
 c      0.42020335     1.81752670     0.36630721
 c      1.39356955     0.76518257     0.42327187
 h     -0.18797092    -1.80736679    -1.33510833
 h     -1.52472488     1.96252092    -0.75407589
 h      0.59459592     2.90351105     0.22158068
 h      2.67622771     0.88088427     0.44484447
 o      1.89730950    -1.38642604    -0.19671452
 h      2.78977396    -1.30555022     0.52233763
 c     -2.38398505    -1.01967790     0.14431759
 h     -2.85070889    -1.07608979    -0.77942925
 h     -2.19048010    -2.04613414     0.49743261
 h     -3.22033453    -0.79691995     0.80364121
 h     -1.78061507     1.64481973     1.00534789
          17

 c      1.00786841    -0.50792802     0.05688366
 c     -0.14135714    -0.79763700    -0.70337373
 c     -1.25433538    -0.11710362    -0.14345483
 c     -0.97451357     1.40256277     0.13863442
 c      0.41399046     1.80521826     0.37799382
 c      1.38272377     0.75850715     0.42854436
 h     -0.18137936    -1.78073064    -1.34205253
 h     -1.48867932     1.93975125    -0.75453848
 h      0.60747098     2.93985769     0.26335923
 h      2.57080672     0.88377773     0.46033210
 o      1.90951989    -1.39346852    -0.20699934
 h      2.80777445    -1.32112779     0.53767250
 c     -2.38346076    -1.01176810     0.15418875
 h     -2.92626113    -1.06024088    -0.74099636
 h     -2.18125798    -2.02076130     0.55948120
 h     -3.22309546    -0.77077988     0.80518943
 h     -1.78242297     1.68253900     0.96696171
          17

 c      1.02962857    -0.50202299     0.06340380
 c     -0.13785000    -0.81192319    -0.71786745
 c     -1.25452374    -0.10724335    -0.14748524
 c     -0.99329757     1.40728264     0.12474997
[truncated: 34,518 more chars]
