# Supplementary material for: Photochemical permutation of meta-substituted phenols
Source: Nat Commun. 2025 Aug 13;16:7502. doi: 10.1038/s41467-025-62549-5 (PMC12350626; doi:10.1038/s41467-025-62549-5)
Supplement: Supplementary file 3 — Source Data [file 41467_2025_62549_MOESM3_ESM.zip › Source data/NAMD_trajectories/trajectory023.xyz]

          17

 c      1.17963200    -0.40685713     0.04842035
 c     -0.06753925    -1.05741030    -0.08411432
 c     -1.22709523    -0.26321034    -0.00591172
 c     -1.10079492     1.22542403     0.12404153
 c      0.15603738     1.73904090    -0.07749346
 c      1.30506996     0.97811142    -0.03672943
 h     -0.17446042    -1.94439071     0.05557814
 h     -1.73042225     1.52816892    -0.69271718
 h      0.36372142     2.85934615    -0.33162501
 h      2.33241400     1.66252773    -0.18398697
 o      2.23585811    -1.17424822     0.03242863
 h      2.92393555    -0.58480287     0.33697152
 c     -2.66818381    -0.83604599    -0.01550065
 h     -2.51371797    -1.92496813    -0.25998921
 h     -3.07720203    -0.75427201     0.82418918
 h     -3.28566350    -0.27207623    -0.82002468
 h     -1.45674516     1.63614721     1.12035663
          17

 c      1.17751522    -0.41151340     0.04214836
 c     -0.06210289    -1.04809676    -0.08298809
 c     -1.23044343    -0.26778202    -0.00919331
 c     -1.09769282     1.23103232     0.12862018
 c      0.16084313     1.74543159    -0.07982252
 c      1.30721839     0.98361175    -0.03907755
 h     -0.19970262    -2.02008506     0.07305130
 h     -1.74774547     1.53788784    -0.66897953
 h      0.36772692     2.84669140    -0.33746731
 h      2.31066551     1.66113768    -0.18637180
 o      2.23423431    -1.17600423     0.03597852
 h      2.89354736    -0.60129609     0.34729963
 c     -2.66395296    -0.84057485    -0.02194057
 h     -2.52483718    -1.92664206    -0.26855643
 h     -3.11428466    -0.76692913     0.87422510
 h     -3.27825988    -0.29679490    -0.80131084
 h     -1.46938273     1.64400538     1.13885051
          17

 c      1.17595964    -0.41611746     0.03509465
 c     -0.05782530    -1.03523640    -0.08155401
 c     -1.23457130    -0.27247014    -0.01211201
 c     -1.09738229     1.23596638     0.13455864
 c      0.16862123     1.75386350    -0.08316674
 c      1.31092467     0.99083017    -0.04159426
 h     -0.22539703    -2.13804903     0.09336509
 h     -1.77650921     1.55984402    -0.64793405
 h      0.36379084     2.82082738    -0.34179233
 h      2.27013599     1.63775075    -0.18359984
 o      2.23244945    -1.17879764     0.03946678
 h      2.88686360    -0.61083685     0.36303921
 c     -2.65666144    -0.84563718    -0.03208776
 h     -2.54188218    -1.92198509    -0.27754943
 h     -3.16798890    -0.77320088     0.95915451
 h     -3.26791998    -0.32627499    -0.77739286
 h     -1.48571966     1.64675654     1.14981776
          17

 c      1.17520308    -0.42022951     0.02732400
 c     -0.05559667    -1.02337310    -0.07927507
 c     -1.23934843    -0.27695803    -0.01462807
 c     -1.09995009     1.24034631     0.14169814
 c      0.17869045     1.76353200    -0.08728177
 c      1.31558524     0.99907899    -0.04422069
 h     -0.24426327    -2.24731933     0.10948158
 h     -1.81307587     1.59222734    -0.62743429
 h      0.35357256     2.79004814    -0.34644101
 h      2.21902259     1.59718529    -0.17668051
 o      2.23044628    -1.18271665     0.04282365
 h      2.90516030    -0.61225197     0.38521907
 c     -2.64768820    -0.85113501    -0.04230955
 h     -2.56327926    -1.91416386    -0.28713539
 h     -3.21880929    -0.77636330     1.04188834
 h     -3.26012953    -0.35494280    -0.75473965
 h     -1.50349610     1.64354671     1.15215018
          17

 c      1.17548251    -0.42341621     0.01892025
 c     -0.05586849    -1.01451984    -0.07598919
 c     -1.24465859    -0.28099170    -0.01672790
 c     -1.10539119     1.24439049     0.14961876
 c      0.19014278     1.77323719    -0.09179126
 c      1.31993673     1.00721469    -0.04681488
 h     -0.25335497    -2.32605975     0.11898475
 h     -1.85212151     1.63186667    -0.60424906
 h      0.33970952     2.76682639    -0.35435000
 h      2.17338337     1.54969536    -0.16781032
 o      2.22881581    -1.18732468     0.04629494
 h      2.93845285    -0.61289830     0.40958282
 c     -2.63760909    -0.85704777    -0.05051239
 h     -2.58724088    -1.90763688    -0.29747032
 h     -3.25651092    -0.77799905     1.10397401
 h     -3.26115534    -0.37668210    -0.73999187
 h     -1.52098240     1.63420987     1.14655813
          17

 c      1.17695152    -0.42532547     0.00997672
 c     -0.05875934    -1.00941040    -0.07170015
 c     -1.25038299    -0.28436928    -0.01841993
 c     -1.11354913     1.24832683     0.15779345
 c      0.20201365     1.78175197    -0.09627795
 c      1.32206207     1.01369647    -0.04915008
 h     -0.25213139    -2.36655224     0.12156427
 h     -1.88831040     1.67504807    -0.57579464
 h      0.32486847     2.76384690    -0.36872486
 h      2.15726523     1.51054582    -0.16028285
 o      2.22829019    -1.19209276     0.05020986
 h      2.97369379    -0.62150075     0.43033242
 c     -2.62674582    -0.86325846    -0.05582204
 h     -2.61202176    -1.90673040    -0.30864636
 h     -3.27685062    -0.77886653     1.13835319
 h     -3.27472900    -0.38756711    -0.73654492
 h     -1.53712401     1.61929542     1.13560746
          17

 c      1.17962614    -0.42575942     0.00059131
 c     -0.06414713    -1.00825523    -0.06646645
 c     -1.25638132    -0.28692127    -0.01972741
 c     -1.12409693     1.25231501     0.16567372
 c      0.21344267     1.78855025    -0.10048333
 c      1.32059399     1.01738150    -0.05107932
 h     -0.24102545    -2.36639771     0.11757381
 h     -1.91748125     1.71823570    -0.54100878
 h      0.31045370     2.78594870    -0.39092351
 h      2.18894130     1.49073433    -0.15640100
 o      2.22934573    -1.19669542     0.05478322
 h      3.00119432    -0.64312533     0.44335979
 c     -2.61569183    -0.86950426    -0.05825049
 h     -2.63609051    -1.91375562    -0.32052968
 h     -3.27825513    -0.77939621     1.14287347
 h     -3.29910698    -0.38793061    -0.74218613
 h     -1.55164457     1.60006062     1.12370216
          17

 c      1.18337711    -0.42470869    -0.00913505
 c     -0.07171589    -1.01101816    -0.06037200
 c     -1.26247719    -0.28849400    -0.02068271
 c     -1.13656335     1.25641540     0.17274373
 c      0.22369681     1.79419954    -0.10444509
 c      1.31650809     1.01846564    -0.05273812
 h     -0.22093559    -2.32546606     0.10755240
 h     -1.93716885     1.75854642    -0.50044412
 h      0.29653749     2.82585969    -0.41898437
 h      2.26001311     1.48583962    -0.15497164
 o      2.23210499    -1.20104090     0.06006943
 h      3.01623564    -0.67854356     0.44705591
 c     -2.60537009    -0.87554748    -0.05832687
 h     -2.65809413    -1.92777760    -0.33259148
 h     -3.26031465    -0.77986519     1.11746054
 h     -3.32795835    -0.38144697    -0.75084347
 h     -1.56493899     1.57826094     1.11661941
          17

 c      1.18797666    -0.42231507    -0.01909953
 c     -0.08099005    -1.01741090    -0.05353372
 c     -1.26845190    -0.28895151    -0.02132799
 c     -1.15038973     1.26061076     0.17861931
 c      0.23212045     1.79986343    -0.10839428
 c      1.31234133     1.01784248    -0.05439138
 h     -0.19325200    -2.24602000     0.09224820
 h     -1.94674018     1.79403679    -0.45601637
 h      0.28301309     2.86982152    -0.44887570
 h      2.34406660     1.48363199    -0.15310487
 o      2.23633300    -1.20523414     0.06596656
 h      3.01916851    -0.72486067     0.44229257
 c     -2.59676198    -0.88134688    -0.05672463
 h     -2.67671813    -1.94509090    -0.34396347
 h     -3.22346979    -0.78043817     1.06351180
 h     -3.35391323    -0.37256708    -0.75637086
 h     -1.57753484     1.55560646     1.12012161
          17

 c      1.19316423    -0.41880918    -0.02919726
 c     -0.09135957    -1.02659293    -0.04613629
 c     -1.27405066    -0.28819963    -0.02171988
 c     -1.16500596     1.26485084     0.18320995
 c      0.23817281     1.80657037    -0.11256447
 c      1.31024400     1.01616082    -0.05621474
 h     -0.16023100    -2.13615400     0.07304783
 h     -1.94740903     1.82390546    -0.41067521
 h      0.27022583     2.90541974    -0.47671423
 h      2.41841740     1.47561453    -0.14887005
 o      2.24141764    -1.20955692     0.07221188
 h      3.01583889    -0.77597889     0.43249949
 c     -2.59060791    -0.88704614    -0.05414457
 h     -2.69067805    -1.96101071    -0.35372503
 h     -3.16968665    -0.78110670     0.98503783
 h     -3.37120265    -0.36482191    -0.75479488
 h     -1.58918995     1.53305170     1.13772589
          17

 c      1.19869884    -0.41446640    -0.03931740
 c     -0.10210664    -1.03637205    -0.03850444
 c     -1.27900604    -0.28622061    -0.02193205
 c     -1.17988022     1.26906668     0.18683957
 c      0.24152149     1.81486731    -0.11709495
 c      1.31138300     1.01375870    -0.05827935
 h     -0.12540474    -2.01918830     0.05289505
 h     -1.94217875     1.84863222    -0.36804089
 h      0.25881479     2.92483732    -0.49985117
 h      2.47003443     1.45844232    -0.14158407
 o      2.24639876    -1.21441704     0.07840201
 h      3.01729786    -0.82358847     0.42332016
 c     -2.58711881    -0.89287361    -0.05157014
 h     -2.69888594    -1.97165493    -0.36118404
 h     -3.10451848    -0.78137348     0.89230741
 h     -3.37649301    -0.36035990    -0.74465930
 h     -1.59829276     1.51047519     1.16891193
          17

 c      1.20439741    -0.40957095    -0.04933612
 c     -0.11255094    -1.04205640    -0.03115923
 c     -1.28308170    -0.28309566    -0.02205134
 c     -1.19450584     1.27314211     0.19018720
 c      0.24209259     1.82478017    -0.12201502
 c      1.31612368     1.01087800    -0.06060411
 h     -0.09243029    -1.94752800     0.03701944
 h     -1.93549550     1.86990253    -0.33189047
 h      0.24942042     2.92489564    -0.51699947
 h      2.49295941     1.43181303    -0.13129836
 o      2.25029070    -1.22015611     0.08414541
 h      3.03492018    -0.86044479     0.42015264
 c     -2.58560716    -0.89911426    -0.05089463
 h     -2.70066031    -1.97495804    -0.36598771
 h     -3.04091069    -0.77931067     0.80895296
 h     -3.36885678    -0.35999046    -0.72661452
 h     -1.60225989     1.48710647     1.20928602
          17

 c      1.21016371    -0.40436486    -0.05911398
 c     -0.12239513    -1.03867953    -0.02451597
 c     -1.28614431    -0.27896417    -0.02216942
 c     -1.20838610     1.27691474     0.19405297
 c      0.24004581     1.83586208    -0.12724501
 c      1.32427447     1.00777683    -0.06318869
 h     -0.06104250    -1.97734728     0.02940608
 h     -1.93223712     1.89000050    -0.30533897
 h      0.24251874     2.90658951    -0.52818896
 h      2.48577663     1.39707264    -0.11845449
 o      2.25272258    -1.22677933     0.08933229
 h      3.07054115    -0.88490960     0.42385696
 c     -2.58439704    -0.90616006    -0.05521103
 h     -2.69585846    -1.97104891    -0.36813073
 h     -2.99999603    -0.77040610     0.77489321
 h     -3.34966169    -0.36322755    -0.70298803
 h     -1.59862468     1.46228808     1.25248374
          17

 c      1.21598493    -0.39901680    -0.06850351
 c     -0.13133801    -1.02842672    -0.01841815
 c     -1.28823876    -0.27390851    -0.02237335
 c     -1.22109886     1.28026916     0.19908750
 c      0.23569986     1.84722776    -0.13258235
 c      1.33520518     1.00470797    -0.06602167
 h     -0.03095436    -2.08192384     0.02738799
 h     -1.93601021     1.91054006    -0.28980550
 h      0.23835888     2.87518209    -0.53493070
 h      2.45109116     1.35688539    -0.10375088
 o      2.25412963    -1.23396734     0.09417782
 h      3.11369687    -0.90084501     0.43011765
 c     -2.58228959    -0.91420422    -0.06620183
 h     -2.68488147    -1.96252544    -0.36808652
 h     -2.99352705    -0.75115920     0.81504951
 h     -3.32271264    -0.36813608    -0.67760356
 h     -1.58591314     1.43595819     1.29223780
          17

 c      1.22186647    -0.39368513    -0.07735575
 c     -0.13866817    -1.01660043    -0.01263346
 c     -1.28955802    -0.26795702    -0.02272308
 c     -1.23238821     1.28324904     0.20561460
 c      0.22944847     1.85758681    -0.13768054
 c      1.34777520     1.00180212    -0.06907763
 h     -0.00641787    -2.19887627     0.02761427
 h     -1.94766954     1.93115590    -0.28433022
 h      0.23697147     2.84051501    -0.54051956
 h      2.39722166     1.31565078    -0.08809160
 o      2.25520532    -1.24134813     0.09896936
 h      3.15043209    -0.91308227     0.43351554
 c     -2.57992464    -0.92263953    -0.08108531
 h     -2.66858016    -1.95453368    -0.36695074
 h     -3.00751987    -0.72643707     0.90272691
 h     -3.29441017    -0.37114891    -0.65559131
 h     -1.56392066     1.40870514     1.32365052
          17

 c      1.22779307    -0.38857211    -0.08552308
 c     -0.14379298    -1.00617146    -0.00710938
 c     -1.29035816    -0.26118128    -0.02322974
 c     -1.24217772     1.28607193     0.21360870
 c      0.22169608     1.86541784    -0.14207833
 c      1.36009405     0.99893283    -0.07232243
 h      0.00929774    -2.29338975     0.02892318
 h     -1.96526769     1.94932906    -0.28585899
 h      0.23824627     2.81565087    -0.54978776
 h      2.34165916     1.28032728    -0.07240382
 o      2.25642108    -1.24865557     0.10388008
 h      3.17088760    -0.92465484     0.43050562
 c     -2.57802576    -0.93055784    -0.09599669
 h     -2.64809023    -1.95339732    -0.36609391
 h     -3.02409406    -0.70415630     0.99839999
 h     -3.27267091    -0.36773462    -0.64232670
 h     -1.53356686     1.38161535     1.34375169
          17

 c      1.23373883    -0.38391947    -0.09286547
 c     -0.14640567    -0.99826341    -0.00188178
 c     -1.29086305    -0.25373645    -0.02386887
 c     -1.25049046     1.28902596     0.22277767
 c      0.21281145     1.86949110    -0.14538297
 c      1.36952517     0.99569967    -0.07574798
 h      0.01504629    -2.35193632     0.03108060
 h     -1.98537089     1.96155677    -0.29033536
 h      0.24202913     2.81128783    -0.56703795
 h      2.31151506     1.26018344    -0.05710414
 o      2.25790259    -1.25574202     0.10894010
 h      3.17119426    -0.93651367     0.41989420
 c     -2.57664336    -0.93733113    -0.10866361
 h     -2.62456571    -1.96367129    -0.36647807
 h     -3.03419730    -0.68914139     1.07892401
 h     -3.26377001    -0.35468153    -0.64122113
 h     -1.49662574     1.35609916     1.35176647
          17

 c      1.23967912    -0.38000101    -0.09925914
 c     -0.14642832    -0.99319523     0.00298208
 c     -1.29119427    -0.24584852    -0.02460851
 c     -1.25735392     1.29233780     0.23265383
 c      0.20311131     1.86953555    -0.14756193
 c      1.37400204     0.99181183    -0.07940102
 h      0.01078079    -2.36989697     0.03406022
 h     -2.00457465     1.96481581    -0.29383813
 h      0.24800250     2.82821601    -0.59266135
 h      2.32825187     1.26219437    -0.04169716
 o      2.25943165    -1.26256483     0.11405552
 h      3.15342376    -0.94778027     0.40257124
 c     -2.57575427    -0.94261473    -0.11830764
 h     -2.59900452    -1.98525128    -0.36813184
 h     -3.03473143    -0.68338092     1.13408426
 h     -3.26883607    -0.33294720    -0.65166570
 h     -1.45546326     1.33372568     1.34934282
          17

 c      1.24558848    -0.37712151    -0.10460277
 c     -0.14395330    -0.99095452     0.00740496
 c     -1.29135206    -0.23778565    -0.02542626
 c     -1.26274800     1.29609464     0.24265191
 c      0.19288060     1.86628243    -0.14900783
 c      1.37401927     0.98766883    -0.08328853
 h     -0.00309841    -2.34608537     0.03785228
 h     -2.02044855     1.95747290    -0.29329209
 h      0.25538250     2.85674931    -0.62238789
 h      2.38409090     1.28445920    -0.02594409
 o      2.26043799    -1.26919302     0.11902258
 h      3.12577743    -0.95573551     0.38131905
 c     -2.57558417    -0.94624473    -0.12501392
 h     -2.57235247    -2.01304690    -0.37022414
 h     -3.02512693    -0.68747397     1.15970846
 h     -3.28366861    -0.30794062    -0.66942360
 h     -1.41275441     1.31603464     1.34065906
          17

 c      1.25143280    -0.37558021    -0.10881803
 c     -0.13921011    -0.99132530     0.01130942
 c     -1.29123004    -0.22982864    -0.02631233
 c     -1.26659287     1.30022751     0.25213276
 c      0.18240136     1.86082318    -0.15028558
 c      1.37180361     0.98417008    -0.08729440
 h     -0.02590897    -2.28138213     0.04243873
 h     -2.03194397     1.93960739    -0.28680511
 h      0.26292840     2.88393768    -0.65026086
 h      2.45140503     1.31858838    -0.01095991
 o      2.26005887    -1.27580693     0.12356461
 h      3.10176576    -0.95596780     0.36024114
 c     -2.57646070    -0.94819782    -0.12917375
 h     -2.54567933    -2.03950947    -0.37165983
 h     -3.00581622    -0.70143903     1.15416537
 h     -3.30190052    -0.28672181    -0.68914704
 h     -1.37111176     1.30430741     1.33197579
          17

 c      1.25715536    -0.37560760    -0.11184837
 c     -0.13255157    -0.99377818     0.01461992
 c     -1.29064014    -0.22224136    -0.02726431
 c     -1.26875564     1.30452412     0.26054572
 c      0.17195972     1.85406607    -0.15188801
 c      1.36924218     0.98212242    -0.09126011
 h     -0.05652807    -2.18017676     0.04783569
 h     -2.03956463     1.91302304    -0.27383771
 h      0.26927017     2.89960671    -0.67148718
 h      2.50676677     1.35648727     0.00166723
 o      2.25752013    -1.28259412     0.12745966
 h      3.09432957    -0.94423821     0.34275100
 c     -2.57859997    -0.94855442    -0.13116705
 h     -2.52017765    -2.05766295    -0.37167054
 h     -2.97778988    -0.72497051     1.11723833
 h     -3.31796704    -0.27516952    -0.70648167
 h     -1.33265779     1.29936725     1.33000623
          17

 c      1.26266256    -0.37731457    -0.11365863
 c     -0.12445423    -0.99701822     0.01725283
 c     -1.28933652    -0.21524290    -0.02828032
 c     -1.26905404     1.30865040     0.26765666
 c      0.16183000     1.84658099    -0.15415393
 c      1.36733656     0.98201113    -0.09505724
 h     -0.09305619    -2.05586929     0.05426601
 h     -2.04542471     1.88107790    -0.25526998
 h      0.27318948     2.89801289    -0.68334577
 h      2.53719520     1.39267536     0.01070333
 o      2.25279290    -1.28951420     0.13070837
 h      3.10553207    -0.92044049     0.32892141
 c     -2.58200656    -0.94745721    -0.13132052
 h     -2.49699766    -2.06287916    -0.37010597
 h     -2.94274523    -0.75734166     1.05059611
 h     -3.32829095    -0.27680965    -0.71880165
 h     -1.29876948     1.30151234     1.33913735
          17

 c      1.26781879    -0.38068596    -0.11423295
 c     -0.11546387    -0.99798879     0.01907275
 c     -1.28704721    -0.20897843    -0.02935508
 c     -1.26725627     1.31219415     0.27370788
 c      0.15225182     1.83862497    -0.15726868
 c      1.36645799     0.98401708    -0.09859697
 h     -0.13301832    -1.94288587     0.06271940
 h     -2.05298708     1.84819858    -0.23319580
 h      0.27376468     2.87747805    -0.68508405
 h      2.53713030     1.42384106     0.01537202
 o      2.24669722    -1.29621507     0.13350812
 h      3.12484221    -0.88998941     0.31587498
 c     -2.58641784    -0.94510342    -0.13010906
 h     -2.47702961    -2.05346873    -0.36750816
 h     -2.90380183    -0.79699722     0.96020183
 h     -3.33140089    -0.29273117    -0.72519870
 h     -1.27021631     1.31057207     1.35919604
          17

 c      1.27245332    -0.38559717    -0.11357229
 c     -0.10590110    -0.99151740     0.01981854
 c     -1.28352759    -0.20348391    -0.03048177
 c     -1.26313555     1.31476509     0.27931867
 c      0.14340258     1.83016871    -0.16126351
 c      1.36660227     0.98806613    -0.10182157
 h     -0.17622943    -1.90141961     0.07588825
 h     -2.06602114     1.81885504    -0.21015084
 h      0.27048099     2.84007027    -0.67780628
 h      2.50558095     1.44819387     0.01526264
 o      2.24027767    -1.30224465     0.13606528
 h      3.13879930    -0.86034101     0.30071433
 c     -2.59119163    -0.94177512    -0.12864712
 h     -2.46068486    -2.03078378    -0.36513052
 h     -2.86701483    -0.84090411     0.86200460
 h     -3.32785363    -0.32174273    -0.72636936
 h     -1.24748361     1.32595195     1.38578984
          17

 c      1.27639875    -0.39179544    -0.11170101
 c     -0.09575804    -0.97560380     0.01930276
 c     -1.27865056    -0.19864913    -0.03165375
 c     -1.25662173     1.31613858     0.28516765
 c      0.13537164     1.82087216    -0.16599068
 c      1.36747598     0.99386375    -0.10470336
 h     -0.22555568    -1.95592009     0.09593739
 h     -2.08664305     1.79614412    -0.18782569
 h      0.26338539     2.79187433    -0.66464253
 h      2.44536073     1.46539498     0.01033317
 o      2.23432157    -1.30726363     0.13849689
 h      3.13842088    -0.83754563     0.28205240
 c     -2.59515481    -0.93781958    -0.12935355
 h     -2.44769880    -1.99919252    -0.36496031
 h     -2.84307893    -0.88455152     0.78972790
 h     -3.32028423    -0.36049007    -0.72460452
 h     -1.23089557     1.34664243     1.41279128
          17

 c      1.27953986    -0.39887351    -0.10867437
 c     -0.08561065    -0.95497255     0.01780712
 c     -1.27246481    -0.19427260    -0.03284877
 c     -1.24795508     1.31634029     0.29171069
 c      0.12815154     1.81005746    -0.17110046
 c      1.36840228     1.00087659    -0.10726083
 h     -0.27631591    -2.05333925     0.11988219
 h     -2.11354805     1.78084027    -0.16615991
 h      0.25323693     2.74331728    -0.65091929
 h      2.36436392     1.47730321     0.00108612
 o      2.22925194    -1.31111931     0.14083581
 h      3.12070749    -0.82505811     0.25991811
 c     -2.59686841    -0.93338004    -0.13515051
 h     -2.43701091    -1.96580920    -0.36962759
 h     -2.84383967    -0.92497992     0.78499075
 h     -3.31351841    -0.40364392    -0.72380511
 h     -1.22050925     1.37127041     1.43478871
          17

 c      1.28179997    -0.40633222    -0.10457315
 c     -0.07631979    -0.93412334     0.01574255
 c     -1.26516931    -0.19017738    -0.03401036
 c     -1.23768920     1.31558789     0.29910588
 c      0.12167030     1.79684793    -0.17610942
 c      1.36807632     1.00822603    -0.10959020
 h     -0.32014527    -2.14421267     0.14351266
 h     -2.14208766     1.77170534    -0.14370471
 h      0.24136454     2.70754868    -0.64331426
 h      2.27835403     1.48966682    -0.01111678
 o      2.22513942    -1.31385907     0.14305841
 h      3.08836099    -0.82344118     0.23531010
 c     -2.59575340    -0.92821233    -0.14542955
 h     -2.42689151    -1.93930002    -0.38186201
 h     -2.86906642    -0.96331362     0.84816626
 h     -3.31412797    -0.44462691    -0.72905742
 h     -1.21599576     1.39821575     1.44832307
          17

 c      1.28311865    -0.41365860    -0.09949736
 c     -0.06844446    -0.91525622     0.01339684
 c     -1.25707549    -0.18623408    -0.03506056
 c     -1.22654946     1.31415530     0.30730505
 c      0.11587273     1.78067383    -0.18066098
 c      1.36451767     1.01460685    -0.11187300
 h     -0.35185168    -2.20640873     0.16426097
 h     -2.16619421     1.76668163    -0.11885284
 h      0.22887968     2.69449486    -0.64682475
 h      2.21155931     1.51346779    -0.02400469
 o      2.22169278    -1.31574908     0.14510857
 h      3.04984887    -0.82994939     0.20980214
 c     -2.59224846    -0.92221754    -0.15625916
 h     -2.41563390    -1.92661779    -0.40326106
 h     -2.90666242    -0.99958941     0.93770525
 h     -3.32787353    -0.47779408    -0.74449472
 h     -1.21662230     1.42578115     1.45215131
          17

 c      1.28343932    -0.42039198    -0.09356094
 c     -0.06224750    -0.89935423     0.01096215
 c     -1.24856588    -0.18233196    -0.03592107
 c     -1.21527056     1.31226409     0.31616417
 c      0.11079116     1.76188139    -0.18483713
 c      1.35608927     1.01874968    -0.11426485
 h     -0.36911901    -2.23226607     0.18078748
 h     -2.18052885     1.76393992    -0.09083899
 h      0.21577316     2.70367802    -0.66118018
 h      2.18492747     1.55986276    -0.03572475
 o      2.21828711    -1.31726801     0.14692891
 h      3.01878809    -0.83849185     0.18500622
 c     -2.58702793    -0.91563298    -0.16485070
 h     -2.40252427    -1.92898988    -0.43323442
 h     -2.94584919    -1.03180459     1.01916899
 h     -3.35533432    -0.50124008    -0.76993190
 h     -1.22131582     1.45237506     1.44713868
          17

 c      1.28270815    -0.42616918    -0.08688319
 c     -0.05781057    -0.88694868     0.00858604
 c     -1.24004604    -0.17835171    -0.03652196
 c     -1.20448508     1.31003781     0.32549667
 c      0.10649886     1.74169140    -0.18913108
 c      1.34325361     1.02054894    -0.11672931
 h     -0.37108501    -2.21971816     0.19231402
 h     -2.18176183     1.76237449    -0.06009335
 h      0.20115983     2.72470299    -0.68124805
 h      2.19574986     1.62708279    -0.04680100
 o      2.21426305    -1.31893578     0.14850676
 h      3.00890485    -0.84224661     0.16177582
 c     -2.58086610    -0.90890553    -0.17047573
 h     -2.38816983    -1.94115065    -0.46911893
 h     -2.98040732    -1.05817413     1.07566941
 h     -3.39046353    -0.51690915    -0.80017275
 h     -1.22876578     1.47667032     1.43607750
          17

 c      1.28089818    -0.43071208    -0.07958086
 c     -0.05510906    -0.87840072     0.00639350
 c     -1.23190742    -0.17415608    -0.03680225
 c     -1.19465110     1.30749902     0.33509191
 c      0.10300083     1.72156303    -0.19412156
 c      1.32816141     1.02106725    -0.11912182
 h     -0.35760882    -2.16901560     0.19830236
 h     -2.16905711     1.76173781    -0.02818138
 h      0.18427322     2.74470850    -0.70091560
 h      2.22260179     1.70011517    -0.05906594
 o      2.20953592    -1.32094516     0.14989087
 h      3.02401349    -0.83950031     0.13989729
 c     -2.57455239    -0.90259548    -0.17349647
 h     -2.37393640    -1.95462731    -0.50721082
 h     -3.00694896    -1.07760590     1.10037911
 h     -3.42410179    -0.52798278    -0.82804368
 h     -1.23754019     1.49771415     1.42335637
          17

 c      1.27803973    -0.43379070    -0.07176441
 c     -0.05403317    -0.87390443     0.00448531
 c     -1.22450491    -0.16959493    -0.03671185
 c     -1.18600035     1.30458259     0.34475070
 c      0.10017728     1.70271245    -0.20023596
 c      1.31288898     1.02138914    -0.12135695
 h     -0.32920541    -2.08254776     0.19843684
 h     -2.14419062     1.76266876     0.00240003
 h      0.16494233     2.75389673    -0.71582482
 h      2.24593650     1.76374977    -0.07358249
 o      2.20479801    -1.32303119     0.15113509
 h      3.05452514    -0.83565827     0.11897513
 c     -2.56872307    -0.89723934    -0.17454034
 h     -2.36116886    -1.96166163    -0.54389287
 h     -3.02347483    -1.08946811     1.09100356
 h     -3.44815865    -0.53679196    -0.84758954
 h     -1.24618642     1.51494220     1.41419922
          17

 c      1.27422212    -0.43521226    -0.06353677
 c     -0.05434722    -0.87323027     0.00290398
 c     -1.21814024    -0.16452400    -0.03621635
 c     -1.17851517     1.30115907     0.35436490
 c      0.09778034     1.68598320    -0.20769491
 c      1.29885320     1.02209808    -0.12342350
 h     -0.28770337    -1.96758660     0.19305274
 h     -2.11142838     1.76667985     0.02852008
 h      0.14350506     2.74683804    -0.72389592
 h      2.25473381     1.80849113    -0.09043432
 o      2.20097598    -1.32478482     0.15224988
 h      3.08599127    -0.83806768     0.09920055
 c     -2.56378595    -0.89323067    -0.17415007
 h     -2.35074204    -1.95725151    -0.57633162
 h     -3.02874609    -1.09343230     1.04756393
 h     -3.45744390    -0.54432555    -0.85533776
 h     -1.25330073     1.52802769     1.41328192
          17

 c      1.26957726    -0.43483743    -0.05499250
 c     -0.05556128    -0.87501660     0.00151743
 c     -1.21304822    -0.15884035    -0.03530132
 c     -1.17196953     1.29707869     0.36400709
 c      0.09546224     1.67185937    -0.21652976
 c      1.28696965     1.02335507    -0.12534751
 h     -0.23796159    -1.84424099     0.18459797
 h     -2.07683405     1.77594308     0.04691737
 h      0.12059099     2.72206437    -0.72500651
 h      2.24433215     1.82971319    -0.10920766
 o      2.19872182    -1.32592460     0.15321351
 h      3.10727159    -0.85146806     0.08116115
 c     -2.55990485    -0.89076037    -0.17274995
 h     -2.34292504    -1.93957806    -0.60276917
 h     -3.02228225    -1.08953892     0.97232057
 h     -3.44985609    -0.55042496    -0.85035343
 h     -1.25756911     1.53659676     1.42308968
          17

 c      1.26427880    -0.43260014    -0.04621827
 c     -0.05678413    -0.87557181    -0.00023258
 c     -1.20938783    -0.15253589    -0.03397200
 c     -1.16607306     1.29225070     0.37394103
 c      0.09282792     1.66046445    -0.22659603
 c      1.27782068     1.02506677    -0.12717273
 h     -0.18988300    -1.75913378     0.18072964
 h     -2.04649503     1.79254788     0.05503745
 h      0.09694718     2.68182106    -0.72078682
 h      2.21399350     1.82600123    -0.12931035
 o      2.19826884    -1.32634399     0.15399908
 h      3.11290975    -0.87709651     0.06539969
 c     -2.55693983    -0.88977700    -0.17081361
 h     -2.33737276    -1.90986783    -0.62266829
 h     -3.00513706    -1.07860427     0.87174612
 h     -3.42626222    -0.55393932    -0.83413519
 h     -1.25783543     1.54002608     1.44297900
          17

 c      1.25858267    -0.42850508    -0.03729387
 c     -0.05717289    -0.87002901    -0.00322148
 c     -1.20725936    -0.14573310    -0.03224741
 c     -1.16068799     1.28675695     0.38450586
 c      0.08950611     1.65150716    -0.23756108
 c      1.27167034     1.02697364    -0.12895624
 h     -0.15335537    -1.77169390     0.19306397
 h     -2.02393138     1.81716574     0.05207991
 h      0.07327640     2.63244418    -0.71476016
 h      2.16615985     1.79862533    -0.15012502
 o      2.19943091    -1.32608690     0.15459601
 h      3.10320701    -0.91308845     0.05207806
 c     -2.55425056    -0.88991517    -0.16927185
 h     -2.33314899    -1.87221001    -0.63686752
 h     -2.98214117    -1.06323010     0.76154105
 h     -3.39060394    -0.55265721    -0.81073607
 h     -1.25324109     1.53753349     1.46961258
          17

 c      1.25288696    -0.42260225    -0.02828848
 c     -0.05697507    -0.85958814    -0.00717911
 c     -1.20676531    -0.13864193    -0.03015142
 c     -1.15596316     1.28094050     0.39595176
 c      0.08522126     1.64423788    -0.24888870
 c      1.26833743     1.02861727    -0.13075977
 h     -0.12596614    -1.86919676     0.21962635
 h     -2.00851153     1.84793998     0.03966050
 h      0.05002377     2.58467788    -0.71251139
 h      2.10745782     1.75244727    -0.17117053
 o      2.20159294    -1.32533779     0.15503185
 h      3.08452405    -0.95478293     0.04065088
 c     -2.55035544    -0.89039844    -0.17011366
 h     -2.32878420    -1.83324170    -0.64768442
 h     -2.96584109    -1.04931849     0.67383632
 h     -3.34993961    -0.54316312    -0.78681881
 h     -1.24337488     1.52848696     1.49836668
          17

 c      1.24767967    -0.41502702    -0.01924967
 c     -0.05671948    -0.84961542    -0.01091745
 c     -1.20799780    -0.13152577    -0.02770451
 c     -1.15224873     1.27536071     0.40834735
 c      0.07983974     1.63760620    -0.25991521
 c      1.26695069     1.02916503    -0.13261816
 h     -0.10240553    -1.98909823     0.24731607
 h     -1.99648399     1.88073625     0.02146915
 h      0.02718607     2.55167321    -0.72082315
 h      2.05118216     1.69807711    -0.19248964
 o      2.20373775    -1.32439321     0.15539291
 h      3.06917022    -0.99534586     0.02958351
 c     -2.54313661    -0.89019032    -0.17588845
 h     -2.32247152    -1.80124136    -0.65868131
 h     -2.97489764    -1.04487579     0.64997130
 h     -3.31334209    -0.52114788    -0.77059439
 h     -1.22833292     1.51268365     1.52479802
          17

 c      1.24343211    -0.40603547    -0.01020421
 c     -0.05662825    -0.84337093    -0.01367744
 c     -1.21093842    -0.12469769    -0.02492490
 c     -1.14988883     1.27063124     0.42158667
 c      0.07335755     1.63082901    -0.27012397
 c      1.26583763     1.02730861    -0.13447957
 h     -0.08136808    -2.09251339     0.26787626
 h     -1.98354584     1.91061925     0.00214334
 h      0.00452111     2.54233456    -0.74452641
 h      2.01849200     1.65286592    -0.21533217
 o      2.20475741    -1.32352618     0.15580760
 h      3.07087687    -1.02819844     0.01671051
 c     -2.53192329    -0.88876393    -0.18628136
 h     -2.31261811    -1.78406006    -0.67368412
 h     -3.01254377    -1.05148596     0.69553430
 h     -3.28840167    -0.48302433    -0.76850324
 h     -1.20865882     1.49048076     1.54563972
          17

 c      1.24052609    -0.39598606    -0.00117049
 c     -0.05682551    -0.84205181    -0.01514408
 c     -1.21540457    -0.11849991    -0.02182744
 c     -1.14907696     1.26726385     0.43543821
 c      0.06582279     1.62400726    -0.27946696
 c      1.26334285     1.02193571    -0.13620790
 h     -0.06311381    -2.16368243     0.27813957
 h     -1.96680457     1.93335497    -0.01384422
 h     -0.01772150     2.55434069    -0.78286857
 h      2.02908463     1.63290148    -0.24204168
 o      2.20415871    -1.32276141     0.15634782
 h      3.09405628    -1.05095306     0.00089274
 c     -2.51838807    -0.88628681    -0.19800454
 h     -2.29885684    -1.78554792    -0.69475234
 h     -3.06000754    -1.06284647     0.77289334
 h     -3.27641649    -0.42888510    -0.78096629
 h     -1.18521321     1.46279624     1.55931604
          17

 c      1.23920312    -0.38532846     0.00783512
 c     -0.05743769    -0.84591454    -0.01520054
 c     -1.22106824    -0.11328457    -0.01841535
 c     -1.14981520     1.26558121     0.44958419
 c      0.05727626     1.61798749    -0.28834058
 c      1.25956739     1.01350137    -0.13780628
 h     -0.04819357    -2.19697071     0.27714581
 h     -1.94547418     1.94625359    -0.02285730
 h     -0.03848690     2.57603363    -0.82999455
 h      2.08111191     1.63689843    -0.27328875
 o      2.20240063    -1.32185052     0.15694594
 h      3.12880423    -1.06603549    -0.01663565
 c     -2.50457523    -0.88301597    -0.20889344
 h     -2.28275077    -1.80268382    -0.72045917
 h     -3.09997715    -1.07330289     0.84794232
 h     -3.27152146    -0.36399969    -0.80203434
 h     -1.15901897     1.43102346     1.56613176
          17

 c      1.23954870    -0.37458744     0.01679865
 c     -0.05858332    -0.85481212    -0.01380740
 c     -1.22748889    -0.10938329    -0.01468252
 c     -1.15192187     1.26568300     0.46364787
 c      0.04778655     1.61367635    -0.29726226
 c      1.25626168     1.00380192    -0.13955302
 h     -0.03722776    -2.19067262     0.26473774
 h     -1.92085825     1.94852086    -0.02244089
 h     -0.05648532     2.59446107    -0.87881503
 h      2.15248052     1.64889839    -0.30638580
 o      2.20034404    -1.32049840     0.15745606
 h      3.15971903    -1.07705775    -0.03328613
 c     -2.49192290    -0.87918085    -0.21856046
 h     -2.26715021    -1.82712171    -0.74668659
 h     -3.12397645    -1.08001865     0.90309882
 h     -3.26541691    -0.29655878    -0.82374181
 h     -1.13109582     1.39688827     1.56821530
          17

 c      1.24151509    -0.36430914     0.02570669
 c     -0.06034788    -0.86834277    -0.01096576
 c     -1.23414019    -0.10707902    -0.01062172
 c     -1.15504075     1.26743864     0.47724537
 c      0.03749817     1.61160148    -0.30662832
 c      1.25509097     0.99456319    -0.14179716
 h     -0.03092271    -2.14528385     0.24116877
 h     -1.89618710     1.94143102    -0.01156725
 h     -0.07082817     2.60035752    -0.92377877
 h      2.22115786     1.65454759    -0.33768729
 o      2.19865869    -1.31851690     0.15775422
 h      3.17520635    -1.08627765    -0.04677350
 c     -2.48127577    -0.87500126    -0.22733371
 h     -2.25490051    -1.84952500    -0.76895996
 h     -3.12897817    -1.08179636     0.93082603
 h     -3.25180496    -0.23441389    -0.83987191
 h     -1.10230849     1.36223452     1.56906901
          17

 c      1.24494235    -0.35500231     0.03454257
 c     -0.06276418    -0.88575907    -0.00673025
 c     -1.24043713    -0.10658356    -0.00622848
 c     -1.15864643     1.27049279     0.49008833
 c      0.02663307     1.61184307    -0.31664413
 c      1.25693363     0.98693738    -0.14480124
 h     -0.03007374    -2.06463061     0.20731149
 h     -1.87646898     1.92839981     0.00915263
 h     -0.08126873     2.58891573    -0.96157919
 h      2.27347779     1.64637010    -0.36447166
 o      2.19764699    -1.31583899     0.15778142
 h      3.17017861    -1.09435191    -0.05583953
 c     -2.47308548    -0.87064399    -0.23557860
 h     -2.24805013    -1.86269342    -0.78410921
 h     -3.11448898    -1.07818698     0.92824123
 h     -3.22766309    -0.18342536    -0.84698796
 h     -1.07327943     1.32877615     1.57251970
          17

 c      1.24957128    -0.34708767     0.04328256
 c     -0.06581281    -0.90555234    -0.00127836
 c     -1.24576866    -0.10802346    -0.00149844
 c     -1.16207097     1.27430258     0.50210417
 c      0.01545854     1.61410202    -0.32732393
 c      1.26203458     0.98159436    -0.14872596
 h     -0.03540145    -1.96089194     0.16548947
 h     -1.86801794     1.91461966     0.03754851
 h     -0.08820849     2.55921123    -0.99110045
 h      2.30262628     1.62188175    -0.38510974
 o      2.19724693    -1.31250063     0.15755596
 h      3.14598484    -1.10067756    -0.06046024
 c     -2.46755116    -0.86619401    -0.24349438
 h     -2.24768082    -1.86257573    -0.79078782
 h     -3.08135151    -1.06913968     0.89485280
 h     -3.19286528    -0.14713752    -0.84412535
 h     -1.04443859     1.29792522     1.58120507
          17

 c      1.25505403    -0.34086670     0.05189587
 c     -0.06945022    -0.92447299     0.00496637
 c     -1.24954381    -0.11143110     0.00357884
 c     -1.16461403     1.27825624     0.51345839
 c      0.00425426     1.61776124    -0.33848129
 c      1.27023721     0.97882577    -0.15364646
 h     -0.04704979    -1.86637207     0.12086276
 h     -1.87693300     1.90557397     0.07081175
 h     -0.09265582     2.51390390    -1.01353555
 h      2.30625459     1.58160178    -0.39882181
 o      2.19702575    -1.30863789     0.15718841
 h      3.11054126    -1.10351278    -0.06208112
 c     -2.46464655    -0.86164807    -0.25113849
 h     -2.25396425    -1.84831263    -0.78947548
 h     -3.03170509    -1.05499971     0.83242167
 h     -3.14967973    -0.12673506    -0.83239713
 h     -1.01619430     1.27079736     1.59538467
          17

 c      1.26097149    -0.33650383     0.06034719
 c     -0.07361128    -0.93688025     0.01141049
 c     -1.25126491    -0.11672529     0.00902456
 c     -1.16577782     1.28189371     0.52439870
 c     -0.00670534     1.62192181    -0.34969171
 c      1.28106331     0.97855319    -0.15954652
 h     -0.06427341    -1.84176721     0.08037885
 h     -1.90623596     1.90431643     0.10733661
 h     -0.09618558     2.45935025    -1.03287703
 h      2.28579640     1.52842296    -0.40567562
 o      2.19620872    -1.30448858     0.15689011
 h      3.07793318    -1.10004834    -0.06373959
 c     -2.46402290    -0.85690320    -0.25859437
 h     -2.26619417    -1.82222565    -0.78245950
 h     -2.96999438    -1.03685237     0.74687986
 h     -3.10259556    -0.12071369    -0.81489708
 h     -0.98906182     1.24833038     1.61293974
          17

 c      1.26686454    -0.33399342     0.06859556
 c     -0.07804707    -0.93963915     0.01802753
 c     -1.25064500    -0.12365333     0.01486632
 c     -1.16550245     1.28508839     0.53505621
 c     -0.01715111     1.62549442    -0.36027803
 c      1.29361283     0.98028077    -0.16627821
 h     -0.08690130    -1.91962880     0.04394431
 h     -1.95335304     1.90940018     0.14797323
 h     -0.10081179     2.40513963    -1.05615627
 h      2.24783283     1.46817965    -0.40704820
 o      2.19400722    -1.30034485     0.15690956
 h      3.06329639    -1.08735230    -0.06902249
 c     -2.46478036    -0.85171389    -0.26636414
 h     -2.28279909    -1.78989387    -0.77385254
 h     -2.90531054    -1.01739639     0.65323252
 h     -3.05829011    -0.12429948    -0.79675958
 h     -0.96360627     1.23134475     1.63047004
          17

 c      1.27222561    -0.33319548     0.07659528
 c     -0.08234733    -0.93705774     0.02520254
 c     -1.24772045    -0.13176688     0.02113558
 c     -1.16417273     1.28797317     0.54540005
 c     -0.02678575     1.62750911    -0.36946703
 c      1.30628001     0.98307409    -0.17350320
 h     -0.11429873    -2.04701216     0.00649972
 h     -2.01062055     1.91578351     0.19505944
 h     -0.10855004     2.36118989    -1.09159100
 h      2.20719158     1.41081832    -0.40660724
 o      2.19033181    -1.29640773     0.15735712
 h      3.07152111    -1.06480489    -0.07922756
 c     -2.46524180    -0.84562007    -0.27597242
 h     -2.30151128    -1.75973903    -0.76926518
 h     -2.85400385    -1.00215044     0.58223541
 h     -3.02506063    -0.12941664    -0.78474668
 h     -0.94024428     1.22046113     1.64461655
          17

 c      1.27642821    -0.33402553     0.08431655
 c     -0.08605358    -0.93378205     0.03290996
 c     -1.24283598    -0.14054751     0.02788185
 c     -1.16239923     1.29068396     0.55529613
 c     -0.03523662     1.62763623    -0.37681474
 c      1.31662022     0.98574556    -0.18068940
 h     -0.14379916    -2.16879093    -0.03190178
 h     -2.06844814     1.91774671     0.25035421
 h     -0.12062465     2.33220355    -1.14338946
 h      2.18789580     1.36984381    -0.41088983
 o      2.18606466    -1.29267361     0.15810872
 h      3.09268592    -1.03550832    -0.09186062
 c     -2.46349321    -0.83805127    -0.28951923
 h     -2.31993964    -1.74098134    -0.77444637
 h     -2.83443268    -0.99803846     0.57195590
 h     -3.01073692    -0.12689122    -0.78532037
 h     -0.91904753     1.21592152     1.65299209
          17

 c      1.27881827    -0.33648636     0.09174956
 c     -0.08867082    -0.93203687     0.04094678
 c     -1.23648479    -0.14953017     0.03515561
 c     -1.16076673     1.29323737     0.56459135
 c     -0.04215828     1.62637344    -0.38256792
 c      1.32247459     0.98746355    -0.18736365
 h     -0.17265526    -2.25941305    -0.06888717
 h     -2.11828653     1.91110567     0.31390029
 h     -0.13699963     2.31461146    -1.20752713
 h      2.21043519     1.35536649    -0.42608977
 o      2.18241407    -1.28901362     0.15893838
 h      3.11168945    -1.00434135    -0.10286487
 c     -2.45925021    -0.82891320    -0.30660237
 h     -2.33652867    -1.73948683    -0.79276358
 h     -2.84767494    -1.00569475     0.62496507
 h     -3.01904910    -0.11144765    -0.80118599
 h     -0.89970228     1.21753553     1.65465097
          17

 c      1.27890436    -0.34050008     0.09887038
 c     -0.08980724    -0.93271364     0.04912672
 c     -1.22918122    -0.15832076     0.04297456
 c     -1.15967791     1.29556036     0.57318510
 c     -0.04740796     1.62459045    -0.38749423
 c      1.32396400     0.98840739    -0.19358502
 h     -0.19879762    -2.30975932    -0.10223344
 h     -2.15409274     1.89385378     0.38405287
 h     -0.15671447     2.30019232    -1.27410562
 h      2.26938148     1.36487655    -0.45159699
 o      2.18029617    -1.28531586     0.15967144
 h      3.11755570    -0.97549710    -0.10911122
 c     -2.45401708    -0.81868932    -0.32440781
 h     -2.35117977    -1.75371940    -0.82297829
 h     -2.87783151    -1.01842100     0.70447187
 h     -3.04697685    -0.08563270    -0.82904703
 h     -0.88153890     1.22477989     1.65021747
          17

 c      1.27643669    -0.34580854     0.10561587
 c     -0.08924280    -0.93619606     0.05729321
 c     -1.22142747    -0.16656534     0.05131654
 c     -1.15930146     1.29751878     0.58102756
 c     -0.05106960     1.62300804    -0.39241355
 c      1.32298961     0.98932478    -0.19982731
 h     -0.22065673    -2.31717953    -0.13016505
 h     -2.17277507     1.86600693     0.45797890
 h     -0.17849104     2.28144992    -1.33296707
 h      2.33950633     1.38746134    -0.48102743
 o      2.18017649    -1.28154992     0.16023443
 h      3.10578314    -0.95150540    -0.10916795
 c     -2.44941628    -0.80791164    -0.34116059
 h     -2.36471643    -1.77528453    -0.85983615
 h     -2.91093796    -1.03009178     0.77786816
 h     -3.08627593    -0.05766845    -0.86160164
 h     -0.86351333     1.23686478     1.64173378
          17

 c      1.27139646    -0.35199049     0.11188418
 c     -0.08694535    -0.94265702     0.06529906
 c     -1.21367029    -0.17393736     0.06012336
 c     -1.15955266     1.29891722     0.58809578
 c     -0.05338435     1.62200896    -0.39790747
 c      1.32129724     0.99071970    -0.20647761
 h     -0.23690463    -2.28164215    -0.15119592
 h     -2.17437872     1.82937259     0.53217850
 h     -0.20113174     2.25385926    -1.37696381
 h      2.39832098     1.41337253    -0.50826535
 o      2.18208539    -1.27777677     0.16065644
 h      3.07803939    -0.93296835    -0.10331396
 c     -2.44656366    -0.79701464    -0.35651430
 h     -2.37786467    -1.79387269    -0.89703032
 h     -2.93955122    -1.03750672     0.82847337
 h     -3.12767996    -0.03595321    -0.89154241
 h     -0.84422825     1.25277095     1.63218374
          17

 c      1.26395681    -0.35854673     0.11755272
 c     -0.08307024    -0.95207872     0.07300065
 c     -1.20625540    -0.18015168     0.06930593
 c     -1.16006312     1.29948396     0.59439912
 c     -0.05468045     1.62166963    -0.40425258
 c      1.31986753     0.99268381    -0.21368090
 h     -0.24634448    -2.20516101    -0.16409755
 h     -2.16236436     1.78741527     0.60299575
 h     -0.22369898     2.21578104    -1.40259992
 h      2.43298139     1.43661605    -0.52957864
 o      2.18561838    -1.27415744     0.16107121
 h      3.04209210    -0.91820079    -0.09358677
 c     -2.44610372    -0.78633774    -0.37063824
 h     -2.39081341    -1.80139698    -0.92952042
 h     -2.96024544    -1.03933618     0.84933039
 h     -3.16375185    -0.02595085    -0.91372819
 h     -0.82211052     1.27132105     1.62462064
          17

 c      1.25446842    -0.36496792     0.12249239
 c     -0.07794782    -0.96405716     0.08029103
 c     -1.19939206    -0.18498202     0.07874349
 c     -1.16015457     1.29887781     0.60001621
 c     -0.05533104     1.62181919    -0.41142918
 c      1.31911606     0.99503056    -0.22140058
 h     -0.24811826    -2.09390984    -0.16831602
 h     -2.14368388     1.74499289     0.66723308
 h     -0.24564825     2.16787818    -1.40990096
 h      2.43780382     1.45395747    -0.54310135
 o      2.18996733    -1.27096291     0.16170988
 h      3.01120597    -0.90295212    -0.08365897
 c     -2.44832780    -0.77611828    -0.38368330
 h     -2.40328358    -1.79336160    -0.95428072
 h     -2.97155573    -1.03516944     0.83795667
 h     -3.18966799    -0.02983087    -0.92545860
 h     -0.79579789     1.29128852     1.62104925
          17

 c      1.24343598    -0.37080749     0.12658186
 c     -0.07196470    -0.97723376     0.08723906
 c     -1.19315874    -0.18827695     0.08828715
 c     -1.15891831     1.29674391     0.60511146
 c     -0.05568921     1.62209001    -0.41911414
 c      1.31909765     0.99744320    -0.22949592
 h     -0.24276404    -1.96485773    -0.16563112
 h     -2.12761060     1.70752865     0.72279667
 h     -0.26701695     2.11279373    -1.40251906
 h      2.41161788     1.46390109    -0.54819126
 o      2.19422523    -1.26848178     0.16281516
 h      2.99922348    -0.88189819    -0.07743283
 c     -2.45324190    -0.76649238    -0.39561469
 h     -2.41468595    -1.76882133    -0.97027610
 h     -2.97307767    -1.02510324     0.79409640
 h     -3.20319436    -0.04690164    -0.92619224
 h     -0.76461819     1.31147963     1.62158048
          17

 c      1.23149236    -0.37572844     0.12971658
 c     -0.06526010    -0.98818992     0.09445898
 c     -1.18754335    -0.18996588     0.09776512
 c     -1.15550606     1.29284739     0.60993116
 c     -0.05601189     1.62195864    -0.42665872
 c      1.31954523     0.99954895    -0.23775681
 h     -0.23511986    -1.85893915    -0.16453370
 h     -2.12225058     1.67934580     0.76885792
 h     -0.28871344     2.05492834    -1.38806962
 h      2.35706198     1.46642446    -0.54527931
 o      2.19802414    -1.26675003     0.16445710
 h      3.01043234    -0.85314197    -0.07605134
 c     -2.46056160    -0.75749779    -0.40620562
 h     -2.42421174    -1.73022151    -0.97841163
 h     -2.96533827    -1.00972323     0.71947968
 h     -3.20478031    -0.07376929    -0.91745852
 h     -0.72891766     1.33077327     1.62441833
          17

 c      1.21939336    -0.37949331     0.13181122
 c     -0.05753368    -0.99163638     0.10334568
 c     -1.18250480    -0.19004645     0.10698356
 c     -1.14952643     1.28722099     0.61481339
 c     -0.05642133     1.62082609    -0.43314818
 c      1.31976295     1.00088916    -0.24588438
 h     -0.23590937    -1.83929541    -0.18294753
 h     -2.13006745     1.66199506     0.80509386
 h     -0.31268514     1.99961086    -1.37752568
 h      2.28185922     1.46362013    -0.53624981
 o      2.20178319    -1.26539803     0.16646713
 h      3.03573809    -0.82091118    -0.07680354
 c     -2.46962763    -0.74906005    -0.41514192
 h     -2.43086380    -1.68343891    -0.98168919
 h     -2.95041520    -0.99048334     0.61934455
 h     -3.19799077    -0.10410634    -0.90309264
 h     -0.69004314     1.34814249     1.62670058
          17

 c      1.20805814    -0.38187241     0.13278926
 c     -0.04924257    -0.98695608     0.11422008
 c     -1.17804243    -0.18853616     0.11572267
 c     -1.14118802     1.28019656     0.62018527
 c     -0.05698870     1.61819931    -0.43771729
 c      1.31843856     1.00076731    -0.25342072
 h     -0.24726196    -1.91480279    -0.22593680
 h     -2.14658275     1.65413485     0.83080277
 h     -0.34129683     1.95095117    -1.38157867
 h      2.20153717     1.46131951    -0.52521210
 o      2.20618923    -1.26388271     0.16860358
 h      3.06120143    -0.79214981    -0.07573142
 c     -2.47925153    -0.74093578    -0.42235913
 h     -2.43348093    -1.63743729    -0.98527101
 h     -2.93374625    -0.97071051     0.50643581
 h     -3.18972143    -0.12867536    -0.88937769
 h     -0.65000215     1.36267963     1.62565566
          17

 c      1.19853568    -0.38260734     0.13256493
 c     -0.04203039    -0.97938219     0.12539671
 c     -1.17421204    -0.18547033     0.12374921
 c     -1.13106255     1.27229171     0.62648192
 c     -0.05794013     1.61388698    -0.44009611
 c      1.31365196     0.99812539    -0.25972664
 h     -0.25753106    -2.02609682    -0.27431863
 h     -2.16356409     1.65296561     0.84500301
 h     -0.37547399     1.90940833    -1.40420985
 h      2.13986974     1.47025501    -0.51862956
 o      2.21170300    -1.26176473     0.17070479
 h      3.07634682    -0.77230911    -0.07006149
 c     -2.48758257    -0.73258352    -0.42877247
 h     -2.43083458    -1.60215344    -0.99550980
 h     -2.92735164    -0.95732915     0.40718439
 h     -3.18849422    -0.13716591    -0.88384355
 h     -0.61096149     1.37362569     1.61954384
          17

 c      1.19178539    -0.38154142     0.13104498
 c     -0.03711730    -0.97283769     0.13550150
 c     -1.17113367    -0.18092132     0.13086353
 c     -1.11978193     1.26403995     0.63403173
 c     -0.05979027     1.60801515    -0.44085649
 c      1.30388502     0.99197523    -0.26428838
 h     -0.25883822    -2.12902725    -0.31219113
 h     -2.17307221     1.65570683     0.84714955
 h     -0.41325515     1.87181475    -1.43981322
 h      2.11713677     1.50099360    -0.52174108
 o      2.21844617    -1.25880561     0.17272512
 h      3.07648581    -0.76388186    -0.05879664
 c     -2.49248670    -0.72313463    -0.43658471
 h     -2.42200671    -1.58401885    -1.01717476
 h     -2.94959165    -0.96075425     0.35858659
 h     -3.19947814    -0.12293067    -0.89163037
 h     -0.57475085     1.38042532     1.60817363
          17

 c      1.18842803    -0.37876408     0.12813968
 c     -0.03486484    -0.96901522     0.14391803
 c     -1.16904087    -0.17486476     0.13692419
 c     -1.10790601     1.25585628     0.64301991
 c     -0.06328665     1.60086561    -0.44105175
 c      1.28969592     0.98241609    -0.26725757
 h     -0.24913462    -2.20480180    -0.33245195
 h     -2.16960950     1.66035385     0.83762752
 h     -0.45078024     1.83352169    -1.47764041
 h      2.13039517     1.55185678    -0.53222214
 o      2.22624807    -1.25499609     0.17473372
 h      3.06262874    -0.76626768    -0.04262395
 c     -2.49333041    -0.71212132    -0.44691015
 h     -2.40702303    -1.58212951    -1.05049295
 h     -3.00764865    -0.98565887     0.37316305
 h     -3.22000801    -0.08726705    -0.91197094
 h     -0.54251952     1.38282180     1.59304238
          17

 c      1.18817693    -0.37513109     0.12372349
 c     -0.03394909    -0.96843571     0.15032051
 c     -1.16867826    -0.16626082     0.14181736
 c     -1.09608040     1.24763952     0.65377534
 c     -0.06935036     1.59303372    -0.44190851
 c      1.27315295     0.97051530    -0.26939906
 h     -0.22903198    -2.24708872    -0.33134264
 h     -2.15049222     1.66619727     0.81796993
 h     -0.48465191     1.78791636    -1.50740931
 h      2.15894161     1.60942928    -0.54092055
 o      2.23482750    -1.25065516     0.17697469
 h      3.04128109    -0.77593500    -0.02412411
 c     -2.49183481    -0.70014659    -0.45840591
 h     -2.38740179    -1.58912244    -1.09110486
 h     -3.08380285    -1.02320059     0.42211844
 h     -3.24153279    -0.03821868    -0.93897340
 h     -0.51478282     1.38118302     1.57721924
          17

 c      1.19256072    -0.36975491     0.11776868
 c     -0.03760933    -0.97191844     0.15533202
 c     -1.16966942    -0.15904417     0.14613365
 c     -1.08375198     1.24089769     0.66373397
 c     -0.07758352     1.58532239    -0.44318798
 c      1.25623990     0.95807018    -0.27146800
 h     -0.19960552    -2.25097822    -0.31700055
 h     -2.11735012     1.67266508     0.79032054
 h     -0.51178364     1.73848984    -1.52445031
 h      2.18458242     1.65972181    -0.54075904
 o      2.24287619    -1.24597887     0.17980115
 h      3.02783396    -0.78368763    -0.00774015
 c     -2.49014427    -0.68794778    -0.46885766
 h     -2.36429474    -1.59675302    -1.13115295
 h     -3.16109239    -1.06394142     0.47278015
 h     -3.25486750     0.01551432    -0.96569224
 h     -0.48686902     1.37250745     1.56784633
          17

 c      1.20042762    -0.36414636     0.11088937
 c     -0.04500448    -0.97935603     0.15894227
 c     -1.17207616    -0.15363593     0.15002181
 c     -1.07096247     1.23532842     0.67258234
 c     -0.08732756     1.57785829    -0.44529341
 c      1.23985367     0.94709922    -0.27407500
 h     -0.16272568    -2.21623480    -0.28860851
 h     -2.07387201     1.68099604     0.75732521
 h     -0.53041561     1.68772295    -1.52554841
 h      2.19599745     1.69374621    -0.53049944
 o      2.24949814    -1.24127083     0.18328125
 h      3.03527644    -0.78217635     0.00328345
 c     -2.48931402    -0.67603549    -0.47791723
 h     -2.34010644    -1.59741932    -1.16447336
 h     -3.22737331    -1.10056213     0.50862032
 h     -3.25412357     0.06597150    -0.98663274
 h     -0.45907810     1.35820432     1.56673951
          17

 c      1.21237588    -0.35996901     0.10397279
 c     -0.05876931    -0.99208872     0.16011426
 c     -1.17272421    -0.14956477     0.15356838
 c     -1.05651535     1.22748089     0.67996495
 c     -0.09763178     1.57148879    -0.44893053
 c      1.22397725     0.93959675    -0.27692339
 h     -0.11802880    -2.13261037    -0.23440772
 h     -2.02651477     1.69378078     0.72460585
 h     -0.53915687     1.64481271    -1.51203016
 h      2.18155334     1.69887938    -0.51806386
 o      2.25408756    -1.23573085     0.18734435
 h      3.07981848    -0.76876410     0.00923526
 c     -2.49060171    -0.66521487    -0.48551011
 h     -2.31460744    -1.57712851    -1.18579196
 h     -3.27263624    -1.12767851     0.52237546
 h     -3.23781890     0.10734539    -0.99953242
 h     -0.43567500     1.34204723     1.57182674
          17

 c      1.22683532    -0.35553975     0.09639725
 c     -0.07516650    -1.00601512     0.15976400
 c     -1.17332947    -0.14793515     0.15581417
 c     -1.04070725     1.22183778     0.68709877
 c     -0.11021827     1.56249839    -0.45290931
 c      1.21064184     0.93409496    -0.27995498
 h     -0.07279142    -2.02507920    -0.16817392
 h     -1.98293512     1.71130406     0.69184138
 h     -0.54137587     1.60557292    -1.48729620
 h      2.14559214     1.68244994    -0.49746098
 o      2.25806380    -1.22962089     0.19152809
 h      3.12771671    -0.75504474     0.01565787
 c     -2.49415027    -0.65528091    -0.49149198
 h     -2.29133001    -1.54221728    -1.19676149
 h     -3.29611255    -1.14273625     0.50900743
 h     -3.20357138     0.13711520    -1.00335415
 h     -0.41659702     1.32271198     1.58236713
          17

 c      1.24260274    -0.35137967     0.08837365
 c     -0.09274378    -1.01808135     0.15874020
 c     -1.17405074    -0.14883297     0.15675008
 c     -1.02335379     1.21835408     0.69400758
 c     -0.12456960     1.55064048    -0.45663837
 c      1.19986190     0.93077486    -0.28324947
 h     -0.03140966    -1.92614418    -0.10056395
 h     -1.94861102     1.73494406     0.66130283
 h     -0.54049711     1.57144440    -1.45830690
 h      2.09123240     1.64695217    -0.47009905
 o      2.26245367    -1.22257765     0.19566229
 h      3.16427423    -0.74841781     0.02525252
 c     -2.49974879    -0.64612374    -0.49572939
 h     -2.27129046    -1.49504457    -1.19888409
 h     -3.29693118    -1.14453245     0.46818171
 h     -3.15390965     0.15527557    -0.99867039
 h     -0.40271573     1.30103389     1.59703550
          17

 c      1.25856494    -0.34784126     0.08007700
 c     -0.11054966    -1.02285163     0.15850469
 c     -1.17503331    -0.15225308     0.15640334
 c     -1.00466280     1.21705403     0.70071010
 c     -0.13997468     1.53571594    -0.45928854
 c      1.19120327     0.92941424    -0.28678563
 h      0.00633428    -1.89807615    -0.04904123
 h     -1.92498106     1.76396027     0.63499330
 h     -0.54132905     1.54364407    -1.43481766
 h      2.02655342     1.59906669    -0.43845812
 o      2.26787105    -1.21450144     0.19968157
 h      3.18170550    -0.75226532     0.03909321
 c     -2.50698900    -0.63761554    -0.49787951
 h     -2.25461857    -1.44070231    -1.19602059
 h     -3.27548422    -1.13258802     0.40111362
 h     -3.09385119     0.16493159    -0.98796069
 h     -0.39453102     1.27800814     1.61434570
          17

 c      1.27376376    -0.34509059     0.07162259
 c     -0.12805280    -1.01776499     0.15949407
 c     -1.17648808    -0.15796368     0.15484716
 c     -0.98525809     1.21807407     0.70720033
 c     -0.15567309     1.51762174    -0.46007351
 c      1.18354279     0.92914305    -0.29041359
 h      0.04506082    -1.97216399    -0.01843237
 h     -1.90934787     1.79521545     0.61490920
 h     -0.54869935     1.52288101    -1.42629696
 h      1.96744440     1.55208831    -0.40621410
 o      2.27452553    -1.20551786     0.20360812
 h      3.17877866    -0.76648264     0.05694499
 c     -2.51522935    -0.62966180    -0.49748781
 h     -2.24036003    -1.38637238    -1.19419697
 h     -3.23431533    -1.10769204     0.31159101
 h     -3.03061254     0.17281541    -0.97574942
 h     -0.39200020     1.25472826     1.63296769
          17

 c      1.28738550    -0.34317551     0.06308013
 c     -0.14374600    -1.00778497     0.16058347
 c     -1.17877870    -0.16541197     0.15221637
 c     -0.96599356     1.22157669     0.71346424
 c     -0.17106147     1.49637464    -0.45872741
 c      1.17510887     0.92847939    -0.29392744
 h      0.07860061    -2.09429569     0.00513869
 h     -1.89711844     1.82443144     0.60300056
 h     -0.56509279     1.50944493    -1.43650513
 h      1.93702333     1.52547608    -0.37737516
 o      2.28221394    -1.19594789     0.20753475
 h      3.16074562    -0.78782126     0.07750789
 c     -2.52342859    -0.62211529    -0.49444264
 h     -2.22676936    -1.33936424    -1.20021643
 h     -3.18114842    -1.07392330     0.20926292
 h     -2.97214004     0.18837525    -0.96790133
 h     -0.39452534     1.23229461     1.65187184
          17

 c      1.29875318    -0.34214888     0.05450318
 c     -0.15589894    -0.99788364     0.16109441
 c     -1.18234576    -0.17388522     0.14870552
 c     -0.94773810     1.22762535     0.71952978
 c     -0.18581636     1.47212489    -0.45578118
 c      1.16474308     0.92637601    -0.29730364
 h      0.09833271    -2.21206096     0.03014879
 h     -1.88419037     1.84776868     0.60082894
 h     -0.58933234     1.50331487    -1.46047690
 h      1.95054272     1.53270586    -0.35354618
 o      2.29024916    -1.18630125     0.21161384
 h      3.14020389    -0.80979842     0.09853407
 c     -2.52974786    -0.61427369    -0.48996253
 h     -2.21250938    -1.30389784    -1.21867168
 h     -3.13529148    -1.04327153     0.11579983
 h     -2.92403775     0.21936981    -0.96897293
 h     -0.40104320     1.21169000     1.67032851
          17

 c      1.30736993    -0.34210258     0.04594320
 c     -0.16336099    -0.99058235     0.16091100
 c     -1.18756465    -0.18269472     0.14454678
 c     -0.93124624     1.23612490     0.72551949
 c     -0.19983836     1.44517250    -0.45230865
 c      1.15345769     0.92344119    -0.30077324
 h      0.10086611    -2.30184589     0.05831160
 h     -1.86818247     1.86277358     0.60926993
 h     -0.61780678     1.50394504    -1.48770591
 h      1.99696430     1.56687402    -0.33316743
 o      2.29757059    -1.17719817     0.21602106
 h      3.13514708    -0.82391875     0.11738992
 c     -2.53136160    -0.60431630    -0.48710634
 h     -2.19806162    -1.27915172    -1.24928316
 h     -3.13050205    -1.03841894     0.06515940
 h     -2.88739540     0.26607484    -0.97895007
 h     -0.41019008     1.19368537     1.68781686
          17

 c      1.31294784    -0.34310214     0.03744438
 c     -0.16554116    -0.98700482     0.16011066
 c     -1.19457866    -0.19127693     0.13997857
 c     -0.91708520     1.24682537     0.73166363
 c     -0.21311968     1.41594591    -0.44944227
 c      1.14339735     0.92109048    -0.30455115
 h      0.08613293    -2.35498783     0.08903468
 h     -1.84877582     1.86870292     0.62839685
 h     -0.64662441     1.51014807    -1.50769624
 h      2.05132547     1.61038155    -0.31466327
 o      2.30345606    -1.16906419     0.22085666
 h      3.15759626    -0.82466954     0.13263499
 c     -2.52693354    -0.59097830    -0.48796364
 h     -2.18571221    -1.26081712    -1.28745428
 h     -3.18435247    -1.07147049     0.07101601
 h     -2.86029946     0.32125776    -0.99344767
 h     -0.42047606     1.17880752     1.70389823
          17

 c      1.31539148    -0.34512733     0.02903537
 c     -0.16232708    -0.98759090     0.15881679
 c     -1.20315219    -0.19923580     0.13522342
 c     -0.90557751     1.25934918     0.73826444
 c     -0.22567819     1.38493993    -0.44805619
 c      1.13620077     0.92029654    -0.30871761
 h      0.05539062    -2.36843764     0.12116409
 h     -1.82773445     1.86656623     0.65750395
 h     -0.67284927     1.52027321    -1.51314273
 h      2.09414412     1.64949672    -0.29771143
 o      2.30832782    -1.16184276     0.22608142
 h      3.20087526    -0.81421438     0.14504888
 c     -2.51896886    -0.57560417    -0.49139954
 h     -2.17831725    -1.24401157    -1.32701010
 h     -3.26937619    -1.12226708     0.10595628
 h     -2.84046149     0.37549563    -1.00694119
 h     -0.43040185     1.16734286     1.71814592
          17

 c      1.31476272    -0.34808375     0.02072976
 c     -0.15404368    -0.99236444     0.15715818
 c     -1.21265064    -0.20636131     0.13048020
 c     -0.89676009     1.27321960     0.74562157
 c     -0.23756134     1.35264998    -0.44864207
 c      1.13269831     0.92140169    -0.31326704
 h      0.01050688    -2.34136663     0.15341836
 h     -1.80875302     1.85900774     0.69523820
 h     -0.69480675     1.53250932    -1.50063074
 h      2.11488464     1.67678100    -0.28261099
 o      2.31332676    -1.15519741     0.23159917
 h      3.24640776    -0.79902581     0.15627735
 c     -2.51042195    -0.55988488    -0.49611609
 h     -2.17827163    -1.22492052    -1.36228350
 h     -3.35324104    -1.16743757     0.14229635
 h     -2.82623508     0.42096009    -1.01494626
 h     -0.43850754     1.15934699     1.73018039
          17

 c      1.31125735    -0.35185800     0.01253454
 c     -0.14139799    -1.00099726     0.15526284
 c     -1.22211550    -0.21259913     0.12592334
 c     -0.89039758     1.28790184     0.75394242
 c     -0.24885598     1.31952733    -0.45126075
 c      1.13313115     0.92433110    -0.31815117
 h     -0.04601420    -2.27489287     0.18445876
 h     -1.79680433     1.84981376     0.73984611
 h     -0.71210409     1.54522334    -1.47050905
 h      2.10912875     1.68898966    -0.26978297
 o      2.31940056    -1.14883458     0.23734239
 h      3.27812956    -0.78441366     0.16738395
 c     -2.50301810    -0.54466567    -0.50173677
 h     -2.18694607    -1.20137797    -1.38928145
 h     -3.41879073    -1.19512223     0.16684348
 h     -2.81670717     0.45269839    -1.01466572
 h     -0.44339026     1.15465615     1.73977886
          17

 c      1.30519724    -0.35637381     0.00445969
 c     -0.12539498    -1.01268205     0.15325502
 c     -1.23039702    -0.21797537     0.12169349
 c     -0.88610736     1.30288728     0.76327691
 c     -0.25966405     1.28594896    -0.45551915
 c      1.13729984     0.92874939    -0.32329846
 h     -0.11067529    -2.17452294     0.21298627
 h     -1.79644836     1.84273244     0.78948515
 h     -0.72574499     1.55737863    -1.42682586
 h      2.07650375     1.68562073    -0.25957611
 o      2.32698023    -1.14258617     0.24327873
 h      3.28756566    -0.77298083     0.17866856
 c     -2.49768028    -0.53027850    -0.50824381
 h     -2.20452930    -1.17293311    -1.40619490
 h     -3.45887835    -1.20094252     0.17477052
 h     -2.81159941     0.46877381    -1.00498316
 h     -0.44374407     1.15291252     1.74697660
          17

 c      1.29703046    -0.36162261    -0.00347194
 c     -0.10720662    -1.02564344     0.15121463
 c     -1.23631914    -0.22251673     0.11787334
 c     -0.88358224     1.31780834     0.77351854
 c     -0.27004363     1.25218997    -0.46059680
 c      1.14455291     0.93407430    -0.32863090
 h     -0.17902516    -2.05699319     0.23831848
 h     -1.80933549     1.83987660     0.84236786
 h     -0.73830046     1.56907031    -1.37718152
 h      2.02056379     1.66897051    -0.25213372
 o      2.33600005    -1.13639059     0.24939308
 h      3.27351340    -0.76488994     0.18990162
 c     -2.49495738    -0.51688484    -0.51554393
 h     -2.23008254    -1.14075459    -1.41358958
 h     -3.47083914    -1.18381985     0.16470974
 h     -2.81121026     0.47021407    -0.98633391
 h     -0.43846555     1.15362050     1.75206679
          17

 c      1.28733172    -0.36766812    -0.01121497
 c     -0.08782610    -1.03628822     0.14902279
 c     -1.23884863    -0.22618005     0.11445458
 c     -0.88275127     1.33249317     0.78448364
 c     -0.27997906     1.21841429    -0.46540768
 c      1.15363554     0.93934022    -0.33409718
 h     -0.24839293    -1.96136288     0.26230891
 h     -1.83269192     1.84090820     0.89658718
 h     -0.75360712     1.58183217    -1.33143640
 h      1.95054757     1.64581815    -0.24707971
 o      2.34591269    -1.13030279     0.25567845
 h      3.24187406    -0.75782428     0.20045201
 c     -2.49517031    -0.50463612    -0.52328081
 h     -2.26167887    -1.10748488    -1.41447824
 h     -3.45407750    -1.14420570     0.13681852
 h     -2.81642662     0.46111983    -0.96062762
 h     -0.42683089     1.15624620     1.75545862
          17

 c      1.27680903    -0.37460028    -0.01869510
 c     -0.06752305    -1.04012611     0.14623475
 c     -1.23724161    -0.22879195     0.11131187
 c     -0.88372786     1.34689555     0.79601203
 c     -0.28947578     1.18475319    -0.46897222
 c      1.16252055     0.94298199    -0.33973167
 h     -0.32354258    -1.93937190     0.29094135
 h     -1.86038762     1.84378622     0.94993107
 h     -0.77515544     1.59784509    -1.29810396
 h      1.88372540     1.63013428    -0.24292865
 o      2.35566327    -1.12454950     0.26213689
 h      3.20623403    -0.74639640     0.20930320
 c     -2.49837877    -0.49372001    -0.53082766
 h     -2.29668353    -1.07685675    -1.41405520
 h     -3.40973055    -1.08387290     0.09255027
 h     -2.82868778     0.44864142    -0.93108485
 h     -0.40869091     1.16035796     1.75743913
          17

 c      1.26632545    -0.38243078    -0.02581595
 c     -0.04679715    -1.03725389     0.14277300
 c     -1.23112213    -0.23004372     0.10820652
 c     -0.88662073     1.36096409     0.80802070
 c     -0.29876688     1.15149913    -0.47085074
 c      1.16876021     0.94301066    -0.34568476
 h     -0.40569532    -1.99158383     0.32620183
 h     -1.88559132     1.84622467     1.00005221
 h     -0.80350667     1.61772315    -1.27989732
 h      1.84201491     1.64156531    -0.23689272
 o      2.36390120    -1.11952197     0.26877558
 h      3.18486507    -0.72272883     0.21521916
 c     -2.50420471    -0.48425671    -0.53753778
 h     -2.33230701    -1.05268856    -1.41849659
 h     -3.34232033    -1.00707981     0.03589537
 h     -2.84959132     0.44183458    -0.90160929
 h     -0.38459069     1.16577246     1.75796100
          17

 c      1.25685972    -0.39106220    -0.03247278
 c     -0.02752222    -1.03193200     0.13932477
 c     -1.22045515    -0.22961484     0.10481840
 c     -0.89137774     1.37455345     0.82049153
 c     -0.30839867     1.11922989    -0.47122869
 c      1.17099660     0.93840109    -0.35205793
 h     -0.47996651    -2.07170013     0.36137374
 h     -1.90294839     1.84667821     1.04486127
 h     -0.83534182     1.63889133    -1.27297001
 h      1.83497884     1.68988649    -0.22705386
 o      2.36981284    -1.11547598     0.27557189
 h      3.18811400    -0.68166119     0.21746127
 c     -2.51144635    -0.47589842    -0.54337487
 h     -2.36635252    -1.03722811    -1.43249779
 h     -3.26473719    -0.92374488    -0.02304599
 h     -2.87978063     0.44840119    -0.87545067
 h     -0.35574800     1.17260737     1.75658853
          17

 c      1.24937725    -0.40036190    -0.03856289
 c     -0.01150263    -1.02738855     0.13655350
 c     -1.20550122    -0.22728263     0.10078153
 c     -0.89772336     1.38740895     0.83342095
 c     -0.31904908     1.08869784    -0.47058811
 c      1.16985488     0.93029014    -0.35867806
 h     -0.53236316    -2.14644805     0.39033733
 h     -1.90959465     1.84464787     1.08286584
 h     -0.86541048     1.65660377    -1.27063743
 h      1.84971947     1.76127445    -0.21518903
 o      2.37383519    -1.11213755     0.28243219
 h      3.20755200    -0.62716386     0.21657548
 c     -2.51746232    -0.46720754    -0.54977102
 h     -2.39776575    -1.02985793    -1.45672863
 h     -3.20677055    -0.85405137    -0.06200499
 h     -2.91752704     0.47060024    -0.85386775
 h     -0.32390204     1.18120969     1.75264657
          17

 c      1.24470384    -0.41020000    -0.04399592
 c      0.00019633    -1.02526205     0.13486113
 c     -1.18677341    -0.22291975     0.09572105
 c     -0.90516110     1.39919176     0.84676617
 c     -0.33125647     1.06063738    -0.46936900
 c      1.16654688     0.92072145    -0.36523930
 h     -0.55640413    -2.20133483     0.41028878
 h     -1.90545110     1.84065874     1.11338346
 h     -0.88906270     1.66619326    -1.26717089
 h      1.86734996     1.83262517    -0.20499329
 o      2.37705383    -1.10886862     0.28921734
 h      3.22551459    -0.56951732     0.21400606
 c     -2.51883626    -0.45604530    -0.55931898
 h     -2.42656722    -1.02748610    -1.48749795
 h     -3.20823471    -0.82253252    -0.05097311
 h     -2.95855095     0.50424487    -0.83611272
 h     -0.29107093     1.19202240     1.74550915
          17

 c      1.24341625    -0.42045130    -0.04869807
 c      0.00712887    -1.02640147     0.13448973
 c     -1.16495608    -0.21646830     0.08929421
 c     -0.91300383     1.40951181     0.86040301
 c     -0.34525717     1.03566084    -0.46783992
 c      1.16178430     0.91125861    -0.37151058
 h     -0.55027200    -2.23072185     0.42032776
 h     -1.89324865     1.83617866     1.13667292
 h     -0.90348464     1.66449923    -1.25928304
 h      1.87570520     1.88698311    -0.19938481
 o      2.38034256    -1.10508832     0.29579637
 h      3.22854956    -0.51834024     0.21120057
 c     -2.51579096    -0.44219314    -0.57234560
 h     -2.45315978    -1.02625609    -1.51905843
 h     -3.26683452    -0.82845745     0.01007514
 h     -2.99749443     0.54181868    -0.82064627
 h     -0.25926137     1.20543143     1.73490951
          17

 c      1.24574806    -0.43099677    -0.05261123
 c      0.00934211    -1.03129157     0.13558940
 c     -1.14088181    -0.20796235     0.08122063
 c     -0.92043097     1.41796334     0.87410478
 c     -0.36094767     1.01423605    -0.46610324
 c      1.15578248     0.90277013    -0.37735886
 h     -0.51435630    -2.23233408     0.42039146
 h     -1.87823073     1.83347118     1.15395205
 h     -0.90790228     1.65034707    -1.24619539
 h      1.86929389     1.91531926    -0.20002799
 o      2.38414298    -1.10044324     0.30206992
 h      3.21081376    -0.47970744     0.20921801
 c     -2.51186116    -0.42714218    -0.58653565
 h     -2.47774598    -1.02283823    -1.54597702
 h     -3.34124443    -0.85026660     0.08987889
 h     -3.02947827     0.57581495    -0.80610813
 h     -0.23017260     1.22162901     1.72117128
          17

 c      1.25153126    -0.44172148    -0.05569278
 c      0.00732758    -1.04015403     0.13822505
 c     -1.11554563    -0.19758728     0.07131124
 c     -0.92661299     1.42418049     0.88755630
 c     -0.37789606     0.99668710    -0.46412379
 c      1.14850000     0.89561038    -0.38270693
 h     -0.45044054    -2.20565097     0.41093936
 h     -1.86699306     1.83515070     1.16712238
 h     -0.90352138     1.62472742    -1.22949244
 h      1.84657994     1.91398873    -0.20771338
 o      2.38853117    -1.09482397     0.30797621
 h      3.17305525    -0.45582434     0.20865707
 c     -2.50946695    -0.41189144    -0.60000808
 h     -2.50023718    -1.01494274    -1.56428760
 h     -3.40250044    -0.87283226     0.16400506
 h     -3.05096005     0.60055754    -0.79168416
 h     -0.20493151     1.24052159     1.70531674
          17

 c      1.26019151    -0.45250227    -0.05791941
 c      0.00200832    -1.05282954     0.14233679
 c     -1.09006359    -0.18574337     0.05950660
 c     -0.93093954     1.42792904     0.90041479
 c     -0.39534917     0.98319476    -0.46173783
 c      1.13977698     0.88974789    -0.38750737
 h     -0.36216503    -2.15296927     0.39324612
 h     -1.86499696     1.84322008     1.17802362
 h     -0.89350722     1.59098642    -1.21317015
 h      1.80853780     1.88315311    -0.22262149
 o      2.39326133    -1.08839577     0.31350082
 h      3.12205637    -0.44452937     0.20955119
 c     -2.50948523    -0.39683727    -0.61176304
 h     -2.52035618    -1.00155556    -1.57206070
 h     -3.43870489    -0.88940410     0.22071019
 h     -3.06009143     0.61308266    -0.77719960
 h     -0.18389985     1.26169568     1.68904081
          17

 c      1.27080400    -0.46318460    -0.05929597
 c     -0.00525207    -1.06837379     0.14764070
 c     -1.06560407    -0.17311745     0.04591420
 c     -0.93326703     1.42920402     0.91239417
 c     -0.41226168     0.97381982    -0.45866933
 c      1.12934543     0.88475684    -0.39174745
 h     -0.25654900    -2.08395162     0.37047017
 h     -1.87367703     1.85789851     1.18750054
 h     -0.88274065     1.55473356    -1.20352084
 h      1.75872371     1.82709610    -0.24429129
 o      2.39776570    -1.08167211     0.31869509
 h      3.07077385    -0.43815318     0.21114268
 c     -2.51199925    -0.38217224    -0.62117613
 h     -2.53777279    -0.98301122    -1.56960637
 h     -3.44613096    -0.89717930     0.25496178
 h     -3.05683312     0.61344370    -0.76304005
 h     -0.16662801     1.28445452     1.67453020
          17

 c      1.28221323    -0.47355140    -0.05986678
 c     -0.01270233    -1.08427497     0.15346521
 c     -1.04331932    -0.16073781     0.03083281
 c     -0.93397090     1.42824958     0.92330968
 c     -0.42742525     0.96862043    -0.45464188
 c      1.11671672     0.87966068    -0.39548161
 h     -0.14520217    -2.02492288     0.34958726
 h     -1.88955239     1.87719975     1.19508267
 h     -0.87662444     1.52253041    -1.20773114
 h      1.70471092     1.75650532    -0.27133348
 o      2.40131017    -1.07546236     0.32367647
 h      3.03582693    -0.42444523     0.21193849
 c     -2.51671204    -0.36811579    -0.62769215
 h     -2.55221173    -0.96094794    -1.55943049
 h     -3.42425288    -0.89490643     0.26461843
 h     -3.04305202     0.60493469    -0.75002267
 h     -0.15206850     1.30793381     1.66408138
          17

 c      1.29321436    -0.48328510    -0.05972465
 c     -0.01874924    -1.09637873     0.15878608
 c     -1.02429387    -0.14992354     0.01474147
 c     -0.93371878     1.42546494     0.93306257
 c     -0.43974264     0.96788644    -0.44965758
 c      1.10101366     0.87273618    -0.39886204
 h     -0.03943571    -2.02069764     0.34118472
 h     -1.90627709     1.89773251     1.19957416
 h     -0.87860757     1.49886325    -1.23025605
 h      1.66005597     1.69138347    -0.30125122
 o      2.40356758    -1.07036035     0.32854943
 h      3.02796814    -0.39489840     0.21098785
 c     -2.52308705    -0.35502890    -0.63074191
 h     -2.56350350    -0.93805183    -1.54588079
 h     -3.37402854    -0.88205766     0.24901254
 h     -3.02254507     0.59427389    -0.73927013
 h     -0.13910237     1.33126458     1.65952687
          17

 c      1.30274180    -0.49196383    -0.05900730
 c     -0.02281010    -1.10287001     0.16310362
 c     -1.00951885    -0.14202047    -0.00178054
 c     -0.93314926     1.42126908     0.94161222
 c     -0.44852031     0.97226675    -0.44425579
 c      1.08117270     0.86191976    -0.40206654
 h      0.05933406    -2.08954768     0.34959948
 h     -1.91762650     1.91598855     1.19988752
 h     -0.88810358     1.48362859    -1.26907731
 h      1.64190390     1.65694384    -0.33155305
 o      2.40512083    -1.06613106     0.33329830
 h      3.04329675    -0.35465531     0.20951358
 c     -2.53038878    -0.34341691    -0.62984105
 h     -2.57157398    -0.91736587    -1.53419352
 h     -3.29795516    -0.85889644     0.20907481
 h     -3.00048286     0.59086236    -0.73203729
 h     -0.12720864     1.35370284     1.66164465
          17

 c      1.30994805    -0.49918625    -0.05785756
 c     -0.02446905    -1.10687987     0.16691067
 c     -0.99981932    -0.13804105    -0.01819371
 c     -0.93266003     1.41601039     0.94896198
 c     -0.45357155     0.98248085    -0.43937643
 c      1.05712614     0.84659883    -0.40510774
 h      0.14999336    -2.19325068     0.36774357
 h     -1.91941428     1.92926995     1.19551434
 h     -0.90118787     1.47323905    -1.31619889
 h      1.65719165     1.66294321    -0.36225388
 o      2.40704050    -1.06200395     0.33782899
 h      3.06914729    -0.31762423     0.21003726
 c     -2.53769473    -0.33367336    -0.62491410
 h     -2.57638348    -0.90110007    -1.52879812
 h     -3.20178070    -0.82760641     0.14924962
 h     -2.98160660     0.60354759    -0.72937269
 h     -0.11689615     1.37463481     1.66986763
          17

 c      1.31419824    -0.50474485    -0.05636580
 c     -0.02301567    -1.11171576     0.17073535
 c     -0.99568696    -0.13845342    -0.03411741
 c     -0.93235049     1.40993096     0.95514478
 c     -0.45514910     0.99878600    -0.43591007
 c      1.03057611     0.82857737    -0.40789613
 h      0.22630879    -2.29188841     0.38821031
 h     -1.91015980     1.93615215     1.18662313
 h     -0.91312365     1.46388645    -1.36187829
 h      1.69356512     1.69223131    -0.39513520
 o      2.41021272    -1.05732292     0.34206920
 h      3.09420235    -0.29554869     0.21447017
 c     -2.54374461    -0.32544101    -0.61692940
 h     -2.57789197    -0.88948565    -1.53150793
 h     -3.09875289    -0.79565182     0.08274627
 h     -2.96781053     0.63520828    -0.73152688
 h     -0.10958717     1.39348565     1.68250358
          17

 c      1.31510116    -0.50864729    -0.05455301
 c     -0.01802690    -1.11889075     0.17478668
 c     -0.99715356    -0.14312518    -0.04936731
 c     -0.93205870     1.40315671     0.96018743
 c     -0.45384422     1.02068030    -0.43437501
 c      1.00384001     0.81029762    -0.41048193
 h      0.28327541    -2.36574585     0.40718618
 h     -1.89116686     1.93666849     1.17400776
 h     -0.92016253     1.45351778    -1.39816560
 h      1.73271390     1.72106655    -0.43060320
 o      2.41510624    -1.05175877     0.34599109
 h      3.11183455    -0.29417536     0.22351143
 c     -2.54651742    -0.31687658    -0.60869328
 h     -2.57615482    -0.88063219    -1.54083955
 h     -3.01501626    -0.78197625     0.03982136
 h     -2.95767702     0.68004509    -0.73734821
 h     -0.10702343     1.40963190     1.69733869
          17

 c      1.31254328    -0.51104958    -0.05238258
 c     -0.00951625    -1.12878070     0.17907553
 c     -1.00378278    -0.15140782    -0.06391174
 c     -0.93143207     1.39569287     0.96406714
 c     -0.45046958     1.04697455    -0.43486960
 c      0.97882864     0.79350306    -0.41304980
 h      0.31850765    -2.40734684     0.42296520
 h     -1.86637912     1.93235727     1.15898946
 h     -0.92010279     1.44204547    -1.42017551
 h      1.76182990     1.73412488    -0.46748754
 o      2.42177598    -1.04527739     0.34959557
 h      3.11993342    -0.31367115     0.23681762
 c     -2.54396372    -0.30527731    -0.60386851
 h     -2.57147419    -0.87163219    -1.55311072
 h     -2.97872160    -0.81222648     0.05742205
 h     -2.94861967     0.72724769    -0.74439878
 h     -0.11055830     1.42238224     1.71231040
          17

 c      1.30669235    -0.51219005    -0.04977821
 c      0.00215534    -1.14125334     0.18352448
 c     -1.01475866    -0.16233889    -0.07777816
 c     -0.93002073     1.38743451     0.96668656
 c     -0.44589944     1.07607804    -0.43716188
 c      0.95692053     0.77920682    -0.41582172
 h      0.33125284    -2.41442689     0.43473196
 h     -1.84181139     1.92606696     1.14322491
 h     -0.91231751     1.43088747    -1.42618810
 h      1.77433167     1.72439473    -0.50406945
 o      2.42986925    -1.03812411     0.35290509
 h      3.12092329    -0.34903921     0.25317213
 c     -2.53687393    -0.29061256    -0.60238792
 h     -2.56440889    -0.85994374    -1.56445175
 h     -2.98419992    -0.88148103     0.12759473
 h     -2.93878393     0.76700462    -0.75003127
 h     -0.12063256     1.43102574     1.72601695
          17

 c      1.29798063    -0.51233562    -0.04664415
 c      0.01636857    -1.15594213     0.18801707
 c     -1.02904535    -0.17489254    -0.09095019
 c     -0.92743139     1.37822795     0.96788341
 c     -0.44090474     1.10630078    -0.44077905
 c      0.93906837     0.76794656    -0.41900505
 h      0.32170332    -2.38725937     0.44211915
 h     -1.82399134     1.92115393     1.12833501
 h     -0.89777848     1.42252553    -1.41765185
 h      1.76777678     1.68994282    -0.53866233
 o      2.43859406    -1.03085521     0.35596728
 h      3.12253436    -0.38991784     0.27056678
 c     -2.52759277    -0.27530058    -0.60139328
 h     -2.55574355    -0.84399299    -1.57184426
 h     -3.00664402    -0.95882386     0.21033670
 h     -2.92734046     0.79328560    -0.75227106
 h     -0.13653441     1.43490696     1.73799177
          17

 c      1.28706950    -0.51173642    -0.04288688
 c      0.03229236    -1.17227145     0.19240337
 c     -1.04551792    -0.18816521    -0.10331048
 c     -0.92354843     1.36799559     0.96747273
 c     -0.43602015     1.13605906    -0.44504230
 c      0.92583480     0.75992128    -0.42277079
 h      0.29098930    -2.32886473     0.44529520
 h     -1.81732861     1.91994583     1.11541819
 h     -0.87916513     1.42019544    -1.39937265
 h      1.74270947     1.63221755    -0.56987370
 o      2.44680949    -1.02424760     0.35884281
 h      3.13681180    -0.42237995     0.28659901
 c     -2.51759280    -0.26119133    -0.59907004
 h     -2.54643696    -0.82329207    -1.57344634
 h     -3.03097587    -1.02263295     0.27948342
 h     -2.91428809     0.80374472    -0.74991632
 h     -0.15645148     1.43349905     1.74874556
          17

 c      1.27478461    -0.51059647    -0.03843479
 c      0.04888336    -1.18922321     0.19644962
 c     -1.06301787    -0.20143645    -0.11465092
 c     -0.91869267     1.35685443     0.96530065
 c     -0.43147730     1.16397674    -0.44908898
 c      0.91731963     0.75497227    -0.42722770
 h      0.24184944    -2.24809861     0.44569096
 h     -1.82187499     1.92231238     1.10476610
 h     -0.86077059     1.42753310    -1.37934839
 h      1.70307423     1.55625940    -0.59694131
 o      2.45356636    -1.01882719     0.36155156
 h      3.17226031    -0.43676875     0.29958528
 c     -2.50759283    -0.24926746    -0.59476177
 h     -2.53749685    -0.79844791    -1.56892854
 h     -3.05100096    -1.06351642     0.32424829
 h     -2.90037762     0.79926072    -0.74240561
 h     -0.17784806     1.42645817     1.75953609
          17

 c      1.26202012    -0.50907411    -0.03324985
 c      0.06486959    -1.20475802     0.19969041
 c     -1.08037811    -0.21414429    -0.12471950
 c     -0.91354207     1.34511689     0.96129295
 c     -0.42726464     1.18893996    -0.45202196
 c      0.91297040     0.75241482    -0.43235809
 h      0.17956747    -2.16660135     0.44784892
 h     -1.83352252     1.92567369     1.09603015
 h     -0.84754226     1.44788830    -1.36688134
 h      1.65837200     1.47261437    -0.62051606
 o      2.45881060    -1.01437459     0.36403719
 h      3.22357613    -0.43570430     0.30934951
 c     -2.49802434    -0.24014824    -0.58827211
 h     -2.52986493    -0.77103857    -1.55959218
 h     -3.06433576    -1.07817634     0.34103994
 h     -2.88713084     0.78370574    -0.72972071
 h     -0.19816677     1.41363147     1.77180015
          17

 c      1.24965619    -0.50730914    -0.02732535
 c      0.07891978    -1.21537994     0.20125631
 c     -1.09644429    -0.22582861    -0.13326884
 c     -0.90885138     1.33317305     0.95550549
 c     -0.42333131     1.21016833    -0.45328508
 c      0.91135852     0.75085256    -0.43790665
 h      0.11061705    -2.12400642     0.46158560
 h     -1.84640585     1.92642239     1.08863292
 h     -0.84283852     1.48316802    -1.36804441
 h      1.62653073     1.39941767    -0.64400746
 o      2.46319157    -1.01021541     0.36622106
 h      3.27527980    -0.42936353     0.31643753
 c     -2.48925436    -0.23437509    -0.57951630
 h     -2.52433780    -0.74330940    -1.54815197
 h     -3.07002366    -1.06588590     0.32915750
 h     -2.87678661     0.76354247    -0.71230403
 h     -0.21565996     1.39501304     1.78632869
          17

 c      1.23854683    -0.50542077    -0.02068126
 c      0.09016282    -1.21842106     0.20038364
 c     -1.11010648    -0.23606934    -0.14008604
 c     -0.90519274     1.32135688     0.94816808
 c     -0.41979962     1.22728460    -0.45303085
 c      0.91052689     0.74859435    -0.44339077
 h      0.03664338    -2.15143644     0.49618026
 h     -1.85536058     1.92144188     1.08206818
 h     -0.84627525     1.53274109    -1.38134559
 h      1.63020266     1.35758138    -0.67356083
 o      2.46734845    -1.00578854     0.36805614
 h      3.31311206    -0.42630781     0.32120862
 c     -2.48168095    -0.23243988    -0.56846236
 h     -2.52151191    -0.71761827    -1.53808915
 h     -3.06777575    -1.02731508     0.28940280
 h     -2.87185335     0.74645865    -0.69089796
 h     -0.22992713     1.37070798     1.80255932
          17

 c      1.22955712    -0.50346065    -0.01336351
 c      0.09790621    -1.21593781     0.19766184
 c     -1.12034895    -0.24445275    -0.14499510
 c     -0.90285262     1.30985767     0.93968335
 c     -0.41697809     1.24028517    -0.45204825
 c      0.90969818     0.74520415    -0.44859724
 h     -0.04247431    -2.22617818     0.54569967
 h     -1.85721543     1.90893092     1.07600903
 h     -0.85404134     1.59342159    -1.39859734
 h      1.67699894     1.35295306    -0.71230175
 o      2.47158804    -1.00083044     0.36953101
 h      3.32897741    -0.43051957     0.32370653
 c     -2.47577094    -0.23457712    -0.55527199
 h     -2.52174111    -0.69567416    -1.53254840
 h     -3.05819301    -0.96491568     0.22446484
 h     -2.87401879     0.73855116    -0.66626899
 h     -0.24181724     1.34097442     1.81846587
          17

 c      1.22350940    -0.50142223    -0.00542949
 c      0.10101935    -1.21178562     0.19439309
 c     -1.12631533    -0.25061723    -0.14784767
 c     -0.90184983     1.29868593     0.93055940
 c     -0.41518763     1.24939597    -0.45132220
 c      0.91016184     0.74200570    -0.45399458
 h     -0.12066663    -2.30556415     0.59611696
 h     -1.85119171     1.88865983     1.07034532
 h     -0.86128619     1.66058087    -1.40996373
 h      1.74919335     1.37051338    -0.75530543
 o      2.47586327    -0.99534221     0.37065872
 h      3.32111900    -0.44187264     0.32376984
 c     -2.47194752    -0.24037149    -0.54060751
 h     -2.52509327    -0.67789385    -1.53311369
 h     -3.04443009    -0.88517780     0.14129153
 h     -2.88287050     0.74136367    -0.63901574
 h     -0.25279417     1.30629100     1.83116990
          17

 c      1.22102515    -0.49929352     0.00306234
 c      0.09849994    -1.20831459     0.19148433
 c     -1.12741931    -0.25431545    -0.14853537
 c     -0.90198421     1.28768356     0.92130062
 c     -0.41459742     1.25492021    -0.45166805
 c      0.91362564     0.74052129    -0.46024329
 h     -0.19068197    -2.36415017     0.63782058
 h     -1.83896627     1.86195069     1.06523260
 h     -0.86411857     1.72938021    -1.40791542
 h      1.82325618     1.39235995    -0.79498681
 o      2.47976905    -0.98956403     0.37147264
 h      3.29410181    -0.45647572     0.32105082
 c     -2.47007548    -0.24829278    -0.52609490
 h     -2.53133218    -0.66331695    -1.53915253
 h     -3.03700623    -0.80367240     0.05631364
 h     -2.89563379     0.75150622    -0.60969985
 h     -0.26420004     1.26736529     1.83787905
          17

 c      1.22236656    -0.49709321     0.01204316
 c      0.08990234    -1.20642546     0.18937724
 c     -1.12347960    -0.25544788    -0.14701615
 c     -0.90287835     1.27656000     0.91230284
 c     -0.41517393     1.25714881    -0.45359248
 c      0.92108862     0.74158357    -0.46774189
 h     -0.24766450    -2.39161499     0.66617890
 h     -1.82454602     1.83149926     1.06113838
 h     -0.86033299     1.79551889    -1.38845779
 h      1.88347871     1.40765039    -0.82610441
 o      2.48250914    -0.98399496     0.37203388
 h      3.25942435    -0.46637817     0.31489900
 c     -2.46864891    -0.25553740    -0.51456015
 h     -2.53995563    -0.65018278    -1.54821811
 h     -3.06061719    -0.74884541    -0.00081789
 h     -2.90833999     0.76333631    -0.57912433
 h     -0.27673616     1.22505746     1.83670754
          17

 c      1.22735242    -0.49487575     0.02141162
 c      0.07536687    -1.20620399     0.18825106
 c     -1.11475121    -0.25404742    -0.14333390
 c     -0.90404632     1.26495285     0.90379252
 c     -0.41669327     1.25631934    -0.45728176
 c      0.93288610     0.74540388    -0.47658791
 h     -0.28896645    -2.38486540     0.67920927
 h     -1.81357282     1.80087126     1.05880046
 h     -0.84941181     1.85564263    -1.35097858
 h      1.92182555     1.41156438    -0.84605250
 o      2.48305292    -0.97932145     0.37244075
 h      3.23333163    -0.46081823     0.30428102
 c     -2.46591711    -0.25987522    -0.50816691
 h     -2.55025147    -0.63675655    -1.55731693
 h     -3.13897636    -0.74238490    -0.00795549
 h     -2.91733163     0.77201993    -0.54839041
 h     -0.29022263     1.18026239     1.82717581
          17

 c      1.23537084    -0.49269980     0.03100957
 c      0.05552267    -1.20728822     0.18815099
 c     -1.10181467    -0.25021812    -0.13763992
 c     -0.90504519     1.25253013     0.89582612
 c     -0.41875775     1.25259322    -0.46262172
 c      0.94893933     0.75178788    -0.48665706
 h     -0.31345349    -2.34422536     0.67628708
 h     -1.81152397     1.77340183     1.05898767
 h     -0.83236473     1.90772101    -1.29788606
 h      1.93512478     1.40283373    -0.85398292
 o      2.48082537    -0.97600893     0.37280005
 h      3.22630993    -0.43291194     0.28837200
 c     -2.46339713    -0.26223746    -0.50576470
 h     -2.56140260    -0.62193330    -1.56406969
 h     -3.25356361    -0.76954053     0.01902008
 h     -2.92015971     0.77475165    -0.51863716
 h     -0.30356938     1.13379158     1.81039518
          17

 c      1.24548035    -0.49057696     0.04060548
 c      0.03138090    -1.20900247     0.18902327
 c     -1.08553261    -0.24409611    -0.13022771
 c     -0.90568525     1.23912359     0.88834837
 c     -0.42082421     1.24602735    -0.46922854
 c      0.96885695     0.76024990    -0.49765371
 h     -0.32137777    -2.27294237     0.65802380
 h     -1.82108144     1.75073050     1.06207263
 h     -0.81158005     1.95151462    -1.23427977
 h      1.92375510     1.38264139    -0.85037937
 o      2.47638324    -0.97382738     0.37314886
 h      3.23262607    -0.38736132     0.26789033
 c     -2.46381348    -0.26440405    -0.50527835
 h     -2.57270917    -0.60544200    -1.56694847
 h     -3.36815996    -0.80634107     0.05487617
 h     -2.91589296     0.77039725    -0.49070939
 h     -0.31494122     1.08628514     1.78893866
          17

 c      1.25656688    -0.48844331     0.04990004
 c      0.00429077    -1.21025597     0.19064341
 c     -1.06704322    -0.23583473    -0.12153917
 c     -0.90614275     1.22479465     0.88129315
 c     -0.42224759     1.23655783    -0.47652882
 c      0.99185935     0.77002137    -0.50910881
 h     -0.31516298    -2.17961275     0.62739735
 h     -1.84045410     1.73203410     1.06769262
 h     -0.79050473     1.98886965    -1.16724323
 h      1.89233445     1.35493855    -0.83733186
 o      2.47095665    -0.97208058     0.37344388
 h      3.23739365    -0.33678483     0.24520830
 c     -2.46839132    -0.26728290    -0.50546455
 h     -2.58371922    -0.58780638    -1.56550993
 h     -3.46085700    -0.83996658     0.08611372
 h     -2.90516500     0.75944547    -0.46510325
 h     -0.32217938     1.03822273     1.76628866
          17

 c      1.26750499    -0.48616054     0.05854830
 c     -0.02399535    -1.20910735     0.19238474
 c     -1.04767568    -0.22559644    -0.11213235
 c     -0.90683502     1.20976359     0.87468849
 c     -0.42235987     1.22406755    -0.48392646
 c      1.01654759     0.77995513    -0.52032521
 h     -0.30140150    -2.08435709     0.59266430
 h     -1.86428033     1.71472952     1.07483108
 h     -0.77285062     2.02305090    -1.10419176
 h      1.85236081     1.32803036    -0.81943752
 o      2.46563933    -0.97014762     0.37363286
 h      3.22891609    -0.29292168     0.22305786
 c     -2.47708802    -0.27123791    -0.50559961
 h     -2.59420421    -0.57013632    -1.56070729
 h     -3.52229898    -0.86527254     0.10728373
 h     -2.89001788     0.74431689    -0.44204900
 h     -0.32350266     0.99009676     1.74580779
          17

 c      1.27728727    -0.48353386     0.06619008
 c     -0.05126906    -1.20229433     0.19295430
 c     -1.02883194    -0.21354656    -0.10262688
 c     -0.90815159     1.19426188     0.86873223
 c     -0.42059516     1.20859179    -0.49102190
 c      1.04070441     0.78842810    -0.53034365
 h     -0.29246498    -2.02516703     0.57053305
 h     -1.88619625     1.69594225     1.08223541
 h     -0.76132329     2.05650036    -1.05049637
 h      1.82465769     1.31615475    -0.80448686
 o      2.46112545    -0.96769465     0.37370199
 h      3.20233151    -0.26304796     0.20360880
 c     -2.48929442    -0.27648377    -0.50512754
 h     -2.60407615    -0.55380541    -1.55479345
 h     -3.54898084    -0.88028356     0.11627960
 h     -2.87347743     0.72923250    -0.42155591
 h     -0.31828889     0.94274379     1.72952777
          17

 c      1.28510044    -0.48034138     0.07248615
 c     -0.07550933    -1.18698098     0.19114699
 c     -1.01191145    -0.19981226    -0.09364494
 c     -0.91025202     1.17841285     0.86380063
 c     -0.41660163     1.19054786    -0.49773625
 c      1.06193380     0.79375715    -0.53821488
 h     -0.29922833    -2.03808745     0.57724961
 h     -1.90104728     1.67362040     1.08882715
 h     -0.75663691     2.08829575    -1.00806676
 h      1.83217060     1.33507055    -0.80063427
 o      2.45773679    -0.96467473     0.37368735
 h      3.15872558    -0.24978958     0.18813305
 c     -2.50425932    -0.28319217    -0.50358331
 h     -2.61328674    -0.54006628    -1.55064056
 h     -3.53989182    -0.88430345     0.11236868
 h     -2.85879345     0.71913532    -0.40348505
 h     -0.30745900     0.89765506     1.71750619
          17

 c      1.29034575    -0.47637590     0.07715612
 c     -0.09600045    -1.16499042     0.18776142
 c     -0.99829744    -0.18441536    -0.08576884
 c     -0.91301109     1.16220192     0.86035711
 c     -0.41026391     1.17076562    -0.50422223
 c      1.07959269     0.79550702    -0.54368725
 h     -0.31754522    -2.10790817     0.60592407
 h     -1.90598299     1.64696709     1.09394771
 h     -0.75767577     2.11391571    -0.97615156
 h      1.87769237     1.38705153    -0.80868050
 o      2.45544498    -0.96132858     0.37368409
 h      3.10435958    -0.25092578     0.17670294
 c     -2.52128094    -0.29139445    -0.50065976
 h     -2.62172225    -0.52968303    -1.55060397
 h     -3.49565847    -0.87751537     0.09577261
 h     -2.84850201     0.71764443    -0.38777838
 h     -0.29315775     0.85695448     1.70823645
          17

 c      1.29261429    -0.47153790     0.08002108
 c     -0.11254953    -1.14081940     0.18466043
 c     -0.98930013    -0.16729169    -0.07950907
 c     -0.91606426     1.14551291     0.85881695
 c     -0.40162678     1.15028416    -0.51068854
 c      1.09509876     0.79485411    -0.54727604
 h     -0.33743963    -2.19079973     0.63742239
 h     -1.90077591     1.61650887     1.09748289
 h     -0.76247649     2.12752429    -0.95317707
 h      1.94031967     1.45671742    -0.82144074
 o      2.45384626    -0.95822309     0.37386684
 h      3.05055168    -0.25849700     0.16769390
 c     -2.53967643    -0.30078473    -0.49633969
 h     -2.62914341    -0.52272833    -1.55540148
 h     -3.41954555    -0.86162874     0.06833041
 h     -2.84383532     0.72507314    -0.37475420
 h     -0.27795393     0.82298261     1.69974922
          17

 c      1.29169551    -0.46588872     0.08102048
 c     -0.12471335    -1.11781653     0.18309143
 c     -0.98600795    -0.14843427    -0.07527033
 c     -0.91887893     1.12818468     0.85943844
 c     -0.39079853     1.13012417    -0.51729604
 c      1.10999854     0.79330356    -0.54958601
 h     -0.35348344    -2.25707072     0.65969412
 h     -1.88782366     1.58404632     1.09993359
 h     -0.76910791     2.12442676    -0.93793150
 h      1.99787017     1.52594702    -0.83160994
 o      2.45224997    -0.95618124     0.37448668
 h      3.01169488    -0.25974973     0.15774872
 c     -2.55844568    -0.31049359    -0.49112047
 h     -2.63526346    -0.51869235    -1.56365060
 h     -3.32092740    -0.84215961     0.03580973
 h     -2.84494124     0.73807704    -0.36511921
 h     -0.26402652     0.79773545     1.69065690
          17

 c      1.28761989    -0.45963649     0.08020431
 c     -0.13204520    -1.09779929     0.18361405
 c     -0.98912084    -0.12805649    -0.07332222
 c     -0.92083674     1.11005931     0.86227621
 c     -0.37789907     1.11115511    -0.52414099
 c      1.12504350     0.79194033    -0.55101194
 h     -0.36374405    -2.29306372     0.66802340
 h     -1.87180786     1.55247743     1.10240102
 h     -0.77609744     2.10236714    -0.92987846
 h      2.03734586     1.58247234    -0.83510333
 o      2.45011844    -0.95579511     0.37573879
 h      2.99781605    -0.24503688     0.14395258
 c     -2.57563103    -0.31876188    -0.48640696
 h     -2.63998166    -0.51688789    -1.57237643
 h     -3.22159810    -0.83349488     0.01284265
 h     -2.85167606     0.75116123    -0.35954668
 h     -0.25261231     0.78243803     1.68072533
          17

 c      1.28068681    -0.45309353     0.07771608
 c     -0.13440059    -1.08154509     0.18638044
 c     -0.99882192    -0.10669521    -0.07379327
 c     -0.92136454     1.09104025     0.86719525
 c     -0.36304147     1.09402562    -0.53126503
 c      1.14032557     0.79144278    -0.55178907
 h     -0.36759485    -2.29347773     0.66130963
 h     -1.85856301     1.52527437     1.10635948
 h     -0.78260864     2.06199596    -0.92914166
 h      2.05313667     1.61952682    -0.83032282
 o      2.44754103    -0.95680030     0.37755204
 h      3.00681237    -0.21808501     0.12732509
 c     -2.58830500    -0.32285888    -0.48460922
 h     -2.64359346    -0.51691481    -1.57823646
 h     -3.15492183    -0.86166649     0.02503723
 h     -2.86426835     0.75878266    -0.35814888
 h     -0.24372561     0.77731823     1.67101301
          17

 c      1.27143525    -0.44663528     0.07377285
 c     -0.13204254    -1.06911078     0.19129185
 c     -1.01471564    -0.08519192    -0.07669100
 c     -0.92014179     1.07117962     0.87393437
 c     -0.34632098     1.07910702    -0.53864959
 c      1.15554867     0.79222494    -0.55207043
 h     -0.36478751    -2.25713787     0.64012853
 h     -1.85281234     1.50544103     1.11311106
 h     -0.78859746     2.00706941    -0.93651574
 h      2.04397260     1.63394243    -0.81710400
 o      2.44501724    -0.95830398     0.37963097
 h      3.02808931    -0.19253638     0.11225296
 c     -2.59539812    -0.32129360    -0.48696893
 h     -2.64672791    -0.51889873    -1.57908261
 h     -3.13233583    -0.93992347     0.08468325
 h     -2.88343491     0.75724644    -0.36029241
 h     -0.23611925     0.78158142     1.66369428
          17

 c      1.26055967    -0.44066142     0.06864246
 c     -0.12558303    -1.05998961     0.19805017
 c     -1.03588457    -0.06457080    -0.08192421
 c     -0.91729329     1.05075918     0.88219761
 c     -0.32782236     1.06645722    -0.54619591
 c      1.17017577     0.79447966    -0.55195122
 h     -0.35531060    -2.18619800     0.60634220
 h     -1.85566035     1.49432576     1.12314662
 h     -0.79496788     1.94434250    -0.95351111
 h      2.01159364     1.62532216    -0.79624645
 o      2.44295349    -0.95947784     0.38167751
 h      3.05120839    -0.18092430     0.10299983
 c     -2.59899789    -0.31604049    -0.49155825
 h     -2.65008505    -0.52344025    -1.57495248
 h     -3.12829364    -1.04344150     0.16807879
 h     -2.91013811     0.74588628    -0.36480962
 h     -0.22757627     0.79361404     1.66155206
          17

 c      1.24882152    -0.43555355     0.06261864
 c     -0.11581296    -1.05308662     0.20612761
 c     -1.06105302    -0.04587225    -0.08931270
 c     -0.91337635     1.03027734     0.89173811
 c     -0.30767764     1.05588026    -0.55373172
 c      1.18342828     0.79809012    -0.55144617
 h     -0.33987913    -2.08838742     0.56388387
 h     -1.86389407     1.49117473     1.13594604
 h     -0.80337179     1.88240960    -0.98210700
 h      1.96120035     1.59674238    -0.76958322
 o      2.44148227    -0.95985240     0.38350177
 h      3.06950414    -0.18998593     0.10196837
 c     -2.60090465    -0.30972706    -0.49602245
 h     -2.65429377    -0.53142035    -1.56760389
 h     -3.12089913    -1.14236046     0.24776328
 h     -2.94542074     0.72679349    -0.37026176
 h     -0.21571023     0.81143808     1.66702276
          17

 c      1.23699418    -0.43163071     0.05599574
 c     -0.10344019    -1.04636319     0.21463449
 c     -1.08873604    -0.02996740    -0.09859358
 c     -0.90911536     1.01032210     0.90241368
 c     -0.28619568     1.04715161    -0.56109576
 c      1.19414524     0.80239959    -0.55043145
 h     -0.32144065    -1.98319864     0.52076392
 h     -1.87181273     1.49378522     1.15040437
 h     -0.81501633     1.82880650    -1.02369854
 h      1.90353904     1.55718903    -0.74046681
 o      2.44047905    -0.95932245     0.38503632
 h      3.08030544    -0.22064486     0.10952000
 c     -2.60177038    -0.30398672    -0.49906153
 h     -2.65984698    -0.54375615    -1.55946982
 h     -3.10219311    -1.22035068     0.30917154
 h     -2.99029478     0.70364915    -0.37515937
 h     -0.19918077     0.83323545     1.68093411
          17

 c      1.22584365    -0.42912402     0.04905268
 c     -0.08878297    -1.03635732     0.22220184
 c     -1.11735366    -0.01739785    -0.10942405
 c     -0.90509393     0.99141977     0.91420079
 c     -0.26403512     1.04029346    -0.56829619
 c      1.20062740     0.80595946    -0.54860390
 h     -0.30751521    -1.90910436     0.49086967
 h     -1.87384934     1.49960142     1.16543771
 h     -0.82869516     1.78676986    -1.07737434
 h      1.85717549     1.52454655    -0.71416951
 o      2.43956646    -0.95813269     0.38634117
 h      3.08504155    -0.26833584     0.12394161
 c     -2.60177366    -0.29969439    -0.50014744
 h     -2.66702429    -0.56109326    -1.55256319
 h     -3.07093341    -1.27052727     0.34639778
 h     -3.04532017     0.67997196    -0.37824874
 h     -0.17863138     0.85758033     1.70164630
          17

 c      1.21614843    -0.42815930     0.04204586
 c     -0.07197199    -1.01970957     0.22756127
 c     -1.14532694    -0.00828621    -0.12138687
 c     -0.90161313     0.97395189     0.92713599
 c     -0.24226277     1.03563315    -0.57559823
 c      1.20108427     0.80693895    -0.54563348
 h     -0.30738217    -1.90664846     0.48753127
 h     -1.86627550     1.50651381     1.18035867
 h     -0.84004401     1.75483466    -1.13910363
 h      1.84372536     1.52120035    -0.69626071
 o      2.43807070    -0.95689029     0.38761825
 h      3.09001787    -0.32295719     0.14128976
 c     -2.60109528    -0.29727730    -0.49917448
 h     -2.67583217    -0.58350204    -1.54759992
 h     -3.02813631    -1.29039466     0.35745674
 h     -3.10976950     0.65722143    -0.37880084
 h     -0.15655048     0.88324438     1.72538506
          17

 c      1.20874473    -0.42875001     0.03520615
 c     -0.05414662    -0.99763587     0.23089101
 c     -1.17114358    -0.00234392    -0.13399620
 c     -0.89872806     0.95813856     0.94119973
 c     -0.22220425     1.03361243    -0.58343605
 c      1.19525361     0.80492559    -0.54159273
 h     -0.31856939    -1.96605266     0.50796518
 h     -1.84778970     1.51324833     1.19498365
 h     -0.84321944     1.72955513    -1.20295841
 h      1.86924584     1.55348628    -0.68795238
 o      2.43508154    -0.95644085     0.38917511
 h      3.10572015    -0.37101048     0.15607988
 c     -2.60011860    -0.29686696    -0.49629011
 h     -2.68598924    -0.61030186    -1.54372590
 h     -2.97559830    -1.27954510     0.34218347
 h     -3.18088803     0.63397280    -0.37672368
 h     -0.13615188     0.90890079     1.74758698
          17

 c      1.20449957    -0.43082111     0.02872977
 c     -0.03729558    -0.97451581     0.23328584
 c     -1.19339084     0.00100588    -0.14670972
 c     -0.89634922     0.94404945     0.95622539
 c     -0.20519409     1.03457310    -0.59225197
 c      1.18499542     0.80165825    -0.53702941
 h     -0.32924833    -2.04285975     0.53948647
 h     -1.81951828     1.51954191     1.20960755
 h     -0.83330841     1.70818402    -1.26311968
 h      1.91724755     1.60321077    -0.68535010
 o      2.42992165    -0.95738013     0.39124229
 h      3.13981443    -0.40340948     0.16428951
 c     -2.59942950    -0.29840759    -0.49182427
 h     -2.69695802    -0.64010953    -1.53899077
 h     -2.91571329    -1.23929995     0.30189430
 h     -3.25400336     0.60692168    -0.37242880
 h     -0.12010718     0.93303997     1.76430566
          17

 c      1.20418014    -0.43421559     0.02275125
 c     -0.02310972    -0.95372104     0.23557517
 c     -1.21080298     0.00248279    -0.15897400
 c     -0.89432344     0.93162546     0.97187549
 c     -0.19236251     1.03865515    -0.60238218
 c      1.17267890     0.79921393    -0.53251957
 h     -0.33103803    -2.10528219     0.57303159
 h     -1.78475581     1.52618186     1.22494652
 h     -0.80770462     1.68967053    -1.31518445
 h      1.96706015     1.64826955    -0.68421682
 o      2.42279188    -0.95959374     0.39378188
 h      3.18740487    -0.42272656     0.16645892
 c     -2.59965613    -0.30165885    -0.48631713
 h     -2.70803072    -0.67110339    -1.53127568
 h     -2.85198899    -1.17418066     0.24060889
 h     -3.32351763     0.57281717    -0.36655440
 h     -0.10970942     0.95410285     1.77305713
          17

 c      1.20828206    -0.43868246     0.01732053
 c     -0.01270541    -0.93710325     0.23820296
 c     -1.22234288     0.00285013    -0.17029713
 c     -0.89249583     0.92071544     0.98766547
 c     -0.18450181     1.04577559    -0.61399418
 c      1.16014478     0.79885950    -0.52842649
 h     -0.32059516    -2.13861788     0.60409736
 h     -1.74836615     1.53481686     1.24202081
 h     -0.76645276     1.67465291    -1.35671947
 h      2.00506759     1.67514681    -0.68216470
 o      2.41461035    -0.96255933     0.39658823
 h      3.23386246    -0.43827426     0.16608272
 c     -2.60119209    -0.30588532    -0.48075322
 h     -2.71846191    -0.70140917    -1.51919751
 h     -2.79019528    -1.09642986     0.16875892
 h     -3.38422791     0.52989523    -0.35969307
 h     -0.10450966     0.97067906     1.77313501
          17

 c      1.21687247    -0.44388461     0.01240618
 c     -0.00665744    -0.92557829     0.24138190
 c     -1.22729666     0.00284336    -0.18031287
 c     -0.89079358     0.91114052     1.00301741
 c     -0.18197844     1.05561670    -0.62703906
 c      1.14864934     0.80107812    -0.52490415
 h     -0.29743171    -2.13725943     0.63053145
 h     -1.71559229     1.54732964     1.26187825
 h     -0.71219268     1.66532913    -1.38759891
 h      2.02426944     1.67801114    -0.67825752
 o      2.40633626    -0.96587420     0.39949607
 h      3.26551462    -0.45760842     0.16624482
 c     -2.60392507    -0.30913383    -0.47707125
 h     -2.72760379    -0.72949496    -1.50266234
 h     -2.73939314    -1.03438694     0.10984874
 h     -3.43237287     0.47837908    -0.35220732
 h     -0.10228123     0.98167812     1.76560021
          17

 c      1.22949076    -0.44941936     0.00791500
 c     -0.00500681    -0.91946908     0.24517461
 c     -1.22535515     0.00310396    -0.18880637
 c     -0.88932866     0.90278913     1.01734153
 c     -0.18467900     1.06760923    -0.64120584
 c      1.13898478     0.80582232    -0.52195190
 h     -0.26262443    -2.10005183     0.65130609
 h     -1.69037028     1.56471275     1.28516457
 h     -0.64990095     1.66542118    -1.41034666
 h      2.02187054     1.65574761    -0.67239018
 o      2.39864349    -0.96940802     0.40245115
 h      3.27470500    -0.48405889     0.16846683
 c     -2.60736962    -0.30835509    -0.47795800
 h     -2.73500722    -0.75448578    -1.48304852
 h     -2.70859556    -1.03027619     0.09805541
 h     -3.46629833     0.42052275    -0.34413477
 h     -0.09931732     0.98644961     1.75296847
          17

 c      1.24514435    -0.45483994     0.00371228
 c     -0.00726940    -0.91857730     0.24950114
 c     -1.21665382     0.00412144    -0.19569355
 c     -0.88842993     0.89570335     1.03014379
 c     -0.19203894     1.08096058    -0.65592927
 c      1.13151144     0.81266328    -0.51946319
 h     -0.21856107    -2.02938021     0.66636191
 h     -1.67399275     1.58598430     1.31174979
 h     -0.58601977     1.67979221    -1.42992529
 h      1.99828125     1.61066250    -0.66503469
 o      2.39188524    -0.97326276     0.40550432
 h      3.26028002    -0.51737484     0.17281229
 c     -2.61137487    -0.30332255    -0.48367938
 h     -2.74048844    -0.77635625    -1.46320324
 h     -2.69723106    -1.09295335     0.14006120
 h     -3.48706860     0.36072909    -0.33514092
 h     -0.09127774     0.98482066     1.73842925
          17

 c      1.26241436    -0.45967758    -0.00036444
 c     -0.01248804    -0.92202849     0.25406895
 c     -1.20177428     0.00618863    -0.20098283
 c     -0.88851112     0.89009018     1.04114129
 c     -0.20321385     1.09481478    -0.67056467
 c      1.12607741     0.82079813    -0.51725651
 h     -0.16932296    -1.93341201     0.67760912
 h     -1.66510903     1.60804821     1.34069630
 h     -0.52650968     1.71281101    -1.45167707
 h      1.95795510     1.54904387    -0.65734135
 o      2.38607019    -0.97774108     0.40881143
 h      3.22786554    -0.55421692     0.17789431
 c     -2.61586043    -0.29774122    -0.49134606
 h     -2.74411384    -0.79590046    -1.44673775
 h     -2.69800924    -1.18395351     0.20513922
 h     -3.49871878     0.30514399    -0.32440631
 h     -0.07472367     0.97699938     1.72455275
          17

 c      1.27965227    -0.46347397    -0.00449538
 c     -0.01934695    -0.92785512     0.25815400
 c     -1.18167934     0.00939623    -0.20474546
 c     -0.88982850     0.88624210     1.05033424
 c     -0.21730899     1.10855270    -0.68473144
 c      1.12181511     0.82893510    -0.51507867
 h     -0.12117015    -1.83171607     0.69183340
 h     -1.66095318     1.62669423     1.37059715
 h     -0.47476203     1.76535147    -1.47737917
 h      1.91209668     1.48317407    -0.65156865
 o      2.38078840    -0.98334155     0.41264975
 h      3.19073547    -0.58815165     0.18056196
 c     -2.62023622    -0.29475820    -0.49854847
 h     -2.74604934    -0.81425391    -1.43662031
 h     -2.70556395    -1.26999105     0.26703081
 h     -3.50720746     0.26010963    -0.31063057
 h     -0.04884695     0.96339674     1.71202908
          17

 c      1.29521936    -0.46583143    -0.00886574
 c     -0.02642631    -0.93271948     0.26029422
 c     -1.15758139     0.01367751    -0.20708630
 c     -0.89231026     0.88441974     1.05796817
 c     -0.23345832     1.12201862    -0.69851000
 c      1.11698768     0.83526195    -0.51260123
 h     -0.08146320    -1.75937104     0.72470714
 h     -1.65875828     1.63796380     1.40001731
 h     -0.43155622     1.83287202    -1.50307358
 h      1.88101275     1.43234277    -0.65152761
 o      2.37532569    -0.99066273     0.41738906
 h      3.16739967    -0.61104286     0.17624937
 c     -2.62371826    -0.29585971    -0.50417965
 h     -2.74641768    -0.83211740    -1.43420331
 h     -2.71684296    -1.33546223     0.31339468
 h     -3.51775900     0.23016081    -0.29255806
 h     -0.01622507     0.94456679     1.69941490
          17

 c      1.30771480    -0.46646531    -0.01364935
 c     -0.03269117    -0.93375072     0.25891356
 c     -1.13083394     0.01887870    -0.20812525
 c     -0.89556921     0.88475683     1.06438629
 c     -0.25077826     1.13544847    -0.71224256
 c      1.10973359     0.83815371    -0.50954641
 h     -0.05418582    -1.74628350     0.79382907
 h     -1.65666060     1.63912899     1.42782915
 h     -0.39687721     1.90701411    -1.52159259
 h      1.88609595     1.41502660    -0.66133297
 o      2.36935804    -1.00004875     0.42329010
 h      3.16967202    -0.61852247     0.16202834
 c     -2.62580095    -0.30151054    -0.50783400
 h     -2.74527142    -0.84917203    -1.43894856
 h     -2.72987205    -1.37439910     0.33938721
 h     -3.53169012     0.21650306    -0.26995156
 h      0.01808137     0.92135576     1.68416923
          17

 c      1.31613749    -0.46525962    -0.01896906
 c     -0.03762854    -0.93190782     0.25446047
 c     -1.10287111     0.02484129    -0.20800100
 c     -0.89903980     0.88721073     1.06986367
 c     -0.26838205     1.14921649    -0.72620140
 c      1.10001869     0.83764001    -0.50604122
 h     -0.03855752    -1.77835436     0.89354906
 h     -1.65407656     1.62915423     1.45341882
 h     -0.37115803     1.97897923    -1.52661592
 h      1.92753235     1.43184646    -0.68118528
 o      2.36360930    -1.01126027     0.43024707
 h      3.19104432    -0.61489099     0.14039623
 c     -2.62643649    -0.31164960    -0.50935211
 h     -2.74265258    -0.86406999    -1.44883245
 h     -2.74311652    -1.38484501     0.34326125
 h     -3.54547622     0.21704816    -0.24422270
 h      0.04839406     0.89506463     1.66410734
          17

 c      1.31996279    -0.46233829    -0.02481915
 c     -0.04083466    -0.93003375     0.24896305
 c     -1.07514090     0.03143438    -0.20686633
 c     -0.90212247     0.89154769     1.07450796
 c     -0.28542753     1.16361992    -0.74042988
 c      1.08972270     0.83530232    -0.50267947
 h     -0.03348107    -1.82033524     0.99982646
 h     -1.65176857     1.60879726     1.47681705
 h     -0.35530500     2.04182576    -1.51466026
 h      1.98324608     1.46667544    -0.70634345
 o      2.35926334    -1.02368993     0.43785997
 h      3.21476728    -0.60903655     0.11754255
 c     -2.62588207    -0.32596162    -0.50863596
 h     -2.73865866    -0.87491322    -1.46119788
 h     -2.75522379    -1.36668072     0.32466725
 h     -3.55297310     0.22790803    -0.21812052
 h      0.07009955     0.86742960     1.63834227
          17

 c      1.31915249    -0.45808616    -0.03101847
 c     -0.04196386    -0.92992616     0.24405429
 c     -1.04901095     0.03853646    -0.20487100
 c     -0.90428595     0.89736423     1.07823261
 c     -0.30113961     1.17876765    -0.75473770
 c      1.08069658     0.83281935    -0.50014285
 h     -0.03814064    -1.84961081     1.09318922
 h     -1.65170053     1.58040361     1.49875788
 h     -0.35032488     2.09129018    -1.48518205
 h      2.03124443     1.50340402    -0.73130213
 o      2.35708631    -1.03672003     0.44567218
 h      3.22725008    -0.60824187     0.09912233
 c     -2.62444705    -0.34397845    -0.50564224
 h     -2.73347249    -0.87985149    -1.47362524
 h     -2.76496517    -1.32144495     0.28451854
 h     -3.54844314     0.24505590    -0.19485590
 h      0.08068859     0.84043944     1.60757192
          17

 c      1.31408180    -0.45309542    -0.03723335
 c     -0.04082150    -0.93223570     0.24060466
 c     -1.02567825     0.04601105    -0.20214887
 c     -0.90515459     0.90415749     1.08078077
 c     -0.31483932     1.19452402    -0.76873530
 c      1.07395658     0.83139913    -0.49898250
 h     -0.05138899    -1.85675195     1.16294964
 h     -1.65654087     1.54727158     1.52053139
 h     -0.35703698     2.12604510    -1.44015192
 h      2.05884100     1.53221443    -0.75220286
 o      2.35721654    -1.04984124     0.45328223
 h      3.22199065    -0.61642762     0.08855947
 c     -2.62231714    -0.36497974    -0.50051663
 h     -2.72735496    -0.87752120    -1.48450629
 h     -2.77143185    -1.25397931     0.22633097
 h     -3.52830455     0.26530408    -0.17733242
 h      0.08027341     0.81607925     1.57400287
          17

 c      1.30540693    -0.44806577    -0.04304508
 c     -0.03739841    -0.93698676     0.23900893
 c     -1.00610610     0.05368166    -0.19880870
 c     -0.90461704     0.91144482     1.08179706
 c     -0.32597658     1.21045589    -0.78185923
 c      1.06986509     0.83185978    -0.49960949
 h     -0.07179818    -1.83902849     1.20382386
 h     -1.66861403     1.51253474     1.54345178
 h     -0.37593259     2.14807252    -1.38374086
 h      2.06063053     1.54817154    -0.76680776
 o      2.35928660    -1.06267190     0.46038374
 h      3.19888465    -0.63447250     0.08691569
 c     -2.61943051    -0.38760192    -0.49394611
 h     -2.72061014    -0.86727210    -1.49321918
 h     -2.77489356    -1.17706428     0.16006215
 h     -3.49153917     0.28663413    -0.16769377
 h      0.07175254     0.79605478     1.54111064
          17

 c      1.29393397    -0.44368828    -0.04802952
 c     -0.03187873    -0.94386403     0.23940090
 c     -0.99099211     0.06130676    -0.19492811
 c     -0.90292389     0.91888937     1.08094771
 c     -0.33414472     1.22579162    -0.79340693
 c      1.06839161     0.83473714    -0.50231934
 h     -0.09778825    -1.79691672     1.21345740
 h     -1.68852437     1.47798641     1.56801107
 h     -0.40717869     2.16309622    -1.32196396
 h      2.03562910     1.54936250    -0.77401921
 o      2.36252335    -1.07500007     0.46681846
 h      3.16384460    -0.66028900     0.09265950
 c     -2.61529493    -0.40914811    -0.48777173
 h     -2.71353345    -0.84926665    -1.49994533
 h     -2.77901344    -1.11938244     0.10891049
 h     -3.43944249     0.30817614    -0.16706427
 h      0.06045492     0.78154416     1.51316776
          17

 c      1.28052658    -0.44053835    -0.05182665
 c     -0.02462985    -0.95229745     0.24171143
 c     -0.98075812     0.06857454    -0.19055562
 c     -0.90065390     0.92634448     1.07805240
 c     -0.33906744     1.23949673    -0.80264508
 c      1.06920744     0.84027542    -0.50728511
 h     -0.12769712    -1.73323318     1.19185381
 h     -1.71431989     1.44368429     1.59323550
 h     -0.45076695     2.17987234    -1.26153436
 h      1.98631074     1.53632795    -0.77372197
 o      2.36577921    -1.08684412     0.47264481
 h      3.12911233    -0.68846956     0.10108922
 c     -2.60892056    -0.42591664    -0.48478078
 h     -2.70636745    -0.82453010    -1.50539695
 h     -2.79201205    -1.12144514     0.10647691
 h     -3.37517714     0.33006854    -0.17539390
 h      0.05272210     0.77312617     1.49437618
          17

 c      1.26605992    -0.43899237    -0.05419193
 c     -0.01616352    -0.96140904     0.24556312
 c     -0.97553541     0.07513513    -0.18572731
 c     -0.89846303     0.93376964     1.07317433
 c     -0.34058736     1.25063147    -0.80903831
 c      1.07160386     0.84829791    -0.51450450
 h     -0.16000516    -1.65411790     1.14280383
 h     -1.74200643     1.40868320     1.61683474
 h     -0.50650769     2.20633295    -1.20737094
 h      1.91965558     1.51294059    -0.76714053
 o      2.36770667    -1.09841647     0.47812000
 h      3.11086960    -0.71128060     0.10496913
 c     -2.59971585    -0.43714415    -0.48539653
 h     -2.69928607    -0.79495500    -1.51092707
 h     -2.81664189    -1.18893677     0.15760044
 h     -3.30342154     0.35342658    -0.19139435
 h      0.05325375     0.77106305     1.48765437
          17

 c      1.25140834    -0.43918752    -0.05502040
 c     -0.00702444    -0.96982162     0.24994285
 c     -0.97517059     0.08063961    -0.18048761
 c     -0.89675315     0.94109345     1.06663878
 c     -0.33873604     1.25890132    -0.81246669
 c      1.07425873     0.85797180    -0.52370401
 h     -0.19428958    -1.57181788     1.07801474
 h     -1.76704296     1.37217669     1.63601934
 h     -0.57316908     2.24347690    -1.16028563
 h      1.84992401     1.48876467    -0.75773730
 o      2.36739392    -1.10981849     0.48341716
 h      3.11924394    -0.72372374     0.09920090
 c     -2.58803070    -0.44580206    -0.48692837
 h     -2.69238233    -0.76306099    -1.51836469
 h     -2.84441094    -1.28337588     0.22958990
 h     -3.22982172     0.38004740    -0.21268118
 h      0.06251966     0.77577108     1.49357051
          17

 c      1.23744285    -0.44103756    -0.05434012
 c      0.00245673    -0.97546214     0.25276074
 c     -0.97926835     0.08476937    -0.17490519
 c     -0.89553121     0.94814401     1.05896884
 c     -0.33386051     1.26482309    -0.81317011
 c      1.07511820     0.86766610    -0.53428530
 h     -0.23372985    -1.50767095     1.02262506
 h     -1.78576376     1.33421460     1.64837121
 h     -0.64717101     2.28362484    -1.11778581
 h      1.80012407     1.48081084    -0.75174082
 o      2.36499180    -1.12071851     0.48828660
 h      3.14834474    -0.72865301     0.08620435
 c     -2.57424112    -0.45434219    -0.48719352
 h     -2.68561256    -0.73142075    -1.52894732
 h     -2.86746552    -1.37213752     0.29488570
 h     -3.15979053     0.41134681    -0.23640840
 h      0.07648035     0.78793600     1.51017519
          17

 c      1.22503709    -0.44428887    -0.05228820
 c      0.01228321    -0.97621632     0.25149285
 c     -0.98724385     0.08728469    -0.16908425
 c     -0.89452659     0.95467817     1.05075533
 c     -0.32664180     1.26928357    -0.81148299
 c      1.07229974     0.87566519    -0.54560282
 h     -0.28630204    -1.48530968     1.00788692
 h     -1.79615804     1.29584656     1.65238551
 h     -0.72267381     2.31562100    -1.07708180
 h      1.79172758     1.50586358    -0.75499814
 o      2.36132959    -1.13054877     0.49221184
 h      3.18231656    -0.73348528     0.07330160
 c     -2.55856534    -0.46369794    -0.48532723
 h     -2.67871533    -0.70212032    -1.54231148
 h     -2.88214503    -1.43929432     0.34049201
 h     -3.09712456     0.44682999    -0.26023812
 h      0.08886239     0.80810684     1.53384792
          17

 c      1.21509669    -0.44855826    -0.04909694
 c      0.02184060    -0.97200418     0.24610845
 c     -0.99838221     0.08805530    -0.16315732
 c     -0.89338657     0.96044823     1.04252138
 c     -0.31798769     1.27305021    -0.80766061
 c      1.06599123     0.88183958    -0.55753721
 h     -0.35376169    -1.50706222     1.03657890
 h     -1.79813075     1.25894952     1.64771067
 h     -0.79312998     2.33052147    -1.03687208
 h      1.82287985     1.56168069    -0.76647647
 o      2.35716877    -1.13887210     0.49477328
 h      3.20713375    -0.74421042     0.06678882
 c     -2.54126770    -0.47384946    -0.48122657
 h     -2.67118027    -0.67659662    -1.55621244
 h     -2.88708009    -1.47814252     0.36144078
 h     -3.04350951     0.48311150    -0.28285548
 h      0.09391408     0.83623676     1.56047296
          17

 c      1.20854287    -0.45335162    -0.04507559
 c      0.02922684    -0.96480983     0.23928359
 c     -1.01187325     0.08702956    -0.15724784
 c     -0.89180423     0.96524363     1.03463264
 c     -0.30889249     1.27658790    -0.80186114
 c      1.05819937     0.88754643    -0.57037062
 h     -0.42358084    -1.55327042     1.08008385
 h     -1.79349782     1.22595536     1.63520922
 h     -0.85275202     2.32367128    -0.99737700
 h      1.87165789     1.62840650    -0.77990072
 o      2.35292447    -1.14549052     0.49577605
 h      3.21493098    -0.76350681     0.06975974
 c     -2.52270497    -0.48431538    -0.47514602
 h     -2.66230568    -0.65582087    -1.56721310
 h     -2.88180335    -1.48605839     0.35629084
 h     -2.99929899     0.51471825    -0.30367133
 h      0.08808404     0.87153398     1.58635456
          17

 c      1.20616319    -0.45813066    -0.04056000
 c      0.03247401    -0.95658193     0.23339102
 c     -1.02682835     0.08419437    -0.15144099
 c     -0.88957784     0.96890247     1.02726329
 c     -0.30031595     1.28006498    -0.79418024
 c      1.05090103     0.89400472    -0.58423324
 h     -0.48170442    -1.60539530     1.11328655
 h     -1.78575641     1.19953042     1.61683819
 h     -0.89729849     2.29450958    -0.95982666
 h      1.91764295     1.68745672    -0.79032585
 o      2.34866341    -1.15041202     0.49523212
 h      3.20393269    -0.79111163     0.08225159
 c     -2.50326936    -0.49447269    -0.46750349
 h     -2.65131055    -0.64052826    -1.57189798
 h     -2.86628376    -1.46259404     0.32548006
 h     -2.96457701     0.53609176    -0.32227189
 h      0.07060571     0.91258451     1.60877989
          17

 c      1.20839222    -0.46241688    -0.03585487
 c      0.03038971    -0.94852500     0.22963740
 c     -1.04230831     0.07957573    -0.14578290
 c     -0.88665829     0.97132067     1.02040896
 c     -0.29308387     1.28338049    -0.78467265
 c      1.04541122     0.90171878    -0.59898244
 h     -0.51981861    -1.65275256     1.12410381
 h     -1.77945071     1.18219509     1.59522063
 h     -0.92456499     2.24608802    -0.92607104
 h      1.94894834     1.72820225    -0.79567745
 o      2.34410371    -1.15382159     0.49334426
 h      3.17843956    -0.82419929     0.10142241
 c     -2.48332412    -0.50368314    -0.45882256
 h     -2.63745303    -0.63131519    -1.56796110
 h     -2.84111772    -1.40968732     0.27148429
 h     -2.93966560     0.54321084    -0.33814103
 h      0.04349399     0.95759662     1.62635586
          17

 c      1.21513597    -0.46586934    -0.03119811
 c      0.02265301    -0.94125616     0.22845765
 c     -1.05735787     0.07325804    -0.14029218
 c     -0.88321584     0.97246875     1.01394575
 c     -0.28777104     1.28614099    -0.77335266
 c      1.04252710     0.91066073    -0.61430830
 h     -0.53429402    -1.68980262     1.10845109
 h     -1.77893042     1.17589581     1.57281271
 h     -0.93508142     2.18511693    -0.89840284
 h      1.96000268     1.74601095    -0.79571194
 o      2.33857390    -1.15607249     0.49051315
 h      3.14955327    -0.85753176     0.12143972
 c     -2.46310792    -0.51115509    -0.44984046
 h     -2.62012377    -0.62862607    -1.55488458
 h     -2.80860724    -1.33418234     0.20082152
 h     -2.92513937     0.53427028    -0.35066919
 h      0.01117956     1.00469316     1.63920007
          17

 c      1.22571829    -0.46829307    -0.02676170
 c      0.00971412    -0.93501002     0.22985684
 c     -1.07104425     0.06540161    -0.13496762
 c     -0.87969138     0.97240600     1.00772767
 c     -0.28455052     1.28759918    -0.76018656
 c      1.04268070     0.92049511    -0.62982408
 h     -0.52433111    -1.71374732     1.06620392
 h     -1.78672382     1.18161624     1.55090666
 h     -0.93316445     2.12241027    -0.87950668
 h      1.94912204     1.73993605    -0.79116751
 o      2.33113397    -1.15761807     0.48727409
 h      3.13343529    -0.88466271     0.13457838
 c     -2.44250675    -0.51545754    -0.44185721
 h     -2.59891911    -0.63271852    -1.53427305
 h     -2.77551598    -1.25390422     0.12868014
 h     -2.92170038     0.50980291    -0.35928466
 h     -0.02040134     1.05223036     1.64883494
          17

 c      1.23897736    -0.46957416    -0.02268916
 c     -0.00735880    -0.92975377     0.23354765
 c     -1.08249746     0.05625891    -0.12979878
 c     -0.87673336     0.97129392     1.00169915
 c     -0.28311076     1.28667541    -0.74509214
 c      1.04595000     0.93066319    -0.64510233
 h     -0.49130867    -1.72388417     0.99992855
 h     -1.80239833     1.19913753     1.52910497
 h     -0.92737118     2.07230877    -0.87236651
 h      1.91784617     1.71202094    -0.78345578
 o      2.32121792    -1.15878637     0.48401827
 h      3.14138387    -0.90175951     0.13582741
 c     -2.42074547    -0.51401154    -0.43706166
 h     -2.57369505    -0.64367264    -1.50993947
 h     -2.75669559    -1.20383194     0.08302931
 h     -2.93011605     0.47271463    -0.36361327
 h     -0.04552615     1.09897888     1.65744102
          17

 c      1.25345974    -0.46958818    -0.01914325
 c     -0.02702592    -0.92517216     0.23893039
 c     -1.09092471     0.04620140    -0.12477315
 c     -0.87498143     0.96941711     0.99598358
 c     -0.28289014     1.28232182    -0.72798093
 c      1.05193902     0.94031508    -0.65967078
 h     -0.43928657    -1.72278291     0.91561484
 h     -1.82279034     1.22706002     1.50571841
 h     -0.92752071     2.04815163    -0.87973500
 h      1.87213399     1.66828989    -0.77472357
 o      2.30937302    -1.15959570     0.48071068
 h      3.16832305    -0.91077556     0.12753102
 c     -2.39706269    -0.50481139    -0.43714755
 h     -2.54459375    -0.66149954    -1.48769926
 h     -2.76718497    -1.21585812     0.08799173
 h     -2.95131482     0.42840656    -0.36361894
 h     -0.06084094     1.14394784     1.66645173
          17

 c      1.26764342    -0.46813721    -0.01633303
 c     -0.04737253    -0.92046061     0.24496234
 c     -1.09559477     0.03574903    -0.11987155
 c     -0.87483101     0.96720949     0.99090127
 c     -0.28371204     1.27425095    -0.70888690
 c      1.05954712     0.94811168    -0.67299088
 h     -0.37615799    -1.71964573     0.82463959
 h     -1.84337933     1.26308574     1.47873159
 h     -0.93726718     2.05368069    -0.90263312
 h      1.82522331     1.62117620    -0.76805971
 o      2.29692682    -1.15992967     0.47706668
 h      3.19797612    -0.91668607     0.11656669
 c     -2.37273212    -0.49015315    -0.44063790
 h     -2.51200183    -0.68632846    -1.47410087
 h     -2.79877076    -1.27382498     0.13056718
 h     -2.98636046     0.38400078    -0.35962948
 h     -0.06660713     1.18586963     1.67539088
          17

 c      1.28013381    -0.46493534    -0.01450789
 c     -0.06629001    -0.91409908     0.25017252
 c     -1.09590677     0.02553165    -0.11506082
 c     -0.87635502     0.96525001     0.98688477
 c     -0.28609974     1.26324258    -0.68811019
 c      1.06687798     0.95214398    -0.68447618
 h     -0.31317105    -1.73368311     0.74387189
 h     -1.85980655     1.30444192     1.44663605
 h     -0.95055001     2.07972255    -0.93871211
 h      1.79892825     1.59051968    -0.76729024
 o      2.28514403    -1.15977655     0.47288078
 h      3.21573922    -0.92340414     0.10886972
 c     -2.35021440    -0.47406200    -0.44502631
 h     -2.47634163    -0.71821028    -1.47311323
 h     -2.83102438    -1.34085086     0.18272645
 h     -3.03517791     0.34508934    -0.35232671
 h     -0.06600856     1.22286140     1.68205393
          17

 c      1.28979888    -0.45963495    -0.01392751
 c     -0.08205773    -0.90465646     0.25346298
 c     -1.09155338     0.01621060    -0.11031146
 c     -0.87938180     0.96420328     0.98432792
 c     -0.29079153     1.25057927    -0.66617839
 c      1.07220161     0.95075808    -0.69364152
 h     -0.25869398    -1.78521315     0.68641906
 h     -1.86888567     1.34831732     1.40881996
 h     -0.95757350     2.11137463    -0.98274631
 h      1.81256384     1.59384475    -0.77536911
 o      2.27485919    -1.15926601     0.46812123
 h      3.21380918    -0.93272782     0.10755674
 c     -2.33159411    -0.45904766    -0.44917655
 h     -2.43783844    -0.75626597    -1.48331138
 h     -2.85082937    -1.39477126     0.22757810
 h     -3.09430016     0.31259735    -0.34291378
 h     -0.06324393     1.25265374     1.68382984
          17

 c      1.29583340    -0.45189202    -0.01481602
 c     -0.09380424    -0.89293862     0.25519895
 c     -1.08269748     0.00843202    -0.10565373
 c     -0.88360789     0.96472460     0.98345309
 c     -0.29822366     1.23743370    -0.64367237
 c      1.07579744     0.94411092    -0.70030402
 h     -0.21240042    -1.87058619     0.64896408
 h     -1.86909255     1.39223734     1.36562929
 h     -0.95126973     2.13573838    -1.02873182
 h      1.86150367     1.62792367    -0.79219081
 o      2.26643205    -1.15861129     0.46289327
 h      3.19115984    -0.94471637     0.11311701
 c     -2.31844269    -0.44626791    -0.45308466
 h     -2.39669247    -0.79807195    -1.49862040
 h     -2.85261344    -1.42659141     0.25796937
 h     -3.15641847     0.28354216    -0.33318701
 h     -0.06184058     1.27315406     1.67901978
          17

 c      1.29777764    -0.44147145    -0.01730270
 c     -0.10093424    -0.88177309     0.25652413
 c     -1.07007379     0.00277737    -0.10123202
 c     -0.88867556     0.96735935     0.98424388
 c     -0.30838596     1.22467267    -0.62110907
 c      1.07948845     0.93379101    -0.70452999
 h     -0.17148412    -1.96399651     0.61980013
 h     -1.86074995     1.43437881     1.31829324
 h     -0.92885243     2.14439442    -1.07143845
 h      1.92242331     1.67323868    -0.81520122
 o      2.25971031    -1.15805431     0.45740463
 h      3.15343918    -0.95795182     0.12357654
 c     -2.31176428    -0.43630104    -0.45712398
 h     -2.35353711    -0.84008610    -1.51162436
 h     -2.83465936    -1.43340997     0.27124635
 h     -3.21284411     0.25434747    -0.32521960
 h     -0.06374865     1.28296916     1.66753141
          17

 c      1.29553656    -0.42834755    -0.02137409
 c     -0.10275460    -0.87378626     0.25824844
 c     -1.05493763    -0.00032329    -0.09730246
 c     -0.89422086     0.97246152     0.98643713
 c     -0.32085206     1.21287556    -0.59891456
 c      1.08476090     0.92129021    -0.70644264
 h     -0.13555421    -2.04206228     0.59139118
 h     -1.84601647     1.47384239     1.26876962
 h     -0.89095589     2.13307834    -1.10700526
 h      1.97485899     1.71222143    -0.84151670
 o      2.25395783    -1.15783529     0.45195993
 h      3.11362897    -0.96953363     0.13433032
 c     -2.31183851    -0.42952216    -0.46157623
 h     -2.30969471    -0.87864203    -1.51645485
 h     -2.79713475    -1.41492974     0.26665218
 h     -3.25644031     0.22311172    -0.32093569
 h     -0.06901056     1.28173525     1.65105978
          17

 c      1.28938816    -0.41276470    -0.02685655
 c     -0.09870472    -0.87057069     0.26070465
 c     -1.03886002    -0.00068556    -0.09416015
 c     -0.89992113     0.98014726     0.98955855
 c     -0.33484345     1.20238215    -0.57742947
 c      1.09220641     0.90758558    -0.70614927
 h     -0.10545270    -2.09183017     0.56123715
 h     -1.82858864     1.51083027     1.21947579
 h     -0.84072577     2.10111331    -1.13318802
 h      2.00750524     1.73462728    -0.86881850
 o      2.24799747    -1.15815335     0.44691014
 h      3.08976858    -0.97561183     0.13899124
 c     -2.31818272    -0.42616757    -0.46648948
 h     -2.26709545    -0.91076902    -1.51004895
 h     -2.74158431    -1.37262941     0.24466846
 h     -3.28316122     0.19007672    -0.32185984
 h     -0.07575781     1.27022764     1.63296484
          17

 c      1.27995318    -0.39525008    -0.03342920
 c     -0.08862324    -0.87279544     0.26389344
 c     -1.02343419     0.00154693    -0.09203125
 c     -0.90554526     0.99031143     0.99300390
 c     -0.34929215     1.19330216    -0.55688735
 c      1.10175671     0.89335548    -0.70376202
 h     -0.08193068    -2.10791534     0.52940894
 h     -1.81291558     1.54651271     1.17292177
 h     -0.78339088     2.05145304    -1.14982322
 h      2.01565958     1.73550921    -0.89537379
 o      2.24095712    -1.15904509     0.44242050
 h      3.09363324    -0.97369726     0.13344091
 c     -2.32962289    -0.42623459    -0.47177404
 h     -2.22799360    -0.93465890    -1.49232314
 h     -2.67137599    -1.31083923     0.20780747
 h     -3.29253668     0.15734540    -0.32900399
 h     -0.08062984     1.25019170     1.61779501
          17

 c      1.26812296    -0.37660115    -0.04064643
 c     -0.07287947    -0.88036990     0.26756584
 c     -1.01000164     0.00585444    -0.09097800
 c     -0.91097537     1.00272892     0.99617320
 c     -0.36291271     1.18548582    -0.53734120
 c      1.11294487     0.87919380    -0.69944046
 h     -0.06526555    -2.08966153     0.49715038
 h     -1.80285279     1.58239699     1.13133277
 h     -0.72599361     1.99121304    -1.15973116
 h      1.99865412     1.71318910    -0.91993913
 o      2.23307428    -1.16026838     0.43823470
 h      3.11877700    -0.96509582     0.12002205
 c     -2.34437402    -0.42920536    -0.47750023
 h     -2.19457969    -0.94991539    -1.46596524
 h     -2.59281256    -1.24004280     0.16324750
 h     -3.28783281     0.12852771    -0.34275853
 h     -0.08001230     1.22380171     1.61020270
          17

 c      1.25496381    -0.35785989    -0.04795662
 c     -0.05236765    -0.89248431     0.27126473
 c     -0.99948791     0.01136356    -0.09085957
 c     -0.91615101     1.01720562     0.99863476
 c     -0.37433232     1.17854321    -0.51858629
 c      1.12503004     0.86568111    -0.69341545
 h     -0.05521720    -2.04087055     0.46652304
 h     -1.80023446     1.61935781     1.09642574
 h     -0.67654155     1.93148867    -1.16946204
 h      1.95902209     1.66874084    -0.94185929
 o      2.22530942    -1.16141531     0.43385177
 h      3.14740782    -0.95357490     0.10500932
 c     -2.36018108    -0.43360944    -0.48435869
 h     -2.16854225    -0.95767092    -1.43608249
 h     -2.51566524    -1.18188457     0.12728666
 h     -3.27587665     0.10827684    -0.36274784
 h     -0.07214675     1.19292580     1.61329604
          17

 c      1.24161318    -0.34026728    -0.05472296
 c     -0.02838227    -0.90749954     0.27436462
 c     -0.99237700     0.01695970    -0.09135197
 c     -0.92096362     1.03366399     1.00023357
 c     -0.38232568     1.17210675    -0.50027117
 c      1.13697888     0.85329412    -0.68596196
 h     -0.05108375    -1.97244821     0.44062865
 h     -1.80426605     1.65693860     1.06942092
 h     -0.64186823     1.88409242    -1.18769932
 h      1.90333625     1.60706013    -0.96162049
 o      2.21850651    -1.16210593     0.42883990
 h      3.16421687    -0.94259205     0.09375950
 c     -2.37488073    -0.43721751    -0.49363327
 h     -2.15068715    -0.96051895    -1.40957266
 h     -2.44926335    -1.16603439     0.12400019
 h     -3.26569147     0.10130102    -0.38779780
 h     -0.05891852     1.15879655     1.62730734
          17

 c      1.22918303    -0.32517882    -0.06026196
 c     -0.00240406    -0.92268334     0.27611823
 c     -0.98880156     0.02145858    -0.09200702
 c     -0.92521054     1.05209048     1.00106357
 c     -0.38608287     1.16635874    -0.48235745
 c      1.14732418     0.84215489    -0.67727857
 h     -0.05209731    -1.90744317     0.42405250
 h     -1.81217521     1.69344281     1.05115829
 h     -0.62495115     1.85486365    -1.21946302
 h      1.84433709     1.53931627    -0.98221351
 o      2.21310309    -1.16207174     0.42294523
 h      3.16127665    -0.93424153     0.08907780
 c     -2.38726459    -0.43930045    -0.50535927
 h     -2.14082752    -0.96206868    -1.39393698
 h     -2.39596654    -1.20180002     0.16221605
 h     -3.26516649     0.11063285    -0.41626417
 h     -0.04559312     1.12241897     1.64970468
          17

 c      1.21869744    -0.31394157    -0.06390203
 c      0.02415226    -0.93440916     0.27577687
 c     -0.98869523     0.02379300    -0.09233543
 c     -0.92864786     1.07241703     1.00133498
 c     -0.38530247     1.16223328    -0.46550633
 c      1.15412607     0.83185524    -0.66731020
 h     -0.05848677    -1.88062530     0.42245825
 h     -1.82055414     1.72665682     1.04214158
 h     -0.62434593     1.84027464    -1.26104981
 h      1.80159635     1.48406680    -1.01085240
 o      2.20915679    -1.16117472     0.41608658
 h      3.13774594    -0.92917846     0.09136538
 c     -2.39696674    -0.44158578    -0.51736995
 h     -2.13823175    -0.96578230    -1.39503469
 h     -2.35577192    -1.26531777     0.22241825
 h     -3.27674131     0.13560256    -0.44667033
 h     -0.03861333     1.08516407     1.67660410
          17

 c      1.21109243    -0.30774624    -0.06505205
 c      0.04996882    -0.94045226     0.27296736
 c     -0.99189823     0.02321556    -0.09190112
 c     -0.93106695     1.09444333     1.00123679
 c     -0.38008967     1.16089030    -0.45079862
 c      1.15573845     0.82212707    -0.65591331
 h     -0.07110092    -1.91304486     0.43894211
 h     -1.82653789     1.75465341     1.04249700
 h     -0.63620735     1.83203908    -1.30268563
 h      1.79250782     1.45829632    -1.05651207
 o      2.20636163    -1.15942679     0.40835166
 h      3.09963767    -0.92645994     0.09871193
 c     -2.40405655    -0.44572056    -0.52757620
 h     -2.14254288    -0.97326756    -1.41429509
 h     -2.33091501    -1.33026183     0.28152815
 h     -3.29575018     0.17110552    -0.47805012
 h     -0.04332174     1.04891398     1.70427354
          17

 c      1.20724697    -0.30746877    -0.06327559
 c      0.07344601    -0.94235017     0.26807745
 c     -0.99813921     0.01946259    -0.09038956
 c     -0.93233569     1.11782179     1.00085734
 c     -0.37085275     1.16308275    -0.43916961
 c      1.15224287     0.81422968    -0.64369574
 h     -0.08723853    -1.98504425     0.46973013
 h     -1.82845902     1.77635124     1.05192598
 h     -0.65630370     1.82300952    -1.33462454
 h      1.81530796     1.45985047    -1.11924812
 o      2.20401691    -1.15701765     0.40000815
 h      3.06030660    -0.92316608     0.10674841
 c     -2.40890215    -0.45232941    -0.53514282
 h     -2.15426214    -0.98339973    -1.44782908
 h     -2.32338148    -1.38192755     0.32593341
 h     -3.31365432     0.20952149    -0.50964573
 h     -0.06278027     1.01578458     1.72999390
          17

 c      1.20794046    -0.31346737    -0.05839887
 c      0.09273898    -0.94317816     0.26194533
 c     -1.00695668     0.01276926    -0.08762681
 c     -0.93240860     1.14208102     1.00016445
 c     -0.35824914     1.16892421    -0.43112815
 c      1.14516093     0.81042160    -0.63211565
 h     -0.10103969    -2.06195763     0.50729267
 h     -1.82606319     1.79177650     1.06969960
 h     -0.68087590     1.80927501    -1.35030977
 h      1.85238589     1.47117630    -1.18741201
 o      2.20119114    -1.15429174     0.39144850
 h      3.03785915    -0.91478685     0.10959326
 c     -2.41194076    -0.46149041    -0.54015897
 h     -2.17420863    -0.99319603    -1.48831449
 h     -2.33378958    -1.41380130     0.34921511
 h     -3.32251824     0.24353107    -0.54049868
 h     -0.09750294     0.98772072     1.75236368
          17

 c      1.21369689    -0.32535935    -0.05062793
 c      0.10622352    -0.94517308     0.25537342
 c     -1.01767320     0.00375609    -0.08356345
 c     -0.93132945     1.16667383     0.99901018
 c     -0.34313091     1.17797738    -0.42674126
 c      1.13601928     0.81215766    -0.62244839
 h     -0.10775178    -2.12057721     0.54512314
 h     -1.82044582     1.80206391     1.09469585
 h     -0.70687397     1.78988536    -1.34679344
 h      1.88731564     1.47711425    -1.24793489
 o      2.19745566    -1.15157248     0.38295543
 h      3.04370489    -0.89821575     0.10376239
 c     -2.41355803    -0.47310177    -0.54310467
 h     -2.20261120    -0.99950073    -1.52787764
 h     -2.36167853    -1.42338919     0.34867726
 h     -3.31726533     0.26776471    -0.56938348
 h     -0.14556848     0.96611909     1.77137035
          17

 c      1.22455327    -0.34197587    -0.04056059
 c      0.11278165    -0.94950800     0.24896052
 c     -1.02945306    -0.00674673    -0.07824038
 c     -0.92923822     1.19104264     0.99714204
 c     -0.32646705     1.18945358    -0.42569031
 c      1.12590890     0.81949753    -0.61524246
 h     -0.10498016    -2.15000956     0.57880710
 h     -1.81371588     1.80920363     1.12545243
 h     -0.73213362     1.76621878    -1.32448638
 h      1.91045614     1.47022660    -1.29214240
 o      2.19362003    -1.14896386     0.37449253
 h      3.07125984    -0.87531660     0.09175028
 c     -2.41408456    -0.48698145    -0.54453429
 h     -2.23863639    -1.00016936    -1.56012970
 h     -2.40586631    -1.41039229     0.32375622
 h     -3.29597595     0.27924955    -0.59497167
 h     -0.20291103     0.95151973     1.78838701
          17

 c      1.23983340    -0.36158374    -0.02906252
 c      0.11194649    -0.95660138     0.24309556
 c     -1.04140608    -0.01788250    -0.07175341
 c     -0.92637341     1.21469333     0.99423831
 c     -0.30924253     1.20239102    -0.42730838
 c      1.11566981     0.83143657    -0.61043285
 h     -0.09216695    -2.14656962     0.60551615
 h     -1.80831696     1.81551905     1.16019147
 h     -0.75573877     1.74163309    -1.28715211
 h      1.91725960     1.44859634    -1.31559783
 o      2.19129130    -1.14647402     0.36588692
 h      3.10326588    -0.85134320     0.07928898
 c     -2.41380400    -0.50283364    -0.54499268
 h     -2.28042511    -0.99447918    -1.58105144
 h     -2.46462071    -1.37669262     0.27605635
 h     -3.25958330     0.27746065    -0.61604832
 h     -0.26395838     0.94346020     1.80594704
          17

 c      1.25803690    -0.38223397    -0.01709476
 c      0.10398017    -0.96629619     0.23798364
 c     -1.05269919    -0.02891570    -0.06422434
 c     -0.92304605     1.23724951     0.99000715
 c     -0.29235152     1.21577394    -0.43061356
 c      1.10606072     0.84641323    -0.60761069
 h     -0.07014987    -2.11102659     0.62363039
 h     -1.80607947     1.82297579     1.19677540
 h     -0.77853867     1.72122911    -1.24194765
 h      1.90643750     1.41362224    -1.31695942
 o      2.19203649    -1.14426620     0.35710323
 h      3.12519199    -0.83107509     0.07096446
 c     -2.41291117    -0.52011193    -0.54511496
 h     -2.32536273    -0.98311210    -1.58925493
 h     -2.53588567    -1.32799238     0.21096117
 h     -3.21167303     0.26451693    -0.63175160
 h     -0.32286175     0.94070662     1.82689836
          17

 c      1.27694581    -0.40204624    -0.00558646
 c      0.08984215    -0.97788322     0.23366050
 c     -1.06265351    -0.03932929    -0.05578302
 c     -0.91957348     1.25845264     0.98435711
 c     -0.27653681     1.22863851    -0.43443573
 c      1.09775842     0.86268904    -0.60619157
 h     -0.04115423    -2.04873848     0.63302754
 h     -1.80741153     1.83261546     1.23262673
 h     -0.80326235     1.71103631    -1.19837676
 h      1.87957984     1.36918619    -1.29770292
 o      2.19706531    -1.14273365     0.34830426
 h      3.12986745    -0.81728482     0.06895559
 c     -2.41136787    -0.53777686    -0.54585616
 h     -2.37041589    -0.96799079    -1.58607515
 h     -2.61835541    -1.27695660     0.14068293
 h     -3.15837434     0.24558500    -0.64185456
 h     -0.37506971     0.94197579     1.85280794
          17

 c      1.29398378    -0.41938830     0.00463933
 c      0.07102230    -0.98996875     0.22994066
 c     -1.07081086    -0.04886669    -0.04656206
 c     -0.91621075     1.27811349     0.97754264
 c     -0.26247374     1.24024446    -0.43773826
 c      1.09119234     0.87852789    -0.60541335
 h     -0.00894768    -1.97236299     0.63641218
 h     -1.81114763     1.84442567     1.26475648
 h     -0.83299843     1.71588616    -1.16488734
 h      1.84224586     1.32183343    -1.26298104
 o      2.20715072    -1.14243040     0.33978832
 h      3.11726495    -0.81064557     0.07332259
 c     -2.40866396    -0.55424046    -0.54853046
 h     -2.41250086    -0.95201396    -1.57559768
 h     -2.71407901    -1.24397408     0.08501224
 h     -3.10775622     0.22894679    -0.64700715
 h     -0.41828055     0.94676072     1.88250329
          17

 c      1.30675455    -0.43303363     0.01293625
 c      0.04925861    -1.00028103     0.22627111
 c     -1.07694805    -0.05749029    -0.03670086
 c     -0.91313606     1.29606408     0.97014469
 c     -0.25098823     1.25027350    -0.44000682
 c      1.08626569     0.89223315    -0.60420895
 h      0.02166239    -1.90541331     0.64160567
 h     -1.81514957     1.85768923     1.29002535
 h     -0.86790122     1.73675519    -1.14455030
 h      1.80602947     1.28121952    -1.22321045
 o      2.22245453    -1.14394183     0.33190496
 h      3.09436866    -0.80950916     0.08219406
 c     -2.40402222    -0.56837172    -0.55381650
 h     -2.44886390    -0.93861908    -1.56436234
 h     -2.82755475    -1.24414714     0.05914347
 h     -3.06777722     0.22429812    -0.64859798
 h     -0.45207308     0.95554661     1.91211898
          17

 c      1.31359456    -0.44230474     0.01890138
 c      0.02614639    -1.00616566     0.22179235
 c     -1.08103957    -0.06526255    -0.02636225
 c     -0.91046831     1.31215669     0.96287730
 c     -0.24313905     1.25885643    -0.44130734
 c      1.08226728     0.90223029    -0.60121831
 h      0.04704001    -1.87740922     0.66097287
 h     -1.81725232     1.87149167     1.30558329
 h     -0.90346780     1.77013759    -1.13434306
 h      1.78840646     1.25893078    -1.19350633
 o      2.24228155    -1.14775456     0.32498334
 h      3.07543655    -0.80930756     0.09173965
 c     -2.39767438    -0.58074687    -0.56052545
 h     -2.47742185    -0.93107049    -1.55994035
 h     -2.95421008    -1.26923264     0.05702472
 h     -3.04268723     0.23808079    -0.64796743
 h     -0.47680516     0.96929466     1.93668946
          17

 c      1.31390974    -0.44712387     0.02240054
 c      0.00291238    -1.00670240     0.21625199
 c     -1.08324552    -0.07222010    -0.01575366
 c     -0.90827042     1.32629118     0.95636172
 c     -0.23999297     1.26637263    -0.44196625
 c      1.07861752     0.90747738    -0.59546318
 h      0.06622564    -1.89942839     0.70033338
 h     -1.81605809     1.88511143     1.30929456
 h     -0.93276691     1.81018621    -1.12870942
 h      1.80311529     1.26288525    -1.18509367
 o      2.26516107    -1.15412472     0.31924205
 h      3.07827377    -0.80319634     0.09715280
 c     -2.39122462    -0.59240623    -0.56681114
 h     -2.49691083    -0.93139231    -1.56771672
 h     -3.07865154    -1.29948811     0.06212715
 h     -3.03055184     0.26880165    -0.64571421
 h     -0.49278454     0.98875802     1.95195809
          17

 c      1.30814464    -0.44791254     0.02352620
 c     -0.01934009    -1.00371903     0.21070866
 c     -1.08393301    -0.07831265    -0.00513589
 c     -0.90653291     1.33843953     0.95098066
 c     -0.24232247     1.27321516    -0.44225984
 c      1.07602705     0.90793432    -0.58726402
 h      0.07797916    -1.95197879     0.75005347
 h     -1.81137172     1.89821721     1.30001908
 h     -0.94979086     1.85118674    -1.12300747
 h      1.84594510     1.29102262    -1.19389980
 o      2.28968810    -1.16283713     0.31461624
 h      3.11141146    -0.78675786     0.09600790
 c     -2.38651559    -0.60354463    -0.57171088
 h     -2.50659027    -0.93946815    -1.58775816
 h     -3.18631753    -1.32127960     0.06313497
 h     -3.02515640     0.30800867    -0.64201414
 h     -0.49999937     1.01407245     1.95546717
          17

 c      1.29747386    -0.44539418     0.02251477
 c     -0.03953984    -0.99969254     0.20658503
 c     -1.08365301    -0.08341524     0.00519468
 c     -0.90516457     1.34865144     0.94682202
 c     -0.25040247     1.27964458    -0.44230852
 c      1.07604464     0.90430033    -0.57780425
 h      0.07990621    -2.00898751     0.79570130
 h     -1.80429463     1.91092764     1.27772515
 h     -0.95116666     1.88879885    -1.11473838
 h      1.89920004     1.33405750    -1.20540580
 o      2.31531802    -1.17305451     0.31068638
 h      3.16465452    -0.76286248     0.09057596
 c     -2.38490117    -0.61380178    -0.57519003
 h     -2.50585962    -0.95320442    -1.61486237
 h     -3.26817759    -1.32859146     0.05520018
 h     -3.02010362     0.34553163    -0.63730306
 h     -0.49814783     1.04463857     1.94697113
          17

 c      1.28342685    -0.44039954     0.01966914
 c     -0.05681977    -0.99633555     0.20485695
 c     -1.08306706    -0.08736926     0.01493815
 c     -0.90401208     1.35704270     0.94367929
 c     -0.26392249     1.28571863    -0.44208589
 c      1.07974094     0.89744444    -0.56810295
 h      0.07036930    -2.05363708     0.82738341
 h     -1.79701001     1.92375065     1.24344398
 h     -0.93643505     1.92044496    -1.10353645
 h      1.94645079     1.38234648    -1.20687121
 o      2.34197772    -1.18366442     0.30691726
 h      3.21919240    -0.73864414     0.08506607
 c     -2.38714394    -0.62276372    -0.57763367
 h     -2.49433127    -0.96962613    -1.64155768
 h     -3.31949943    -1.31966511     0.03699025
 h     -3.01113522     0.37333701    -0.63248217
 h     -0.48671905     1.07918931     1.92848775
          17

 c      1.26758463    -0.43375182     0.01531486
 c     -0.07058966    -0.99459764     0.20602005
 c     -1.08285587    -0.09002286     0.02382350
 c     -0.90291785     1.36377803     0.94110349
 c     -0.28201514     1.29126104    -0.44144129
 c      1.08727888     0.88819999    -0.55872213
 h      0.04901922    -2.07768476     0.84010605
 h     -1.79220049     1.93735208     1.19906780
 h     -0.90786761     1.94552973    -1.09098478
 h      1.97785183     1.42861413    -1.19114618
 o      2.36945624    -1.19371888     0.30289228
 h      3.26033625    -0.72013282     0.08250697
 c     -2.39350603    -0.63013745    -0.57946124
 h     -2.47214736    -0.98593653    -1.66114816
 h     -3.33821453    -1.29486376     0.00885859
 h     -2.99641595     0.38667238    -0.62878569
 h     -0.46508122     1.11602014     1.90401522
          17

 c      1.25139875    -0.42623125     0.00978552
 c     -0.08054200    -0.99491376     0.21024201
 c     -1.08362691    -0.09127490     0.03163188
 c     -0.90179729     1.36906286     0.93852782
 c     -0.30338580     1.29585774    -0.44011577
 c      1.09812920     0.87738123    -0.54990442
 h      0.01645610    -2.07796423     0.83200459
 h     -1.79209159     1.95210161     1.14703816
 h     -0.87011846     1.96565620    -1.08048881
 h      1.98897323     1.46783220    -1.15540741
 o      2.39729579    -1.20259326     0.29836529
 h      3.28080132    -0.71040456     0.08412628
 c     -2.40381542    -0.63574478    -0.58098180
 h     -2.44013517    -1.00005604    -1.66923751
 h     -3.32444817    -1.25607320    -0.02764956
 h     -2.97613391     0.38404167    -0.62763659
 h     -0.43273397     1.15341881     1.87859706
          17

 c      1.23611030    -0.41859887     0.00342761
 c     -0.08665059    -0.99730498     0.21744056
 c     -1.08583445    -0.09111122     0.03821330
 c     -0.90068810     1.37313541     0.93547085
 c     -0.32652503     1.29890887    -0.43779768
 c      1.11136316     0.86580452    -0.54171606
 h     -0.02603663    -2.05472564     0.80343359
 h     -1.79741087     1.96755372     1.09006954
 h     -0.82929112     1.98439045    -1.07677004
 h      1.97914056     1.49678269    -1.09969000
 o      2.42485594    -1.20998917     0.29323844
 h      3.27997164    -0.70948873     0.08964172
 c     -2.41741104    -0.63945029    -0.58243096
 h     -2.39975061    -1.01079253    -1.66408670
 h     -3.28161272    -1.20734652    -0.06921412
 h     -2.95219166     0.36721787    -0.63058062
 h     -0.38993857     1.19023297     1.85650132
          17

 c      1.22273206    -0.41162514    -0.00339277
 c     -0.08917183    -1.00130953     0.22725866
 c     -1.08972579    -0.08963473     0.04349407
 c     -0.89971378     1.37626043     0.93173259
 c     -0.34999143     1.29980633    -0.43427616
 c      1.12583471     0.85423556    -0.53409382
 h     -0.07656526    -2.01220440     0.75722359
 h     -1.80693107     1.98223640     1.03106053
 h     -0.79097524     2.00561557    -1.08420536
 h      1.95088322     1.51419732    -1.02629157
 o      2.45130353    -1.21592952     0.28754312
 h      3.26359997    -0.71402691     0.09738615
 c     -2.43289722    -0.64101332    -0.58414885
 h     -2.35288984    -1.01789279    -1.64647940
 h     -3.21970291    -1.15695847    -0.10886944
 h     -2.92810040     0.34156898    -0.63926238
 h     -0.33862729     1.22621789     1.83924515
          17

 c      1.21205310    -0.40610662    -0.01028715
 c     -0.08859649    -1.00576521     0.23895722
 c     -1.09532824    -0.08705863     0.04747779
 c     -0.89899505     1.37871746     0.92745090
 c     -0.37266685     1.29821888    -0.42967694
 c      1.14021855     0.84324990    -0.52681828
 h     -0.13283916    -1.96134885     0.69990705
 h     -1.81797547     1.99402757     0.97312091
 h     -0.75808873     2.03055102    -1.10416347
 h      1.91050337     1.52178369    -0.93985984
 o      2.47555645    -1.22076788     0.28142686
 h      3.24397055    -0.71659395     0.10431984
 c     -2.44777738    -0.63983638    -0.58686649
 h     -2.30162551    -1.02208724    -1.61938133
 h     -3.16018110    -1.12046979    -0.13301762
 h     -2.90881295     0.31608528    -0.65537474
 h     -0.28284340     1.26182667     1.82504873
          17

 c      1.20464774    -0.40283858    -0.01685626
 c     -0.08550001    -1.00860221     0.25135053
 c     -1.10247331    -0.08365670     0.05023351
 c     -0.89859224     1.38078900     0.92297791
 c     -0.39380877     1.29426427    -0.42457563
 c      1.15297025     0.83302937    -0.51948614
 h     -0.19324818    -1.92296384     0.64249838
 h     -1.82755124     2.00089991     0.91950366
 h     -0.73058844     2.05597981    -1.13356955
 h      1.86898369     1.52592824    -0.84737019
 o      2.49644655    -1.22508045     0.27509447
 h      3.23668734    -0.70702773     0.10682809
 c     -2.45888028    -0.63501131    -0.59163173
 h     -2.24788257    -1.02508972    -1.58741579
 h     -3.13224410    -1.11852152    -0.12294433
 h     -2.89992598     0.30154383    -0.68047826
 h     -0.22806836     1.29759978     1.81027017
          17

 c      1.20089973    -0.40255578    -0.02271581
 c     -0.08033791    -1.00744305     0.26318391
 c     -1.11084720    -0.07967009     0.05187484
 c     -0.89851084     1.38273683     0.91869664
 c     -0.41290031     1.28838497    -0.41983979
 c      1.16243263     0.82330248    -0.51162784
 h     -0.25845158    -1.92185719     0.59625111
 h     -1.83339406     2.00158254     0.87336334
 h     -0.70722661     2.07582147    -1.16643451
 h      1.84072783     1.53789412    -0.75644800
 o      2.51336642    -1.22921628     0.26864855
 h      3.24993020    -0.67934538     0.10318376
 c     -2.46498173    -0.62656649    -0.59837847
 h     -2.19313014    -1.02941926    -1.55614125
 h     -3.14418865    -1.15750314    -0.07293196
 h     -2.90575257     0.30563004    -0.71555171
 h     -0.17983673     1.33369440     1.79146518
          17

 c      1.20105302    -0.40586425    -0.02753030
 c     -0.07362574    -1.00167878     0.27400395
 c     -1.12007240    -0.07522972     0.05254240
 c     -0.89872995     1.38476757     0.91489547
 c     -0.42950338     1.28108562    -0.41635434
 c      1.16742424     0.81386442    -0.50304235
 h     -0.32866095    -1.96361893     0.56287887
 h     -1.83456072     1.99590657     0.83745160
 h     -0.68717510     2.08416434    -1.19665403
 h      1.83634149     1.56749250    -0.67131754
 o      2.52674558    -1.23285851     0.26197891
 h      3.27644652    -0.63855472     0.09524530
 c     -2.46787166    -0.61593961    -0.60518266
 h     -2.13843429    -1.03774128    -1.53055285
 h     -3.17299087    -1.21913336    -0.00132680
 h     -2.92692223     0.32750789    -0.76026513
 h     -0.14253086     1.36979041     1.76670485
          17

 c      1.20525306    -0.41319148    -0.03104051
 c     -0.06637745    -0.99315311     0.28412986
 c     -1.12977751    -0.07036384     0.05239455
 c     -0.89922321     1.38700203     0.91171704
 c     -0.44321807     1.27275199    -0.41483238
 c      1.16793419     0.80543695    -0.49394132
 h     -0.39810347    -2.02686912     0.53546088
 h     -1.83161704     1.98486982     0.81385900
 h     -0.67044858     2.07715637    -1.21982037
 h      1.85401635     1.61262061    -0.59108551
 o      2.53750828    -1.23529091     0.25488077
 h      3.30167346    -0.59624188     0.08649032
 c     -2.46966579    -0.60426803    -0.61021860
 h     -2.08525542    -1.05158463    -1.51270204
 h     -3.19561201    -1.28172277     0.06988119
 h     -2.95976423     0.35778665    -0.81250958
 h     -0.11870658     1.40522937     1.73600867
          17

 c      1.21354043    -0.42472774    -0.03308853
 c     -0.05980653    -0.98413334     0.29381710
 c     -1.13960055    -0.06504997     0.05159854
 c     -0.89997672     1.38946131     0.90914042
 c     -0.45369698     1.26358665    -0.41572761
 c      1.16484529     0.79949075    -0.48458059
 h     -0.45804194    -2.08645363     0.50854099
 h     -1.82654773     1.97049938     0.80384396
 h     -0.65769544     2.05349710    -1.23381459
 h      1.88236606     1.66025082    -0.51381478
 o      2.54638078    -1.23589604     0.24720130
 h      3.31435481    -0.56251214     0.07959877
 c     -2.47153243    -0.59195576    -0.61282469
 h     -2.03630286    -1.07035435    -1.50066627
 h     -3.20110024    -1.33189703     0.12713864
 h     -2.99833841     0.38439252    -0.86882157
 h     -0.10877637     1.43920781     1.70133374
          17

 c      1.22581592    -0.44034113    -0.03364119
 c     -0.05483979    -0.97610481     0.30302512
 c     -1.14917118    -0.05924663     0.05031659
 c     -0.90102010     1.39207332     0.90696890
 c     -0.46066708     1.25360639    -0.41918390
 c      1.15912310     0.79722549    -0.47495440
 h     -0.50185377    -2.12684958     0.48073042
 h     -1.82239188     1.95551834     0.80776041
 h     -0.64995586     2.01441627    -1.23896712
 h      1.90977112     1.69692096    -0.43963959
 o      2.55370572    -1.23433962     0.23887493
 h      3.30931835    -0.54301145     0.07585085
 c     -2.47388347    -0.57921183    -0.61316814
 h     -1.99535845    -1.09162780    -1.49009420
 h     -3.18624330    -1.36291229     0.16385602
 h     -3.03684156     0.39773764    -0.92530132
 h     -0.11084893     1.47096166     1.66641547
          17

 c      1.24179672    -0.45953116    -0.03279258
 c     -0.05199519    -0.96983819     0.31155122
 c     -1.15810527    -0.05290217     0.04869466
 c     -0.90247570     1.39470376     0.90483695
 c     -0.46393957     1.24265123    -0.42499160
 c      1.15146954     0.79902997    -0.46481669
 h     -0.52593974    -2.14099307     0.45291185
 h     -1.82247462     1.94275402     0.82511023
 h     -0.64855140     1.96367052    -1.23828165
 h      1.92852086     1.71427143    -0.37028218
 o      2.55948530    -1.23057975     0.22991253
 h      3.28682319    -0.53881258     0.07530923
 c     -2.47673328    -0.56633969    -0.61170906
 h     -1.96617518    -1.11233068    -1.47666877
 h     -3.15139080    -1.37157476     0.17728948
 h     -3.07080845     0.39233247    -0.97833532
 h     -0.12084277     1.49992594     1.63637866
          17

 c      1.26097325    -0.48147728    -0.03073243
 c     -0.05143031    -0.96567377     0.31913670
 c     -1.16601263    -0.04596409     0.04685728
 c     -0.90458861     1.39721627     0.90227925
 c     -0.46340711     1.23040998    -0.43257504
 c      1.14236269     0.80453331    -0.45380523
 h     -0.52893151    -2.12687655     0.42684883
 h     -1.82920856     1.93432877     0.85469122
 h     -0.65505264     1.90738900    -1.23756596
 h      1.93456657     1.70902753    -0.30788230
 o      2.56341306    -1.22488722     0.22039649
 h      3.25228522    -0.54618463     0.07694300
 c     -2.47991698    -0.55374334    -0.60890208
 h     -1.95142133    -1.12978340    -1.45763153
 h     -3.09874110    -1.35674672     0.16696954
 h     -3.09739189     0.36646412    -1.02498304
 h     -0.13334584     1.52579658     1.61674884
          17

 c      1.28258322    -0.50515604    -0.02769842
 c     -0.05299601    -0.96365950     0.32551049
 c     -1.17251262    -0.03839715     0.04490874
 c     -0.90767142     1.39955320     0.89889681
 c     -0.45903920     1.21653034    -0.44109694
 c      1.13214892     0.81284226    -0.44155413
 h     -0.51119422    -2.08601698     0.40463654
 h     -1.84288534     1.93093287     0.89472069
 h     -0.67112486     1.85290869    -1.24446892
 h      1.92660119     1.68183185    -0.25432147
 o      2.56488006    -1.21789800     0.21048361
 h      3.21658187    -0.55590930     0.07865640
 c     -2.48314514    -0.54182734    -0.60512739
 h     -1.95211651    -1.14227399    -1.43222737
 h     -3.03221683    -1.31936329     0.13465849
 h     -3.11542435     0.32162429    -1.06325268
 h     -0.14361070     1.54833494     1.61160930
          17

 c      1.30561700    -0.52946620    -0.02393813
 c     -0.05624860    -0.96350312     0.33040868
 c     -1.17725693    -0.03021037     0.04293762
 c     -0.91196033     1.40179766     0.89456434
 c     -0.45091487     1.20087873    -0.44977884
 c      1.12105834     0.82274033    -0.42778932
 h     -0.47515371    -2.02414368     0.38854132
 h     -1.86124647     1.93163772     0.94281952
 h     -0.69785537     1.80581646    -1.26515004
 h      1.90585447     1.63677538    -0.21077714
 o      2.56313943    -1.21052267     0.20037761
 h      3.19398325    -0.55495852     0.07782937
 c     -2.48591227    -0.53080434    -0.60078868
 h     -1.96740486    -1.14935627    -1.40169439
 h     -2.95849186    -1.26412454     0.08594107
 h     -3.12563579     0.26223458    -1.09247887
 h     -0.14989542     1.56691208     1.62158474
          17

 c      1.32885548    -0.55331995    -0.01969343
 c     -0.06040287    -0.96431973     0.33359191
 c     -1.17995697    -0.02148121     0.04102032
 c     -0.91750960     1.40415999     0.88952020
 c     -0.43931740     1.18381054    -0.45831594
 c      1.10913156     0.83278784    -0.41241582
 h     -0.42650814    -1.95422285     0.38096349
 h     -1.88025488     1.93442331     0.99594514
 h     -0.73443765     1.76678977    -1.29984992
 h      1.87676529     1.58173662    -0.17716491
 o      2.55788465    -1.20342456     0.19022604
 h      3.19355688    -0.53512703     0.07306862
 c     -2.48729282    -0.52032590    -0.59657902
 h     -1.99447188    -1.15209403    -1.36919630
 h     -2.88897325    -1.20342881     0.03386689
 h     -3.13102430     0.19549496    -1.11382058
 h     -0.15415473     1.58022221     1.64327641
          17

 c      1.35093221    -0.57568227    -0.01520650
 c     -0.06429505    -0.96429158     0.33486593
 c     -1.18041082    -0.01236904     0.03922235
 c     -0.92421689     1.40688092     0.88425040
 c     -0.42480575     1.16614296    -0.46696754
 c      1.09612245     0.84137252    -0.39558760
 h     -0.37538580    -1.90041757     0.38441085
 h     -1.89558275     1.93706053     1.05049905
 h     -0.77732602     1.73184271    -1.34210869
 h      1.84792403     1.52864109    -0.15149184
 o      2.54980100    -1.19648358     0.18004103
 h      3.21087503    -0.50190335     0.06555370
 c     -2.48584102    -0.50909413    -0.59374347
 h     -2.02870649    -1.15322213    -1.33960452
 h     -2.84055788    -1.16104712     0.00213785
 h     -3.13693318     0.13070299    -1.13053226
 h     -0.16038994     1.58655369     1.67076364
          17

 c      1.37040030    -0.59557116    -0.01073594
 c     -0.06668618    -0.96110867     0.33411203
 c     -1.17852031    -0.00309788     0.03759739
 c     -0.93190656     1.41011400     0.87927496
 c     -0.40816601     1.14884779    -0.47622854
 c      1.08158873     0.84690013    -0.37769056
 h     -0.33332300    -1.89285414     0.40137054
 h     -1.90395813     1.93786088     1.10267430
 h     -0.82103675     1.69577605    -1.38276719
 h      1.83098852     1.49140215    -0.12997776
 o      2.54024334    -1.18915226     0.16978734
 h      3.23331469    -0.46897544     0.05765854
 c     -2.48030747    -0.49569108    -0.59330149
 h     -2.06449460    -1.15684408    -1.31860330
 h     -2.82737032    -1.16049777     0.01403874
 h     -3.14989994     0.07724084    -1.14713243
 h     -0.17234869     1.58437671     1.69783394
          17

 c      1.38579527    -0.61205267    -0.00656515
 c     -0.06707294    -0.95430898     0.33140079
 c     -1.17429651     0.00609996     0.03618934
 c     -0.94037904     1.41385165     0.87498080
 c     -0.39030567     1.13279462    -0.48648723
 c      1.06545636     0.84831867    -0.35913032
 h     -0.30382043    -1.94009659     0.43313491
 h     -1.90394263     1.93608915     1.14890863
 h     -0.85980451     1.65499361    -1.41415471
 h      1.83424630     1.47946285    -0.10931643
 o      2.53060639    -1.18110004     0.15949147
 h      3.24981126    -0.44779279     0.05112673
 c     -2.47104016    -0.48089145    -0.59418593
 h     -2.09685930    -1.16706479    -1.31062785
 h     -2.84573524    -1.19562314     0.06528464
 h     -3.17447801     0.04125765    -1.16668196
 h     -0.19214347     1.57277331     1.71954328
          17

 c      1.39570734    -0.62427019    -0.00298365
 c     -0.06574590    -0.94634446     0.32716594
 c     -1.16786598     0.01501912     0.03504448
 c     -0.94941875     1.41790969     0.87153760
 c     -0.37218592     1.11866248    -0.49789982
 c      1.04870437     0.84559605    -0.34005270
 h     -0.28141699    -2.01650066     0.47755438
 h     -1.89619311     1.93209446     1.18629880
 h     -0.88879953     1.60825229    -1.43178562
 h      1.85475528     1.49161984    -0.08962884
 o      2.52205113    -1.17239504     0.14925347
 h      3.25428033    -0.44406620     0.04665607
 c     -2.45964328    -0.46692990    -0.59437557
 h     -2.12327096    -1.18549295    -1.31620544
 h     -2.88026892    -1.23932542     0.13148314
 h     -3.20942889     0.02326784    -1.18765560
 h     -0.21985803     1.55155716     1.73291068
          17

 c      1.39891442    -0.63152659    -0.00023822
 c     -0.06298375    -0.94012134     0.32208693
 c     -1.15945450     0.02346959     0.03422590
 c     -0.95879220     1.42194955     0.86886704
 c     -0.35476636     1.10692705    -0.51039719
 c      1.03317408     0.83946198    -0.32036656
 h     -0.26102642    -2.09075196     0.52981857
 h     -1.88338568     1.92728111     1.21291292
 h     -0.90472682     1.55637506    -1.43447317
 h      1.88036917     1.51856876    -0.07380860
 o      2.51539836    -1.16340825     0.13921101
 h      3.24542771    -0.45825331     0.04410420
 c     -2.44776317    -0.45543624    -0.59303937
 h     -2.14393754    -1.20962361    -1.33117513
 h     -2.91806388    -1.27115577     0.19319069
 h     -3.24771511     0.01963622    -1.20437492
 h     -0.25361947     1.52119860     1.73715965
          17

 c      1.39460441    -0.63338290     0.00151773
 c     -0.05883269    -0.93746867     0.31682914
 c     -1.14935381     0.03126418     0.03380934
 c     -0.96825900     1.42552264     0.86664064
 c     -0.33890169     1.09785359    -0.52370093
 c      1.02074493     0.83079671    -0.29997409
 h     -0.24076889    -2.14339824     0.58498997
 h     -1.86981978     1.92393650     1.22795698
 h     -0.90620393     1.50186936    -1.42419957
 h      1.89851080     1.54996029    -0.06459102
 o      2.51097331    -1.15470594     0.12950504
 h      3.22661554    -0.48604670     0.04264902
 c     -2.43665309    -0.44727606    -0.59041111
 h     -2.16037814    -1.23410015    -1.34890142
 h     -2.95130875    -1.28146312     0.24029012
 h     -3.28054443     0.02597450    -1.21059946
 h     -0.28985953     1.48266612     1.73377848
          17

 c      1.38261557    -0.62974188     0.00225447
 c     -0.05327825    -0.93923960     0.31193604
 c     -1.13789690     0.03821300     0.03385931
 c     -0.97760070     1.42814125     0.86432284
 c     -0.32518214     1.09147772    -0.53729088
 c      1.01279546     0.82035020    -0.27889694
 h     -0.22047230    -2.16536517     0.63903607
 h     -1.86052214     1.92480791     1.23168821
 h     -0.89425365     1.44872340    -1.40633405
 h      1.90098770     1.57796248    -0.06316762
 o      2.50840935    -1.14700327     0.12026136
 h      3.20650851    -0.51813637     0.04083844
 c     -2.42714617    -0.44287443    -0.58699966
 h     -2.17401591    -1.25338216    -1.36316705
 h     -2.97551661    -1.26687041     0.26827066
 h     -3.30080745     0.03896899    -1.20212099
 h     -0.32387280     1.43720639     1.72625906
          17

 c      1.36357552    -0.62088396     0.00206418
 c     -0.04639518    -0.94567485     0.30783152
 c     -1.12544631     0.04411673     0.03439541
 c     -0.98665391     1.42938046     0.86130829
 c     -0.31377063     1.08759145    -0.55034189
 c      1.01003544     0.80876410    -0.25729891
 h     -0.20049538    -2.15357771     0.68880995
 h     -1.85971039     1.93231237     1.22496020
 h     -0.87281752     1.40217762    -1.38994853
 h      1.88431092     1.59753680    -0.06928983
 o      2.50664388    -1.14107278     0.11157793
 h      3.19811030    -0.54146371     0.03682500
 c     -2.41971075    -0.44235400    -0.58316464
 h     -2.18567475    -1.26354667    -1.36975184
 h     -2.98810992    -1.22717817     0.27550190
 h     -3.30422045     0.05663960    -1.17733651
 h     -0.35097783     1.38612907     1.71905229
          17

 c      1.33885164    -0.60744164     0.00112962
 c     -0.03842282    -0.95658753     0.30483991
 c     -1.11238405     0.04875810     0.03535916
 c     -0.99531812     1.42897794     0.85715723
 c     -0.30437284     1.08579020    -0.56176406
 c      1.01248046     0.79666215    -0.23548990
 h     -0.18132111    -2.10878002     0.73196724
 h     -1.86902574     1.94752197     1.20854766
 h     -0.84829486     1.36787867    -1.38680745
 h      1.84890954     1.60603870    -0.08166144
 o      2.50447804    -1.13735649     0.10348751
 h      3.21113789    -0.54614595     0.02926202
 c     -2.41448088    -0.44555894    -0.57902053
 h     -2.19564826    -1.26290254    -1.36681111
 h     -2.98791953    -1.16433269     0.26232252
 h     -3.28934791     0.07820184    -1.13701398
 h     -0.36826218     1.33083372     1.71557179
          17

 c      1.31034347    -0.59035438    -0.00031775
 c     -0.02977771    -0.97135573     0.30316906
 c     -1.09909996     0.05189867     0.03659335
 c     -1.00352467     1.42686539     0.85179593
 c     -0.29651198     1.08563602    -0.57056203
 c      1.01947967     0.78469473    -0.21392339
 h     -0.16357233    -2.03572501     0.76737864
 h     -1.88661646     1.96947829     1.18274588
 h     -0.82644994     1.34989138    -1.40676357
 h      1.79880953     1.60335281    -0.09820720
 o      2.50142061    -1.13549709     0.09591495
 h      3.24150221    -0.53408840     0.01835608
 c     -2.41121784    -0.45201338    -0.57450902
 h     -2.20389331    -1.25209445    -1.35485704
 h     -2.97560516    -1.08284510     0.23166336
 h     -3.25753518     0.10412238    -1.08408669
 h     -0.37598241     1.27324238     1.71629466
          17

 c      1.28021615    -0.57084871    -0.00203112
 c     -0.02099480    -0.98874326     0.30280071
 c     -1.08597866     0.05328217     0.03784552
 c     -1.01120250     1.42311333     0.84550400
 c     -0.28999080     1.08685380    -0.57641911
 c      1.02978717     0.77350721    -0.19316941
 h     -0.14831845    -1.94550754     0.79661839
 h     -1.90786771     1.99537594     1.14760312
 h     -0.80785149     1.34861509    -1.45086295
 h      1.74183423     1.59275812    -0.11630043
 o      2.49767791    -1.13458613     0.08871549
 h      3.27431240    -0.51588861     0.00551849
 c     -2.40917629    -0.46080704    -0.56962115
 h     -2.21018064    -1.23412621    -1.33674700
 h     -2.95532171    -0.99139183     0.19144759
 h     -3.21287772     0.13642467    -1.02352375
 h     -0.37737702     1.21625080     1.71867297
          17

 c      1.25065738    -0.55043109    -0.00376994
 c     -0.01260192    -1.00664202     0.30324673
 c     -1.07338682     0.05264871     0.03879890
 c     -1.01827442     1.41784914     0.83870245
 c     -0.28501006     1.08935459    -0.57985079
 c      1.04170317     0.76367299    -0.17384985
 h     -0.13762349    -1.85892835     0.82698271
 h     -1.92723498     2.02149750     1.10349443
 h     -0.78750047     1.36096560    -1.50985528
 h      1.68939904     1.58183759    -0.13318687
 o      2.49353254    -1.13377566     0.08175311
 h      3.29544602    -0.50151795    -0.00777285
 c     -2.40692289    -0.47046309    -0.56480083
 h     -2.21422714    -1.21422133    -1.31755731
 h     -2.93767474    -0.90455537     0.15850564
 h     -3.16151634     0.17876014    -0.96174645
 h     -0.37700334     1.16358374     1.71893006
          17

 c      1.22368926    -0.53083389    -0.00531837
 c     -0.00502869    -1.02233986     0.30342811
 c     -1.06165797     0.04976118     0.03911961
 c     -1.02467045     1.41120777     0.83173015
 c     -0.28185020     1.09310267    -0.58172568
 c      1.05340719     0.75576379    -0.15653992
 h     -0.13457005    -1.80381892     0.87295370
 h     -1.93996666     2.04424491     1.05151011
 h     -0.75929568     1.38255047    -1.57026381
 h      1.65400536     1.58106994    -0.14670452
 o      2.48904608    -1.13253118     0.07493647
 h      3.29683120    -0.49649637    -0.02052125
 c     -2.40254042    -0.47916151    -0.56108856
 h     -2.21591252    -1.19897197    -1.30379089
 h     -2.93968336    -0.83965384     0.15764040
 h     -3.10926462     0.23502614    -0.90495010
 h     -0.37897290     1.11910054     1.71403314
          17

 c      1.20105291    -0.51386561    -0.00650580
 c      0.00122353    -1.03428299     0.30258726
 c     -1.05106891     0.04445178     0.03849666
 c     -1.03033550     1.40331248     0.82472511
 c     -0.28060162     1.09802124    -0.58278282
 c      1.06352938     0.75074458    -0.14168588
 h     -0.14060110    -1.79492654     0.94531395
 h     -1.94309296     2.06085695     0.99349043
 h     -0.71950886     1.40941333    -1.62040564
 h      1.64365767     1.59759369    -0.15576482
 o      2.48404727    -1.13063469     0.06822303
 h      3.27653908    -0.50197580    -0.03230343
 c     -2.39505680    -0.48573470    -0.55881120
 h     -2.21564313    -1.19423147    -1.30138134
 h     -2.97092018    -0.80367606     0.20177676
 h     -3.05839287     0.30589327    -0.85694010
 h     -0.38596275     1.08605982     1.70272888
          17

 c      1.18413814    -0.50115551    -0.00722108
 c      0.00535091    -1.04340613     0.30162814
 c     -1.04182008     0.03665294     0.03667008
 c     -1.03522929     1.39426961     0.81760009
 c     -0.28111088     1.10397836    -0.58346317
 c      1.07155487     0.75028143    -0.12960281
 h     -0.15237136    -1.81864460     1.03494667
 h     -1.93578681     2.06979341     0.93182343
 h     -0.66735870     1.43859681    -1.65250950
 h      1.65773685     1.62866144    -0.15990169
 o      2.47813253    -1.12817149     0.06162123
 h      3.23841701    -0.51498199    -0.04335869
 c     -2.38560925    -0.49008776    -0.55641720
 h     -2.21476509    -1.20213355    -1.31270585
 h     -3.02009827    -0.78860246     0.27445442
 h     -3.00691090     0.38600305    -0.81848637
 h     -0.39889572     1.06663129     1.68578290
          17

 c      1.17389035    -0.49384268    -0.00740663
 c      0.00656315    -1.05146315     0.30229808
 c     -1.03403191     0.02638809     0.03345785
 c     -1.03932887     1.38417168     0.81006565
 c     -0.28301890     1.11078772    -0.58391582
 c      1.07762921     0.75620726    -0.12049484
 h     -0.16451589    -1.85225908     1.12196715
 h     -1.91937746     2.07091532     0.86914619
 h     -0.60438133     1.46815798    -1.66267796
 h      1.68935419     1.66372392    -0.15864067
 o      2.47062133    -1.12554905     0.05520056
 h      3.19238901    -0.52800929    -0.05480374
 c     -2.37600731    -0.49238957    -0.55220001
 h     -2.21558261    -1.21937634    -1.33463331
 h     -3.06906399    -0.78427885     0.34979744
 h     -2.95139911     0.46544321    -0.78867759
 h     -0.41691106     1.06163297     1.66590256
          17

 c      1.17071591    -0.49229824    -0.00704381
 c      0.00449436    -1.05953861     0.30586287
 c     -1.02773919     0.01377591     0.02876992
 c     -1.04263789     1.37309597     0.80167881
 c     -0.28581478     1.11819202    -0.58403101
 c      1.08211410     0.76955072    -0.11442893
 h     -0.17327106    -1.88063932     1.19103710
 h     -1.89713753     2.06553631     0.80801043
 h     -0.53376069     1.49719626    -1.65059839
 h      1.73039040     1.69180157    -0.15159141
 o      2.46063769    -1.12343422     0.04909167
 h      3.15294414    -0.52992867    -0.06866197
 c     -2.36743396    -0.49277436    -0.54553048
 h     -2.22056766    -1.23893058    -1.36005042
 h     -3.10573067    -0.78454325     0.41032114
 h     -2.89008868     0.53391659    -0.76650111
 h     -0.43749042     1.07048134     1.64751840
          17

 c      1.17444039    -0.49603739    -0.00613544
 c     -0.00070399    -1.06797867     0.31287905
 c     -1.02287831    -0.00095559     0.02261117
 c     -1.04518956     1.36109852     0.79193235
 c     -0.28888860     1.12584018    -0.58344484
 c      1.08534059     0.79005265    -0.11131204
 h     -0.17694168    -1.89653407     1.23399355
 h     -1.87376970     2.05620272     0.75054776
 h     -0.45982380     1.52606636    -1.61967457
 h      1.77420170     1.70575850    -0.13874665
 o      2.44762063    -1.12235733     0.04341847
 h      3.13113955    -0.51234815    -0.08679250
 c     -2.36043424    -0.49140353    -0.53654505
 h     -2.23143558    -1.25347931    -1.38132381
 h     -3.12425238    -0.78611077     0.44727081
 h     -2.82374746     0.58367811    -0.75142224
 h     -0.45697760     1.09148701     1.63610654
          17

 c      1.18432248    -0.50390063    -0.00468652
 c     -0.00844106    -1.07667431     0.32339490
 c     -1.01927737    -0.01746993     0.01507886
 c     -1.04702160     1.34821090     0.78042493
 c     -0.29159701     1.13326954    -0.58154075
 c      1.08755683     0.81632020    -0.11090504
 h     -0.17524628    -1.89730616     1.24763916
 h     -1.85440914     2.04598619     0.69823675
 h     -0.38745260     1.55670702    -1.57726028
 h      1.81617360     1.70289305    -0.12055844
 o      2.43196470    -1.12217139     0.03817265
 h      3.12480062    -0.47843434    -0.10890343
 c     -2.35521391    -0.48847971    -0.52565473
 h     -2.24880865    -1.25765999    -1.39267251
 h     -3.12242830    -0.78707852     0.45708704
 h     -2.75515179     0.61039822    -0.74330193
 h     -0.47189001     1.12262563     1.63647886
          17

 c      1.19911060    -0.51438838    -0.00269101
 c     -0.01781143    -1.08525279     0.33710112
 c     -1.01665737    -0.03534825     0.00635486
 c     -1.04813408     1.33447259     0.76709560
 c     -0.29335690     1.13992880    -0.57755248
 c      1.08894257     0.84628051    -0.11285697
 h     -0.16885016    -1.88320591     1.23226594
 h     -1.84319041     2.03728178     0.65192770
 h     -0.32117735     1.59262063    -1.53372694
 h      1.85369536     1.68431551    -0.09785379
 o      2.41482171    -1.12220237     0.03320872
 h      3.12208740    -0.44078867    -0.13249059
 c     -2.35181097    -0.48425035    -0.51332395
 h     -2.27235102    -1.24868451    -1.39091476
 h     -3.10028278    -0.78625364     0.43939873
 h     -2.68836366     0.61316524    -0.74222478
 h     -0.48081563     1.16241913     1.65016541
          17

 c      1.21712549    -0.52595772    -0.00013191
 c     -0.02772677    -1.09312270     0.35333861
 c     -1.01464836    -0.05413657    -0.00330849
 c     -1.04850179     1.32003154     0.75236389
 c     -0.29373822     1.14531290    -0.57089568
 c      1.08962311     0.87762647    -0.11674557
 h     -0.15926228    -1.85751159     1.19191194
 h     -1.84195633     2.03060540     0.61212868
 h     -0.26426927     1.63756057    -1.49874943
 h      1.88620055     1.65421493    -0.07166096
 o      2.39744995    -1.12186508     0.02836168
 h      3.11228046    -0.41189604    -0.15473241
 c     -2.35010975    -0.47902160    -0.50004915
 h     -2.30101302    -1.22630322    -1.37553367
 h     -3.06006036    -0.78309987     0.39690825
 h     -2.62820111     0.59460460    -0.74845862
 h     -0.48546805     1.21002453     1.67373488
          17

 c      1.23635731    -0.53718585     0.00301004
 c     -0.03703257    -1.09935772     0.37096161
 c     -1.01282420    -0.07339481    -0.01360989
 c     -1.04817195     1.30525147     0.73702773
 c     -0.29247578     1.14920782    -0.56161523
 c      1.08967920     0.90814647    -0.12212401
 h     -0.14898157    -1.82841263     1.13630438
 h     -1.84993273     2.02422514     0.57928379
 h     -0.21874763     1.69276452    -1.47600172
 h      1.91509805     1.61888930    -0.04296268
 o      2.38095849    -1.12097102     0.02352188
 h      3.09027393    -0.39941078    -0.17372370
 c     -2.34971181    -0.47313837    -0.48646973
 h     -2.33323254    -1.19282101    -1.34879618
 h     -3.00766089    -0.77833189     0.33715568
 h     -2.57980590     0.56130738    -0.76256998
 h     -0.48972427     1.26436237     1.69995554
          17

 c      1.25458615    -0.54681755     0.00674904
 c     -0.04460728    -1.10249556     0.38817965
 c     -1.01075910    -0.09272286    -0.02423206
 c     -1.04734900     1.29071358     0.72201350
 c     -0.28940632     1.15183125    -0.55048291
 c      1.08920200     0.93596832    -0.12856810
 h     -0.14156057    -1.81167413     1.08298300
 h     -1.86455278     2.01492284     0.55377990
 h     -0.18623866     1.75515032    -1.46166279
 h      1.94294766     1.58511854    -0.01247244
 o      2.36631692    -1.11975288     0.01865111
 h      3.05644535    -0.40576509    -0.18879906
 c     -2.34968245    -0.46683767    -0.47359897
 h     -2.36713136    -1.15328998    -1.31606522
 h     -2.95549072    -0.77542246     0.27603371
 h     -2.54807576     0.52381717    -0.78559023
 h     -0.49759329     1.32328848     1.72079974
          17

 c      1.26955514    -0.55376383     0.01109031
 c     -0.04949468    -1.10079628     0.40296955
 c     -1.00809896    -0.11174084    -0.03488699
 c     -1.04638380     1.27709754     0.70816469
 c     -0.28445568     1.15369585    -0.53861060
 c      1.08843066     0.95973430    -0.13569638
 h     -0.14067022    -1.82779702     1.05265740
 h     -1.88275345     1.99927611     0.53573792
 h     -0.16825585     1.81863160    -1.44843873
 h      1.97156035     1.55811919     0.01932620
 o      2.35432309    -1.11883088     0.01379089
 h      3.01617771    -0.42828503    -0.20073979
 c     -2.34845292    -0.45995256    -0.46292872
 h     -2.40081857    -1.11539749    -1.28575129
 h     -2.92363804    -0.78204973     0.23901636
 h     -2.53681107     0.49439806    -0.81876358
 h     -0.51178113     1.38361290     1.72997291
          17

 c      1.27924238    -0.55711650     0.01602614
 c     -0.05110992    -1.09374795     0.41458827
 c     -1.00461667    -0.13002220    -0.04536007
 c     -1.04569492     1.26502889     0.69612889
 c     -0.27768924     1.15536496    -0.52702813
 c      1.08788849     0.97864933    -0.14314896
 h     -0.14763125    -1.88445289     1.05158477
 h     -1.90199737     1.97469741     0.52481683
 h     -0.16573447     1.87677404    -1.43002263
 h      2.00007503     1.54024897     0.05179678
 o      2.34543965    -1.11916504     0.00908394
 h      2.97986139    -0.45887304    -0.21213885
 c     -2.34479435    -0.45198455    -0.45550284
 h     -2.43282030    -1.08794284    -1.26746443
 h     -2.92875743    -0.80557716     0.24700154
 h     -2.54769078     0.48165535    -0.86214786
 h     -0.53327654     1.44173218     1.72408074
          17

 c      1.28223558    -0.55622315     0.02153177
 c     -0.04929821    -1.08303389     0.42413067
 c     -1.00021902    -0.14703771    -0.05552708
 c     -1.04568766     1.25497230     0.68631288
 c     -0.26934112     1.15730173    -0.51650267
 c      1.08835331     0.99236844    -0.15056108
 h     -0.16039649    -1.96494252     1.06519806
 h     -1.92081460     1.93997295     0.52014121
 h     -0.17871567     1.92447441    -1.40283150
 h      2.02482142     1.53132920     0.08379305
 o      2.33964206    -1.12185750     0.00477080
 h      2.96114180    -0.48544569    -0.22725565
 c     -2.33950981    -0.44296205    -0.45054403
 h     -2.46224417    -1.07716005    -1.26725164
 h     -2.96493703    -0.84182177     0.29303713
 h     -2.57942681     0.48562205    -0.91258253
 h     -0.56143987     1.49424246     1.70286174
          17

 c      1.27809393    -0.55079722     0.02755990
 c     -0.04415531    -1.07103616     0.43300777
 c     -0.99492323    -0.16218696    -0.06533410
 c     -1.04670085     1.24716858     0.67885476
 c     -0.25980302     1.15981606    -0.50751885
 c      1.09064740     1.00081228    -0.15757111
 h     -0.17566524    -2.04508128     1.07605424
 h     -1.93902974     1.89542107     0.52032655
 h     -0.20641431     1.95851157    -1.36596372
 h      2.04112310     1.52993774     0.11372998
 o      2.33662536    -1.12759062     0.00105687
 h      2.96945669    -0.49917164    -0.24966302
 c     -2.33481775    -0.43355893    -0.44677030
 h     -2.48818382    -1.08311648    -1.28298078
 h     -3.01181795    -0.87801216     0.35291423
 h     -2.62763235     0.49864169    -0.96342323
 h     -0.59416308     1.53846475     1.66922305
          17

 c      1.26750131    -0.54096311     0.03402547
 c     -0.03592778    -1.05952976     0.44204079
 c     -0.98883382    -0.17488662    -0.07476944
 c     -1.04897911     1.24159436     0.67359306
 c     -0.24958228     1.16304693    -0.50028997
 c      1.09540549     1.00403245    -0.16385786
 h     -0.19053944    -2.10769977     1.07425494
 h     -1.95781308     1.84278645     0.52357631
 h     -0.24743657     1.97767692    -1.32079181
 h      2.04530674     1.53446612     0.13996892
 o      2.33626374    -1.13604905    -0.00210299
 h      3.00111911    -0.50291338    -0.27852946
 c     -2.33273214    -0.42452713    -0.44395414
 h     -2.50915252    -1.10041118    -1.30573603
 h     -3.05303335    -0.90393996     0.40741514
 h     -2.68592353     0.51090620    -1.00689426
 h     -0.62801859     1.57300841     1.62929792
          17

 c      1.25209179    -0.52720534     0.04079899
 c     -0.02503821    -1.04955362     0.45153298
 c     -0.98212622    -0.18465030    -0.08384374
 c     -1.05266450     1.23795558     0.67007837
 c     -0.23923500     1.16693477    -0.49476461
 c      1.10292980     1.00216248    -0.16918116
 h     -0.20276350    -2.14358068     1.05622530
 h     -1.97944075     1.78487325     0.52787906
 h     -0.29999799     1.98295417    -1.27073125
 h      2.03584445     1.54362832     0.16119561
 o      2.33854604    -1.14618229    -0.00497286
 h      3.04241833    -0.50755068    -0.30898637
 c     -2.33455290    -0.41648689    -0.44255274
 h     -2.52352070    -1.12213095    -1.32549944
 h     -3.07976599    -0.91446709     0.44623912
 h     -2.74764211     0.51486694    -1.03666161
 h     -0.65859692     1.59822834     1.59205891
          17

 c      1.23405437    -0.51024768     0.04771909
 c     -0.01212275    -1.04162055     0.46147984
 c     -0.97503588    -0.19113726    -0.09257628
 c     -1.05779726     1.23577172     0.66771525
 c     -0.22927845     1.17118877    -0.49064436
 c      1.11313154     0.99542734    -0.17341417
 h     -0.21055384    -2.14880871     1.02190396
 h     -2.00647939     1.72484638     0.53136000
 h     -0.36219755     1.97769400    -1.22105424
 h      2.01368300     1.55667085     0.17667435
 o      2.34321402    -1.15689349    -0.00780877
 h      3.07973073    -0.52250151    -0.33584229
 c     -2.34090029    -0.40991417    -0.44301563
 h     -2.53023661    -1.14271569    -1.33496392
 h     -3.08815590    -0.90780953     0.46472993
 h     -2.80709231     0.50646248    -1.04890886
 h     -0.68145352     1.61602964     1.56744624
          17

 c      1.21572814    -0.49092830     0.05461697
 c      0.00197989    -1.03585145     0.47166868
 c     -0.96783996    -0.19417081    -0.10098149
 c     -1.06431773     1.23458536     0.66607701
 c     -0.22010446     1.17530992    -0.48746136
 c      1.12553665     0.98418023    -0.17656462
 h     -0.21253484    -2.12329943     0.97334796
 h     -2.04034021     1.66539148     0.53274616
 h     -0.43236384     1.96715190    -1.17815409
 h      1.98208360     1.57348790     0.18639332
 o      2.34971686    -1.16737509    -0.01073747
 h      3.10439951    -0.55212514    -0.35573305
 c     -2.35182081    -0.40516103    -0.44551089
 h     -2.52912724    -1.15877121    -1.33033721
 h     -3.07724336    -0.88414249     0.46141631
 h     -2.86008773     0.48477394    -1.04237956
 h     -0.69381939     1.62843916     1.56247348
          17

 c      1.19931094    -0.47013606     0.06134482
 c      0.01631562    -1.03195038     0.48167899
 c     -0.96082943    -0.19373620    -0.10905749
 c     -1.07208180     1.23418729     0.66520804
 c     -0.21195879     1.17875591    -0.48475555
 c      1.13937012     0.96895570    -0.17877472
 h     -0.20799242    -2.07132044     0.91461671
 h     -2.07990931     1.60823618     0.53172086
 h     -0.50904633     1.95649277    -1.14762981
 h      1.94595756     1.59456930     0.19103288
 o      2.35733328    -1.17716393    -0.01374194
 h      3.11322484    -0.59611145    -0.36754418
 c     -2.36684997    -0.40247022    -0.44992683
 h     -2.52089282    -1.16903676    -1.31097319
 h     -3.04833754    -0.84521929     0.43738610
 h     -2.90420172     0.45166184    -1.01825811
 h     -0.69609526     1.63568049     1.57748484
          17

 c      1.18667551    -0.44882535     0.06780756
 c      0.02999525    -1.02898630     0.49081667
 c     -0.95428001    -0.18996483    -0.11677772
 c     -1.08090883     1.23464051     0.66559840
 c     -0.20504681     1.18121285    -0.48229289
 c      1.15373502     0.95055017    -0.18028409
 h     -0.19768359    -2.00425560     0.85250684
 h     -2.12139523     1.55439311     0.52894575
 h     -0.59005977     1.94774441    -1.13175628
 h      1.91053912     1.62050577     0.19158366
 o      2.36521944    -1.18613938    -0.01665621
 h      3.10846696    -0.65009474    -0.37260659
 c     -2.38498045    -0.40195542    -0.45600063
 h     -2.50702618    -1.17437833    -1.27903634
 h     -3.00564707    -0.79488170     0.39742933
 h     -2.93916607     0.41192214    -0.98031598
 h     -0.69162251     1.63583598     1.60633131
          17

 c      1.17926200    -0.42807450     0.07399244
 c      0.04243322    -1.02506585     0.49806600
 c     -0.94843284    -0.18310750    -0.12408888
 c     -1.09062135     1.23610053     0.66785953
 c     -0.19968495     1.18272713    -0.48013262
 c      1.16783771     0.93013269    -0.18136200
 h     -0.18519351    -1.94460089     0.79716684
 h     -2.15964212     1.50479336     0.52575655
 h     -0.67127033     1.93857105    -1.12862407
 h      1.87970754     1.65093415     0.18862694
 o      2.37236259    -1.19451739    -0.01914055
 h      3.09839671    -0.70586013    -0.37513731
 c     -2.40453040    -0.40352560    -0.46358035
 h     -2.48969361    -1.17798301    -1.23936924
 h     -2.95797078    -0.74022888     0.35309279
 h     -2.96749232     0.37370736    -0.93515055
 h     -0.68494294     1.62637079     1.64019364
          17

 c      1.17805025    -0.40912318     0.07997852
 c      0.05341524    -1.01762361     0.50233711
 c     -0.94348708    -0.17349616    -0.13091766
 c     -1.10103220     1.23863913     0.67242909
 c     -0.19632395     1.18355570    -0.47847000
 c      1.18113586     0.90932221    -0.18225669
 h     -0.17678036    -1.92278727     0.75945321
 h     -2.18992255     1.46069955     0.52373997
 h     -0.74674867     1.92442805    -1.13398512
 h      1.85503146     1.68355667     0.18177675
 o      2.37762207    -1.20274454    -0.02070601
 h      3.09611244    -0.75291902    -0.38185616
 c     -2.42312200    -0.40679570    -0.47298304
 h     -2.47147995    -1.18535736    -1.19905158
 h     -2.91969043    -0.69204653     0.32576534
 h     -2.99454951     0.34792091    -0.89155286
 h     -0.68016085     1.60564497     1.67122662
          17

 c      1.18361520    -0.39332098     0.08590912
 c      0.06260515    -1.00550489     0.50319514
 c     -0.93959636    -0.16150213    -0.13718514
 c     -1.11190262     1.24217685     0.67945726
 c     -0.19542748     1.18395160    -0.47744283
 c      1.19332944     0.89011338    -0.18320243
 h     -0.17545564    -1.95300871     0.74288428
 h     -2.20923540     1.42370531     0.52437681
 h     -0.81029965     1.90148952    -1.14372003
 h      1.83625670     1.71428166     0.16984338
 o      2.38018222    -1.21114131    -0.02094781
 h      3.11182303    -0.78403475    -0.39827495
 c     -2.43845580    -0.41121603    -0.48477316
 h     -2.45494009    -1.20319944    -1.16579329
 h     -2.90477454    -0.66042014     0.33955533
 h     -3.02627967     0.34430374    -0.85764280
 h     -0.68016354     1.57342916     1.69421344
          17

 c      1.19618575    -0.38199422     0.09195311
 c      0.06914025    -0.99044557     0.50109632
 c     -0.93686442    -0.14751642    -0.14281327
 c     -1.12291526     1.24648908     0.68881463
 c     -0.19733630     1.18407150    -0.47705497
 c      1.20424741     0.87460299    -0.18445531
 h     -0.17623531    -2.01578327     0.74122325
 h     -2.21691576     1.39552458     0.52878745
 h     -0.85690218     1.86800539    -1.15510973
 h      1.82260247     1.73859174     0.15154981
 o      2.38017382    -1.21953756    -0.01988937
 h      3.14255980    -0.80083626    -0.42325516
 c     -2.44993175    -0.41645969    -0.49832214
 h     -2.44216281    -1.23634952    -1.14490766
 h     -2.91305136    -0.64636413     0.39716663
 h     -3.06435093     0.36472783    -0.83690071
 h     -0.68640657     1.53078415     1.70692182
          17

 c      1.21563454    -0.37625656     0.09827506
 c      0.07221081    -0.97504566     0.49668051
 c     -0.93536086    -0.13196981    -0.14771599
 c     -1.13367954     1.25124220     0.70012904
 c     -0.20218727     1.18397292    -0.47718149
 c      1.21373406     0.86457915    -0.18629090
 h     -0.17235951    -2.08122536     0.74654149
 h     -2.21480470     1.37775857     0.53755582
 h     -0.88341943     1.82436750    -1.16707872
 h      1.81377506     1.75314198     0.12616187
 o      2.37847980    -1.22744579    -0.01792960
 h      3.17486395    -0.81080708    -0.44987703
 c     -2.45870861    -0.42238763    -0.51171252
 h     -2.43469081    -1.28401728    -1.13656398
 h     -2.93153738    -0.64348895     0.47549176
 h     -3.10392719     0.40088447    -0.82763298
 h     -0.69884872     1.47976137     1.71012073
          17

 c      1.24144667    -0.37674941     0.10498231
 c      0.07155442    -0.96104397     0.49035730
 c     -0.93515117    -0.11535157    -0.15179338
 c     -1.14376880     1.25604456     0.71280871
 c     -0.20987109     1.18363303    -0.47758168
 c      1.22158535     0.86109333    -0.18894402
 h     -0.16033632    -2.12881472     0.75366347
 h     -2.20710443     1.37170698     0.55063431
 h     -0.88891630     1.77283878    -1.18015353
 h      1.81037705     1.75683226     0.09373927
 o      2.37602674    -1.23446167    -0.01549475
 h      3.19575717    -0.82073178    -0.47097898
 c     -2.46615680    -0.42889437    -0.52342244
 h     -2.43366282    -1.33911485    -1.13625425
 h     -2.94851541    -0.64595603     0.54943707
 h     -3.13731217     0.43990138    -0.82622750
 h     -0.71590375     1.42303713     1.70757369
          17

 c      1.27269854    -0.38339630     0.11205798
 c      0.06745933    -0.94925074     0.48232811
 c     -0.93630932    -0.09820142    -0.15493544
 c     -1.15278639     1.26051404     0.72607788
 c     -0.21999802     1.18296139    -0.47789182
 c      1.22753807     0.86416843    -0.19253270
 h     -0.13972042    -2.14817855     0.75980416
 h     -2.19963464     1.37826059     0.56740648
 h     -0.87493390     1.71735514    -1.19653128
 h      1.81394973     1.75126887     0.05509829
 o      2.37345973    -1.24041790    -0.01285486
 h      3.19795452    -0.83431896    -0.48209750
 c     -2.47310860    -0.43597019    -0.53279659
 h     -2.43974886    -1.39184180    -1.13808220
 h     -2.95795371    -0.65053378     0.60342328
 h     -3.15828391     0.47064443    -0.82971433
 h     -0.73459935     1.36337822     1.70559686
          17

 c      1.30804011    -0.39532037     0.11933180
 c      0.06062147    -0.93989760     0.47268745
 c     -0.93891716    -0.08109565    -0.15702847
 c     -1.16045122     1.26436190     0.73910239
 c     -0.23188519     1.18182175    -0.47761234
 c      1.23131148     0.87279047    -0.19701814
 h     -0.11188335    -2.13541577     0.76357416
 h     -2.19807616     1.39783038     0.58699570
 h     -0.84558196     1.66323582    -1.22017537
 h      1.82678530     1.74060140     0.01157478
 o      2.37114968    -1.24538997    -0.01010387
 h      3.18017698    -0.85247740    -0.48186773
 c     -2.47991342    -0.44365811    -0.53964284
 h     -2.45298829    -1.43363301    -1.13742928
 h     -2.95764670    -0.65564366     0.62977301
 h     -3.16351372     0.48594548    -0.83630498
 h     -0.75137740     1.30297293     1.71126385
          17

 c      1.34568943    -0.41097913     0.12651898
 c      0.05200463    -0.93285568     0.46148996
 c     -0.94306248    -0.06463250    -0.15796299
 c     -1.16667371     1.26745223     0.75124858
 c     -0.24463720     1.18010623    -0.47616803
 c      1.23270160     0.88524078    -0.20221158
 h     -0.07934009    -2.09113076     0.76452307
 h     -2.20545143     1.43020065     0.60874457
 h     -0.80663391     1.61621702    -1.25614137
 h      1.85127331     1.73032473    -0.03545192
 o      2.36924659    -1.24971045    -0.00716134
 h      3.14702360    -0.87367739    -0.47215800
 c     -2.48662769    -0.45197954    -0.54391770
 h     -2.47277023    -1.45895930    -1.13177746
 h     -2.94736404    -0.66053101     0.62551065
 h     -3.15229889     0.48242240    -0.84516589
 h     -0.76367882     1.24311125     1.72894049
          17

 c      1.38347693    -0.42842277     0.13330323
 c      0.04271253    -0.92765182     0.44876495
 c     -0.94883491    -0.04941309    -0.15764427
 c     -1.17158645     1.26978880     0.76233123
 c     -0.25738242     1.17788940    -0.47315324
 c      1.23172787     0.89965988    -0.20780746
 h     -0.04552122    -2.02075219     0.76329243
 h     -2.22035963     1.47425438     0.63252230
 h     -0.76296071     1.58043477    -1.30787417
 h      1.88842594     1.72477917    -0.08515122
 o      2.36769088    -1.25401179    -0.00375241
 h      3.10950062    -0.89387443    -0.45859380
 c     -2.49311089    -0.46091870    -0.54562891
 h     -2.49792276    -1.46563843    -1.12061528
 h     -2.92808331    -0.66491321     0.59089164
 h     -3.12616700     0.46007159    -0.85624062
 h     -0.77128614     1.18472173     1.75728556
          17

 c      1.41897268    -0.44554546     0.13941508
 c      0.03386092    -0.92329910     0.43446210
 c     -0.95631370    -0.03601297    -0.15600441
 c     -1.17551305     1.27144819     0.77260577
 c     -0.26952422     1.17555882    -0.46869466
 c      1.22877377     0.91456713    -0.21344369
 h     -0.01457810    -1.93678922     0.76247424
 h     -2.23754851     1.52776699     0.65855886
 h     -0.71600069     1.55657291    -1.37318811
 h      1.93605807     1.72462071    -0.13742615
 o      2.36631147    -1.25920645     0.00054888
 h      3.08365104    -0.90714079    -0.45000697
 c     -2.49900932    -0.47044088    -0.54488175
 h     -2.52682341    -1.45486295    -1.10529201
 h     -2.90208747    -0.66897487     0.52987986
 h     -3.08885162     0.42244050    -0.87032846
 h     -0.77604390     1.12928760     1.78985688
          17

 c      1.44971216    -0.46028458     0.14466417
 c      0.02643370    -0.91810798     0.41834130
 c     -0.96554769    -0.02493933    -0.15301525
 c     -1.17887546     1.27252986     0.78252404
 c     -0.28073255     1.17374128    -0.46354025
 c      1.22458035     0.92904453    -0.21879587
 h      0.00929675    -1.86102929     0.76798712
 h     -2.25035589     1.58755078     0.68700826
 h     -0.66446685     1.54231017    -1.44333419
 h      1.98834375     1.72668933    -0.19234032
 o      2.36529284    -1.26623002     0.00601730
 h      3.08214765    -0.90935131    -0.45349598
 c     -2.50365018    -0.48048673    -0.54206759
 h     -2.55753493    -1.43143397    -1.08907744
 h     -2.87387170    -0.67373386     0.45276964
 h     -3.04644630     0.37717073    -0.88939675
 h     -0.78035934     1.07907824     1.81869688
          17

 c      1.47352408    -0.47082103     0.14891280
 c      0.02113793    -0.91015371     0.40001795
 c     -0.97653994    -0.01657133    -0.14870490
 c     -1.18207393     1.27314426     0.79248883
 c     -0.29074885     1.17307365    -0.45871253
 c      1.22004256     0.94258262    -0.22365673
 h      0.02318894    -1.81886149     0.78846390
 h     -2.25310898     1.64994664     0.71766655
 h     -0.60730448     1.53453350    -1.50689516
 h      2.03756558     1.72639308    -0.24938147
 o      2.36569304    -1.27562884     0.01237337
 h      3.10331353    -0.90302438    -0.46743326
 c     -2.50592817    -0.49085735    -0.53821163
 h     -2.58803306    -1.40382303    -1.07717959
 h     -2.85171109    -0.68184418     0.38047094
 h     -3.00684712     0.33550836    -0.91671624
 h     -0.78596088     1.03661769     1.83751484
          17

 c      1.48889862    -0.47583482     0.15201609
 c      0.01838757    -0.89896241     0.37955589
 c     -0.98924815    -0.01108637    -0.14317439
 c     -1.18539236     1.27341352     0.80271939
 c     -0.29929604     1.17402667    -0.45509530
 c      1.21596494     0.95484182    -0.22794845
 h      0.02600734    -1.81924333     0.82795574
 h     -2.24240190     1.71138421     0.74993035
 h     -0.54528568     1.53095516    -1.55421246
 h      2.07655817     1.72013349    -0.30728488
 o      2.36898783    -1.28745998     0.01894276
 h      3.13417377    -0.89563765    -0.48310176
 c     -2.50448387    -0.50099634    -0.53508056
 h     -2.61650535    -1.38272810    -1.07590654
 h     -2.84765972    -0.69783116     0.34369789
 h     -2.97721207     0.30843774    -0.95559468
 h     -0.79342665     1.00403229     1.84304095
          17

 c      1.49524949    -0.47475280     0.15378093
 c      0.01842399    -0.88624721     0.35799030
 c     -1.00357747    -0.00841251    -0.13659897
 c     -1.18894936     1.27347179     0.81319593
 c     -0.30611666     1.17684460    -0.45323431
 c      1.21291624     0.96550511    -0.23168266
 h      0.01765077    -1.84573756     0.87919342
 h     -2.21745167     1.76882804     0.78287871
 h     -0.48082588     1.53047006    -1.57926502
 h      2.10026713     1.70630755    -0.36434456
 o      2.37612318    -1.30141827     0.02515788
 h      3.16186443    -0.89408894    -0.49199463
 c     -2.49864090    -0.51012791    -0.53385689
 h     -2.64142089    -1.37680685    -1.09003684
 h     -2.87005859    -0.72430302     0.36138946
 h     -2.96022740     0.30006910    -1.00618447
 h     -0.80213554     0.98258835     1.83525576
          17

 c      1.49293554    -0.46783285     0.15397475
 c      0.02132579    -0.87425648     0.33676927
 c     -1.01934270    -0.00824218    -0.12920247
 c     -1.19269209     1.27345553     0.82363405
 c     -0.31102671     1.18154344    -0.45330430
 c      1.21117662     0.97422742    -0.23491146
 h     -0.00098908    -1.87538983     0.92959649
 h     -2.18005702     1.82021932     0.81543769
 h     -0.41730089     1.53298173    -1.57979228
 h      2.10631002     1.68530089    -0.41883016
 o      2.38714603    -1.31689488     0.03077030
 h      3.17869341    -0.90232833    -0.48918712
 c     -2.48934767    -0.51794832    -0.53364331
 h     -2.66104265    -1.38754710    -1.11936631
 h     -2.91381975    -0.75674343     0.41743606
 h     -2.95318076     0.30525194    -1.06348808
 h     -0.81029129     0.97238551     1.81733177
          17

 c      1.48304273    -0.45599448     0.15237269
 c      0.02695132    -0.86452611     0.31708433
 c     -1.03623015    -0.01009511    -0.12122037
 c     -1.19642110     1.27348029     0.83348461
 c     -0.31393978     1.18792907    -0.45511969
 c      1.21072375     0.98062995    -0.23768952
 h     -0.02782794    -1.89284273     0.96889510
 h     -2.13437420     1.86489395     0.84654306
 h     -0.35849081     1.53928990    -1.55717423
 h      2.09512152     1.65924018    -0.46935783
 o      2.40135015    -1.33308387     0.03581792
 h      3.18227739    -0.92136628    -0.47343447
 c     -2.47846905    -0.52474803    -0.53305254
 h     -2.67298252    -1.40871483    -1.15802542
 h     -2.96639584    -0.78749163     0.48094916
 h     -2.95083953     0.31436353    -1.11942345
 h     -0.81495978     0.97219663     1.79542887
          17

 c      1.46706300    -0.44050454     0.14881298
 c      0.03492460    -0.85781786     0.29973581
 c     -1.05377993    -0.01338960    -0.11287096
 c     -1.19982832     1.27360103     0.84201291
 c     -0.31486859     1.19561866    -0.45812746
 c      1.21122768     0.98431091    -0.24004574
 h     -0.06001328    -1.89080164     0.99074257
 h     -2.08636644     1.90380443     0.87528454
 h     -0.30814995     1.55121844    -1.51673445
 h      2.07005864     1.63182357    -0.51525433
 o      2.41753615    -1.34919951     0.04056337
 h      3.17538115    -0.94933902    -0.44699727
 c     -2.46769034    -0.53100754    -0.53164356
 h     -2.67468884    -1.43118011    -1.19768276
 h     -3.01732787    -0.81124952     0.53001565
 h     -2.94847880     0.31887766    -1.16632821
 h     -0.81237952     0.97967779     1.77771222
          17

 c      1.44663281    -0.42269738     0.14323248
 c      0.04464447    -0.85436928     0.28521816
 c     -1.07139677    -0.01750245    -0.10434214
 c     -1.20252673     1.27376079     0.84853478
 c     -0.31392442     1.20405828    -0.46139276
 c      1.21207143     0.98488015    -0.24196580
 h     -0.09438279    -1.86719728     0.99186130
 h     -2.04261045     1.93919484     0.90102457
 h     -0.26951423     1.57191439    -1.46819095
 h      2.03723930     1.60805816    -0.55688239
 o      2.43418291    -1.36470184     0.04547553
 h      3.16651317    -0.98113403    -0.41589539
 c     -2.45819637    -0.53714764    -0.52964670
 h     -2.66430628    -1.44747653    -1.23099264
 h     -3.06011960    -0.82557009     0.55368946
 h     -2.94305520     0.31351062    -1.19879880
 h     -0.79902164     0.99229612     1.77163765
          17

 c      1.42338589    -0.40382043     0.13567625
 c      0.05531336    -0.85406028     0.27378622
 c     -1.08839390    -0.02181500    -0.09578839
 c     -1.20407413     1.27377473     0.85276796
 c     -0.31132144     1.21256218    -0.46370215
 c      1.21245897     0.98205974    -0.24341252
 h     -0.12776931    -1.82356537     0.97142667
 h     -2.00841002     1.97340951     0.92341915
 h     -0.24473509     1.60586935    -1.42467466
 h      2.00433716     1.59338249    -0.59560935
 o      2.44962037    -1.37938611     0.05116819
 h      3.16901648    -1.00883840    -0.38910469
 c     -2.45073621    -0.54347404    -0.52745354
 h     -2.64106184    -1.45334538    -1.25302443
 h     -3.09105604    -0.82974839     0.54764883
 h     -2.93321780     0.29611098    -1.21396540
 h     -0.77339889     1.00872776     1.78002147
          17

 c      1.39888244    -0.38499716     0.12629365
 c      0.06600677    -0.85644164     0.26543738
 c     -1.10406149    -0.02575074    -0.08733007
 c     -1.20403497     1.27343034     0.85502078
 c     -0.30734917     1.22046379    -0.46399368
 c      1.21165762     0.97588741    -0.24442611
 h     -0.15738380    -1.76512354     0.93138434
 h     -1.98598351     2.00718255     0.94227261
 h     -0.23472340     1.65751203    -1.39776652
 h      1.97775357     1.59171708    -0.63286648
 o      2.46253186    -1.39317643     0.05809971
 h      3.19374681    -1.02566323    -0.37373821
 c     -2.44571018    -0.55019384    -0.52536993
 h     -2.60521940    -1.44761377    -1.26139472
 h     -3.10822164    -0.82409577     0.51133229
 h     -2.91910721     0.26717074    -1.21137670
 h     -0.73731179     1.02941836     1.79917025
          17

 c      1.37456504    -0.36727293     0.11533274
 c      0.07581525    -0.86062959     0.25979894
 c     -1.11774466    -0.02880542    -0.07904944
 c     -1.20208130     1.27265452     0.85601864
 c     -0.30229406     1.22742361    -0.46201058
 c      1.20926477     0.96694693    -0.24527818
 h     -0.18167865    -1.70233222     0.87778824
 h     -1.97404608     2.03868646     0.95730815
 h     -0.23974905     1.72777535    -1.38978521
 h      1.95955706     1.60321606    -0.66846610
 o      2.47263500    -1.40575250     0.06617302
 h      3.23819521    -1.03164468    -0.36859407
 c     -2.44316822    -0.55743148    -0.52354258
 h     -2.55791147    -1.43189352    -1.25619418
 h     -3.11136137    -0.80978768     0.44722080
 h     -2.90232840     0.22974543    -1.19315054
 h     -0.69517620     1.05561269     1.82125096
          17

 c      1.35172036    -0.35168563     0.10312990
 c      0.08406201    -0.86515333     0.25598833
 c     -1.12891309    -0.03056527    -0.07098649
 c     -1.19804136     1.27157596     0.85656445
 c     -0.29641569     1.23363758    -0.45845303
 c      1.20526175     0.95641673    -0.24652799
 h     -0.20190504    -1.65283343     0.82232783
 h     -1.96910561     2.06421727     0.96807122
 h     -0.25971872     1.81164803    -1.39195455
 h      1.94716821     1.62383760    -0.69980671
 o      2.48054266    -1.41656498     0.07484997
 h      3.28816419    -1.03267276    -0.36586221
 c     -2.44269548    -0.56521648    -0.52199808
 h     -2.50093918    -1.41054872    -1.24011861
 h     -3.10285066    -0.78921440     0.36201927
 h     -2.88608453     0.18979046    -1.16446647
 h     -0.65215966     1.08803051     1.83829568
          17

 c      1.33145536    -0.33928924     0.09008415
 c      0.09042273    -0.86819246     0.25279205
 c     -1.13720865    -0.03070956    -0.06313654
 c     -1.19186467     1.27044590     0.85730165
 c     -0.29002751     1.23966933    -0.45439144
 c      1.19983244     0.94585297    -0.24889162
 h     -0.22269808    -1.63866604     0.78002810
 h     -1.96729861     2.07981440     0.97404085
 h     -0.29350289     1.90007736    -1.39133359
 h      1.93602677     1.64736047    -0.72299451
 o      2.48699951    -1.42514511     0.08359671
 h      3.32915337    -1.03477908    -0.35806037
 c     -2.44319934    -0.57342242    -0.52086308
 h     -2.43643894    -1.39054560    -1.21852782
 h     -3.09022311    -0.76676327     0.26961412
 h     -2.87507038     0.15617368    -1.13378239
 h     -0.61268521     1.12630850     1.84466786
          17

 c      1.31470651    -0.33108019     0.07660973
 c      0.09453595    -0.86881726     0.24957247
 c     -1.14246153    -0.02900768    -0.05544622
 c     -1.18356697     1.26952216     0.85862524
 c     -0.28355135     1.24613093    -0.45069448
 c      1.19317522     0.93685194    -0.25303754
 h     -0.24717975    -1.67162447     0.75839995
 h     -1.96565404     2.08260715     0.97481365
 h     -0.33860617     1.98373414    -1.37764333
 h      1.92233905     1.66792821    -0.73463269
 o      2.49246685    -1.43123956     0.09208635
 h      3.35224241    -1.04138247    -0.34111620
 c     -2.44277898    -0.58166247    -0.52077635
 h     -2.36638610    -1.38010981    -1.19846346
 h     -3.08924187    -0.74929855     0.19332640
 h     -2.87419484     0.13860868    -1.11116918
 h     -0.57973394     1.16912031     1.83773976
          17

 c      1.30224509    -0.32785019     0.06307490
 c      0.09548114    -0.86802766     0.24688762
 c     -1.14466411    -0.02531634    -0.04781128
 c     -1.17320601     1.26898485     0.86067013
 c     -0.27748243     1.25349733    -0.44786828
 c      1.18542546     0.93073283    -0.25943815
 h     -0.27059183    -1.74078743     0.75014763
 h     -1.96264029     2.07148115     0.97023826
 h     -0.39161755     2.05521228    -1.34527492
 h      1.90428997     1.68156938    -0.73288824
 o      2.49706200    -1.43479029     0.10019761
 h      3.35450326    -1.05319025    -0.31424609
 c     -2.43941405    -0.58933099    -0.52279127
 h     -2.29242230    -1.38535378    -1.18576446
 h     -3.11905862    -0.74379778     0.15720825
 h     -2.88562660     0.14238008    -1.10369293
 h     -0.55457486     1.21452772     1.81783564
          17

 c      1.29460746    -0.33005582     0.04975224
 c      0.09221363    -0.86773214     0.24568088
 c     -1.14391333    -0.01957404    -0.04009237
 c     -1.16089424     1.26888411     0.86331982
 c     -0.27231542     1.26204780    -0.44611590
 c      1.17664127     0.92828238    -0.26829344
 h     -0.28445710    -1.82388560     0.74287888
 h     -1.95832207     2.04726655     0.96047724
 h     -0.44882632     2.10957831    -1.29267404
 h      1.88224643     1.68678931    -0.71778641
 o      2.50055488    -1.43590364     0.10798849
 h      3.33871662    -1.06840930    -0.27948587
 c     -2.43289423    -0.59600020    -0.52706704
 h     -2.21664266    -1.40660277    -1.18178248
 h     -3.18148205    -0.75189047     0.16322656
 h     -2.90647094     0.16388837    -1.11138982
 h     -0.53656941     1.26036039     1.78813062
          17

 c      1.29198072    -0.33775581     0.03679884
 c      0.08425451    -0.86942394     0.24650192
 c     -1.14038379    -0.01180062    -0.03215507
 c     -1.14682667     1.26911081     0.86622719
 c     -0.26847891     1.27184468    -0.44541484
 c      1.16679736     0.92958750    -0.27950213
 h     -0.28323520    -1.90216222     0.72835687
 h     -1.95433505     2.01262645     0.94600651
 h     -0.50670180     2.14443358    -1.22145742
 h      1.85873594     1.68482643    -0.69117547
 o      2.50232388    -1.43484882     0.11569154
 h      3.31390727    -1.08260505    -0.24160771
 c     -2.42506494    -0.60161719    -0.53274778
 h     -2.14261017    -1.43805287    -1.18303920
 h     -3.25602443    -0.76985496     0.19122924
 h     -2.93018080     0.19280152    -1.12873919
 h     -0.52302970     1.30462578     1.75452336
          17

 c      1.29412988    -0.35062394     0.02426946
 c      0.07186001    -0.87386938     0.24944094
 c     -1.13434151    -0.00210942    -0.02391285
 c     -1.13128815     1.26940494     0.86889335
 c     -0.26628570     1.28269806    -0.44555169
 c      1.15578320     0.93400665    -0.29268041
 h     -0.26545863    -1.96376515     0.70322159
 h     -1.95356800     1.97157111     0.92755523
 h     -0.56234237     2.16023317    -1.13600670
 h      1.83836073     1.67971961    -0.65647022
 o      2.50139061    -1.43203404     0.12367111
 h      3.29479846    -1.08905585    -0.20746451
 c     -2.41778253    -0.60629763    -0.53920469
 h     -2.07508176    -1.47116924    -1.18410484
 h     -3.32086589    -0.79338211     0.22140311
 h     -2.95002644     0.21803459    -1.14917361
 h     -0.50954800     1.34594486     1.72490344
          17

 c      1.30040654    -0.36803357     0.01215332
 c      0.05589190    -0.88126187     0.25427494
 c     -1.12614354     0.00928297    -0.01534959
 c     -1.11460867     1.26943446     0.87087456
 c     -0.26587689     1.29410273    -0.44613131
 c      1.14345282     0.94034527    -0.30725722
 h     -0.23252187    -2.00222372     0.66723545
 h     -1.95921144     1.92842474     0.90600763
 h     -0.61410772     2.16104905    -1.04339035
 h      1.82707931     1.67754581    -0.61785557
 o      2.49686322    -1.42782300     0.13221420
 h      3.29496744    -1.08179908    -0.18269399
 c     -2.41199211    -0.61017033    -0.54623282
 h     -2.01870772    -1.49835038    -1.18051781
 h     -3.36288938    -0.81939579     0.24234389
 h     -2.96120608     0.23146816    -1.16783063
 h     -0.49150080     1.38379108     1.70696605
          17

 c      1.30983354    -0.38917509     0.00041482
 c      0.03761943    -0.89138606     0.26057353
 c     -1.11621197     0.02204979    -0.00652353
 c     -1.09707994     1.26895906     0.87208695
 c     -0.26715736     1.30519629    -0.44662091
 c      1.12980785     0.94726330    -0.32265273
 h     -0.18770089    -2.01519767     0.62212922
 h     -1.97307603     1.88641630     0.88234030
 h     -0.66244554     2.15519575    -0.95287307
 h      1.82989883     1.68381213    -0.57872610
 o      2.48871659    -1.42222139     0.14123352
 h      3.31477821    -1.06085384    -0.16701121
 c     -2.40793368    -0.61332726    -0.55372980
 h     -1.97699533    -1.51457299    -1.16990227
 h     -3.37602836    -0.84581449     0.24874831
 h     -2.96119734     0.22861867    -1.18207403
 h     -0.46667583     1.41814617     1.70482301
          17

 c      1.32123557    -0.41315620    -0.01097935
 c      0.01852376    -0.90366930     0.26775156
 c     -1.10499867     0.03574661     0.00243978
 c     -1.07893384     1.26799238     0.87297415
 c     -0.26979567     1.31489103    -0.44651068
 c      1.11527819     0.95376686    -0.33844161
 h     -0.13570071    -2.00467076     0.57121365
 h     -1.99400250     1.84674669     0.85768525
 h     -0.71004453     2.15387739    -0.87394779
 h      1.84743049     1.69972744    -0.54032826
 o      2.47783875    -1.41487624     0.15031570
 h      3.34090069    -1.03245595    -0.15495404
 c     -2.40546026    -0.61583070    -0.56150492
 h     -1.95186758    -1.51758005    -1.15191002
 h     -3.35837509    -0.87112637     0.23869460
 h     -2.94951215     0.20825350    -1.19127316
 h     -0.43700809     1.44870058     1.71697669
          17

 c      1.33337249    -0.43906542    -0.02204881
 c      0.00012193    -0.91710842     0.27510074
 c     -1.09295353     0.04981256     0.01136470
 c     -1.06043332     1.26681177     0.87435359
 c     -0.27341611     1.32233206    -0.44559096
 c      1.10081547     0.95942631    -0.35435373
 h     -0.08228575    -1.97845470     0.51931939
 h     -2.01773611     1.80893318     0.83348482
 h     -0.75967476     2.16598410    -0.81287716
 h      1.87455214     1.72101207    -0.50223516
 o      2.46528918    -1.40541086     0.15904256
 h      3.35822703    -1.00389402    -0.14094649
 c     -2.40418577    -0.61774172    -0.56922495
 h     -1.94344784    -1.50777164    -1.12794647
 h     -3.31089087    -0.89421277     0.21252057
 h     -2.92760781     0.17223355    -1.19675088
 h     -0.40748621     1.47446550     1.73778028
          17

 c      1.34504908    -0.46599368    -0.03280248
 c     -0.01621905    -0.93017243     0.28184865
 c     -1.08050190     0.06358893     0.02004120
 c     -1.04194624     1.26582237     0.87709719
 c     -0.27791423     1.32741292    -0.44410286
 c      1.08763725     0.96418434    -0.37015603
 h     -0.03336664    -1.95168157     0.47239670
 h     -2.03850368     1.77203376     0.81154824
 h     -0.81051198     2.19209518    -0.77054656
 h      1.90300551     1.74077064    -0.46404840
 o      2.45184331    -1.39364433     0.16715401
 h      3.35723923    -0.98018820    -0.12182248
 c     -2.40347071    -0.61912794    -0.57643042
 h     -1.94974754    -1.48837162    -1.10108730
 h     -3.23777096    -0.91453777     0.17317278
 h     -2.89909256     0.12580964    -1.20210087
 h     -0.38348263     1.49411976     1.76069005
          17

 c      1.35517567    -0.49303043    -0.04325032
 c     -0.02947379    -0.94105844     0.28731002
 c     -1.06803771     0.07636886     0.02823222
 c     -1.02391488     1.26540799     0.88189122
 c     -0.28350519     1.33072612    -0.44254285
 c      1.07686019     0.96806842    -0.38558541
 h      0.00662962    -1.94388702     0.43594385
 h     -2.05104344     1.73569267     0.79391116
 h     -0.85746339     2.22495529    -0.74426545
 h      1.92506127     1.75300765    -0.42633462
 o      2.43794844    -1.37963896     0.17455289
 h      3.33492088    -0.96355769    -0.09679464
 c     -2.40228813    -0.61997500    -0.58266339
 h     -1.96627423    -1.46580630    -1.07612974
 h     -3.14834803    -0.93295707     0.12804204
 h     -2.86982029     0.07768020    -1.21344759
 h     -0.36883440     1.50655390     1.78059013
          17

 c      1.36276742    -0.51925392    -0.05341948
 c     -0.03901539    -0.94868420     0.29109572
 c     -1.05592856     0.08747335     0.03567738
 c     -1.00677462     1.26583675     0.88913436
 c     -0.29044438     1.33305836    -0.44137007
 c      1.06926823     0.97104644    -0.40036112
 h      0.03550245    -1.96719385     0.41263529
 h     -2.05196637     1.70053861     0.78256340
 h     -0.89429738     2.25525037    -0.73083776
 h      1.93552378     1.75420389    -0.39047351
 o      2.42376325    -1.36371173     0.18128778
 h      3.29442360    -0.95346825    -0.06701916
 c     -2.39910496    -0.61991188    -0.58783132
 h     -1.98615943    -1.44938198    -1.05925588
 h     -3.05949053    -0.95334333     0.09174003
 h     -2.84677006     0.03801783    -1.23818091
 h     -0.36518968     1.51120217     1.79468046
          17

 c      1.36690167    -0.54373374    -0.06336749
 c     -0.04443928    -0.95353875     0.29314383
 c     -1.04451293     0.09632937     0.04210615
 c     -0.99088802     1.26720752     0.89890852
 c     -0.29878464     1.33502534    -0.44087493
 c      1.06522393     0.97299274    -0.41421629
 h      0.05171607    -2.01592158     0.40190226
 h     -2.04033800     1.66813983     0.77915620
 h     -0.91642915     2.27575966    -0.72795687
 h      1.93222264     1.74343789    -0.35816373
 o      2.40914433    -1.34646160     0.18755256
 h      3.24554507    -0.94631199    -0.03540985
 c     -2.39223635    -0.61797349    -0.59260020
 h     -2.00196446    -1.44844829    -1.05632411
 h     -2.99281237    -0.98313973     0.08469281
 h     -2.83490867     0.01334448    -1.28056682
 h     -0.37198205     1.50817909     1.80269303
          17

 c      1.36669567    -0.56555431    -0.07318761
 c     -0.04545506    -0.95708727     0.29353486
 c     -1.03407515     0.10252468     0.04726908
 c     -0.97651023     1.26941803     0.91096757
 c     -0.30830980     1.33697050    -0.44117064
 c      1.06464300     0.97367420    -0.42692058
 h      0.05353669    -2.07306287     0.40191176
 h     -2.01785101     1.64081398     0.78476034
 h     -0.92175900     2.28241551    -0.73429726
 h      1.91606779     1.72220200    -0.33098386
 o      2.39366746    -1.32875708     0.19366389
 h      3.20432461    -0.93542822    -0.00616676
 c     -2.38110360    -0.61329847    -0.59776941
 h     -2.00917923    -1.46673751    -1.06963501
 h     -2.95924497    -1.02678177     0.11771086
 h     -2.83435785     0.00246329    -1.33710294
 h     -0.38653701     1.49832629     1.80699125
          17

 c      1.36136279    -0.58385017    -0.08300744
 c     -0.04197980    -0.96070146     0.29235462
 c     -1.02482444     0.10583069     0.05097362
 c     -0.96376639     1.27216566     0.92474998
 c     -0.31856352     1.33896907    -0.44221250
 c      1.06698946     0.97271609    -0.43830095
 h      0.04006660    -2.12243171     0.41096152
 h     -1.98878048     1.62139563     0.79969601
 h     -0.91059864     2.27417380    -0.74932114
 h      1.89121781     1.69442187    -0.31000348
 o      2.37701321    -1.31151705     0.19993441
 h      3.18624457    -0.91406947     0.01722660
 c     -2.36682818    -0.60635882    -0.60316672
 h     -2.00817679    -1.49888155    -1.09594127
 h     -2.94924623    -1.07710924     0.17788232
 h     -2.84121930    -0.00115391    -1.39775325
 h     -0.40432547     1.48313516     1.81247590
          17

 c      1.35034877    -0.59785431    -0.09297895
 c     -0.03423087    -0.96524075     0.28967054
 c     -1.01689923     0.10619122     0.05310534
 c     -0.95262168     1.27500835     0.93947569
 c     -0.32889885     1.34082904    -0.44380821
 c      1.07130873     0.96957162    -0.44826813
 h      0.01189414    -2.15335698     0.42767401
 h     -1.95947642     1.61289145     0.82349370
 h     -0.88555637     2.25297490    -0.77322675
 h      1.86509962     1.66644651    -0.29538851
 o      2.35971263    -1.29527209     0.20648118
 h      3.19308031    -0.88155888     0.03482982
 c     -2.35091347    -0.59857399    -0.60823337
 h     -2.00227965    -1.53385367    -1.12837706
 h     -2.94728919    -1.12166871     0.24270438
 h     -2.85047896    -0.00421456    -1.45136312
 h     -0.41981843     1.46436738     1.82557523
          17

 c      1.33350584    -0.60697087    -0.10324907
 c     -0.02275352    -0.97108376     0.28554904
 c     -1.01037855     0.10369372     0.05362926
 c     -0.94286352     1.27749626     0.95438410
 c     -0.33852748     1.34207722    -0.44561687
 c      1.07638698     0.96358614    -0.45682728
 h     -0.02906269    -2.16029070     0.45087009
 h     -1.93678708     1.61787064     0.85509251
 h     -0.85144718     2.22392324    -0.80710491
 h      1.84712948     1.64600931    -0.28627442
 o      2.34314693    -1.28003206     0.21323060
 h      3.21118228    -0.84428211     0.04968134
 c     -2.33435892    -0.59126631    -0.61272882
 h     -1.99478271    -1.56106956    -1.15998882
 h     -2.94323489    -1.15153428     0.29558398
 h     -2.85797054    -0.01100802    -1.48936193
 h     -0.42832420     1.44331534     1.85152700
          17

 c      1.31124954    -0.61085778    -0.11391699
 c     -0.00842130    -0.97823307     0.28007933
 c     -1.00528959     0.09854205     0.05257550
 c     -0.93417950     1.27932848     0.96902884
 c     -0.34660729     1.34200890    -0.44716207
 c      1.08113024     0.95425964    -0.46402350
 h     -0.07991422    -2.14176205     0.47951188
 h     -1.92519301     1.63753331     0.89326887
 h     -0.81461730     2.19473361    -0.85302274
 h      1.84487065     1.63901755    -0.28145764
 o      2.32864860    -1.26558212     0.22007380
 h      3.22413634    -0.80982597     0.06465321
 c     -2.31771780    -0.58531355    -0.61664085
 h     -1.98765780    -1.57350495    -1.18566111
 h     -2.93234419    -1.16242387     0.32753930
 h     -2.86097618    -0.02323939    -1.50666385
 h     -0.42803774     1.42018766     1.89088698
          17

 c      1.28464243    -0.60947170    -0.12500443
 c      0.00757535    -0.98637047     0.27339234
 c     -1.00160995     0.09103355     0.05002103
 c     -0.92636119     1.28043477     0.98338435
 c     -0.35243214     1.33994278    -0.44793362
 c      1.08499863     0.94159528    -0.46983529
 h     -0.13718760    -2.10011041     0.51281269
 h     -1.92414912     1.67081160     0.93695302
 h     -0.78088321     2.17280265    -0.91315654
 h      1.85940372     1.64555065    -0.28073787
 o      2.31692058    -1.25169056     0.22691934
 h      3.22119298    -0.78306502     0.08107556
 c     -2.30129661    -0.58121454    -0.61995895
 h     -1.98155541    -1.56797710    -1.20241618
 h     -2.91295584    -1.15309216     0.33454487
 h     -2.85826215    -0.04054584    -1.50141718
 h     -0.42044891     1.39433250     1.93842911
          17

 c      1.25536743    -0.60304208    -0.13646439
 c      0.02377100    -0.99487702     0.26566656
 c     -0.99926355     0.08154258     0.04607218
 c     -0.91944954     1.28093291     0.99767910
 c     -0.35566975     1.33565167    -0.44763252
 c      1.08806202     0.92616379    -0.47414645
 h     -0.19739296    -2.04180142     0.55056831
 h     -1.92815835     1.71424697     0.98509651
 h     -0.75274414     2.16025121    -0.98725310
 h      1.88492235     1.65941586    -0.28533957
 o      2.30798605    -1.23816157     0.23367472
 h      3.19848944    -0.76561086     0.09893729
 c     -2.28524358    -0.57919215    -0.62255373
 h     -1.97608644    -1.54467847    -1.20924528
 h     -2.88518574    -1.12423549     0.31573185
 h     -2.85013920    -0.06082042    -1.47479614
 h     -0.40874327     1.36508703     1.98572592
          17

 c      1.22557880    -0.59199427    -0.14822205
 c      0.03853178    -1.00291257     0.25711899
 c     -0.99811643     0.07051849     0.04084869
 c     -0.91366022     1.28101365     1.01215591
 c     -0.35640495     1.32953151    -0.44638206
 c      1.09064498     0.90882669    -0.47684286
 h     -0.25781548    -1.97712195     0.59359159
 h     -1.92967140     1.76292397     1.03634430
 h     -0.72878445     2.15201610    -1.07037928
 h      1.91295919     1.67188789    -0.29686235
 o      2.30129504    -1.22489050     0.24024622
 h      3.15876884    -0.75586523     0.11724951
 c     -2.26953393    -0.57921581    -0.62414668
 h     -1.96996587    -1.50704247    -1.20714333
 h     -2.85077125    -1.07838641     0.27322395
 h     -2.83874242    -0.08019269    -1.43117830
 h     -0.39593810     1.33235962     2.02470353
          17

 c      1.19764443    -0.57687744    -0.16021058
 c      0.05020503    -1.00969548     0.24801733
 c     -0.99798002     0.05849172     0.03447671
 c     -0.90920922     1.28083522     1.02692301
 c     -0.35492918     1.32226528    -0.44463844
 c      1.09299441     0.89046997    -0.47791522
 h     -0.31689049    -1.91729365     0.64356393
 h     -1.92220584     1.81178957     1.08897062
 h     -0.70602286     2.13980911    -1.15405805
 h      1.93632358     1.67539695    -0.31620610
 o      2.29580301    -1.21195957     0.24656558
 h      3.11187160    -0.74854075     0.13420142
 c     -2.25387364    -0.58091888    -0.62440700
 h     -1.96103322    -1.46198757    -1.19944806
 h     -2.81399618    -1.02074070     0.21370065
 h     -2.82830724    -0.09295236    -1.37829129
 h     -0.38394246     1.29666327     2.04971399
          17

 c      1.17381001    -0.55834508    -0.17236780
 c      0.05722712    -1.01492763     0.23876964
 c     -0.99862489     0.04606637     0.02709359
 c     -0.90619758     1.28047497     1.04189394
 c     -0.35154189     1.31441309    -0.44291191
 c      1.09517250     0.87191923    -0.47749411
 h     -0.37296610    -1.86924669     0.70139542
 h     -1.90193033     1.85661549     1.14109524
 h     -0.68220449     2.11690653    -1.22950573
 h      1.95052023     1.66502166    -0.34326078
 o      2.29012107    -1.19968400     0.25260738
 h      3.07383815    -0.73476789     0.14744497
 c     -2.23756999    -0.58343505    -0.62330911
 h     -1.94643137    -1.41972898    -1.19202943
 h     -2.78374063    -0.96058491     0.15151662
 h     -2.82452447    -0.09223984    -1.32602608
 h     -0.37336478     1.25885644     2.05811280
          17

 c      1.15583803    -0.53721572    -0.18457474
 c      0.05823877    -1.01892174     0.22999942
 c     -0.99979353     0.03388322     0.01886981
 c     -0.90458298     1.27992527     1.05677060
 c     -0.34649052     1.30626069    -0.44157330
 c      1.09707637     0.85395766    -0.47583992
 h     -0.42238793    -1.83296190     0.76508693
 h     -1.86797790     1.89449630     1.19096571
 h     -0.65647625     2.07994308    -1.28986300
 h      1.95376199     1.63866631    -0.37707970
 o      2.28308701    -1.18837871     0.25834203
 h      3.05877538    -0.70635584     0.15523238
 c     -2.21959561    -0.58540027    -0.62164389
 h     -1.92352643    -1.39142372    -1.19208429
 h     -2.77468571    -0.91105153     0.10958325
 h     -2.83170176    -0.07256698    -1.28262466
 h     -0.36354197     1.21983874     2.05020969
          17

 c      1.14471093    -0.51460330    -0.19655621
 c      0.05237746    -1.02220084     0.22241256
 c     -1.00119954     0.02256632     0.01003405
 c     -0.90419135     1.27910468     1.07104312
 c     -0.33998407     1.29784954    -0.44079428
 c      1.09846965     0.83735052    -0.47331944
 h     -0.45986521    -1.80439423     0.82979158
 h     -1.82228707     1.92414114     1.23721756
 h     -0.62919736     2.02866442    -1.33091568
 h      1.94685267     1.59706396    -0.41615102
 o      2.27459915    -1.17786857     0.26364430
 h      3.06591964    -0.66381682     0.15802178
 c     -2.19941971    -0.58566929    -0.62062858
 h     -1.89184952    -1.38385119    -1.20459071
 h     -2.79958135    -0.88226778     0.10664723
 h     -2.84882758    -0.03339914    -1.25031334
 h     -0.35255761     1.18026274     2.02905893
          17

 c      1.14051999    -0.49203437    -0.20780866
 c      0.03959243    -1.02502839     0.21654494
 c     -1.00251887     0.01268022     0.00088710
 c     -0.90473014     1.27786179     1.08401952
 c     -0.33221077     1.28904198    -0.44054326
 c      1.09898260     0.82283433    -0.47037369
 h     -0.48072980    -1.77965718     0.88989600
 h     -1.76932653     1.94613036     1.27912273
 h     -0.60167337     1.96533784    -1.35126771
 h      1.93339914     1.54400498    -0.45870525
 o      2.26550947    -1.16746554     0.26830598
 h      3.08103850    -0.61664768     0.15817911
 c     -2.17830444    -0.58429886    -0.62046656
 h     -1.85460636    -1.39505301    -1.22884535
 h     -2.85305881    -0.87297239     0.13677245
 h     -2.86905490     0.01987480    -1.22544774
 h     -0.33735496     1.14029565     1.99994123
          17

 c      1.14259816    -0.47142485    -0.21762468
 c      0.02067722    -1.02726933     0.21263934
 c     -1.00340693     0.00470053    -0.00820697
 c     -0.90578384     1.27596927     1.09493016
 c     -0.32334380     1.27956156    -0.44057006
 c      1.09810057     0.81106858    -0.46746621
 h     -0.48251091    -1.75678249     0.94081038
 h     -1.71552608     1.96300186     1.31680810
 h     -0.57605594     1.89448258    -1.35271709
 h      1.92007479     1.48647197    -0.50314809
 o      2.25675993    -1.15645358     0.27213528
 h      3.08963346    -0.57541678     0.15819635
 c     -2.15873670    -0.58218831    -0.62065189
 h     -1.81768556    -1.41611477    -1.25919327
 h     -2.91539381    -0.87562298     0.17806251
 h     -2.88354628     0.07876769    -1.20266960
 h     -0.31435764     1.09957766     1.96898256
          17

 c      1.14980280    -0.45486056    -0.22521191
 c     -0.00296599    -1.02852048     0.21068644
 c     -1.00355341    -0.00100230    -0.01685033
 c     -0.90680652     1.27312604     1.10313849
 c     -0.31353543     1.26901536    -0.44036584
 c      1.09523992     0.80260805    -0.46500948
 h     -0.46520990    -1.73569622     0.97973522
 h     -1.66791726     1.97867661     1.35126665
 h     -0.55535767     1.82283330    -1.34096592
 h      1.91570902     1.43354610    -0.54862064
 o      2.24894955    -1.14438185     0.27500771
 h      3.08352197    -0.54701608     0.15976095
 c     -2.14287071    -0.58021010    -0.62104062
 h     -1.78708292    -1.43677322    -1.28884069
 h     -2.96911914    -0.88423137     0.21293189
 h     -2.88533049     0.13510663    -1.17814089
 h     -0.28097360     1.05764653     1.94072527
          17

 c      1.16078924    -0.44422002    -0.22984947
 c     -0.02961773    -1.02830944     0.21051556
 c     -1.00275402    -0.00417288    -0.02465138
 c     -0.90717196     1.26902075     1.10837056
 c     -0.30292110     1.25695326    -0.43916541
 c      1.09006467     0.79796826    -0.46331302
 h     -0.43097802    -1.71779891     1.00591157
 h     -1.63179699     1.99668989     1.38386625
 h     -0.54334009     1.75884424    -1.32578470
 h      1.92747451     1.39290009    -0.59513006
 o      2.24232643    -1.13111037     0.27687363
 h      3.06096826    -0.53402956     0.16367481
 c     -2.13205490    -0.57891700    -0.62184771
 h     -1.76721892    -1.44919863    -1.31261614
 h     -3.00408330    -0.89545892     0.23221702
 h     -2.87072990     0.18275551    -1.15035101
 h     -0.23745407     1.01480064     1.91597874
          17

 c      1.17416860    -0.44074615    -0.23102747
 c     -0.05745352    -1.02624440     0.21185715
 c     -1.00098019    -0.00468777    -0.03125896
 c     -0.90632147     1.26346827     1.11078508
 c     -0.29168251     1.24305663    -0.43617902
 c      1.08294512     0.79765696    -0.46261609
 h     -0.38359845    -1.70559260     1.02066237
 h     -1.60852733     2.01783264     1.41537404
 h     -0.54374379     1.71063617    -1.31837379
 h      1.95552274     1.36675382    -0.64254418
 o      2.23683934    -1.11682042     0.27776704
 h      3.02607075    -0.53479548     0.16990490
 c     -2.12696484    -0.57856567    -0.62331380
 h     -1.76062861    -1.44886522    -1.32769070
 h     -3.01548390    -0.90751703     0.23213859
 h     -2.83925950     0.21801276    -1.11979189
 h     -0.18748836     0.97269509     1.89202522
          17

 c      1.18854130    -0.44470310    -0.22854433
 c     -0.08468201    -1.02210948     0.21439236
 c     -0.99842435    -0.00257783    -0.03638184
 c     -0.90390321     1.25650586     1.11083422
 c     -0.28020051     1.22745319    -0.43114435
 c      1.07505941     0.80189058    -0.46314522
 h     -0.32773306    -1.70214765     1.02700502
 h     -1.59538509     2.03923458     1.44523290
 h     -0.55848397     1.68241917    -1.32478434
 h      1.99207197     1.35198719    -0.68938007
 o      2.23213854    -1.10206220     0.27782685
 h      2.98906621    -0.54296329     0.17754681
 c     -2.12773996    -0.57919362    -0.62551444
 h     -1.76817499    -1.43423055    -1.33344408
 h     -3.00178807    -0.91940802     0.21186821
 h     -2.79329401     0.23973293    -1.08856887
 h     -0.13682789     0.93401334     1.86499800
          17

 c      1.20246219    -0.45527885    -0.22254438
 c     -0.10965675    -1.01595362     0.21784645
 c     -0.99550147     0.00196252    -0.03979539
 c     -0.89978341     1.24834104     1.10904557
 c     -0.26918654     1.21087928    -0.42471679
 c      1.06799782     0.81020742    -0.46508538
 h     -0.26795078    -1.71003372     1.02836476
 h     -1.58757337     2.05585210     1.47176950
 h     -0.58597468     1.67255006    -1.34104096
 h      2.02630879     1.34401045    -0.73305286
 o      2.22765467    -1.08774243     0.27730943
 h      2.96541014    -0.54803971     0.18497291
 c     -2.13401872    -0.58068318    -0.62830785
 h     -1.78915856    -1.40648194    -1.33139980
 h     -2.96409420    -0.93072606     0.17280716
 h     -2.73795330     0.24972018    -1.06022064
 h     -0.09120152     0.90155470     1.83215896
          17

 c      1.21442914    -0.47078719    -0.21349481
 c     -0.13096870    -1.00818191     0.22212634
 c     -0.99279912     0.00858895    -0.04134182
 c     -0.89397836     1.23922723     1.10585751
 c     -0.25959945     1.19446928    -0.41814093
 c      1.06331037     0.82145374    -0.46852180
 h     -0.20804376    -1.72981588     1.02661319
 h     -1.58048518     2.06278420     1.49300122
 h     -0.62165229     1.67568516    -1.35659855
 h      2.04922842     1.33960429    -0.77101646
 o      2.22308247    -1.07480145     0.27654679
 h      2.96826651    -0.54082646     0.19078437
 c     -2.14490209    -0.58277955    -0.63140208
 h     -1.82116358    -1.36968377    -1.32551259
 h     -2.90705327    -0.94204728     0.11945270
 h     -2.68090217     0.25325067    -1.03953075
 h     -0.05485377     0.87745108     1.79283736
          17

 c      1.22294974    -0.48905672    -0.20211224
 c     -0.14748647    -0.99956492     0.22738241
 c     -0.99099029     0.01683467    -0.04092893
 c     -0.88660455     1.22938256     1.10154131
 c     -0.25238124     1.17941376    -0.41263287
 c      1.06221425     0.83412666    -0.47343243
 h     -0.15116704    -1.75916170     1.02096550
 h     -1.57093805     2.05676886     1.50734279
 h     -0.66012166     1.68616390    -1.36124262
 h      2.05546975     1.33743642    -0.80153162
 o      2.21912529    -1.06367745     0.27586978
 h      2.99645899    -0.52192910     0.19505707
 c     -2.15889292    -0.58496568    -0.63461232
 h     -1.85986913    -1.33092273    -1.32252418
 h     -2.84133613    -0.95622084     0.06189095
 h     -2.63117599     0.25852378    -1.03170325
 h     -0.02985911     0.86275337     1.74842426
          17

 c      1.22668376    -0.50783729    -0.18924693
 c     -0.15835977    -0.99108445     0.23390184
 c     -0.99073169     0.02613278    -0.03853013
 c     -0.87786900     1.21896744     1.09618090
 c     -0.24820303     1.16674622    -0.40906983
 c      1.06538903     0.84674472    -0.47970594
 h     -0.10038840    -1.79353269     1.00890194
 h     -1.55753942     2.03671869     1.51399418
 h     -0.69679708     1.69971531    -1.34855285
 h      2.04347548     1.33766200    -0.82393864
 o      2.21737523    -1.05433490     0.27560523
 h      3.03538884    -0.50056052     0.19884725
 c     -2.17395054    -0.58614418    -0.63832324
 h     -1.89952754    -1.29913899    -1.33122875
 h     -2.78573588    -0.98043022     0.01838434
 h     -2.59645603     0.27316478    -1.04028046
 h     -0.01580298     0.85726538     1.70209279
          17

 c      1.22464757    -0.52513199    -0.17572853
 c     -0.16303622    -0.98367432     0.24192311
 c     -0.99256623     0.03583373    -0.03418439
 c     -0.86807295     1.20808069     1.08967906
 c     -0.24731291     1.15725323    -0.40796668
 c      1.07280781     0.85804428    -0.48714001
 h     -0.05878947    -1.82794203     0.98809413
 h     -1.54073722     2.00383319     1.51314264
 h     -0.72849523     1.71377110    -1.31615191
 h      2.01554154     1.34165714    -0.83882722
 o      2.21940521    -1.04671122     0.27608190
 h      3.06939852    -0.48580897     0.20284654
 c     -2.18815662    -0.58468929    -0.64351559
 h     -1.93486875    -1.28120479    -1.35891546
 h     -2.76052258    -1.02476066     0.00956970
 h     -2.58046409     0.29891035    -1.06471577
 h     -0.00960742     0.85951465     1.65847005
          17

 c      1.21645542    -0.53942176    -0.16220267
 c     -0.16129419    -0.97799563     0.25150981
 c     -0.99684353     0.04523190    -0.02799364
 c     -0.85758307     1.19674092     1.08179163
 c     -0.24949521     1.15142832    -0.40952117
 c      1.08364026     0.86699488    -0.49541482
 h     -0.02905984    -1.85850833     0.95771083
 h     -1.52284449     1.96160740     1.50609919
 h     -0.75358065     1.72746150    -1.26514251
 h      1.97814113     1.35213399    -0.84830168
 o      2.22616206    -1.04085065     0.27754983
 h      3.08855771    -0.48254658     0.20704795
 c     -2.20114583    -0.57977504    -0.65052240
 h     -1.96347074    -1.27719776    -1.40603738
 h     -2.76850337    -1.09032118     0.03794886
 h     -2.58304425     0.33037180    -1.10023457
 h     -0.00578553     0.86695070     1.62307237
          17

 c      1.20251552    -0.54976324    -0.14902124
 c     -0.15327200    -0.97432489     0.26251421
 c     -1.00368731     0.05360285    -0.02012400
 c     -0.84671802     1.18484921     1.07222688
 c     -0.25412862     1.14942095    -0.41362224
 c      1.09633400     0.87273755    -0.50408379
 h     -0.01303852    -1.88327721     0.91874541
 h     -1.50791320     1.91557245     1.49528596
 h     -0.77219788     1.74185136    -1.19985920
 h      1.94157904     1.37324413    -0.85604396
 o      2.23776888    -1.03681601     0.28009234
 h      3.08933567    -0.49148896     0.21096498
 c     -2.21402070    -0.57221282    -0.65863155
 h     -1.98597833    -1.28038411    -1.46489558
 h     -2.79407913    -1.16350334     0.08400320
 h     -2.60198992     0.35913543    -1.14021090
 h      0.00209789     0.87664473     1.60113704
          17

 c      1.18407191    -0.55575603    -0.13624537
 c     -0.13949355    -0.97255035     0.27459790
 c     -1.01300240     0.06025599    -0.01081675
 c     -0.83556800     1.17218522     1.06084461
 c     -0.26030182     1.15097373    -0.41983295
 c      1.10903700     0.87462185    -0.51267109
 h     -0.01144095    -1.90252585     0.87380650
 h     -1.50091617     1.87219705     1.48375085
 h     -0.78667329     1.76043870    -1.12779164
 h      1.91671974     1.40938298    -0.86619841
 o      2.25349275    -1.03466909     0.28361684
 h      3.07455652    -0.50945091     0.21374023
 c     -2.22780962    -0.56331782    -0.66726322
 h     -2.00419290    -1.28209351    -1.52428401
 h     -2.82194413    -1.22857104     0.12697030
 h     -2.63438759     0.37785021    -1.17839207
 h      0.01840762     0.88649317     1.59579303
          17

 c      1.16304658    -0.55742188    -0.12375112
 c     -0.12088204    -0.97225210     0.28729340
 c     -1.02449392     0.06460409    -0.00040439
 c     -0.82393723     1.15853476     1.04790272
 c     -0.26696201     1.15541474    -0.42746166
 c      1.12032223     0.87247802    -0.52091367
 h     -0.02381350    -1.91869289     0.82663808
 h     -1.50568557     1.83658859     1.47389984
 h     -0.80144818     1.78915990    -1.05850927
 h      1.90845305     1.46157494    -0.88063266
 o      2.27180550    -1.03457935     0.28793201
 h      3.05438077    -0.52873083     0.21401256
 c     -2.24297753    -0.55404061    -0.67628115
 h     -2.01953113    -1.27578207    -1.57448535
 h     -2.84384798    -1.27550214     0.15438797
 h     -2.67724492     0.38188325    -1.20985076
 h      0.04259483     0.89608367     1.60652517
          17

 c      1.14176119    -0.55504606    -0.11137924
 c     -0.09875324    -0.97286436     0.30011296
 c     -1.03770450     0.06622404     0.01067796
 c     -0.81157333     1.14393064     1.03417736
 c     -0.27316349     1.16186618    -0.43585238
 c      1.12960723     0.86687325    -0.52891888
 h     -0.04873772    -1.93566241     0.78130708
 h     -1.52239410     1.81011312     1.46599327
 h     -0.82109366     1.83414403    -1.00018645
 h      1.91233543     1.52427646    -0.89714526
 o      2.29066473    -1.03689505     0.29285284
 h      3.04530092    -0.53757034     0.20977672
 c     -2.25962569    -0.54493928    -0.68567906
 h     -2.03264379    -1.25805881    -1.60918403
 h     -2.85648403    -1.29944497     0.16035792
 h     -2.72780362     0.36949181    -1.23117749
 h      0.06937504     0.90627876     1.62933294
          17

 c      1.12265656    -0.54902640    -0.09905856
 c     -0.07476691    -0.97393019     0.31269615
 c     -1.05207468     0.06488993     0.02190276
 c     -0.79847127     1.12876315     1.02082117
 c     -0.27841459     1.16970095    -0.44476542
 c      1.13683649     0.85893163    -0.53700741
 h     -0.08419041    -1.95690880     0.74101794
 h     -1.54689468     1.79023635     1.45789204
 h     -0.84636984     1.89686393    -0.95525938
 h      1.91920259     1.58724074    -0.91127812
 o      2.30836033    -1.04182916     0.29823184
 h      3.05999742    -0.52648242     0.19909179
 c     -2.27767164    -0.53635723    -0.69535229
 h     -2.04352254    -1.22826003    -1.62547978
 h     -2.85912853    -1.29877475     0.14272942
 h     -2.78379927     0.34161129    -1.24048866
 h      0.09175601     0.91803683     1.65849408
          17

 c      1.10806169    -0.53976925    -0.08686043
 c     -0.05082721    -0.97537108     0.32492426
 c     -1.06700971     0.06058302     0.03269109
 c     -0.78494303     1.11364146     1.00903608
 c     -0.28280120     1.17882226    -0.45439717
 c      1.14199396     0.84990060    -0.54545981
 h     -0.12769718    -1.98300349     0.70711961
 h     -1.57271414     1.77274248     1.44644311
 h     -0.87255409     1.97145023    -0.92031188
 h      1.92125172     1.64018038    -0.91920234
 o      2.32450972    -1.04889703     0.30387281
 h      3.09348521    -0.49785847     0.18197568
 c     -2.29690491    -0.52851834    -0.70501741
 h     -2.05159041    -1.18797409    -1.62366215
 h     -2.85262550    -1.27418954     0.10183175
 h     -2.84377585     0.30168982    -1.23749207
 h      0.10401356     0.93166641     1.68847832
          17

 c      1.09997977    -0.52766725    -0.07496249
 c     -0.02890245    -0.97756550     0.33689406
 c     -1.08193521     0.05348504     0.04247747
 c     -0.77149613     1.09917935     0.99977614
 c     -0.28670460     1.18943247    -0.46501930
 c      1.14493004     0.84087222    -0.55440959
 h     -0.17610424    -2.01056789     0.67919907
 h     -1.59370491     1.75405276     1.42910335
 h     -0.89250987     2.04788032    -0.89032428
 h      1.91420592     1.67555117    -0.91890527
 o      2.33973526    -1.05706147     0.30949567
 h      3.12850784    -0.46363077     0.16085767
 c     -2.31695737    -0.52147403    -0.71423489
 h     -2.05563767    -1.14089828    -1.60739747
 h     -2.83949025    -1.22915281     0.04080748
 h     -2.90740700     0.25545673    -1.22355536
 h      0.10307107     0.94673226     1.71504206
          17

 c      1.09984539    -0.51315796    -0.06353725
 c     -0.01073066    -0.98111582     0.34874295
 c     -1.09633351     0.04395418     0.05078094
 c     -0.75870661     1.08585811     0.99358822
 c     -0.29047267     1.20165674    -0.47670218
 c      1.14540007     0.83269776    -0.56385149
 h     -0.22549025    -2.03395933     0.65618634
 h     -1.60564118     1.73228945     1.40473954
 h     -0.90037703     2.11672919    -0.86188945
 h      1.89694738     1.68911452    -0.91007516
 o      2.35467996    -1.06533011     0.31481714
 h      3.15043390    -0.43544662     0.13892033
 c     -2.33721571    -0.51486343    -0.72258648
 h     -2.05365942    -1.09276499    -1.58410555
 h     -2.82510709    -1.17191605    -0.03236862
 h     -2.97550626     0.21013283    -1.20147553
 h      0.08872085     0.96224481     1.73565015
          17

 c      1.10829102    -0.49682591    -0.05262015
 c      0.00252611    -0.98646826     0.36044846
 c     -1.10976048     0.03248308     0.05726284
 c     -0.74715127     1.07396788     0.99055519
 c     -0.29429688     1.21537083    -0.48927142
 c      1.14312304     0.82596163    -0.57367104
 h     -0.27166941    -2.04808112     0.63739299
 h     -1.60679143     1.70742516     1.37372481
 h     -0.89293619     2.17144281    -0.83374925
 h      1.87086766     1.67986002    -0.89376048
 o      2.36963465    -1.07300129     0.31961119
 h      3.15229650    -0.42049241     0.11882023
 c     -2.35670807    -0.50754456    -0.73009260
 h     -2.04295065    -1.05051999    -1.56427894
 h     -2.81983851    -1.11878895    -0.10170109
 h     -3.04914786     0.17266896    -1.17462135
 h      0.06345743     0.97691600     1.74974408
          17

 c      1.12504184    -0.47947658    -0.04203226
 c      0.01050274    -0.99363686     0.37172462
 c     -1.12184894     0.01964517     0.06175186
 c     -0.73736790     1.06358886     0.99029689
 c     -0.29821515     1.23018962    -0.50236462
 c      1.13778725     0.82092674    -0.58365372
 h     -0.31098503    -2.05027266     0.62288653
 h     -1.59809187     1.68116304     1.33776755
 h     -0.86950300     2.20869673    -0.80624973
 h      1.83978478     1.65029023    -0.87225194
 o      2.38455595    -1.07966024     0.32372703
 h      3.13386753    -0.42142302     0.10221920
 c     -2.37420292    -0.49766852    -0.73751528
 h     -2.02125725    -1.01980601    -1.55784912
 h     -2.83851568    -1.09332034    -0.14462134
 h     -3.12781696     0.14753232    -1.14564831
 h      0.03218682     0.98940088     1.75898854
          17

 c      1.14901690    -0.46211549    -0.03140781
 c      0.01360245    -1.00213360     0.38205140
 c     -1.13230131     0.00604284     0.06423123
 c     -0.72979713     1.05459161     0.99203734
 c     -0.30212128     1.24548953    -0.51549602
 c      1.12900424     0.81744003    -0.59347575
 h     -0.34095633    -2.04096892     0.61341600
 h     -1.58318871     1.65678951     1.29964441
 h     -0.83161645     2.22841876    -0.78081102
 h      1.81042043     1.60719427    -0.84915539
 o      2.39910071    -1.08517768     0.32710989
 h      3.10081532    -0.43635922     0.08937548
 c     -2.38915210    -0.48425848    -0.74541834
 h     -1.98917014    -1.00167517    -1.56848147
 h     -2.88839115    -1.10950347    -0.14960934
 h     -3.20792271     0.13559601    -1.11570324
 h      0.00153472     0.99851778     1.76714279
          17

 c      1.17858226    -0.44582651    -0.02030718
 c      0.01277033    -1.01106288     0.39079431
 c     -1.14088510    -0.00773806     0.06479997
 c     -0.72468412     1.04666753     0.99479208
 c     -0.30575187     1.26040335    -0.52811128
 c      1.11628745     0.81489457    -0.60271663
 h     -0.36066322    -2.02370237     0.61023012
 h     -1.56801726     1.63878732     1.26274405
 h     -0.78293438     2.23419363    -0.75961871
 h      1.79254976     1.56176937    -0.82919153
 o      2.41261144    -1.08976974     0.32984629
 h      3.06493564    -0.45802472     0.07842006
 c     -2.40255628    -0.46864919    -0.75310010
 h     -1.95156301    -0.99196384    -1.59161603
 h     -2.95713733    -1.15587822    -0.13032800
 h     -3.28315453     0.13487369    -1.08469545
 h     -0.02178231     1.00346169     1.77887976
          17

 c      1.21182872    -0.43160491    -0.00834768
 c      0.00921441    -1.01930014     0.39734000
 c     -1.14745192    -0.02117024     0.06362504
 c     -0.72200256     1.03943222     0.99769545
 c     -0.30869518     1.27379972    -0.53963955
 c      1.09926708     0.81249810    -0.61096655
 h     -0.37084845    -2.00465812     0.61490179
 h     -1.55915152     1.63169694     1.23028072
 h     -0.72908126     2.23380855    -0.74538069
 h      1.79635742     1.52614256    -0.81688158
 o      2.42421009    -1.09398151     0.33218885
 h      3.04279255    -0.47426296     0.06501671
 c     -2.41583707    -0.45301211    -0.75968434
 h     -1.91600964    -0.98419972    -1.61858280
 h     -3.02576953    -1.21165817    -0.10731233
 h     -3.34637967     0.14216808    -1.05215073
 h     -0.03346380     1.00395221     1.79730600
          17

 c      1.24678857    -0.42021269     0.00470582
 c      0.00416968    -1.02572663     0.40120090
 c     -1.15195639    -0.03380565     0.06090747
 c     -0.72154670     1.03261147     1.00031268
 c     -0.31049315     1.28438018    -0.54955917
 c      1.07827796     0.80991604    -0.61802065
 h     -0.37350303    -1.99127548     0.62906701
 h     -1.56075667     1.63809070     1.20436784
 h     -0.67665675     2.23839901    -0.74083949
 h      1.82538570     1.50551302    -0.81424740
 o      2.43330665    -1.09825720     0.33440196
 h      3.04764301    -0.47529850     0.04490935
 c     -2.42981362    -0.43890129    -0.76484758
 h     -1.88987825    -0.97277475    -1.64162756
 h     -3.08146696    -1.26227840    -0.09332830
 h     -3.39169963     0.15454296    -1.01792134
 h     -0.03348798     1.00021527     1.82164092
          17

 c      1.28158370    -0.41207959     0.01889646
 c     -0.00128874    -1.02953289     0.40209121
 c     -1.15445497    -0.04527373     0.05686673
 c     -0.72317571     1.02620433     1.00268387
 c     -0.31088269     1.29109764    -0.55749433
 c      1.05475504     0.80753956    -0.62393351
 h     -0.37069902    -1.98936027     0.65389168
 h     -1.57209962     1.65685527     1.18561468
 h     -0.63079890     2.25775906    -0.74777252
 h      1.87176238     1.49465208    -0.82008268
 o      2.44025515    -1.10229501     0.33644424
 h      3.07866550    -0.46442546     0.01906868
 c     -2.44471231    -0.42716381    -0.76856130
 h     -1.87860856    -0.95420524    -1.65601970
 h     -3.11794138    -1.30005634    -0.09398669
 h     -3.41563639     0.17010652    -0.98243872
 h     -0.02560312     0.99281464     1.84730981
          17

 c      1.31450726    -0.40726332     0.03406697
 c     -0.00636969    -1.03050719     0.39998636
 c     -1.15508815    -0.05527083     0.05173311
 c     -0.72694732     1.02047089     1.00509227
 c     -0.31002635     1.29376938    -0.56331020
 c      1.03080267     0.80591465    -0.62884322
 h     -0.36318192    -1.99975722     0.68925975
 h     -1.58816428     1.68349564     1.17357095
 h     -0.59286579     2.29320313    -0.76587367
 h      1.92120266     1.48436781    -0.83183211
 o      2.44614469    -1.10525798     0.33798319
 h      3.12369421    -0.45485643    -0.00648529
 c     -2.46039979    -0.41822283    -0.77081181
 h     -1.88531800    -0.92705871    -1.66008001
 h     -3.13271089    -1.32127627    -0.11110343
 h     -3.41753095     0.18830346    -0.94664957
 h     -0.01503619     0.98246317     1.86828137
          17

 c      1.34403962    -0.40549335     0.04989198
 c     -0.01055712    -1.02908332     0.39513884
 c     -1.15405507    -0.06354857     0.04574063
 c     -0.73303510     1.01576671     1.00780160
 c     -0.30846431     1.29319376    -0.56710975
 c      1.00851749     0.80520387    -0.63281893
 h     -0.35004768    -2.01746387     0.73319579
 h     -1.60265184     1.71219229     1.16744793
 h     -0.56112965     2.33601371    -0.79267657
 h      1.96073097     1.46815865    -0.84735372
 o      2.45209501    -1.10648999     0.33870906
 h      3.16999223    -0.45827812    -0.02568376
 c     -2.47652450    -0.41227692    -0.77148799
 h     -1.91082382    -0.89160296    -1.65484432
 h     -3.12539647    -1.32437671    -0.14456831
 h     -3.39964122     0.21008039    -0.91182773
 h     -0.00641916     0.96989364     1.87942252
          17

 c      1.36884482    -0.40627880     0.06594321
 c     -0.01347857    -1.02607811     0.38801664
 c     -1.15158792    -0.06990753     0.03911583
 c     -0.74159405     1.01238187     1.01091710
 c     -0.30686034     1.29058615    -0.56912085
 c      0.98966095     0.80515608    -0.63584619
 h     -0.32984180    -2.03424231     0.78213843
 h     -1.61055986     1.73778067     1.16653311
 h     -0.53345033     2.37364345    -0.82470759
 h      1.98181512     1.44353285    -0.86534879
 o      2.45894073    -1.10577730     0.33848995
 h      3.20905482    -0.48045900    -0.03495691
 c     -2.49258539    -0.40935817    -0.77035746
 h     -1.95351521    -0.84961066    -1.64412571
 h     -3.09728216    -1.30953960    -0.19281809
 h     -3.36701515     0.23799552    -0.87929986
 h     -0.00279389     0.95578694     1.87768341
          17

 c      1.38779497    -0.40903603     0.08176182
 c     -0.01477435    -1.02234839     0.37919096
 c     -1.14793023    -0.07419998     0.03206465
 c     -0.75269832     1.01046174     1.01434897
 c     -0.30580457     1.28700963    -0.56958581
 c      0.97556688     0.80530041    -0.63786816
 h     -0.30180611    -2.04218028     0.83188553
 h     -1.60923545     1.75675959     1.17029266
 h     -0.50880099     2.39582420    -0.85866705
 h      1.98023283     1.41091398    -0.88523467
 o      2.46719679    -1.10328072     0.33736882
 h      3.23683533    -0.52194637    -0.03332501
 c     -2.50798191    -0.40922053    -0.76711042
 h     -2.00910390    -0.80422000    -1.63491853
 h     -3.05197884    -1.27969351    -0.25223596
 h     -3.32657141     0.27584445    -0.85003834
 h     -0.00534080     0.94072173     1.86240072
          17

 c      1.40003954    -0.41319585     0.09691192
 c     -0.01405564    -1.01857318     0.36923574
 c     -1.14332186    -0.07634301     0.02475174
 c     -0.76633450     1.00998744     1.01781676
 c     -0.30571943     1.28314540    -0.56870814
 c      0.96707284     0.80510551    -0.63881013
 h     -0.26634545    -2.03580632     0.87852962
 h     -1.59851628     1.76761536     1.17837647
 h     -0.48734713     2.39665378    -0.89199413
 h      1.95549485     1.37265891    -0.90705957
 o      2.47702445    -1.09943546     0.33554177
 h      3.25363396    -0.57911036    -0.02221400
 c     -2.52202993    -0.41099363    -0.76154821
 h     -2.07102784    -0.75928259    -1.63710757
 h     -2.99721018    -1.24346865    -0.31553697
 h     -3.28472657     0.32694350    -0.82416474
 h     -0.01334337     0.92511802     1.83525664
          17

 c      1.40510267    -0.41828073     0.11100717
 c     -0.01092770    -1.01517137     0.35866479
 c     -1.13799476    -0.07633033     0.01728290
 c     -0.78240405     1.01077274     1.02087071
 c     -0.30679748     1.27926416    -0.56663733
 c      0.96439030     0.80404225    -0.63856399
 h     -0.22489423    -2.01270911     0.91905945
 h     -1.58064986     1.77096149     1.19063919
 h     -0.47010026     2.37446846    -0.92305613
 h      1.91107895     1.33277609    -0.93168390
 o      2.48811872    -1.09488602     0.33336263
 h      3.26495748    -0.64450477    -0.00567693
 c     -2.53384081    -0.41270264    -0.75400594
 h     -2.13276661    -0.71755179    -1.66020503
 h     -2.94670691    -1.21964311    -0.37013838
 h     -3.24453470     0.39103763    -0.80066087
 h     -0.02424485     0.90916892     1.80004986
          17

 c      1.40297850    -0.42394129     0.12371111
 c     -0.00504400    -1.01228376     0.34789276
 c     -1.13216981    -0.07423070     0.00970159
 c     -0.80069771     1.01246275     1.02294891
 c     -0.30896090     1.27523948    -0.56345347
 c      0.96694065     0.80155996    -0.63693087
 h     -0.17961252    -1.97353625     0.95175332
 h     -1.56015653     1.76963233     1.20720944
 h     -0.45865051     2.33151773    -0.95134811
 h      1.85554904     1.29718822    -0.96133757
 o      2.49962657    -1.09038418     0.33133160
 h      3.28197456    -0.70789109     0.00971160
 c     -2.54234806    -0.41154525    -0.74559147
 h     -2.19133807    -0.67868599    -1.70669448
 h     -2.91670018    -1.23425379    -0.40169584
 h     -3.20530709     0.46246202    -0.77764093
 h     -0.03406926     0.89280859     1.76201896
          17

 c      1.39417119    -0.42994532     0.13471961
 c      0.00383014    -1.00977754     0.33720028
 c     -1.12604387    -0.07017484     0.00201167
 c     -0.82083925     1.01455559     1.02350452
 c     -0.31186549     1.27056184    -0.55913286
 c      0.97332561     0.79705867    -0.63355574
 h     -0.13310362    -1.92192222     0.97656539
 h     -1.54323701     1.76838075     1.22853872
 h     -0.45501085     2.27401421    -0.97789561
 h      1.80287872     1.27369832    -1.00032319
 o      2.51045382    -1.08651486     0.32993718
 h      3.31650682    -0.76037623     0.01739537
 c     -2.54718992    -0.40616611    -0.73737023
 h     -2.24785671    -0.63985854    -1.76857507
 h     -2.91233724    -1.29544571    -0.40678810
 h     -3.16520911     0.53225455    -0.75307937
 h     -0.03869157     0.87583363     1.72637410
          17

 c      1.37965121    -0.43612745     0.14374072
 c      0.01574274    -1.00727658     0.32670570
 c     -1.11977880    -0.06435933    -0.00579566
 c     -0.84225714     1.01650717     1.02219390
 c     -0.31498178     1.26439731    -0.55350429
 c      0.98182012     0.79005993    -0.62801283
 h     -0.08814143    -1.86430152     0.99550360
 h     -1.53605792     1.77239528     1.25522254
 h     -0.46146073     2.21188390    -1.00571088
 h      1.76757543     1.26949753    -1.05409462
 o      2.52007087    -1.08337789     0.32935562
 h      3.36915203    -0.79974514     0.01569092
 c     -2.54908089    -0.39794669    -0.72972721
 h     -2.30450686    -0.59847772    -1.83202141
 h     -2.92406776    -1.37946767    -0.39555538
 h     -3.12351530     0.59200951    -0.72542873
 h     -0.03593917     0.85827858     1.69637376
          17

 c      1.36076448    -0.44234240     0.15049336
 c      0.03047514    -1.00426770     0.31638111
 c     -1.11350427    -0.05707687    -0.01372994
 c     -0.86428786     1.01794488     1.01903102
 c     -0.31773423     1.25582899    -0.54628037
 c      0.99141418     0.78068804    -0.62025181
 h     -0.04733713    -1.80902933     1.01255495
 h     -1.54201130     1.78446691     1.28732129
 h     -0.48016034     2.15637505    -1.03940602
 h      1.75385096     1.28529954    -1.12421710
 o      2.52878409    -1.08069910     0.32941423
 h      3.42637107    -0.82917453     0.00839396
 c     -2.54885578    -0.38882316    -0.72287621
 h     -2.36218127    -0.55368716    -1.88411026
 h     -2.94084589    -1.45704520    -0.37888704
 h     -3.08101883     0.63590786    -0.69378414
 h     -0.02721431     0.84085734     1.67230651
          17

 c      1.33916700    -0.44844008     0.15472349
 c      0.04746330    -1.00033465     0.30617799
 c     -1.10731691    -0.04873506    -0.02179843
 c     -0.88637068     1.01885319     1.01440064
 c     -0.31965013     1.24437019    -0.53728774
 c      1.00216990     0.76988595    -0.61099364
 h     -0.01275104    -1.76413654     1.03231612
 h     -1.55994016     1.80276791     1.32344998
 h     -0.51223665     2.11437457    -1.08259786
 h      1.75264108     1.31296718    -1.20387856
 o      2.53708741    -1.07819393     0.32987170
 h      3.47179252    -0.85182111     0.00029660
 c     -2.54702241    -0.37993049    -0.71705690
 h     -2.42019408    -0.50614528    -1.91603267
 h     -2.95605936    -1.50996036    -0.36302072
 h     -3.03968173     0.66106226    -0.65774109
 h     -0.01709025     0.82502740     1.65231660
          17

 c      1.31678979    -0.45423345     0.15621924
 c      0.06573897    -0.99546204     0.29626475
 c     -1.10127962    -0.03984569    -0.03000140
 c     -0.90813928     1.01953103     1.00891909
 c     -0.32048157     1.23039547    -0.52680279
 c      1.01441893     0.75894245    -0.60142471
 h      0.01440084    -1.73424392     1.05719205
 h     -1.58522934     1.82168748     1.36059478
 h     -0.55652894     2.08363336    -1.13416568
 h      1.75176188     1.34119153    -1.28146912
 o      2.54516990    -1.07571119     0.33059732
 h      3.49462404    -0.86881270    -0.00569003
 c     -2.54384558    -0.37177011    -0.71242434
 h     -2.47684555    -0.45733692    -1.92333019
 h     -2.96638659    -1.52963034    -0.35082286
 h     -3.00226795     0.66739703    -0.61715329
 h     -0.01124851     0.81256245     1.63416259
          17

 c      1.29578788    -0.45946025     0.15482341
 c      0.08392519    -0.99018593     0.28719189
 c     -1.09543012    -0.03099231    -0.03832063
 c     -0.92937291     1.02037162     1.00323298
 c     -0.32022824     1.21495078    -0.51560003
 c      1.02814555     0.74899713    -0.59267184
 h      0.03379169    -1.71906061     1.08525548
 h     -1.61251842     1.83481456     1.39494742
 h     -0.60923588     2.05522585    -1.18780203
 h      1.74354783     1.36109512    -1.34656585
 o      2.55285352    -1.07321521     0.33159184
 h      3.49109213    -0.87972196    -0.00890909
 c     -2.53946153    -0.36458745    -0.70897184
 h     -2.52998495    -0.40905860    -1.90537619
 h     -2.97017482    -1.51302993    -0.34342478
 h     -2.97205757     0.65748691    -0.57185864
 h     -0.01442787     0.80500135     1.61649153
          17

 c      1.27842958    -0.46377343     0.15044606
 c      0.10032335    -0.98544487     0.27978911
 c     -1.08979672    -0.02278491    -0.04670921
 c     -0.94993142     1.02167770     0.99785996
 c     -0.31903768     1.19919277    -0.50465219
 c      1.04297291     0.74089292    -0.58558374
 h      0.04582674    -1.71490898     1.11111996
 h     -1.63768263     1.83732783     1.42296703
 h     -0.66507545     2.02010298    -1.23546088
 h      1.72529872     1.36750521    -1.39218898
 o      2.55962961    -1.07075441     0.33297922
 h      3.46416795    -0.88310541    -0.01090415
 c     -2.53392830    -0.35854083    -0.70649112
 h     -2.57742072    -0.36308409    -1.86531016
 h     -2.96672218    -1.46073720    -0.34094855
 h     -2.95250869     0.63619790    -0.52141610
 h     -0.02925339     0.80328904     1.59928162
          17

 c      1.26687121    -0.46679105     0.14307745
 c      0.11313948    -0.98226460     0.27489359
 c     -1.08441538    -0.01581374    -0.05508265
 c     -0.96973476     1.02358832     0.99310050
 c     -0.31708812     1.18404315    -0.49483499
 c      1.05832744     0.73518604    -0.58071646
 h      0.05137736    -1.71741487     1.12874338
 h     -1.65855537     1.82690777     1.44205963
 h     -0.71877997     1.97284794    -1.27058513
 h      1.69760296     1.35830738    -1.41465111
 o      2.56464979    -1.06845528     0.33502322
 h      3.42387422    -0.87654014    -0.01577396
 c     -2.52721887    -0.35361570    -0.70452727
 h     -2.61735446    -0.32083170    -1.81067871
 h     -2.95640250    -1.37728258    -0.34243853
 h     -2.94665416     0.60960700    -0.46501973
 h     -0.05577446     0.80762223     1.58381482
          17

 c      1.26280334    -0.46821469     0.13280272
 c      0.12085771    -0.98145139     0.27312468
 c     -1.07934453    -0.01060854    -0.06331378
 c     -0.98875762     1.02606933     0.98899890
 c     -0.31453252     1.17011868    -0.48679752
 c      1.07354502     0.73215020    -0.57833627
 h      0.05146584    -1.72325156     1.13366113
 h     -1.67506028     1.80383437     1.45091122
 h     -0.76597777     1.91202234    -1.28931964
 h      1.66327120     1.33392401    -1.41324673
 o      2.56681883    -1.06651891     0.33812019
 h      3.38589488    -0.85662017    -0.03013288
 c     -2.51914052    -0.34926417    -0.70236467
 h     -2.64901334    -0.28288104    -1.75410635
 h     -2.94180430    -1.27384153    -0.34490774
 h     -2.95611126     0.58287629    -0.40195747
 h     -0.09138555     0.81742051     1.57249989
          17

 c      1.26705035    -0.46797722     0.11982652
 c      0.12265521    -0.98335324     0.27476319
 c     -1.07466877    -0.00760938    -0.07122797
 c     -1.00699066     1.02891469     0.98533802
 c     -0.31148725     1.15775184    -0.48092406
 c      1.08788523     0.73172605    -0.57835673
 h      0.04698339    -1.73075768     1.12391733
 h     -1.68929627     1.77090645     1.44969314
 h     -0.80359577     1.83941495    -1.29067195
 h      1.62726925     1.29756258    -1.39081652
 o      2.56535109    -1.06512708     0.34259788
 h      3.36290213    -0.82044917    -0.05997121
 c     -2.50916245    -0.34389950    -0.69924072
 h     -2.67326202    -0.24851541    -1.71169313
 h     -2.93010541    -1.17255524    -0.34137414
 h     -2.98001047     0.55809964    -0.33272869
 h     -0.13118345     0.83143010     1.56855846
          17

 c      1.27933301    -0.46633096     0.10450294
 c      0.11863992    -0.98773420     0.27969186
 c     -1.07047773    -0.00714522    -0.07860154
 c     -1.02433172     1.03174614     0.98168914
 c     -0.30802160     1.14699983    -0.47730225
 c      1.10047588     0.73342110    -0.58018691
 h      0.03851517    -1.74011580     1.10029729
 h     -1.70560107     1.73322133     1.44015925
 h     -0.83022268     1.75947525    -1.27664939
 h      1.59743578     1.25624742    -1.35547174
 o      2.56054172    -1.06421064     0.34831374
 h      3.35249660    -0.76932308    -0.10432610
 c     -2.49640843    -0.33498522    -0.69489524
 h     -2.69219556    -0.21612127    -1.69620218
 h     -2.93394415    -1.10496066    -0.32034456
 h     -3.01470423     0.53418142    -0.25999022
 h     -0.16919639     0.84806518     1.57531991
          17

 c      1.29835925    -0.46381326     0.08734983
 c      0.10975752    -0.99381444     0.28738465
 c     -1.06680919    -0.00941507    -0.08516728
 c     -1.04044017     1.03405249     0.97756353
 c     -0.30411136     1.13763959    -0.47567160
 c      1.11027074     0.73626018    -0.58260427
 h      0.02628653    -1.75346258     1.06628195
 h     -1.73004323     1.69727762     1.42528969
 h     -0.84669689     1.67907611    -1.25271020
 h      1.58503544     1.22156099    -1.32217592
 o      2.55355588    -1.06336741     0.35459800
 h      3.34052237    -0.70995799    -0.15440046
 c     -2.48063423    -0.32098342    -0.68955980
 h     -2.70721020    -0.18483850    -1.70847379
 h     -2.96128682    -1.08928044    -0.27496109
 h     -3.05469780     0.50884532    -0.18827235
 h     -0.20069066     0.86600471     1.59491639
          17

 c      1.32217974    -0.46111224     0.06902757
 c      0.09743182    -1.00046963     0.29698512
 c     -1.06358786    -0.01448003    -0.09063752
 c     -1.05472082     1.03535311     0.97266864
 c     -0.29958364     1.12920116    -0.47540031
 c      1.11629693     0.73910484    -0.58413817
 h      0.01023164    -1.77470408     1.02746033
 h     -1.76841117     1.66869839     1.40794859
 h     -0.85669615     1.60701313    -1.22797838
 h      1.60190676     1.20632978    -1.30841045
 o      2.54556435    -1.06207491     0.36064120
 h      3.31460113    -0.65105273    -0.19963189
 c     -2.46338434    -0.30307498    -0.68308013
 h     -2.71764673    -0.15552312    -1.73741163
 h     -3.00217773    -1.11090076    -0.21472561
 h     -3.09408787     0.48041762    -0.12273536
 h     -0.22448665     0.88472640     1.62685540
          17

 c      1.34857889    -0.45891274     0.05028035
 c      0.08315407    -1.00654850     0.30752473
 c     -1.06061646    -0.02228284    -0.09473991
 c     -1.06658881     1.03546561     0.96713790
 c     -0.29417462     1.12112794    -0.47563512
 c      1.11843065     0.74151097    -0.58432536
 h     -0.00978891    -1.80822355     0.98970162
 h     -1.82279393     1.64924656     1.38888363
 h     -0.86607740     1.55215567    -1.21350533
 h      1.65135784     1.21500550    -1.31953471
 o      2.53737912    -1.05990082     0.36578573
 h      3.26986062    -0.60004757    -0.23207913
 c     -2.44693726    -0.28337185    -0.67512340
 h     -2.72159732    -0.12985083    -1.76816569
 h     -3.03943643    -1.14493933    -0.15591023
 h     -3.12765569     0.44832979    -0.06798067
 h     -0.24333647     0.90449335     1.66763532
          17

 c      1.37534200    -0.45775466     0.03183938
 c      0.06818936    -1.01126035     0.31823965
 c     -1.05761125    -0.03266511    -0.09725568
 c     -1.07581168     1.03463656     0.96152151
 c     -0.28782629     1.11307408    -0.47573809
 c      1.11782850     0.74405003    -0.58423630
 h     -0.03362114    -1.85600407     0.95627141
 h     -1.88943753     1.63588019     1.36600396
 h     -0.87935875     1.52001309    -1.21711901
 h      1.72303219     1.23987583    -1.34252080
 o      2.52950269    -1.05659533     0.36961449
 h      3.20821693    -0.56188058    -0.24748268
 c     -2.43302618    -0.26339218    -0.66564818
 h     -2.71735424    -0.10920301    -1.78877842
 h     -3.06146518    -1.17534317    -0.10990680
 h     -3.15149464     0.41318893    -0.02730696
 h     -0.26203411     0.92581583     1.71186099
          17

 c      1.40037499    -0.45791618     0.01431380
 c      0.05345360    -1.01445775     0.32876564
 c     -1.05425250    -0.04536084    -0.09805359
 c     -1.08257329     1.03338210     0.95651557
 c     -0.28102337     1.10511144    -0.47572187
 c      1.11621420     0.74750980    -0.58526706
 h     -0.06050164    -1.91494342     0.92620234
 h     -1.96029408     1.62307390     1.33597600
 h     -0.89549030     1.51028288    -1.23822789
 h      1.80108745     1.26990504    -1.35993926
 o      2.52221395    -1.05214162     0.37198838
 h      3.13699655    -0.53838395    -0.24551985
 c     -2.42265112    -0.24409911    -0.65483182
 h     -2.70413118    -0.09430265    -1.79208686
 h     -3.06299024    -1.19467305    -0.08242547
 h     -3.16338282     0.37682285    -0.00231233
 h     -0.28506095     0.94894766     1.75396672
          17

 c      1.42173994    -0.45937372    -0.00187831
 c      0.03953465    -1.01658282     0.33903858
 c     -1.05023830    -0.05998401    -0.09710924
 c     -1.08729196     1.03223268     0.95266571
 c     -0.27471042     1.09760863    -0.47615261
 c      1.11513041     0.75229011    -0.58822525
 h     -0.08909209    -1.97735214     0.89583238
 h     -2.02648366     1.60583577     1.29631249
 h     -0.90839066     1.51816300    -1.26890022
 h      1.87253092     1.29742327    -1.36056244
 o      2.51558145    -1.04681842     0.37310710
 h      3.06836927    -0.52734353    -0.23050569
 c     -2.41622092    -0.22622157    -0.64291342
 h     -2.68217992    -0.08525755    -1.77539250
 h     -3.04251326    -1.20019867    -0.07579817
 h     -3.16310639     0.34232153     0.00738288
 h     -0.31522293     0.97375635     1.78954904
          17

 c      1.43770335    -0.46185797    -0.01652043
 c      0.02678943    -1.01834744     0.34905642
 c     -1.04533406    -0.07603020    -0.09450385
 c     -1.09044266     1.03159022     0.95022015
 c     -0.26986712     1.09095554    -0.47768206
 c      1.11572372     0.75838489    -0.59330938
 h     -0.11782381    -2.03420505     0.86168558
 h     -2.08074746     1.58117083     1.24626927
 h     -0.91136118     1.53753403    -1.29943687
 h      1.92896284     1.31852400    -1.33967887
 o      2.50946129    -1.04123785     0.37354327
 h      3.01832958    -0.52172626    -0.21177316
 c     -2.41362361    -0.21043947    -0.63011087
 h     -2.65274616    -0.08161923    -1.74010569
 h     -3.00070167    -1.19168800    -0.09050388
 h     -3.15288961     0.31410337     0.00446792
 h     -0.35327407     0.99982423     1.81604450
          17

 c      1.44687678    -0.46496491    -0.02957019
 c      0.01544502    -1.02043581     0.35873249
 c     -1.03940722    -0.09289270    -0.09041119
 c     -1.09247291     1.03170079     0.94910450
 c     -0.26719154     1.08540152    -0.48073532
 c      1.11873844     0.76553819    -0.60032444
 h     -0.14523287    -2.07808260     0.82209226
 h     -2.11836145     1.54819934     1.18673824
 h     -0.90014568     1.56298044    -1.32223693
 h      1.96565010     1.33178000    -1.29674584
 o      2.50365519    -1.03616278     0.37402601
 h      3.00209404    -0.51220537    -0.20020078
 c     -2.41421454    -0.19743311    -0.61656936
 h     -2.61801696    -0.08234066    -1.69205871
 h     -2.93996732    -1.17085851    -0.12561965
 h     -3.13777369     0.29784340    -0.00582122
 h     -0.39799580     1.02659316     1.83302288
          17

 c      1.44843909    -0.46827541    -0.04111015
 c      0.00567318    -1.02335489     0.36786941
 c     -1.03243741    -0.10988467    -0.08507796
 c     -1.09376566     1.03266736     0.94894133
 c     -0.26699369     1.08102603    -0.48544306
 c      1.12449221     0.77335512    -0.60882157
 h     -0.17013087    -2.10447766     0.77734145
 h     -2.13733483     1.50785678     1.11983903
 h     -0.87356774     1.59042357    -1.33282084
 h      1.98083634     1.33749021    -1.23392658
 o      2.49830106    -1.03196165     0.37484909
 h      3.02507581    -0.49533998    -0.19899982
 c     -2.41684341    -0.18776152    -0.60230382
 h     -2.58090366    -0.08568828    -1.64200858
 h     -2.86495063    -1.14223213    -0.17838884
 h     -3.12508620     0.29967777    -0.01635515
 h     -0.44644964     1.05351586     1.84233736
          17

 c      1.44228698    -0.47144503    -0.05127883
 c     -0.00236252    -1.02737699     0.37618082
 c     -1.02450145    -0.12626617    -0.07880444
 c     -1.09458170     1.03446331     0.94909892
 c     -0.26919146     1.07775398    -0.49166357
 c      1.13279716     0.78131926    -0.61813538
 h     -0.19167305    -2.11213106     0.72927978
 h     -2.13858283     1.46263424     1.04852808
 h     -0.83323343     1.61726800    -1.32975350
 h      1.97613726     1.33780063    -1.15577388
 o      2.49401324    -1.02831371     0.37559970
 h      3.07872585    -0.47784805    -0.19992085
 c     -2.42009765    -0.18146761    -0.58718506
 h     -2.54429893    -0.08930567    -1.60427824
 h     -2.78352350    -1.11550271    -0.24319989
 h     -3.12163984     0.32385436    -0.02080598
 h     -0.49446656     1.08020716     1.84800156
          17

 c      1.42898136    -0.47425836    -0.06019473
 c     -0.00847034    -1.03250087     0.38331445
 c     -1.01574814    -0.14128087    -0.07192277
 c     -1.09494754     1.03694489     0.94881616
 c     -0.27333461     1.07536247    -0.49900031
 c      1.14283095     0.78872167    -0.62736670
 h     -0.20943605    -2.10322596     0.68090717
 h     -2.12622921     1.41637643     0.97616136
 h     -0.78320309     1.64264843    -1.31460323
 h      1.95815894     1.33767322    -1.06952868
 o      2.49147088    -1.02462901     0.37564372
 h      3.14738662    -0.46968122    -0.19165140
 c     -2.42281578    -0.17755299    -0.57114909
 h     -2.50982509    -0.09066515    -1.59072283
 h     -2.70676933    -1.10778882    -0.31147912
 h     -3.12939312     0.36923866    -0.01751476
 h     -0.53763686     1.10654836     1.85527823
          17

 c      1.40957191    -0.47664304    -0.06791180
 c     -0.01240927    -1.03840875     0.38887339
 c     -1.00639339    -0.15420700    -0.06477806
 c     -1.09453162     1.03988883     0.94743873
 c     -0.27866451     1.07347330    -0.50680975
 c      1.15304907     0.79456345    -0.63542338
 h     -0.22357155    -2.08369279     0.63601943
 h     -2.10751986     1.37394065     0.90593986
 h     -0.72961242     1.66783763    -1.29199853
 h      1.94020757     1.34606609    -0.98474381
 o      2.49103430    -1.02046940     0.37455657
 h      3.21615278    -0.47735621    -0.16707045
 c     -2.42460325    -0.17431698    -0.55449746
 h     -2.47731590    -0.08780009    -1.60246631
 h     -2.64481344    -1.13731655    -0.37569442
 h     -3.14421018     0.42796020    -0.01034259
 h     -0.57281907     1.13262785     1.86861638
          17

 c      1.38541999    -0.47865747    -0.07441654
 c     -0.01388868    -1.04447076     0.39245332
 c     -0.99674552    -0.16441711    -0.05770671
 c     -1.09267118     1.04308360     0.94468088
 c     -0.28425243     1.07157697    -0.51427269
 c      1.16153938     0.79771636    -0.64132774
 h     -0.23494646    -2.06301285     0.59870900
 h     -2.09123496     1.34034793     0.84037502
 h     -0.67968816     1.69628688    -1.26896852
 h      1.93907275     1.37413299    -0.90984518
 o      2.49267088    -1.01564259     0.37219064
 h      3.27393391    -0.50275501    -0.12425946
 c     -2.42590120    -0.17118632    -0.53781992
 h     -2.44599416    -0.07972578    -1.62914916
 h     -2.60088889    -1.20408290    -0.43456347
 h     -3.15949414     0.48862084    -0.00520497
 h     -0.59939567     1.15845998     1.88925131
          17

 c      1.35806093    -0.48047050    -0.07964652
 c     -0.01261460    -1.04992305     0.39371489
 c     -0.98723159    -0.17143825    -0.05100753
 c     -1.08870069     1.04645395     0.94070052
 c     -0.28923991     1.06918350    -0.52063192
 c      1.16719136     0.79769125    -0.64471827
 h     -0.24492401    -2.05203122     0.57253571
 h     -2.08391496     1.31947242     0.78127584
 h     -0.63970829     1.73211035    -1.25235892
 h      1.96210498     1.42640489    -0.84655152
 o      2.49600603    -1.01018236     0.36862994
 h      3.31416232    -0.54389878    -0.06542348
 c     -2.42734702    -0.16932995    -0.52192125
 h     -2.41577411    -0.06639304    -1.65654540
 h     -2.57322296    -1.28668930    -0.48969199
 h     -3.17000101     0.54079177    -0.00665140
 h     -0.61916538     1.18367689     1.91441690
          17

 c      1.32910723    -0.48232989    -0.08351688
 c     -0.00841235    -1.05428443     0.39247481
 c     -0.97837475    -0.17499226    -0.04490925
 c     -1.08238835     1.05011863     0.93589352
 c     -0.29306649     1.06612186    -0.52554376
 c      1.17040048     0.79524106    -0.64581004
 h     -0.25441655    -2.05797411     0.55954342
 h     -2.08609793     1.31315783     0.73048378
 h     -0.61279709     1.77670037    -1.24488962
 h      1.99933249     1.49391281    -0.79069698
 o      2.50033335    -1.00434224     0.36416226
 h      3.33574812    -0.59548905     0.00393350
 c     -2.42922772    -0.17017716    -0.50774422
 h     -2.38740090    -0.04847369    -1.67312805
 h     -2.55989743    -1.36209274    -0.54072406
 h     -3.17304331     0.57715808    -0.01685184
 h     -0.63493532     1.20749281     1.93888872
          17

 c      1.30017924    -0.48450746    -0.08595373
 c     -0.00137513    -1.05773459     0.38875362
 c     -0.97071858    -0.17500375    -0.03954204
 c     -1.07405027     1.05432499     0.93061901
 c     -0.29549800     1.06273538    -0.52921575
 c      1.17214332     0.79175566    -0.64486055
 h     -0.26273577    -2.07987772     0.55978309
 h     -2.09247810     1.32137715     0.69041104
 h     -0.59857383     1.82639922    -1.24362775
 h      2.03441791     1.56129034    -0.73861897
 o      2.50454680    -0.99859435     0.35925138
 h      3.34495844    -0.64918684     0.07567934
 c     -2.43148797    -0.17458217    -0.49612133
 h     -2.36198314    -0.02708805    -1.67208526
 h     -2.55968128    -1.41588965    -0.58579902
 h     -3.16818824     0.59370010    -0.03583366
 h     -0.64904987     1.22894758     1.95734102
          17

 c      1.27284310    -0.48723322    -0.08692778
 c      0.00808204    -1.06102303     0.38274483
 c     -0.96474115    -0.17159108    -0.03492523
 c     -1.06430257     1.05933028     0.92507600
 c     -0.29648220     1.05972758    -0.53216999
 c      1.17305612     0.78846080    -0.64196506
 h     -0.26758254    -2.10952503     0.57169770
 h     -2.09567917     1.34298315     0.66348613
 h     -0.59476724     1.87408755    -1.24269453
 h      2.05555798     1.61588021    -0.68936767
 o      2.50716183    -0.99354094     0.35441927
 h      3.35575704    -0.69508625     0.14099880
 c     -2.43387272    -0.18292176    -0.48763485
 h     -2.34055785    -0.00353699    -1.65104657
 h     -2.57147094    -1.44108370    -0.62292309
 h     -3.15680229     0.58943801    -0.06183540
 h     -0.66267322     1.24720259     1.96597733
          17

 c      1.24854267    -0.49064181    -0.08647892
 c      0.01928665    -1.06502173     0.37474640
 c     -0.96079091    -0.16504648    -0.03097326
 c     -1.05378039     1.06531464     0.91930977
 c     -0.29601787     1.05784126    -0.53492958
 c      1.17331587     0.78618591    -0.63712507
 h     -0.26620523    -2.13662422     0.59290608
 h     -2.08981013     1.37626752     0.65114831
 h     -0.59882636     1.91260673    -1.23680509
 h      2.05701524     1.65001406    -0.64360114
 o      2.50686535    -0.98963665     0.34998685
 h      3.38172382    -0.72610493     0.19451545
 c     -2.43600248    -0.19535047    -0.48258523
 h     -2.32379571     0.02096327    -1.61165583
 h     -2.59399089    -1.43518978    -0.65049258
 h     -3.14190609     0.56642608    -0.09145778
 h     -0.67570069     1.26174987     1.96323305
          17

 c      1.22854468    -0.49473439    -0.08473006
 c      0.03139928    -1.07037362     0.36510533
 c     -0.95905621    -0.15580985    -0.02752156
 c     -1.04299231     1.07234677     0.91324700
 c     -0.29411355     1.05764377    -0.53786605
 c      1.17280698     0.78540325    -0.63031594
 h     -0.25647582    -2.15296331     0.62084235
 h     -2.07202980     1.41922262     0.65326912
 h     -0.60861071     1.93692081    -1.22289667
 h      2.03734812     1.66009485    -0.60251000
 o      2.50344625    -0.98693522     0.34593431
 h      3.42166663    -0.74196263     0.23651184
 c     -2.43740607    -0.21193374    -0.48095658
 h     -2.31175669     0.04564952    -1.55967721
 h     -2.62572808    -1.39903656    -0.66747132
 h     -3.12822606     0.52982775    -0.11980104
 h     -0.68690559     1.27250925     1.94997726
          17

 c      1.21390815    -0.49937291    -0.08187850
 c      0.04350292    -1.07737351     0.35418103
 c     -0.95956895    -0.14443531    -0.02436331
 c     -1.03227071     1.08037755     0.90672713
 c     -0.29079515     1.05944457    -0.54117600
 c      1.17123655     0.78626631    -0.62151318
 h     -0.23733180    -2.15388797     0.65315439
 h     -2.04271178     1.46978682     0.66810987
 h     -0.62253597     1.94477494    -1.20027575
 h      1.99824206     1.64583359    -0.56730834
 o      2.49773512    -0.98524026     0.34211645
 h      3.46033322    -0.74666037     0.26945679
 c     -2.43757597    -0.23256355    -0.48233797
 h     -2.30370702     0.07075811    -1.50518289
 h     -2.66508289    -1.33769914    -0.67372820
 h     -3.12175447     0.48722209    -0.14105069
 h     -0.69411982     1.27982763     1.92945540
          17

 c      1.20545552    -0.50430451    -0.07816491
 c      0.05470991    -1.08596069     0.34231043
 c     -0.96223255    -0.13155896    -0.02129228
 c     -1.02175889     1.08925462     0.89954710
 c     -0.28612081     1.06326358    -0.54488735
 c      1.16813567     0.78856335    -0.61070977
 h     -0.20885978    -2.13843519     0.68799737
 h     -2.00493730     1.52619298     0.69266140
 h     -0.63964304     1.93681925    -1.17040510
 h      1.94470689     1.61066259    -0.53892735
 o      2.49070097    -0.98438075     0.33846012
 h      3.48209375    -0.74392078     0.29476500
 c     -2.43607811    -0.25652688    -0.48587409
 h     -2.29827258     0.09790786    -1.46112295
 h     -2.71115114    -1.26373817    -0.67084280
 h     -3.12772612     0.44608985    -0.14995021
 h     -0.69449780     1.28434385     1.90680656
          17

 c      1.20371108    -0.50922030    -0.07382631
 c      0.06429510    -1.09571998     0.32975943
 c     -0.96686024    -0.11786886    -0.01813973
 c     -1.01143037     1.09876360     0.89155357
 c     -0.28018009     1.06880661    -0.54885895
 c      1.16275166     0.79157781    -0.59795274
 h     -0.17228738    -2.10924913     0.72438451
 h     -1.96345903     1.58727167     0.72325919
 h     -0.65978066     1.91675754    -1.13678628
 h      1.88656442     1.56348649    -0.51762888
 o      2.48296520    -0.98428984     0.33496291
 h      3.47810668    -0.73576400     0.31272800
 c     -2.43259314    -0.28183052    -0.49045703
 h     -2.29436291     0.12915066    -1.43827517
 h     -2.76580060    -1.20103536    -0.66315822
 h     -3.14731095     0.41021715    -0.14377008
 h     -0.68502256     1.28668448     1.88773238
          17

 c      1.20881400    -0.51383002    -0.06905274
 c      0.07181468    -1.10588591     0.31666470
 c     -0.97319956    -0.10407115    -0.01479863
 c     -1.00115417     1.10871494     0.88278712
 c     -0.27308480     1.07547242    -0.55278571
 c      1.15394752     0.79396457    -0.58339863
 h     -0.12987364    -2.07239570     0.76263219
 h     -1.92303332     1.65229836     0.75636212
 h     -0.68384147     1.89126929    -1.10475401
 h      1.83993338     1.52043659    -0.50253786
 o      2.47474952    -0.98499044     0.33164539
 h      3.44693610    -0.72265077     0.32325903
 c     -2.42684518    -0.30540469    -0.49527231
 h     -2.29245890     0.16421780    -1.43890503
 h     -2.83491416    -1.17886529    -0.65687647
 h     -3.17614864     0.37847454    -0.12319539
 h     -0.66333122     1.28703210     1.87623161
          17

 c      1.22043707    -0.51793963    -0.06396309
 c      0.07715631    -1.11544164     0.30300971
 c     -0.98093464    -0.09083240    -0.01122489
 c     -0.99079309     1.11904614     0.87360059
 c     -0.26499438     1.08248140    -0.55627207
 c      1.14056466     0.79414464    -0.56731522
 h     -0.08446554    -2.03620317     0.80453772
 h     -1.88654753     1.72020275     0.78922786
 h     -0.71354150     1.86868641    -1.08050407
 h      1.82334470     1.50067669    -0.49194506
 o      2.46589125    -0.98660159     0.32852802
 h      3.39445037    -0.70339492     0.32634535
 c     -2.41913821    -0.32540485    -0.50034850
 h     -2.29467677     0.19898924    -1.45637276
 h     -2.92009422    -1.20590684    -0.65484825
 h     -3.20656477     0.34716328    -0.09140710
 h     -0.62857857     1.28487517     1.87251740
          17

 c      1.23774072    -0.52149559    -0.05861551
 c      0.08048201    -1.12341747     0.28872032
 c     -0.98969891    -0.07872172    -0.00742413
 c     -0.98027691     1.12986702     0.86463502
 c     -0.25626292     1.08919600    -0.55902048
 c      1.12268428     0.79163377    -0.54994774
 h     -0.03862064    -2.00804408     0.85236171
 h     -1.85403840     1.78874716     0.82017691
 h     -0.74994697     1.85555460    -1.06882819
 h      1.84333959     1.51107651    -0.48519171
 o      2.45585169    -0.98939026     0.32563246
 h      3.33421331    -0.67449082     0.32222604
 c     -2.41100237    -0.34238138    -0.50635654
 h     -2.30340987     0.22742452    -1.48074163
 h     -3.00915081    -1.26140806    -0.65468322
 h     -3.23085268     0.31268037    -0.05261836
 h     -0.58180727     1.27923784     1.87282121
          17

 c      1.25937322    -0.52454550    -0.05306082
 c      0.08211424    -1.12928779     0.27390034
 c     -0.99911940    -0.06818984    -0.00344191
 c     -0.96960000     1.14141120     0.85665201
 c     -0.24766255     1.09546112    -0.56103065
 c      1.10231118     0.78763450    -0.53146354
 h      0.00609430    -1.99017093     0.90626909
 h     -1.82333150     1.85439995     0.84832180
 h     -0.79115273     1.85297869    -1.07076275
 h      1.88665529     1.53902786    -0.48326251
 o      2.44398200    -0.99378874     0.32300396
 h      3.28417233    -0.63013558     0.31134564
 c     -2.40429319    -0.35742663    -0.51387123
 h     -2.32017313     0.24423959    -1.50346455
 h     -3.08551001    -1.32107681    -0.65355677
 h     -3.24322195     0.27266834    -0.01107348
 h     -0.52559039     1.26924150     1.87127172
          17

 c      1.28350426    -0.52711590    -0.04742424
 c      0.08246395    -1.13309317     0.25900217
 c     -1.00885192    -0.05956575     0.00063765
 c     -0.95876082     1.15392002     0.85033150
 c     -0.24041254     1.10160719    -0.56259396
 c      1.08220785     0.78374545    -0.51208191
 h      0.04878215    -1.97874767     0.96246063
 h     -1.79167574     1.91312889     0.87320393
 h     -0.83168215     1.85674109    -1.08363388
 h      1.93347778     1.56693948    -0.48671691
 o      2.43038887    -1.00015235     0.32074208
 h      3.25404020    -0.56647688     0.29424437
 c     -2.40029977    -0.37114939    -0.52308210
 h     -2.34534594     0.24615870    -1.51894118
 h     -3.13780552    -1.37057927    -0.65039140
 h     -3.24046712     0.22630693     0.02953453
 h     -0.46327724     1.25455314     1.86225341
          17

 c      1.30790101    -0.52910462    -0.04196310
 c      0.08199886    -1.13517036     0.24472355
 c     -1.01859454    -0.05305121     0.00469151
 c     -0.94771073     1.16752143     0.84612972
 c     -0.23589988     1.10812714    -0.56410117
 c      1.06477198     0.78097506    -0.49210286
 h      0.08838569    -1.96726846     1.01439754
 h     -1.75709104     1.96155850     0.89467397
 h     -0.86466732     1.86091086    -1.10331720
 h      1.96921587     1.58334673    -0.49480893
 o      2.41658822    -1.00834651     0.31898962
 h      3.23552746    -0.48847138     0.27197649
 c     -2.39965240    -0.38383920    -0.53385911
 h     -2.37841481     0.23210565    -1.52450658
 h     -3.16032258    -1.40356532    -0.64528608
 h     -3.22205338     0.17429750     0.06643740
 h     -0.39827983     1.23551772     1.84192779
          17

 c      1.33011511    -0.53025783    -0.03705846
 c      0.08118616    -1.13583085     0.23176556
 c     -1.02808820    -0.04872073     0.00855632
 c     -0.93633847     1.18215722     0.84422142
 c     -0.23530408     1.11537413    -0.56587108
 c      1.05172676     0.77972561    -0.47184755
 h      0.12341559    -1.95036345     1.05560845
 h     -1.71899936     1.99779202     0.91290024
 h     -0.88445370     1.86090510    -1.12623871
 h      1.98596381     1.58328784    -0.50600774
 o      2.40476939    -1.01782828     0.31788928
 h      3.21299105    -0.40848794     0.24658233
 c     -2.40246267    -0.39575090    -0.54584769
 h     -2.41831198     0.20317464    -1.52025235
 h     -3.15096628    -1.41806585    -0.63883647
 h     -3.19007202     0.11876945     0.09814274
 h     -0.33356962     1.21306773     1.80881926
          17

 c      1.34778830    -0.53024651    -0.03313912
 c      0.08041894    -1.13521880     0.22067238
 c     -1.03711245    -0.04653122     0.01202428
 c     -0.92447945     1.19755980     0.84449824
 c     -0.23932001     1.12342382    -0.56807543
 c      1.04407945     0.78005736    -0.45162973
 h      0.15221674    -1.92536027     1.08154534
 h     -1.67837796     2.02183122     0.92841104
 h     -0.88787412     1.85451033    -1.15016428
 h      1.98066597     1.56597548    -0.51854267
 o      2.39679293    -1.02805570     0.31756031
 h      3.17656727    -0.33906562     0.22068205
 c     -2.40841083    -0.40723570    -0.55851633
 h     -2.46374944     0.16273038    -1.50916471
 h     -3.11006440    -1.41488228    -0.63182769
 h     -3.14914523     0.06312191     0.12483326
 h     -0.27133555     1.18854221     1.76386249
          17

 c      1.35901163    -0.52881819    -0.03056476
 c      0.07996336    -1.13329627     0.21177911
 c     -1.04548145    -0.04633805     0.01483826
 c     -0.91193725     1.21326842     0.84659848
 c     -0.24801866     1.13203953    -0.57070874
 c      1.04208441     0.78187517    -0.43176548
 h      0.17330380    -1.89230245     1.09017732
 h     -1.63768203     2.03572815     0.94215304
 h     -0.87452220     1.84186615    -1.17437139
 h      1.95393195     1.53347866    -0.53072566
 o      2.39380819    -1.03864319     0.31806481
 h      3.12451361    -0.28908202     0.19685553
 c     -2.41676035    -0.41868965    -0.57117254
 h     -2.51359329     0.11644433    -1.49730844
 h     -3.04041405    -1.39790338    -0.62513410
 h     -3.10597300     0.01159266     0.14857916
 h     -0.21273162     1.16344080     1.71015111
          17

 c      1.36264086    -0.52596291    -0.02951119
 c      0.07993220    -1.12985909     0.20519596
 c     -1.05304129    -0.04791070     0.01669379
 c     -0.89851365     1.22868441     0.84996623
 c     -0.26084136     1.14068532    -0.57356275
 c      1.04519705     0.78495776    -0.41258064
 h      0.18560170    -1.85366169     1.08213762
 h     -1.60053069     2.04338338     0.95551700
 h     -0.84669858     1.82530322    -1.19978575
 h      1.91031864     1.49086513    -0.54127423
 o      2.39616710    -1.04930427     0.31935948
 h      3.06110304    -0.26311297     0.17728128
 c     -2.42635983    -0.43023129    -0.58300238
 h     -2.56723610     0.07150436    -1.49293381
 h     -2.94836640    -1.37629258    -0.61966059
 h     -3.06799938    -0.03177488     0.17271054
 h     -0.15778463     1.13916772     1.65237387
          17

 c      1.35846108    -0.52200464    -0.02990770
 c      0.08027003    -1.12454827     0.20078087
 c     -1.05966640    -0.05094227     0.01725614
 c     -0.88405034     1.24317554     0.85394711
 c     -0.27672690     1.14859254    -0.57621949
 c      1.05202261     0.78883291    -0.39437303
 h      0.18862998    -1.81423022     1.06094887
 h     -1.57091287     2.04965773     0.97024510
 h     -0.80903968     1.80905877    -1.22909106
 h      1.86002814     1.44752764    -0.54992083
 o      2.40341867    -1.05981768     0.32128168
 h      2.99490012    -0.26109273     0.16340667
 c     -2.43577092    -0.44110902    -0.59322632
 h     -2.62456309     0.03416467    -1.50304176
 h     -2.84467676    -1.36771347    -0.61618831
 h     -3.04122159    -0.06476190     0.19982425
 h     -0.10568566     1.11692694     1.59591731
          17

 c      1.34714987    -0.51755450    -0.03145609
 c      0.08074350    -1.11687718     0.19811476
 c     -1.06525253    -0.05505134     0.01619376
 c     -0.86848648     1.25624666     0.85792717
 c     -0.29437428     1.15492785    -0.57813095
 c      1.06036698     0.79263689    -0.37732194
 h      0.18261993    -1.78100550     1.03315505
 h     -1.55174985     2.05858347     0.98813178
 h     -0.76723507     1.79815970    -1.26609401
 h      1.82019060     1.41812765    -0.55831875
 o      2.41440098    -1.07012766     0.32360369
 h      2.93783989    -0.27715956     0.15540740
 c     -2.44381582    -0.44958410    -0.60137148
 h     -2.68502579     0.00664945    -1.52855322
 h     -2.74083629    -1.39564113    -0.61503745
 h     -3.02846861    -0.08825670     0.22947900
 h     -0.05555844     1.09772989     1.54570315
          17

 c      1.33008806    -0.51334359    -0.03371784
 c      0.08095045    -1.10633809     0.19657862
 c     -1.06970612    -0.05978974     0.01322231
 c     -0.85191205     1.26771513     0.86147025
 c     -0.31259831     1.15908402    -0.57885796
 c      1.06787711     0.79542678    -0.36147684
 h      0.16838551    -1.76225684     1.00726956
 h     -1.54335538     2.07137954     1.01054659
 h     -0.72566775     1.79590030    -1.31338442
 h      1.80924000     1.41802724    -0.56972276
 o      2.42748341    -1.08048513     0.32612687
 h      2.90365244    -0.29905452     0.15168445
 c     -2.45044709    -0.45464457    -0.60739705
 h     -2.74649698    -0.01342393    -1.56308488
 h     -2.64000252    -1.46886391    -0.61592888
 h     -3.02947580    -0.10592205     0.25790972
 h     -0.00738945     1.08243877     1.50515400
          17

 c      1.30913866    -0.51002457    -0.03622216
 c      0.08036125    -1.09266806     0.19565772
 c     -1.07295658    -0.06468974     0.00813913
 c     -0.83456775     1.27775127     0.86436983
 c     -0.33058343     1.16094421    -0.57836852
 c      1.07345837     0.79720974    -0.34705131
 h      0.14680170    -1.76469976     0.99013400
 h     -1.54300774     2.08583441     1.03801385
 h     -0.68571487     1.80133877    -1.36922596
 h      1.83146479     1.45058816    -0.58498494
 o      2.44101609    -1.09128670     0.32871068
 h      2.90331404    -0.31272191     0.14952701
 c     -2.45648261    -0.45758646    -0.61149746
 h     -2.80532389    -0.03049298    -1.59689749
 h     -2.53865675    -1.56656348    -0.61852008
 h     -3.04218249    -0.12242478     0.27996672
 h      0.03750245     1.07187782     1.47590925
          17

 c      1.28646455    -0.50801545    -0.03855433
 c      0.07835874    -1.07620140     0.19534813
 c     -1.07499715    -0.06933547     0.00083586
 c     -0.81678212     1.28675019     0.86661009
 c     -0.34783341     1.16086723    -0.57709502
 c      1.07766416     0.79926887    -0.33463549
 h      0.11834359    -1.78948743     0.98213518
 h     -1.54610402     2.09765820     1.07011411
 h     -0.64668239     1.80964377    -1.42707647
 h      1.87275309     1.50307943    -0.59967720
 o      2.45388746    -1.10245335     0.33116343
 h      2.93821928    -0.31365939     0.14765364
 c     -2.46248062    -0.46051122    -0.61386970
 h     -2.85743856    -0.04844289    -1.62135790
 h     -2.43710051    -1.65955938    -0.62274582
 h     -3.06391319    -0.14179447     0.29121522
 h      0.07682428     1.06680733     1.45820852
          17

 c      1.26433314    -0.50741033    -0.04041227
 c      0.07423491    -1.05797109     0.19620980
 c     -1.07590848    -0.07339281    -0.00869822
 c     -0.79889639     1.29515148     0.86828919
 c     -0.36395284     1.15942701    -0.57568073
 c      1.08145519     0.80310622    -0.32487084
 h      0.08341557    -1.83086933     0.97664414
 h     -1.54791875     2.10253877     1.10571292
 h     -0.60800625     1.81498947    -1.47854805
 h      1.91520360     1.55875650    -0.60776603
 o      2.46572399    -1.11318347     0.33318246
 h      2.99869771    -0.31125244     0.14755338
 c     -2.46852184    -0.46485622    -0.61464814
 h     -2.89936869    -0.06960865    -1.63097814
 h     -2.33994921    -1.72889245    -0.62864113
 h     -3.09205181    -0.16674879     0.28909181
 h      0.10815735     1.06771523     1.45141555
          17

 c      1.24487058    -0.50797952    -0.04162552
 c      0.06722197    -1.03939972     0.19897459
 c     -1.07585731    -0.07659571    -0.02037636
 c     -0.78122151     1.30331307     0.86955031
 c     -0.37851959     1.15717287    -0.57469624
 c      1.08540305     0.80965878    -0.31814659
 h      0.04298510    -1.87924842     0.96472473
 h     -1.54488124     2.09756055     1.14331330
 h     -0.57031294     1.81300369    -1.51661578
 h      1.94664634     1.60558326    -0.60519582
 o      2.47657286    -1.12254392     0.33448367
 h      3.07045315    -0.31896120     0.15149828
 c     -2.47442811    -0.47136321    -0.61392499
 h     -2.92874303    -0.09479970    -1.62369547
 h     -2.25267344    -1.76606691    -0.63621029
 h     -3.12438858    -0.19869544     0.27328015
 h      0.12973800     1.07460588     1.45442191
          17

 c      1.22982449    -0.50925200    -0.04213266
 c      0.05664559    -1.02187375     0.20416238
 c     -1.07508672    -0.07872485    -0.03402490
 c     -0.76401892     1.31146203     0.87053089
 c     -0.39108181     1.15452532    -0.57449818
 c      1.08968891     0.81921265    -0.31457089
 h     -0.00138843    -1.92519002     0.93963173
 h     -1.53517770     2.08175223     1.18138392
 h     -0.53525794     1.80159570    -1.53709376
 h      1.96081221     1.63691015    -0.59030351
 o      2.48655035    -1.12997695     0.33491124
 h      3.14077242    -0.34558699     0.16065156
 c     -2.47987014    -0.48041536    -0.61176705
 h     -2.94451858    -0.12351551    -1.60070971
 h     -2.18006224    -1.76869684    -0.64541702
 h     -3.15934738    -0.23796786     0.24570533
 h      0.14091017     1.08688567     1.46590490
          17

 c      1.22038090    -0.51064701    -0.04192742
 c      0.04215286    -1.00646362     0.21194055
 c     -1.07390120    -0.07959637    -0.04939996
 c     -0.74748468     1.31968994     0.87132530
 c     -0.40119640     1.15175472    -0.57518682
 c      1.09426210     0.83153415    -0.31403402
 h     -0.04797477    -1.96156957     0.89825239
 h     -1.51897006     2.05613374     1.21863427
 h     -0.50504440     1.78092379    -1.53893625
 h      1.95546017     1.65001915    -0.56319019
 o      2.49568388    -1.13536707     0.33444050
 h      3.20084058    -0.39362401     0.17476523
 c     -2.48437617    -0.49224939    -0.60819077
 h     -2.94720449    -0.15401722    -1.56652287
 h     -2.12597816    -1.73776763    -0.65620685
 h     -3.19614800    -0.28410477     0.21027702
 h      0.14226078     1.10335269     1.48448361
          17

 c      1.21706396    -0.51160158    -0.04100018
 c      0.02389150    -0.99380384     0.22212905
 c     -1.07264184    -0.07906564    -0.06620270
 c     -0.73172968     1.32796655     0.87195680
 c     -0.40846352     1.14897791    -0.57658116
 c      1.09890396     0.84597139    -0.31625477
 h     -0.09527085    -1.98417647     0.84075348
 h     -1.49843720     2.02353195     1.25424733
 h     -0.48205029     1.75329836    -1.52436008
 h      1.93152026     1.64541672    -0.52530513
 o      2.50384330    -1.13895380     0.33314540
 h      3.24626156    -0.46024096     0.19245800
 c     -2.48734750    -0.50699299    -0.60309556
 h     -2.93908647    -0.18330117    -1.52902293
 h     -2.09323829    -1.67699207    -0.66854099
 h     -3.23474888    -0.33616468     0.17220263
 h      0.13552305     1.12227863     1.50880990
          17

 c      1.21975472    -0.51165100    -0.03930298
 c      0.00254526    -0.98406455     0.23424325
 c     -1.07164685    -0.07704557    -0.08408665
 c     -0.71676979     1.33616811     0.87237112
 c     -0.41255058     1.14614906    -0.57818704
 c      1.10317267     0.86146840    -0.32079994
 h     -0.14225137    -1.99192470     0.76991903
 h     -1.47753796     1.98813032     1.28800887
 h     -0.46857214     1.72325256    -1.49915259
 h      1.89364387     1.62741422    -0.47936333
 o      2.51066761    -1.14125796     0.33117152
 h      3.27767278    -0.53818612     0.21147905
 c     -2.48820297    -0.52449899    -0.59622104
 h     -2.92400924    -0.20732374    -1.49857988
 h     -2.08288877    -1.59421448    -0.68250313
 h     -3.27529755    -0.39306661     0.13668061
 h      0.12327166     1.14158567     1.53758001
          17

 c      1.22783288    -0.51045350    -0.03675087
 c     -0.02079151    -0.97695866     0.24754806
 c     -1.07120342    -0.07354279    -0.10265789
 c     -0.70255482     1.34413814     0.87247580
 c     -0.41320788     1.14307303    -0.57920845
 c      1.10626922     0.87650461    -0.32711203
 h     -0.18855384    -1.98727565     0.69061409
 h     -1.46115635     1.95453089     1.32013179
 h     -0.46662013     1.69739444    -1.47259157
 h      1.85173261     1.60567748    -0.42919492
 o      2.51549968    -1.14300038     0.32870975
 h      3.30145930    -0.61688843     0.22903583
 c     -2.48677599    -0.54388297    -0.58725904
 h     -2.90597823    -0.22204884    -1.48462729
 h     -2.09210622    -1.50549357    -0.69873943
 h     -3.31709521    -0.45381634     0.10730303
 h      0.10840212     1.15911458     1.56942784
          17

 c      1.24037986    -0.50779161    -0.03324933
 c     -0.04482771    -0.97177274     0.26114466
 c     -1.07151609    -0.06871115    -0.12147527
 c     -0.68905749     1.35178003     0.87224226
 c     -0.41028031     1.13952412    -0.57874676
 c      1.10702835     0.88914997    -0.33461871
 h     -0.23463152    -1.97661750     0.60907833
 h     -1.45346473     1.92636728     1.35058146
 h     -0.47774142     1.68300482    -1.45527699
 h      1.82104713     1.59544291    -0.37869443
 o      2.51749759    -1.14489875     0.32594886
 h      3.32796729    -0.68555313     0.24251885
 c     -2.48386903    -0.56285539    -0.57609410
 h     -2.88690122    -0.22534051    -1.49036346
 h     -2.11072870    -1.44087756    -0.71983531
 h     -3.35776583    -0.51744775     0.08515869
 h      0.09348588     1.17294342     1.60271542
          17

 c      1.25635654    -0.50357496    -0.02872554
 c     -0.06828747    -0.96750619     0.27412824
 c     -1.07271751    -0.06290786    -0.14006425
 c     -0.67638008     1.35913208     0.87182843
 c     -0.40373593     1.13552727    -0.57628344
 c      1.10453029     0.89771705    -0.34293519
 h     -0.28166942    -1.96925476     0.53151010
 h     -1.45616732     1.90515767     1.37817439
 h     -0.50274570     1.68464848    -1.45365426
 h      1.81510300     1.61063555    -0.32974184
 o      2.51612284    -1.14732919     0.32301097
 h      3.36399793    -0.73850800     0.25054173
 c     -2.48115051    -0.57812158    -0.56289153
 h     -2.86586733    -0.21816784    -1.51056904
 h     -2.12276717    -1.43829583    -0.75168548
 h     -3.39355252    -0.58271285     0.06935458
 h      0.08023557     1.18166763     1.63535220
          17

 c      1.27471059    -0.49783404    -0.02314977
 c     -0.09008678    -0.96325636     0.28579708
 c     -1.07489468    -0.05669376    -0.15793933
 c     -0.66478675     1.36635510     0.87161770
 c     -0.39374731     1.13160399    -0.57211123
 c      1.09919353     0.90188499    -0.35188542
 h     -0.33081826    -1.97330602     0.46211702
 h     -1.46790476     1.89028733     1.40028237
 h     -0.54102401     1.70103729    -1.46502634
 h      1.83299325     1.65108112    -0.28225062
 o      2.51162340    -1.15019302     0.31993354
 h      3.40541719    -0.77741140     0.25325647
 c     -2.47947322    -0.58868064    -0.54838148
 h     -2.84098747    -0.20377924    -1.53528925
 h     -2.12326745    -1.50525518    -0.79764883
 h     -3.42065620    -0.64778111     0.05843317
 h      0.06933441     1.18455597     1.66483529
          17

 c      1.29443300    -0.49067594    -0.01654951
 c     -0.10948577    -0.95871267     0.29575362
 c     -1.07807658    -0.05073808    -0.17462799
 c     -0.65463268     1.37364052     0.87211499
 c     -0.38078248     1.12865349    -0.56716170
 c      1.09271293     0.90267206    -0.36124969
 h     -0.38180957    -1.99019414     0.40233509
 h     -1.48523212     1.88003773     1.41356923
 h     -0.58987211     1.72598010    -1.47941568
 h      1.86026231     1.70266266    -0.23725020
 o      2.50482104    -1.15318724     0.31671914
 h      3.44054257    -0.80710449     0.25156008
 c     -2.47823170    -0.59698383    -0.53416648
 h     -2.81133759    -0.18610623    -1.55474324
 h     -2.12318286    -1.60697705    -0.85088350
 h     -3.43631051    -0.71032539     0.05134738
 h      0.06067267     1.18154422     1.68859993
          17

 c      1.31458386    -0.48222184    -0.00901732
 c     -0.12613900    -0.95424994     0.30379742
 c     -1.08219632    -0.04567978    -0.18969784
 c     -0.64626184     1.38111777     0.87376657
 c     -0.36559877     1.12757918    -0.56242779
 c      1.08694582     0.90131412    -0.37069783
 h     -0.43230089    -2.01370399     0.35221100
 h     -1.50420631     1.87270815     1.41516292
 h     -0.64482367     1.75221874    -1.48595206
 h      1.88190165     1.74995591    -0.19752973
 o      2.49656129    -1.15608329     0.31338120
 h      3.45863179    -0.83130505     0.24634661
 c     -2.47678973    -0.60553441    -0.52190039
 h     -2.77750946    -0.16875430    -1.56185011
 h     -2.13166460    -1.70812722    -0.90164093
 h     -3.43904324    -0.76796466     0.04761681
 h      0.05379571     1.17310064     1.70456020
          17

 c      1.33429033    -0.47257848    -0.00070484
 c     -0.13998647    -0.95052693     0.30977910
 c     -1.08706623    -0.04201937    -0.20277303
 c     -0.63993619     1.38881020     0.87681014
 c     -0.34914838     1.12901699    -0.55857380
 c      1.08332956     0.89866709    -0.37990369
 h     -0.47877070    -2.03464654     0.31199584
 h     -1.52157188     1.86723247     1.40348780
 h     -0.70075222     1.77414885    -1.47704946
 h      1.88874299     1.78285272    -0.16607797
 o      2.48742877    -1.15879799     0.30995673
 h      3.45415719    -0.85156509     0.23828239
 c     -2.47489189    -0.61556759    -0.51269425
 h     -2.74141930    -0.15447500    -1.55294473
 h     -2.15119567    -1.78922882    -0.94355205
 h     -3.42880463    -0.81865905     0.04733569
 h      0.04831211     1.16003029     1.71160639
          17

 c      1.35273619    -0.46183892     0.00819276
 c     -0.15110511    -0.94807476     0.31355615
 c     -1.09237631    -0.04007925    -0.21353836
 c     -0.63580128     1.39663383     0.88120025
 c     -0.33246366     1.13325813    -0.55584690
 c      1.08285871     0.89521310    -0.38861221
 h     -0.51784163    -2.04554072     0.28242631
 h     -1.53537681     1.86333621     1.37858714
 h     -0.75283084     1.78854310    -1.44921043
 h      1.87700721     1.79635536    -0.14517746
 o      2.47768604    -1.16137496     0.30650811
 h      3.42760499    -0.86762871     0.22775342
 c     -2.47240474    -0.62749950    -0.50712761
 h     -2.70600032    -0.14485623    -1.52779803
 h     -2.18073006    -1.84165463    -0.97346607
 h     -3.40710354    -0.86092721     0.05122326
 h      0.04413073     1.14329156     1.70988902
          17

 c      1.36915629    -0.45010295     0.01745785
 c     -0.15961106    -0.94713080     0.31500909
 c     -1.09771223    -0.04001364    -0.22173764
 c     -0.63386712     1.40441328     0.88660637
 c     -0.31654259     1.14026911    -0.55412388
 c      1.08614130     0.89119305    -0.39665371
 h     -0.54701956    -2.04243670     0.26431695
 h     -1.54523517     1.86150041     1.34209815
 h     -0.79711503     1.79442932    -1.40252128
 h      1.84675266     1.78914604    -0.13621780
 o      2.46724790    -1.16396962     0.30312843
 h      3.38572802    -0.87769898     0.21473718
 c     -2.46914698    -0.64141451    -0.50535954
 h     -2.67496471    -0.14001054    -1.48959873
 h     -2.21791292    -1.86211793    -0.99008131
 h     -3.37693429    -0.89390739     0.06062745
 h      0.04148928     1.12385695     1.70082535
          17

 c      1.38284320    -0.43750124     0.02687197
 c     -0.16560901    -0.94762270     0.31406163
 c     -1.10259073    -0.04184453    -0.22717767
 c     -0.63399291     1.41190101     0.89247178
 c     -0.30222147     1.14972715    -0.55297258
 c      1.09336782     0.88666216    -0.40395833
 h     -0.56492946    -2.02504689     0.25820085
 h     -1.55237763     1.86284177     1.29700422
 h     -0.83102518     1.79298166    -1.34020781
 h      1.80132016     1.76317677    -0.13956877
 o      2.45568538    -1.16684127     0.29995056
 h      3.34130269    -0.87856034     0.19859682
 c     -2.46487571    -0.65732115    -0.50717027
 h     -2.65258985    -0.13816577    -1.44494047
 h     -2.25985092    -1.85011283    -0.99318058
 h     -3.34230055    -0.91724302     0.07737140
 h      0.04078589     1.10265772     1.68681808
          17

 c      1.39316467    -0.42422202     0.03623726
 c     -0.16915200    -0.94917840     0.31069519
 c     -1.10651138    -0.04549980    -0.22974694
 c     -0.63589133     1.41879956     0.89812788
 c     -0.29003898     1.16103450    -0.55169695
 c      1.10419301     0.88142633    -0.41059941
 h     -0.57145185    -1.99663019     0.26415556
 h     -1.55931962     1.86887749     1.24712912
 h     -0.85400204     1.78767524    -1.26852554
 h      1.74796350     1.72472398    -0.15413499
 o      2.44246978    -1.17028765     0.29713656
 h      3.30904617    -0.86659899     0.17817863
 c     -2.45938186    -0.67521867    -0.51197233
 h     -2.64335462    -0.13547550    -1.40305430
 h     -2.30319860    -1.80756744    -0.98358207
 h     -3.30720625    -0.93076984     0.10329064
 h      0.04223657     1.08063583     1.67071840
          17

 c      1.39959602    -0.41053060     0.04539488
 c     -0.17020258    -0.95112901     0.30495924
 c     -1.10902266    -0.05084494    -0.22944752
 c     -0.63918645     1.42479923     0.90294261
 c     -0.28012539     1.17333340    -0.54939620
 c      1.11761373     0.87488079    -0.41685959
 h     -0.56792392    -1.96400915     0.28178362
 h     -1.56887092     1.88102564     1.19637652
 h     -0.86824792     1.78441498    -1.19651200
 h      1.69896005     1.68646728    -0.17664720
 o      2.42758154    -1.17445281     0.29480478
 h      3.29564416    -0.84080911     0.15289878
 c     -2.45265518    -0.69489377    -0.51889466
 h     -2.65118559    -0.12702185    -1.37291766
 h     -2.34399832    -1.74058298    -0.96390651
 h     -3.27430863    -0.93414020     0.13939924
 h      0.04549355     1.05889151     1.65519157
          17

 c      1.40176938    -0.39679665     0.05424444
 c     -0.16861392    -0.95256924     0.29697162
 c     -1.10979386    -0.05770081    -0.22642817
 c     -0.64353446     1.42963807     0.90645193
 c     -0.27221594     1.18560234    -0.54512128
 c      1.13209536     0.86603420    -0.42322058
 h     -0.55711031    -1.93696880     0.31040112
 h     -1.58257189     1.89986999     1.14795722
 h     -0.87859144     1.79069715    -1.13451534
 h      1.67035736     1.66718394    -0.20187385
 o      2.41183841    -1.17915771     0.29293683
 h      3.29399939    -0.80527495     0.12412465
 c     -2.44504591    -0.71528246    -0.52692229
 h     -2.67820197    -0.10974519    -1.35836730
 h     -2.37761098    -1.66409650    -0.94060942
 h     -3.24390165    -0.92677484     0.18493673
 h      0.04943609     1.03880453     1.64223515
          17

 c      1.39952198    -0.38353916     0.06276623
 c     -0.16418991    -0.95261652     0.28690828
 c     -1.10867405    -0.06584517    -0.22099933
 c     -0.64874219     1.43316284     0.90841271
 c     -0.26591189     1.19693579    -0.53818915
 c      1.14632699     0.85437914    -0.43008924
 h     -0.54220643    -1.92537715     0.34939014
 h     -1.59948227     1.92456961     1.10404377
 h     -0.88985034     1.81262124    -1.09068842
 h      1.67367676     1.68128955    -0.22602987
 o      2.39638225    -1.18399535     0.29139475
 h      3.29074620    -0.76727882     0.09480049
 c     -2.43728438    -0.73364160    -0.53482640
 h     -2.72343807    -0.08533899    -1.35543110
 h     -2.39943220    -1.60826853    -0.92693867
 h     -3.21392299    -0.90843099     0.23684612
 h      0.05229885     1.02199617     1.63304156
          17

 c      1.39291298    -0.37146170     0.07103621
 c     -0.15684232    -0.95089523     0.27502400
 c     -1.10570847    -0.07499507    -0.21361465
 c     -0.65478953     1.43535174     0.90876659
 c     -0.26107706     1.20691352    -0.52849076
 c      1.16008189     0.84116879    -0.43748469
 h     -0.52469706    -1.93365589     0.39812439
 h     -1.61637789     1.95289695     1.06598779
 h     -0.90252305     1.85084362    -1.06736617
 h      1.70628151     1.72349946    -0.25065048
 o      2.38207298    -1.18853762     0.29001463
 h      3.27553560    -0.73372884     0.06793692
 c     -2.43021227    -0.74620089    -0.54121323
 h     -2.78272180    -0.05964727    -1.35543452
 h     -2.40719640    -1.61065997    -0.93992446
 h     -3.18105896    -0.88002302     0.29014326
 h      0.05207737     1.01011894     1.62816677
          17

 c      1.38219898    -0.36141075     0.07921057
 c     -0.14669179    -0.94785557     0.26173840
 c     -1.10109799    -0.08477666    -0.20481945
 c     -0.66174913     1.43629025     0.90756825
 c     -0.25792991     1.21569577    -0.51647681
 c      1.17386210     0.82894762    -0.44524821
 h     -0.50304611    -1.95711083     0.45491778
 h     -1.62919793     1.98189451     1.03472339
 h     -0.91173678     1.89971095    -1.06113883
 h      1.75586256     1.77375410    -0.27992008
 o      2.36931010    -1.19244840     0.28867124
 h      3.24393420    -0.70936145     0.04565768
 c     -2.42444360    -0.75190392    -0.54581416
 h     -2.85002916    -0.03933263    -1.35015997
 h     -2.40256499    -1.67510548    -0.98171564
 h     -3.14238047    -0.84392541     0.33921973
 h      0.04698886     1.00458205     1.62780459
          17

 c      1.36777477    -0.35423601     0.08746947
 c     -0.13396595    -0.94451864     0.24768405
 c     -1.09515011    -0.09473273    -0.19519779
 c     -0.66968942     1.43612671     0.90493766
 c     -0.25674625     1.22374573    -0.50287402
 c      1.18807034     0.82006863    -0.45334689
 h     -0.47408658    -1.98488943     0.51614319
 h     -1.63462640     2.00871415     1.01097982
 h     -0.91082673     1.95062177    -1.06617458
 h      1.81066081     1.81342809    -0.31637448
 o      2.35807241    -1.19552982     0.28730851
 h      3.19711853    -0.69623702     0.02882010
 c     -2.42033270    -0.75316363    -0.54977997
 h     -2.91904350    -0.02944431    -1.33433442
 h     -2.38900626    -1.76559509    -1.03545512
 h     -3.09654375    -0.80360553     0.37935153
 h      0.03581016     1.00630594     1.63200925
          17

 c      1.35011177    -0.35059770     0.09593145
 c     -0.11884651    -0.94194651     0.23362083
 c     -1.08824750    -0.10438046    -0.18533784
 c     -0.67862079     1.43503210     0.90105048
 c     -0.25758332     1.23151509    -0.48845535
 c      1.20278038     0.81603599    -0.46184007
 h     -0.43533290    -2.00604232     0.57681316
 h     -1.63104045     2.03126186     0.99527108
 h     -0.89492410     1.99564311    -1.07698858
 h      1.86287213     1.83127918    -0.36029853
 o      2.34796558    -1.19776937     0.28596604
 h      3.14150677    -0.69330995     0.01668082
 c     -2.41800096    -0.75235386    -0.55410938
 h     -2.98412624    -0.03275834    -1.30577054
 h     -2.36991439    -1.84886084    -1.08483354
 h     -3.04413558    -0.76304513     0.40767329
 h      0.01803192     1.01556899     1.64080460
          17

 c      1.32973589    -0.35078194     0.10456564
 c     -0.10145330    -0.94091590     0.22029648
 c     -1.08079430    -0.11326767    -0.17579970
 c     -0.68847786     1.43316849     0.89614882
 c     -0.26021205     1.23929730    -0.47395939
 c      1.21784168     0.81745956    -0.47072273
 h     -0.38597885    -2.01306008     0.63186259
 h     -1.61887160     2.04857894     0.98780885
 h     -0.86214415     2.02911540    -1.08944145
 h      1.90797015     1.82224345    -0.41063384
 o      2.33826136    -1.19938927     0.28480633
 h      3.08841211    -0.69594967     0.00652709
 c     -2.41733357    -0.75072832    -0.55915625
 h     -3.04093409    -0.04976790    -1.26495571
 h     -2.34811594    -1.90742123    -1.12084634
 h     -2.98748181    -0.72623351     0.42365610
 h     -0.00612906     1.03196268     1.65419663
          17

 c      1.30727113    -0.35459438     0.11313697
 c     -0.08193922    -0.94183856     0.20834729
 c     -1.07314883    -0.12100521    -0.16708724
 c     -0.69911627     1.43066197     0.89055451
 c     -0.26416279     1.24719436    -0.46007557
 c      1.23295919     0.82413018    -0.47982576
 h     -0.32676512    -2.00253168     0.67709987
 h     -1.60059793     2.06103191     0.98844023
 h     -0.81336638     2.04793940    -1.10086739
 h      1.94381905     1.78569692    -0.46567016
 o      2.32807731    -1.20079509     0.28408976
 h      3.05126197    -0.69700738    -0.00585636
 c     -2.41798169    -0.74891865    -0.56487544
 h     -3.08696289    -0.07870896    -1.21472073
 h     -2.32584198    -1.93388515    -1.13938864
 h     -2.93017793    -0.69680372     0.42921233
 h     -0.03583871     1.05445361     1.67209947
          17

 c      1.28353205    -0.36137071     0.12121083
 c     -0.06060870    -0.94478065     0.19824438
 c     -1.06557073    -0.12727987    -0.15962702
 c     -0.71032354     1.42758411     0.88467597
 c     -0.26878595     1.25511216    -0.44742429
 c      1.24765797     0.83509549    -0.48880362
 h     -0.25959020    -1.97482713     0.70975175
 h     -1.58040113     2.07028461     0.99663473
 h     -0.75175257     2.05158535    -1.11013882
 h      1.97072572     1.72509138    -0.52344508
 o      2.31685321    -1.20228473     0.28401102
 h      3.03799227    -0.69162539    -0.02349205
 c     -2.41935976    -0.74738894    -0.57103176
 h     -3.12217601    -0.11549999    -1.16000966
 h     -2.30485154    -1.92583507    -1.13886617
 h     -2.87644143    -0.67780312     0.42841545
 h     -0.06984097     1.08153280     1.69418996
          17

 c      1.25960488    -0.37009286     0.12821742
 c     -0.03800488    -0.94948841     0.19025196
 c     -1.05819991    -0.13184871    -0.15375270
 c     -0.72186688     1.42396122     0.87900541
 c     -0.27330694     1.26274893    -0.43650947
 c      1.26115407     0.84874029    -0.49717250
 h     -0.18722939    -1.93400382     0.72897427
 h     -1.56328243     2.07886112     1.01149077
 h     -0.68229898     2.04221189    -1.11792758
 h      1.99259876     1.64874952    -0.58223779
 o      2.30476511    -1.20374154     0.28450336
 h      3.04453479    -0.68218294    -0.04501777
 c     -2.42066616    -0.74660435    -0.57726253
 h     -3.14953788    -0.15388107    -1.10740218
 h     -2.28650481    -1.88380465    -1.11923264
 h     -2.83027958    -0.67157406     0.42659828
 h     -0.10668504     1.11141806     1.71973244
          17

 c      1.23686118    -0.37955150     0.13354878
 c     -0.01495166    -0.95540200     0.18437493
 c     -1.05107016    -0.13452504    -0.14968845
 c     -0.73359209     1.41983009     0.87410246
 c     -0.27689621     1.26959943    -0.42765760
 c      1.27223572     0.86295161    -0.50433842
 h     -0.11310470    -1.88812474     0.73653822
 h     -1.55355747     2.08910979     1.03168474
 h     -0.61120455     2.02465074    -1.12696689
 h      2.01841842     1.57011168    -0.64149244
 o      2.29248899    -1.20477313     0.28529567
 h      3.05885892    -0.67597947    -0.06559386
 c     -2.42101149    -0.74690529    -0.58305004
 h     -3.17454507    -0.18647656    -1.06376225
 h     -2.27162861    -1.81170056    -1.08222051
 h     -2.79457714    -0.67971507     0.42865200
 h     -0.14491024     1.14226303     1.74745795
          17

 c      1.21688535    -0.38850725     0.13665591
 c      0.00744872    -0.96170973     0.18032309
 c     -1.04414838    -0.13516227    -0.14753143
 c     -0.74553228     1.41531684     0.87056280
 c     -0.27878959     1.27503460    -0.42100731
 c      1.27947854     0.87564635    -0.50963125
 h     -0.04084861    -1.84915272     0.73731690
 h     -1.55328377     2.10190396     1.05533153
 h     -0.54472725     2.00549060    -1.14160426
 h      2.06026346     1.50345729    -0.70257788
 o      2.28069219    -1.20505659     0.28612500
 h      3.06945968    -0.67948327    -0.08037705
 c     -2.41975085    -0.74801958    -0.58764601
 h     -3.20252525    -0.20731803    -1.03383255
 h     -2.25990916    -1.71998402    -1.03289727
 h     -2.77047851    -0.70304846     0.43703135
 h     -0.18313985     1.17233157     1.77559022
          17

 c      1.20132712    -0.39581645     0.13712079
 c      0.02785828    -0.96759050     0.17760838
 c     -1.03738426    -0.13364980    -0.14724034
 c     -0.75793292     1.41066673     0.86895622
 c     -0.27844404     1.27851931    -0.41662195
 c      1.28214796     0.88569377    -0.51252219
 h      0.02649864    -1.83031943     0.73812385
 h     -1.56172949     2.11599211     1.07991409
 h     -0.48768323     1.99059482    -1.16578519
 h      2.12342138     1.45422083    -0.76698646
 o      2.26979817    -1.20448604     0.28685107
 h      3.06943921    -0.69572499    -0.08648554
 c     -2.41694500    -0.74826958    -0.58990759
 h     -3.23464581    -0.21461567    -1.01823448
 h     -2.24840838    -1.63231802    -0.98274128
 h     -2.75741240    -0.74145571     0.45073498
 h     -0.22008507     1.20012102     1.80206678
          17

 c      1.19168929    -0.40052286     0.13468926
 c      0.04484493    -0.97271960     0.17588564
 c     -1.03075349    -0.12991668    -0.14864511
 c     -0.77115352     1.40618391     0.86972554
 c     -0.27563070     1.27987046    -0.41467892
 c      1.28090526     0.89317315    -0.51295341
 h      0.08710198    -1.83963351     0.74358732
 h     -1.57629151     2.12856865     1.10251837
 h     -0.44256904     1.98218780    -1.20009082
 h      2.19845470     1.41623058    -0.83261450
 o      2.25995878    -1.20316966     0.28747463
 h      3.05717105    -0.72420296    -0.08342775
 c     -2.41354116    -0.74430542    -0.58823014
 h     -3.26670045    -0.21107880    -1.01398267
 h     -2.23007554    -1.58855378    -0.95069546
 h     -2.75366600    -0.79361730     0.46609226
 h     -0.25450171     1.22443449     1.82491768
          17

 c      1.18905656    -0.40194387     0.12927128
 c      0.05719634    -0.97759999     0.17527835
 c     -1.02427360    -0.12394615    -0.15148034
 c     -0.78550947     1.40213657     0.87306612
 c     -0.27039419     1.27932171    -0.41550654
 c      1.27716812     0.89856805    -0.51128412
 h      0.13978835    -1.87441305     0.75217622
 h     -1.59403250     2.13651190     1.12034055
 h     -0.41001183     1.97824419    -1.24062663
 h      2.26861928     1.38079063    -0.89410485
 o      2.25104865    -1.20140838     0.28813872
 h      3.03651910    -0.76121766    -0.07322725
 c     -2.41064708    -0.73381034    -0.58162543
 h     -3.29207676    -0.20142396    -1.01687494
 h     -2.19884650    -1.61516524    -0.94974013
 h     -2.75709347    -0.85690245     0.47871177
 h     -0.28515279     1.24438047     1.84267667
          17

 c      1.19380676    -0.39977272     0.12092764
 c      0.06428697    -0.98316800     0.17624758
 c     -1.01799584    -0.11580258    -0.15542861
 c     -0.80114928     1.39869133     0.87884613
 c     -0.26295802     1.27733940    -0.41939288
 c      1.27221099     0.90217846    -0.50798304
 h      0.18309172    -1.92381967     0.75770197
 h     -1.61282650     2.13742515     1.13118247
 h     -0.38975726     1.97464175    -1.28100397
 h      2.32013799     1.34306505    -0.94610711
 o      2.24265660    -1.19967161     0.28912754
 h      3.01703889    -0.80037329    -0.06044172
 c     -2.40836165    -0.71893366    -0.57101157
 h     -3.30521694    -0.18974050    -1.02326741
 h     -2.15983665    -1.68680501    -0.97099504
 h     -2.76554356    -0.92760372     0.48494969
 h     -0.31081058     1.25932890     1.85468591
          17

 c      1.20543822    -0.39413751     0.10985307
 c      0.06624864    -0.99008843     0.17920281
 c     -1.01199746    -0.10566889    -0.16015373
 c     -0.81800623     1.39588514     0.88660820
 c     -0.25366780     1.27439977    -0.42638069
 c      1.26691116     0.90409597    -0.50346997
 h      0.21524813    -1.97572586     0.75390654
 h     -1.63185612     2.13016334     1.13374441
 h     -0.38122504     1.96759049    -1.31514704
 h      2.34495176     1.30204225    -0.98491681
 o      2.23424095    -1.19848357     0.29078967
 h      3.01148217    -0.83461487    -0.05088401
 c     -2.40619716    -0.70324735    -0.55786277
 h     -3.30292089    -0.17861125    -1.03050868
 h     -2.12286390    -1.76273829    -0.99933052
 h     -2.77689671    -1.00140489     0.48215690
 h     -0.33031962     1.26888200     1.86119394
          17

 c      1.22263713    -0.38555636     0.09636300
 c      0.06386827    -0.99841650     0.18428598
 c     -1.00636220    -0.09385474    -0.16531372
 c     -0.83580258     1.39362002     0.89564855
 c     -0.24296379     1.27087083    -0.43620752
 c      1.26183516     0.90433638    -0.49810345
 h      0.23470876    -2.02083539     0.73699267
 h     -1.65169123     2.11496729     1.12771679
 h     -0.38363947     1.95479831    -1.33891081
 h      2.33960933     1.25895569    -1.00855288
 o      2.22564736    -1.19816626     0.29330695
 h      3.02742996    -0.86058480    -0.04781316
 c     -2.40376835    -0.68902793    -0.54315284
 h     -3.28445186    -0.16918650    -1.03696605
 h     -2.09410174    -1.81861807    -1.02586261
 h     -2.78912358    -1.07383443     0.46878925
 h     -0.34273859     1.27288962     1.86319186
          17

 c      1.24356764    -0.37481684     0.08088799
 c      0.05830039    -1.00765675     0.19135447
 c     -1.00115696    -0.08077589    -0.17055987
 c     -0.85407965     1.39167308     0.90514320
 c     -0.23135166     1.26697675    -0.44835531
 c      1.25732573     0.90294048    -0.49219761
 h      0.24047861    -2.05352851     0.70583047
 h     -1.67412273     2.09332966     1.11371416
 h     -0.39605820     1.93570439    -1.35056656
 h      2.30420845     1.21633366    -1.01661271
 o      2.21755752    -1.19869676     0.29651303
 h      3.05982098    -0.88096632    -0.04893656
 c     -2.40079567    -0.67742853    -0.52746826
 h     -3.25144059    -0.16133346    -1.04208558
 h     -2.07608129    -1.84402467    -1.04682791
 h     -2.80051424    -1.14068644     0.44473820
 h     -0.34756773     1.27150789     1.86199337
          17

 c      1.26624486    -0.36286278     0.06397188
 c      0.05074522    -1.01695517     0.20003278
 c     -0.99641649    -0.06692639    -0.17553147
 c     -0.87225074     1.38972826     0.91428508
 c     -0.21936359     1.26279072    -0.46212201
 c      1.25347449     0.90002048    -0.48600335
 h      0.23225891    -2.07161796     0.66145596
 h     -1.70169592     2.06755542     1.09305563
 h     -0.41744787     1.91142733    -1.35085644
 h      2.24262810     1.17778295    -1.01059948
 o      2.21115478    -1.19990552     0.30004599
 h      3.09559948    -0.90100298    -0.04884856
 c     -2.39697004    -0.66903857    -0.51125024
 h     -3.20766992    -0.15375872    -1.04644386
 h     -2.06937944    -1.83542487    -1.06090182
 h     -2.80995013    -1.19844766     0.41159234
 h     -0.34502214     1.26527013     1.85868599
          17

 c      1.28885175    -0.35073474     0.04626434
 c      0.04221239    -1.02524559     0.20976655
 c     -0.99213465    -0.05285248    -0.17985225
 c     -0.88969330     1.38744696     0.92239591
 c     -0.20751546     1.25823991    -0.47667661
 c      1.24995129     0.89575285    -0.47961586
 h      0.21055038    -2.07628546     0.60664329
 h     -1.73675821     2.03990951     1.06739801
 h     -0.44683646     1.88463047    -1.34288548
 h      2.16430594     1.14830167    -0.99506608
 o      2.20748340    -1.20168953     0.30359276
 h      3.12304833    -0.92450163    -0.04304104
 c     -2.39191559    -0.66413925    -0.49492378
 h     -3.15845917    -0.14427148    -1.05157613
 h     -2.07352468    -1.79257643    -1.06788224
 h     -2.81713636    -1.24471060     0.37270206
 h     -0.33623794     1.25511698     1.85369971
          17

 c      1.30993566    -0.33955655     0.02849939
 c      0.03341642    -1.03131252     0.21987468
 c     -0.98826349    -0.03912301    -0.18313113
 c     -0.90588651     1.38456383     0.92898293
 c     -0.19627723     1.25314049    -0.49112565
 c      1.24576370     0.89032916    -0.47281623
 h      0.17671907    -2.07232436     0.54552914
 h     -1.78010190     2.01156625     1.03836307
 h     -0.48345620     1.85909660    -1.33156725
 h      2.08670554     1.13481908    -0.97938959
 o      2.20714586    -1.20403654     0.30697368
 h      3.13588928    -0.95287021    -0.02938415
 c     -2.38527529    -0.66270251    -0.47896502
 h     -3.10934784    -0.13044117    -1.05923717
 h     -2.08716340    -1.71762570    -1.06842412
 h     -2.82275076    -1.27851030     0.33301403
 h     -0.32325146     1.24234157     1.84675113
          17

 c      1.32849097    -0.33052095     0.01145024
 c      0.02479325    -1.03385851     0.22962963
 c     -0.98472367    -0.02629305    -0.18497050
 c     -0.92053880     1.38095261     0.93372287
 c     -0.18609225     1.24729718    -0.50464378
 c      1.23941354     0.88395725    -0.46508324
 h      0.13281821    -2.06782573     0.48288344
 h     -1.82992000     1.98202656     1.00739044
 h     -0.52660593     1.83863153    -1.32208991
 h      2.03312152     1.14570356    -0.97723609
 o      2.21025570    -1.20697900     0.31013462
 h      3.13367932    -0.98555353    -0.00805537
 c     -2.37688747    -0.66420541    -0.46390633
 h     -3.06436424    -0.11065741    -1.07003050
 h     -2.10766891    -1.61620659    -1.06472658
 h     -2.82841082    -1.30044812     0.29853156
 h     -0.30868106     1.22843456     1.83718866
          17

 c      1.34395279    -0.32483890    -0.00414056
 c      0.01661022    -1.03175170     0.23838967
 c     -0.98142903    -0.01485742    -0.18498400
 c     -0.93362407     1.37660743     0.93639651
 c     -0.17747075     1.24065493    -0.51666598
 c      1.23021023     0.87715719    -0.45631574
 h      0.08094734    -2.07150301     0.42273763
 h     -1.88196057     1.94956801     0.97586271
 h     -0.57494820     1.82542480    -1.31759603
 h      2.01700607     1.18632163    -0.99723586
 o      2.21644107    -1.21056994     0.31313892
 h      3.12181252    -1.02048369     0.01867373
 c     -2.36696575    -0.66733308    -0.45014140
 h     -3.02504772    -0.08495976    -1.08221594
 h     -2.13026815    -1.50058533    -1.06273004
 h     -2.83623136    -1.31234568     0.27514163
 h     -0.29521592     1.21487642     1.82451108
          17

 c      1.35612880    -0.32362106    -0.01764447
 c      0.00908800    -1.02450336     0.24572380
 c     -0.97831543    -0.00520056    -0.18282671
 c     -0.94530871     1.37156287     0.93682313
 c     -0.17108335     1.23340151    -0.52701157
 c      1.21947180     0.87117504    -0.44766456
 h      0.02258952    -2.08720862     0.36713709
 h     -1.93086409     1.91237340     0.94525659
 h     -0.62563631     1.81899087    -1.31771035
 h      2.02772425     1.25263802    -1.03210248
 o      2.22487006    -1.21487959     0.31616258
 h      3.11143993    -1.05449484     0.04669978
 c     -2.35617865    -0.66979780    -0.43742007
 h     -2.99106291    -0.05483660    -1.09185896
 h     -2.14732811    -1.39310347    -1.07596217
 h     -2.84779068    -1.31629163     0.26677018
 h     -0.28511498     1.20295850     1.80878016
          17

 c      1.36508849    -0.32766305    -0.02862951
 c      0.00242610    -1.01257326     0.25140310
 c     -0.97535499     0.00243551    -0.17823308
 c     -0.95582929     1.36582606     0.93482846
 c     -0.16771512     1.22592295    -0.53581278
 c      1.20935722     0.86761121    -0.44082193
 h     -0.04105757    -2.11029909     0.31652404
 h     -1.97177879     1.86948433     0.91711794
 h     -0.67434124     1.81672925    -1.31938022
 h      2.04417142     1.33332062    -1.06602880
 o      2.23447043    -1.21996819     0.31942798
 h      3.11635704    -1.08427399     0.07133473
 c     -2.34542559    -0.66909376    -0.42470119
 h     -2.96160687    -0.02219316    -1.09424723
 h     -2.15077542    -1.31951148    -1.12407041
 h     -2.86289657    -1.31351127     0.27368694
 h     -0.27986832     1.19368050     1.79079831
          17

 c      1.37102546    -0.33721581    -0.03691639
 c     -0.00323772    -0.99710354     0.25529221
 c     -0.97255039     0.00796135    -0.17104310
 c     -0.96538823     1.35935257     0.93024983
 c     -0.16809122     1.21865524    -0.54332043
 c      1.20146086     0.86762495    -0.43695993
 h     -0.10809779    -2.13053133     0.27126650
 h     -2.00150909     1.82119042     0.89289232
 h     -0.71639801     1.81550019    -1.31906245
 h      2.05113646     1.41688106    -1.08664705
 o      2.24452784    -1.22582203     0.32304082
 h      3.14394763    -1.10792632     0.09005635
 c     -2.33517281    -0.66462292    -0.41179825
 h     -2.93630205     0.01145229    -1.08540410
 h     -2.13957185    -1.28496088    -1.21177833
 h     -2.87927314    -1.30398014     0.29250579
 h     -0.28006568     1.18773053     1.77206008
          17

 c      1.37414153    -0.35188116    -0.04258290
 c     -0.00782213    -0.97940609     0.25729473
 c     -0.96993416     0.01143003    -0.16121606
 c     -0.97408901     1.35204993     0.92296043
 c     -0.17270134     1.21195093    -0.54974254
 c      1.19661808     0.87159628    -0.43652640
 h     -0.17567741    -2.13782553     0.23240386
 h     -2.01909848     1.76899867     0.87373378
 h     -0.74812492     1.81290275    -1.31438872
 h      2.04136321     1.49478104    -1.08749324
 o      2.25517213    -1.23234192     0.32689640
 h      3.18790613    -1.12551673     0.10406128
 c     -2.32530013    -0.65780356    -0.40043938
 h     -2.91520081     0.04494662    -1.06293150
 h     -2.12061746    -1.27203687    -1.31724391
 h     -2.89350067    -1.28699067     0.31797914
 h     -0.28546943     1.18551092     1.75452157
          17

 c      1.37460459    -0.37070232    -0.04591046
 c     -0.01124582    -0.96066368     0.25736947
 c     -0.96758137     0.01302450    -0.14884321
 c     -0.98189818     1.34378733     0.91290096
 c     -0.18169136     1.20601061    -0.55516783
 c      1.19510490     0.87921851    -0.43944359
 h     -0.24049900    -2.12557385     0.20140232
 h     -2.02605030     1.71542342     0.86036042
 h     -0.76762546     1.80784467    -1.30481566
 h      2.01277385     1.56135483    -1.06629232
 o      2.26704598    -1.23941737     0.33080153
 h      3.23371204    -1.13785746     0.11624120
 c     -2.31564747    -0.64997798    -0.39245600
 h     -2.89856280     0.07735949    -1.02627038
 h     -2.10103582    -1.26449876    -1.41511465
 h     -2.90222802    -1.26199670     0.34492397
 h     -0.29527287     1.18719013     1.74021947
          17

 c      1.37258513    -0.39238691    -0.04730021
 c     -0.01338106    -0.94186000     0.25555641
 c     -0.96561544     0.01305399    -0.13415076
 c     -0.98862315     1.33441572     0.90011673
 c     -0.19482122     1.20086549    -0.55954065
 c      1.19674575     0.88972739    -0.44529936
 h     -0.29939300    -2.09128595     0.17972115
 h     -2.02622426     1.66365730     0.85298610
 h     -0.77510255     1.80069264    -1.29171511
 h      1.96664297     1.61334250    -1.02356467
 o      2.28068016    -1.24697180     0.33461752
 h      3.26848516    -1.14546904     0.12871972
 c     -2.30618764    -0.64180250    -0.38874017
 h     -2.88691499     0.10832559    -0.97665905
 h     -2.08516635    -1.25427131    -1.48995597
 h     -2.90297048    -1.22923420     0.36932510
 h     -0.30849087     1.19277819     1.73078394
          17

 c      1.36833091    -0.41554915    -0.04719349
 c     -0.01403732    -0.92377566     0.25198654
 c     -0.96420697     0.01194396    -0.11749162
 c     -0.99393840     1.32380846     0.88479243
 c     -0.21147701     1.19639046    -0.56266250
 c      1.20090314     0.90206529    -0.45343227
 h     -0.34972755    -2.03641327     0.16853656
 h     -2.02511229     1.61706816     0.85135691
 h     -0.77287793     1.79326822    -1.27827440
 h      1.90740256     1.65027032    -0.96234772
 o      2.29621014    -1.25494893     0.33829077
 h      3.28529007    -1.14842406     0.14216652
 c     -2.29692602    -0.63354661    -0.38945928
 h     -2.88113472     0.13842828    -0.91681668
 h     -2.07536379    -1.23810555    -1.53439539
 h     -2.89445727    -1.19000586     0.38871561
 h     -0.32435125     1.20219386     1.72696288
          17

 c      1.36223272    -0.43889315    -0.04601600
 c     -0.01295855    -0.90695019     0.24687819
 c     -0.96356694     0.01020852    -0.09932961
 c     -0.99751313     1.31192527     0.86727116
 c     -0.23074592     1.19235044    -0.56423559
 c      1.20641675     0.91487675    -0.46292921
 h     -0.38984429    -1.96646558     0.16859747
 h     -2.02807600     1.57851343     0.85488790
 h     -0.76499789     1.78857350    -1.26907872
 h      1.84358168     1.67615256    -0.88864337
 o      2.31333290    -1.26329200     0.34183204
 h      3.28365883    -1.14640567     0.15597199
 c     -2.28783458    -0.62532105    -0.39443262
 h     -2.88222231     0.16908873    -0.85027717
 h     -2.07296406    -1.21482379    -1.54541238
 h     -2.87671330    -1.14671983     0.40222039
 h     -0.34251431     1.21527789     1.72833359
          17

 c      1.35485166    -0.46132199    -0.04414520
 c     -0.00981738    -0.89160199     0.24052380
 c     -0.96392991     0.00840176    -0.08021624
 c     -0.99922520     1.29887954     0.84805716
 c     -0.25157248     1.18850820    -0.56399090
 c      1.21161519     0.92639194    -0.47265098
 h     -0.41969561    -1.89146487     0.18018337
 h     -2.03787295     1.54969418     0.86276944
 h     -0.75605522     1.78982112    -1.26888338
 h      1.78842965     1.70181113    -0.81128775
 o      2.33130249    -1.27194579     0.34530044
 h      3.26966271    -1.13857367     0.16842064
 c     -2.27887867    -0.61711175    -0.40335082
 h     -2.89064611     0.20171481    -0.78047784
 h     -2.07873004    -1.18428873    -1.52260578
 h     -2.85097068    -1.10273697     0.41044378
 h     -0.36301578     1.23174172     1.73333531
          17

 c      1.34689733    -0.48198867    -0.04189568
 c     -0.00422561    -0.87760235     0.23326032
 c     -0.96552575     0.00704485    -0.06076046
 c     -0.99931983     1.28497133     0.82781528
 c     -0.27297174     1.18479823    -0.56190408
 c      1.21471162     0.93464566    -0.48152495
 h     -0.44142082    -1.82555969     0.20328179
 h     -2.05309615     1.53093265     0.87388745
 h     -0.74931834     1.79862408    -1.28044676
 h      1.75630563     1.74280976    -0.73859565
 o      2.34897483    -1.28088343     0.34879387
 h      3.25546536    -1.12324485     0.17686361
 c     -2.27011356    -0.60869285    -0.41578330
 h     -2.90550645     0.23639447    -0.71008802
 h     -2.09284855    -1.14753145    -1.46852469
 h     -2.81937435    -1.06198727     0.41512681
 h     -0.38599175     1.25109314     1.73960545
          17

 c      1.33916958    -0.50029981    -0.03952109
 c      0.00413719    -0.86471700     0.22541741
 c     -0.96854326     0.00653336    -0.04159851
 c     -0.99837621     1.27066946     0.80736555
 c     -0.29418036     1.18146541    -0.55837766
 c      1.21473291     0.93860709    -0.48905854
 h     -0.45857197    -1.78327841     0.23809366
 h     -2.06898353     1.52149535     0.88665854
 h     -0.74543154     1.81345294    -1.30270113
 h      1.75267913     1.80631643    -0.67247972
 o      2.36512578    -1.29011811     0.35240637
 h      3.25480318    -1.09800836     0.17853543
 c     -2.26179655    -0.59949539    -0.43088633
 h     -2.92419216     0.27110660    -0.64109406
 h     -2.11449245    -1.10808117    -1.39141495
 h     -2.78443431    -1.02833118     0.41843474
 h     -0.41134352     1.27258774     1.74448819
          17

 c      1.33250305    -0.51586874    -0.03723483
 c      0.01518261    -0.85317302     0.21729365
 c     -0.97308523     0.00703900    -0.02337476
 c     -0.99712923     1.25656454     0.78765031
 c     -0.31463482     1.17902576    -0.55421934
 c      1.21193212     0.93901046    -0.49528633
 h     -0.47277543    -1.77179569     0.28524794
 h     -2.07986760     1.52014344     0.89906167
 h     -0.74292889     1.82999639    -1.33108371
 h      1.76977075     1.88101639    -0.60933128
 o      2.37913803    -1.29961310     0.35612187
 h      3.27266697    -1.06148474     0.17243709
 c     -2.25445486    -0.58842819    -0.44677854
 h     -2.94299162     0.30220817    -0.57545177
 h     -2.14103052    -1.07508719    -1.31102720
 h     -2.74836026    -1.00481420     0.42198364
 h     -0.43848287     1.29525335     1.74560081
          17

 c      1.32773255    -0.52844985    -0.03523607
 c      0.02813327    -0.84397620     0.20923975
 c     -0.97911626     0.00843700    -0.00673171
 c     -0.99629176     1.24331818     0.76966441
 c     -0.33384618     1.17806953    -0.55043438
 c      1.20704982     0.93738793    -0.50021766
 h     -0.48080767    -1.78616405     0.34466505
 h     -2.08139281     1.52558303     0.90892785
 h     -0.73984261     1.84316790    -1.35973576
 h      1.79531149     1.94790010    -0.54665802
 o      2.39135121    -1.30913622     0.35974750
 h      3.30006972    -1.01573895     0.16051735
 c     -2.24880638    -0.57375262    -0.46013847
 h     -2.95832100     0.32580149    -0.51555955
 h     -2.16810252    -1.06637152    -1.26229540
 h     -2.71267374    -0.99316586     0.42619401
 h     -0.46622150     1.31801418     1.74137195
          17

 c      1.32564425    -0.53790043    -0.03371702
 c      0.04171162    -0.83846865     0.20174859
 c     -0.98640560     0.01031084     0.00771697
 c     -0.99643857     1.23161507     0.75435860
 c     -0.35131955     1.17906210    -0.54799594
 c      1.20067881     0.93496545    -0.50366903
 h     -0.47651796    -1.81388185     0.41419150
 h     -2.07165648     1.53673884     0.91431023
 h     -0.73489569     1.84897144    -1.38363606
 h      1.81995797     1.99265771    -0.48495724
 o      2.40254222    -1.31827373     0.36299581
 h      3.32228765    -0.96588778     0.14636567
 c     -2.24536113    -0.55408328    -0.46810942
 h     -2.96788881     0.33919819    -0.46408029
 h     -2.19331994    -1.09794363    -1.27336463
 h     -2.67835271    -0.99381551     0.43054613
 h     -0.49278555     1.33986031     1.73144801
          17

 c      1.32688215    -0.54417124    -0.03284874
 c      0.05458832    -0.83769560     0.19540574
 c     -0.99449258     0.01206768     0.01943761
 c     -0.99793435     1.22210504     0.74252559
 c     -0.36655363     1.18222925    -0.54767811
 c      1.19317961     0.93243948    -0.50537690
 h     -0.45482209    -1.84241609     0.48988152
 h     -2.05152140     1.55292945     0.91378839
 h     -0.72787424     1.84536605    -1.39970502
 h      1.83822444     2.00783796    -0.42622555
 o      2.41332499    -1.32657103     0.36560008
 h      3.32826068    -0.91763901     0.13333017
 c     -2.24418569    -0.53055047    -0.47156901
 h     -2.97138945     0.34199459    -0.42331095
 h     -2.21860680    -1.15935394    -1.32834219
 h     -2.64612039    -1.00620483     0.43408200
 h     -0.51592134     1.35998833     1.71687582
          17

 c      1.33182234    -0.54730344    -0.03276132
 c      0.06570928    -0.84215867     0.19076954
 c     -1.00274081     0.01309760     0.02801078
 c     -1.00088859     1.21531997     0.73467885
 c     -0.37907709     1.18751484    -0.54993607
 c      1.18477563     0.93011180    -0.50509017
 h     -0.41348297    -1.86277847     0.56720783
 h     -2.02452764     1.57403627     0.90667887
 h     -0.71957940     1.83244169    -1.40720479
 h      1.84732292     1.99092512    -0.37273886
 o      2.42396777    -1.33363452     0.36736393
 h      3.31339610    -0.87554389     0.12370329
 c     -2.24530277    -0.50589034    -0.47307568
 h     -2.97062484     0.33628288    -0.39468287
 h     -2.24521523    -1.22471971    -1.39218441
 h     -2.61643267    -1.02885378     0.43511305
 h     -0.53309915     1.37787851     1.69999969
          17

 c      1.34045501    -0.54742672    -0.03352948
 c      0.07446283    -0.85185783     0.18828450
 c     -1.01045704     0.01291407     0.03314725
 c     -1.00513991     1.21158462     0.73096887
 c     -0.38848189     1.19457453    -0.55481313
 c      1.17562089     0.92800092    -0.50261063
 h     -0.35293530    -1.86983549     0.64199669
 h     -1.99641599     1.60061752     0.89312137
 h     -0.71169985     1.81237858    -1.40794147
 h      1.84633933     1.94283550    -0.32650619
 o      2.43441421    -1.33918305     0.36817333
 h      3.27920122    -0.84215208     0.11853588
 c     -2.24875674    -0.48250380    -0.47418025
 h     -2.96935672     0.32630466    -0.37854606
 h     -2.27237088    -1.27524894    -1.44271758
 h     -2.58954395    -1.05929971     0.43114588
 h     -0.54185864     1.39329860     1.68397888
          17

 c      1.35232167    -0.54475916    -0.03517007
 c      0.08074402    -0.86638415     0.18823491
 c     -1.01700284     0.01125006     0.03470503
 c     -1.01030731     1.21097431     0.73119467
 c     -0.39444123     1.20279839    -0.56189747
 c      1.16579638     0.92584977    -0.49782328
 h     -0.27569320    -1.86182562     0.71098810
 h     -1.97383421     1.63372347     0.87395196
 h     -0.70665384     1.78924797    -1.40631785
 h      1.83625002     1.86778701    -0.28890159
 o      2.44431166    -1.34309867     0.36800904
 h      3.23285581    -0.81724591     0.11746808
 c     -2.25446420    -0.46216379    -0.47547224
 h     -2.97274047     0.31766460    -0.37415393
 h     -2.29871966    -1.30148662    -1.47064980
 h     -2.56579481    -1.09429044     0.41959019
 h     -0.54032378     1.40621376     1.67187796
          17

 c      1.36653898    -0.53961374    -0.03765199
 c      0.08492806    -0.88497163     0.19071070
 c     -1.02187156     0.00809155     0.03270113
 c     -1.01594768     1.21336292     0.73492534
 c     -0.39672539     1.21139397    -0.57039916
 c      1.15521770     0.92303727    -0.49075179
 h     -0.18591060    -1.84014378     0.77236787
 h     -1.96193184     1.67411391     0.85034102
 h     -0.70719652     1.76825661    -1.40861795
 h      1.82094003     1.77450282    -0.26006279
 o      2.45304564    -1.34548026     0.36695982
 h      3.18669048    -0.79708015     0.11856952
 c     -2.26223630    -0.44613789    -0.47715096
 h     -2.98570473     0.31555197    -0.37994862
 h     -2.32299702    -1.29940963    -1.47326875
 h     -2.54584873    -1.13028099     0.39865973
 h     -0.52781470     1.41661647     1.66553409
          17

 c      1.38191941    -0.53240024    -0.04091689
 c      0.08774466    -0.90652266     0.19556884
 c     -1.02472929     0.00364317     0.02731001
 c     -1.02175438     1.21855087     0.74165047
 c     -0.39525056     1.21957065    -0.57940988
 c      1.14347001     0.91846507    -0.48164857
 h     -0.08895195    -1.80937581     0.82643266
 h     -1.96181528     1.72102186     0.82346659
 h     -0.71550970     1.75393225    -1.42062184
 h      1.80905462     1.67785033    -0.23790661
 o      2.45992214    -1.34659800     0.36518764
 h      3.15516268    -0.77526485     0.11895955
 c     -2.27195525    -0.43512206    -0.47930437
 h     -3.01039542     0.32221513    -0.39410248
 h     -2.34411876    -1.26795992    -1.45111527
 h     -2.53074769    -1.16404045     0.36801904
 h     -0.50529838     1.42437150     1.66477280
          17

 c      1.39715672    -0.52362580    -0.04489854
 c      0.09007375    -0.92968417     0.20241595
 c     -1.02543142    -0.00174594     0.01884707
 c     -1.02763318     1.22636088     0.75085162
 c     -0.39016792     1.22676590    -0.58827593
 c      1.12978339     0.91072805    -0.47103493
 h      0.00940609    -1.77680428     0.87604127
 h     -1.96999102     1.77148976     0.79457651
 h     -0.73189158     1.74786684    -1.44406492
 h      1.81421379     1.59725823    -0.21774639
 o      2.46459782    -1.34659682     0.36278942
 h      3.14759641    -0.74765722     0.11704704
 c     -2.28370236    -0.42911315    -0.48194608
 h     -3.04453050     0.33560067    -0.41486466
 h     -2.36118170    -1.20853275    -1.40738284
 h     -2.52182232    -1.19320355     0.32908558
 h     -0.47536322     1.42922089     1.66751608
          17

 c      1.41101591    -0.51389456    -0.04952969
 c      0.09271824    -0.95307495     0.21069865
 c     -1.02402898    -0.00766119     0.00773972
 c     -1.03359672     1.23661596     0.76197906
 c     -0.38192674     1.23273120    -0.59679885
 c      1.11370090     0.89901737    -0.45945243
 h      0.10418155    -1.75022836     0.92576516
 h     -1.98042122     1.82109132     0.76527573
 h     -0.75403124     1.74804570    -1.47502794
 h      1.84715287     1.54644592    -0.19529944
 o      2.46739445    -1.34517025     0.35967081
 h      3.16253017    -0.71765284     0.11449897
 c     -2.29765955    -0.42735926    -0.48486980
 h     -3.08244785     0.35066385    -0.44041704
 h     -2.37361501    -1.12633558    -1.34967520
 h     -2.52053375    -1.21671071     0.28502383
 h     -0.44165539     1.43095795     1.67071822
          17

 c      1.42247249    -0.50388845    -0.05473203
 c      0.09626465    -0.97563813     0.21995994
 c     -1.02076244    -0.01368854    -0.00550987
 c     -1.03961245     1.24905651     0.77441022
 c     -0.37123426     1.23741068    -0.60509143
 c      1.09615378     0.88401718    -0.44703843
 h      0.19187791    -1.73425725     0.97894361
 h     -1.98727822     1.86541639     0.73757089
 h     -0.77770705     1.75053334    -1.50617186
 h      1.90304582     1.52281804    -0.17166779
 o      2.46905167    -1.34169552     0.35562250
 h      3.19108581    -0.69403488     0.11491295
 c     -2.31385819    -0.42826893    -0.48723128
 h     -3.11783263     0.36206877    -0.46862487
 h     -2.38164186    -1.03389881    -1.29475154
 h     -2.52828012    -1.23505812     0.24032930
 h     -0.40805598     1.42963375     1.67151768
          17

 c      1.43078722    -0.49431534    -0.06039655
 c      0.10110453    -0.99683548     0.23007828
 c     -1.01602124    -0.01946235    -0.02036047
 c     -1.04552741     1.26329447     0.78744662
 c     -0.35892938     1.24077616    -0.61330039
 c      1.07917000     0.86729620    -0.43362770
 h      0.26979961    -1.72824583     1.03477935
 h     -1.98664044     1.90123046     0.71360622
 h     -0.79827956     1.75164870    -1.53033987
 h      1.96462697     1.51409153    -0.15192073
 o      2.47028574    -1.33561888     0.35047648
 h      3.22376040    -0.68481875     0.12122505
 c     -2.33200463    -0.42936972    -0.48701082
 h     -3.14590633     0.36618769    -0.49706098
 h     -2.38674338    -0.95387294    -1.27391311
 h     -2.54614914    -1.25014088     0.19975810
 h     -0.37794769     1.42567128     1.66806426
          17

 c      1.43552782    -0.48586102    -0.06636676
 c      0.10750574    -1.01649173     0.24122225
 c     -1.01026282    -0.02468846    -0.03624891
 c     -1.05106469     1.27882092     0.80035131
 c     -0.34584828     1.24274668    -0.62143841
 c      1.06468382     0.85028854    -0.41914867
 h      0.33516282    -1.72812450     1.08876448
 h     -1.97705497     1.92700813     0.69531284
 h     -0.81187262     1.74907678    -1.54272581
 h      2.01555089     1.50977048    -0.14018594
 o      2.47158147    -1.32665454     0.34417065
 h      3.25376598    -0.69413187     0.13464948
 c     -2.35160915    -0.42854071    -0.48204954
 h     -3.16436425     0.36194653    -0.52321259
 h     -2.39026266    -0.90636119    -1.31923805
 h     -2.57462400    -1.26447655     0.16677698
 h     -0.35372640     1.41986708     1.65989593
          17

 c      1.43655712    -0.47917193    -0.07243330
 c      0.11561273    -1.03451715     0.25361149
 c     -1.00393616    -0.02915581    -0.05260023
 c     -1.05584268     1.29503355     0.81240324
 c     -0.33272530     1.24317337    -0.62934060
 c      1.05401342     0.83404752    -0.40374263
 h      0.38525861    -1.72956957     1.13547729
 h     -1.95958881     1.94310599     0.68410168
 h     -0.81595575     1.74206975    -1.54146939
 h      2.04580323     1.50395230    -0.13816009
 o      2.47315652    -1.31481020     0.33674573
 h      3.27769951    -0.72192860     0.15476864
 c     -2.37225247    -0.42626305    -0.47349172
 h     -3.17352676     0.35095435    -0.54478462
 h     -2.39114341    -0.88380230    -1.42151237
 h     -2.61332649    -1.28001299     0.14251132
 h     -0.33653572     1.41329805     1.64798003
          17

 c      1.43400742    -0.47485013    -0.07834296
 c      0.12541188    -1.05075805     0.26733708
 c     -0.99747790    -0.03276708    -0.06887158
 c     -1.05940228     1.31125573     0.82294283
 c     -0.32012273     1.24183663    -0.63666309
 c      1.04789078     0.81937836    -0.38770459
 h      0.41810540    -1.72972513     1.17076147
 h     -1.93771529     1.95178927     0.68062929
 h     -0.80960292     1.73137139    -1.52763404
 h      2.05078622     1.49396528    -0.14580119
 o      2.47495129    -1.30037049     0.32832855
 h      3.29577134    -0.76439945     0.17986116
 c     -2.39338761    -0.42435478    -0.46479149
 h     -3.17600127     0.33699928    -0.56020725
 h     -2.38874184    -0.86646556    -1.54111265
 h     -2.66083016    -1.29699792     0.12567232
 h     -0.32619789     1.40713950     1.63450759
          17

 c      1.42824725    -0.47343800    -0.08381658
 c      0.13671732    -1.06497319     0.28230245
 c     -0.99132546    -0.03555312    -0.08459142
 c     -1.06124423     1.32676145     0.83140692
 c     -0.30837735     1.23843686    -0.64288012
 c      1.04657248     0.80694919    -0.37141910
 h      0.43284674    -1.72751197     1.19254648
 h     -1.91690071     1.95699251     0.68468666
 h     -0.79367330     1.71920073    -1.50514386
 h      2.02972219     1.47915657    -0.16205990
 o      2.47661547    -1.28386203     0.31910814
 h      3.31208198    -0.81462254     0.20731873
 c     -2.41424597    -0.42409459    -0.45834813
 h     -3.17603255     0.32526748    -0.56899822
 h     -2.38431825    -0.84400871    -1.64805476
 h     -2.71467947    -1.31370476     0.11337374
 h     -0.32136042     1.40244695     1.62248412
          17

 c      1.41983602    -0.47537521    -0.08857035
 c      0.14917372    -1.07684990     0.29821776
 c     -0.98589118    -0.03764847    -0.09935731
 c     -1.06090405     1.34085168     0.83735381
 c     -0.29757796     1.23259378    -0.64729606
 c      1.04986854     0.79727925    -0.35532884
 h      0.42985771    -1.72351494     1.20105838
 h     -1.90333941     1.96338244     0.69536030
 h     -0.77082655     1.70920458    -1.48053551
 h      1.98531232     1.46071171    -0.18516599
 o      2.47759246    -1.26594163     0.30928907
 h      3.33347370    -0.86438384     0.23439842
 c     -2.43404208    -0.42618373    -0.45515035
 h     -3.17827774     0.32118046    -0.57156384
 h     -2.37974526    -0.81398120    -1.72766250
 h     -2.77176013    -1.32731521     0.10239980
 h     -0.31992860     1.39997398     1.61511241
          17

 c      1.40946262    -0.48092108    -0.09233997
 c      0.16226096    -1.08601528     0.31459798
 c     -0.98152384    -0.03925660    -0.11281677
 c     -1.05809557     1.35300420     0.84047542
 c     -0.28762017     1.22390088    -0.64914836
 c      1.05706632     0.79058773    -0.33992117
 h      0.41072346    -1.71994390     1.19898687
 h     -1.90149965     1.97448705     0.71154904
 h     -0.74486857     1.70588794    -1.46169390
 h      1.92489375     1.44255415    -0.21261362
 o      2.47744802    -1.24718375     0.29903218
 h      3.36477089    -0.90757091     0.25917008
 c     -2.45220445    -0.43089120    -0.45549585
 h     -3.18575496     0.32843134    -0.56852563
 h     -2.37673964    -0.77707113    -1.77380091
 h     -2.82884479    -1.33519891     0.09017354
 h     -0.31980136     1.40007558     1.61499271
          17

 c      1.39787863    -0.49005685    -0.09490623
 c      0.17530574    -1.09204854     0.33077540
 c     -0.97848299    -0.04062356    -0.12465045
 c     -1.05285140     1.36302413     0.84061412
 c     -0.27837674     1.21208636    -0.64787358
 c      1.06680207     0.78653914    -0.32570087
 h      0.37805103    -1.72059704     1.19149341
 h     -1.91157561     1.99076125     0.73248683
 h     -0.71893709     1.71292963    -1.45475801
 h      1.86236391     1.43306749    -0.24124224
 o      2.47627060    -1.22794407     0.28844571
 h      3.40308015    -0.94232676     0.28067284
 c     -2.46852234    -0.43800658    -0.45948519
 h     -3.19806127     0.34708472    -0.56006865
 h     -2.37672857    -0.73498614    -1.78421054
 h     -2.88307738    -1.33585135     0.07518788
 h     -0.31972230     1.40270608     1.62330075
          17

 c      1.38585276    -0.50241518    -0.09611754
 c      0.18752536    -1.09454558     0.34600114
 c     -0.97693375    -0.04202188    -0.13456159
 c     -1.04550687     1.37105126     0.83780421
 c     -0.26989926     1.19723311    -0.64342492
 c      1.07719236     0.78414356    -0.31309936
 h      0.33488348    -1.73022940     1.18520091
 h     -1.92911204     2.00932130     0.75768402
 h     -0.69342616     1.73087017    -1.46048795
 h      1.81704431     1.44517482    -0.26810430
 o      2.47464708    -1.20846219     0.27763583
 h      3.43868578    -0.96931682     0.29812044
 c     -2.48310516    -0.44685427    -0.46718779
 h     -3.21156604     0.37345531    -0.54587122
 h     -2.38089756    -0.68985629    -1.75870694
 h     -2.93230530    -1.32928669     0.05706293
 h     -0.31982236     1.40748529     1.63927300
          17

 c      1.37415441    -0.51729890    -0.09590645
 c      0.19810549    -1.09330209     0.35971486
 c     -0.97695971    -0.04373873    -0.14227214
 c     -1.03652181     1.37740336     0.83230103
 c     -0.26245036     1.17986781    -0.63632807
 c      1.08678178     0.78240837    -0.30233674
 h      0.28376050    -1.75252349     1.18522504
 h     -1.94725534     2.02563809     0.78637470
 h     -0.66589709     1.75628456    -1.47369054
 h      1.80282025     1.48849071    -0.29202346
 o      2.47327148    -1.18901622     0.26673303
 h      3.46139950    -0.98905141     0.31046887
 c     -2.49619197    -0.45645476    -0.47857048
 h     -3.22143003     0.40193866    -0.52556471
 h     -2.39019284    -0.64423245    -1.69942090
 h     -2.97526384    -1.31700006     0.03642004
 h     -0.32147252     1.41378423     1.66031318
          17

 c      1.36353965    -0.53378844    -0.09430084
 c      0.20624240    -1.08856094     0.37186807
 c     -0.97857955    -0.04606301    -0.14752890
 c     -1.02631165     1.38239596     0.82454167
 c     -0.25633243     1.16082735    -0.62740230
 c      1.09562057     0.78145309    -0.29344902
 h      0.22633009    -1.78721490     1.19154834
 h     -1.95953016     2.03555342     0.81713455
 h     -0.63315960     1.78342368    -1.48647206
 h      1.81560217     1.55697017    -0.31330529
 o      2.47264704    -1.16995585     0.25587358
 h      3.46515222    -1.00106119     0.31667774
 c     -2.50798843    -0.46571430    -0.49321304
 h     -3.22361705     0.42715779    -0.49918088
 h     -2.40510203    -0.60134692    -1.61339985
 h     -3.01159900    -1.30161861     0.01464430
 h     -0.32652171     1.42079640     1.68271462
          17

 c      1.35471479    -0.55085194    -0.09142385
 c      0.21110681    -1.08107308     0.38295815
 c     -0.98175163    -0.04927151    -0.15012435
 c     -1.01518699     1.38624297     0.81505233
 c     -0.25170109     1.14104767    -0.61744163
 c      1.10469208     0.78227790    -0.28646110
 h      0.16417552    -1.82917728     1.19864904
 h     -1.96149134     2.03640763     0.84793056
 h     -0.59321565     1.80655578    -1.49184969
 h      1.84009397     1.63247821    -0.33173684
 o      2.47296995    -1.15166540     0.24517124
 h      3.44957390    -1.00418883     0.31611074
 c     -2.51864793    -0.47355024    -0.50969205
 h     -3.21582947     0.44520905    -0.46731813
 h     -2.42496503    -0.56543709    -1.51920745
 h     -3.04167558    -1.28630063    -0.00649012
 h     -0.33640296     1.42759494     1.70264935
          17

 c      1.34826665    -0.56742178    -0.08747077
 c      0.21184472    -1.07185469     0.39369954
 c     -0.98637729    -0.05361532    -0.14992915
 c     -1.00336053     1.38903046     0.80435447
 c     -0.24849544     1.12141109    -0.60705664
 c      1.11477468     0.78567170    -0.28140906
 h      0.09970405    -1.87077057     1.19911714
 h     -1.95128833     2.02735880     0.87641032
 h     -0.54589406     1.82135916    -1.48544966
 h      1.86316987     1.69810773    -0.34637592
 o      2.47406753    -1.13453460     0.23469659
 h      3.42070642    -0.99688174     0.30883103
 c     -2.52836247    -0.47900214    -0.52472658
 h     -3.19757963     0.45402385    -0.43111099
 h     -2.44695088    -0.54141024    -1.45635270
 h     -3.06617894    -1.27402422    -0.02532361
 h     -0.35152374     1.43319148     1.71703223
          17

 c      1.34455858    -0.58246506    -0.08266105
 c      0.20770676    -1.06186130     0.40466602
 c     -0.99231185    -0.05930638    -0.14691876
 c     -0.99095687     1.39072157     0.79289747
 c     -0.24646520     1.10265464    -0.59663890
 c      1.12613608     0.79180313    -0.27828205
 h      0.03598940    -1.90494278     1.18728571
 h     -1.92977470     2.00937251     0.90023582
 h     -0.49267275     1.82541357    -1.46579698
 h      1.87749796     1.74339879    -0.35630892
 o      2.47538045    -1.11896081     0.22447315
 h      3.39113887    -0.97719636     0.29570039
 c     -2.53727447    -0.48149264    -0.53419466
 h     -3.17001041     0.45341757    -0.39206223
 h     -2.46739948    -0.53217525    -1.47279983
 h     -3.08572547    -1.26712124    -0.04069514
 h     -0.37102101     1.43660869     1.72409986
          17

 c      1.34361470    -0.59504403    -0.07718510
 c      0.19822969    -1.05178562     0.41611573
 c     -0.99936016    -0.06649982    -0.14117352
 c     -0.97800484     1.39117027     0.78101481
 c     -0.24522985     1.08530246    -0.58635854
 c      1.13866426     0.80033927    -0.27699760
 h     -0.02395059    -1.92693352     1.16059033
 h     -1.90050442     1.98512588     0.91740730
 h     -0.43630207     1.81841254    -1.43423721
 h      1.88008393     1.76346269    -0.36099988
 o      2.47621045    -1.10535952     0.21451127
 h      3.37616357    -0.94288524     0.27795492
 c     -2.54504734    -0.48111520    -0.53823630
 h     -3.13587928     0.44532368    -0.35173146
 h     -2.48717448    -0.53553965    -1.56461867
 h     -3.10068444    -1.26721742    -0.05197685
 h     -0.39279202     1.43695553     1.72371578
          17

 c      1.34504242    -0.60434937    -0.07116966
 c      0.18336134    -1.04198819     0.42795850
 c     -1.00726751    -0.07527094    -0.13287493
 c     -0.96444065     1.39014413     0.76889901
 c     -0.24433819     1.06960940    -0.57615924
 c      1.15199605     0.81061045    -0.27739823
 h     -0.07776203    -1.93478932     1.11947078
 h     -1.86945057     1.95874566     0.92655221
 h     -0.38041181     1.80241385    -1.39493029
 h      1.87087164     1.75755786    -0.36035344
 o      2.47642168    -1.09411168     0.20488227
 h      3.38289144    -0.89253264     0.25614434
 c     -2.55109439    -0.47848127    -0.54076582
 h     -3.09943727     0.43388728    -0.31147571
 h     -2.50951833    -0.54670079    -1.68191448
 h     -3.11083029    -1.27472987    -0.05936679
 h     -0.41375379     1.43348416     1.71740642
          17

 c      1.34805885    -0.60971620    -0.06466806
 c      0.16348811    -1.03249479     0.43978687
 c     -1.01572072    -0.08559473    -0.12230771
 c     -0.95016746     1.38738766     0.75662091
 c     -0.24332737     1.05553299    -0.56577197
 c      1.16555266     0.82165947    -0.27924856
 h     -0.12416272    -1.92960662     1.06697694
 h     -1.84384797     1.93502947     0.92704901
 h     -0.32901606     1.78195824    -1.35470437
 h      1.85252629     1.72891993    -0.35476554
 o      2.47691253    -1.08543685     0.19573940
 h      3.40266553    -0.82753316     0.22975182
 c     -2.55504995    -0.47446480    -0.54460075
 h     -3.06579770     0.42474513    -0.27224470
 h     -2.53541690    -0.56132317    -1.78677154
 h     -3.11505084    -1.28821682    -0.06420235
 h     -0.43035806     1.42563981     1.70802552
          17

 c      1.35165393    -0.61064702    -0.05766650
 c      0.13938138    -1.02301365     0.45094039
 c     -1.02436047    -0.09733926    -0.10984892
 c     -0.93520129     1.38275257     0.74422957
 c     -0.24178615     1.04279387    -0.55481429
 c      1.17849369     0.83216642    -0.28223287
 h     -0.16327543    -1.91593463     1.00844100
 h     -1.82967533     1.91790436     0.91879690
 h     -0.28583405     1.76330963    -1.32197520
 h      1.83130204     1.68594942    -0.34522354
 o      2.47906298    -1.07934397     0.18723084
 h      3.41889092    -0.75226337     0.19828247
 c     -2.55681595    -0.46996114    -0.55082776
 h     -3.03959610     0.42295338    -0.23461343
 h     -2.56410536    -0.57613051    -1.86132206
 h     -3.11174338    -1.30471999    -0.06854021
 h     -0.43938088     1.41312446     1.69889559
          17

 c      1.35483357    -0.60685243    -0.05009799
 c      0.11209083    -1.01298641     0.46061644
 c     -1.03281862    -0.11027442    -0.09594912
 c     -0.91984109     1.37634106     0.73191080
 c     -0.23940600     1.03109149    -0.54303583
 c      1.18965612     0.84036177    -0.28597106
 h     -0.19677552    -1.90188653     0.95082746
 h     -1.82868634     1.90873988     0.90174873
 h     -0.25364094     1.75197386    -1.30396142
 h      1.81810660     1.64351075    -0.33328471
 o      2.48394134    -1.07568672     0.17942103
 h      3.41814897    -0.67224987     0.16211080
 c     -2.55654022    -0.46558306    -0.55960055
 h     -3.02339172     0.43013516    -0.19949213
 h     -2.59413913    -0.58872147    -1.89843715
 h     -3.09957344    -1.32081145    -0.07439747
 h     -0.43882734     1.39597046     1.69251551
          17

 c      1.35683650    -0.59830269    -0.04186013
 c      0.08278558    -1.00178458     0.46807014
 c     -1.04077543    -0.12408459    -0.08111244
 c     -0.90469451     1.36854014     0.72009397
 c     -0.23599121     1.02039435    -0.53061373
 c      1.19776083     0.84432933    -0.29008640
 h     -0.22729466    -1.89741183     0.90099757
 h     -1.83741818     1.90590843     0.87578235
 h     -0.23410283     1.74939309    -1.30323524
 h      1.82635359     1.61970644    -0.32053567
 o      2.49199490    -1.07420936     0.17227940
 h      3.39390207    -0.59259030     0.12238928
 c     -2.55456583    -0.46150322    -0.57062376
 h     -3.01711040     0.44331564    -0.16890096
 h     -2.62379957    -0.59730565    -1.89586854
 h     -3.07806389    -1.33361342    -0.08315387
 h     -0.42853942     1.37460511     1.68943821
          17

 c      1.35724489    -0.58527606    -0.03283302
 c      0.05253875    -0.98915129     0.47288423
 c     -1.04802176    -0.13837150    -0.06588054
 c     -0.89050471     1.35990783     0.70941103
 c     -0.23144861     1.01103592    -0.51822897
 c      1.20223733     0.84309412    -0.29430643
 h     -0.25663846    -1.90944456     0.86295595
 h     -1.84918346     1.90600470     0.84114036
 h     -0.22804624     1.75194113    -1.31669919
 h      1.86248029     1.62346367    -0.30769687
 o      2.50306623    -1.07456913     0.16570616
 h      3.34591235    -0.51715618     0.08062803
 c     -2.55131017    -0.45756156    -0.58336340
 h     -3.01893329     0.45667469    -0.14576069
 h     -2.65119626    -0.60052775    -1.85427664
 h     -3.04783886    -1.34144348    -0.09524117
 h     -0.41014095     1.34987724     1.68809871
          17

 c      1.35597041    -0.56837778    -0.02289239
 c      0.02217002    -0.97562825     0.47511497
 c     -1.05451023    -0.15264973    -0.05082485
 c     -0.87793252     1.35101520     0.70053971
 c     -0.22579744     1.00352729    -0.50683921
 c      1.20389025     0.83738651    -0.29846617
 h     -0.28410439    -1.93695287     0.83632926
 h     -1.85711596     1.90552286     0.79890776
 h     -0.23561526     1.75329735    -1.33795218
 h      1.91817779     1.64585435    -0.29483811
 o      2.51651210    -1.07637634     0.15957351
 h      3.27906394    -0.44802179     0.03824834
 c     -2.54713525    -0.45346703    -0.59707900
 h     -3.02658661     0.46433381    -0.13287089
 h     -2.67437933    -0.59749183    -1.77793951
 h     -3.01060450    -1.34411091    -0.11003869
 h     -0.38639001     1.32300583     1.68572265
          17

 c      1.35315507    -0.54851418    -0.01191273
 c     -0.00769081    -0.96247767     0.47516232
 c     -1.06038639    -0.16634961    -0.03654549
 c     -0.86742732     1.34234061     0.69402880
 c     -0.21917920     0.99832282    -0.49737426
 c      1.20426614     0.82880551    -0.30243270
 h     -0.30703305    -1.97168546     0.81789097
 h     -1.85625035     1.90191727     0.75109989
 h     -0.25625680     1.74747852    -1.36038066
 h      1.97760352     1.67009025    -0.28243076
 o      2.53138144    -1.07924904     0.15376900
 h      3.20194679    -0.38509967    -0.00382822
 c     -2.54224622    -0.44890076    -0.61057852
 h     -3.03815047     0.46216689    -0.13197083
 h     -2.69183939    -0.58819981    -1.67850239
 h     -2.96894410    -1.34294291    -0.12592511
 h     -0.36036700     1.29544637     1.67964675
          17

 c      1.34905496    -0.52683010     0.00023783
 c     -0.03641947    -0.95120086     0.47354097
 c     -1.06599646    -0.17883863    -0.02366619
 c     -0.85918028     1.33422270     0.69016770
 c     -0.21184294     0.99571891    -0.49053434
 c      1.20474632     0.81882492    -0.30610310
 h     -0.32280816    -2.00351863     0.80410283
 h     -1.84438494     1.89399401     0.70044247
 h     -0.28879306     1.73039275    -1.37891173
 h      2.02750785     1.68319982    -0.27147215
 o      2.54667339    -1.08281050     0.14821791
 h      3.12421997    -0.32702459    -0.04530459
 c     -2.53655587    -0.44348995    -0.62159209
 h     -3.05240152     0.44848312    -0.14322789
 h     -2.70408339    -0.57470799    -1.58262961
 h     -2.92593670    -1.34049475    -0.14056740
 h     -0.33484699     1.26871303     1.66834418
          17

 c      1.34396030    -0.50462804     0.01370597
 c     -0.06330279    -0.94314114     0.47075133
 c     -1.07185360    -0.18945737    -0.01280301
 c     -0.85311296     1.32683900     0.68892098
 c     -0.20411363     0.99585364    -0.48669717
 c      1.20625215     0.80858786    -0.30944634
 h     -0.33007487    -2.02463983     0.79236055
 h     -1.82230052     1.88200687     0.65003052
 h     -0.33158670     1.70014720    -1.39057123
 h      2.06000795     1.67837101    -0.26308771
 o      2.56159947    -1.08658117     0.14286101
 h      3.05336203    -0.27389979    -0.08600801
 c     -2.52951984    -0.43679894    -0.62644144
 h     -3.06903909     0.42428270    -0.16496055
 h     -2.71593985    -0.56213417    -1.53570570
 h     -2.88461856    -1.33982978    -0.15158584
 h     -0.31192690     1.24421294     1.65191920
          17

 c      1.33816422    -0.48327316     0.02865674
 c     -0.08757498    -0.93930125     0.46723489
 c     -1.07853101    -0.19756921    -0.00448231
 c     -0.84888607     1.32019856     0.68993318
 c     -0.19635168     0.99872377    -0.48588521
 c      1.20927374     0.79902008    -0.31252972
 h     -0.32884225    -2.03092900     0.78109823
 h     -1.79368096     1.86765992     0.60293350
 h     -0.38272553     1.65694823    -1.39462043
 h      2.07163428     1.65340169    -0.25828412
 o      2.57565754    -1.08990926     0.13761573
 h      2.99363754    -0.22937565    -0.12520043
 c     -2.52052832    -0.42877646    -0.62277715
 h     -3.08905405     0.39351735    -0.19346533
 h     -2.73240320    -0.55463988    -1.56903891
 h     -2.84746806    -1.34351368    -0.15746607
 h     -0.29282993     1.22311691     1.63215295
          17

 c      1.33195160    -0.46409179     0.04526241
 c     -0.10852004    -0.94024335     0.46333690
 c     -1.08649905    -0.20262774     0.00096835
 c     -0.84595715     1.31416144     0.69260231
 c     -0.18890042     1.00418243    -0.48777121
 c      1.21391562     0.79088181    -0.31552130
 h     -0.32018042    -2.02205854     0.76963497
 h     -1.76455625     1.85391551     0.56177645
 h     -0.44025502     1.60295734    -1.39265412
 h      2.06241353     1.60951834    -0.25785063
 o      2.58851524    -1.09210429     0.13238707
 h      2.94757643    -0.19918563    -0.16170230
 c     -2.50984186    -0.42031365    -0.61320759
 h     -3.11497517     0.36271705    -0.22353757
 h     -2.74803336    -0.54941234    -1.65604428
 h     -2.81608137    -1.35267156    -0.15828767
 h     -0.27784233     1.20627274     1.61219820
          17

 c      1.32557832    -0.44826546     0.06367110
 c     -0.12558374    -0.94597804     0.45924746
 c     -1.09598220    -0.20426122     0.00347980
 c     -0.84372787     1.30851030     0.69620248
 c     -0.18202770     1.01193727    -0.49173562
 c      1.21986854     0.78465849    -0.31866851
 h     -0.30594539    -2.00160802     0.75818448
 h     -1.74176979     1.84426993     0.52845772
 h     -0.50249889     1.54191571    -1.38847503
 h      2.03616532     1.55153444    -0.26227133
 o      2.59989557    -1.09264642     0.12711711
 h      2.91730726    -0.18799881    -0.19463173
 c     -2.49812147    -0.41262031    -0.60176549
 h     -3.14980482     0.33850743    -0.25038936
 h     -2.75368782    -0.54210300    -1.75227958
 h     -2.79101138    -1.36634511    -0.15588199
 h     -0.26643446     1.19417513     1.59593260
          17

 c      1.31924698    -0.43670887     0.08395462
 c     -0.13845611    -0.95585614     0.45494231
 c     -1.10684917    -0.20235162     0.00325522
 c     -0.84175889     1.30308150     0.70001401
 c     -0.17589817     1.02160361    -0.49701328
 c      1.22629370     0.78029875    -0.32225442
 h     -0.28857992    -1.97739710     0.74802558
 h     -1.73043658     1.84135270     0.50429105
 h     -0.56820855     1.47816210    -1.38707004
 h      2.00218301     1.48922949    -0.27158647
 o      2.60954128    -1.09130399     0.12182594
 h      2.90473638    -0.19738775    -0.22400232
 c     -2.48596358    -0.40650469    -0.59080714
 h     -3.19420131     0.32378821    -0.27175059
 h     -2.74463778    -0.53097295    -1.83075099
 h     -2.77192424    -1.38186747    -0.15307997
 h     -0.25766098     1.18702085     1.58697413
          17

 c      1.31311099    -0.42995218     0.10604829
 c     -0.14710064    -0.96859316     0.45017689
 c     -1.11857355    -0.19707022     0.00075428
 c     -0.83992894     1.29788850     0.70342958
 c     -0.17062989     1.03282233    -0.50294177
 c      1.23172599     0.77697447    -0.32653682
 h     -0.27080280    -1.96096390     0.74148317
 h     -1.73170181     1.84556442     0.49052056
 h     -0.63597862     1.41517692    -1.39231216
 h      1.97687140     1.43838230    -0.28532436
 o      2.61721016    -1.08816823     0.11663793
 h      2.91126257    -0.22500976    -0.25106299
 c     -2.47413219    -0.40220146    -0.58127630
 h     -3.24426315     0.31614449    -0.28815784
 h     -2.71984724    -0.51602517    -1.87938297
 h     -2.75797979    -1.39602567    -0.15265168
 h     -0.25081161     1.18483438     1.58752989
          17

 c      1.30732136    -0.42808755     0.12970664
 c     -0.15173642    -0.98263807     0.44459986
 c     -1.13030456    -0.18884168    -0.00336118
 c     -0.83840911     1.29313933     0.70604069
 c     -0.16642182     1.04535828    -0.50920190
 c      1.23449672     0.77340147    -0.33166418
 h     -0.25497131    -1.96390575     0.74102349
 h     -1.74260891     1.85489676     0.48856551
 h     -0.70307069     1.35462852    -1.40458451
 h      1.97918806     1.41600385    -0.30292665
 o      2.62266492    -1.08364502     0.11180055
 h      2.93755483    -0.26454027    -0.27847610
 c     -2.46360431    -0.39956844    -0.57352241
 h     -3.29273360     0.31025266    -0.30135445
 h     -2.68002452    -0.49791641    -1.89344220
 h     -2.74818975    -1.40615162    -0.15661752
 h     -0.24601116     1.18757941     1.59752547
          17

 c      1.30208519    -0.43080625     0.15449206
 c     -0.15278598    -0.99687858     0.43798316
 c     -1.14101913    -0.17824169    -0.00831746
 c     -0.83749705     1.28914754     0.70769223
 c     -0.16363583     1.05906256    -0.51584472
 c      1.23407477     0.76903519    -0.33759934
 h     -0.24236295    -1.99089219     0.74727681
 h     -1.75802398     1.86603456     0.49962785
 h     -0.76488021     1.29699575    -1.42064507
 h      2.01494941     1.42650370    -0.32451331
 o      2.62567852    -1.07834396     0.10766292
 h      2.98328584    -0.30740048    -0.30984023
 c     -2.45533965    -0.39835292    -0.56776365
 h     -3.33222483     0.30125562    -0.31272795
 h     -2.62672162    -0.47751378    -1.87166513
 h     -2.74166167    -1.41078343    -0.16599694
 h     -0.24433490     1.19515488     1.61453456
          17

 c      1.29768252    -0.43747078     0.17978434
 c     -0.15078049    -1.01107450     0.43038331
 c     -1.14968864    -0.16588455    -0.01332523
 c     -0.83747109     1.28622670     0.70846783
 c     -0.16271766     1.07375680    -0.52309515
 c      1.23163735     0.76455914    -0.34416966
 h     -0.23312189    -2.03587113     0.75778289
 h     -1.77285527     1.87571351     0.52410490
 h     -0.81595699     1.24291651    -1.43587562
 h      2.06982880     1.45686216    -0.35035596
 o      2.62612330    -1.07277831     0.10454168
 h      3.04602600    -0.34756099    -0.34750656
 c     -2.45004380    -0.39831156    -0.56418859
 h     -3.35749281     0.28639692    -0.32280079
 h     -2.56217403    -0.45580650    -1.81531462
 h     -2.73774303    -1.40997070    -0.18081456
 h     -0.24731507     1.20727291     1.63459275
          17

 c      1.29441702    -0.44719295     0.20480930
 c     -0.14624801    -1.02554722     0.42206805
 c     -1.15541790    -0.15235492    -0.01764899
 c     -0.83853376     1.28462421     0.70861130
 c     -0.16401985     1.08917449    -0.53114477
 c      1.22879572     0.76084494    -0.35116657
 h     -0.22686145    -2.08655141     0.76818904
 h     -1.78340173     1.88157846     0.56128824
 h     -0.85167654     1.19377052    -1.44656453
 h      2.12392641     1.48992951    -0.37979048
 o      2.62414222    -1.06708271     0.10252326
 h      3.11930358    -0.38591116    -0.38960640
 c     -2.44801446    -0.39921008    -0.56279377
 h     -3.36621108     0.26518953    -0.33137343
 h     -2.48947238    -0.43396141    -1.72956947
 h     -2.73608132    -1.40533508    -0.20024243
 h     -0.25618149     1.22333245     1.65341760
          17

 c      1.29253774    -0.45894810     0.22870345
 c     -0.13964189    -1.04062986     0.41334442
 c     -1.15754701    -0.13818571    -0.02064448
 c     -0.84080762     1.28448923     0.70842940
 c     -0.16767552     1.10496811    -0.54004827
 c      1.22660172     0.75825195    -0.35835801
 h     -0.22314781    -2.13124317     0.77436125
 h     -1.78787532     1.88253052     0.60940189
 h     -0.86932900     1.15149372    -1.45097092
 h      2.16319396     1.51386233    -0.41138817
 o      2.62019059    -1.06113486     0.10144929
 h      3.19275363    -0.42798639    -0.43020614
 c     -2.44906644    -0.40080859    -0.56296172
 h     -3.35909471     0.23918735    -0.33780522
 h     -2.41254932    -0.41335880    -1.62780786
 h     -2.73658302    -1.39985570    -0.22286741
 h     -0.27124832     1.24238245     1.66748109
          17

 c      1.29219233    -0.47171018     0.25060033
 c     -0.13131554    -1.05639985     0.40446121
 c     -1.15570539    -0.12385988    -0.02176779
 c     -0.84433805     1.28585852     0.70820805
 c     -0.17355769     1.12074273    -0.54968928
 c      1.22547070     0.75669531    -0.36548571
 h     -0.22163990    -2.16212424     0.77348662
 h     -1.78649759     1.87878967     0.66583324
 h     -0.86855054     1.11816011    -1.44959987
 h      2.18035829     1.52251829    -0.44355275
 o      2.61484733    -1.05488910     0.10110991
 h      3.25545469    -0.47822776    -0.46277380
 c     -2.45262131    -0.40291779    -0.56285562
 h     -3.33996212     0.21186016    -0.34124780
 h     -2.33476479    -0.39529933    -1.53811742
 h     -2.73924114    -1.39724601    -0.24711814
 h     -0.29160129     1.26318370     1.67470393
          17

 c      1.29342695    -0.48455763     0.26970125
 c     -0.12152275    -1.07265010     0.39558779
 c     -1.14980361    -0.10981721    -0.02057516
 c     -0.84909468     1.28865780     0.70814823
 c     -0.18128751     1.13609360    -0.55975912
 c      1.22536883     0.75587581    -0.37228398
 h     -0.22210197    -2.17558526     0.76423149
 h     -1.78135813     1.87177033     0.72745800
 h     -0.85147403     1.09559748    -1.44530426
 h      2.17295767     1.51361805    -0.47486115
 o      2.60860671    -1.04851356     0.10140400
 h      3.29911235    -0.53744242    -0.48294560
 c     -2.45802267    -0.40555626    -0.55970452
 h     -3.31571066     0.18853264    -0.34078139
 h     -2.25560013    -0.38009189    -1.49929908
 h     -2.74387270    -1.40093265    -0.27174875
 h     -0.31503304     1.28433757     1.67480366
          17

 c      1.29620644    -0.49672815     0.28531835
 c     -0.11043034    -1.08891335     0.38681497
 c     -1.13998605    -0.09645544    -0.01675641
 c     -0.85499104     1.29272619     0.70832526
 c     -0.19026794     1.15063914    -0.56973622
 c      1.22593931     0.75539613    -0.37849774
 h     -0.22443470    -2.17188451     0.74663184
 h     -1.77592990     1.86371146     0.79102073
 h     -0.82268480     1.08506446    -1.44333001
 h      2.14226912     1.48774736    -0.50424342
 o      2.60177797    -1.04234700     0.10238799
 h      3.31938179    -0.60326403    -0.48938112
 c     -2.46440593    -0.40900837    -0.55277237
 h     -3.29551860     0.17587493    -0.33545049
 h     -2.17371915    -0.36708390    -1.52488976
 h     -2.74994401    -1.41298908    -0.29606719
 h     -0.33818572     1.30445525     1.66932412
          17

 c      1.30043173    -0.50763450     0.29689760
 c     -0.09812922    -1.10445770     0.37814795
 c     -1.12660101    -0.08412695    -0.01022014
 c     -0.86193960     1.29786965     0.70869034
 c     -0.19976469     1.16404278    -0.57891410
 c      1.22650556     0.75473617    -0.38387810
 h     -0.22876881    -2.15513383     0.72205933
 h     -1.77403320     1.85697745     0.85347473
 h     -0.78852725     1.08704568    -1.45073430
 h      2.09372486     1.44861890    -0.53124711
 o      2.59443833    -1.03682554     0.10428782
 h      3.31640677    -0.67120274    -0.48398721
 c     -2.47014778    -0.41357301    -0.54460594
 h     -3.28765194     0.17971966    -0.32468828
 h     -2.09701407    -0.35656313    -1.58698668
 h     -2.75655932    -1.43321421    -0.31989763
 h     -0.35696317     1.32233555     1.66121556
          17

 c      1.30594524    -0.51686175     0.30403111
 c     -0.08463646    -1.11827258     0.36949527
 c     -1.11016617    -0.07312720    -0.00113871
 c     -0.86991645     1.30393158     0.70915004
 c     -0.20909153     1.17600722    -0.58657947
 c      1.22596937     0.75312916    -0.38814272
 h     -0.23562457    -2.13341691     0.69320759
 h     -1.77838617     1.85317082     0.91211938
 h     -0.75513878     1.10134718    -1.47413529
 h      2.03847188     1.40430318    -0.55661603
 o      2.58638249    -1.03243086     0.10752837
 h      3.29556015    -0.73544440    -0.47241604
 c     -2.47380904    -0.41930272    -0.53775627
 h     -3.29408835     0.20110774    -0.30939438
 h     -2.03688262    -0.34944822    -1.65388959
 h     -2.76255614    -1.45872692    -0.34342502
 h     -0.36731336     1.33711804     1.65379171
          17

 c      1.31252301    -0.52414972     0.30646408
 c     -0.06990533    -1.12916016     0.36069381
 c     -1.09129793    -0.06367513     0.01010172
 c     -0.87896939     1.31084482     0.70971534
 c     -0.21786607     1.18623827    -0.59235762
 c      1.22278698     0.74949864    -0.39092052
 h     -0.24600345    -2.11772241     0.66365383
 h     -1.78949790     1.85252999     0.96450911
 h     -0.72562791     1.12757995    -1.51568949
 h      1.99391193     1.36773116    -0.58303764
 o      2.57712209    -1.02963365     0.11274593
 h      3.26759430    -0.78985981    -0.46429293
 c     -2.47496708    -0.42589046    -0.53335747
 h     -3.30878030     0.23458025    -0.29226889
 h     -2.00043158    -0.34625242    -1.70756479
 h     -2.76676388    -1.48486477    -0.36682166
 h     -0.36630108     1.34837094     1.64920744
          17

 c      1.31984667    -0.52937372     0.30410506
 c     -0.05387617    -1.13609806     0.35162079
 c     -1.07065427    -0.05589082     0.02298409
 c     -0.88914418     1.31862050     0.71062591
 c     -0.22611649     1.19443189    -0.59646157
 c      1.21551956     0.74287446    -0.39181988
 h     -0.26095977    -2.11776633     0.63645061
 h     -1.80566294     1.85405562     1.00837553
 h     -0.69894588     1.16541338    -1.57042142
 h      1.97735661     1.35175981    -0.61451106
 o      2.56615630    -1.02877615     0.12060967
 h      3.24471848    -0.83014219    -0.47040092
 c     -2.47386542    -0.43280740    -0.53164726
 h     -3.32217495     0.27119343    -0.27666534
 h     -1.99039940    -0.34701032    -1.73966367
 h     -2.76829853    -1.50682850    -0.38989800
 h     -0.35304427     1.35610017     1.64724127
          17

 c      1.32747380    -0.53252191     0.29703478
 c     -0.03660160    -1.13877800     0.34234294
 c     -1.04891435    -0.04979093     0.03693237
 c     -0.90037797     1.32728386     0.71232811
[truncated: 34,518 more chars]
