# Supplementary material for: Photochemical permutation of meta-substituted phenols
Source: Nat Commun. 2025 Aug 13;16:7502. doi: 10.1038/s41467-025-62549-5 (PMC12350626; doi:10.1038/s41467-025-62549-5)
Supplement: Supplementary file 3 — Source Data [file 41467_2025_62549_MOESM3_ESM.zip › Source data/NAMD_trajectories/trajectory024.xyz]

          17

 c      1.15492551    -0.43058811     0.02857535
 c     -0.12714632    -1.01680345     0.08684450
 c     -1.25204166    -0.23866678     0.03323225
 c     -1.12176434     1.20858597     0.10198895
 c      0.25968296     1.81657178    -0.10391998
 c      1.30240051     0.92931394     0.02704705
 h     -0.06787187    -2.04644970    -0.04003286
 h     -1.89118199     1.52761575    -0.62312032
 h      0.35402781     2.90545682    -0.15340868
 h      2.15421855     1.46557643    -0.19079881
 o      2.22247627    -1.16730025    -0.02396771
 h      2.92106160    -0.35416654    -0.18444454
 c     -2.59703122    -0.90004727    -0.09078733
 h     -2.52873117    -1.83707405    -0.05169306
 h     -3.19149475    -0.49417804     0.62230664
 h     -3.10354647    -0.60764119    -1.03969009
 h     -1.55149294     1.66359862     1.05250489
          17

 c      1.15263042    -0.43487617     0.02298073
 c     -0.12116412    -1.01214077     0.08788360
 c     -1.25547929    -0.24347565     0.02967828
 c     -1.11778918     1.21547198     0.10622950
 c      0.26178709     1.82133598    -0.10487938
 c      1.30304465     0.93429271     0.02469618
 h     -0.09194007    -2.08023949    -0.02864575
 h     -1.90201001     1.53486766    -0.59934020
 h      0.36289683     2.90015446    -0.16146137
 h      2.15806605     1.47771965    -0.19561319
 o      2.22163973    -1.16814008    -0.02063464
 h      2.87846472    -0.38568212    -0.17091684
 c     -2.59407087    -0.90115507    -0.09544555
 h     -2.53404156    -1.88067011    -0.05872285
 h     -3.22238862    -0.50570204     0.64891331
 h     -3.09819636    -0.62733211    -1.02677034
 h     -1.56095036     1.67083890     1.07233182
          17

 c      1.15039639    -0.43846681     0.01789111
 c     -0.11469369    -1.00836717     0.08849464
 c     -1.25969489    -0.24861794     0.02634544
 c     -1.11500160     1.22399511     0.11106958
 c      0.26172018     1.82471931    -0.10515109
 c      1.30257547     0.94034950     0.02158877
 h     -0.12050285    -2.12096430    -0.01515639
 h     -1.91195347     1.55001507    -0.57874963
 h      0.37299341     2.89619480    -0.17303359
 h      2.18854236     1.49209699    -0.19966366
 o      2.22242113    -1.16826794    -0.01763851
 h      2.83412023    -0.44259294    -0.15399284
 c     -2.58982170    -0.89843035    -0.10102277
 h     -2.53604591    -1.97307894    -0.06294853
 h     -3.26539045    -0.51079258     0.68939714
 h     -3.09426831    -0.64437109    -1.01855711
 h     -1.56770858     1.67205200     1.08705420
          17

 c      1.14826368    -0.44120423     0.01328973
 c     -0.10824477    -1.00663056     0.08860421
 c     -1.26432627    -0.25370510     0.02331474
 c     -1.11362286     1.23388154     0.11660162
 c      0.25948183     1.82664671    -0.10474190
 c      1.30188355     0.94764394     0.01754365
 h     -0.15155449    -2.15516412     0.00159507
 h     -1.92027108     1.57294115    -0.56158252
 h      0.38406137     2.89553936    -0.18822618
 h      2.23508196     1.50295171    -0.20058505
 o      2.22370712    -1.16888199    -0.01473450
 h      2.80692570    -0.50490457    -0.13760595
 c     -2.58501865    -0.89509200    -0.10596986
 h     -2.53677675    -2.07178352    -0.06588234
 h     -3.30836933    -0.51589948     0.73010550
 h     -3.09444385    -0.65712988    -1.01915353
 h     -1.57026948     1.66682258     1.09558498
          17

 c      1.14639702    -0.44296577     0.00913600
 c     -0.10238014    -1.00762973     0.08820493
 c     -1.26897015    -0.25840610     0.02064416
 c     -1.11384624     1.24481444     0.12276981
 c      0.25520287     1.82725638    -0.10369470
 c      1.30196226     0.95629890     0.01240727
 h     -0.18263384    -2.17394721     0.02199974
 h     -1.92582161     1.60294939    -0.54757056
 h      0.39549965     2.89830917    -0.20698257
 h      2.28525168     1.50461065    -0.19607285
 o      2.22377859    -1.17177353    -0.01157279
 h      2.82343298    -0.54298651    -0.12713842
 c     -2.58039833    -0.89310059    -0.10934346
 h     -2.53702958    -2.15062792    -0.06854350
 h     -3.34231345    -0.52489768     0.76107345
 h     -3.09982204    -0.66522305    -1.02960014
 h     -1.56796125     1.65559115     1.09840365
          17

 c      1.14514188    -0.44359784     0.00536602
 c     -0.09764125    -1.01158380     0.08733439
 c     -1.27322962    -0.26246246     0.01836325
 c     -1.11580451     1.25645047     0.12939102
 c      0.24914930     1.82688432    -0.10209226
 c      1.30350474     0.96620965     0.00614178
 h     -0.21135023    -2.17337623     0.04586147
 h     -1.92737831     1.63885978    -0.53615893
 h      0.40633391     2.90276286    -0.22902098
 h      2.32900635     1.49390911    -0.18493045
 o      2.22197547    -1.17744913    -0.00805302
 h      2.89124105    -0.54815209    -0.12380350
 c     -2.57664173    -0.89329894    -0.11091178
 h     -2.53686991    -2.19784751    -0.07150833
 h     -3.36198025    -0.53933846     0.77664277
 h     -3.10922754    -0.66944715    -1.04707568
 h     -1.56098260     1.63952318     1.09752510
          17

 c      1.14493058    -0.44292170     0.00190527
 c     -0.09447167    -1.01826137     0.08605189
 c     -1.27675494    -0.26568968     0.01647068
 c     -1.11953169     1.26843246     0.13617058
 c      0.24170101     1.82596584    -0.10005146
 c      1.30680418     0.97705049    -0.00117333
 h     -0.23575110    -2.15403643     0.07264754
 h     -1.92400291     1.67917720    -0.52669929
 h      0.41532501     2.90613546    -0.25383238
 h      2.35986174     1.47041785    -0.16714423
 o      2.21975465    -1.18440116    -0.00445164
 h      2.98315519    -0.54443248    -0.12273076
 c     -2.57433511    -0.89596825    -0.11092349
 h     -2.53612152    -2.20910207    -0.07509068
 h     -3.36502858    -0.55934732     0.77439631
 h     -3.11986020    -0.67118477    -1.06634590
 h     -1.55041103     1.62037702     1.09644304
          17

 c      1.14611255    -0.44081098    -0.00131455
 c     -0.09313751    -1.02696687     0.08441797
 c     -1.27927316    -0.26797365     0.01493745
 c     -1.12494160     1.28040944     0.14273642
 c      0.23330679     1.82491042    -0.09770885
 c      1.31180681     0.98833769    -0.00937157
 h     -0.25463832    -2.12107899     0.10172092
 h     -1.91534000     1.72227980    -0.51855320
 h      0.42118180     2.90576994    -0.28075987
 h      2.37485957     1.43591174    -0.14359531
 o      2.21875403    -1.19127053    -0.00101686
 h      3.06901338    -0.55355463    -0.11952933
 c     -2.57387682    -0.90113598    -0.10984450
 h     -2.53455608    -2.18388935    -0.07945273
 h     -3.35140790    -0.58412976     0.75443535
 h     -3.12859583    -0.67177585    -1.08206171
 h     -1.53802340     1.60024527     1.09970736
          17

 c      1.14886284    -0.43725760    -0.00435017
 c     -0.09366772    -1.03650752     0.08247049
 c     -1.28060865    -0.26926614     0.01371290
 c     -1.13184966     1.29207404     0.14873543
 c      0.22443987     1.82400740    -0.09520441
 c      1.31814553     0.99948629    -0.01822520
 h     -0.26791913    -2.08459542     0.13266090
 h     -1.90177676     1.76658875    -0.51113109
 h      0.42278118     2.90000456    -0.30914170
 h      2.37464065     1.39393048    -0.11577586
 o      2.21984627    -1.19748884     0.00215532
 h      3.13118234    -0.58418936    -0.11231598
 c     -2.57536017    -0.90865140    -0.10823882
 h     -2.53190948    -2.12494548    -0.08465593
 h     -3.32352279    -0.61198308     0.71954992
 h     -3.13298670    -0.67216589    -1.09034024
 h     -1.52575378     1.58105247     1.11172023
          17

 c      1.15318731    -0.43238509    -0.00725295
 c     -0.09585134    -1.04529749     0.08019535
 c     -1.28069572    -0.26958256     0.01273172
 c     -1.14003170     1.30320672     0.15399268
 c      0.21556096     1.82338146    -0.09266800
 c      1.32512411     1.00985087    -0.02746744
 h     -0.27673340    -2.05855327     0.16568555
 h     -1.88446114     1.81069113    -0.50391361
 h      0.41933381     2.88861097    -0.33846328
 h      2.36387653     1.34947356    -0.08550758
 o      2.22331728    -1.20293643     0.00505993
 h      3.16169324    -0.63726075    -0.10072983
 c     -2.57845295    -0.91804673    -0.10681395
 h     -2.52774910    -2.04032395    -0.09068484
 h     -3.28720467    -0.63990938     0.67629614
 h     -3.13171276    -0.67281543    -1.08934865
 h     -1.51487786     1.56395483     1.13480746
          17

 c      1.15898336    -0.42642604    -0.01007699
 c     -0.09933968    -1.05185163     0.07752697
 c     -1.27958177    -0.26899723     0.01192227
 c     -1.14927099     1.31369156     0.15863854
 c      0.20708428     1.82299103    -0.09020958
 c      1.33173214     1.01877831    -0.03682656
 h     -0.28265056    -2.05534199     0.20172612
 h     -1.86520354     1.85341825    -0.49648296
 h      0.41048130     2.87282860    -0.36847842
 h      2.35131962     1.30847036    -0.05452945
 o      2.22905487    -1.20771821     0.00773960
 h      3.15898531    -0.70956703    -0.08521618
 c     -2.58232685    -0.92811571    -0.10652660
 h     -2.52107713    -1.94880020    -0.09747814
 h     -3.25281546    -0.66316087     0.63626114
 h     -3.12470130    -0.67372809    -1.07935977
 h     -1.50549248     1.54908186     1.16770406
          17

 c      1.16610817    -0.41969035    -0.01288232
 c     -0.10382602    -1.05554974     0.07444011
 c     -1.27741555    -0.26762695     0.01121641
 c     -1.15935163     1.32348544     0.16308470
 c      0.19934225     1.82266334    -0.08791404
 c      1.33685398     1.02571280    -0.04607274
 h     -0.28598802    -2.07723182     0.24136551
 h     -1.84625312     1.89386046    -0.48854017
 h      0.39631714     2.85504084    -0.39925584
 h      2.34761951     1.27656298    -0.02396908
 o      2.23648670    -1.21214181     0.01027847
 h      3.12863411    -0.79419490    -0.06692204
 c     -2.58586250    -0.93634828    -0.10845867
 h     -2.50957975    -1.88596639    -0.10500954
 h     -3.23373588    -0.67588871     0.61453085
 h     -3.11313147    -0.67448865    -1.06268820
 h     -1.49677807     1.53586479     1.20582610
          17

 c      1.17442437    -0.41253710    -0.01573047
 c     -0.10910843    -1.05684210     0.07106693
 c     -1.27441233    -0.26559907     0.01055819
 c     -1.17002235     1.33257205     0.16786217
 c      0.19255513     1.82216323    -0.08584491
 c      1.33976314     1.03033688    -0.05503975
 h     -0.28531633    -2.11434784     0.28340330
 h     -1.82996622     1.93129618    -0.47986911
 h      0.37732173     2.83810631    -0.43109892
 h      2.35972154     1.25734484     0.00583089
 o      2.24422372    -1.21681725     0.01281738
 h      3.08889181    -0.87900909    -0.04795199
 c     -2.58831185    -0.93978487    -0.11311137
 h     -2.48987323    -1.89096897    -0.11336896
 h     -3.23868833    -0.67449934     0.62133286
 h     -3.09943294    -0.67423857    -1.04369434
 h     -1.48774910     1.52361539     1.24314139
          17

 c      1.18381452    -0.40533636    -0.01867488
 c     -0.11497478    -1.05663964     0.06767940
 c     -1.27081197    -0.26302087     0.00990903
 c     -1.18098315     1.34093724     0.17344743
 c      0.18682190     1.82128587    -0.08406160
 c      1.34055642     1.03263370    -0.06357965
 h     -0.27889402    -2.15209357     0.32498956
 h     -1.81843208     1.96504294    -0.47024468
 h      0.35421904     2.82442266    -0.46429925
 h      2.38574804     1.25144569     0.03462984
 o      2.24975436    -1.22264640     0.01554209
 h      3.07572024    -0.94711030    -0.03119400
 c     -2.58963874    -0.93855377    -0.11968767
 h     -2.46198622    -1.96111021    -0.12249913
 h     -3.26384416    -0.66121682     0.65303095
 h     -3.08717853    -0.67166386    -1.02858735
 h     -1.47783555     1.51190196     1.27416017
          17

 c      1.19415960    -0.39840400    -0.02175425
 c     -0.12111276    -1.05571078     0.06457679
 c     -1.26687610    -0.25998258     0.00924854
 c     -1.19191073     1.34856367     0.18015885
 c      0.18214037     1.81994183    -0.08264834
 c      1.34000683     1.03280995    -0.07150755
 h     -0.26592579    -2.17837840     0.36290748
 h     -1.81316855     1.99429959    -0.45933453
 h      0.32782064     2.81501741    -0.49877372
 h      2.41645501     1.25730901     0.06148732
 o      2.25104166    -1.23011451     0.01854069
 h      3.11814470    -0.98877284    -0.01804529
 c     -2.59009298    -0.93564054    -0.12655049
 h     -2.43131958    -2.05576039    -0.13199412
 h     -3.29668999    -0.64231241     0.69583889
 h     -3.08024200    -0.66544045    -1.02383239
 h     -1.46706127     1.50064023     1.29510581
          17

 c      1.20529377    -0.39195310    -0.02499170
 c     -0.12712468    -1.05448976     0.06200398
 c     -1.26290011    -0.25657040     0.00857032
 c     -1.20249282     1.35542968     0.18811822
 c      0.17843808     1.81819197    -0.08173711
 c      1.33903404     1.03118090    -0.07861495
 h     -0.24673961    -2.18592155     0.39451738
 h     -1.81497935     2.01808065    -0.44667214
 h      0.29896382     2.80914665    -0.53379192
 h      2.44116229     1.27252594     0.08483869
 o      2.24930059    -1.23867383     0.02171120
 h      3.19500651    -1.01180248    -0.00691562
 c     -2.58997000    -0.93339913    -0.13230756
 h     -2.40364125    -2.14096759    -0.14147877
 h     -3.32525590    -0.62380245     0.73592900
 h     -3.08096414    -0.65517645    -1.03285995
 h     -1.45597799     1.49003798     1.30437745
          17

 c      1.21700016    -0.38612905    -0.02839488
 c     -0.13256953    -1.05309624     0.06011929
 c     -1.25919449    -0.25286230     0.00787673
 c     -1.21244332     1.36150608     0.19724189
 c      0.17558995     1.81621019    -0.08150414
 c      1.33834146     1.02810214    -0.08471958
 h     -0.22249248    -2.17197654     0.41812283
 h     -1.82399005     2.03530513    -0.43173858
 h      0.26857543     2.80467494    -0.56800821
 h      2.45195000     1.29466714     0.10308025
 o      2.24696523    -1.24766115     0.02495150
 h      3.26703920    -1.02655697     0.00376389
 c     -2.58960830    -0.93281108    -0.13638665
 h     -2.38261044    -2.19939842    -0.15072727
 h     -3.34195388    -0.60968728     0.76401412
 h     -3.08866468    -0.64205945    -1.05359511
 h     -1.44552653     1.48050231     1.30273091
          17

 c      1.22903818    -0.38107162    -0.03195709
 c     -0.13700232    -1.05135921     0.05897721
 c     -1.25604713    -0.24892319     0.00717485
 c     -1.22150100     1.36674714     0.20724036
 c      0.17342394     1.81419901    -0.08213935
 c      1.33832150     1.02394053    -0.08969756
 h     -0.19486514    -2.13790081     0.43317745
 h     -1.83980363     2.04500303    -0.41412134
 h      0.23775920     2.79899017    -0.59980239
 h      2.44479965     1.32162469     0.11500073
 o      2.24551694    -1.25674704     0.02822768
 h      3.31068098    -1.03806609     0.01444698
 c     -2.58936898    -0.93405183    -0.13893642
 h     -2.37015333    -2.22382349    -0.15955488
 h     -3.34312272    -0.60219638     0.77513810
 h     -3.10007538    -0.62851681    -1.07950062
 h     -1.43690479     1.47256064     1.29340493
          17

 c      1.24116068    -0.37694085    -0.03565944
 c     -0.14001306    -1.04878254     0.05850086
 c     -1.25368813    -0.24480676     0.00647460
 c     -1.22942570     1.37107961     0.21763792
 c      0.17172566     1.81230491    -0.08380680
 c      1.33906992     1.01905450    -0.09349393
 h     -0.16580932    -2.08936944     0.44063256
 h     -1.86169079     2.04654470    -0.39367737
 h      0.20779886     2.78994048    -0.62773566
 h      2.41942832     1.35179704     0.11997682
 o      2.24555344    -1.26578391     0.03153686
 h      3.31664870    -1.04810783     0.02505643
 c     -2.58953359    -0.93696352    -0.14045257
 h     -2.36713792    -2.21206813    -0.16776142
 h     -3.32790214    -0.60231665     0.76756029
 h     -3.11115293    -0.61720088    -1.10297580
 h     -1.43142271     1.46678059     1.28200077
          17

 c      1.25312269    -0.37390937    -0.03947313
 c     -0.14126670    -1.04449361     0.05844598
 c     -1.25226611    -0.24056044     0.00578861
 c     -1.23600655     1.37440040     0.22786045
 c      0.17024606     1.81056235    -0.08661266
 c      1.34040210     1.01376172    -0.09612622
 h     -0.13723781    -2.03684698     0.44339323
 h     -1.88875663     2.03981214    -0.37064055
 h      0.18006463     2.77646475    -0.65093424
 h      2.37908780     1.38432720     0.11808542
 o      2.24714727    -1.27469108     0.03488348
 h      3.28416656    -1.05701217     0.03536052
 c     -2.59020197    -0.94125923    -0.14151682
 h     -2.37366165    -2.16524884    -0.17514596
 h     -3.29776603    -0.60998628     0.74231631
 h     -3.11858558    -0.61015394    -1.11804367
 h     -1.43025799     1.46364697     1.27550819
          17

 c      1.26469051    -0.37214238    -0.04336057
 c     -0.14054423    -1.03733842     0.05841243
 c     -1.25183930    -0.23622761     0.00513249
 c     -1.24109291     1.37659044     0.23743450
 c      0.16871255     1.80887058    -0.09058704
 c      1.34185928     1.00829249    -0.09768680
 h     -0.11059032    -1.99446616     0.44620633
 h     -1.92004759     2.02526176    -0.34563523
 h      0.15587199     2.75887118    -0.66932485
 h      2.33047470     1.41944548     0.11018333
 o      2.24989438    -1.28344436     0.03826941
 h      3.22019233    -1.06388496     0.04512758
 c     -2.59123136    -0.94649592    -0.14275313
 h     -2.38887088    -2.08866723    -0.18159351
 h     -3.25687259    -0.62385543     0.70376018
 h     -3.12041342    -0.60845256    -1.12136758
 h     -1.43404880     1.46337791     1.27994173
          17

 c      1.27564771    -0.37177511    -0.04727483
 c     -0.13775667    -1.02636194     0.05801370
 c     -1.25238312    -0.23184272     0.00452447
 c     -1.24463871     1.37754127     0.24622786
 c      0.16684302     1.80699836    -0.09568011
 c      1.34277109     1.00275492    -0.09833179
 h     -0.08659529    -1.97450269     0.45365685
 h     -1.95456980     2.00385123    -0.31956746
 h      0.13634150     2.73880981    -0.68369981
 h      2.28295426     1.45867141     0.09780017
 o      2.25263137    -1.29215760     0.04168250
 h      3.14397512    -1.06539509     0.05430090
 c     -2.59221772    -0.95179754    -0.14490993
 h     -2.41019271    -1.99571537    -0.18730747
 h     -3.21294303    -0.64069935     0.66084890
 h     -3.11614607    -0.61212359    -1.11236001
 h     -1.44245872     1.46575374     1.29738312
          17

 c      1.28578931    -0.37288440    -0.05115922
 c     -0.13289521    -1.01151682     0.05717310
 c     -1.25380987    -0.22742442     0.00398452
 c     -1.24673073     1.37717909     0.25452915
 c      0.16436319     1.80461781    -0.10177245
 c      1.34248239     0.99718000    -0.09823377
 h     -0.06576446    -1.97918624     0.46664337
 h     -1.99120652     1.97684598    -0.29341006
 h      0.12229037     2.71895082    -0.69558523
 h      2.24581299     1.50412118     0.08256410
 o      2.25314626    -1.30123284     0.04507519
 h      3.09186823    -1.05363708     0.06334591
 c     -2.59258076    -0.95531768    -0.14886551
 h     -2.43211001    -1.91454505    -0.19325653
 h     -3.17736776    -0.65511826     0.62761369
 h     -3.10679516    -0.62009546    -1.09316449
 h     -1.45406784     1.47009787     1.32483585
          17

 c      1.29489998    -0.37545266    -0.05494956
 c     -0.12597754    -0.99378284     0.05620263
 c     -1.25598617    -0.22297558     0.00353458
 c     -1.24757754     1.37547302     0.26287290
 c      0.16102988     1.80137288    -0.10870342
 c      1.34071391     0.99170264    -0.09750843
 h     -0.04904048    -1.99929559     0.48142015
 h     -2.02857131     1.94557304    -0.26795983
 h      0.11417764     2.70230738    -0.70684560
 h      2.22383621     1.55634445     0.06528433
 o      2.24953406    -1.31116330     0.04836900
 h      3.09623162    -1.01983588     0.07323312
 c     -2.59180523    -0.95422666    -0.15523859
 h     -2.44677619    -1.88653056    -0.20128706
 h     -3.16153351    -0.66132270     0.61876708
 h     -3.09499109    -0.63010002    -1.06880512
 h     -1.46675713     1.47545374     1.35605412
          17

 c      1.30275289    -0.37934785    -0.05857775
 c     -0.11707724    -0.97453017     0.05555299
 c     -1.25872860    -0.21848480     0.00320151
 c     -1.24746951     1.37243136     0.27177633
 c      0.15665662     1.79697540    -0.11631927
 c      1.33774052     0.98673977    -0.09618966
 h     -0.03755465    -2.02146558     0.49254376
 h     -2.06490804     1.91124871    -0.24369364
 h      0.11211218     2.69125130    -0.71903752
 h      2.21498604     1.61223212     0.04561978
 o      2.24298554    -1.32164811     0.05154725
 h      3.14127515    -0.96887919     0.08402992
 c     -2.58954363    -0.94736063    -0.16366987
 h     -2.45069847    -1.93049669    -0.21221631
 h     -3.16898435    -0.65755435     0.63923677
 h     -3.08505996    -0.63869178    -1.04722850
 h     -1.47829616     1.48082596     1.38451396
          17

 c      1.30915257    -0.38435024    -0.06197212
 c     -0.10637984    -0.95494473     0.05557307
 c     -1.26178940    -0.21393243     0.00301971
 c     -1.24673452     1.36809356     0.28157460
 c      0.15112955     1.79129120    -0.12452587
 c      1.33417825     0.98292476    -0.09428730
 h     -0.03203334    -2.03479374     0.49571364
 h     -2.09816193     1.87497859    -0.22079474
 h      0.11589350     2.68657464    -0.73275083
 h      2.21287563     1.66560043     0.02280204
 o      2.23612314    -1.33179108     0.05466564
 h      3.18877105    -0.91575643     0.09471004
 c     -2.58562878    -0.93726914    -0.17268777
 h     -2.44835361    -2.01607821    -0.22428027
 h     -3.19252154    -0.64774112     0.67941602
 h     -3.08225876    -0.64205499    -1.03774937
 h     -1.48677000     1.48535067     1.40540232
          17

 c      1.31396110    -0.39018533    -0.06505863
 c     -0.09420176    -0.93585824     0.05644037
 c     -1.26486528    -0.20931121     0.00302973
 c     -1.24569915     1.36251694     0.29237814
 c      0.14441435     1.78437003    -0.13331453
 c      1.33063834     0.98086510    -0.09185295
 h     -0.03258822    -2.03281684     0.48859901
 h     -2.12625927     1.83788950    -0.19930831
 h      0.12501882     2.68712362    -0.74731349
 h      2.21093452     1.70980111    -0.00351685
 o      2.23064161    -1.34089389     0.05777480
 h      3.21490404    -0.87231677     0.10433549
 c     -2.58032441    -0.92700807    -0.18060955
 h     -2.44496183    -2.10373319    -0.23548632
 h     -3.22077316    -0.63760433     0.72352613
 h     -3.09016506    -0.63793330    -1.04631181
 h     -1.49076745     1.48838099     1.41629816
          17

 c      1.31709309    -0.39653380    -0.06776468
 c     -0.08097281    -0.91777325     0.05817812
 c     -1.26761338    -0.20463297     0.00327415
 c     -1.24464934     1.35576211     0.30409056
 c      0.13655744     1.77640545    -0.14273884
 c      1.32754025     0.98095523    -0.08899742
 h     -0.03880409    -2.01324032     0.47065161
 h     -2.14750827     1.80126460    -0.17932891
 h      0.13863329     2.69026393    -0.76108917
 h      2.20472286     1.73978252    -0.03302234
 o      2.22729458    -1.34856992     0.06089954
 h      3.21039903    -0.84520544     0.11238033
 c     -2.57430313    -0.91818281    -0.18657910
 h     -2.44306584    -2.16991610    -0.24490449
 h     -3.24460108    -0.63121599     0.75865151
 h     -3.10779910    -0.62707492    -1.07084874
 h     -1.48943916     1.48953404     1.41720126
          17

 c      1.31850331    -0.40304180    -0.07002125
 c     -0.06720045    -0.90089377     0.06067871
 c     -1.26967142    -0.19991747     0.00379159
 c     -1.24379131     1.34788189     0.31643341
 c      0.12768288     1.76765043    -0.15285831
 c      1.32507797     0.98331795    -0.08587728
 h     -0.04988854    -1.97762750     0.44285365
 h     -2.16096837     1.76659486    -0.16112472
 h      0.15549540     2.69286630    -0.77216297
 h      2.19237849     1.75285502    -0.06491772
 o      2.22629351    -1.35464083     0.06404449
 h      3.17428676    -0.83748013     0.11865402
 c     -2.56842626    -0.91131034    -0.19068853
 h     -2.44340039    -2.20395944    -0.25227935
 h     -3.25855548    -0.63055605     0.77707464
 h     -3.12995284    -0.61247531    -1.10254136
 h     -1.48252429     1.48873865     1.41043610
          17

 c      1.31818112    -0.40934352    -0.07176366
 c     -0.05342716    -0.88510479     0.06371273
 c     -1.27069150    -0.19517715     0.00461059
 c     -1.24322243     1.33891584     0.32896695
 c      0.11798143     1.75833556    -0.16368254
 c      1.32323174     0.98780897    -0.08267545
 h     -0.06483630    -1.93169759     0.40764750
 h     -2.16666811     1.73552816    -0.14515567
 h      0.17402703     2.69227641    -0.77901982
 h      2.17447306     1.74883943    -0.09819153
 o      2.22743271    -1.35911084     0.06719370
 h      3.11198976    -0.84900515     0.12332146
 c     -2.56346281    -0.90644555    -0.19346788
 h     -2.44588359    -2.20190883    -0.25763020
 h     -3.26011577    -0.63615715     0.77530537
 h     -3.15028944    -0.59743734    -1.13132103
 h     -1.47035864     1.48628511     1.40049568
          17

 c      1.31615786    -0.41509496    -0.07293162
 c     -0.04018269    -0.86994286     0.06694354
 c     -1.27038167    -0.19040587     0.00574587
 c     -1.24292677     1.32889474     0.34113694
 c      0.10769380     1.74861669    -0.17513642
 c      1.32176688     0.99402899    -0.07958123
 h     -0.08267886    -1.88570940     0.36879397
 h     -2.16561080     1.70974092    -0.13198396
 h      0.19245043     2.68696008    -0.78097994
 h      2.15397440     1.73017618    -0.13188137
 o      2.22991843    -1.36228458     0.07029356
 h      3.03800027    -0.87451621     0.12717771
 c     -2.55989900    -0.90348692    -0.19548792
 h     -2.45005316    -2.16356923    -0.26112382
 h     -3.24898079    -0.64758431     0.75305882
 h     -3.16378982    -0.58436250    -1.14971901
 h     -1.45378054     1.48282234     1.39346276
          17

 c      1.31253850    -0.42000183    -0.07346958
 c     -0.02794058    -0.85472595     0.07000137
 c     -1.26854489    -0.18557484     0.00719658
 c     -1.24280912     1.31786352     0.35239773
 c      0.09709207     1.73855559    -0.18705021
 c      1.32022543     1.00133996    -0.07676407
 h     -0.10280052    -1.85293010     0.33051397
 h     -2.15955129     1.69076301    -0.12209549
 h      0.20896776     2.67679102    -0.77836789
 h      2.13626492     1.70196665    -0.16537092
 o      2.23202387    -1.36501583     0.07321770
 h      2.98112345    -0.89966613     0.13218992
 c     -2.55786315    -0.90219594    -0.19727288
 h     -2.45513498    -2.09235952    -0.26312324
 h     -3.22703163    -0.66353117     0.71316780
 h     -3.16750337    -0.57450605    -1.15379756
 h     -1.43382129     1.47919671     1.39544158
          17

 c      1.30757286    -0.42381998    -0.07332663
 c     -0.01713029    -0.83904762     0.07264543
 c     -1.26510545    -0.18064192     0.00894554
 c     -1.24276066     1.30592850     0.36241425
 c      0.08645982     1.72812915    -0.19917200
 c      1.31797909     1.00894135    -0.07434419
 h     -0.12487710    -1.84373212     0.29558388
 h     -2.15057013     1.67977833    -0.11566918
 h      0.22193248     2.66304645    -0.77247535
 h      2.12843299     1.67122495    -0.19866525
 o      2.23153798    -1.36851542     0.07577948
 h      2.97687456    -0.90428372     0.14124492
 c     -2.55708842    -0.90198541    -0.19938272
 h     -2.45982226    -1.99788285    -0.26440475
 h     -3.19898503    -0.68160869     0.66246918
 h     -3.16048758    -0.56808136    -1.14287400
 h     -1.41124913     1.47607726     1.41002666
          17

 c      1.30172339    -0.42633439    -0.07245573
 c     -0.00823924    -0.82338398     0.07488482
 c     -1.26011548    -0.17557654     0.01095976
 c     -1.24271673     1.29330984     0.37121799
 c      0.07606993     1.71726184    -0.21119927
 c      1.31444928     1.01608883    -0.07239171
 h     -0.14798757    -1.85821085     0.26393824
 h     -2.14052483     1.67742021    -0.11234887
 h      0.22997502     2.64811465    -0.76532743
 h      2.13665750     1.64442518    -0.23228960
 o      2.22827253    -1.37283374     0.07793561
 h      3.02732599    -0.88687475     0.15484031
 c     -2.55689917    -0.90145435    -0.20249102
 h     -2.46170340    -1.90162050    -0.26660007
 h     -3.17322996    -0.69810268     0.61291992
 h     -3.14370805    -0.56430823    -1.11929799
 h     -1.38633808     1.47355514     1.43629792
          17

 c      1.29563257    -0.42735735    -0.07081628
 c     -0.00186432    -0.80905471     0.07688679
 c     -1.25374604    -0.17038963     0.01319249
 c     -1.24266837     1.28036506     0.37916323
 c      0.06615924     1.70587807    -0.22282410
 c      1.30947512     1.02237859    -0.07098907
 h     -0.16994700    -1.88630340     0.23378979
 h     -2.13055469     1.68359433    -0.11110198
 h      0.23205459     2.63486609    -0.75924457
 h      2.16212143     1.62417679    -0.26643596
 o      2.22428452    -1.37671883     0.07986000
 h      3.09774834    -0.86695299     0.16989613
 c     -2.55634211    -0.89801752    -0.20722261
 h     -2.45668794    -1.84092347    -0.27256637
 h     -3.16082742    -0.70853699     0.58018234
 h     -3.12014792    -0.56128655    -1.08861943
 h     -1.35912013     1.47106300     1.46920443
          17

 c      1.28998365    -0.42675797    -0.06837774
 c      0.00142008    -0.79756776     0.07879958
 c     -1.24626604    -0.16513992     0.01558683
 c     -1.24263716     1.26756996     0.38672067
 c      0.05691213     1.69396969    -0.23378458
 c      1.30349805     1.02781617    -0.07030546
 h     -0.18800139    -1.91517431     0.20369018
 h     -2.12085984     1.69738866    -0.11025800
 h      0.22741876     2.62572664    -0.75625502
 h      2.19924832     1.60839282    -0.30000911
 o      2.22130855    -1.37918494     0.08172661
 h      3.15792302    -0.85979141     0.18328199
 c     -2.55453052    -0.88942757    -0.21359701
 h     -2.44083170    -1.84890237    -0.28501901
 h     -3.16972629    -0.71003300     0.57585447
 h     -3.09498142    -0.55580064    -1.05982993
 h     -1.32981478     1.46767188     1.50200135
          17

 c      1.28535794    -0.42448089    -0.06511659
 c      0.00125178    -0.79011165     0.08067920
 c     -1.23801472    -0.15991953     0.01808016
 c     -1.24264244     1.25547548     0.39429101
 c      0.04845915     1.68166000    -0.24391107
 c      1.29733697     1.03258931    -0.07058244
 h     -0.19990673    -1.93493580     0.17326819
 h     -2.11086767     1.71713726    -0.10776158
 h      0.21549940     2.62172872    -0.75755632
 h      2.23859510     1.59297189    -0.33077948
 o      2.22014289    -1.37981641     0.08362952
 h      3.19238308    -0.87137203     0.19317062
 c     -2.55089670    -0.87700022    -0.22060997
 h     -2.41550896    -1.91348371    -0.30326935
 h     -3.19762557    -0.70367052     0.59810416
 h     -3.07496675    -0.54369418    -1.04424234
 h     -1.29901759     1.46247073     1.52867702
          17

 c      1.28214321    -0.42054490    -0.06100763
 c     -0.00240028    -0.78741800     0.08249915
 c     -1.22939324    -0.15485469     0.02060768
 c     -1.24267723     1.24465227     0.40213008
 c      0.04088250     1.66922600    -0.25314795
 c      1.29182744     1.03682478    -0.07205208
 h     -0.20443334    -1.94012299     0.14294465
 h     -2.09969646     1.74066169    -0.10156615
 h      0.19586253     2.62203048    -0.76329011
 h      2.27111355     1.57470400    -0.35637645
 o      2.22098398    -1.37852552     0.08560462
 h      3.19530377    -0.90222900     0.19873213
 c     -2.54537674    -0.86407028    -0.22674148
 h     -2.38656283    -1.99481582    -0.32415865
 h     -3.23359272    -0.69323822     0.63376965
 h     -3.06547987    -0.52189684    -1.05054238
 h     -1.26761495     1.45480617     1.54521230
          17

 c      1.28049294    -0.41503775    -0.05601630
 c     -0.00920123    -0.78977647     0.08417490
 c     -1.22085416    -0.15010208     0.02310577
 c     -1.24269055     1.23563022     0.41035322
 c      0.03421800     1.65705685    -0.26153908
 c      1.28760998     1.04050558    -0.07487500
 h     -0.20144040    -1.92943820     0.11350780
 h     -2.08668521     1.76562822    -0.09003339
 h      0.16830327     2.62420296    -0.77273802
 h      2.29049389     1.55233613    -0.37507593
 o      2.22361831    -1.37542318     0.08764552
 h      3.16748936    -0.94957816     0.19989122
 c     -2.53850390    -0.85280419    -0.23110069
 h     -2.35917673    -2.06319937    -0.34506451
 h     -3.26599737    -0.68229848     0.66847897
 h     -3.06642183    -0.49112767    -1.07818730
 h     -1.23659452     1.44438630     1.54992285
          17

 c      1.28034123    -0.40811135    -0.05009778
 c     -0.01848837    -0.79703010     0.08558715
 c     -1.21286904    -0.14582463     0.02551522
 c     -1.24257435     1.22883934     0.41895537
 c      0.02845049     1.64556882    -0.26918909
 c      1.28506467     1.04348887    -0.07911761
 h     -0.19185522    -1.90570781     0.08580633
 h     -2.07178211     1.78991766    -0.07222010
 h      0.13302678     2.62507887    -0.78478448
 h      2.29372375     1.52644483    -0.38611121
 o      2.22732012    -1.37083940     0.08968849
 h      3.11797412    -1.00705039     0.19756178
 c     -2.53116164    -0.84389360    -0.23383698
 h     -2.33645450    -2.10387799    -0.36443482
 h     -3.28683547    -0.67305611     0.69217906
 h     -3.07222467    -0.45590687    -1.11746698
 h     -1.20685689     1.43132525     1.54349416
          17

 c      1.28146181    -0.39997806    -0.04320374
 c     -0.02935944    -0.80851199     0.08661220
 c     -1.20588729    -0.14216439     0.02778476
 c     -1.24216027     1.22455321     0.42781305
 c      0.02351315     1.63511874    -0.27622186
 c      1.28428414     1.04554025    -0.08474607
 h     -0.17764390    -1.87646514     0.06048567
 h     -2.05574015     1.81194055    -0.04801306
 h      0.09078201     2.62169263    -0.79838426
 h      2.28115234     1.49911046    -0.38977427
 o      2.23047590    -1.36542823     0.09156369
 h      3.06995225    -1.06308762     0.19440855
 c     -2.52417090    -0.83729802    -0.23562716
 h     -2.32005257    -2.11083452    -0.38136385
 h     -3.29186286    -0.66660387     0.69938046
 h     -3.07602993    -0.42180277    -1.15627182
 h     -1.17904213     1.41617375     1.52903793
          17

 c      1.28355377    -0.39088929    -0.03529640
 c     -0.04081091    -0.82301127     0.08716347
 c     -1.20029460    -0.13923004     0.02987599
 c     -1.24122924     1.22284865     0.43668153
 c      0.01929110     1.62594526    -0.28275224
 c      1.28503165     1.04634991    -0.09161688
 h     -0.16157858    -1.85415225     0.03767819
 h     -2.04012154     1.83084651    -0.01811354
 h      0.04286754     2.61196375    -0.81289007
 h      2.25674405     1.47375346    -0.38752035
 o      2.23057239    -1.36006586     0.09298916
 h      3.06104683    -1.10279511     0.19494529
 c     -2.51804924    -0.83275111    -0.23717589
 h     -2.31080970    -2.08265372    -0.39531568
 h     -3.27972620    -0.66332551     0.68808779
 h     -3.07282182    -0.39322557    -1.18527580
 h     -1.15336867     1.39989691     1.51203683
          17

 c      1.28630401    -0.38109295    -0.02636812
 c     -0.05191766    -0.83902148     0.08722550
 c     -1.19638228    -0.13709369     0.03176836
 c     -1.23953245     1.22360076     0.44523841
 c      0.01562852     1.61814429    -0.28887428
 c      1.28670490     1.04554692    -0.09946965
 h     -0.14643629    -1.85305692     0.01681603
 h     -2.02711964     1.84658110     0.01612331
 h     -0.00897912     2.59504363    -0.82821355
 h      2.22830925     1.45501079    -0.38201820
 o      2.22642770    -1.35505248     0.09384379
 h      3.10836528    -1.12115404     0.20125021
 c     -2.51297419    -0.82989612    -0.23907826
 h     -2.30896221    -2.02135880    -0.40610699
 h     -3.25157013    -0.66306926     0.65929209
 h     -3.06006924    -0.37283571    -1.19913144
 h     -1.12954938     1.38370280     1.49960561
          17

 c      1.28939946    -0.37081758    -0.01645751
 c     -0.06198517    -0.85545312     0.08683037
 c     -1.19433862    -0.13578524     0.03346255
 c     -1.23681899     1.22652630     0.45322726
 c      0.01233996     1.61167425    -0.29465960
 c      1.28842715     1.04276488    -0.10796209
 h     -0.13382292    -1.88101686    -0.00290535
 h     -2.01916841     1.85972291     0.05300127
 h     -0.06275774     2.57137738    -0.84484702
 h      2.20637053     1.44811323    -0.37672411
 o      2.21993916    -1.34985995     0.09438271
 h      3.18131880    -1.12735542     0.20961273
 c     -2.50880465    -0.82816713    -0.24187427
 h     -2.31388777    -1.93378376    -0.41420260
 h     -3.21140587    -0.66506459     0.61741382
 h     -3.03736736    -0.36165475    -1.19600505
 h     -1.10692581     1.36865755     1.49840030
          17

 c      1.29252751    -0.36032642    -0.00564972
 c     -0.07056483    -0.87223176     0.08597893
 c     -1.19424828    -0.13528975     0.03498373
 c     -1.23286514     1.23126458     0.46066364
 c      0.00922368     1.60638773    -0.30015855
 c      1.28942204     1.03781539    -0.11679199
 h     -0.12389442    -1.93270745    -0.02151145
 h     -2.01831547     1.87105626     0.09092165
 h     -0.11639404     2.54250411    -0.86376902
 h      2.19985701     1.45704806    -0.37448491
 o      2.21341960    -1.34404744     0.09490604
 h      3.24379221    -1.12981240     0.21577671
 c     -2.50510157    -0.82645062    -0.24610350
 h     -2.32323805    -1.83577176    -0.42153884
 h     -3.16699651    -0.66765656     0.57143631
 h     -3.00614544    -0.35910923    -1.17722030
 h     -1.08490405     1.35525958     1.51158696
          17

 c      1.29538329    -0.34997890     0.00593718
 c     -0.07736774    -0.88997057     0.08461608
 c     -1.19608058    -0.13556489     0.03638601
 c     -1.22751292     1.23745276     0.46793227
 c      0.00607544     1.60208608    -0.30540858
 c      1.28952846     1.03092087    -0.12585030
 h     -0.11626302    -1.99379350    -0.03801065
 h     -2.02547138     1.88097259     0.12880504
 h     -0.16789872     2.51059078    -0.88623211
 h      2.21015691     1.48195549    -0.37580915
 o      2.20817727    -1.33749065     0.09558774
 h      3.27627997    -1.13197703     0.21759251
 c     -2.50121004    -0.82266762    -0.25218647
 h     -2.33177427    -1.75746883    -0.43284324
 h     -3.12993946    -0.66821692     0.53515882
 h     -2.96972757    -0.36272942    -1.14754241
 h     -1.06342501     1.34335394     1.53708870
          17

 c      1.29767338    -0.34024977     0.01817018
 c     -0.08220623    -0.90922184     0.08268374
 c     -1.19966942    -0.13656743     0.03775863
 c     -1.22072086     1.24475800     0.47565088
 c      0.00270712     1.59858884    -0.31045265
 c      1.28929224     1.02278506    -0.13523954
 h     -0.11068753    -2.04990498    -0.05114150
 h     -2.03986281     1.88900491     0.16627936
 h     -0.21544541     2.47773466    -0.91341200
 h      2.23003272     1.51832522    -0.37877448
 o      2.20477048    -1.33022638     0.09651138
 h      3.27159295    -1.13461214     0.21440463
 c     -2.49643738    -0.81438383    -0.26004770
 h     -2.33276945    -1.73564880    -0.45490823
 h     -3.11193615    -0.66413616     0.52276555
 h     -2.93362616    -0.36758668    -1.11592670
 h     -1.04300766     1.33247981     1.56884841
          17

 c      1.29911592    -0.33170790     0.03091732
 c     -0.08498123    -0.93009985     0.08016729
 c     -1.20469801    -0.13826464     0.03923345
 c     -1.21259512     1.25286897     0.48442304
 c     -0.00102958     1.59579684    -0.31536134
 c      1.28950621     1.01439350    -0.14514218
 h     -0.10709575    -2.09121644    -0.06001290
 h     -2.05905962     1.89384699     0.20351108
 h     -0.25734967     2.44528426    -0.94598689
 h      2.24892503     1.55915947    -0.38072540
 o      2.20329031    -1.32236310     0.09770742
 h      3.23025605    -1.13718987     0.20643940
 c     -2.49016499    -0.80169478    -0.26890681
 h     -2.32507634    -1.77731216    -0.48929675
 h     -3.11690603    -0.65502433     0.53882663
 h     -2.90534365    -0.36633820    -1.09536175
 h     -1.02435858     1.32226547     1.59980250
          17

 c      1.29943732    -0.32497179     0.04405598
 c     -0.08567815    -0.95226088     0.07710780
 c     -1.21071091    -0.14063824     0.04098503
 c     -1.20337166     1.26146541     0.49466451
 c     -0.00521942     1.59372207    -0.32024515
 c      1.29075006     1.00674331    -0.15570316
 h     -0.10543472    -2.11292292    -0.06429014
 h     -2.07961890     1.89387869     0.24082170
 h     -0.29202612     2.41351243    -0.98381308
 h      2.25823429     1.59770993    -0.37974740
 o      2.20332170    -1.31407379     0.09915340
 h      3.16108091    -1.13797179     0.19478934
 c     -2.48219431    -0.78772797    -0.27757342
 h     -2.31460527    -1.85052320    -0.52905346
 h     -3.13791991    -0.64330887     0.57385162
 h     -2.89192500    -0.35194529    -1.09823099
 h     -1.00794997     1.31257776     1.62421566
          17

 c      1.29836908    -0.32064207     0.05746964
 c     -0.08436394    -0.97497692     0.07359974
 c     -1.21715608    -0.14369002     0.04321354
 c     -1.19336205     1.27018938     0.50654254
 c     -0.00986321     1.59246957    -0.32524588
 c      1.29322416     1.00066180    -0.16699035
 h     -0.10560331    -2.11475737    -0.06419128
 h     -2.09799727     1.88784953     0.27834856
 h     -0.31805438     2.38179734    -1.02586803
 h      2.25320642     1.62891339    -0.37508875
 o      2.20357702    -1.30565902     0.10074528
 h      3.08697666    -1.13298350     0.18186284
 c     -2.47318414    -0.77522935    -0.28525789
 h     -2.30699962    -1.92187916    -0.56651426
 h     -3.16370605    -0.63208379     0.61239195
 h     -2.89516410    -0.32293589    -1.12682195
 h     -0.99379395     1.30348084     1.63868263
          17

 c      1.29564831    -0.31919973     0.07103319
 c     -0.08118616    -0.99717488     0.06979092
 c     -1.22341877    -0.14743194     0.04611427
 c     -1.18289086     1.27864112     0.51997773
 c     -0.01486854     1.59217884    -0.33051018
 c      1.29675923     0.99669993    -0.17898658
 h     -0.10745691    -2.10097415    -0.06049386
 h     -2.11135552     1.87536874     0.31587812
 h     -0.33439417     2.34914170    -1.07048971
 h      2.23285255     1.64981437    -0.36703988
 o      2.20168850    -1.29763314     0.10230074
 h      3.04832560    -1.11487501     0.17133709
 c     -2.46442272    -0.76526533    -0.29220034
 h     -2.30497383    -1.97218733    -0.59719344
 h     -3.18517641    -0.62344491     0.64179035
 h     -2.91008784    -0.28484043    -1.17054608
 h     -0.98137041     1.29515104     1.64237579
          17

 c      1.29102868    -0.32086936     0.08459138
 c     -0.07637625    -1.01744620     0.06588492
 c     -1.22885005    -0.15186518     0.04984353
 c     -1.17224311     1.28640013     0.53466569
 c     -0.02006774     1.59294839    -0.33616167
 c      1.30085589     0.99504676    -0.19157666
 h     -0.11085587    -2.08068276    -0.05455061
 h     -2.11809398     1.85708543     0.35283426
 h     -0.34065557     2.31470799    -1.11578924
 h      2.19964144     1.65979099    -0.35672022
 o      2.19616912    -1.29044988     0.10375854
 h      3.07211364    -1.07796770     0.16500059
 c     -2.45724339    -0.75793017    -0.29919308
 h     -2.30929197    -1.99269677    -0.61903909
 h     -3.19700010    -0.61839517     0.65446005
 h     -2.92910883    -0.24557287    -1.21459815
 h     -0.96961706     1.28780995     1.63709795
          17

 c      1.28432705    -0.32550760     0.09793692
 c     -0.07025097    -1.03416513     0.06212635
 c     -1.23280140    -0.15695775     0.05449008
 c     -1.16162520     1.29306483     0.55011305
 c     -0.02527566     1.59476553    -0.34228337
 c      1.30471709     0.99544012    -0.20452875
 h     -0.11575197    -2.06692228    -0.04811479
 h     -2.11812793     1.83462000     0.38836275
 h     -0.33730032     2.27813040    -1.16009751
 h      2.15951963     1.66097589    -0.34584677
 o      2.18895323    -1.28391931     0.10533244
 h      3.13162432    -1.02802595     0.16029581
 c     -2.45264763    -0.75303540    -0.30695384
 h     -2.31977387    -1.98032532    -0.63136277
 h     -3.19690305    -0.61723120     0.64695848
 h     -2.94594889    -0.21138063    -1.24762572
 h     -0.95695721     1.28167346     1.62722626
          17

 c      1.27549750    -0.33262038     0.11080175
 c     -0.06319519    -1.04594465     0.05874353
 c     -1.23468558    -0.16263217     0.06006139
 c     -1.15113989     1.29829091     0.56569907
 c     -0.03035270     1.59747374    -0.34890563
 c      1.30730820     0.99713032    -0.21749913
 h     -0.12217213    -2.07176650    -0.04270254
 h     -2.11290390     1.81032408     0.42148419
 h     -0.32567544     2.23958866    -1.20230168
 h      2.12175835     1.65855735    -0.33640262
 o      2.18280355    -1.27759216     0.10724053
 h      3.18690686    -0.97559682     0.15458017
 c     -2.45120968    -0.75030270    -0.31594719
 h     -2.33573765    -1.93563876    -0.63442420
 h     -3.18496520    -0.61980962     0.61898546
 h     -2.95666875    -0.18598447    -1.26330874
 h     -0.94141639     1.27690132     1.61913065
          17

 c      1.26466621    -0.34148896     0.12287450
 c     -0.05566451    -1.05233908     0.05587202
 c     -1.23405368    -0.16877729     0.06648411
 c     -1.14077745     1.30181512     0.58080341
 c     -0.03522715     1.60079300    -0.35599619
 c      1.30754051     0.99904043    -0.23009018
 h     -0.12983653    -2.09830364    -0.03875283
 h     -2.10506564     1.78689648     0.45129716
 h     -0.30786674     2.19974012    -1.24197046
 h      2.09710568     1.65967617    -0.33009251
 o      2.17933457    -1.27120386     0.10958667
 h      3.21554596    -0.92810847     0.14696659
 c     -2.45306862    -0.74925579    -0.32642798
 h     -2.35603575    -1.86335117    -0.62965055
 h     -3.16355819    -0.62560342     0.57324411
 h     -2.95934041    -0.17103027    -1.25938813
 h     -0.92097186     1.27357716     1.61940392
          17

 c      1.25213726    -0.35131160     0.13383184
 c     -0.04821530    -1.05406452     0.05354305
 c     -1.23064642    -0.17527626     0.07361010
 c     -1.13042533     1.30347669     0.59502485
 c     -0.03989625     1.60436285    -0.36346325
 c      1.30469062     1.00019092    -0.24194436
 h     -0.13772392    -2.13802594    -0.03556652
 h     -2.09767244     1.76685622     0.47719681
 h     -0.28644627     2.15953229    -1.27928122
 h      2.09296750     1.66957470    -0.32760998
 o      2.17921883    -1.26465338     0.11240623
 h      3.20912156    -0.88965411     0.13756924
 c     -2.45790461    -0.74892651    -0.33848427
 h     -2.37880724    -1.77546717    -0.62057525
 h     -3.13791226    -0.63358583     0.51619606
 h     -2.95369813    -0.16641464    -1.23685636
 h     -0.89421887     1.27178261     1.63193334
          17

 c      1.23838047    -0.36132332     0.14337026
 c     -0.04148391    -1.05243355     0.05174602
 c     -1.22441477    -0.18203367     0.08123084
 c     -1.11991199     1.30323634     0.60834944
 c     -0.04441534     1.60779585    -0.37117703
 c      1.29881259     1.00015120    -0.25280616
 h     -0.14428709    -2.17728844    -0.03211382
 h     -2.09304844     1.75195676     0.49905449
 h     -0.26415580     2.11994410    -1.31473214
 h      2.10852571     1.68725575    -0.32834069
 o      2.18254832    -1.25791700     0.11570299
 h      3.16734453    -0.86202196     0.12690825
 c     -2.46490161    -0.74745588    -0.35198115
 h     -2.40116433    -1.69647312    -0.61435672
 h     -3.11676418    -0.64208197     0.45902004
 h     -2.94119330    -0.17002845    -1.20003306
 h     -0.86104480     1.27170334     1.65561556
          17

 c      1.22400389    -0.37087366     0.15122737
 c     -0.03610891    -1.04872652     0.05048018
 c     -1.21551681    -0.18897960     0.08910257
 c     -1.10908868     1.30119034     0.62109357
 c     -0.04888007     1.61072828    -0.37900480
 c      1.29065741     0.99904485    -0.26250075
 h     -0.14807845    -2.20442378    -0.02767701
 h     -2.09173858     1.74276363     0.51727612
 h     -0.24360280     2.08173798    -1.34871357
 h      2.13557110     1.70597139    -0.33095190
 o      2.18887496    -1.25105355     0.11946584
 h      3.09737122    -0.84439082     0.11563808
 c     -2.47278300    -0.74230465    -0.36642973
 h     -2.41968682    -1.66169276    -0.62134076
 h     -3.11125307    -0.64904399     0.41637652
 h     -2.92548379    -0.17686806    -1.15743929
 h     -0.82274924     1.27360614     1.68489299
          17

 c      1.20970343    -0.37946307     0.15719290
 c     -0.03263862    -1.04394306     0.04976557
 c     -1.20429782    -0.19603601     0.09697839
 c     -1.09790157     1.29756160     0.63367172
 c     -0.05340414     1.61285724    -0.38684499
 c      1.28120154     0.99717930    -0.27088535
 h     -0.14815839    -2.21237343    -0.02197395
 h     -2.09223323     1.73862774     0.53269981
 h     -0.22704361     2.04532026    -1.38111721
 h      2.16388225     1.71780734    -0.33418664
 o      2.19695081    -1.24436376     0.12368834
 h      3.01804974    -0.83079028     0.10422399
 c     -2.48008662    -0.73260419    -0.38103907
 h     -2.43274838    -1.68946299    -0.64717146
 h     -3.12948708    -0.65325568     0.39959001
 h     -2.91292373    -0.17813021    -1.12248152
 h     -0.78149754     1.27767799     1.71257556
          17

 c      1.19619287    -0.38673653     0.16111350
 c     -0.03144939    -1.03878424     0.04963679
 c     -1.19127454    -0.20306937     0.10463174
 c     -1.08640062     1.29265520     0.64638974
 c     -0.05809705     1.61395531    -0.39464379
 c      1.27128493     0.99476412    -0.27783240
 h     -0.14421841    -2.19867232    -0.01506664
 h     -2.09166614     1.73806498     0.54639197
 h     -0.21628763     2.01075871    -1.41119017
 h      2.18527358     1.71705295    -0.33719675
 o      2.20450265    -1.23865382     0.12841670
 h      2.96383085    -0.80629043     0.09215102
 c     -2.48581571    -0.72095754    -0.39480904
 h     -2.44171311    -1.75722040    -0.68601332
 h     -3.16956775    -0.65539533     0.40785197
 h     -2.91115189    -0.16300742    -1.11046853
 h     -0.73958230     1.28388306     1.73251318
          17

 c      1.18413470    -0.39244265     0.16289286
 c     -0.03268747    -1.03365558     0.05013709
 c     -1.17713482    -0.20986967     0.11186535
 c     -1.07469593     1.28678979     0.65935152
 c     -0.06304074     1.61386896    -0.40238770
 c      1.26148334     0.99184794    -0.28323945
 h     -0.13661045    -2.16520925    -0.00728262
 h     -2.08699663     1.73931121     0.55944650
 h     -0.21269372     1.97792937    -1.43770485
 h      2.19479193     1.70098948    -0.33953292
 o      2.20956185    -1.23479311     0.13376948
 h      2.96410505    -0.75483587     0.07759756
 c     -2.49002504    -0.71047599    -0.40679590
 h     -2.44866738    -1.83018563    -0.72847532
 h     -3.22052618    -0.65711760     0.42935470
 h     -2.92355573    -0.12622689    -1.12858220
 h     -0.69889342     1.29192478     1.74091791
          17

 c      1.17410628    -0.39639274     0.16248478
 c     -0.03624158    -1.02861343     0.05131657
 c     -1.16271117    -0.21615214     0.11851942
 c     -1.06290404     1.28024135     0.67244296
 c     -0.06827346     1.61250379    -0.41007499
 c      1.25208651     0.98834865    -0.28704209
 h     -0.12636189    -2.11862406     0.00080250
 h     -2.07604121     1.74080360     0.57284261
 h     -0.21720230     1.94670613    -1.45934593
 h      2.19066576     1.66960011    -0.34106884
 o      2.21295578    -1.23219763     0.13974820
 h      3.00381913    -0.68406563     0.06049814
 c     -2.49366711    -0.70236338    -0.41692193
 h     -2.45492610    -1.88548487    -0.76819506
 h     -3.26999948    -0.65956523     0.45058949
 h     -2.94506118    -0.07410341    -1.16888889
 h     -0.66062008     1.30129185     1.73670139
          17

 c      1.16657990    -0.39846199     0.15987423
 c     -0.04172261    -1.02329647     0.05323047
 c     -1.14893699    -0.22155379     0.12447540
 c     -1.05111409     1.27321584     0.68535228
 c     -0.07380945     1.60980442    -0.41768497
 c      1.24310984     0.98405694    -0.28921530
 h     -0.11509889    -2.07086395     0.00839501
 h     -2.05807102     1.74149844     0.58736660
 h     -0.23038542     1.91700892    -1.47514363
 h      2.17427532     1.62531364    -0.34190336
 o      2.21670758    -1.22940839     0.14618020
 h      3.04865054    -0.61612461     0.04352525
 c     -2.49784059    -0.69640760    -0.42580100
 h     -2.46106901    -1.91201184    -0.80179900
 h     -3.30895660    -0.66306062     0.46191015
 h     -2.96652829    -0.01910581    -1.21608644
 h     -0.62505657     1.31135159     1.72145845
          17

 c      1.16186933    -0.39862663     0.15506297
 c     -0.04847339    -1.01703652     0.05592852
 c     -1.13680436    -0.22562432     0.12965654
 c     -1.03938331     1.26583624     0.69760830
 c     -0.07967135     1.60574169    -0.42516118
 c      1.23429796     0.97861710    -0.28977100
 h     -0.10466180    -2.03757029     0.01464338
 h     -2.03401401     1.74105554     0.60358022
 h     -0.25249579     1.88872707    -1.48478245
 h      2.15046248     1.57298630    -0.34226956
 o      2.22200418    -1.22539969     0.15289157
 h      3.07737964    -0.56653902     0.02934367
 c     -2.50324022    -0.69204038    -0.43406601
 h     -2.46727568    -1.90545262    -0.82764772
 h     -3.33220959    -0.66741768     0.45803998
 h     -2.98063002     0.02812259    -1.25741460
 h     -0.59145434     1.32146725     1.69929531
          17

 c      1.16006306    -0.39703325     0.14807605
 c     -0.05562676    -1.00941821     0.05942891
 c     -1.12732747    -0.22782835     0.13403517
 c     -1.02775111     1.25812362     0.70864907
 c     -0.08589280     1.60032745    -0.43241741
 c      1.22512842     0.97156707    -0.28876971
 h     -0.09637052    -2.03110417     0.01899360
 h     -2.00632871     1.73991583     0.62182757
 h     -0.28348423     1.86162869    -1.48868058
 h      2.12761818     1.51965098    -0.34248646
 o      2.22924112    -1.21967397     0.15976882
 h      3.08159304    -0.54248148     0.01959476
 c     -2.51008386    -0.68874273    -0.44213864
 h     -2.47352399    -1.86554274    -0.84520304
 h     -3.33768864    -0.67220841     0.43715260
 h     -2.98334551     0.06115310    -1.28523124
 h     -0.55806327     1.33111509     1.67619490
          17

 c      1.16096297    -0.39413298     0.13900625
 c     -0.06215828    -1.00100720     0.06369444
 c     -1.12150075    -0.22757892     0.13765301
 c     -1.01625171     1.24996559     0.71795387
 c     -0.09246674     1.59366880    -0.43937214
 c      1.21494157     0.96254972    -0.28636163
 h     -0.09058865    -2.05148860     0.02150747
 h     -1.97849506     1.73924286     0.64227639
 h     -0.32294092     1.83536782    -1.48781827
 h      2.11587290     1.47300464    -0.34294255
 o      2.23837231    -1.21205451     0.16674970
 h      3.06031558    -0.54575311     0.01495241
 c     -2.51819634    -0.68599908    -0.45027383
 h     -2.47962776    -1.79579309    -0.85509494
 h     -3.32609888    -0.67688677     0.40038783
 h     -2.97323986     0.07710849    -1.29595019
 h     -0.52268896     1.33993881     1.65841632
          17

 c      1.16404476    -0.39092109     0.12814882
 c     -0.06696057    -0.99329111     0.06864904
 c     -1.12020491    -0.22437944     0.14067159
 c     -1.00491583     1.24106823     0.72519967
 c     -0.09918728     1.58607142    -0.44600642
 c      1.20329455     0.95178997    -0.28287311
 h     -0.08710405    -2.08659516     0.02258452
 h     -1.95401358     1.74065132     0.66496336
 h     -0.36984198     1.80988399    -1.48333455
 h      2.12201769     1.43813710    -0.34427079
 o      2.24895541    -1.20259079     0.17381583
 h      3.01876188    -0.57335772     0.01494245
 c     -2.52703268    -0.68306684    -0.45858821
 h     -2.48511630    -1.70547814    -0.85998105
 h     -3.30139932    -0.68085223     0.35219592
 h     -2.95069817     0.07594484    -1.28893919
 h     -0.48393544     1.34767336     1.65000193
          17

 c      1.16864938    -0.38899971     0.11627811
 c     -0.06933985    -0.98792647     0.07422073
 c     -1.12393936    -0.21828679     0.14344765
 c     -0.99375105     1.23097689     0.73025180
 c     -0.10535601     1.57806654    -0.45235921
 c      1.19027001     0.94062311    -0.27887730
 h     -0.08565228    -2.12115406     0.02190440
 h     -1.93509116     1.74556435     0.68975053
 h     -0.42195282     1.78692890    -1.47608452
 h      2.14444840     1.41468934    -0.34848109
 o      2.25983419    -1.19163477     0.18099769
 h      2.97151935    -0.61465324     0.01711513
 c     -2.53564759    -0.67866033    -0.46692938
 h     -2.48889087    -1.61349850    -0.86631503
 h     -3.27195560    -0.68359400     0.30115979
 h     -2.91761027     0.06061813    -1.26638381
 h     -0.44251313     1.35397558     1.65075944
          17

 c      1.17453509    -0.38957324     0.10457475
 c     -0.06989440    -0.98617274     0.08034464
 c     -1.13243677    -0.21040573     0.14639821
 c     -0.98266839     1.21950833     0.73304447
 c     -0.10995793     1.56997283    -0.45831787
 c      1.17650608     0.93105649    -0.27500984
 h     -0.08620113    -2.14359329     0.01808330
 h     -1.92187905     1.75411540     0.71628879
 h     -0.47587784     1.77114217    -1.46679195
 h      2.17411545     1.39788611    -0.35959736
 o      2.26885890    -1.18018628     0.18844320
 h      2.94672712    -0.64753507     0.01589230
 c     -2.54277972    -0.67090839    -0.47469047
 h     -2.48878577    -1.54915024    -0.88544657
 h     -3.25070325    -0.68502425     0.25988740
 h     -2.87755271     0.03795322    -1.23417447
 h     -0.40128444     1.35811753     1.65655174
          17

 c      1.18166798    -0.39283295     0.09382898
 c     -0.06971035    -0.98852522     0.08694283
 c     -1.14491800    -0.20199979     0.14968607
 c     -0.97160654     1.20703778     0.73384059
 c     -0.11259209     1.56169194    -0.46369385
 c      1.16304811     0.92442201    -0.27174698
 h     -0.08888769    -2.14800547     0.01054338
 h     -1.91245080     1.76491914     0.74422053
 h     -0.52868310     1.76596236    -1.45600409
 h      2.20008095     1.38280007    -0.37983294
 o      2.27402909    -1.16953566     0.19643531
 h      2.97285856    -0.64958942     0.00440610
 c     -2.54711122    -0.65875433    -0.48105575
 h     -2.48243820    -1.53569511    -0.92754486
 h     -3.25065806    -0.68568358     0.24099164
 h     -2.83631008     0.01954127    -1.20315825
 h     -0.36392384     1.35882104     1.66200163
          17

 c      1.18971526    -0.39884650     0.08450301
 c     -0.06942428    -0.99479416     0.09394955
 c     -1.16052377    -0.19392629     0.15338438
 c     -0.96073568     1.19397180     0.73314741
 c     -0.11325507     1.55323153    -0.46852827
 c      1.15078007     0.92146211    -0.26953506
 h     -0.09382051    -2.13358888    -0.00046305
 h     -1.90332935     1.77599156     0.77301493
 h     -0.57769746     1.77252720    -1.44321071
 h      2.21398310     1.36642445    -0.40931593
 o      2.27582530    -1.15938287     0.20480390
 h      3.04180941    -0.62668579    -0.01599181
 c     -2.54777787    -0.64404763    -0.48541550
 h     -2.46991974    -1.56512900    -0.98872412
 h     -3.27609613    -0.68643202     0.24793582
 h     -2.80098926     0.02070239    -1.18815538
 h     -0.33371091     1.35479669     1.66272832
          17

 c      1.19747972    -0.40909699     0.07754164
 c     -0.06846026    -1.00444314     0.10138241
 c     -1.17879762    -0.18641002     0.15796759
 c     -0.95067766     1.17962781     0.73147512
 c     -0.11116798     1.54538740    -0.47344287
 c      1.13961271     0.92359167    -0.26919311
 h     -0.10095590    -2.10405609    -0.01487929
 h     -1.89013547     1.78628338     0.80151653
 h     -0.61919845     1.79239151    -1.42603664
 h      2.21173838     1.34706660    -0.44939322
 o      2.27629615    -1.14827683     0.21290185
 h      3.12069133    -0.60095003    -0.03716179
 c     -2.54482895    -0.63000700    -0.48745847
 h     -2.45392586    -1.60980644    -1.05432134
 h     -3.31883956    -0.68731911     0.27148313
 h     -2.77638416     0.05239572    -1.19952647
 h     -0.31328150     1.34558726     1.65612683
          17

 c      1.20609967    -0.41829564     0.06998959
 c     -0.06875840    -1.01602295     0.10914647
 c     -1.19856193    -0.18042882     0.16248605
 c     -0.94112336     1.16742238     0.72838938
 c     -0.11024356     1.53803744    -0.47728105
 c      1.13153836     0.92587535    -0.26984213
 h     -0.11074666    -2.07049031    -0.03383315
 h     -1.87262065     1.79221657     0.83171201
 h     -0.65581800     1.81218012    -1.40762970
 h      2.19349236     1.32834743    -0.48452001
 o      2.27821013    -1.13659927     0.22108209
 h      3.18247569    -0.58829124    -0.05419031
 c     -2.53953781    -0.61803465    -0.48752073
 h     -2.43702309    -1.64756350    -1.11114117
 h     -3.36682454    -0.68829185     0.29751980
 h     -2.76180798     0.10954322    -1.23224696
 h     -0.29714884     1.32806033     1.64690630
          17

 c      1.21577465    -0.42504711     0.06153190
 c     -0.07146698    -1.02795776     0.11733643
 c     -1.21851393    -0.17683976     0.16677238
 c     -0.93214944     1.15809372     0.72405240
 c     -0.11145624     1.53108777    -0.47999515
 c      1.12694447     0.92721204    -0.27132653
 h     -0.12348750    -2.04610801    -0.05929837
 h     -1.84991224     1.79326141     0.86266023
 h     -0.68536711     1.83065849    -1.38808753
 h      2.16142232     1.31163750    -0.51365191
 o      2.28245127    -1.12436126     0.22920363
 h      3.21514462    -0.59340071    -0.06342469
 c     -2.53337041    -0.60792297    -0.48659806
 h     -2.42094384    -1.66630941    -1.15160590
 h     -3.40912210    -0.68862715     0.31447533
 h     -2.75314648     0.17668923    -1.27094085
 h     -0.28442441     1.30111297     1.63636759
          17

 c      1.22602006    -0.42914431     0.05241015
 c     -0.07710493    -1.03891278     0.12611696
 c     -1.23763450    -0.17646192     0.17091974
 c     -0.92383100     1.15173715     0.71858509
 c     -0.11483219     1.52450831    -0.48162547
 c      1.12562385     0.92758220    -0.27367219
 h     -0.13956643    -2.04245546    -0.09352573
 h     -1.82259323     1.78999319     0.89319167
 h     -0.70579405     1.84901297    -1.36763420
 h      2.12093736     1.29891780    -0.53879656
 o      2.28922159    -1.11165945     0.23711740
 h      3.21554546    -0.61566339    -0.06332535
 c     -2.52742309    -0.59900412    -0.48566605
 h     -2.40678929    -1.66071898    -1.17212985
 h     -3.43887041    -0.68756800     0.31571867
 h     -2.74702020     0.23935120    -1.30194561
 h     -0.27423771     1.26475137     1.62539376
          17

 c      1.23590175    -0.43093949     0.04289536
 c     -0.08547667    -1.04828305     0.13550959
 c     -1.25517658    -0.17960258     0.17506394
 c     -0.91627028     1.14810509     0.71220983
 c     -0.12012494     1.51840010    -0.48224309
 c      1.12679289     0.92703595    -0.27696114
 h     -0.15877871    -2.06162072    -0.13723972
 h     -1.79260274     1.78407676     0.92240744
 h     -0.71619597     1.86786617    -1.34709153
 h      2.08090612     1.29345703    -0.56226641
 o      2.29850411    -1.09876300     0.24482167
 h      3.18602674    -0.65201152    -0.05433743
 c     -2.52239690    -0.59074881    -0.48540523
 h     -2.39528717    -1.62945514    -1.17163475
 h     -3.45261566    -0.68451307     0.29860241
 h     -2.74151288     0.28843189    -1.31724673
 h     -0.26547587     1.21936392     1.61494914
          17

 c      1.24460196    -0.43076348     0.03314657
 c     -0.09630119    -1.05643670     0.14528076
 c     -1.27048721    -0.18626696     0.17932076
 c     -0.90947728     1.14685334     0.70519245
 c     -0.12705342     1.51282193    -0.48186204
 c      1.12942477     0.92539781    -0.28119255
 h     -0.17998230    -2.09419551    -0.18836387
 h     -1.76297330     1.77790501     0.94991950
 h     -0.71689204     1.88744735    -1.32813269
 h      2.05178109     1.29922423    -0.58635878
 o      2.30981674    -1.08616386     0.25251611
 h      3.13668289    -0.69601111    -0.03958420
 c     -2.51874892    -0.58275660    -0.48621040
 h     -2.38684339    -1.57432366    -1.15115946
 h     -3.44964512    -0.67914532     0.26331373
 h     -2.73568113     0.31930698    -1.31338345
 h     -0.25700695     1.16554965     1.60586349
          17

 c      1.25053356    -0.42960380     0.02420453
 c     -0.10537210    -1.06421006     0.15454049
 c     -1.28475620    -0.19498003     0.18424049
 c     -0.90348314     1.14802615     0.69973586
 c     -0.13476538     1.50521382    -0.47998151
 c      1.13238774     0.92238544    -0.28734673
 h     -0.19500647    -2.11906310    -0.24647370
 h     -1.73650276     1.77417393     0.97100658
 h     -0.70765581     1.91119319    -1.31018769
 h      2.03943959     1.32125340    -0.61671384
 o      2.32197269    -1.07477838     0.26059329
 h      3.07193556    -0.72884003    -0.02703041
 c     -2.51647946    -0.57442918    -0.48867655
 h     -2.38448619    -1.50061251    -1.12028364
 h     -3.43022772    -0.67053142     0.21192426
 h     -2.72731199     0.32967096    -1.28934992
 h     -0.25337231     1.10569181     1.59382169
          17

 c      1.25394758    -0.42660143     0.01672586
 c     -0.11726080    -1.07180820     0.16279077
 c     -1.29492132    -0.20750951     0.18946055
 c     -0.89804553     1.15001066     0.69489435
 c     -0.14206051     1.49683421    -0.47679024
 c      1.13634845     0.91922405    -0.29459096
 h     -0.20979357    -2.13425595    -0.29936164
 h     -1.71794016     1.77439976     0.98932050
 h     -0.69050209     1.94363174    -1.29753956
 h      2.04037507     1.35447892    -0.65843267
 o      2.33120997    -1.06575932     0.26957442
 h      3.06027620    -0.73379128    -0.03217917
 c     -2.51603935    -0.56522913    -0.49220373
 h     -2.38392171    -1.42044279    -1.08213044
 h     -3.40077799    -0.65982098     0.15064782
 h     -2.71806406     0.32158103    -1.24844133
 h     -0.25289113     1.04422591     1.57877708
          17

 c      1.25493254    -0.42195691     0.01075987
 c     -0.13176600    -1.07954858     0.16961374
 c     -1.30066988    -0.22334114     0.19508449
 c     -0.89333427     1.15230862     0.69089392
 c     -0.14862373     1.48774034    -0.47241944
 c      1.14162614     0.91617903    -0.30328348
 h     -0.22347455    -2.13420356    -0.34313716
 h     -1.70851044     1.77954184     1.00538857
 h     -0.66665120     1.98393148    -1.29078462
 h      2.04736070     1.39451573    -0.70739739
 o      2.33653582    -1.05945860     0.27989531
 h      3.11582843    -0.70489331    -0.06227700
 c     -2.51695786    -0.55378776    -0.49614514
 h     -2.38225741    -1.35556078    -1.05198001
 h     -3.37261712    -0.64832983     0.08943074
 h     -2.70867195     0.29985428    -1.19583150
 h     -0.25428632     0.98352545     1.56221616
          17

 c      1.25373933    -0.41603776     0.00638813
 c     -0.14851295    -1.08750802     0.17472883
 c     -1.30199125    -0.24189897     0.20121437
 c     -0.88970868     1.15449060     0.68797946
 c     -0.15408196     1.47819670    -0.46723390
 c      1.14849048     0.91379842    -0.31388882
 h     -0.23562196    -2.11725517    -0.37532363
 h     -1.70699452     1.78868195     1.01903870
 h     -0.63626158     2.03016355    -1.28812671
 h      2.05178474     1.43536328    -0.75856360
 o      2.34057100    -1.05458837     0.29045048
 h      3.19415940    -0.66216740    -0.10002146
 c     -2.51827123    -0.53887299    -0.49950351
 h     -2.37567621    -1.33051978    -1.04751404
 h     -3.36164020    -0.63818019     0.04105355
 h     -2.70063200     0.27468258    -1.14087245
 h     -0.25646960     0.92603593     1.54572843
          17

 c      1.25076062    -0.40931737     0.00370739
 c     -0.16694525    -1.09557257     0.17801384
 c     -1.29918341    -0.26256247     0.20791557
 c     -0.88760394     1.15624296     0.68642569
 c     -0.15805730     1.46864543    -0.46175827
 c      1.15693664     0.91262887    -0.32680650
 h     -0.24621843    -2.08527220    -0.39515857
 h     -1.71044922     1.79945244     1.02947779
 h     -0.59895388     2.07916566    -1.28598860
 h      2.04733799     1.47152037    -0.80744412
 o      2.34539999    -1.05003965     0.30021701
 h      3.25822296    -0.62231543    -0.12954614
 c     -2.51882281    -0.52138873    -0.50167629
 h     -2.36343716    -1.35062596    -1.07335192
 h     -3.38058201    -0.63170055     0.01524907
 h     -2.69648327     0.26288977    -1.09763358
 h     -0.25878066     0.87417458     1.53068847
          17

 c      1.24647160    -0.40231002     0.00281454
 c     -0.18630037    -1.10346181     0.17953833
 c     -1.29285530    -0.28465397     0.21519266
 c     -0.88738759     1.15733849     0.68648575
 c     -0.16017729     1.45962706    -0.45653484
 c      1.16666445     0.91304230    -0.34227640
 h     -0.25559274    -2.04362003    -0.40403065
 h     -1.71552832     1.80901316     1.03572486
 h     -0.55464499     2.12711927    -1.28031696
 h      2.03106628     1.49904782    -0.85087386
 o      2.35174036    -1.04523518     0.30869732
 h      3.29199960    -0.59294775    -0.14356801
 c     -2.51817323    -0.50456972    -0.50260487
 h     -2.34974984    -1.39562888    -1.11663016
 h     -3.42745632    -0.62980782     0.01151239
 h     -2.69889407     0.28237627    -1.08013272
 h     -0.26105471     0.83020966     1.51808990
          17

 c      1.24137100    -0.39549677     0.00377968
 c     -0.20559473    -1.11074572     0.17960558
 c     -1.28393521    -0.30739781     0.22298480
 c     -0.88925735     1.15757402     0.68830721
 c     -0.16008108     1.45168247    -0.45198620
 c      1.17713183     0.91516495    -0.36034181
 h     -0.26431645    -2.00133739    -0.40603077
 h     -1.71961825     1.81496745     1.03707697
 h     -0.50407064     2.17045945    -1.26779864
 h      2.00317543     1.51589450    -0.88729631
 o      2.35961099    -1.03986786     0.31568624
 h      3.29044606    -0.57698254    -0.13957880
 c     -2.51710960    -0.49091657    -0.50263596
 h     -2.33969212    -1.44151181    -1.16190760
 h     -3.48669028    -0.63124538     0.02097552
 h     -2.70762720     0.33661140    -1.09074398
 h     -0.26349929     0.79612825     1.50860598
          17

 c      1.23594386    -0.38926273     0.00661900
 c     -0.22364028    -1.11694680     0.17872891
 c     -1.27366076    -0.32987497     0.23118986
 c     -0.89319519     1.15672820     0.69185982
 c     -0.15744773     1.44526938    -0.44832629
 c      1.18760191     0.91883428    -0.38082445
 h     -0.27298002    -1.97018194    -0.40776595
 h     -1.72148646     1.81592941     1.03339998
 h     -0.44888030     2.20665093    -1.24657592
 h      1.96676449     1.52209142    -0.91698982
 o      2.36869674    -1.03377562     0.32113837
 h      3.25407633    -0.57491174    -0.11758608
 c     -2.51695568    -0.48066885    -0.50269647
 h     -2.33647238    -1.47289697    -1.19931075
 h     -3.54116097    -0.63375990     0.03407717
 h     -2.71854290     0.40990062    -1.11770819
 h     -0.26644589     0.77348347     1.50279382
          17

 c      1.23064237    -0.38386369     0.01127854
 c     -0.23910780    -1.12186943     0.17741667
 c     -1.26352894    -0.35101042     0.23969908
 c     -0.89896449     1.15454733     0.69690478
 c     -0.15203433     1.44070397    -0.44552698
 c      1.19717358     0.92356849    -0.40329643
 h     -0.28184259    -1.96062334    -0.41588605
 h     -1.72150170     1.81176794     1.02521564
 h     -0.39147043     2.23468431    -1.21651523
 h      1.92771433     1.52002117    -0.94237433
 o      2.37835010    -1.02697159     0.32518487
 h      3.18912733    -0.58446722    -0.08030061
 c     -2.51872981    -0.47302824    -0.50371744
 h     -2.34152793    -1.48221663    -1.22389365
 h     -3.57900473    -0.63532559     0.04426390
 h     -2.72689797     0.48222290    -1.14660819
 h     -0.27010989     0.76326201     1.50127412
          17

 c      1.22587028    -0.37944109     0.01763823
 c     -0.25064335    -1.12604987     0.17579676
 c     -1.25516757    -0.36963420     0.24842762
 c     -0.90614536     1.15074300     0.70301464
 c     -0.14369751     1.43813017    -0.44333311
 c      1.20484025     0.92859541    -0.42708530
 h     -0.29056988    -1.97570012    -0.43259369
 h     -1.72152155     1.80360265     1.01360947
 h     -0.33468134     2.25539175    -1.17919058
 h      1.89417801     1.51437148    -0.96807065
 o      2.38725266    -1.01985107     0.32830436
 h      3.11300409    -0.59732726    -0.03586331
 c     -2.52289325    -0.46725504    -0.50620598
 h     -2.35520124    -1.46667797    -1.23374871
 h     -3.59398940    -0.63452770     0.04796540
 h     -2.72965534     0.53960762    -1.16767172
 h     -0.27445440     0.76582104     1.50479366
          17

 c      1.22196484    -0.37607182     0.02552662
 c     -0.25705589    -1.13076084     0.17348133
 c     -1.25009592    -0.38463741     0.25732798
 c     -0.91421091     1.14500067     0.70964544
 c     -0.13239700     1.43751539    -0.44132212
 c      1.20967159     0.93302743    -0.45139572
 h     -0.29834304    -2.00910820    -0.45385627
 h     -1.72438704     1.79348998     0.99995573
 h     -0.28142120     2.27154357    -1.13761080
 h      1.87454863     1.51071897    -0.99973090
 o      2.39292192    -1.01355446     0.33157290
 h      3.06218343    -0.59335146    -0.00180759
 c     -2.52945539    -0.46283901    -0.51027498
 h     -2.37711370    -1.42671516    -1.22912652
 h     -3.58430022    -0.63053778     0.04383280
 h     -2.72550470     0.57464589    -1.17584430
 h     -0.27918606     0.78093035     1.51414991
          17

 c      1.21917588    -0.37382662     0.03473275
 c     -0.25758904    -1.13736806     0.16987582
 c     -1.24939266    -0.39520718     0.26637774
 c     -0.92264421     1.13701103     0.71624785
 c     -0.11818749     1.43868995    -0.43900897
 c      1.21113500     0.93621961    -0.47559989
 h     -0.30415570    -2.05006985    -0.47274374
 h     -1.73291060     1.78369447     0.98547176
 h     -0.23423809     2.28747319    -1.09553229
 h      1.87357637     1.51220313    -1.04098563
 o      2.39294676    -1.00941067     0.33606085
 h      3.07283358    -0.54964604     0.00468393
 c     -2.53809171    -0.45930766    -0.51575015
 h     -2.40618276    -1.36614809    -1.21269059
 h     -3.55202120    -0.62308392     0.03245043
 h     -2.71430816     0.58443623    -1.16916959
 h     -0.28389940     0.80791736     1.52997215
          17

 c      1.21765274    -0.37280872     0.04501330
 c     -0.25217639    -1.14665409     0.16455069
 c     -1.25339692    -0.40104790     0.27553934
 c     -0.93106269     1.12653714     0.72238531
 c     -0.10122273     1.44145113    -0.43598546
 c      1.20932633     0.93805614    -0.49950299
 h     -0.30697912    -2.08886791    -0.48341324
 h     -1.74855254     1.77567667     0.97074935
 h     -0.19492531     2.30789725    -1.05627799
 h      1.88946861     1.51682776    -1.09059593
 o      2.38845301    -1.00666695     0.34115676
 h      3.12606935    -0.47693781    -0.00641479
 c     -2.54815827    -0.45596299    -0.52217392
 h     -2.44039449    -1.29385644    -1.19090614
 h     -3.50375115    -0.61256230     0.01676009
 h     -2.69674468     0.56940584    -1.14782140
 h     -0.28836960     0.84584611     1.55236840
          17

 c      1.21744467    -0.37314931     0.05609378
 c     -0.24149773    -1.15857491     0.15739895
 c     -1.26161117    -0.40246830     0.28470770
 c     -0.93927936     1.11351071     0.72780943
 c     -0.08180360     1.44571691    -0.43203495
 c      1.20487707     0.93880768    -0.52328261
 h     -0.30582726    -2.11913811    -0.48262543
 h     -1.77050020     1.76933957     0.95554424
 h     -0.16430732     2.33601927    -1.02142920
 h      1.91535080     1.51881457    -1.14313479
 o      2.38196938    -1.00353021     0.34568867
 h      3.18168040    -0.40296303    -0.01586426
 c     -2.55861881    -0.45168828    -0.52871820
 h     -2.47665489    -1.22590990    -1.17595519
 h     -3.45181830    -0.60026286     0.00299693
 h     -2.67420573     0.53359844    -1.11406620
 h     -0.29292984     0.89359023     1.58049850
          17

 c      1.21848238    -0.37497630     0.06765832
 c     -0.22677144    -1.17238666     0.14863419
 c     -1.27287470    -0.40027985     0.29367883
 c     -0.94726246     1.09809288     0.73246961
 c     -0.06042367     1.45164521    -0.42716028
 c      1.19866471     0.93876473    -0.54720326
 h     -0.29985141    -2.13807723    -0.46966407
 h     -1.79585224     1.76309482     0.93898688
 h     -0.14226458     2.37197567    -0.99020528
 h      1.94322408     1.51224638    -1.19222573
 o      2.37494055    -0.99890386     0.34910654
 h      3.21757024    -0.34472890    -0.01407120
 c     -2.56803597    -0.44530116    -0.53423703
 h     -2.51162205    -1.18305869    -1.18422359
 h     -3.41357731    -0.58836561     0.00074481
 h     -2.64879853     0.48651177    -1.07309826
 h     -0.29873354     0.94972698     1.61227546
          17

 c      1.22054635    -0.37837030     0.07933302
 c     -0.20940454    -1.18690334     0.13873128
 c     -1.28569295    -0.39557563     0.30216405
 c     -0.95502972     1.08067718     0.73646282
 c     -0.03777596     1.45961838    -0.42150003
 c      1.19159711     0.93801552    -0.57141061
 h     -0.28848367    -2.14630553    -0.44597467
 h     -1.82077766     1.75465537     0.92003339
 h     -0.12793007     2.41284121    -0.96007107
 h      1.96667015     1.49331566    -1.23295213
 o      2.36801321    -0.99233294     0.35130719
 h      3.22551495    -0.30956167     0.00173266
 c     -2.57503355    -0.43704617    -0.53779574
 h     -2.54378923    -1.17661743    -1.22469284
 h     -3.40407971    -0.57891358     0.01880694
 h     -2.62315476     0.44566405    -1.03429119
 h     -0.30766828     1.01231039     1.64448863
          17

 c      1.22323836    -0.38332109     0.09067914
 c     -0.19067945    -1.20071303     0.12835455
 c     -1.29855393    -0.38951072     0.30984090
 c     -0.96255808     1.06185283     0.73995315
 c     -0.01470998     1.47010085    -0.41519303
 c      1.18451537     0.93641114    -0.59587519
 h     -0.27160042    -2.14792045    -0.41490139
 h     -1.84183463     1.74195336     0.89784417
 h     -0.11995037     2.45411827    -0.92808171
 h      1.98168171     1.46070549    -1.26261139
 o      2.36152994    -0.98372475     0.35239921
 h      3.20369853    -0.29988166     0.03132373
 c     -2.57930966    -0.42956487    -0.53904337
 h     -2.57374607    -1.19711988    -1.28790072
 h     -3.42453372    -0.57186819     0.05722271
 h     -2.59961606     0.43462906    -1.01006880
 h     -0.32188969     1.07870475     1.67341701
          17

 c      1.22596622    -0.38970343     0.10120566
 c     -0.17158081    -1.21232865     0.11826816
 c     -1.31014906    -0.38316173     0.31639635
 c     -0.96975220     1.04234873     0.74310104
 c      0.00786799     1.48346904    -0.40828428
 c      1.17811615     0.93361939    -0.62040159
 h     -0.24961008    -2.15023073    -0.38118276
 h     -1.85684038     1.72375607     0.87195902
 h     -0.11674811     2.49152126    -0.89200355
 h      1.98673222     1.41525419    -1.28073628
 o      2.35570138    -0.97325688     0.35262079
 h      3.15424202    -0.31487915     0.07281648
 c     -2.58187646    -0.42564243    -0.53805315
 h     -2.60199107    -1.22592099    -1.35515612
 h     -3.46225913    -0.56490580     0.10603359
 h     -2.57925005     0.46735562    -1.00749268
 h     -0.34318271     1.14558270     1.69563582
          17

 c      1.22795891    -0.39727966     0.11039977
 c     -0.15276905    -1.22039576     0.10918469
 c     -1.31948358    -0.37745798     0.32153913
 c     -0.97645313     1.02295789     0.74601476
 c      0.02913697     1.49988138    -0.40070704
 c      1.17283196     0.92920289    -0.64463141
 h     -0.22330337    -2.16181859    -0.34952899
 h     -1.86523638     1.69994509     0.84230409
 h     -0.11676151     2.52221092    -0.85081231
 h      1.98290514     1.35961156    -1.28910659
 o      2.35048913    -0.96147031     0.35235580
 h      3.08502038    -0.34896797     0.12231180
 c     -2.58408005    -0.42560577    -0.53554861
 h     -2.62814796    -1.24867802    -1.41123553
 h     -3.50202738    -0.55546011     0.15296543
 h     -2.56246366     0.53242699    -1.02043769
 h     -0.37244392     1.20921541     1.70877200
          17

 c      1.22833307    -0.40572433     0.11776732
 c     -0.13465879    -1.22406508     0.10155160
 c     -1.32589190    -0.37315099     0.32499662
 c     -0.98246081     1.00444699     0.74872184
 c      0.04850954     1.51919511    -0.39232060
 c      1.16868493     0.92270611    -0.66802286
 h     -0.19342965    -2.18811332    -0.32228077
 h     -1.86812191     1.67157460     0.80909188
 h     -0.11864662     2.54541238    -0.80471816
 h      1.97421512     1.29793200    -1.29186175
 o      2.34515833    -0.94959295     0.35221580
 h      3.01622074    -0.38627042     0.17239672
 c     -2.58686175    -0.42808353    -0.53250929
 h     -2.65144822    -1.25762129    -1.44710495
 h     -3.53298517    -0.54208581     0.18896949
 h     -2.55002998     0.60546261    -1.03686311
 h     -0.40945073     1.26598531     1.71199930
          17

 c      1.22622379    -0.41465083     0.12286655
 c     -0.11752884    -1.22332254     0.09543241
 c     -1.32898634    -0.37081376     0.32652278
 c     -0.98756504     0.98747760     0.75115614
 c      0.06573466     1.54092562    -0.38296885
 c      1.16520740     0.91376255    -0.68985393
 h     -0.16041628    -2.22724159    -0.29806904
 h     -1.86802992     1.64074276     0.77266522
 h     -0.12143624     2.56263639    -0.75496460
 h      1.96748685     1.23523291    -1.29521930
 o      2.33787585    -0.93981313     0.35301707
 h      2.98565026    -0.39583460     0.21235495
 c     -2.59070273    -0.43168110    -0.52958686
 h     -2.67114612    -1.24960425    -1.45839674
 h     -3.54917464    -0.52446813     0.20894926
 h     -2.54272651     0.66701275    -1.04789731
 h     -0.45286858     1.31285818     1.70621265
          17

 c      1.22094352    -0.42361092     0.12532372
 c     -0.10160595    -1.21889766     0.09062900
 c     -1.32857896    -0.37086263     0.32591887
 c     -0.99159063     0.97255439     0.75314857
 c      0.08091258     1.56426722    -0.37253512
 c      1.16158435     0.90223897    -0.70935524
 h     -0.12463020    -2.27077154    -0.27325325
 h     -1.86834945     1.61018684     0.73333705
 h     -0.12462737     2.57751442    -0.70349341
 h      1.97033393     1.17597189    -1.30576150
 o      2.32764634    -0.93362883     0.35516287
 h      3.01692328    -0.35777390     0.23802238
 c     -2.59575451    -0.43543516    -0.52703630
 h     -2.68670273    -1.22458011    -1.44413484
 h     -3.54832773    -0.50303917     0.21091885
 h     -2.54092797     0.70614868    -1.04914531
 h     -0.50041471     1.34778877     1.69403842
          17

 c      1.21211236    -0.43210172     0.12484859
 c     -0.08711930    -1.21183785     0.08690514
 c     -1.32461671    -0.37357278     0.32305402
 c     -0.99446543     0.96001390     0.75441869
 c      0.09441152     1.58820066    -0.36097951
 c      1.15709016     0.88836613    -0.72600500
 h     -0.08677647    -2.30842180    -0.24449099
 h     -1.87227528     1.58253125     0.69132630
 h     -0.12809635     2.59494954    -0.65243523
 h      1.98668110     1.12229455    -1.32705043
 o      2.31677653    -0.92974541     0.35834340
 h      3.07945200    -0.29652509     0.25650151
 c     -2.60189773    -0.43863287    -0.52481348
 h     -2.69792281    -1.18536018    -1.40670688
 h     -3.53116317    -0.47869436     0.19547996
 h     -2.54460704     0.71790105    -1.03913129
 h     -0.54916603     1.37004547     1.67968840
          17

 c      1.19975524    -0.43965241     0.12127024
 c     -0.07431368    -1.20315732     0.08410844
 c     -1.31715512    -0.37906159     0.31787353
 c     -0.99629426     0.95005403     0.75458022
 c      0.10672250     1.61168941    -0.34836030
 c      1.15150424     0.87272240    -0.73974667
 h     -0.04796840    -2.33197818    -0.21002718
 h     -1.88150070     1.55938986     0.64690758
 h     -0.13174291     2.61931211    -0.60345020
 h      2.01334868     1.07368730    -1.35726238
 o      2.30776929    -0.92652172     0.36232271
 h      3.13640284    -0.24101244     0.27312933
 c     -2.60870110    -0.44055425    -0.52258640
 h     -2.70518862    -1.13864290    -1.35322082
 h     -3.50161817    -0.45261736     0.16607181
 h     -2.55338372     0.70106968    -1.01811408
 h     -0.59602186     1.38029537     1.66847745
          17

 c      1.18434038    -0.44590103     0.11456385
 c     -0.06344592    -1.19369969     0.08218289
 c     -1.30636016    -0.38726489     0.31039988
 c     -0.99736806     0.94278433     0.75318511
 c      0.11831419     1.63390835    -0.33483713
 c      1.14506063     0.85605521    -0.75088110
 h     -0.00957629    -2.33675395    -0.16967716
 h     -1.89536791     1.54086516     0.60074006
 h     -0.13495873     2.65223628    -0.55722474
 h      2.04191748     1.02852107    -1.39069782
 o      2.30173378    -0.92314795     0.36704564
 h      3.16914554    -0.20513015     0.28929784
 c     -2.61531525    -0.44030102    -0.51965896
 h     -2.70980531    -1.09674748    -1.29763888
 h     -3.46781136    -0.42609254     0.12982647
 h     -2.56646928     0.65770073    -0.98775059
 h     -0.63836868     1.38023328     1.66574548
          17

 c      1.16673822    -0.45059270     0.10484773
 c     -0.05477761    -1.18411555     0.08114598
 c     -1.29252049    -0.39792461     0.30073350
 c     -0.99806459     0.93827530     0.74983057
 c      0.12953701     1.65437116    -0.32063631
 c      1.13811007     0.83910519    -0.75979593
 h      0.02695469    -2.32176873    -0.12440179
 h     -1.91110912     1.52583645     0.55413312
 h     -0.13629984     2.69154862    -0.51351399
 h      2.06343257     0.98560918    -1.42118289
 o      2.29882815    -0.91927670     0.37247820
 h      3.17055294    -0.19367523     0.30489146
 c     -2.62044626    -0.43699447    -0.51505171
 h     -2.71404901    -1.07687628    -1.25974852
 h     -3.44249938    -0.40023017     0.09793784
 h     -2.58249655     0.59437762    -0.95157175
 h     -0.67482346     1.37167027     1.67513458
          17

 c      1.14811403    -0.45353393     0.09236150
 c     -0.04855792    -1.17485541     0.08106552
 c     -1.27606209    -0.41058689     0.28905417
 c     -0.99869609     0.93658756     0.74429753
 c      0.14060091     1.67287223    -0.30598591
 c      1.13089482     0.82253114    -0.76679886
 h      0.06029705    -2.28981649    -0.07591758
 h     -1.92502034     1.51278622     0.50899103
 h     -0.13369699     2.73228672    -0.47168622
 h      2.07140693     0.94467482    -1.44418074
 o      2.29869249    -0.91475730     0.37854629
 h      3.13919761    -0.20714240     0.31941386
 c     -2.62276765    -0.43086999    -0.50814068
 h     -2.71996698    -1.09145597    -1.25338997
 h     -3.43964965    -0.37583395     0.08275572
 h     -2.59935252     0.52539518    -0.91629054
 h     -0.70561773     1.35553211     1.69691832
          17

 c      1.12977930    -0.45456303     0.07744148
 c     -0.04498658    -1.16614074     0.08203635
 c     -1.25756643    -0.42460712     0.27561141
 c     -0.99940545     0.93775176     0.73662371
 c      0.15160438     1.68932250    -0.29106158
 c      1.12349790     0.80690167    -0.77208099
 h      0.08949608    -2.24772246    -0.02634282
 h     -1.93379169     1.50056923     0.46742974
 h     -0.12503332     2.76886772    -0.43127977
 h      2.06258305     0.90619098    -1.45732579
 o      2.30057741    -0.90963676     0.38513635
 h      3.07861904    -0.24227059     0.33220548
 c     -2.62184480    -0.42450968    -0.49909791
 h     -2.72765787    -1.13555631    -1.27242944
 h     -3.46501791    -0.35388290     0.09027846
 h     -2.61448132     0.47532804    -0.89303471
 h     -0.73227004     1.33157923     1.72758902
          17

 c      1.11302974    -0.45356497     0.06049914
 c     -0.04415308    -1.15795736     0.08414469
 c     -1.23779526    -0.43917307     0.26069711
 c     -1.00014537     0.94170107     0.72705770
 c      0.16257347     1.70360990    -0.27596838
 c      1.11585549     0.79270660    -0.77572560
 h      0.11426517    -2.20611167     0.02226554
 h     -1.93541286     1.48883166     0.43131284
 h     -0.10865750     2.79690285    -0.39225096
 h      2.03685089     0.87113541    -1.46039083
 o      2.30315240    -0.90441211     0.39212575
 h      3.00152460    -0.28835977     0.34218896
 c     -2.61851019    -0.42157096    -0.48816068
 h     -2.73577129    -1.19221083    -1.29850707
 h     -3.51009902    -0.33601640     0.11582179
 h     -2.62611241     0.46983803    -0.89382513
 h     -0.75674987     1.29906063     1.76113858
          17

 c      1.09898981    -0.45052245     0.04200346
 c     -0.04594518    -1.15020614     0.08741642
 c     -1.21771204    -0.45334267     0.24462118
 c     -1.00069931     0.94820998     0.71595078
 c      0.17348707     1.71553678    -0.26074875
 c      1.10775428     0.78037124    -0.77770874
 h      0.13504920    -2.17707180     0.06851280
 h     -1.92955763     1.47812914     0.40192002
 h     -0.08362249     2.81409148    -0.35495368
 h      1.99724933     0.84081920    -1.45535758
 o      2.30404421    -0.90053346     0.39944232
 h      2.93805764    -0.31946023     0.34718118
 c     -2.61411239    -0.42352202    -0.47576433
 h     -2.74299988    -1.24588956    -1.31617136
 h     -3.55901801    -0.32390448     0.14938463
 h     -2.63397843     0.50987684    -0.92019251
 h     -0.78071053     1.25761045     1.79105974
          17

 c      1.08848225    -0.44556985     0.02246748
 c     -0.04992841    -1.14309516     0.09178297
 c     -1.19847544    -0.46609425     0.22770145
 c     -1.00070762     0.95687981     0.70366418
 c      0.18429438     1.72481133    -0.24540096
 c      1.09880669     0.77027630    -0.77788678
 h      0.15239039    -2.16879191     0.11193942
 h     -1.91770531     1.46987796     0.37970533
 h     -0.04973019     2.82047855    -0.32001830
 h      1.95006377     0.81674528    -1.44664353
 o      2.30042977    -0.90005845     0.40708677
 h      2.92727338    -0.30014182     0.34392746
 c     -2.60979362    -0.42913779    -0.46295306
 h     -2.74857854    -1.28705180    -1.31680529
 h     -3.59781471    -0.31849169     0.18219104
 h     -2.63824466     0.56977139    -0.96092388
 h     -0.80512773     1.20776041     1.81191688
          17

 c      1.08195283    -0.43903367     0.00244481
 c     -0.05525612    -1.13747750     0.09711431
 c     -1.18138897    -0.47638761     0.21025055
 c     -0.99970458     0.96717001     0.69050865
 c      0.19492714     1.73106761    -0.22989464
 c      1.08847191     0.76278472    -0.77602318
 h      0.16587771    -2.18076725     0.15246212
 h     -1.90304098     1.46616658     0.36414785
 h     -0.00745924     2.81835600    -0.28820240
 h      1.90422423     0.80041706    -1.44089281
 o      2.29247149    -0.90255072     0.41487877
 h      2.96331178    -0.23506796     0.33256093
 c     -2.60627237    -0.43677777    -0.45073014
 h     -2.75220662    -1.31102599    -1.29687339
 h     -3.61754747    -0.31994463     0.20867290
 h     -2.63903793     0.62346746    -1.00338588
 h     -0.83028870     1.15099798     1.82014375
          17

 c      1.07948030    -0.43147890    -0.01745581
 c     -0.06071802    -1.13467266     0.10328791
 c     -1.16778453    -0.48324218     0.19254963
 c     -0.99719768     0.97846375     0.67670202
 c      0.20529569     1.73391497    -0.21417835
 c      1.07627556     0.75825863    -0.77194630
 h      0.17396631    -2.20501500     0.18960059
 h     -1.88979760     1.46935303     0.35390462
 h      0.04221237     2.81179472    -0.26023470
 h      1.86864636     0.79308779    -1.44508085
 o      2.28253728    -0.90549532     0.42239443
 h      3.00732950    -0.16224183     0.31752932
 c     -2.60387141    -0.44541143    -0.43966535
 h     -2.75395195    -1.31657108    -1.25626840
 h     -3.61382064    -0.32786884     0.22608844
 h     -2.63666242     0.65568942    -1.03933705
 h     -0.85590936     1.08956336     1.81433297
          17

 c      1.08082631    -0.42371174    -0.03656889
 c     -0.06500206    -1.13591199     0.11021513
 c     -1.15881295    -0.48585207     0.17481583
 c     -0.99280602     0.99016737     0.66232047
 c      0.21526556     1.73304558    -0.19817999
 c      1.06221450     0.75704602    -0.76585729
 h      0.17489736    -2.23157801     0.22242981
 h     -1.88177561     1.48133957     0.34739110
 h      0.09810115     2.80552696    -0.23666968
 h      1.84762412     0.79552578    -1.46264867
 o      2.27214120    -0.90716670     0.42924925
 h      3.03529154    -0.10712143     0.30278994
 c     -2.60258585    -0.45442450    -0.42993299
 h     -2.75428209    -1.30561183    -1.19788315
 h     -3.58593961    -0.34142793     0.23397860
 h     -2.63165148     0.65952102    -1.06434613
 h     -0.88127094     1.02612217     1.79530203
          17

 c      1.08550042    -0.41669742    -0.05421254
 c     -0.06707296    -1.14189439     0.11782020
 c     -1.15516814    -0.48372857     0.15718257
 c     -0.98642011     1.00182178     0.64725549
 c      0.22463806     1.72840997    -0.18180870
 c      1.04696824     0.75943404    -0.75852327
 h      0.16757979    -2.25266730     0.25003686
 h     -1.88050707     1.50270183     0.34354867
 h      0.15909584     2.80307524    -0.21777922
 h      1.83830336     0.80786711    -1.49081499
 o      2.26191322    -0.90676026     0.43516233
 h      3.03830230    -0.08051681     0.29075008
 c     -2.60208219    -0.46323677    -0.42139227
 h     -2.75426497    -1.28425346    -1.12827174
 h     -3.53685232    -0.35930375     0.23422724
 h     -2.62473465     0.63279214    -1.07629513
 h     -0.90537505     0.96337843     1.76597738
          17

 c      1.09282761    -0.41141067    -0.06977197
 c     -0.06647883    -1.15260260     0.12600589
 c     -1.15685769    -0.47681972     0.13971041
 c     -0.97827944     1.01316993     0.63122975
 c      0.23316077     1.72038895    -0.16496035
 c      1.03165748     0.76555290    -0.75107570
 h      0.15189382    -2.26403754     0.27190195
 h     -1.88432030     1.53224653     0.34223479
 h      0.22414610     2.80492127    -0.20349082
 h      1.83340400     0.82963850    -1.52233772
 o      2.25210957    -0.90394696     0.43993201
 h      3.01468487    -0.08588274     0.28284518
 c     -2.60161485    -0.47103320    -0.41363827
 h     -2.75588521    -1.26447981    -1.05860248
 h     -3.47397648    -0.37955280     0.23184960
 h     -2.61681954     0.57639651    -1.07464396
 h     -0.92715119     0.90370157     1.73091798
          17

 c      1.10199189    -0.40867856    -0.08279133
 c     -0.06343715    -1.16729630     0.13461491
 c     -1.16315703    -0.46553501     0.12242578
 c     -0.96890351     1.02413504     0.61391787
 c      0.24057840     1.70983037    -0.14752906
 c      1.01745342     0.77525583    -0.74462057
 h      0.12866337    -2.26514435     0.28809129
 h     -1.88913496     1.56738998     0.34392657
 h      0.29187415     2.80813507    -0.19335626
 h      1.82575495     0.85996755    -1.54946738
 o      2.24282027    -0.89869760     0.44343199
 h      2.96693330    -0.12233870     0.27984821
 c     -2.59997777    -0.47684913    -0.40619850
 h     -2.76200744    -1.26343372    -1.00308585
 h     -3.40996110    -0.39955767     0.23598407
 h     -2.60899578     0.49452103    -1.06067420
 h     -0.94568919     0.84890663     1.69526055
          17

 c      1.11205320    -0.40905868    -0.09304022
 c     -0.05868540    -1.18461158     0.14339867
 c     -1.17277136    -0.45065173     0.10536713
 c     -0.95893968     1.03473060     0.59513488
 c      0.24669216     1.69790330    -0.12942246
 c      1.00537330     0.78803377    -0.73999141
 h      0.09951723    -2.25920206     0.29934945
 h     -1.89027396     1.60502804     0.34908436
 h      0.36018571     2.80789480    -0.18655317
 h      1.81069418     0.89785200    -1.56644102
 o      2.23390305    -0.89137316     0.44564951
 h      2.90295728    -0.18341313     0.28148709
 c     -2.59585901    -0.48046984    -0.39897620
 h     -2.77483802    -1.29435681    -0.97090239
 h     -3.36020145    -0.41653216     0.25862889
 h     -2.60256911     0.39677238    -1.03905601
 h     -0.96039326     0.80031354     1.66318272
          17

 c      1.12196869    -0.41278057    -0.10053623
 c     -0.05320167    -1.20274528     0.15201368
 c     -1.18410677    -0.43314410     0.08861469
 c     -0.94904041     1.04495714     0.57498744
 c      0.25140304     1.68585765    -0.11058355
 c      0.99623110     0.80302784    -0.73768073
 h      0.06659669    -2.25300734     0.30709334
 h     -1.88401976     1.64231819     0.35770464
 h      0.42627839     2.79970649    -0.18193510
 h      1.78644358     0.94234447    -1.57016377
 o      2.22462685    -0.88309556     0.44679671
 h      2.84169617    -0.25131513     0.28484546
 c     -2.58881352    -0.48366905    -0.39208547
 h     -2.79341033    -1.35423147    -0.95790984
 h     -3.33390546    -0.42867520     0.30750636
 h     -2.59917259     0.30161749    -1.02106440
 h     -0.97096309     0.75906152     1.63661461
          17

 c      1.13066677    -0.41974499    -0.10552765
 c     -0.04793448    -1.21976791     0.16006229
 c     -1.19553614    -0.41400576     0.07229324
 c     -0.93980635     1.05473144     0.55390042
 c      0.25474705     1.67479872    -0.09102507
 c      0.99059091     0.81915411    -0.73783484
 h      0.03197354    -2.25528335     0.31312984
 h     -1.86840473     1.67716650     0.36924284
 h      0.48702405     2.78102971    -0.17812992
 h      1.75393054     0.99263877    -1.56027419
 o      2.21329735    -0.87606682     0.44745548
 h      2.81854299    -0.29210119     0.28217609
 c     -2.57984623    -0.48982129    -0.38463889
 h     -2.81382367    -1.42713954    -0.95166673
 h     -3.32655735    -0.43563763     0.37790429
 h     -2.60103814     0.23533412    -1.02595157
 h     -0.97725649     0.72639252     1.61506229
          17

 c      1.13717764    -0.42954837    -0.10846178
 c     -0.04364307    -1.23411080     0.16717552
 c     -1.20559540    -0.39412089     0.05655576
 c     -0.93176112     1.06386927     0.53253092
 c      0.25693562     1.66552026    -0.07087761
 c      0.98865291     0.83529081    -0.74022897
 h     -0.00302872    -2.27245017     0.31892664
 h     -1.84343429     1.70846235     0.38272358
 h      0.53947856     2.75202055    -0.17366418
 h      1.71680680     1.04816129    -1.53933910
 o      2.19887984    -0.87182950     0.44820646
 h      2.85878357    -0.28366912     0.26696760
 c     -2.57066645    -0.50140580    -0.37528081
 h     -2.83180256    -1.49712966    -0.94124369
 h     -3.32579859    -0.43774512     0.45592715
 h     -2.61092466     0.21398600    -1.06808647
 h     -0.97917549     0.70362962     1.59655425
          17

 c      1.14073893    -0.44152854    -0.10995713
 c     -0.04088551    -1.24502777     0.17309496
 c     -1.21309493    -0.37420566     0.04155435
 c     -0.92532865     1.07210783     0.51163462
 c      0.25837642     1.65840559    -0.05042805
 c      0.99014244     0.85043149    -0.74422897
 h     -0.03792078    -2.30395684     0.32482709
 h     -1.81106085     1.73619923     0.39689998
 h      0.58137264     2.71568858    -0.16710006
 h      1.68153355     1.10880193    -1.51306654
 o      2.18361565    -0.86900094     0.44890002
 h      2.93549579    -0.25185222     0.24567065
 c     -2.56284357    -0.51805379    -0.36434617
 h     -2.84415559    -1.55382362    -0.92025492
 h     -3.32108578    -0.43551871     0.52790097
 h     -2.63027858     0.22494967    -1.13742206
 h     -0.97666507     0.69189580     1.57891502
          17

 c      1.14082990    -0.45486605    -0.11074168
 c     -0.04008661    -1.25261426     0.17769152
 c     -1.21719283    -0.35481386     0.02740015
 c     -0.92081025     1.07914588     0.49193054
 c      0.25963257     1.65340606    -0.03011193
 c      0.99437147     0.86375266    -0.74886496
 h     -0.07235694    -2.34209621     0.33004740
 h     -1.77497921     1.76145831     0.41041445
 h      0.61153530     2.67766633    -0.15719031
 h      1.65644813     1.17513070    -1.48937068
 o      2.17036195    -0.86599568     0.44930301
 h      3.01114935    -0.22652934     0.22696661
 c     -2.55757474    -0.53805265    -0.35330455
 h     -2.84892895    -1.59186682    -0.88591579
 h     -3.30658508    -0.42966498     0.58456450
 h     -2.65785037     0.24427315    -1.21073765
 h     -0.96982135     0.69176324     1.56069350
          17

 c      1.13718635    -0.46872393    -0.11153856
 c     -0.04159096    -1.25738417     0.18091280
 c     -1.21744998    -0.33639319     0.01413711
 c     -0.91837798     1.08470137     0.47399685
 c      0.26133032     1.65011764    -0.01045797
 c      1.00056339     0.87468831    -0.75317178
 h     -0.10559269    -2.37651276     0.33341675
 h     -1.74002107     1.78613520     0.42197504
 h      0.63010664     2.64542248    -0.14301405
 h      1.64848028     1.24769435    -1.47479161
 o      2.16081513    -0.86228335     0.44947204
 h      3.06503839    -0.22067042     0.21486214
 c     -2.55556925    -0.56001703    -0.34322030
 h     -2.84527494    -1.60962367    -0.83796287
 h     -3.28024277    -0.42100367     0.62085721
 h     -2.69106422     0.25554295    -1.27046362
 h     -0.95900878     0.70301194     1.54160412
          17

 c      1.12983134    -0.48236503    -0.11293952
 c     -0.04566372    -1.25984525     0.18272419
 c     -1.21385050    -0.31935660     0.00174197
 c     -0.91810622     1.08859750     0.45821075
 c      0.26406544     1.64796266     0.00798486
 c      1.00828569     0.88308934    -0.75665003
 h     -0.13659749    -2.39857276     0.33403523
 h     -1.71095574     1.81220034     0.43050170
 h      0.63826330     2.62655869    -0.12398556
 h      1.65892941     1.32481307    -1.46984572
 o      2.15577021    -0.85788521     0.44957686
 h      3.08825034    -0.23757845     0.21045524
 c     -2.55696578    -0.58294941    -0.33446707
 h     -2.83350512    -1.60906181    -0.77826654
 h     -3.24265301    -0.41033766     0.63498808
 h     -2.72748079     0.25078170    -1.30749296
 h     -0.94491645     0.72457140     1.52260934
          17

 c      1.11910916    -0.49522046    -0.11531093
 c     -0.05245992    -1.26030215     0.18308182
 c     -1.20677012    -0.30413280    -0.00985561
 c     -0.92002977     1.09086885     0.44473364
 c      0.26836399     1.64644409     0.02469619
 c      1.01755389     0.88930426    -0.75934664
 h     -0.16442784    -2.40318607     0.33151604
 h     -1.69099556     1.84055330     0.43515455
 h      0.63732263     2.62619168    -0.09965859
 h      1.68303616     1.40114768    -1.46874978
 o      2.15543121    -0.85299960     0.44974655
 h      3.07782147    -0.27641775     0.21355850
 c     -2.56132574    -0.60581123    -0.32697910
 h     -2.81539136    -1.59697671    -0.71095627
 h     -3.19656134    -0.39826658     0.62814058
 h     -2.76518689     0.22669473    -1.31800918
 h     -0.92854712     0.75461903     1.50575348
          17

 c      1.10569476    -0.50689811    -0.11875953
 c     -0.06199816    -1.25881355     0.18192796
 c     -1.19688814    -0.29117452    -0.02073951
 c     -0.92416838     1.09182641     0.43354358
 c      0.27467293     1.64536512     0.03920921
 c      1.02855027     0.89399646    -0.76150037
 h     -0.18852114    -2.38907278     0.32598822
 h     -1.68088216     1.87013808     0.43524094
 h      0.62777735     2.64459384    -0.06952037
 h      1.71383508     1.46932440    -1.46394382
 o      2.15945126    -0.84792085     0.45002909
 h      3.03562493    -0.33343566     0.22296443
 c     -2.56768266    -0.62720206    -0.32052609
 h     -2.79443929    -1.58673985    -0.64242064
 h     -3.14687473    -0.38484972     0.60496584
 h     -2.80274259     0.18229623    -1.30110258
 h     -0.91114906     0.79083578     1.49368585
          17

 c      1.09055162    -0.51714801    -0.12315860
 c     -0.07414407    -1.25519404     0.17919296
 c     -1.18507056    -0.28091517    -0.03097090
 c     -0.93047366     1.09201576     0.42450932
 c      0.28330248     1.64487371     0.05114762
 c      1.04136144     0.89786954    -0.76323139
 h     -0.20888271    -2.35876055     0.31806090
 h     -1.67918673     1.89806188     0.43013235
 h      0.60922288     2.67688033    -0.03311337
 h      1.74560501     1.52261268    -1.44987820
 o      2.16668501    -0.84318576     0.45047290
 h      2.97257579    -0.39987124     0.23531410
 c     -2.57470579    -0.64549150    -0.31501781
 h     -2.77513674    -1.59684430    -0.57962200
 h     -3.10068757    -0.36907186     0.57439479
 h     -2.83913674     0.11818293    -1.25805699
 h     -0.89411005     0.83079864     1.48877758
          17

 c      1.07483316    -0.52580034    -0.12822318
 c     -0.08860338    -1.24902305     0.17480008
 c     -1.17226356    -0.27368596    -0.04056438
 c     -0.93873696     1.09207985     0.41748510
 c      0.29431866     1.64531412     0.06027825
 c      1.05590622     0.90149795    -0.76446452
 h     -0.22620794    -2.31869967     0.30879884
 h     -1.68345418     1.92064443     0.41928641
 h      0.58127900     2.71505912     0.00953739
 h      1.77498072     1.55635683    -1.42396848
 o      2.17458488    -0.83991603     0.45136262
 h      2.91927032    -0.45699390     0.24203762
 c     -2.58107739    -0.65984342    -0.31076847
 h     -2.76024766    -1.64020047    -0.52581819
 h     -3.06631057    -0.34854258     0.54912340
 h     -2.87403108     0.03719153    -1.19326148
 h     -0.87885061     0.87238166     1.49200650
          17

 c      1.05974356    -0.53268738    -0.13362257
 c     -0.10494203    -1.23971236     0.16868020
 c     -1.15943201    -0.26963026    -0.04949603
 c     -0.94853657     1.09260719     0.41238453
 c      0.30747344     1.64702712     0.06654414
 c      1.07194972     0.90525871    -0.76496627
 h     -0.24185900    -2.27880671     0.29960244
 h     -1.69132039     1.93463387     0.40232796
 h      0.54456724     2.75081444     0.05759376
 h      1.80089961     1.56832423    -1.38622785
 o      2.17937341    -0.83969746     0.45334506
 h      2.92501691    -0.47870882     0.22854320
 c     -2.58587158    -0.67140544    -0.30805473
 h     -2.74884081    -1.71129372    -0.47835333
 h     -3.05014846    -0.32076604     0.54104592
 h     -2.90881368    -0.05347248    -1.11713477
 h     -0.86674667     0.91397240     1.50221268
          17

 c      1.04638310    -0.53758532    -0.13909564
 c     -0.12264281    -1.22675673     0.16080773
 c     -1.14755654    -0.26864376    -0.05774478
 c     -0.95925953     1.09402534     0.40918981
 c      0.32222938     1.65022396     0.07005479
 c      1.08910362     0.90930187    -0.76438566
 h     -0.25747413    -2.24989296     0.29181304
 h     -1.70115348     1.93803235     0.37909885
 h      0.50105873     2.77749864     0.10941965
 h      1.82452332     1.55881294    -1.33885429
 o      2.18022467    -0.84255857     0.45640298
 h      2.99363209    -0.46425977     0.19185111
 c     -2.58849046    -0.68287062    -0.30576595
 h     -2.73837413    -1.79112316    -0.43264378
 h     -3.05267559    -0.28629697     0.55364647
 h     -2.94910672    -0.13949115    -1.05032224
 h     -0.85906345     0.95442202     1.51631081
          17

 c      1.03566351    -0.54023399    -0.14446632
 c     -0.14113893    -1.21020599     0.15125831
 c     -1.13766931    -0.27032995    -0.06533342
 c     -0.97017703     1.09654389     0.40789213
 c      0.33784680     1.65494436     0.07104809
 c      1.10681049     0.91352183    -0.76227215
 h     -0.27414280    -2.23841331     0.28606159
 h     -1.71228124     1.93046980     0.34965710
 h      0.45386730     2.79105389     0.16285727
 h      1.84950752     1.53084914    -1.28603251
 o      2.17982737    -0.84697381     0.45950814
 h      3.07527468    -0.43805530     0.14628409
 c     -2.58833401    -0.69688744    -0.30116735
 h     -2.72714550    -1.86149623    -0.38596168
 h     -3.06825899    -0.25010863     0.58012850
 h     -3.00606558    -0.20252502    -1.02056906
 h     -0.85686623     0.99283775     1.53035178
          17

 c      1.02828617    -0.54040404    -0.14957728
 c     -0.15977230    -1.19102592     0.14024705
 c     -1.13086047    -0.27398063    -0.07232581
 c     -0.98053814     1.10013629     0.40840987
 c      0.35348792     1.66105953     0.06984262
 c      1.12434469     0.91755489    -0.75810596
 h     -0.29176678    -2.24231196     0.28181281
 h     -1.72498045     1.91324305     0.31423113
 h      0.40679936     2.79026553     0.21560069
 h      1.88224933     1.49009189    -1.23352856
 o      2.18002291    -0.85191586     0.46181729
 h      3.13507409    -0.41655947     0.10370268
 c     -2.58534698    -0.71428162    -0.29246740
 h     -2.71452123    -1.91115483    -0.33756079
 h     -3.08928693    -0.21896126     0.60979221
 h     -3.08573831    -0.23754629    -1.03846369
 h     -0.86092071     1.02841521     1.54073813
          17

 c      1.02470506    -0.53794987    -0.15424860
 c     -0.17771253    -1.17091662     0.12809628
 c     -1.12822198    -0.27861840    -0.07879200
 c     -0.98966045     1.10456998     0.41053143
 c      0.36831921     1.66829410     0.06678942
 c      1.14092425     0.92090463    -0.75142036
 h     -0.30931715    -2.25283613     0.27761003
 h     -1.74024509     1.88901693     0.27314061
 h      0.36383149     2.77670221     0.26558317
 h      1.93064733     1.44332636    -1.18719371
 o      2.18140537    -0.85694846     0.46286032
 h      3.15920225    -0.40657972     0.07013317
 c     -2.58089732    -0.73380417    -0.28050987
 h     -2.70043293    -1.93515407    -0.28773479
 h     -3.10948453    -0.19849189     0.63375417
 h     -3.17644106    -0.25904134    -1.08425429
 h     -0.87163903     1.06040666     1.54506745
          17

 c      1.02508666    -0.53283926    -0.15826829
 c     -0.19392667    -1.15175992     0.11515415
 c     -1.13076531    -0.28310844    -0.08478868
 c     -0.99702028     1.10949479     0.41388883
 c      0.38159896     1.67625547     0.06223262
 c      1.15608604     0.92324112    -0.74204620
 h     -0.32556738    -2.26007994     0.27178639
 h     -1.75920284     1.86107393     0.22677023
 h      0.32859593     2.75442299     0.31132748
 h      1.99962261     1.39500249    -1.15005542
 o      2.18400922    -0.86189949     0.46236812
 h      3.14396499    -0.41046045     0.04849668
 c     -2.57675282    -0.75392988    -0.26682415
 h     -2.68515632    -1.93315520    -0.23729470
 h     -3.12474083    -0.19226472     0.64644578
 h     -3.26051861    -0.28211851    -1.13316275
 h     -0.88907429     1.08818513     1.54257200
          17

 c      1.02929699    -0.52516604    -0.16139984
 c     -0.20728682    -1.13513567     0.10171469
 c     -1.13928792    -0.28634117    -0.09034684
 c     -1.00234832     1.11457225     0.41794330
 c      0.39273823     1.68447585     0.05648468
 c      1.17012751     0.92461290    -0.73027598
 h     -0.33953457    -2.25692360     0.26301573
 h     -1.78215822     1.83221560     0.17573776
 h      0.30396192     2.72931637     0.35217427
 h      2.08579414     1.34488886    -1.12034613
 o      2.18761890    -0.86672622     0.46019286
 h      3.09092939    -0.42825742     0.03994499
 c     -2.57410372    -0.77357800    -0.25236363
 h     -2.66930380    -1.90905188    -0.18726326
 h     -3.13290728    -0.20182166     0.64532799
 h     -3.32599746    -0.31426809    -1.17028493
 h     -0.91294209     1.11134894     1.53429458
          17

 c      1.03692224    -0.51514947    -0.16340092
 c     -0.21680235    -1.12201692     0.08795735
 c     -1.15417331    -0.28746091    -0.09544418
 c     -1.00569576     1.11958408     0.42197596
 c      0.40132742     1.69248422     0.04981952
 c      1.18404649     0.92527356    -0.71670351
 h     -0.35055137    -2.24027566     0.25054151
 h     -1.80770064     1.80390017     0.12127220
 h      0.29181796     2.70785211     0.38823704
 h      2.17799835     1.29035704    -1.09323609
 o      2.19172567    -0.87154153     0.45634943
 h      3.00768275    -0.45731209     0.04323658
 c     -2.57353699    -0.79181610    -0.23765590
 h     -2.65382534    -1.87191453    -0.13846319
 h     -3.13360233    -0.22676991     0.63055993
 h     -3.36689177    -0.35789722    -1.18876956
 h     -0.94268373     1.12981716     1.52301015
          17

 c      1.04730979    -0.50312189    -0.16404706
 c     -0.22187889    -1.11258412     0.07391016
 c     -1.17518594    -0.28606355    -0.09997599
 c     -1.00740727     1.12445645     0.42512350
 c      0.40712455     1.69991212     0.04249006
 c      1.19901090     0.92538696    -0.70191844
 h     -0.35823046    -2.21115135     0.23424045
 h     -1.83263301     1.77630262     0.06550474
 h      0.29315235     2.69528361     0.41995471
 h      2.26327641     1.23013444    -1.06412451
 o      2.19515266    -0.87681488     0.45123082
 h      2.91395774    -0.48903788     0.05133317
 c     -2.57523197    -0.80758491    -0.22318634
 h     -2.63984470    -1.83680910    -0.09091076
 h     -3.12839153    -0.26453380     0.60518111
 h     -3.38078601    -0.41309984    -1.18600907
 h     -0.97759336     1.14388887     1.51266842
          17

 c      1.05961741    -0.48950806    -0.16316029
 c     -0.22247241    -1.10616616     0.05944834
 c     -1.20137421    -0.28226225    -0.10375197
 c     -1.00799279     1.12920618     0.42651446
 c      0.41002397     1.70659296     0.03476429
 c      1.21592762     0.92495044    -0.68633928
 h     -0.36248794    -2.17464986     0.21464403
 h     -1.85291915     1.74919830     0.01129903
 h      0.30832663     2.69395265     0.44734627
 h      2.33159830     1.16553102    -1.03025472
 o      2.19558952    -0.88368970     0.44597307
 h      2.84927197    -0.50396552     0.04573558
 c     -2.57908166    -0.81991312    -0.20965195
 h     -2.62810579    -1.82172688    -0.04343265
 h     -3.12138898    -0.30979534     0.57583705
 h     -3.36738532    -0.47885893    -1.16174187
 h     -1.01697914     1.15422738     1.50706654
          17

 c      1.07289853    -0.47479391    -0.16064610
 c     -0.21906640    -1.10137097     0.04433681
 c     -1.23115277    -0.27658474    -0.10653020
 c     -1.00797878     1.13387679     0.42548770
 c      0.41005070     1.71258487     0.02694273
 c      1.23527399     0.92388736    -0.67018814
 h     -0.36361232    -2.13959767     0.19286885
 h     -1.86498578     1.72288298    -0.03835947
 h      0.33720702     2.70267723     0.46944964
 h      2.37723126     1.09978529    -0.99072614
 o      2.19109940    -0.89330802     0.44180782
 h      2.84900437    -0.48283140     0.00714850
 c     -2.58473483    -0.82878830    -0.19792046
 h     -2.61821298    -1.83732850     0.00527935
 h     -3.11973997    -0.35435876     0.55319830
 h     -3.32837952    -0.55324656    -1.11793960
 h     -1.06020443     1.16175354     1.50797905
          17

 c      1.08625345    -0.45948877    -0.15651788
 c     -0.21251338    -1.09646995     0.02831492
 c     -1.26253980    -0.26976651    -0.10807002
 c     -1.00782137     1.13850426     0.42176329
 c      0.40739541     1.71808988     0.01932719
 c      1.25704713     0.92216467    -0.65351560
 h     -0.36216895    -2.11645370     0.17026981
 h     -1.86665717     1.69858793    -0.08104784
 h      0.37897646     2.71758577     0.48442066
 h      2.39857875     1.03721131    -0.94611308
 o      2.18337769    -0.90481830     0.43793572
 h      2.89186819    -0.43880110    -0.05036468
 c     -2.59160331    -0.83574317    -0.18849500
 h     -2.60871652    -1.87824931     0.05448210
 h     -3.13207990    -0.38929485     0.54942105
 h     -3.26875237    -0.63310192    -1.06050591
 h     -1.10646725     1.16750230     1.51389709
          17

 c      1.09894200    -0.44409877    -0.15087909
 c     -0.20383414    -1.09002232     0.01121068
 c     -1.29346385    -0.26254288    -0.10817709
 c     -1.00788220     1.14310477     0.41545014
 c      0.40244819     1.72331879     0.01216109
 c      1.28076156     0.91985799    -0.63623053
 h     -0.35846294    -2.11240807     0.14775328
 h     -1.85755969     1.67841539    -0.11539507
 h      0.43185202     2.73372541     0.49016100
 h      2.39809321     0.98259094    -0.89819468
 o      2.17511251    -0.91669032     0.43287751
 h      2.94056077    -0.39677599    -0.10101530
 c     -2.59893118    -0.84296471    -0.18053300
 h     -2.59818492    -1.92883318     0.10128133
 h     -3.16318901    -0.41006960     0.57049684
 h     -3.19979228    -0.71370045    -1.00328769
 h     -1.15449523     1.17251092     1.52050365
          17

 c      1.11037333    -0.42910192    -0.14389757
 c     -0.19408444    -1.08142299    -0.00697849
 c     -1.32202070    -0.25552173    -0.10672744
 c     -1.00841722     1.14766891     0.40691634
 c      0.39578960     1.72838341     0.00558374
 c      1.30544765     0.91716445    -0.61812918
 h     -0.35184753    -2.12649294     0.12517262
 h     -1.83917120     1.66505967    -0.14134447
 h      0.49302328     2.74654293     0.48501749
 h      2.38280359     0.94060114    -0.84975984
 o      2.16782507    -0.92811985     0.42594118
 h      2.97579370    -0.37087438    -0.13099311
 c     -2.60585964    -0.85201021    -0.17117200
 h     -2.58583937    -1.97421016     0.14262076
 h     -3.20958463    -0.41946695     0.61029916
 h     -3.14141191    -0.78982875    -0.97215021
 h     -1.20250016     1.17776288     1.52252245
          17

 c      1.12004857    -0.41491867    -0.13579439
 c     -0.18425208    -1.07090627    -0.02610292
 c     -1.34662833    -0.24914018    -0.10367299
 c     -1.00955830     1.15215985     0.39663649
 c      0.38813779     1.73325576    -0.00037997
 c      1.32965791     0.91439255    -0.59893348
 h     -0.34080379    -2.15010592     0.10152361
 h     -1.81462456     1.66147352    -0.16021106
 h      0.55887515     2.75281201     0.46823289
 h      2.36485811     0.91521367    -0.80436101
 o      2.16225780    -0.93885445     0.41700879
 h      2.99051422    -0.36702223    -0.13532760
 c     -2.61192864    -0.86337343    -0.15696118
 h     -2.57144187    -2.00489484     0.17662609
 h     -3.26270167    -0.42395584     0.65531942
 h     -3.11245627    -0.85979211    -0.99391145
 h     -1.24844628     1.18415710     1.51557674
          17

 c      1.12753572    -0.40188843    -0.12683677
 c     -0.17514762    -1.05909205    -0.04594172
 c     -1.36610542    -0.24367022    -0.09904193
 c     -1.01131429     1.15652363     0.38507403
 c      0.38026635     1.73778097    -0.00579995
 c      1.35165293     0.91193244    -0.57836554
 h     -0.32381989    -2.17225341     0.07570875
 h     -1.78816030     1.67044999    -0.17444633
 h      0.62538096     2.75106764     0.44011608
 h      2.35988772     0.90915268    -0.76561838
 o      2.15881418    -0.94891487     0.40622773
 h      2.98300041    -0.38724125    -0.11317590
 c     -2.61834772    -0.87683541    -0.13731310
 h     -2.55507548    -2.01651368     0.20280170
 h     -3.31447692    -0.42915246     0.69307565
 h     -3.10961906    -0.92593099    -1.06362870
 h     -1.29042159     1.19248429     1.49726633
          17

 c      1.13251036    -0.39026224    -0.11731650
 c     -0.16735019    -1.04657534    -0.06626185
 c     -1.37974219    -0.23926687    -0.09295116
 c     -1.01362446     1.16072676     0.37257714
 c      0.37291039     1.74171443    -0.01080650
 c      1.37002642     0.91019589    -0.55628672
 h     -0.30012254    -2.18401401     0.04704339
 h     -1.76401508     1.69396261    -0.18692276
 h      0.68855665     2.74172350     0.40200418
 h      2.38005650     0.92372269    -0.73571982
 o      2.15765191    -0.95850774     0.39390521
 h      2.95482458    -0.43076834    -0.06643873
 c     -2.62707880    -0.89215972    -0.11436114
 h     -2.53709788    -2.00867848     0.22172668
 h     -3.35942244    -0.43849838     0.71561697
 h     -3.11532969    -0.98844432    -1.14920139
 h     -1.32695686     1.20341876     1.46756128
          17

 c      1.13483983    -0.38021117    -0.10751549
 c     -0.16122256    -1.03375611    -0.08683939
 c     -1.38733536    -0.23603274    -0.08560458
 c     -1.01645372     1.16482406     0.35926801
 c      0.36667781     1.74475981    -0.01555476
 c      1.38451575     0.90956468    -0.53282876
 h     -0.26987311    -2.18018790     0.01533172
 h     -1.74489831     1.73222836    -0.19979098
 h      0.74490217     2.72696670     0.35607568
 h      2.42475368     0.95876894    -0.71394364
 o      2.15847461    -0.96811082     0.38056176
 h      2.91324366    -0.49225956    -0.00097731
 c     -2.63913246    -0.90905153    -0.09021026
 h     -2.51805510    -1.98479673     0.23492285
 h     -3.39451437    -0.45363553     0.71922153
 h     -3.11742297    -1.04523088    -1.22359857
 h     -1.35727480     1.21754184     1.42884213
          17

 c      1.13467187    -0.37184289    -0.09767659
 c     -0.15694928    -1.02081098    -0.10746490
 c     -1.38913317    -0.23404999    -0.07726320
 c     -1.01985273     1.16902367     0.34497415
 c      0.36199380     1.74660458    -0.02019688
 c      1.39600493     0.91042058    -0.50835346
 h     -0.23406898    -2.15943512    -0.01922521
 h     -1.73095389     1.78292730    -0.21356061
 h      0.79172435     2.71040832     0.30503104
 h      2.48063058     1.01205334    -0.69704675
 o      2.15997391    -0.97874536     0.36710245
 h      2.87909414    -0.55697422     0.07036299
 c     -2.65447437    -0.92684606    -0.06625863
 h     -2.49831523    -1.95282896     0.24511909
 h     -3.41892374    -0.47482488     0.70348634
 h     -3.11116572    -1.09438740    -1.27251736
 h     -1.38146488     1.23538792     1.38567356
          17

 c      1.13249993    -0.36520268    -0.08799780
 c     -0.15457504    -1.00769440    -0.12794611
 c     -1.38571846    -0.23337382    -0.06820747
 c     -1.02391901     1.17368639     0.32928611
 c      0.35909388     1.74697075    -0.02485740
 c      1.40569959     0.91317404    -0.48327672
 h     -0.19436485    -2.12421176    -0.05614165
 h     -1.72012342     1.84131079    -0.22719547
 h      0.82720791     2.69641633     0.25165471
 h      2.53114835     1.07904558    -0.68118813
 o      2.15947119    -0.99205461     0.35470843
 h      2.89187559    -0.59940939     0.12949076
 c     -2.67245431    -0.94448343    -0.04361039
 h     -2.47747169    -1.92540306     0.25644034
 h     -3.43422331    -0.50094202     0.67102944
 h     -3.09564947    -1.13484022    -1.28963619
 h     -1.40046181     1.25748159     1.34407272
          17

 c      1.12912200    -0.36023266    -0.07865663
 c     -0.15404768    -0.99413423    -0.14811221
 c     -1.37788064    -0.23400814    -0.05870485
 c     -1.02871363     1.17924660     0.31176011
 c      0.35806064     1.74568890    -0.02961031
 c      1.41449255     0.91820640    -0.45794010
 h     -0.15282014    -2.08079629    -0.09477271
 h     -1.70958392     1.90132758    -0.23910179
 h      0.85016065     2.68915212     0.19833872
 h      2.56375600     1.15404325    -0.66336504
 o      2.15559493    -1.00871019     0.34362375
 h      2.96801226    -0.60927076     0.17282869
 c     -2.69205210    -0.96091614    -0.02337313
 h     -2.45422888    -1.91619091     0.27354522
 h     -3.44513307    -0.52906528     0.62775160
 h     -3.07155519    -1.16613229    -1.27263646
 h     -1.41561168     1.28428282     1.30993693
          17

 c      1.12545016    -0.35673102    -0.06982470
 c     -0.15524278    -0.97967856    -0.16781397
 c     -1.36652601    -0.23587580    -0.04898528
 c     -1.03422938     1.18611426     0.29217745
 c      0.35886959     1.74277454    -0.03446635
 c      1.42285076     0.92577000    -0.43257079
 h     -0.11151410    -2.03866993    -0.13449317
 h     -1.69710758     1.95704097    -0.24814384
 h      0.85956440     2.69152807     0.14672660
 h      2.57147597     1.23139253    -0.64172424
 o      2.15057291    -1.02751357     0.33311480
 h      3.06640987    -0.60612361     0.21221248
 c     -2.71184608    -0.97589017    -0.00658508
 h     -2.42801412    -1.93156936     0.29929449
 h     -3.46012120    -0.55412585     0.58278036
 h     -3.04034464    -1.18823049    -1.22172798
 h     -1.42782680     1.31595429     1.28685909
          17

 c      1.12235211    -0.35438468    -0.06164454
 c     -0.15793832    -0.96391855    -0.18691290
 c     -1.35264417    -0.23878665    -0.03922698
 c     -1.04040950     1.19460706     0.27071059
 c      0.36140282     1.73847772    -0.03937696
 c      1.43094355     0.93590292    -0.40728103
 h     -0.07218080    -2.00783451    -0.17493171
 h     -1.68172277     2.00365653    -0.25414880
 h      0.85424379     2.70444926     0.09763646
 h      2.55217231     1.30613262    -0.61536868
 o      2.14657344    -1.04740203     0.32282311
 h      3.14739802    -0.60681158     0.25301471
 c     -2.73003237    -0.99026378     0.00617355
 h     -2.40125281    -1.96565167     0.33313461
 h     -3.48947311    -0.57004248     0.54614975
 h     -3.00420853    -1.20166372    -1.14029076
 h     -1.43685689     1.35202370     1.27458549
          17

 c      1.12059186    -0.35282951    -0.05421977
 c     -0.16175092    -0.94689258    -0.20528014
 c     -1.33729828    -0.24241678    -0.02955330
 c     -1.04714710     1.20490746     0.24789572
 c      0.36542323     1.73328605    -0.04425365
 c      1.43873910     0.94839590    -0.38208121
 h     -0.03629091    -1.99392222    -0.21608121
 h     -1.66381987     2.03806429    -0.25797930
 h      0.83292071     2.72663221     0.05125928
 h      2.50790492     1.37443567    -0.58421951
 o      2.14446287    -1.06788179     0.31271740
 h      3.19245249    -0.61807502     0.29478521
 c     -2.74501192    -1.00515815     0.01541264
 h     -2.37888396    -2.00575243     0.37227820
 h     -3.53850710    -0.57354024     0.52338878
 h     -2.96653196    -1.20824119    -1.03804474
 h     -1.44133473     1.39122376     1.26940072
          17

 c      1.12080066    -0.35170247    -0.04762127
 c     -0.16605507    -0.92934366    -0.22282710
 c     -1.32161404    -0.24630814    -0.02003690
 c     -1.05424135     1.21701572     0.22446627
 c      0.37052030     1.72787927    -0.04899377
 c      1.44600325     0.96277657    -0.35689268
 h     -0.00563045    -1.99486771    -0.25802728
 h     -1.64505079     2.05912532    -0.26145171
 h      0.79467297     2.75499436     0.00746697
 h      2.44513082     1.43424637    -0.54905417
 o      2.14437000    -1.08870554     0.30283588
 h      3.19520249    -0.64173884     0.33554362
 c     -2.75603478    -1.02088444     0.02340289
 h     -2.36579275    -2.04031481     0.41368136
 h     -3.60157925    -0.56732483     0.51227556
 h     -2.93278131    -1.21255501    -0.93761941
 h     -1.43953293     1.43170931     1.26607763
          17

 c      1.12344824    -0.35069190    -0.04189304
 c     -0.16997588    -0.91250591    -0.23954403
 c     -1.30675407    -0.24989998    -0.01070590
 c     -1.06135347     1.23069937     0.20118749
 c      0.37605738     1.72305241    -0.05350494
 c      1.45224072     0.97827796    -0.33155336
 h      0.01750444    -2.00293342    -0.30052104
 h     -1.62819316     2.06786265    -0.26724307
 h      0.73954287     2.78537018    -0.03393300
 h      2.37543156     1.48633437    -0.51164770
 o      2.14606956    -1.10971372     0.29320789
 h      3.15540455    -0.67747060     0.37323810
 c     -2.76300931    -1.03675972     0.03416855
 h     -2.36520938    -2.06199766     0.45492065
 h     -3.66583610    -0.55790362     0.50645227
 h     -2.91041328    -1.22308881    -0.87885015
 h     -1.43015789     1.47150905     1.25985374
          17

 c      1.12881482    -0.34958938    -0.03705427
 c     -0.17250901    -0.89763861    -0.25550223
 c     -1.29385076    -0.25259508    -0.00155003
 c     -1.06800627     1.24547152     0.17876005
 c      0.38115465     1.71962853    -0.05772634
 c      1.45672895     0.99383361    -0.30583538
 h      0.03089698    -2.00952440    -0.34287027
 h     -1.61691313     2.06743726    -0.27873023
 h      0.66900532     2.81331046    -0.07305655
 h      2.31500015     1.53515476    -0.47468787
 o      2.14900466    -1.13083998     0.28382624
 h      3.07870870    -0.72283422     0.40632824
 c     -2.76626926    -1.05189155     0.05093503
 h     -2.37844183    -2.06752622     0.49442131
 h     -3.71909548    -0.55133553     0.50037675
 h     -2.90376960    -1.24715663    -0.89354738
 h     -1.41276636     1.50894273     1.24753052
          17

 c      1.13696969    -0.34833206    -0.03310025
 c     -0.17271766    -0.88568719    -0.27081607
 c     -1.28388232    -0.25385408     0.00746269
 c     -1.07364867     1.26064676     0.15776014
 c      0.38473348     1.71837274    -0.06164767
 c      1.45891685     1.00829500    -0.27952767
 h      0.03308772    -2.00839311    -0.38415328
 h     -1.61515471     2.06242554    -0.29952112
 h      0.58611429     2.83484433    -0.10989530
 h      2.27954475     1.58707233    -0.44079000
 o      2.15194918    -1.15227005     0.27456775
 h      2.98222243    -0.77079830     0.43516654
 c     -2.76671533    -1.06615737     0.07231682
 h     -2.40498793    -2.05719193     0.53167127
 h     -3.75338965    -0.55133457     0.49105948
 h     -2.90857175    -1.28157272    -0.96207865
 h     -1.38785611     1.54289528     1.22780541
          17

 c      1.14775949    -0.34700962    -0.03001117
 c     -0.16994517    -0.87713775    -0.28558544
 c     -1.27752480    -0.25330890     0.01634417
 c     -1.07779556     1.27550972     0.13855652
 c      0.38563961     1.71990788    -0.06532694
 c      1.45912481     1.02099598    -0.25257593
 h      0.02368111    -1.99659909    -0.42351096
 h     -1.62588511     2.05691246    -0.33240851
 h      0.49528401     2.84717609    -0.14433299
 h      2.27506850     1.64432484    -0.41067015
 o      2.15242409    -1.17476047     0.26496542
 h      2.90415610    -0.80484531     0.46581858
 c     -2.76530717    -1.07971135     0.09474001
 h     -2.44261082    -2.03484529     0.56741493
 h     -3.76482769    -0.55936967     0.47760183
 h     -2.91783226    -1.31825637    -1.04194227
 h     -1.35680921     1.57298135     1.20126107
          17

 c      1.16081507    -0.34580786    -0.02777544
 c     -0.16398679    -0.87196370    -0.29983839
 c     -1.27502363    -0.25085095     0.02504435
 c     -1.08020564     1.28953544     0.12120037
 c      0.38285004     1.72462277    -0.06890312
 c      1.45865045     1.03212385    -0.22511201
 h      0.00339817    -1.97456043    -0.46038834
 h     -1.64950289     2.05205907    -0.37794200
 h      0.40181301     2.84927100    -0.17619837
 h      2.29479009     1.70116055    -0.38258840
 o      2.14768294    -1.19934932     0.25416608
 h      2.88877416    -0.80422749     0.51109494
 c     -2.76267862    -1.09226619     0.11561172
 h     -2.48743580    -2.00814517     0.60400620
 h     -3.75298765    -0.57502247     0.46045436
 h     -2.92691980    -1.35206174    -1.10517507
 h     -1.32177460     1.59963834     1.17025172
          17

 c      1.17560510    -0.34491887    -0.02640483
 c     -0.15515338    -0.86961112    -0.31348992
 c     -1.27615151    -0.24665109     0.03343548
 c     -1.08098863     1.30247941     0.10537616
 c      0.37571374     1.73257903    -0.07259350
 c      1.45896170     1.04240104    -0.19731315
 h     -0.02598544    -1.94605839    -0.49474037
 h     -1.68310225     2.04526192    -0.43360729
 h      0.31123845     2.84222727    -0.20537390
 h      2.32639763     1.74805521    -0.35390902
 o      2.13871566    -1.22540715     0.24217737
 h      2.92311989    -0.77576907     0.57097577
 c     -2.75909880    -1.10317923     0.13337938
 h     -2.53463381    -1.98753045     0.64544309
 h     -3.72103529    -0.59589536     0.44109643
 h     -2.93333697    -1.38091321    -1.13888916
 h     -1.28546852     1.62411315     1.13860981
          17

 c      1.19153874    -0.34450435    -0.02592452
 c     -0.14416598    -0.86906467    -0.32632509
 c     -1.28029123    -0.24109435     0.04132549
 c     -1.08056198     1.31425103     0.09050928
 c      0.36411194     1.74345928    -0.07666183
 c      1.46098126     1.05260064    -0.16928861
 h     -0.06190598    -1.91799591    -0.52719173
 h     -1.72143358     2.03193912    -0.49446248
 h      0.22866905     2.82932115    -0.23191009
 h      2.35919665     1.77731055    -0.32254505
 o      2.12853301    -1.25118706     0.22999696
 h      2.96333568    -0.74497582     0.63027062
 c     -2.75435995    -1.11200352     0.14706966
 h     -2.58009491    -1.98182420     0.69558905
 h     -3.67647720    -0.61713493     0.42202221
 h     -2.93570482    -1.40425522    -1.13806078
 h     -1.25083656     1.64824352     1.11087297
          17

 c      1.20802484    -0.34468873    -0.02636094
 c     -0.13193595    -0.86907421    -0.33803216
 c     -1.28659069    -0.23466715     0.04848976
 c     -1.07952143     1.32474050     0.07600952
 c      0.34848046     1.75660254    -0.08136354
 c      1.46492766     1.06332635    -0.14107496
 h     -0.10158992    -1.89876460    -0.55893383
 h     -1.75875249     2.00813101    -0.55473388
 h      0.15821966     2.81563359    -0.25612401
 h      2.38620772     1.78488651    -0.28729747
 o      2.11894887    -1.27552420     0.21841942
 h      2.98483529    -0.72846728     0.67719967
 c     -2.74768720    -1.11910399     0.15625873
 h     -2.62187160    -1.99216473     0.75461094
 h     -3.63143380    -0.63124013     0.40667719
 h     -2.93317437    -1.42217206    -1.10152741
 h     -1.22059420     1.67391272     1.09080954
          17

 c      1.22447829    -0.34553049    -0.02773714
 c     -0.11935943    -0.86857480    -0.34830179
 c     -1.29411089    -0.22785813     0.05470451
 c     -1.07852602     1.33376251     0.06152152
 c      0.32971263     1.77114346    -0.08689206
 c      1.47044917     1.07494716    -0.11268249
 h     -0.14264226    -1.89434015    -0.59101764
 h     -1.79026607     1.97195640    -0.60925700
 h      0.10265813     2.80709190    -0.27861085
 h      2.40386587     1.77009673    -0.24770492
 o      2.11075737    -1.29785042     0.20786241
 h      2.97928376    -0.73365750     0.70604162
 c     -2.73807411    -1.12560979     0.16118155
 h     -2.65958188    -2.01118649     0.81755637
 h     -3.59954181    -0.62979808     0.39864782
 h     -2.92520233    -1.43520070    -1.03097184
 h     -1.19682360     1.70229875     1.07969750
          17

 c      1.24031916    -0.34698804    -0.03006785
 c     -0.10722592    -0.86709699    -0.35695238
 c     -1.30192569    -0.22110276     0.05976980
 c     -1.07821487     1.34109104     0.04704179
 c      0.30898285     1.78622531    -0.09335254
 c      1.47679725     1.08754087    -0.08413368
 h     -0.18298515    -1.90424021    -0.62327937
 h     -1.81281677     1.92380762    -0.65429691
 h      0.06345307     2.80890609    -0.30006926
 h      2.41169195     1.73518485    -0.20388723
 o      2.10429265    -1.31791670     0.19852487
 h      2.94570147    -0.76331721     0.71460699
 c     -2.72509120    -1.13251578     0.16279152
 h     -2.69284599    -2.02852898     0.87713568
 h     -3.58777994    -0.60827164     0.39967494
 h     -2.91171519    -1.44478987    -0.93233249
 h     -1.18084199     1.73337223     1.07557157
          17

 c      1.25497598    -0.34891176    -0.03335323
 c     -0.09622951    -0.86479112    -0.36397763
 c     -1.30917826    -0.21477034     0.06351883
 c     -1.07913546     1.34649569     0.03286246
 c      0.28755251     1.80121389    -0.10077207
 c      1.48292991     1.10083311    -0.05547711
 h     -0.22025669    -1.92168676    -0.65401040
 h     -1.82512757     1.86598302    -0.68792796
 h      0.04117422     2.82380980    -0.32094568
 h      2.41263485     1.68530148    -0.15647066
 o      2.09961979    -1.33568367     0.19045153
 h      2.88736520    -0.81736430     0.70320237
 c     -2.70932731    -1.13981200     0.16297960
 h     -2.72068488    -2.03579678     0.92710017
 h     -3.59082665    -0.56992701     0.40818235
 h     -2.89400147    -1.45474118    -0.82024600
 h     -1.17333241     1.76600062     1.07411715
          17

 c      1.26789349    -0.35107311    -0.03757326
 c     -0.08697140    -0.86208616    -0.36948300
 c     -1.31512022    -0.20917745     0.06581920
 c     -1.08167436     1.34975049     0.01943748
 c      0.26662313     1.81582102    -0.10912939
 c      1.48755340     1.11419326    -0.02678894
 h     -0.25169135    -1.93779424    -0.68078062
 h     -1.82795004     1.80223892    -0.71027673
 h      0.03586256     2.85096451    -0.34109367
 h      2.41364821     1.62835569    -0.10647564
 o      2.09642207    -1.35137571     0.18344284
 h      2.81338275    -0.89186407     0.67601411
 c     -2.69174123    -1.14631570     0.16492033
 h     -2.74172327    -2.02803520     0.96369068
 h     -3.59640259    -0.52350162     0.42031135
 h     -2.87655196    -1.47395246    -0.72462111
 h     -1.17455455     1.79848674     1.07042425
          17

 c      1.27855748    -0.35321770    -0.04267590
 c     -0.07991406    -0.85936710    -0.37359942
 c     -1.31913959    -0.20460572     0.06657918
 c     -1.08599474     1.35063997     0.00728292
 c      0.24726392     1.83008119    -0.11837586
 c      1.48926552     1.12679159     0.00181139
 h     -0.27466739    -1.94539158    -0.70146987
 h     -1.82419065     1.73734513    -0.72373660
 h      0.04702159     2.88624027    -0.35971342
 h      2.42456767     1.57344323    -0.05494818
 o      2.09357480    -1.36570921     0.17673821
 h      2.74498323    -0.97514005     0.64598318
 c     -2.67289914    -1.15011868     0.17236565
 h     -2.75450140    -2.00349499     0.98589554
 h     -3.59368215    -0.47807959     0.43194292
 h     -2.86705861    -1.51635536    -0.68457141
 h     -1.18452814     1.82910334     1.06040743
          17

 c      1.28656154    -0.35511695    -0.04854609
 c     -0.07533689    -0.85684234    -0.37643933
 c     -1.32075811    -0.20129871     0.06576846
 c     -1.09200346     1.34899229    -0.00307600
 c      0.23038622     1.84420990    -0.12843543
 c      1.48703052     1.13795525     0.03012593
 h     -0.28729132    -1.94053780    -0.71480487
 h     -1.81873366     1.67647084    -0.73291097
 h      0.07333191     2.92369160    -0.37562469
 h      2.45267815     1.52719883    -0.00237006
 o      2.08877755    -1.38001470     0.16867513
 h      2.72052711    -1.04562549     0.63984832
 c     -2.65339030    -1.15008571     0.18610021
 h     -2.75772717    -1.96338541     0.99560151
 h     -3.57650629    -0.44032611     0.43991906
 h     -2.86799783    -1.58624426    -0.70778674
 h     -1.20318114     1.85640335     1.04148286
          17

 c      1.29169497    -0.35660061    -0.05496642
 c     -0.07333768    -0.85451473    -0.37808504
 c     -1.31961529    -0.19944871     0.06343110
 c     -1.09940453     1.34474921    -0.01118657
 c      0.21672741     1.85842749    -0.13919255
 c      1.48075679     1.14745096     0.05787988
 h     -0.28871515    -1.92270841    -0.72051126
 h     -1.81733227     1.62420331    -0.74365703
 h      0.11246988     2.95735831    -0.38766244
 h      2.49574088     1.49106515     0.05141172
 o      2.08057336    -1.39493573     0.15808834
 h      2.76281211    -1.09249466     0.67552883
 c     -2.63421201    -1.14671017     0.20301353
 h     -2.75060215    -1.91204197     0.99770606
 h     -3.54294527    -0.41404151     0.44235984
 h     -2.87230839    -1.66864264    -0.76009823
 h     -1.23046506     1.87936567     1.01273912
          17

 c      1.29393794    -0.35755672    -0.06162733
 c     -0.07385246    -0.85216852    -0.37857893
 c     -1.31547360    -0.19919442     0.05966992
 c     -1.10786952     1.33804460    -0.01685001
 c      0.20682925     1.87281914    -0.15047825
 c      1.47123999     1.15536362     0.08479346
 h     -0.27925921    -1.89476394    -0.71937933
 h     -1.82424252     1.58337399    -0.76079685
 h      0.16124651     2.98264719    -0.39498898
 h      2.54242735     1.46301636     0.10643593
 o      2.07092320    -1.40942640     0.14634877
 h      2.83871117    -1.13159782     0.72985455
 c     -2.61602919    -1.14065354     0.21976616
 h     -2.73318181    -1.85712745     1.00010251
 h     -3.49435758    -0.40042211     0.43848330
 h     -2.87274126    -1.74630257    -0.80889326
 h     -1.26640360     1.89750671     0.97493413
          17

 c      1.29337412    -0.35792934    -0.06818903
 c     -0.07664091    -0.84936759    -0.37790770
 c     -1.30823919    -0.20060116     0.05462220
 c     -1.11721945     1.32922333    -0.02032055
 c      0.20101330     1.88725878    -0.16205744
 c      1.45953830     1.16180724     0.11063844
 h     -0.26040650    -1.86298170    -0.71332413
 h     -1.83985201     1.55442235    -0.78561247
 h      0.21599028     2.99711647    -0.39727589
 h      2.57958475     1.44087374     0.16212033
 o      2.06206661    -1.42263016     0.13509464
 h      2.90993698    -1.17530936     0.77511935
 c     -2.59886259    -1.13207391     0.23409072
 h     -2.70638206    -1.80851071     1.01281726
 h     -3.43516353    -0.39799546     0.42845199
 h     -2.86575279    -1.80891615    -0.83743263
 h     -1.31107567     1.91098431     0.93041581
          17

 c      1.29013601    -0.35771658    -0.07432622
 c     -0.08128220    -0.84551202    -0.37600977
 c     -1.29798261    -0.20363355     0.04844218
 c     -1.12743801     1.31877601    -0.02231461
 c      0.19936844     1.90139062    -0.17362119
 c      1.44651006     1.16680701     0.13523393
 h     -0.23453217    -1.83645690    -0.70521153
 h     -1.86053482     1.53579925    -0.81542389
 h      0.27300340     3.00079528    -0.39477159
 h      2.59753591     1.42361675     0.21743040
 o      2.05502705    -1.43427373     0.12507657
 h      2.95725827    -1.22609861     0.79780446
 c     -2.58223546    -1.12117703     0.24464118
 h     -2.67126549    -1.77394725     1.04397516
 h     -3.37317389    -0.40211870     0.41337643
 h     -2.85019834    -1.85146728    -0.83889160
 h     -1.36455815     1.92061463     0.88280058
          17

 c      1.28439436    -0.35695744    -0.07973542
 c     -0.08721527    -0.84007510    -0.37285548
 c     -1.28496160    -0.20813575     0.04129571
 c     -1.13852065     1.30725342    -0.02377796
 c      0.20175515     1.91465203    -0.18478837
 c      1.43270506     1.17031519     0.15842415
 h     -0.20417129    -1.82440330    -0.69795393
 h     -1.88083540     1.52494154    -0.84559208
 h      0.32899376     2.99616960    -0.38827688
 h      2.59120137     1.41120567     0.27123330
 o      2.05008318    -1.44430863     0.11650206
 h      2.97314273    -1.28236154     0.79316870
 c     -2.56536482    -1.10890854     0.25107365
 h     -2.62828140    -1.75368154     1.09369616
 h     -3.31947869    -0.40480382     0.39526224
 h     -2.82597440    -1.87163840    -0.81108345
 h     -1.42677734     1.92760337     0.83616651
          17

 c      1.27636291    -0.35570672    -0.08413037
 c     -0.09378712    -0.83303832    -0.36859692
 c     -1.26965423    -0.21382188     0.03337060
 c     -1.15035004     1.29523309    -0.02558274
 c      0.20782347     1.92634002    -0.19512371
 c      1.41839502     1.17224223     0.18006322
 h     -0.17117175    -1.83119360    -0.69284835
 h     -1.89579822     1.51908364    -0.87185253
 h      0.38142517     2.98773338    -0.37900469
 h      2.55963717     1.40419569     0.32256463
 o      2.04715564    -1.45275333     0.10932290
 h      2.95563359    -1.34120750     0.76063385
 c     -2.54739110    -1.09684682     0.25398075
 h     -2.57780505    -1.74060182     1.15327804
 h     -3.28568348    -0.39694971     0.37645691
 h     -2.79342975    -1.86865138    -0.75432141
 h     -1.49715429     1.93284782     0.79378063
          17

 c      1.26630770    -0.35402289    -0.08724282
 c     -0.10022957    -0.82517714    -0.36366241
 c     -1.25279401    -0.22027157     0.02489741
 c     -1.16269991     1.28333071    -0.02831947
 c      0.21705216     1.93573337    -0.20417868
 c      1.40358427     1.17246865     0.20000253
 h     -0.13669153    -1.85313963    -0.68857341
 h     -1.90211915     1.51569889    -0.89156139
 h      0.42865870     2.98086339    -0.36829757
 h      2.50583214     1.40354761     0.37087816
 o      2.04587908    -1.45966210     0.10329125
 h      2.90720873    -1.39911697     0.70287331
 c     -2.52782947    -1.08621256     0.25448149
 h     -2.52113958    -1.72573311     1.21109837
 h     -3.27740062    -0.37425954     0.35852390
 h     -2.75333447    -1.84351363    -0.67140426
 h     -1.57407600     1.93608124     0.75697347
          17

 c      1.25455839    -0.35197827    -0.08883027
 c     -0.10559155    -0.81784624    -0.35867331
 c     -1.23537520    -0.22693116     0.01616118
 c     -1.17530235     1.27218461    -0.03224470
 c      0.22881012     1.94226675    -0.21154797
 c      1.38796690     1.17083633     0.21806921
 h     -0.10199413    -1.88097664    -0.68216676
 h     -1.89835871     1.51271019    -0.90400656
 h      0.46974804     2.98000066    -0.35725672
 h      2.43716462     1.41064967     0.41640075
 o      2.04536284    -1.46511425     0.09780530
 h      2.83859158    -1.45207806     0.62829547
 c     -2.50688989    -1.07699367     0.25398340
 h     -2.46051624    -1.70237121     1.25785724
 h     -3.28980884    -0.34145878     0.34173837
 h     -2.70739845    -1.80097014    -0.56960580
 h     -1.65455480     1.93557722     0.72502038
          17

 c      1.24152009    -0.34967338    -0.08868616
 c     -0.10876452    -0.81250333    -0.35427239
 c     -1.21859267    -0.23313773     0.00748577
 c     -1.18788245     1.26237613    -0.03734739
 c      0.24242725     1.94569509    -0.21692006
 c      1.37090488     1.16713288     0.23403904
 h     -0.06884692    -1.90510093    -0.67083781
 h     -1.88482130     1.50861827    -0.91038054
 h      0.50395867     2.98682520    -0.34646361
 h      2.36563530     1.42743561     0.46057039
 o      2.04357600    -1.46914743     0.09153888
 h      2.77858778    -1.49658509     0.55700355
 c     -2.48509367    -1.06778771     0.25436940
 h     -2.39851279    -1.66694343     1.28810833
 h     -3.31160164    -0.30860496     0.32581565
 h     -2.65948491    -1.75412779    -0.46515842
 h     -1.73449484     1.92878162     0.69610647
          17

 c      1.22767064    -0.34722143    -0.08665078
 c     -0.10865968    -0.81035589    -0.35099593
 c     -1.20368626    -0.23818807    -0.00081540
 c     -1.20013954     1.25432836    -0.04344326
 c      0.25723372     1.94615083    -0.22010266
 c      1.35164956     1.16111621     0.24765224
 h     -0.03923124    -1.91887287    -0.65299485
 h     -1.86337786     1.50261135    -0.91372141
 h      0.53040941     2.99962252    -0.33596441
 h      2.30531313     1.45610508     0.50599141
 o      2.03730569    -1.47158514     0.08253693
 h      2.77511395    -1.53273232     0.51942878
 c     -2.46267303    -1.05591591     0.25826917
 h     -2.33759599    -1.61844432     1.29999557
 h     -3.33176122    -0.28486831     0.31060050
 h     -2.61662317    -1.72981873    -0.38683244
 h     -1.80947886     1.91337416     0.66852854
          17

 c      1.21351318    -0.34469808    -0.08263114
 c     -0.10448695    -0.81216748    -0.34920107
 c     -1.19168678    -0.24144482    -0.00851331
 c     -1.21171979     1.24824948    -0.05024586
 c      0.27254667     1.94406250    -0.22102448
 c      1.32997598     1.15267215     0.25876603
 h     -0.01488412    -1.91951943    -0.62840581
 h     -1.83716335     1.49461469    -0.91873426
 h      0.54815245     3.01426929    -0.32547281
 h      2.26497237     1.49744173     0.55482221
 o      2.02584712    -1.47221737     0.07055912
 h      2.83757545    -1.56235544     0.51939390
 c     -2.43969098    -1.03873843     0.26775674
 h     -2.27984666    -1.55786955     1.29504443
 h     -3.34271077    -0.27582698     0.29625132
 h     -2.58516263    -1.75630567    -0.36026802
 h     -1.87560118     1.88805659     0.64140509
          17

 c      1.19952632    -0.34213850    -0.07661310
 c     -0.09600679    -0.81814086    -0.34901708
 c     -1.18314807    -0.24243034    -0.01554154
 c     -1.22222242     1.24413823    -0.05744256
 c      0.28762581     1.94000960    -0.21972575
 c      1.30673385     1.14204022     0.26758504
 h      0.00302347    -1.90819444    -0.59806371
 h     -1.80988355     1.48515199    -0.93105547
 h      0.55654838     3.02601361    -0.31461348
 h      2.24178038     1.54824810     0.60624079
 o      2.01213209    -1.47126962     0.05739667
 h      2.91951372    -1.58195500     0.52920958
 c     -2.41675932    -1.01681425     0.28157212
 h     -2.22669861    -1.48817027     1.27852229
 h     -3.34055475    -0.28334399     0.28329893
 h     -2.56284159    -1.82611011    -0.37510365
 h     -1.93006133     1.85288349     0.61482108
          17

 c      1.18615886    -0.33960261    -0.06865077
 c     -0.08364323    -0.82785037    -0.35032523
 c     -1.17801644    -0.24089840    -0.02204587
 c     -1.23126141     1.24183783    -0.06482968
 c      0.30165133     1.93459519    -0.21633980
 c      1.28353534     1.12980420     0.27467414
 h      0.01407196    -1.89014683    -0.56403676
 h     -1.78455960     1.47489985    -0.95549517
 h      0.55557194     3.03100004    -0.30308727
 h      2.22497390     1.60133667     0.65630685
 o      1.99853483    -1.46902825     0.04433166
 h      2.98473540    -1.58783662     0.52983643
 c     -2.39474989    -0.99291217     0.29652786
 h     -2.17858705    -1.41452509     1.25979143
 h     -3.32462884    -0.30622004     0.27248211
 h     -2.54307455    -1.90680639    -0.40173807
 h     -1.97152464     1.80930175     0.58966192
          17

 c      1.17382954    -0.33721954    -0.05885611
 c     -0.06843378    -0.84024974    -0.35279816
 c     -1.17568199    -0.23685950    -0.02836997
 c     -1.23854970     1.24111502    -0.07249265
 c      0.31375202     1.92835375    -0.21106328
 c      1.26200541     1.11663838     0.28073389
 h      0.01866100    -1.87473370    -0.52917327
 h     -1.76220619     1.46409200    -0.99366490
 h      0.54589829     3.02716955    -0.29074217
 h      2.20420643     1.64851770     0.70036834
 o      1.98620833    -1.46563655     0.03191515
 h      3.01747682    -1.57879516     0.51426453
 c     -2.37421880    -0.96916867     0.31003740
 h     -2.13464153    -1.34378658     1.25146843
 h     -3.29757936    -0.34064994     0.26440867
 h     -2.52167787    -1.97459885    -0.42027717
 h     -2.00032035     1.76003527     0.56739618
          17

 c      1.16290796    -0.33519640    -0.04739517
 c     -0.05181075    -0.85389714    -0.35601799
 c     -1.17516584    -0.23053016    -0.03497706
 c     -1.24391194     1.24171945    -0.08089347
 c      0.32306413     1.92167720    -0.20412066
 c      1.24337725     1.10311340     0.28640528
 h      0.01777872    -1.87353677    -0.49633889
 h     -1.74158696     1.45229655    -1.04272543
 h      0.52883248     3.01467448    -0.27757648
 h      2.17353263     1.68312969     0.73494651
 o      1.97571108    -1.46114877     0.02037272
 h      3.01234711    -1.55520635     0.48099525
 c     -2.35527030    -0.94694712     0.32059549
 h     -2.09330015    -1.28185497     1.26488493
 h     -3.26602030    -0.38031877     0.25924468
 h     -2.49691116    -2.01824454    -0.42164872
 h     -2.01844567     1.70881248     0.54987308
          17

 c      1.15368441    -0.33381189    -0.03448714
 c     -0.03529762    -0.86752480    -0.35963985
 c     -1.17535993    -0.22224948    -0.04234158
 c     -1.24721476     1.24340836    -0.09074661
 c      0.32879877     1.91475081    -0.19572962
 c      1.22842813     1.08966242     0.29218686
 h      0.01240406    -1.89470590    -0.46725311
 h     -1.72036816     1.43881322    -1.09651951
 h      0.50615977     2.99596772    -0.26370308
 h      2.13136987     1.70086483     0.75823892
 o      1.96731414    -1.45557933     0.00978349
 h      2.96941279    -1.51832393     0.43114170
 c     -2.33747441    -0.92751473     0.32794540
 h     -2.05430344    -1.23038036     1.30258116
 h     -3.24048607    -0.41706505     0.25654816
 h     -2.46821328    -2.03338389    -0.40235791
 h     -2.02915465     1.65982863     0.53898992
          17

 c      1.14633877    -0.33340427    -0.02040608
 c     -0.02027288    -0.88065196    -0.36348185
 c     -1.17522659    -0.21241246    -0.05085505
 c     -1.24832699     1.24597392    -0.10275420
 c      0.33030649     1.90752100    -0.18607450
 c      1.21750107     1.07661174     0.29840024
 h      0.00314080    -1.93662910    -0.44199372
 h     -1.69656488     1.42325015    -1.14805838
 h      0.47992879     2.97546238    -0.24928769
 h      2.07961391     1.69984924     0.77010347
 o      1.96093929    -1.44890854     0.00007415
 h      2.89512469    -1.47016244     0.36849435
 c     -2.32009023    -0.91211260     0.33293872
 h     -2.01976218    -1.18675816     1.35630301
 h     -3.23205671    -0.44342013     0.25554304
 h     -2.43553342    -2.01895826    -0.36153478
 h     -2.03587174     1.61691880     0.53602409
          17

 c      1.14090785    -0.33435017    -0.00548544
 c     -0.00788036    -0.89357618    -0.36746626
 c     -1.17391409    -0.20143866    -0.06077647
 c     -1.24717331     1.24928371    -0.11736147
 c      0.32713245     1.89974257    -0.17529452
 c      1.21049719     1.06417881     0.30515344
 h     -0.00941477    -1.98854328    -0.41987047
 h     -1.66929345     1.40582316    -1.19156441
 h      0.45216450     2.95843371    -0.23446179
 h      2.02334184     1.68088081     0.77220201
 o      1.95569451    -1.44108755    -0.00913356
 h      2.80960561    -1.41331011     0.30192754
 c     -2.30279570    -0.90145595     0.33684128
 h     -1.99267450    -1.14715102     1.41330172
 h     -3.24506739    -0.45640688     0.25589812
 h     -2.39911247    -1.97621190    -0.29998993
 h     -2.04066388     1.58273850     0.54072472
          17

 c      1.13724351    -0.33701789     0.00987806
 c      0.00099357    -0.90680600    -0.37151849
 c     -1.17081106    -0.18977361    -0.07222257
 c     -1.24379850     1.25329356    -0.13463315
 c      0.31905797     1.89113122    -0.16348717
 c      1.20682880     1.05240209     0.31228929
 h     -0.02430168    -2.03739313    -0.40045759
 h     -1.63884516     1.38736988    -1.22348168
 h      0.42457021     2.94904021    -0.21922078
 h      1.97118450     1.64810792     0.76847089
 o      1.94920251    -1.43218256    -0.01868840
 h      2.75731436    -1.34874848     0.24797086
 c     -2.28613441    -0.89536224     0.34080787
 h     -1.97517852    -1.10863998     1.46261893
 h     -3.27308094    -0.45854000     0.25813788
 h     -2.35957397    -1.90985238    -0.22068095
 h     -2.04327225     1.55846186     0.55077764
          17

 c      1.13497379    -0.34168123     0.02523653
 c      0.00572361    -0.92059915    -0.37552816
 c     -1.16557182    -0.17791759    -0.08517489
 c     -1.23834636     1.25801150    -0.15426638
 c      0.30612522     1.88155597    -0.15071639
 c      1.20541095     1.04106579     0.31935881
 h     -0.04034399    -2.07323090    -0.38380184
 h     -1.60649289     1.36925634    -1.24282220
 h      0.39835646     2.94828952    -0.20336640
 h      1.93535637     1.60946708     0.76540343
 o      1.93927999    -1.42259798    -0.02920020
 h      2.78070585    -1.27297625     0.21934615
 c     -2.27107194    -0.89261160     0.34593013
 h     -1.96810833    -1.06956297     1.49714828
 h     -3.30382071    -0.45481122     0.26303546
 h     -2.31825482    -1.83213763    -0.13069146
 h     -2.04152062     1.54413183     0.56222229
          17

 c      1.13352961    -0.34845324     0.04012503
 c      0.00593257    -0.93482903    -0.37935808
 c     -1.15812463    -0.16645757    -0.09949500
 c     -1.23097202     1.26344233    -0.17567947
 c      0.28864578     1.87113399    -0.13701429
 c      1.20491488     1.02983437     0.32576143
 h     -0.05647501    -2.09076945    -0.37016994
 h     -1.57428223     1.35326403    -1.25129194
 h      0.37425493     2.95346804    -0.18656502
 h      1.92865735     1.57455860     0.77042341
 o      1.92822679    -1.41242433    -0.03981254
 h      2.85204668    -1.18898256     0.20511679
 c     -2.25834506    -0.89057691     0.35356805
 h     -1.97125697    -1.02914082     1.51343425
 h     -3.32620229    -0.44982130     0.27084074
 h     -2.27733275    -1.77019039    -0.04412373
 h     -2.03267707     1.53923609     0.57058141
          17

 c      1.13225634    -0.35730474     0.05409146
 c      0.00152219    -0.94904237    -0.38285334
 c     -1.14866172    -0.15605658    -0.11495466
 c     -1.22177122     1.26954296    -0.19810351
 c      0.26719390     1.86016638    -0.12237940
 c      1.20445410     1.01873303     0.33116778
 h     -0.07199152    -2.08918698    -0.35983010
 h     -1.54481827     1.34143117    -1.25330545
 h      0.35262304     2.95953826    -0.16850677
 h      1.95660738     1.54844255     0.78699853
 o      1.91961682    -1.40128734    -0.04950243
 h      2.92285393    -1.10803884     0.19099672
 c     -2.24832299    -0.88545631     0.36515454
 h     -1.98358768    -0.98707367     1.51132634
 h     -3.33328345    -0.44691311     0.28109376
 h     -2.23848840    -1.76437169     0.02095895
 h     -2.01473736     1.54309991     0.57197434
          17

 c      1.13049648    -0.36808466     0.06671283
 c     -0.00729829    -0.96252922    -0.38584915
 c     -1.13759086    -0.14738113    -0.13127611
 c     -1.21077338     1.27619865    -0.22068473
 c      0.24258869     1.84900070    -0.10678529
 c      1.20410268     1.00843719     0.33583781
 h     -0.08672800    -2.07190489    -0.35294203
 h     -1.52093000     1.33581001    -1.25546023
 h      0.33354412     2.96132526    -0.14902801
 h      2.01178770     1.52772154     0.81107385
 o      1.91543589    -1.38897547    -0.05783170
 h      2.96833321    -1.03899041     0.17120863
 c     -2.24119252    -0.87568198     0.38063798
 h     -2.00320059    -0.94331199     1.49429805
 h     -3.32246296    -0.44798095     0.29285044
 h     -2.20138679    -1.82856178     0.06085998
 h     -1.98713079     1.55505444     0.56383485
          17

 c      1.12763527    -0.38049565     0.07761688
 c     -0.02003117    -0.97435201    -0.38819140
 c     -1.12549263    -0.14101152    -0.14815828
 c     -1.19800107     1.28320847    -0.24266290
 c      0.21587072     1.83792503    -0.09019814
 c      1.20450425     0.99983658     0.34035609
 h     -0.10113646    -2.04664563    -0.34946731
 h     -1.50504329     1.33814532    -1.26473166
 h      0.31691493     2.95517025    -0.12812424
 h      2.07896885     1.50513847     0.83441990
 o      1.91654775    -1.37551994    -0.06470394
 h      2.97995701    -0.98673073     0.14468885
 c     -2.23678853    -0.86385243     0.39814240
 h     -2.02720064    -0.89812904     1.47014573
 h     -3.29530470    -0.45327491     0.30482628
 h     -2.16666869    -1.92783846     0.08956603
 h     -1.95097490     1.57450693     0.54529835
          17

 c      1.12313633    -0.39407674     0.08650185
 c     -0.03593128    -0.98343250    -0.38976259
 c     -1.11312270    -0.13736718    -0.16527726
 c     -1.18357654     1.29026777    -0.26363694
 c      0.18827859     1.82712600    -0.07259227
 c      1.20619231     0.99350177     0.34520664
 h     -0.11622105    -2.02477303    -0.34910533
 h     -1.49826915     1.34955277    -1.28540295
 h      0.30253052     2.93972711    -0.10589597
 h      2.14361678     1.47541596     0.84987011
 o      1.92326432    -1.36109671    -0.07017517
 h      2.95656109    -0.95363796     0.11217371
 c     -2.23451236    -0.85291945     0.41561143
 h     -2.05174439    -0.85216187     1.45107118
 h     -3.25763556    -0.46142389     0.31528730
 h     -2.13670883    -2.02399442     0.11896794
 h     -1.90912103     1.60099626     0.51739535
          17

 c      1.11657978    -0.40823238     0.09314490
 c     -0.05405785    -0.98888037    -0.39049697
 c     -1.10140692    -0.13662030    -0.18228464
 c     -1.16782438     1.29695822    -0.28376959
 c      0.16122003     1.81669183    -0.05395464
 c      1.20932568     0.98954249     0.35062811
 h     -0.13317018    -2.01783661    -0.35137540
 h     -1.49969210     1.37032200    -1.31664542
 h      0.29018504     2.91618208    -0.08248615
 h      2.19550314     1.43674362     0.85324043
 o      1.93549636    -1.34597834    -0.07439056
 h      2.90190537    -0.94003987     0.07532462
 c     -2.23343693    -0.84451866     0.43144299
 h     -2.07279226    -0.80588202     1.45080341
 h     -3.21963233    -0.46954364     0.32193864
 h     -2.11362128    -2.09615715     0.15418878
 h     -1.86597501     1.63423816     0.48298005
          17

 c      1.10771225    -0.42231431     0.09740130
 c     -0.07332932    -0.99058064    -0.39038051
 c     -1.09142262    -0.13861691    -0.19881408
 c     -1.15132189     1.30276654    -0.30370807
 c      0.13622370     1.80663494    -0.03427766
 c      1.21372475     0.98768886     0.35665208
 h     -0.15269329    -2.03110825    -0.35590191
 h     -1.50649855     1.39987670    -1.35308142
 h      0.27977493     2.88808196    -0.05803068
 h      2.22872810     1.38999466     0.84305210
 o      1.95253251    -1.33059402    -0.07758748
 h      2.82781060    -0.94268413     0.03694541
 c     -2.23239594    -0.83945079     0.44488040
 h     -2.08774821    -0.75911859     1.47670947
 h     -3.19404517    -0.47388447     0.32218065
 h     -2.09871011    -2.13526577     0.19673446
 h     -1.82683445     1.67403525     0.44605883
          17

 c      1.09653237    -0.43572514     0.09920064
 c     -0.09257661    -0.98953894    -0.38945358
 c     -1.08435334    -0.14285515    -0.21450075
 c     -1.13489959     1.30715982    -0.32424064
 c      0.11484875     1.79692753    -0.01354674
 c      1.21895054     0.98739662     0.36315951
 h     -0.17462841    -2.05978385    -0.36253928
 h     -1.51489671     1.43690595    -1.38773611
 h      0.27135901     2.86068769    -0.03262058
 h      2.24118121     1.33784598     0.81996897
 o      1.97239077    -1.31578112    -0.08013158
 h      2.76366734    -0.94997303     0.00174581
 c     -2.23039720    -0.83799884     0.45631737
 h     -2.09648990    -0.71169927     1.52346589
 h     -3.19046958    -0.47180780     0.31406639
 h     -2.09261432    -2.13790970     0.24653524
 h     -1.79650601     1.71985267     0.41029208
          17

 c      1.08339053    -0.44798861     0.09854380
 c     -0.11060755    -0.98752795    -0.38782655
 c     -1.08140052    -0.14854979    -0.22901083
 c     -1.11958944     1.30972069    -0.34593627
 c      0.09854182     1.78756264     0.00826516
 c      1.22430838     0.98793094     0.36989919
 h     -0.19819817    -2.09277280    -0.37111037
 h     -1.52113546     1.47962264    -1.41476080
 h      0.26508923     2.83960148    -0.00627511
 h      2.23471627     1.28429013     0.78659107
 o      1.99152696    -1.30298006    -0.08244679
 h      2.76027025    -0.93861134    -0.02461483
 c     -2.22726235    -0.83987907     0.46679994
 h     -2.10051775    -0.66431466     1.57717907
 h     -3.20862458    -0.46412386     0.29762329
 h     -2.09540190    -2.10376195     0.30267950
 h     -1.77762832     1.77005725     0.37723331
          17

 c      1.06902540    -0.45873919     0.09550284
 c     -0.12634837    -0.98640974    -0.38567949
 c     -1.08363971    -0.15478952    -0.24207508
 c     -1.10646414     1.31028475    -0.36896844
 c      0.08845839     1.77863686     0.03117928
 c      1.22876698     0.98845105     0.37648137
 h     -0.22246901    -2.11925598    -0.38113147
 h     -1.52215137     1.52604790    -1.43068722
 h      0.26097145     2.82877668     0.02106815
 h      2.21609382     1.23433572     0.74750298
 o      2.00829102    -1.29276571    -0.08462686
 h      2.83518246    -0.89787791    -0.04164554
 c     -2.22370934    -0.84424758     0.47727141
 h     -2.10158482    -0.61831871     1.62397583
 h     -3.23870922    -0.45491770     0.27521165
 h     -2.10647873    -2.03578631     0.36355427
 h     -1.76990129     1.82139855     0.34570365
          17

 c      1.05445853    -0.46769504     0.09021234
 c     -0.13902889    -0.98765270    -0.38322639
 c     -1.09184100    -0.16074795    -0.25351881
 c     -1.09636650     1.30899258    -0.39312536
 c      0.08528192     1.77039654     0.05515672
 c      1.23093411     0.98811505     0.38240504
 h     -0.24659732    -2.13221882    -0.39182769
 h     -1.51585812     1.57425137    -1.43469136
 h      0.25862589     2.82886273     0.04953424
 h      2.19746570     1.19341447     0.70893969
 o      2.02509520    -1.28379616    -0.08649495
 h      2.93965270    -0.84732899    -0.05306276
 c     -2.22081748    -0.84969296     0.48830900
 h     -2.10108279    -0.57506322     1.65429874
 h     -3.26841098    -0.44898848     0.25044889
 h     -2.12427443    -1.94336297     0.42675113
 h     -1.77088105     1.86939250     0.31289828
          17

 c      1.04080329    -0.47469250     0.08284623
 c     -0.14831910    -0.99209384    -0.38066624
 c     -1.10630353    -0.16588138    -0.26327594
 c     -1.08966634     1.30623181    -0.41787634
 c      0.08908435     1.76318884     0.08002336
 c      1.22939031     0.98621645     0.38720875
 h     -0.26990150    -2.12908253    -0.40232536
 h     -1.50126065     1.62258209    -1.42856877
 h      0.25732785     2.83706592     0.07927075
 h      2.19318644     1.16599675     0.67702010
 o      2.04393300    -1.27485480    -0.08798930
 h      3.03105136    -0.80420363    -0.06059904
 c     -2.21959229    -0.85383286     0.50018805
 h     -2.10000679    -0.53546196     1.66318624
 h     -3.28834908    -0.44989059     0.22692217
 h     -2.14574641    -1.84922358     0.48926019
 h     -1.77750337     1.90938152     0.27608877
          17

 c      1.02910020    -0.47971449     0.07359350
 c     -0.15438125    -0.99982737    -0.37815311
 c     -1.12675418    -0.17004659    -0.27138273
 c     -1.08620110     1.30251256    -0.44242638
 c      0.09929524     1.75735384     0.10542446
 c      1.22351109     0.98233426     0.39073290
 h     -0.29189035    -2.11149726    -0.41185801
 h     -1.47845675     1.66994613    -1.41662736
 h      0.25634221     2.84858643     0.11041682
 h      2.21087633     1.15378649     0.65470341
 o      2.06535219    -1.26534211    -0.08912481
 h      3.09018617    -0.77550279    -0.06459905
 c     -2.22082484    -0.85294063     0.51285883
 h     -2.09906127    -0.49973525     1.64951205
 h     -3.29350190    -0.45941747     0.20752259
 h     -2.16654091    -1.79447415     0.54919596
 h     -1.78721259     1.93750115     0.23368449
          17

 c      1.02021479    -0.48287597     0.06264000
 c     -0.15778281    -1.01019675    -0.37578612
 c     -1.15235193    -0.17346445    -0.27796666
 c     -1.08540821     1.29832790    -0.46580625
 c      0.11479470     1.75314782     0.13084740
 c      1.21407815     0.97635444     0.39321782
 h     -0.31235763    -2.08531187    -0.41995838
 h     -1.44841355     1.71602956    -1.40520041
 h      0.25527575     2.85850971     0.14309590
 h      2.24468328     1.15519923     0.64066859
 o      2.08918220    -1.25498112    -0.08992959
 h      3.11030763    -0.76298336    -0.06510559
 c     -2.22492184    -0.84413814     0.52581586
 h     -2.09869018    -0.46709060     1.61572415
 h     -3.28296618    -0.47758763     0.19419310
 h     -2.18364060    -1.81300975     0.60810378
 h     -1.79842289     1.95120609     0.18550581
          17

 c      1.01478012    -0.48439567     0.05015794
 c     -0.15929599    -1.02192033    -0.37360808
 c     -1.18179896    -0.17654301    -0.28324574
 c     -1.08655378     1.29405741    -0.48706166
 c      0.13408628     1.75073026     0.15570373
 c      1.20284982     0.96832308     0.39509334
 h     -0.33157523    -2.06034121    -0.42659672
 h     -1.41233081     1.76111782    -1.40120188
 h      0.25422037     2.86318604     0.17741288
 h      2.28039162     1.16672415     0.63173634
 o      2.11493952    -1.24367019    -0.09043349
 h      3.09092192    -0.76582441    -0.06214974
 c     -2.23179603    -0.82932536     0.53846644
 h     -2.09896253    -0.43538622     1.56840204
 h     -3.25983786    -0.50268076     0.18767215
 h     -2.19736798    -1.88557185     0.66664861
 h     -1.81059497     1.94949560     0.13267111
          17

 c      1.01317366    -0.48458154     0.03630215
 c     -0.15969669    -1.03342683    -0.37161215
 c     -1.21353845    -0.17970155    -0.28751387
 c     -1.08895282     1.28996188    -0.50552314
 c      0.15548932     1.75017473     0.17942696
 c      1.19173206     0.95829846     0.39675105
 h     -0.35030184    -2.04823329    -0.43214651
 h     -1.37070671     1.80514037    -1.40963016
 h      0.25368644     2.86093510     0.21343999
 h      2.30469002     1.18447944     0.62536022
 o      2.14181704    -1.23150514    -0.09067505
 h      3.03801852    -0.78034757    -0.05571412
 c     -2.24108238    -0.81273146     0.55035228
 h     -2.09937055    -0.40095153     1.51891354
 h     -3.23135480    -0.53162117     0.18715672
 h     -2.20861638    -1.96880522     0.72164042
 h     -1.82422673     1.93305058     0.07738853
          17

 c      1.01552596    -0.48382313     0.02121314
 c     -0.15967520    -1.04344912    -0.36977287
 c     -1.24595816    -0.18326855    -0.29111086
 c     -1.09207858     1.28624765    -0.52101972
 c      0.17731862     1.75145572     0.20154781
 c      1.18233044     0.94630873     0.39846707
 h     -0.36903226    -2.05701891    -0.43705334
 h     -1.32286215     1.84636706    -1.43134382
 h      0.25443102     2.85229470     0.25120896
 h      2.30933217     1.20494656     0.62026139
 o      2.16826290    -1.21899311    -0.09072973
 h      2.97071545    -0.79651519    -0.04532180
 c     -2.25220945    -0.79754843     0.56092414
 h     -2.09879600    -0.35874825     1.48200040
 h     -3.20873123    -0.56062541     0.19008359
 h     -2.21759815    -2.03422813     0.77001901
 h     -1.84086957     1.90432372     0.02269298
          17

 c      1.02174394    -0.48256573     0.00502560
 c     -0.15986113    -1.05156332    -0.36809394
 c     -1.27753265    -0.18744936    -0.29438796
 c     -1.09552835     1.28310271    -0.53386642
 c      0.19805014     1.75439745     0.22173136
 c      1.17579453     0.93239952     0.40039890
 h     -0.38678227    -2.08563066    -0.44134238
 h     -1.26756752     1.88105949    -1.46294590
 h      0.25726272     2.83994674     0.29073424
 h      2.29128493     1.22517671     0.61617769
 o      2.19135439    -1.20743728    -0.09079254
 h      2.93127683    -0.79186564    -0.02876715
 c     -2.26446237    -0.78560571     0.56989707
 h     -2.09631810    -0.30446021     1.46905742
 h     -3.20473401    -0.58621757     0.19281985
 h     -2.22425443    -2.06874563     0.81026575
 h     -1.86301848     1.86740273    -0.02800480
          17

 c      1.03153097    -0.48125768    -0.01212351
 c     -0.16083109    -1.05813382    -0.36662452
 c     -1.30690498    -0.19234909    -0.29766819
 c     -1.09895559     1.28068021    -0.54462987
 c      0.21646707     1.75861876     0.23978162
 c      1.17270029     0.91672414     0.40258922
 h     -0.40097102    -2.12477979    -0.44446777
 h     -1.20422024     1.90454106    -1.49868011
 h      0.26286465     2.82818591     0.33206680
 h      2.25215171     1.24295145     0.61361864
 o      2.20837358    -1.19827097    -0.09118951
 h      2.96054282    -0.74257977    -0.00200618
 c     -2.27732360    -0.77751889     0.57776661
 h     -2.09277472    -0.23860428     1.47973690
 h     -3.22744053    -0.60655379     0.19306269
 h     -2.22849426    -2.06729065     0.84181035
 h     -1.89344169     1.82729985    -0.07173875
          17

 c      1.04441564    -0.48028804    -0.03009202
 c     -0.16304383    -1.06379022    -0.36542933
 c     -1.33293393    -0.19801737    -0.30120817
 c     -1.10210132     1.27910523    -0.55383516
 c      0.23174294     1.76354893     0.25562012
 c      1.17292449     0.89959969     0.40496804
 h     -0.40869380    -2.16299519    -0.44561990
 h     -1.13356293     1.91266266    -1.53256640
 h      0.27168455     2.82162652     0.37531655
 h      2.19821428     1.25717041     0.61384495
 o      2.22099007    -1.19063289    -0.09192676
 h      3.03193952    -0.66258705     0.03363565
 c     -2.29090333    -0.77289833     0.58551526
 h     -2.09096603    -0.16749553     1.50306030
 h     -3.27444925    -0.62186155     0.19222296
 h     -2.23024143    -2.02883578     0.86454595
 h     -1.93360711     1.78857071    -0.10711864
          17

 c      1.05981442    -0.47998019    -0.04873843
 c     -0.16674975    -1.06902226    -0.36455234
 c     -1.35474131    -0.20446711    -0.30516368
 c     -1.10490950     1.27850339    -0.56177558
 c      0.24343750     1.76855261     0.26926089
 c      1.17560825     0.88146481     0.40735598
 h     -0.40791068    -2.19131961    -0.44410686
 h     -1.05766993     1.90274380    -1.55972975
 h      0.28389580     2.82322722     0.42051072
 h      2.14078674     1.26846372     0.61898700
 o      2.23221102    -1.18275387    -0.09270680
 h      3.09910547    -0.58125238     0.07183022
 c     -2.30587417    -0.77082085     0.59391575
 h     -2.09403162    -0.09944776     1.52621690
 h     -3.33478770    -0.63333834     0.19452606
 h     -2.22944280    -1.95557946     0.87885721
 h     -1.98192409     1.75403250    -0.13511079
          17

 c      1.07707954    -0.48060001    -0.06792168
 c     -0.17196964    -1.07405293    -0.36400578
 c     -1.37173993    -0.21167823    -0.30957248
 c     -1.10756342     1.27896835    -0.56848558
 c      0.25142384     1.77310637     0.28079841
 c      1.17934907     0.86278514     0.40948954
 h     -0.39784961    -2.20476487    -0.43952290
 h     -0.97949274     1.87389092    -1.57701728
 h      0.29939902     2.83260320     0.46728963
 h      2.09488573     1.27948396     0.63196529
 o      2.24361461    -1.17366197    -0.09331386
 h      3.13901842    -0.51573956     0.10750639
 c     -2.32297841    -0.77003873     0.60324470
 h     -2.10418373    -0.04133098     1.54006783
 h     -3.39586409    -0.64203345     0.20408393
 h     -2.22597480    -1.85493329     0.88628573
 h     -2.03343852     1.72468029    -0.15865979
          17

 c      1.09552665    -0.48234192    -0.08749428
 c     -0.17853204    -1.07884346    -0.36377977
 c     -1.38363049    -0.21959894    -0.31435790
 c     -1.11036786     1.28046843    -0.57382454
 c      0.25580066     1.77688904     0.29040496
 c      1.18278911     0.84409208     0.41112400
 h     -0.37895653    -2.20225570    -0.43175561
 h     -0.90228277     1.82697538    -1.58327706
 h      0.31780502     2.84596867     0.51465632
 h      2.07332528     1.29325488     0.65545291
 o      2.25582091    -1.16301337    -0.09365991
 h      3.14428913    -0.47352316     0.13764564
 c     -2.34272160    -0.76861813     0.61323295
 h     -2.12252610     0.00239832     1.53975009
 h     -3.44799774    -0.64868129     0.22325047
 h     -2.21903205    -1.74495925     0.89125177
 h     -2.08150716     1.70066576    -0.18139039
          17

 c      1.11445225    -0.48530428    -0.10729732
 c     -0.18612108    -1.08311153    -0.36385650
 c     -1.39037152    -0.22814294    -0.31935245
 c     -1.11358578     1.28278051    -0.57756545
 c      0.25682423     1.77973196     0.29831592
 c      1.18536855     0.82621134     0.41221531
 h     -0.35273582    -2.18645708    -0.42095023
 h     -0.82903867     1.76445466    -1.57946888
 h      0.33840431     2.85779480     0.56103194
 h      2.07857666     1.30932866     0.68978058
 o      2.26903938    -1.15078689    -0.09373592
 h      3.11445800    -0.45726204     0.16054536
 c     -2.36545751    -0.76341269     0.62297808
 h     -2.14929305     0.02954276     1.52368772
 h     -3.48533971    -0.65397541     0.25255459
 h     -2.20540215    -1.66036300     0.90351821
 h     -2.11999027     1.68220833    -0.20643891
          17

 c      1.13314204    -0.48946063    -0.12715732
 c     -0.19431705    -1.08633794    -0.36422333
 c     -1.39213265    -0.23717587    -0.32434029
 c     -1.11733632     1.28549825    -0.57944832
 c      0.25486159     1.78150705     0.30479809
 c      1.18742590     0.81029530     0.41299108
 h     -0.32151891    -2.16372463    -0.40745622
 h     -0.76203991     1.69003603    -1.56854171
 h      0.36018581     2.86288254     0.60459737
 h      2.10205325     1.32242078     0.73196850
 o      2.28322579    -1.13719787    -0.09359943
 h      3.05359130    -0.46612627     0.17569477
 c     -2.39148374    -0.75130060     0.63127574
 h     -2.18401359     0.04019244     1.49293506
 h     -3.50560577    -0.65863965     0.29100960
 h     -2.17915036    -1.63806382     0.93523603
 h     -2.14464317     1.66991437    -0.23593065
          17

 c      1.15087802    -0.49463061    -0.14688061
 c     -0.20264086    -1.08783197    -0.36488764
 c     -1.38926013    -0.24650383    -0.32909644
 c     -1.12154837     1.28810262    -0.57923528
 c      0.25034398     1.78204569     0.31011094
 c      1.18960512     0.79746321     0.41379989
 h     -0.28802776    -2.14334671    -0.39169061
 h     -0.70257687     1.60804835    -1.55479852
 h      0.38193962     2.85774114     0.64370254
 h      2.13149187     1.32576248     0.77725341
 o      2.29793607    -1.12283300    -0.09344426
 h      2.97270028    -0.49346985     0.18500663
 c     -2.42032031    -0.73302266     0.63788627
 h     -2.22543705     0.03737766     1.45141122
 h     -3.51040153    -0.66318540     0.33610518
 h     -2.14058294    -1.67264704     0.98620601
 h     -2.15368818     1.66472938    -0.27090345
          17

 c      1.16695820    -0.50047099    -0.16624947
 c     -0.21061367    -1.08698655    -0.36589324
 c     -1.38229127    -0.25589154    -0.33337574
 c     -1.12591447     1.29005231    -0.57680583
 c      0.24371563     1.78110954     0.31447056
 c      1.19238470     0.78845641     0.41492459
 h     -0.25471192    -2.13460250    -0.37390316
 h     -0.65116195     1.52260208    -1.54250402
 h      0.40240562     2.84114676     0.67719656
 h      2.15687525     1.31448736     0.82107766
 o      2.31190874    -1.10906750    -0.09383012
 h      2.89631635    -0.51993429     0.19658749
 c     -2.45031507    -0.71244694     0.64346185
 h     -2.27121194     0.02796834     1.40682931
 h     -3.50613128    -0.66788644     0.38367941
 h     -2.10026524    -1.72574530     1.04374959
 h     -2.14805976     1.66784098    -0.31137575
          17

 c      1.18075504    -0.50649128    -0.18502118
 c     -0.21779731    -1.08371235    -0.36731987
 c     -1.37197558    -0.26507118    -0.33688936
 c     -1.12982129     1.29084449    -0.57226869
 c      0.23539114     1.77839124     0.31802084
 c      1.19596015     0.78354016     0.41649869
 h     -0.22330670    -2.14176607    -0.35405513
 h     -0.60832260     1.43702836    -1.53415743
 h      0.42042718     2.81420714     0.70466181
 h      2.17193478     1.28659850     0.86002537
 o      2.32308295    -1.09822575    -0.09588994
 h      2.86181137    -0.51083231     0.22801721
 c     -2.47947321    -0.69298921     0.64823443
 h     -2.31765112     0.02310141     1.37113399
 h     -3.50424866    -0.67317532     0.42824211
 h     -2.06882903    -1.76832643     1.09707952
 h     -2.13149437     1.68064773    -0.35647530
          17

 c      1.19181784    -0.51208959    -0.20292259
 c     -0.22376506    -1.07868212    -0.36924809
 c     -1.35925555    -0.27372078    -0.33931505
 c     -1.13235217     1.29002997    -0.56599280
 c      0.22573822     1.77353048     0.32082028
 c      1.20023613     0.78256867     0.41849594
 h     -0.19511658    -2.16122446    -0.33206906
 h     -0.57527548     1.35395101    -1.52963136
 h      0.43507906     2.78015021     0.72655475
 h      2.17381940     1.24271882     0.89207515
 o      2.33109329    -1.09117133    -0.10018213
 h      2.87914318    -0.45485078     0.28781879
 c     -2.50601927    -0.67683435     0.65188727
 h     -2.36061305     0.03543853     1.35723201
 h     -3.51830080    -0.67999896     0.46428987
 h     -2.05251781    -1.78689276     1.14070953
 h     -2.11001098     1.70467051    -0.40476766
          17

 c      1.19996660    -0.51663513    -0.21963692
 c     -0.22803942    -1.07308836    -0.37171562
 c     -1.34520978    -0.28144582    -0.34032765
 c     -1.13250340     1.28721979    -0.55848536
 c      0.21508168     1.76615504     0.32285116
 c      1.20482764     0.78508016     0.42072801
 h     -0.17152044    -2.18413398    -0.30822402
 h     -0.55375332     1.27583129    -1.52693349
 h      0.44572635     2.74377893     0.74417419
 h      2.16279105     1.18569505     0.91679715
 o      2.33806299    -1.08597891    -0.10562928
 h      2.91722269    -0.38521173     0.35814697
 c     -2.52881636    -0.66484780     0.65431777
 h     -2.39790597     0.07079538     1.37018182
 h     -3.55592275    -0.68957921     0.48844291
 h     -2.05423286    -1.77656556     1.17227694
 h     -2.08987643     1.74102143    -0.45488502
          17

 c      1.20528262    -0.51958475    -0.23481875
 c     -0.23007907    -1.06818710    -0.37470410
 c     -1.33097028    -0.28779039    -0.33963327
 c     -1.12959365     1.28217864    -0.55021715
 c      0.20371795     1.75596232     0.32405482
 c      1.20910479     0.79035908     0.42283389
 h     -0.15395177    -2.20142244    -0.28326903
 h     -0.54512447     1.20523128    -1.52376122
 h      0.45193365     2.71037761     0.75930147
 h      2.14228681     1.12019282     0.93568725
 o      2.34557970    -1.08099763    -0.11113554
 h      2.95109288    -0.33016861     0.42041316
 c     -2.54774332    -0.65656837     0.65615154
 h     -2.43045805     0.12256998     1.40206479
 h     -3.61220214    -0.70247299     0.50044224
 h     -2.07489208    -1.73660852     1.19084398
 h     -2.07411936     1.78909183    -0.50602963
          17

 c      1.20802219    -0.52055275    -0.24814080
 c     -0.22935613    -1.06498456    -0.37815452
 c     -1.31761812    -0.29229973    -0.33699442
 c     -1.12355517     1.27496575    -0.54155298
 c      0.19193752     1.74284400     0.32439454
 c      1.21225637     0.79752141     0.42428903
 h     -0.14353722    -2.20686590    -0.25823561
 h     -0.54958540     1.14457067    -1.51865861
 h      0.45317012     2.68409052     0.77349773
 h      2.11880398     1.05203534     0.95240260
 o      2.35419165    -1.07553294    -0.11617269
 h      2.97027737    -0.30165391     0.46487628
 c     -2.56350795    -0.65088157     0.65832799
 h     -2.46051309     0.17784620     1.43876243
 h     -3.67335182    -0.71796563     0.50191620
 h     -2.11393010    -1.66904994     1.19644341
 h     -2.06034779     1.84522140    -0.55762223
          17

 c      1.20852917    -0.51932172    -0.25933405
 c     -0.22547071    -1.06409681    -0.38198860
 c     -1.30607013    -0.29461368    -0.33223951
 c     -1.11484027     1.26594431    -0.53278297
 c      0.18004370     1.72699878     0.32392190
 c      1.21345687     0.80565807     0.42448892
 h     -0.14081858    -2.19793971    -0.23418646
 h     -0.56585459     1.09573263    -1.51151150
 h      0.44845704     2.66645666     0.78734900
 h      2.10030141     0.98695038     0.97210749
 o      2.36391335    -1.06935315    -0.12054636
 h      2.97155353    -0.30323112     0.48717795
 c     -2.57710422    -0.64657861     0.66146986
 h     -2.48982833     0.22558633     1.46829834
 h     -3.72537712    -0.73445228     0.49477980
 h     -2.16883035    -1.57967821     1.19082176
 h     -2.04252380     1.90303511    -0.60843447
          17

 c      1.20717567    -0.51582729    -0.26820886
 c     -0.21825909    -1.06567564    -0.38612756
 c     -1.29697630    -0.29456060    -0.32526072
 c     -1.10411315     1.25563975    -0.52414524
 c      0.16834074     1.70895185     0.32280026
 c      1.21222917     0.81398693     0.42296966
 h     -0.14563841    -2.17586150    -0.21197680
 h     -0.59128040     1.05974251    -1.50361587
 h      0.43631092     2.65607277     0.80019336
 h      2.09222681     0.92910297     0.99909813
 o      2.37451306    -1.06242277    -0.12422568
 h      2.95497726    -0.33462465     0.48576228
 c     -2.58957630    -0.64219502     0.66552082
 h     -2.51933678     0.25918480     1.48328314
 h     -3.75868904    -0.75011587     0.48056713
 h     -2.23352265    -1.48164202     1.17983548
 h     -2.01474708     1.95540767    -0.65627793
          17

 c      1.20432793    -0.51013829    -0.27465945
 c     -0.20785642    -1.06935502    -0.39051174
 c     -1.29066099    -0.29221812    -0.31600543
 c     -1.09202608     1.24458753    -0.51581270
 c      0.15708763     1.68946134     0.32126659
 c      1.20879430     0.82189470     0.41966598
 h     -0.15714464    -2.14563111    -0.19198419
 h     -0.62219582     1.03658637    -1.49747132
 h      0.41513085     2.64958175     0.81053594
 h      2.09361616     0.88077933     1.03384773
 o      2.38556747    -1.05489564    -0.12734287
 h      2.92334100    -0.39205119     0.46192182
 c     -2.60210892    -0.63548614     0.66946249
 h     -2.54941314     0.27584759     1.48016520
 h     -3.76857398    -0.76333411     0.46032283
 h     -2.29641749    -1.40050078     1.17747947
 h     -1.97369173     1.99634277    -0.69838442
          17

 c      1.20033638    -0.50244135    -0.27865561
 c     -0.19468331    -1.07426496    -0.39511977
 c     -1.28712991    -0.28791121    -0.30447454
 c     -1.07912758     1.23323877    -0.50788901
 c      0.14645281     1.66937340     0.31956347
 c      1.20400740     0.82885835     0.41494195
 h     -0.17394705    -2.11577699    -0.17383496
 h     -0.65448076     1.02521270    -1.49621143
 h      0.38375885     2.64318095     0.81679486
 h      2.09782909     0.84340073     1.07256721
 o      2.39630403    -1.04733295    -0.13040213
 h      2.88480266    -0.46480998     0.42316357
 c     -2.61577128    -0.62382778     0.67153136
 h     -2.58013621     0.27583413     1.45826457
 h     -3.75457772    -0.77285456     0.43452251
 h     -2.34369963    -1.36850411     1.20422699
 h     -1.91917190     2.02197957    -0.73197923
          17

 c      1.19555781    -0.49303208    -0.28022439
 c     -0.17936196    -1.07923311    -0.39996124
 c     -1.28612942    -0.28213995    -0.29074554
 c     -1.06581211     1.22190272    -0.50045453
 c      0.13650897     1.64949453     0.31788525
 c      1.19893512     0.83440332     0.40937052
 h     -0.19447045    -2.09646498    -0.15644614
 h     -0.68430688     1.02375959    -1.50252449
 h      0.34186921     2.63382317     0.81791865
 h      2.09706389     0.81816765     1.10960279
 o      2.40521517    -1.04113508    -0.13476265
 h      2.85896201    -0.52837878     0.39089699
 c     -2.63039287    -0.60696359     0.67107862
 h     -2.61143512     0.26255818     1.41963263
 h     -3.72037946    -0.77801276     0.40283340
 h     -2.37275048    -1.39201494     1.26540611
 h     -1.85391159     2.03099930    -0.75472794
          17

 c      1.19040703    -0.48229943    -0.27942561
 c     -0.16262954    -1.08324589    -0.40500256
 c     -1.28723061    -0.27548825    -0.27499316
 c     -1.05227410     1.21068866    -0.49365088
 c      0.12727550     1.63050302     0.31635998
 c      1.19447226     0.83816685     0.40351087
 h     -0.21725079    -2.09489804    -0.13887566
 h     -0.70883899     1.02995046    -1.51729491
 h      0.29008764     2.61988795     0.81372408
 h      2.08577124     0.80590553     1.13992971
 o      2.41022119    -1.03824544    -0.14253935
 h      2.87438924    -0.54943036     0.39865548
 c     -2.64447705    -0.58775882     0.66935031
 h     -2.64316003     0.24341630     1.36990835
 h     -3.67399508    -0.77923798     0.36384030
 h     -2.39296094    -1.44313731     1.34149695
 h     -1.78326942     2.02492919    -0.76510240
          17

 c      1.18537463    -0.47069796    -0.27634381
 c     -0.14532001    -1.08591819    -0.41005580
 c     -1.28991168    -0.26856340    -0.25747078
 c     -1.03849566     1.19944778    -0.48774005
 c      0.11878551     1.61289147     0.31506000
 c      1.19115383     0.83999914     0.39780986
 h     -0.24067394    -2.11061906    -0.12166998
 h     -0.72651672     1.04147258    -1.53878538
 h      0.22990404     2.60144147     0.80500644
 h      2.06150156     0.80689614     1.16038763
 o      2.41114164    -1.03843492    -0.15376619
 h      2.93019707    -0.52967498     0.44680832
 c     -2.65635331    -0.56937563     0.66742847
 h     -2.67528979     0.23071807     1.31937427
 h     -3.62712560    -0.77851608     0.31488612
 h     -2.41238615    -1.49388669     1.41169135
 h     -1.71498948     2.00847573    -0.76274780
          17

 c      1.18097265    -0.45873048    -0.27111089
 c     -0.12835483    -1.08751471    -0.41476230
 c     -1.29361807    -0.26194843    -0.23847425
 c     -1.02430826     1.18776925    -0.48307826
 c      0.11112970     1.59693974     0.31401386
 c      1.18914455     0.83999922     0.39258327
 h     -0.26244823    -2.13595258    -0.10718672
 h     -0.73682332     1.05616847    -1.56309828
 h      0.16346526     2.58017618     0.79347035
 h      2.02479488     0.82075396     1.16998594
 o      2.40975418    -1.03964735    -0.16627783
 h      2.99559473    -0.50032207     0.50090038
 c     -2.66469938    -0.55411786     0.66544498
 h     -2.70846243     0.23990639     1.28111829
 h     -3.59154818    -0.77882836     0.25265452
 h     -2.43461980    -1.52876735     1.46444684
 h     -1.65852136     1.98935530    -0.74866859
          17

 c      1.17764918    -0.44694310    -0.26393136
 c     -0.11264878    -1.08856334    -0.41870369
 c     -1.29780217    -0.25616203    -0.21830890
 c     -1.00957154     1.17513420    -0.48006332
 c      0.10446503     1.58273884     0.31322062
 c      1.18829626     0.83848636     0.38800334
 h     -0.27973240    -2.16102276    -0.09844474
 h     -0.73990466     1.07211875    -1.58555636
 h      0.09329208     2.55893190     0.78145216
 h      1.97917993     0.84637964     1.17004305
 o      2.40733466    -1.04055780    -0.17854970
 h      3.04875321    -0.48090404     0.53714068
 c     -2.66894317    -0.54317831     0.66328573
 h     -2.74417522     0.28032076     1.26284072
 h     -3.57222994    -0.78205991     0.17579748
 h     -2.46075653    -1.54068489     1.49468106
 h     -1.62303211     1.97631087    -0.72470735
          17

 c      1.17572259    -0.43591339    -0.25508332
 c     -0.09898350    -1.08950600    -0.42151848
 c     -1.30194964    -0.25164122    -0.19726634
 c     -0.99446694     1.16128531    -0.47915251
 c      0.09899694     1.57028471     0.31268394
 c      1.18819121     0.83595298     0.38407084
 h     -0.28982008    -2.17800412    -0.09785907
 h     -0.73633206     1.08775322    -1.60198053
 h      0.02201487     2.54064485     0.77138282
 h      1.93111016     0.88222636     1.16447848
 o      2.40444899    -1.04061021    -0.18991367
 h      3.08005064    -0.47867149     0.54588292
 c     -2.66953820    -0.53630967     0.66121674
 h     -2.78346798     0.34539059     1.25968594
 h     -3.56395276    -0.78722036     0.08801113
 h     -2.49075478    -1.52683906     1.50045241
 h     -1.61383368     1.97455785    -0.69212850
          17

 c      1.17535876    -0.42623186    -0.24489870
 c     -0.08792437    -1.09056180    -0.42295071
 c     -1.30560005    -0.24873902    -0.17561393
 c     -0.97971079     1.14655679    -0.48085536
 c      0.09492096     1.55961638     0.31245410
 c      1.18824040     0.83299144     0.38063171
 h     -0.29070188    -2.18262679    -0.10670667
 h     -0.72698372     1.10192931    -1.60942753
 h     -0.04769493     2.52696451     0.76510061
 h      1.88905739     0.92679526     1.15948730
 o      2.40132970    -1.03960689    -0.20011641
 h      3.08602329    -0.49537687     0.52441176
 c     -2.66759542    -0.53233469     0.65959062
 h     -2.82555471     0.41790998     1.25977508
 h     -3.55631147    -0.79129751    -0.00266918
 h     -2.52397327    -1.48703925     1.48163467
 h     -1.62952355     1.98175542    -0.65077101
          17

 c      1.17657863    -0.41848040    -0.23374015
 c     -0.07978957    -1.09170217    -0.42285293
 c     -1.30835947    -0.24772086    -0.15359856
 c     -0.96642928     1.13175845    -0.48555600
 c      0.09232919     1.55091053     0.31264287
 c      1.18793192     0.83022085     0.37755725
 h     -0.28133688    -2.17426866    -0.12507949
 h     -0.71292441     1.11391510    -1.60662272
 h     -0.11297158     2.51737790     0.76338682
 h      1.86082163     0.97892724     1.16115818
 o      2.39803051    -1.03755249    -0.20913511
 h      3.06672220    -0.52991471     0.47381600
 c     -2.66425415    -0.52994215     0.65837076
 h     -2.86832660     0.48182672     1.25316950
 h     -3.54034122    -0.79133047    -0.08751417
 h     -2.55930828    -1.42391398     1.44026953
 h     -1.66297808     1.98937283    -0.60024821
          17

 c      1.17927278    -0.41320266    -0.22198434
 c     -0.07464993    -1.09263866    -0.42117740
 c     -1.30989966    -0.24875544    -0.13146007
 c     -0.95580112     1.11774732    -0.49327976
 c      0.09113160     1.54445603     0.31338907
 c      1.18715954     0.82827755     0.37506656
 h     -0.26178034    -2.15592355    -0.15195772
 h     -0.69523760     1.12331541    -1.59436963
 h     -0.17066493     2.50957366     0.76603293
 h      1.84982513     1.03724334     1.17133624
 o      2.39434526    -1.03469319    -0.21723968
 h      3.02679932    -0.57771182     0.39985802
 c     -2.66037949    -0.52779357     0.65695628
 h     -2.90942940     0.52685187     1.23445062
 h     -3.51100071    -0.78548785    -0.15971196
 h     -2.59515470    -1.34515619     1.38270485
 h     -1.70508119     1.98783844    -0.54165787
          17

 c      1.18321680    -0.41084924    -0.21000357
 c     -0.07235171    -1.09281049    -0.41796268
 c     -1.30994609    -0.25191100    -0.10944459
 c     -0.94877729     1.10512790    -0.50357627
 c      0.09104745     1.54053179     0.31479617
 c      1.18632668     0.82784420     0.37384862
 h     -0.23320828    -2.13426170    -0.18534470
 h     -0.67483145     1.13001351    -1.57592307
 h     -0.21760637     2.50075979     0.77231246
 h      1.85379970     1.09904123     1.18575499
 o      2.38944007    -1.03174673    -0.22531107
 h      2.98122997    -0.62703342     0.31799278
 c     -2.65654229    -0.52408550     0.65397518
 h     -2.94680992     0.54781366     1.20166572
 h     -3.46675772    -0.77313702    -0.21506736
 h     -2.62955045    -1.26801826     1.32379755
 h     -1.74769301     1.97023145    -0.47795191
          17

 c      1.18809016    -0.41168435    -0.19812996
 c     -0.07257779    -1.09145493    -0.41329708
 c     -1.30825818    -0.25715914    -0.08781497
 c     -0.94597550     1.09418551    -0.51554317
 c      0.09167060     1.53927955     0.31688153
 c      1.18609687     0.82959274     0.37477731
 h     -0.19764111    -2.11885076    -0.22270640
 h     -0.65228839     1.13415656    -1.55691597
 h     -0.25114897     2.48898892     0.78148201
 h      1.86730350     1.16017783     1.19693016
 o      2.38135356    -1.03018138    -0.23519869
 h      2.96331848    -0.65467345     0.25895058
 c     -2.65299152    -0.51630712     0.64721366
 h     -2.97889834     0.54336418     1.15506876
 h     -3.40869162    -0.75462070    -0.25197680
 h     -2.66135187    -1.22118767     1.28896103
 h     -1.78478724     1.93324624    -0.41330032
          17

 c      1.19349647    -0.41566455    -0.18660069
 c     -0.07496939    -1.08791023    -0.40724102
 c     -1.30459584    -0.26437956    -0.06686557
 c     -0.94765865     1.08493336    -0.52799096
 c      0.09256565     1.54063249     0.31955548
 c      1.18706761     0.83403704     0.37853060
 h     -0.15718062    -2.11874284    -0.26193070
 h     -0.62795014     1.13614024    -1.54412528
 h     -0.26969962     2.47393426     0.79311062
 h      1.88493727     1.21618798     1.19827920
 o      2.36842043    -1.03121487    -0.24830786
 h      3.00256275    -0.64233141     0.24604598
 c     -2.64955599    -0.50281885     0.63507929
 h     -3.00484106     0.51580532     1.09657371
 h     -3.34011233    -0.73114299    -0.27166689
 h     -2.69191688    -1.22616397     1.29761822
 h     -1.81261623     1.87690267    -0.35229759
          17

 c      1.19896413    -0.42235324    -0.17551962
 c     -0.07923379    -1.08212477    -0.39975976
 c     -1.29869272    -0.27335961    -0.04692822
 c     -0.95369990     1.07717914    -0.53975544
 c      0.09335499     1.54430349     0.32262517
 c      1.18959799     0.84140751     0.38540635
 h     -0.11331775    -2.13665568    -0.30219420
 h     -0.60248685     1.13649849    -1.54273797
 h     -0.27305432     2.45712475     0.80724095
 h      1.90294223     1.26343941     1.18613318
 o      2.35247916    -1.03395576    -0.26320196
 h      3.07443600    -0.60658859     0.25691943
 c     -2.64582127    -0.48529548     0.61880717
 h     -3.02512801     0.47225178     1.03004819
 h     -3.26672186    -0.70497373    -0.27899053
 h     -2.72265039    -1.26947378     1.33756492
 h     -1.82979371     1.80417407    -0.29927329
          17

 c      1.20395547    -0.43095896    -0.16486503
 c     -0.08508970    -1.07490180    -0.39077039
 c     -1.29030160    -0.28380058    -0.02833081
 c     -0.96352142     1.07056706    -0.55003425
 c      0.09377478     1.54981864     0.32581561
 c      1.19379008     0.85159630     0.39531726
 h     -0.06733012    -2.16620324    -0.34351972
 h     -0.57777168     1.13568993    -1.55350363
 h     -0.26244907     2.44175175     0.82440191
 h      1.91956790     1.29974816     1.15990860
 o      2.33628211    -1.03717480    -0.27809435
 h      3.14119201    -0.57040049     0.26320216
 c     -2.64122480    -0.46723418     0.60099330
 h     -3.04281542     0.42636901     0.96211305
 h     -3.19661694    -0.67984742    -0.28319457
 h     -2.75239310    -1.32180823     1.38216033
 h     -1.83768273     1.72083817    -0.25764061
          17

 c      1.20789048    -0.44047212    -0.15453028
 c     -0.09213127    -1.06754607    -0.38026323
 c     -1.27928945    -0.29533710    -0.01133773
 c     -0.97606071     1.06460322    -0.55853294
 c      0.09368888     1.55659952     0.32881704
 c      1.19950325     0.86417920     0.40784575
 h     -0.02121716    -2.19598152    -0.38544406
 h     -0.55720753     1.13395374    -1.57235405
 h     -0.24025165     2.43196121     0.84539900
 h      1.93511315     1.32466911     1.12174231
 o      2.32148141    -1.04038098    -0.29220851
 h      3.18312130    -0.54531800     0.25232155
 c     -2.63487551    -0.45180481     0.58359050
 h     -3.06446018     0.39782274     0.90169039
 h     -3.13886158    -0.66072256    -0.29693955
 h     -2.77934743    -1.36303547     1.41332059
 h     -1.84099473     1.63523748    -0.22915225
          17

 c      1.21018583    -0.44981878    -0.14436801
 c     -0.09976892    -1.06133263    -0.36835593
 c     -1.26572218    -0.30755805     0.00387790
 c     -0.98985969     1.05871880    -0.56535281
 c      0.09305272     1.56410598     0.33136694
 c      1.20635100     0.87847478     0.42230394
 h      0.02218514    -2.21561234    -0.42646860
 h     -0.54493156     1.13132606    -1.59286275
 h     -0.20925478     2.43147705     0.87071202
 h      1.95202899     1.33970453     1.07612940
 o      2.30894962    -1.04351641    -0.30534628
 h      3.19285439    -0.53584560     0.22077074
 c     -2.62601170    -0.44108247     0.56771995
 h     -3.09691651     0.40286325     0.85557379
 h     -3.09957523    -0.65190298    -0.33067947
 h     -2.80225551    -1.38348254     1.42258202
 h     -1.84778310     1.55725793    -0.21334121
          17

 c      1.21031665    -0.45799923    -0.13423018
 c     -0.10724345    -1.05723550    -0.35526834
 c     -1.24991695    -0.32001658     0.01722824
 c     -1.00337489     1.05243560    -0.57073792
 c      0.09185906     1.57200546     0.33335397
 c      1.21371437     0.89362454     0.43782187
 h      0.05978433    -2.21872812    -0.46446716
 h     -0.54450085     1.12770053    -1.60915005
 h     -0.17185762     2.44191102     0.89956467
 h      1.97480794     1.34824437     1.02923534
 o      2.29913815    -1.04668428    -0.31754860
 h      3.16895143    -0.54333488     0.16882632
 c     -2.61499824    -0.43539848     0.55384107
 h     -3.13926712     0.43982836     0.82302018
 h     -3.07814744    -0.65443257    -0.38473581
 h     -2.82027557    -1.37945692     1.40686470
 h     -1.86718137     1.49584769    -0.20805545
          17

 c      1.20790169    -0.46420078    -0.12400545
 c     -0.11367102    -1.05589000    -0.34127758
 c     -1.23246667    -0.33222303     0.02869589
 c     -1.01550430     1.04559441    -0.57477373
 c      0.09012021     1.58026893     0.33488226
 c      1.22086446     0.90872832     0.45352048
 h      0.08881249    -2.20327867    -0.49729078
 h     -0.55791428     1.12285666    -1.61752083
 h     -0.12975132     2.46184989     0.92929722
 h      2.00868703     1.35461184     0.98718329
 o      2.29210820    -1.05006604    -0.32900064
 h      3.11450248    -0.56676050     0.09924732
 c     -2.60331457    -0.43378054     0.54175160
 h     -3.18192669     0.49163932     0.79800287
 h     -3.06846116    -0.66579056    -0.44896092
 h     -2.83282380    -1.35063622     1.36610329
 h     -1.90420448     1.45579231    -0.21163263
          17

 c      1.20278847    -0.46787878    -0.11365104
 c     -0.11811487    -1.05761473    -0.32667522
 c     -1.21422868    -0.34362829     0.03832576
 c     -1.02598420     1.03843076    -0.57719300
 c      0.08790440     1.58911433     0.33623428
 c      1.22725323     0.92305687     0.46875688
 h      0.10723008    -2.17113339    -0.52324422
 h     -0.58519213     1.11650648    -1.61695590
 h     -0.08431451     2.48754154     0.95574141
 h      2.05643374     1.36194415     0.95344573
 o      2.28724959    -1.05402243    -0.34010798
 h      3.04074790    -0.60053481     0.01877598
 c     -2.59250058    -0.43505546     0.53076061
 h     -3.21444061     0.54063553     0.77501576
 h     -3.06341466    -0.68202215    -0.51036246
 h     -2.83981547    -1.29967967     1.30296700
 h     -1.95558148     1.43643707    -0.22477795
          17

 c      1.19511080    -0.46878770    -0.10320425
 c     -0.11970250    -1.06238844    -0.31171527
 c     -1.19625191    -0.35363608     0.04621759
 c     -1.03525484     1.03140517    -0.57745085
 c      0.08537778     1.59884634     0.33775162
 c      1.23279465     0.93621810     0.48325617
 h      0.11409280    -2.12804028    -0.54151087
 h     -0.62437703     1.10839095    -1.60910205
 h     -0.03717180     2.51461372     0.97442484
 h      2.11518449     1.37040769     0.92747138
 o      2.28266871    -1.05944687    -0.35170385
 h      2.97641664    -0.62859703    -0.05837036
 c     -2.58348196    -0.43811244     0.51986517
 h     -3.23002620     0.57529844     0.75100753
 h     -3.05767978    -0.69956917    -0.55897170
 h     -2.84249369    -1.23401313     1.22446538
 h     -2.01154782     1.43353442    -0.24961021
          17

 c      1.18530471    -0.46693658    -0.09275808
 c     -0.11779717    -1.06976685    -0.29654124
 c     -1.17963305    -0.36167352     0.05251069
 c     -1.04400388     1.02499236    -0.57493276
 c      0.08281004     1.60970473     0.33971514
 c      1.23781109     0.94811558     0.49698554
 h      0.10995649    -2.08397880    -0.55263411
 h     -0.67187273     1.09837566    -1.59798577
 h      0.00960886     2.53960630     0.98176363
 h      2.17698686     1.37772858     0.90619983
 o      2.27524928    -1.06785501    -0.36487168
 h      2.96717561    -0.62342644    -0.11345086
 c     -2.57641413    -0.44146591     0.50759843
 h     -3.22555793     0.58965273     0.72482655
 h     -3.04809895    -0.71585498    -0.58910713
 h     -2.84516672    -1.16974127     1.14530359
 h     -2.06113572     1.44189233    -0.28733432
          17

 c      1.17406765    -0.46249012    -0.08241803
 c     -0.11217272    -1.07884374    -0.28111582
 c     -1.16532899    -0.36730006     0.05735798
 c     -1.05280466     1.01958837    -0.56911946
 c      0.08054543     1.62177945     0.34227575
 c      1.24268933     0.95877595     0.50993559
 h      0.09702381    -2.05270307    -0.55884636
 h     -0.72317561     1.08646000    -1.58907478
 h      0.05367806     2.56077580     0.97572494
 h      2.23254953     1.38121515     0.88660125
 o      2.26428671    -1.07929322    -0.37947614
 h      3.01922366    -0.58038004    -0.14694008
 c     -2.57070584    -0.44297049     0.49193042
 h     -3.20051897     0.58159933     0.69645171
 h     -3.03328594    -0.72924189    -0.59875942
 h     -2.85679955    -1.13327301     1.08901208
 h     -2.09589192     1.45690505    -0.33707430
          17

 c      1.16227154    -0.45573128    -0.07229192
 c     -0.10302534    -1.08851700    -0.26524931
 c     -1.15399882    -0.37028430     0.06088900
 c     -1.06192871     1.01550928    -0.55974913
 c      0.07895660     1.63497819     0.34542982
 c      1.24761409     0.96822027     0.52201487
 h      0.07824781    -2.04775179    -0.56335837
 h     -0.77393672     1.07265294    -1.58718899
 h      0.09272381     2.57835419     0.95599434
 h      2.27444754     1.37915451     0.86694739
 o      2.25226877    -1.09173822    -0.39437814
 h      3.08792062    -0.52766123    -0.17520679
 c     -2.56556869    -0.44115290     0.47147920
 h     -3.15652089     0.55251473     0.66656653
 h     -3.01331544    -0.73894127    -0.58917079
 h     -2.88578493    -1.14517674     1.07358874
 h     -2.11114928     1.47508339    -0.39594640
          17

 c      1.15084730    -0.44708084    -0.06250213
 c     -0.09079579    -1.09815384    -0.24880375
 c     -1.14593033    -0.37061970     0.06317809
 c     -1.07126495     1.01300982    -0.54699739
 c      0.07839347     1.64901933     0.34902109
 c      1.25251234     0.97642467     0.53305310
 h      0.05544463    -2.07424767    -0.56782930
 h     -0.82085589     1.05680426    -1.59385036
 h      0.12480855     2.59452144     0.92385140
 h      2.29835717     1.37113716     0.84684884
 o      2.24097330    -1.10354324    -0.40889047
 h      3.14019625    -0.48712872    -0.20721727
 c     -2.56101471    -0.43743930     0.44734885
 h     -3.09782978     0.50848411     0.63662676
 h     -2.98977502    -0.74521246    -0.56509698
 h     -2.92787974    -1.19482135     1.09002964
 h     -2.10619320     1.49418651    -0.45954223
          17

 c      1.14067201    -0.43706304    -0.05317744
 c     -0.07608156    -1.10799758    -0.23187768
 c     -1.14106052    -0.36852616     0.06425013
 c     -1.08033201     1.01226637    -0.53151305
 c      0.07913733     1.66345343     0.35276745
 c      1.25708338     0.98332638     0.54283585
 h      0.02880564    -2.12428275    -0.57026283
 h     -0.86177249     1.03859438    -1.60616520
 h      0.14864600     2.61308582     0.88180264
 h      2.30325158     1.35795394     0.82693917
 o      2.23102614    -1.11381373    -0.42273458
 h      3.16222663    -0.46846017    -0.24531443
 c     -2.55731599    -0.43503498     0.42197225
 h     -3.03274761     0.46271835     0.60954040
 h     -2.96615694    -0.74989410    -0.53538305
 h     -2.97061148    -1.25544073     1.11593582
 h     -2.08419529     1.51333072    -0.52256353
          17

 c      1.13248821    -0.42623745    -0.04443312
 c     -0.05971578    -1.11873059    -0.21470873
 c     -1.13904335    -0.36444028     0.06410224
 c     -1.08837232     1.01333152    -0.51420651
 c      0.08137144     1.67773849     0.35632150
 c      1.26082330     0.98883100     0.55113098
 h     -0.00141305    -2.18261256    -0.56641149
 h     -0.89509142     1.01772526    -1.61841948
 h      0.16374125     2.63855773     0.83285011
 h      2.29151428     1.34149682     0.80863755
 o      2.22254020    -1.12206127    -0.43579668
 h      3.14976479    -0.47509123    -0.28934168
 c     -2.55399834    -0.43695887     0.39738876
 h     -2.97370740     0.43623232     0.59019815
 h     -2.94807057    -0.75673219    -0.51301335
 h     -3.00451979    -1.30766738     1.13548062
 h     -2.05175956     1.53314700    -0.57974378
          17

 c      1.12684858    -0.41515685    -0.03636030
 c     -0.04275615    -1.13082644    -0.19746817
 c     -1.13932949    -0.35896626     0.06271673
 c     -1.09450470     1.01613004    -0.49595178
 c      0.08517533     1.69139478     0.35936240
 c      1.26303378     0.99281415     0.55770399
 h     -0.03376781    -2.23502269    -0.55256031
 h     -0.91932932     0.99412690    -1.62478630
 h      0.17031084     2.67432876     0.77943022
 h      2.26915868     1.32469697     0.79400422
 o      2.21540740    -1.12804157    -0.44804182
 h      3.10360526    -0.50705940    -0.33817427
 c     -2.55031271    -0.44508787     0.37504133
 h     -2.93133763     0.44763078     0.58342170
 h     -2.94194473    -0.77025648    -0.51198541
 h     -3.02483109    -1.34189129     1.14104833
 h     -2.01741900     1.55553335    -0.62683319
          17

 c      1.12407522    -0.40436603    -0.02902944
 c     -0.02632040    -1.14430380    -0.18018351
 c     -1.14126391    -0.35278828     0.06007474
 c     -1.09794052     1.02053815    -0.47741131
 c      0.09053378     1.70419735     0.36167228
 c      1.26288292     0.99513661     0.56233794
 h     -0.06593387    -2.27197865    -0.52677067
 h     -0.93311734     0.96806641    -1.62108980
 h      0.16902882     2.72049372     0.72259373
 h      2.24540064     1.31124987     0.78549451
 o      2.20923542    -1.13179961    -0.45950209
 h      3.03042039    -0.56032835    -0.38995137
 c     -2.54644173    -0.45913526     0.35584274
 h     -2.90587728     0.49341713     0.58902610
 h     -2.95134200    -0.79242202    -0.53928423
 h     -3.02949472    -1.35441421     1.12972691
 h     -1.98890266     1.58259379    -0.66113185
          17

 c      1.12424311    -0.39441720    -0.02250038
 c     -0.01141021    -1.15876826    -0.16276279
 c     -1.14420069    -0.34657050     0.05618295
 c     -1.09820694     1.02650525    -0.45902873
 c      0.09733370     1.71627069     0.36313053
 c      1.25964563     0.99570767     0.56488362
 h     -0.09535956    -2.28877647    -0.48882513
 h     -0.93544262     0.94019906    -1.60527211
 h      0.16085975     2.77292749     0.66220834
 h      2.23006084     1.30469292     0.78532917
 o      2.20291095    -1.13395301    -0.47027700
 h      2.94935427    -0.62223909    -0.44204409
 c     -2.54353066    -0.47730801     0.33989232
 h     -2.89063033     0.55040989     0.60153780
 h     -2.97389678    -0.82004931    -0.58908770
 h     -3.01792550    -1.34495480     1.10115622
 h     -1.97033299     1.61505105    -0.68118541
          17

 c      1.12720642    -0.38586439    -0.01682687
 c      0.00118824    -1.17349696    -0.14503401
 c     -1.14758816    -0.34088394     0.05110337
 c     -1.09523194     1.03411747    -0.44108762
 c      0.10534105     1.72799710     0.36363276
 c      1.25313699     0.99459927     0.56534434
 h     -0.11974459    -2.28505225    -0.43988544
 h     -0.92586579     0.91158213    -1.57725549
 h      0.14712235     2.82463210     0.59805077
 h      2.22851078     1.30680483     0.79444134
 o      2.19395813    -1.13610053    -0.48044942
 h      2.90175709    -0.66509092    -0.49238228
 c     -2.54276678    -0.49789507     0.32648495
 h     -2.88036877     0.59602376     0.61500238
 h     -3.00311553    -0.84695372    -0.64771942
 h     -2.99091159    -1.31605040     1.05715759
 h     -1.96131054     1.65128166    -0.68607973
          17

 c      1.13265729    -0.37921789    -0.01204800
 c      0.01091909    -1.18746180    -0.12676573
 c     -1.15098930    -0.33617793     0.04497011
 c     -1.08924445     1.04354061    -0.42372633
 c      0.11419328     1.73982003     0.36302138
 c      1.24398622     0.99212075     0.56393540
 h     -0.13743846    -2.26488582    -0.38226584
 h     -0.90459132     0.88363704    -1.53876537
 h      0.12957717     2.86828688     0.53075699
 h      2.23812323     1.31651619     0.81171006
 o      2.18006642    -1.13974643    -0.48987022
 h      2.92673880    -0.66354776    -0.54299202
 c     -2.54477006    -0.51953949     0.31447499
 h     -2.87306736     0.61663776     0.62543008
 h     -3.03242478    -0.86768926    -0.70219987
 h     -2.95154994    -1.27438439     1.00306597
 h     -1.95832836     1.68780132    -0.67523397
          17

 c      1.14017501    -0.37488893    -0.00817298
 c      0.01743126    -1.19930724    -0.10768030
 c     -1.15406081    -0.33278256     0.03798746
 c     -1.08061263     1.05490231    -0.40690475
 c      0.12343483     1.75207439     0.36107886
 c      1.23340225     0.98875310     0.56104383
 h     -0.14789612    -2.23737364    -0.31921373
 h     -0.87239541     0.85802360    -1.49322709
 h      0.11035376     2.89834166     0.46204124
 h      2.25047033     1.33057947     0.83432421
 o      2.16314988    -1.14371236    -0.49846673
 h      2.99697482    -0.63596786    -0.59523819
 c     -2.54937621    -0.54070493     0.30230708
 h     -2.86855074     0.60610310     0.63062481
 h     -3.05724137    -0.87906896    -0.74375151
 h     -2.90698808    -1.23396414     0.95078254
 h     -1.95696764     1.72059862    -0.64874622
          17

 c      1.14925163    -0.37316281    -0.00516695
 c      0.02058753    -1.20742131    -0.08750754
 c     -1.15653285    -0.33090353     0.03040447
 c     -1.06973293     1.06819948    -0.39039092
 c      0.13258385     1.76488702     0.35756554
 c      1.22269156     0.98500409     0.55711458
 h     -0.15197225    -2.21615570    -0.25432649
 h     -0.83048683     0.83642509    -1.44543954
 h      0.09175089     2.91206758     0.39437805
 h      2.25655668     1.34522977     0.85889783
 o      2.14635530    -1.14624819    -0.50652372
 h      3.06600840    -0.61062900    -0.64524798
 c     -2.55570623    -0.55934524     0.28789334
 h     -2.86742139     0.56326335     0.62956081
 h     -3.07508846    -0.88000925    -0.76747243
 h     -2.86870836    -1.21763684     0.92056730
 h     -1.95345588     1.74627674    -0.60773127
          17

 c      1.15932191    -0.37417309    -0.00293778
 c      0.02041340    -1.21035674    -0.06610283
 c     -1.15817470    -0.33060694     0.02247469
 c     -1.05697087     1.08325553    -0.37382519
 c      0.14120565     1.77812884     0.35227146
 c      1.21293141     0.98130457     0.55255174
 h     -0.15130676    -2.21478682    -0.19021645
 h     -0.78046192     0.82036963    -1.40062854
 h      0.07600008     2.90995423     0.33051661
 h      2.25021257     1.35739006     0.88239372
 o      2.13143345    -1.14659413    -0.51435678
 h      3.10964321    -0.60066033    -0.68895746
 c     -2.56289559    -0.57394737     0.26952560
 h     -2.87071203     0.49128806     0.62216107
 h     -3.08519199    -0.87103261    -0.77148567
 h     -2.84515396    -1.24461863     0.92979424
 h     -1.94543127     1.76269959    -0.55437773
          17

 c      1.16978993    -0.37786004    -0.00132677
 c      0.01694355    -1.20760668    -0.04354799
 c     -1.15877486    -0.33181134     0.01442643
 c     -1.04261596     1.09969735    -0.35686161
 c      0.14897770     1.79139301     0.34506763
 c      1.20485701     0.97796942     0.54766619
 h     -0.14661554    -2.23777657    -0.12731213
 h     -0.72448897     0.81126578    -1.36289926
 h      0.06503140     2.89584411     0.27299266
 h      2.22898026     1.36513747     0.90258374
 o      2.11917950    -1.14462078    -0.52220829
 h      3.11890830    -0.60983982    -0.72375771
 c     -2.57092159    -0.58555101     0.24768864
 h     -2.88023661     0.39906366     0.60987740
 h     -3.08837411    -0.85400194    -0.75702535
 h     -2.83209960    -1.30826478     0.97108608
 h     -1.93229252     1.76931347    -0.49176522
          17

 c      1.18003986    -0.38394705    -0.00010833
 c      0.01016661    -1.19995114    -0.02008268
 c     -1.15819726    -0.33430406     0.00646951
 c     -1.02684899     1.11693576    -0.33931474
 c      0.15573580     1.80400543     0.33595031
 c      1.19885003     0.97518285     0.54265086
 h     -0.13696333    -2.27647931    -0.06461799
 h     -0.66562307     0.81061449    -1.33393598
 h      0.06026482     2.87676507     0.22367561
 h      2.19399907     1.36782877     0.91827537
 o      2.10995437    -1.14050316    -0.53027027
 h      3.09180904    -0.63794525    -0.74815696
 c     -2.57981716    -0.59714527     0.22433309
 h     -2.89959854     0.30350048     0.59732976
 h     -3.08747769    -0.83222924    -0.72948005
 h     -2.82015792    -1.38535930     1.02037489
 h     -1.91534713     1.76727051    -0.42353008
          17

 c      1.18943830    -0.39196625     0.00099818
 c      0.00018016    -1.18887655     0.00405952
 c     -1.15646608    -0.33775658    -0.00119046
 c     -1.00974888     1.13419009    -0.32122722
 c      0.16149352     1.81512215     0.32506682
 c      1.19494712     0.97298129     0.53756344
 h     -0.12122500    -2.31576469    -0.00156405
 h     -0.60786422     0.82007184    -1.31295075
 h      0.06251373     2.86184824     0.18347164
 h      2.14987170     1.36619804     0.92953881
 o      2.10381368    -1.13462764    -0.53868391
 h      3.03117538    -0.68219570    -0.76173626
 c     -2.58873640    -0.61172125     0.20112354
 h     -2.93472416     0.22806259     0.59335985
 h     -3.08814383    -0.81066803    -0.69988157
 h     -2.80405442    -1.45760340     1.05829621
 h     -1.89761986     1.75925133    -0.35341099
          17

 c      1.19734992    -0.40132193     0.00230617
 c     -0.01265118    -1.17585693     0.02871746
 c     -1.15380208    -0.34173112    -0.00835924
 c     -0.99138359     1.15060046    -0.30284657
 c      0.16642670     1.82398238     0.31270017
 c      1.19286503     0.97123431     0.53231359
 h     -0.09947947    -2.34232924     0.06134086
 h     -0.55569674     0.84116518    -1.29781093
 h      0.07213761     2.85953387     0.15246646
 h      2.10448867     1.36243411     0.93793978
 o      2.10027140    -1.12765938    -0.54746163
 h      2.94808404    -0.73585111    -0.76620649
 c     -2.59631034    -0.63086215     0.17947918
 h     -2.99009439     0.18904557     0.60620576
 h     -3.09872294    -0.79519384    -0.68444495
 h     -2.78249610    -1.51555659     1.07439601
 h     -1.88298901     1.74873532    -0.28473073
          17

 c      1.20318757    -0.41136236     0.00412866
 c     -0.02766533    -1.16207763     0.05378116
 c     -1.15059926    -0.34570070    -0.01487399
 c     -0.97200022     1.16539606    -0.28455735
 c      0.17083918     1.83026333     0.29920925
 c      1.19210680     0.96966352     0.52668330
 h     -0.07311510    -2.34789483     0.12292187
 h     -0.51332385     0.87486639    -1.28637075
 h      0.08938220     2.87362764     0.13060649
 h      2.06787913     1.35985536     0.94638560
 o      2.09762415    -1.12076819    -0.55627766
 h      2.87204017    -0.78411212    -0.76843109
 c     -2.60183933    -0.65392509     0.16101714
 h     -3.06133697     0.17998265     0.63416821
 h     -3.12641475    -0.79001841    -0.69701904
 h     -2.75601436    -1.55537302     1.06392751
 h     -1.87453556     1.73871760    -0.22005280
          17

 c      1.20648429    -0.42142177     0.00674491
 c     -0.04397202    -1.14843796     0.07916553
 c     -1.14737274    -0.34908818    -0.02061862
 c     -0.95222298     1.17802522    -0.26680499
 c      0.17515764     1.83427942     0.28497961
 c      1.19223421     0.96796135     0.52043945
 h     -0.04436536    -2.32912246     0.18188162
 h     -0.48402774     0.92131588    -1.27729805
 h      0.11446616     2.90115454     0.11829356
 h      2.04889556     1.36158083     0.95786081
 o      2.09267480    -1.11562833    -0.56433416
 h      2.85491714    -0.80385181    -0.78235412
 c     -2.60590838    -0.67925200     0.14661089
 h     -3.13672335     0.18127792     0.66722633
 h     -3.17017677    -0.79530825    -0.73704530
 h     -2.72583220    -1.57620907     1.02545436
 h     -1.87284783     1.73058125    -0.16123375
          17

 c      1.20693745    -0.43081296     0.01039101
 c     -0.06058490    -1.13557212     0.10480555
 c     -1.14470311    -0.35131592    -0.02553312
 c     -0.93310311     1.18817160    -0.25003466
 c      0.17997006     1.83683272     0.27043856
 c      1.19322100     0.96599650     0.51353287
 h     -0.01585917    -2.28707102     0.23720703
 h     -0.46988645     0.97977789    -1.27034347
 h      0.14720040     2.93419593     0.11617887
 h      2.05067604     1.36846357     0.97315169
 o      2.08443862    -1.11283895    -0.57139340
 h      2.91240389    -0.78906939    -0.81289841
 c     -2.60979967    -0.70551578     0.13574409
 h     -3.20514250     0.17699277     0.69579468
 h     -3.22023071    -0.80853653    -0.79016916
 h     -2.69357683    -1.57950573     0.96029031
 h     -1.87560512     1.72399674    -0.10968294
          17

 c      1.20442815    -0.43885488     0.01524651
 c     -0.07654716    -1.12378694     0.13064422
 c     -1.14318580    -0.35184818    -0.02962080
 c     -0.91596506     1.19567898    -0.23464914
 c      0.18603083     1.83886623     0.25608792
 c      1.19555587     0.96391778     0.50619865
 h      0.00978170    -2.22733203     0.28851121
 h     -0.47180007     1.04873417    -1.26622297
 h      0.18662316     2.96377473     0.12449039
 h      2.06912773     1.37822744     0.98964315
 o      2.07598757    -1.11138325    -0.57841058
 h      2.99493489    -0.75945492    -0.84599283
 c     -2.61460305    -0.73170346     0.12715437
 h     -3.25938013     0.15853556     0.71406160
 h     -3.26527663    -0.82714299    -0.84042065
 h     -2.66132028    -1.57021698     0.87354815
 h     -1.87880206     1.71780024    -0.06645046
          17

 c      1.19906946    -0.44499802     0.02136612
 c     -0.09102686    -1.11293240     0.15658811
 c     -1.14337648    -0.35022618    -0.03294431
 c     -0.90213523     1.20048127    -0.22098218
 c      0.19416638     1.84117000     0.24248166
 c      1.19996578     0.96203841     0.49882827
 h      0.03045714    -2.16072864     0.33643215
 h     -0.48970948     1.12605658    -1.26617822
 h      0.23104805     2.98277330     0.14263189
 h      2.09622038     1.38688693     1.00268118
 o      2.06970522    -1.11045774    -0.58612576
 h      3.06219690    -0.73006415    -0.86999121
 c     -2.62086707    -0.75656853     0.11924991
 h     -3.29556902     0.12225464     0.71937149
 h     -3.29725122    -0.84939013    -0.87712294
 h     -2.63143852    -1.56010712     0.77657401
 h     -1.87856410     1.71101169    -0.03206200
          17

 c      1.19121629    -0.44891032     0.02863333
 c     -0.10343371    -1.10234258     0.18245856
 c     -1.14571800    -0.34612289    -0.03560482
 c     -0.89265712     1.20259915    -0.20930140
 c      0.20510587     1.84420931     0.23014762
 c      1.20706633     0.96066047     0.49177295
 h      0.04519170    -2.10299205     0.38299373
 h     -0.52297222     1.20926338    -1.27118549
 h      0.27838945     2.98716076     0.16922145
 h      2.12426042     1.39075441     1.00784010
 o      2.06639258    -1.10967925    -0.59473635
 h      3.09701307    -0.70725532    -0.88022079
 c     -2.62872573    -0.77821299     0.11011216
 h     -3.31216142     0.06729302     0.71120742
 h     -3.31176866    -0.87411279    -0.89512711
 h     -2.60567728    -1.57085291     0.68803205
 h     -1.87248338     1.70341034    -0.00629429
          17

 c      1.18141418    -0.45048457     0.03677223
 c     -0.11347241    -1.09115574     0.20800740
 c     -1.15047645    -0.33939510    -0.03771284
 c     -0.88806360     1.20219006    -0.19983942
 c      0.21930295     1.84803185     0.21949717
 c      1.21719318     0.95998023     0.48523935
 h      0.05414116    -2.07007394     0.43113290
 h     -0.57074804     1.29572494    -1.28099524
 h      0.32653360     2.97631429     0.20235989
 h      2.14806958     1.38748275     1.00221970
 o      2.06602776    -1.10880381    -0.60411709
 h      3.09374248    -0.69337241    -0.87557978
 c     -2.63811159    -0.79479743     0.09818643
 h     -3.30964656    -0.00500695     0.69086160
 h     -3.30736040    -0.90032357    -0.89361205
 h     -2.58372821    -1.62540505     0.62471342
 h     -1.86027130     1.69568567     0.01196625
          17

 c      1.17031636    -0.44980677     0.04539996
 c     -0.12103681    -1.07908016     0.23306624
 c     -1.15771799    -0.33010845    -0.03936065
 c     -0.88827066     1.19961135    -0.19283063
 c      0.23681600     1.85222826     0.21076286
 c      1.23038029     0.96006311     0.47927147
 h      0.05718483    -2.06857211     0.48259149
 h     -0.63209894     1.38259040    -1.29348992
 h      0.37367388     2.95311304     0.23997491
 h      2.16544565     1.37626075     0.98475955
 o      2.06819475    -1.10763108    -0.61396955
 h      3.05228255    -0.68891766    -0.85669348
 c     -2.64860773    -0.80678303     0.08363107
 h     -3.29139473    -0.09014242     0.66209386
 h     -3.28519577    -0.92703470    -0.87572818
 h     -2.56449579    -1.72242245     0.58441123
 h     -1.84391723     1.68937475     0.02475781
          17

 c      1.15860589    -0.44712067     0.05408849
 c     -0.12610168    -1.06678741     0.25768736
 c     -1.16731914    -0.31854779    -0.04059367
 c     -0.89264568     1.19544104    -0.18851503
 c      0.25729195     1.85597111     0.20398254
 c      1.24637703     0.96083948     0.47376086
 h      0.05268421    -2.09092113     0.53595723
 h     -0.70571658     1.46657849    -1.30494916
 h      0.41859249     2.92380270     0.28020272
 h      2.17714289     1.35774902     0.95621102
 o      2.07212300    -1.10605618    -0.62386710
 h      2.97824430    -0.69230799    -0.82581379
 c     -2.65901934    -0.81709417     0.06770040
 h     -3.26563568    -0.17853810     0.63294877
 h     -3.24950087    -0.95353571    -0.84915798
 h     -2.54868461    -1.83585616     0.55196218
 h     -1.82734006     1.68665621     0.03493900
          17

 c      1.14693718    -0.44279548     0.06241669
 c     -0.12881190    -1.05535693     0.28205542
 c     -1.17897734    -0.30521150    -0.04138609
 c     -0.90023843     1.19043034    -0.18708560
 c      0.28005624     1.85818971     0.19902448
 c      1.26465785     0.96210006     0.46845721
 h      0.03856282    -2.12212816     0.58753170
 h     -0.78963341     1.54410537    -1.31119751
 h      0.46077143     2.89689823     0.32174080
 h      2.18690602     1.33400345     0.91905687
 o      2.07635257    -1.10428022    -0.63321765
 h      2.88893123    -0.69688647    -0.78793030
 c     -2.66729090    -0.82895293     0.05124978
 h     -3.24684618    -0.25504534     0.61734000
 h     -3.20815730    -0.98001012    -0.82698435
 h     -2.53766521    -1.94054363     0.51629151
 h     -1.81525221     1.68985405     0.04585842
          17

 c      1.13588648    -0.43728694     0.07001169
 c     -0.12959270    -1.04559031     0.30630863
 c     -1.19222614    -0.29076767    -0.04163507
 c     -0.91009575     1.18544889    -0.18861482
 c      0.30427576     1.85792107     0.19564467
 c      1.28445527     0.96350801     0.46299692
 h      0.01391000    -2.14847042     0.63351189
 h     -0.88120122     1.61163205    -1.30879188
 h      0.50007656     2.88024144     0.36387880
 h      2.20123276     1.30823302     0.87719731
 o      2.07818691    -1.10320286    -0.64124404
 h      2.82262201    -0.68496962    -0.75156187
 c     -2.67118974    -0.84448307     0.03480332
 h     -3.25024497    -0.30581660     0.63014455
 h     -3.17168366    -1.00772058    -0.82626877
 h     -2.53199322    -2.02187379     0.47311342
 h     -1.81118662     1.70051128     0.06076814
          17

 c      1.12590519    -0.43108657     0.07658717
 c     -0.12911479    -1.03779709     0.33046568
 c     -1.20647615    -0.27597991    -0.04117561
 c     -0.92152797     1.18143855    -0.19300068
 c      0.32913774     1.85472911     0.19358151
 c      1.30491018     0.96467068     0.45699649
 h     -0.02069273    -2.16086939     0.67116341
 h     -0.97732816     1.66609791    -1.29567834
 h      0.53601047     2.87704082     0.40587962
 h      2.22773543     1.28397018     0.83492303
 o      2.07489035    -1.10406049    -0.64737581
 h      2.82011011    -0.63403286    -0.72308836
 c     -2.66995713    -0.86395351     0.01933642
 h     -3.27772753    -0.33161050     0.67251942
 h     -3.14805380    -1.03747894    -0.85956632
 h     -2.53124727    -2.07317691     0.42186180
 h     -1.81560047     1.71837231     0.08215615
          17

 c      1.11732080    -0.42468070     0.08195509
 c     -0.12817661    -1.03186370     0.35443728
 c     -1.22108942    -0.26162558    -0.03980313
 c     -0.93419178     1.17934126    -0.19994573
 c      0.35395350     1.84888905     0.19264382
 c      1.32540288     0.96527399     0.45021523
 h     -0.06359049    -2.15487120     0.69903744
 h     -1.07476694     1.70529043    -1.27138673
 h      0.56724110     2.88422120     0.44614186
 h      2.27129882     1.26356175     0.79511681
 o      2.06752795    -1.10615038    -0.65173619
 h      2.86368499    -0.55324125    -0.69927896
 c     -2.66488882    -0.88641600     0.00575639
 h     -3.31658124    -0.34621743     0.72886104
 h     -3.13673612    -1.06708748    -0.92364552
 h     -2.53431619    -2.09235122     0.36367623
 h     -1.82554966     1.74106924     0.11133409
          17

 c      1.11037975    -0.41854053     0.08599641
 c     -0.12756494    -1.02734950     0.37804177
 c     -1.23547126    -0.24841065    -0.03730039
 c     -0.94797333     1.17996738    -0.20896229
 c      0.37813548     1.84118671     0.19271743
 c      1.34588833     0.96516897     0.44266166
 h     -0.11250988    -2.13015111     0.71693298
 h     -1.17038126     1.72815105    -1.23708062
 h      0.59202022     2.89481000     0.48213242
 h      2.33024136     1.24706789     0.75800795
 o      2.05883174    -1.10755831    -0.65451093
 h      2.91002624    -0.47178298    -0.67681140
 c     -2.65796774    -0.91092830    -0.00604873
 h     -3.35295205    -0.36271283     0.78124582
 h     -3.13083007    -1.09182683    -1.00189468
 h     -2.53965201    -2.08056037     0.30076071
 h     -1.83619786     1.76487595     0.14848127
          17

 c      1.10525120    -0.41312000     0.08864452
 c     -0.12794654    -1.02350917     0.40100001
 c     -1.24912913    -0.23690254    -0.03346752
 c     -0.96280907     1.18384282    -0.21939156
 c      0.40113263     1.83256335     0.19370503
 c      1.36686591     0.96432705     0.43452140
 h     -0.16493821    -2.09060254     0.72595627
 h     -1.26144293     1.73508042    -1.19565233
 h      0.60898711     2.90169319     0.51113283
 h      2.39668503     1.23281775     0.72193971
 o      2.05030851    -1.10704812    -0.65569608
 h      2.93551158    -0.40863936    -0.65581624
 c     -2.65073486    -0.93664184    -0.01685747
 h     -3.37830200    -0.38837421     0.81775327
 h     -3.12363424    -1.10741565    -1.07680166
 h     -2.54529738    -2.04326552     0.23644214
 h     -1.84275747     1.78592196     0.19302027
          17

 c      1.10200223    -0.40883760     0.08989401
 c     -0.12980037    -1.01926561     0.42292264
 c     -1.26168022    -0.22749622    -0.02814546
 c     -0.97856197     1.19110602    -0.23041957
 c      0.42241987     1.82385185     0.19547229
 c      1.38899612     0.96274267     0.42599676
 h     -0.21859780    -2.04478318     0.72865318
 h     -1.34603418     1.72821041    -1.15185793
 h      0.61762386     2.89995675     0.53101378
 h      2.46075526     1.21890982     0.68515941
 o      2.04251303    -1.10407692    -0.65524308
 h      2.93192190    -0.37236196    -0.63754680
 c     -2.64412988    -0.96226237    -0.02756943
 h     -3.38867685    -0.42615464     0.83218137
 h     -3.11136020    -1.11146879    -1.13644961
 h     -2.54866869    -1.99367038     0.17552653
 h     -1.84164765     1.80108262     0.24402468
          17

 c      1.10058334    -0.40604047     0.08981179
 c     -0.13337577    -1.01327995     0.44333346
 c     -1.27282991    -0.22040706    -0.02123135
 c     -0.99496615     1.20148952    -0.24109834
 c      0.44153759     1.81563605     0.19782822
 c      1.41273932     0.96039375     0.41721120
 h     -0.27204401    -2.00520153     0.72873981
 h     -1.42352723     1.71145390    -1.11218257
 h      0.61829302     2.88765713     0.54064332
 h      2.51434435     1.20418618     0.64684422
 o      2.03559030    -1.09849068    -0.65313234
 h      2.89805148    -0.36607710    -0.62335664
 c     -2.63870257    -0.98557274    -0.03904060
 h     -3.38300220    -0.47654630     0.82210013
 h     -3.09268424    -1.10333433    -1.17444185
 h     -2.54626821    -1.95671758     0.12422923
 h     -1.83076275     1.80834114     0.30043885
          17

 c      1.10082430    -0.40495669     0.08854307
 c     -0.13870821    -1.00434491     0.46179442
 c     -1.28234256    -0.21567296    -0.01268866
 c     -1.01162842     1.21440438    -0.25042729
 c      0.45814439     1.80817247     0.20052477
 c      1.43819024     0.95726424     0.40819464
 h     -0.32476658    -1.98387942     0.72969663
 h     -1.49478496     1.68990215    -1.08379325
 h      0.61209503     2.86594551     0.54004318
 h      2.55262948     1.18842215     0.60717014
 o      2.02946456    -1.09041924    -0.64939578
 h      2.83695760    -0.38933252    -0.61449259
 c     -2.63472938    -1.00394661    -0.05194530
 h     -3.36236430    -0.53833358     0.78790061
 h     -3.06782010    -1.08355830    -1.18830022
 h     -2.53419391    -1.96293820     0.08786806
 h     -1.80929304     1.80681157     0.36108299
          17

 c      1.10244093    -0.40564815     0.08631117
 c     -0.14575443    -0.99204354     0.47809719
 c     -1.29002040    -0.21315766    -0.00255264
 c     -1.02811413     1.22912498    -0.25754535
 c      0.47205526     1.80134504     0.20326049
 c      1.46504275     0.95337727     0.39890176
 h     -0.37588501    -1.98481634     0.73264452
 h     -1.56133793     1.66828165    -1.07210796
 h      0.60068849     2.83906247     0.53043424
 h      2.57431404     1.17218350     0.56702309
 o      2.02372570    -1.08039793    -0.64413106
 h      2.75793642    -0.43627462    -0.61194833
 c     -2.63201702    -1.01673313    -0.06651488
 h     -3.33054489    -0.60834795     0.73331994
 h     -3.03804668    -1.05350337    -1.17867856
 h     -2.51075781    -2.02101583     0.06639163
 h     -1.77748048     1.79662581     0.42453031
          17

 c      1.10505945    -0.40798205     0.08341154
 c     -0.15453768    -0.97699436     0.49230858
 c     -1.29571642    -0.21258165     0.00907169
 c     -1.04410938     1.24498385    -0.26196102
 c      0.48325562     1.79468317     0.20569296
 c      1.49259486     0.94880263     0.38923595
 h     -0.42260170    -2.00119508     0.73592172
 h     -1.62348271     1.64926167    -1.07801354
 h      0.58605977     2.81395913     0.51408600
 h      2.58170387     1.15665527     0.52770342
 o      2.01716652    -1.06978221    -0.63752103
 h      2.68376371    -0.48905526    -0.61609283
 c     -2.62958760    -1.02624595    -0.08268031
 h     -3.29576441    -0.68079118     0.66747232
 h     -3.00572738    -1.01519973    -1.14991447
 h     -2.47850698    -2.10693755     0.05450640
 h     -1.73647600     1.77880358     0.48903357
          17

 c      1.10827712    -0.41162839     0.08019930
 c     -0.16510384    -0.96036337     0.50461527
 c     -1.29938186    -0.21358375     0.02201515
 c     -1.05951888     1.26143345    -0.26362013
 c      0.49189310     1.78752286     0.20748138
 c      1.51976239     0.94363665     0.37907878
 h     -0.46077139    -2.02104707     0.73696626
 h     -1.67900159     1.63319763    -1.09718556
 h      0.57017994     2.79864696     0.49368981
 h      2.58083944     1.14352725     0.49070296
 o      2.00737696    -1.06108891    -0.62982183
 h      2.65660135    -0.51242540    -0.62670646
 c     -2.62565108    -1.03545774    -0.10049580
 h     -3.27245095    -0.74731029     0.60691698
 h     -2.97466012    -0.97110925    -1.11178513
 h     -2.44205074    -2.19132404     0.04632608
 h     -1.68826761     1.75511999     0.55263075
          17

 c      1.11174962    -0.41606863     0.07707697
 c     -0.17737633    -0.94328956     0.51518567
 c     -1.30111185    -0.21577364     0.03604530
 c     -1.07438776     1.27797113    -0.26274256
 c      0.49825076     1.77935424     0.20836737
 c      1.54514526     0.93799094     0.36834031
 h     -0.48668607    -2.03383630     0.73403428
 h     -1.72396836     1.61941854    -1.12224307
 h      0.55463041     2.79869100     0.47118987
 h      2.58087646     1.13484758     0.45749544
 o      1.99311181    -1.05590939    -0.62125974
 h      2.69991054    -0.48727495    -0.64474491
 c     -2.61808068    -1.04641313    -0.11983318
 h     -3.27757603    -0.80024358     0.57121484
 h     -2.95024958    -0.92319553    -1.08072693
 h     -2.40555546    -2.25570770     0.03737939
 h     -1.63555077     1.72792200     0.61337044
          17

 c      1.11520005    -0.42062485     0.07449825
 c     -0.19106360    -0.92665294     0.52414681
 c     -1.30116757    -0.21874751     0.05086193
 c     -1.08874488     1.29406417    -0.25959304
 c      0.50268784     1.77017430     0.20823480
 c      1.56729709     0.93201284     0.35701447
 h     -0.49810264    -2.03304455     0.72661438
 h     -1.75461981     1.60752058    -1.14564160
 h      0.54050039     2.81367800     0.44688509
 h      2.59127561     1.13251600     0.42919513
 o      1.97698077    -1.05280531    -0.61219780
 h      2.77599545    -0.44434994    -0.67002026
 c     -2.60580751    -1.05990815    -0.13940451
 h     -3.31623332    -0.83875195     0.56675942
 h     -2.93803904    -0.87173877    -1.07507430
 h     -2.37202036    -2.29127348     0.02442637
 h     -1.58147412     1.69986086     0.66948310
          17

 c      1.11833875    -0.42454758     0.07295473
 c     -0.20561307    -0.91106417     0.53161065
 c     -1.29998607    -0.22206475     0.06609279
 c     -1.10250330     1.30914553    -0.25433778
 c      0.50555132     1.76051775     0.20707255
 c      1.58523787     0.92592296     0.34519594
 h     -0.49440182    -2.01629437     0.71518704
 h     -1.76866266     1.59781255    -1.16147529
 h      0.52864601     2.83718797     0.41980538
 h      2.61675945     1.13731366     0.40615225
 o      1.96175690    -1.05049311    -0.60323897
 h      2.84494761    -0.41282574    -0.69919225
 c     -2.58976393    -1.07573457    -0.15734277
 h     -3.37464009    -0.86848270     0.58041101
 h     -2.93957077    -0.81667300    -1.10139069
 h     -2.34332750    -2.29495564     0.00515145
 h     -1.52930248     1.67357597     0.71943167
          17

 c      1.12082343    -0.42712003     0.07293102
 c     -0.22020969    -0.89688069     0.53769512
 c     -1.29818157    -0.22523030     0.08129838
 c     -1.11543431     1.32265269    -0.24699105
 c      0.50711624     1.75115877     0.20488020
 c      1.59879670     0.92005950     0.33306160
 h     -0.47648733    -1.98516261     0.70096349
 h     -1.76570969     1.59121392    -1.16618482
 h      0.51992009     2.86035910     0.38887518
 h      2.65398192     1.14820739     0.38791255
 o      1.94892230    -1.04878806    -0.59500201
 h      2.88764932    -0.40420663    -0.72862424
 c     -2.57193122    -1.09306772    -0.17302185
 h     -3.43371508    -0.89505775     0.59476747
 h     -2.95003504    -0.76128984    -1.14796595
 h     -2.32034955    -2.26765829    -0.02183562
 h     -1.48212366     1.65144951     0.76190680
          17

 c      1.12229991    -0.42773516     0.07484207
 c     -0.23381261    -0.88417383     0.54252525
 c     -1.29651998    -0.22770049     0.09599022
 c     -1.12717089     1.33406318    -0.23740835
 c      0.50757808     1.74279170     0.20161231
 c      1.60843119     0.91485749     0.32082831
 h     -0.44669204    -1.94542920     0.68572749
 h     -1.74729520     1.58904257    -1.15881674
 h      0.51514207     2.87553664     0.35369055
 h      2.69377101     1.16273975     0.37357323
 o      1.93918437    -1.04800608    -0.58800600
 h      2.89695563    -0.42102048    -0.75547461
 c     -2.55414054    -1.11065255    -0.18693924
 h     -3.47979314    -0.92157678     0.59852100
 h     -2.96192526    -0.71190370    -1.19664729
 h     -2.30277006    -2.21492082    -0.05685852
 h     -1.44268109     1.63550275     0.79590357
          17

 c      1.12248846    -0.42594822     0.07896558
 c     -0.24524661    -0.87268261     0.54622077
 c     -1.29584795    -0.22892620     0.10967109
 c     -1.13722181     1.34291357    -0.22529676
 c      0.50707062     1.73586810     0.19718159
 c      1.61478661     0.91076508     0.30871356
 h     -0.40850200    -1.90719333     0.67164436
 h     -1.71676668     1.59288356    -1.14121762
 h      0.51495713     2.87803860     0.31461127
 h      2.72618236     1.17811652     0.36213307
 o      1.93282417    -1.04857908    -0.58262433
 h      2.87121007    -0.46220758    -0.77762314
 c     -2.53773395    -1.12676977    -0.19979787
 h     -3.50535852    -0.94940032     0.58639576
 h     -2.96911242    -0.67448255    -1.23394726
 h     -2.28833003    -2.14992230    -0.09898003
 h     -1.41327681     1.62738904     0.82092648
          17

 c      1.12127109    -0.42152467     0.08537842
 c     -0.25337512    -0.86191895     0.54889395
 c     -1.29697597    -0.22842846     0.12189495
 c     -1.14500528     1.34880984    -0.21024765
 c      0.50568189     1.73055316     0.19148825
 c      1.61840143     0.90816941     0.29691243
 h     -0.36570194    -1.88285031     0.66079774
 h     -1.67896508     1.60451357    -1.11801483
 h      0.51973416     2.86656952     0.27252595
 h      2.74381087     1.19205687     0.35265050
 o      1.92971516    -1.05093616    -0.57902773
 h      2.81301102    -0.52426283    -0.79379605
 c     -2.52376470    -1.13901325    -0.21216246
 h     -3.50700592    -0.97906454     0.55682669
 h     -2.96784108    -0.65293727    -1.25281816
 h     -2.27165876    -2.09690541    -0.14614046
 h     -1.39569725     1.62842345     0.83725170
          17

 c      1.11874996    -0.41448543     0.09391246
 c     -0.25732698    -0.85159351     0.55067194
 c     -1.30053048    -0.22588186     0.13233275
 c     -1.14993837     1.35145008    -0.19184512
 c      0.50345990     1.72672057     0.18445214
 c      1.61961738     0.90735778     0.28558610
 h     -0.32114124    -1.88102806     0.65439564
 h     -1.63926771     1.62569211    -1.09561938
 h      0.52953900     2.84324940     0.22855283
 h      2.74277673     1.20312915     0.34427242
 o      1.92903699    -1.05559810    -0.57707024
 h      2.73313387    -0.59907739    -0.80480411
 c     -2.51308494    -1.14480590    -0.22436920
 h     -3.48420378    -1.01063287     0.51064512
 h     -2.95633251    -0.64894314    -1.25101633
 h     -2.24514838    -2.08489788    -0.19672004
 h     -1.39114370     1.63960366     0.84611029
          17

 c      1.11526007    -0.40512624     0.10415412
 c     -0.25664512    -0.84206956     0.55170676
 c     -1.30680757    -0.22117429     0.14082869
 c     -1.15159693     1.35069022    -0.16990422
 c      0.50040860     1.72396194     0.17604283
 c      1.61856861     0.90849748     0.27485578
 h     -0.27644565    -1.90023505     0.65222001
 h     -1.60179013     1.65749829    -1.07943827
 h      0.54417888     2.81354128     0.18372313
 h      2.72281053     1.21082721     0.33623765
 o      1.92862150    -1.06350761    -0.57605047
 h      2.66087888    -0.66849178    -0.81729206
 c     -2.50579562    -1.14360538    -0.23647418
 h     -3.43958553    -1.04364616     0.45113874
 h     -2.93449912    -0.66190459    -1.23008106
 h     -2.20579164    -2.12167767    -0.25136498
 h     -1.40016684     1.66157324     0.84962247
          17

 c      1.11132257    -0.39397101     0.11551283
 c     -0.25130886    -0.83421220     0.55212770
 c     -1.31567597    -0.21444200     0.14743241
 c     -1.14986466     1.34665682    -0.14472924
 c      0.49648118     1.72165487     0.16630712
 c      1.61515672     0.91162611     0.26480297
 h     -0.23296389    -1.93005872     0.65298194
 h     -1.56774886     1.69920137    -1.07036536
 h      0.56329150     2.78554273     0.13865872
 h      2.68736206     1.21566746     0.32794729
 o      1.92492209    -1.07604207    -0.57457481
 h      2.64544012    -0.70493508    -0.84682271
 c     -2.50069436    -1.13777689    -0.24853522
 h     -3.38089576    -1.07707940     0.38539360
 h     -2.90416044    -0.68862619    -1.19578668
 h     -2.15963130    -2.18377864    -0.31055574
 h     -1.42258475     1.69446203     0.85025061
          17

 c      1.10752724    -0.38166077     0.12735322
 c     -0.24173362    -0.82880173     0.55198599
 c     -1.32657277    -0.20607570     0.15239078
 c     -1.14493845     1.33983770    -0.11709412
 c      0.49158261     1.71917472     0.15538269
 c      1.60901015     0.91665757     0.25547786
 h     -0.19231880    -1.95819737     0.65513395
 h     -1.53566135     1.74754371    -1.06393676
 h      0.58637616     2.76761078     0.09338667
 h      2.64378765     1.21935859     0.31908987
 o      1.91695331    -1.09306464    -0.57190150
 h      2.69532422    -0.70418550    -0.89840492
 c     -2.49550577    -1.13037751    -0.26082020
 h     -3.32387215    -1.10980150     0.32619626
 h     -2.86968371    -0.72277152    -1.15983224
 h     -2.11521992    -2.24275406    -0.37225777
 h     -1.45731373     1.73752963     0.84967003
          17

 c      1.10441522    -0.36888865     0.13908908
 c     -0.22872180    -0.82618606     0.55125341
 c     -1.33860168    -0.19666089     0.15609175
 c     -1.13720670     1.33106652    -0.08789546
 c      0.48558324     1.71624878     0.14347449
 c      1.59954916     0.92338039     0.24689870
 h     -0.15614101    -1.97546217     0.65736549
 h     -1.50318599     1.79734367    -1.05324907
 h      0.61257668     2.76433997     0.04759071
 h      2.60274000     1.22474536     0.30964674
 o      1.90738840    -1.11263887    -0.56879217
 h      2.76239940    -0.69070637    -0.95406939
 c     -2.48738050    -1.12371322    -0.27350354
 h     -3.29106573    -1.14175433     0.29072568
 h     -2.83830102    -0.75491309    -1.14071552
 h     -2.07829565    -2.28099980    -0.43323560
 h     -1.50207890     1.78866253     0.84762802
          17

 c      1.10242577    -0.35640117     0.15019780
 c     -0.21330842    -0.82628301     0.54986204
 c     -1.35068954    -0.18686789     0.15897935
 c     -1.12714249     1.32140742    -0.05783197
 c      0.47834419     1.71320403     0.13079622
 c      1.58629396     0.93149523     0.23905539
 h     -0.12573439    -1.97706316     0.65871787
 h     -1.46872071     1.84294810    -1.03251529
 h      0.64023424     2.77380547     0.00127972
 h      2.57505213     1.23495283     0.29964217
 o      1.89817895    -1.13324940    -0.56589224
 h      2.81153285    -0.68192136    -0.99838929
 c     -2.47440147    -1.11911788    -0.28614539
 h     -3.29676254    -1.17450685     0.28927820
 h     -2.81765669    -0.77585646    -1.15725490
 h     -2.05141061    -2.29057781    -0.49036303
 h     -1.55323869     1.84411901     0.84188089
          17

 c      1.10186490    -0.34496866     0.16023479
 c     -0.19658288    -0.82868548     0.54774673
 c     -1.36173667    -0.17734682     0.16147876
 c     -1.11525324     1.31199232    -0.02734405
 c      0.46973725     1.71084631     0.11752849
 c      1.56936855     0.94075732     0.23193866
 h     -0.10194027    -1.96244723     0.65858184
 h     -1.43192922     1.87948870    -0.99880929
 h      0.66672982     2.78905399    -0.04476068
 h      2.56599036     1.25160785     0.28875036
 o      1.89004592    -1.15400450    -0.56336339
 h      2.82864717    -0.68509397    -1.02431285
 c     -2.45736747    -1.11695330    -0.29805312
 h     -3.33096357    -1.20875577     0.31383224
 h     -2.80983855    -0.78316089    -1.21249166
 h     -2.03483587    -2.26933825    -0.54093670
 h     -1.60609527     1.89896912     0.82948638
          17

 c      1.10289846    -0.33532309     0.16884888
 c     -0.17956450    -0.83272010     0.54486164
 c     -1.37074476    -0.16866000     0.16395098
 c     -1.10204257     1.30384726     0.00329004
 c      0.45963782     1.71010700     0.10382958
 c      1.54978138     0.95108522     0.22555618
 h     -0.08508703    -1.93522140     0.65673068
 h     -1.39364382     1.90358472    -0.95229314
 h      0.68894651     2.80216597    -0.08915618
 h      2.57170507     1.27360063     0.27614501
 o      1.88316817    -1.17432098    -0.56113244
 h      2.80972366    -0.70282735    -1.02936759
 c     -2.43883674    -1.11686517    -0.30939979
 h     -3.37144350    -1.24264808     0.34703323
 h     -2.80982816    -0.78166865    -1.28922593
 h     -2.02723817    -2.21901219    -0.58274451
 h     -1.65569126     1.94811825     0.80842335
          17

 c      1.10556864    -0.32808677     0.17578946
 c     -0.16314466    -0.83745129     0.54117327
 c     -1.37690368    -0.16125160     0.16667144
 c     -1.08796923     1.29774021     0.03387779
 c      0.44792475     1.71175887     0.08987243
 c      1.52911056     0.96248616     0.21990577
 h     -0.07494932    -1.90329031     0.65338377
 h     -1.35565111     1.91370795    -0.89599183
 h      0.70394911     2.80731046    -0.13044892
 h      2.58229148     1.29790836     0.26083808
 o      1.87748689    -1.19379923    -0.55902380
 h      2.75580207    -0.73541893    -1.01362387
 c     -2.42117182    -1.11812932    -0.32094226
 h     -3.40097240    -1.27353785     0.37498184
 h     -2.81107745    -0.77711462    -1.36560488
 h     -2.02572119    -2.14556243    -0.61452462
 h     -1.69768310     1.98734489     0.77847672
          17

 c      1.10981994    -0.32371167     0.18090415
 c     -0.14806843    -0.84173774     0.53665213
 c     -1.37962107    -0.15543736     0.16982778
 c     -1.07341724     1.29407294     0.06430911
 c      0.43451492     1.71628286     0.07587438
 c      1.50893027     0.97489639     0.21493896
 h     -0.07079842    -1.87808591     0.64917761
 h     -1.32052287     1.91043890    -0.83564391
 h      0.70946039     2.80186193    -0.16750932
 h      2.58762373     1.32139900     0.24210989
 o      1.87265041    -1.21225799    -0.55672417
 h      2.67366087    -0.78042486    -0.98022525
 c     -2.40601226    -1.11959905    -0.33318495
 h     -3.41039000    -1.29944531     0.38973584
 h     -2.80930355    -0.77276201    -1.42632295
 h     -2.02497970    -2.06158836    -0.63716607
 h     -1.72894267     2.01394383     0.74127706
          17

 c      1.11552010    -0.32243989     0.18413190
 c     -0.13492148    -0.84453253     0.53129223
 c     -1.37850920    -0.15140026     0.17353225
 c     -1.05868540     1.29282749     0.09457995
 c      0.41941720     1.72381352     0.06211289
 c      1.49044092     0.98809592     0.21054730
 h     -0.07171129    -1.87082757     0.64480917
 h     -1.29141159     1.89654392    -0.77947856
 h      0.70412456     2.78653008    -0.19979801
 h      2.58077313     1.34193760     0.21965057
 o      1.86760417    -1.22995376    -0.55355511
 h      2.58217269    -0.82914491    -0.93895402
 c     -2.39459224    -1.11944382    -0.34602862
 h     -3.39599108    -1.31928517     0.38748605
 h     -2.80260977    -0.76976520    -1.46332587
 h     -2.01602323    -1.98885457    -0.65538409
 h     -1.74789044     2.02700812     0.69992322
          17

 c      1.12247739    -0.32428166     0.18549720
 c     -0.12411689    -0.84542849     0.52516439
 c     -1.37335016    -0.14918591     0.17784606
 c     -1.04399619     1.29360216     0.12475383
 c      0.40277372     1.73410818     0.04893033
 c      1.47433649     1.00171748     0.20656730
 h     -0.07701188    -1.88593048     0.64032915
 h     -1.27160231     1.87634303    -0.73713884
 h      0.68769211     2.76529476    -0.22756275
 h      2.55881684     1.35867211     0.19348230
 o      1.85999502    -1.24795287    -0.54813044
 h      2.52163480    -0.86077861    -0.91167912
 c     -2.38787325    -1.11557587    -0.35892137
 h     -3.35750516    -1.33268700     0.36707932
 h     -2.79064547    -0.76811762    -1.47348843
 h     -1.98769171    -1.95265957    -0.67689829
 h     -1.75471626     2.02754188     0.65851685
          17

 c      1.13046505    -0.32900250     0.18510650
 c     -0.11592414    -0.84493282     0.51844810
 c     -1.36405552    -0.14871275     0.18280895
 c     -1.02953435     1.29578416     0.15477464
 c      0.38486876     1.74654745     0.03672452
 c      1.46076977     1.01530226     0.20279937
 h     -0.08627752    -1.91759886     0.63477738
 h     -1.26361618     1.85372229    -0.71678087
 h      0.66114296     2.74517616    -0.25198060
 h      2.52279061     1.37203519     0.16381713
 o      1.84764151    -1.26741106    -0.53913600
 h      2.53032575    -0.85426965    -0.92012384
 c     -2.38587910    -1.10740404    -0.37162196
 h     -3.29785613    -1.33993215     0.32985743
 h     -2.77409592    -0.76710708    -1.45712975
 h     -1.93566698    -1.96085371    -0.70487588
 h     -1.75156305     2.01850204     0.62169919
          17

 c      1.13924512    -0.33614261     0.18313447
 c     -0.11051865    -0.84409243     0.51139067
 c     -1.35065371    -0.14982034     0.18845352
 c     -1.01551307     1.29879374     0.18419027
 c      0.36611679     1.76023883     0.02591116
 c      1.44935556     1.02835494     0.19903776
 h     -0.09891414    -1.95404124     0.62670187
 h     -1.26808073     1.82958623    -0.72102147
 h      0.62650545     2.73506001    -0.27502580
 h      2.47768729     1.38374250     0.13085847
 o      1.83238127    -1.28728734    -0.52750733
 h      2.58323737    -0.82502038    -0.95132792
 c     -2.38704956    -1.09650137    -0.38467299
 h     -3.22460272    -1.34242489     0.28088064
 h     -2.75467688    -0.76529301    -1.41816044
 h     -1.86883918    -1.99538111    -0.73345441
 h     -1.74254955     2.00465280     0.59412092
          17

 c      1.14855917    -0.34509434     0.17979724
 c     -0.10795589    -0.84394139     0.50423270
 c     -1.33332675    -0.15232001     0.19479313
 c     -1.00223742     1.30219204     0.21208330
 c      0.34705878     1.77430712     0.01683679
 c      1.43926884     1.04036801     0.19509537
 h     -0.11398266    -1.98397884     0.61490953
 h     -1.28323932     1.80144197    -0.74519541
 h      0.58605540     2.74256734    -0.29865870
 h      2.43211318     1.39667591     0.09450714
 o      1.81717096    -1.30591024    -0.51488386
 h      2.63762415    -0.79965297    -0.98169557
 c     -2.38866907    -1.08478322    -0.39880056
 h     -3.15232081    -1.34394491     0.23121420
 h     -2.73560475    -0.76000522    -1.36585840
 h     -1.80107256    -2.03280410    -0.75524620
 h     -1.73321192     1.99183130     0.57970450
          17

 c      1.15808342    -0.35519083     0.17534705
 c     -0.10809900    -0.84523043     0.49716839
 c     -1.31245510    -0.15600242     0.20180370
 c     -0.99016919     1.30563588     0.23737075
 c      0.32837396     1.78829516     0.00965287
 c      1.42951265     1.05087520     0.19082013
 h     -0.13038439    -1.99996113     0.59878576
 h     -1.30567715     1.76578402    -0.77995443
 h      0.54121487     2.76978192    -0.32341820
 h      2.39618794     1.41419793     0.05416752
 o      1.80363719    -1.32246254    -0.50220457
 h      2.67173183    -0.79196385    -0.99898282
 c     -2.38750651    -1.07335736    -0.41429314
 h     -3.10206660    -1.35156594     0.19827922
 h     -2.72233624    -0.74638860    -1.31707959
 h     -1.74316233    -2.05782757    -0.76672147
 h     -1.72881456     1.98519318     0.58073263
          17

 c      1.16739020    -0.36576789     0.17008164
 c     -0.11055835    -0.84839414     0.49034772
 c     -1.28863775    -0.16060556     0.20941297
 c     -0.98000661     1.30888107     0.25919647
 c      0.31082715     1.80234500     0.00425266
 c      1.41938665     1.05958680     0.18607246
 h     -0.14709878    -1.99889925     0.57825165
 h     -1.33159766     1.72049401    -0.81535725
 h      0.49232486     2.81156512    -0.34762322
 h      2.37677007     1.43846917     0.00913115
 o      1.79253034    -1.33672311    -0.48993378
 h      2.67777977    -0.80693603    -0.99875453
 c     -2.38098166    -1.06286665    -0.43045118
 h     -3.08929815    -1.37204652     0.19614951
 h     -2.72205754    -0.71752612    -1.29352617
 h     -1.70166470    -2.06286579    -0.76778999
 h     -1.73190758     1.98694592     0.59717081
          17

 c      1.17594103    -0.37619700     0.16434644
 c     -0.11466188    -0.85358305     0.48389287
 c     -1.26269120    -0.16577091     0.21750164
 c     -0.97267623     1.31183583     0.27710814
 c      0.29512194     1.81696867     0.00035296
 c      1.40889433     1.06653184     0.18064589
 h     -0.16333050    -1.98188150     0.55362914
 h     -1.35772924     1.66551179    -0.84331102
 h      0.43959203     2.85850146    -0.36815731
 h      2.37298434     1.46863067    -0.04034001
 o      1.78421589    -1.34876655    -0.47832963
 h      2.65432331    -0.84553161    -0.98019555
 c     -2.36883031    -1.05403928    -0.44570138
 h     -3.10799228    -1.40388189     0.22047358
 h     -2.73901667    -0.66914330    -1.30696808
 h     -1.67996228    -2.04502195    -0.76025510
 h     -1.74103371     1.99533864     0.62675934
          17

 c      1.18311745    -0.38590081     0.15852112
 c     -0.11946795    -0.86067302     0.47791100
 c     -1.23564563    -0.17101723     0.22591400
 c     -0.96913912     1.31452461     0.29100443
 c      0.28176231     1.83266786    -0.00235451
 c      1.39865731     1.07204092     0.17421772
 h     -0.17858520    -1.95426595     0.52551937
 h     -1.38166332     1.60239769    -0.85819226
 h      0.38398122     2.90131409    -0.38195956
 h      2.37716959     1.50086792    -0.09232177
 o      1.77879620    -1.35887030    -0.46750723
 h      2.60431071    -0.90607259    -0.94505700
 c     -2.35285339    -1.04721079    -0.45921127
 h     -3.13868323    -1.43824755     0.25398516
 h     -2.76894846    -0.60588621    -1.34652417
 h     -1.67893974    -2.00469491    -0.74690398
 h     -1.75189408     2.00590202     0.66590021
          17

 c      1.18828830    -0.39436717     0.15298883
 c     -0.12382855    -0.86926177     0.47250344
 c     -1.20872153    -0.17574535     0.23447007
 c     -0.97012086     1.31698376     0.30099801
 c      0.27099222     1.84968814    -0.00409189
 c      1.38945221     1.07657512     0.16640197
 h     -0.19271518    -1.92579077     0.49463273
 h     -1.40186490     1.53375724    -0.85668061
 h      0.32735196     2.93347171    -0.38699137
 h      2.38003248     1.53033709    -0.14380769
 o      1.77590894    -1.36757961    -0.45731519
 h      2.53802221    -0.98291996    -0.89937989
 c     -2.33530190    -1.04187874    -0.47115908
 h     -3.16497282    -1.46660156     0.28165965
 h     -2.80208783    -0.53846372    -1.39067147
 h     -1.69659902    -1.94609788    -0.73140648
 h     -1.75973570     2.01366210     0.71072645
          17

 c      1.19091148    -0.40117629     0.14808222
 c     -0.12650740    -0.87877047     0.46777951
 c     -1.18324844    -0.17928657     0.24298553
 c     -0.97592864     1.31919150     0.30731308
 c      0.26280195     1.86793201    -0.00494817
 c      1.38184051     1.08057523     0.15684296
 h     -0.20589575    -1.90908891     0.46149330
 h     -1.41766704     1.46286458    -0.83758313
 h      0.27215490     2.95192641    -0.38252786
 h      2.37462249     1.55292831    -0.19179091
 o      1.77415500    -1.37590207    -0.44699689
 h      2.48154485    -1.06289960    -0.85838175
 c     -2.31813467    -1.03682688    -0.48172787
 h     -3.17759907    -1.48367570     0.29504229
 h     -2.82961776    -0.47669716    -1.42292556
 h     -1.72634417    -1.87962086    -0.71889553
 h     -1.76110526     2.01470672     0.75783796
          17

 c      1.19066637    -0.40603463     0.14400926
 c     -0.12637235    -0.88880674     0.46386627
 c     -1.16051520    -0.18101529     0.25130055
 c     -0.98639741     1.32105337     0.31025825
 c      0.25697806     1.88694941    -0.00487576
 c      1.37603078     1.08440592     0.14528253
 h     -0.21835374    -1.91450530     0.42620076
 h     -1.42940190     1.39347318    -0.80199741
 h      0.22104226     2.95713508    -0.36914905
 h      2.35757377     1.56599978    -0.23399246
 o      1.77089876    -1.38518835    -0.43507268
 h      2.47905744    -1.12672874    -0.84767202
 c     -2.30318859    -1.03012753    -0.49065684
 h     -3.17238885    -1.48691276     0.29051216
 h     -2.84586568    -0.42703230    -1.43473645
 h     -1.75491557    -1.82466030    -0.71667273
 h     -1.75451197     2.00679633     0.80466629
          17

 c      1.18754601    -0.40878588     0.14081355
 c     -0.12265963    -0.89960969     0.46088061
 c     -1.14157250    -0.18051741     0.25930842
 c     -1.00091698     1.32241622     0.31027020
 c      0.25318499     1.90595735    -0.00371473
 c      1.37186017     1.08835210     0.13160046
 h     -0.22977930    -1.94323434     0.38877159
 h     -1.43872316     1.32968790    -0.75392832
 h      0.17646469     2.95298604    -0.34865607
 h      2.32904870     1.56853712    -0.26922448
 o      1.76539100    -1.39571386    -0.42116520
 h      2.54295620    -1.17150651    -0.87411167
 c     -2.29211063    -1.01955882    -0.49740083
 h     -3.14836933    -1.47549851     0.26748280
 h     -2.84789039    -0.39289250    -1.42304942
 h     -1.76571581    -1.80508779    -0.73299483
 h     -1.74044536     1.98943487     0.84965895
          17

 c      1.18182183    -0.40940684     0.13840713
 c     -0.11518625    -0.91198358     0.45886089
 c     -1.12704156    -0.17774833     0.26697651
 c     -1.01848344     1.32309930     0.30800166
 c      0.25104480     1.92390224    -0.00124034
 c      1.36882017     1.09259607     0.11583916
 h     -0.23896743    -1.98636551     0.34996188
 h     -1.44906409     1.27565135    -0.70119313
 h      0.14026706     2.94644055    -0.32383945
 h      2.29255415     1.56124279    -0.29765509
 o      1.76032384    -1.40664948    -0.40690125
 h      2.62989595    -1.21117731    -0.91197886
 c     -2.28523767    -1.00435737    -0.50174834
 h     -3.10728912    -1.45000777     0.22789741
 h     -2.83494118    -0.37515255    -1.38837234
 h     -1.75342666    -1.82827800    -0.77126369
 h     -1.72113278     1.96372923     0.89240004
          17

 c      1.17394965    -0.40802594     0.13660999
 c     -0.10438003    -0.92669385     0.45773437
 c     -1.11701103    -0.17310147     0.27434477
 c     -1.03778380     1.32295016     0.30436721
 c      0.25018683     1.93963090     0.00275791
 c      1.36610461     1.09715976     0.09822084
 h     -0.24419317    -2.03113583     0.31152207
 h     -1.46581185     1.23489113    -0.65560415
 h      0.11342950     2.94603236    -0.29783542
 h      2.25483458     1.54664906    -0.32106748
 o      1.75792086    -1.41753014    -0.39360776
 h      2.70344845    -1.25261503    -0.93980653
 c     -2.28102630    -0.98604566    -0.50424886
 h     -3.05442201    -1.41298625     0.17697931
 h     -2.80847889    -0.37197384    -1.33447720
 h     -1.73003516    -1.87500507    -0.82606774
 h     -1.70007326     1.93207413     0.93363256
          17

 c      1.16449954    -0.40492312     0.13517284
 c     -0.09116528    -0.94398859     0.45735917
 c     -1.11107824    -0.16735412     0.28148426
 c     -1.05740956     1.32190399     0.30035560
 c      0.25025159     1.95221650     0.00836572
 c      1.36270596     1.10187489     0.07914541
 h     -0.24388846    -2.06691910     0.27566842
 h     -1.49513359     1.20975797    -0.63004847
 h      0.09625770     2.95853272    -0.27298681
 h      2.22518744     1.52889908    -0.34282984
 o      1.75910860    -1.42820006    -0.38182374
 h      2.74745943    -1.29622469    -0.94823534
 c     -2.27703890    -0.96663580    -0.50580090
 h     -3.00040693    -1.37046459     0.12493937
 h     -2.77290065    -0.37779637    -1.26968995
 h     -1.71025732    -1.92045184    -0.88838751
 h     -1.68118976     1.89751702     0.97498278
          17

 c      1.15410086    -0.40049478     0.13380075
 c     -0.07675609    -0.96353261     0.45758970
 c     -1.10851814    -0.16149759     0.28842901
 c     -1.07625512     1.31998343     0.29652417
 c      0.25085442     1.96130906     0.01546183
 c      1.35767186     1.10646157     0.05909710
 h     -0.23708769    -2.08741137     0.24444935
 h     -1.54070500     1.20178083    -0.63130239
 h      0.08901615     2.98519420    -0.24982913
 h      2.21278834     1.51243353    -0.36679555
 o      1.76412864    -1.43855481    -0.37167063
 h      2.75640508    -1.34034573    -0.93427036
 c     -2.27047022    -0.94750608    -0.50710001
 h     -2.96221052    -1.33292275     0.08771217
 h     -2.73682295    -0.38156428    -1.20895260
 h     -1.70273419    -1.94856031    -0.95068200
 h     -1.66764084     1.86278161     1.01813230
          17

 c      1.14338221    -0.39521160     0.13218676
 c     -0.06241219    -0.98455009     0.45832790
 c     -1.10848928    -0.15653140     0.29511708
 c     -1.09387205     1.31726520     0.29265725
 c      0.25157273     1.96721485     0.02374433
 c      1.35053503     1.11072228     0.03843162
 h     -0.22359086    -2.09071837     0.21934055
 h     -1.60066057     1.21245328    -0.65460336
 h      0.09227343     3.02096059    -0.22717666
 h      2.22182825     1.49960514    -0.39485900
 o      1.77287535    -1.44847865    -0.36306407
 h      2.73009006    -1.38276007    -0.89810281
 c     -2.25871106    -0.92975695    -0.50815916
 h     -2.95625667    -1.31111820     0.08041488
 h     -2.71248470    -0.36731745    -1.17219171
 h     -1.71076721    -1.95155743    -1.00767252
 h     -1.66075306     1.82933002     1.06358201
          17

 c      1.13291488    -0.38958635     0.13004568
 c     -0.04922383    -1.00595356     0.45955801
 c     -1.11018349    -0.15331358     0.30137601
 c     -1.11042065     1.31392836     0.28811681
 c      0.25199046     1.97063582     0.03284313
 c      1.34158790     1.11465973     0.01721625
 h     -0.20402305    -2.07923654     0.20095483
 h     -1.66847851     1.24270703    -0.68710709
 h      0.10650004     3.05743268    -0.20319450
 h      2.24832985     1.48939639    -0.42519956
 o      1.78487883    -1.45785279    -0.35571829
 h      2.67393299    -1.42096656    -0.84318177
 c     -2.24115442    -0.91446987    -0.50828681
 h     -2.98278735    -1.30637413     0.10330342
 h     -2.70806502    -0.32414684    -1.17138563
 h     -1.73439593    -1.92671221    -1.05568156
 h     -1.65971195     1.79707270     1.10978911
          17

 c      1.12317933    -0.38414610     0.12713749
 c     -0.03797260    -1.02640118     0.46136756
 c     -1.11290500    -0.15248677     0.30695311
 c     -1.12632179     1.31030429     0.28241779
 c      0.25175705     1.97233192     0.04241980
 c      1.33166912     1.11836867    -0.00468461
 h     -0.17987855    -2.05981529     0.18873331
 h     -1.73642124     1.29173091    -0.71532564
 h      0.13148045     3.08654603    -0.17638377
 h      2.28255191     1.47889115    -0.45345890
 o      1.79889513    -1.46656513    -0.34893636
 h      2.60538415    -1.45225808    -0.77959020
 c     -2.21993357    -0.90185181    -0.50723031
 h     -3.02513332    -1.31010988     0.14174404
 h     -2.71877097    -0.25837467    -1.19757825
 h     -1.77145810    -1.87476723    -1.09224776
 h     -1.66221645     1.76492999     1.15345055
          17

 c      1.11456255    -0.37938794     0.12327867
 c     -0.02909967    -1.04436887     0.46394389
 c     -1.11610573    -0.15444965     0.31155776
 c     -1.14195794     1.30681831     0.27544393
 c      0.25062047     1.97290946     0.05221038
 c      1.32170740     1.12186165    -0.02740310
 h     -0.15339089    -2.04333142     0.18078389
 h     -1.79794094     1.35672040    -0.72923902
 h      0.16609381     3.10267952    -0.14597107
 h      2.31411141     1.46555702    -0.47532912
 o      1.81214355    -1.47448867    -0.34123972
 h      2.56592349    -1.47432844    -0.72992585
 c     -2.19808815    -0.89103808    -0.50544911
 h     -3.06526269    -1.31305078     0.18026411
 h     -2.73272164    -0.18645404    -1.23132267
 h     -1.81788748    -1.80009905    -1.11657273
 h     -1.66556895     1.73173614     1.19071165
          17

 c      1.10736544    -0.37570137     0.11835106
 c     -0.02279870    -1.05842094     0.46751358
 c     -1.11937691    -0.15935752     0.31489785
 c     -1.15753936     1.30388825     0.26737280
 c      0.24844137     1.97272948     0.06202704
 c      1.31241103     1.12500942    -0.05094564
 h     -0.12692644    -2.04158185     0.17451225
 h     -1.84839146     1.43342299    -0.72293492
 h      0.20843498     3.10334959    -0.11190030
 h      2.33524325     1.44828678    -0.48806827
 o      1.82139386    -1.48144361    -0.33102263
 h      2.60414284    -1.48658256    -0.71910021
 c     -2.17809580    -0.88069950    -0.50328841
 h     -3.09158738    -1.30959420     0.20914181
 h     -2.74065234    -0.12191122    -1.25742068
 h     -1.86760772    -1.71217695    -1.13116135
 h     -1.66752557     1.69687966     1.21840877
          17

 c      1.10179951    -0.37329682     0.11230700
 c     -0.01918003    -1.06774738     0.47219203
 c     -1.12240565    -0.16714443     0.31670995
 c     -1.17307245     1.30185116     0.25855396
 c      0.24519687     1.97186922     0.07174247
 c      1.30415377     1.12757423    -0.07517084
 h     -0.10207286    -2.06072283     0.16850834
 h     -1.88500229     1.51686049    -0.69411120
 h      0.25608675     3.08936135    -0.07469369
 h      2.34172768     1.42739467    -0.49075682
 o      1.82785619    -1.48730618    -0.31901187
 h      2.69894718    -1.48922499    -0.73561272
 c     -2.16175542    -0.86923963    -0.50047981
 h     -3.09835168    -1.29727717     0.22355247
 h     -2.73792533    -0.07215609    -1.26757931
 h     -1.91267844    -1.62702275    -1.14421384
 h     -1.66668233     1.66052681     1.23482087
          17

 c      1.09799648    -0.37225156     0.10514393
 c     -0.01830936    -1.07254656     0.47783997
 c     -1.12493674    -0.17752983     0.31678410
 c     -1.18835008     1.30091871     0.24943694
 c      0.24096496     1.97010796     0.08127047
 c      1.29695768     1.12925143    -0.09980753
 h     -0.07934783    -2.09662253     0.16419582
 h     -1.90688423     1.60197586    -0.64369386
 h      0.30648071     3.06479088    -0.03525433
 h      2.33294688     1.40433823    -0.48410223
 o      1.83478343    -1.49201928    -0.30685748
 h      2.79738117    -1.48250190    -0.75361162
 c     -2.15032349    -0.85504698    -0.49622337
 h     -3.08362487    -1.27554180     0.22168119
 h     -2.72312695    -0.04008459    -1.25814543
 h     -1.94532378    -1.56398194    -1.16908723
 h     -1.66253787     1.62356874     1.24001780
          17

 c      1.09600902    -0.37260527     0.09688369
 c     -0.02011766    -1.07373700     0.48412194
 c     -1.12674195    -0.19001674     0.31499121
 c     -1.20292894     1.30114052     0.24054935
 c      0.23588833     1.96696744     0.09054161
 c      1.29049187     1.12969178    -0.12447382
 h     -0.05888396    -2.13801993     0.16500595
 h     -1.91534999     1.68433610    -0.57582050
 h      0.35732653     3.03647006     0.00541676
 h      2.31201400     1.38151323    -0.47024117
 o      1.84392519    -1.49548400    -0.29540791
 h      2.87026360    -1.46745226    -0.75986343
 c     -2.14437024    -0.83747399    -0.49012835
 h     -3.04836552    -1.24514098     0.20387569
 h     -2.69684748    -0.02561439    -1.22825399
 h     -1.96207947    -1.53334323    -1.21432737
 h     -1.65538998     1.58742739     1.23601917
          17

 c      1.09579794    -0.37440892     0.08757596
 c     -0.02433898    -1.07235638     0.49068059
 c     -1.12760162    -0.20391509     0.31130338
 c     -1.21610525     1.30236395     0.23249037
 c      0.23013221     1.96187654     0.09947376
 c      1.28407937     1.12851278    -0.14869989
 h     -0.04107132    -2.17322746     0.17423301
 h     -1.91436492     1.76103389    -0.49782457
 h      0.40692818     3.01214991     0.04659134
 h      2.28594483     1.36208424    -0.45249685
 o      1.85587969    -1.49756629    -0.28494971
 h      2.90646874    -1.44554494    -0.74990442
 c     -2.14368214    -0.81748137    -0.48318727
 h     -2.99687385    -1.20835572     0.17293727
 h     -2.66129878    -0.02616418    -1.17938593
 h     -1.96502750    -1.52805572    -1.27295833
 h     -1.64613135     1.55377681     1.22677017
          17

 c      1.09723219    -0.37772848     0.07730493
 c     -0.03051806    -1.06921926     0.49723548
 c     -1.12732857    -0.21841134     0.30578141
 c     -1.22695699     1.30421358     0.22588025
 c      0.22387401     1.95446508     0.10795506
 c      1.27680674     1.12532399    -0.17199052
 h     -0.02661423    -2.19398933     0.19382328
 h     -1.91042524     1.83154565    -0.41933308
 h      0.45398495     2.99719448     0.08808534
 h      2.26471046     1.34957115    -0.43470216
 o      1.87072208    -1.49812439    -0.27552827
 h      2.90302370    -1.41832401    -0.72301558
 c     -2.14732133    -0.79676084    -0.47720247
 h     -2.93861600    -1.17003545     0.13546990
 h     -2.62081224    -0.03586950    -1.11637716
 h     -1.95837624    -1.53352926    -1.32936232
 h     -1.63593162     1.52418382     1.21771585
          17

 c      1.10010178    -0.38262885     0.06619132
 c     -0.03804734    -1.06485922     0.50359601
 c     -1.12583137    -0.23266080     0.29854068
 c     -1.23455223     1.30618293     0.22122002
 c      0.21733406     1.94480704     0.11586397
 c      1.26787758     1.11979922    -0.19395254
 h     -0.01633648    -2.19622982     0.22425878
 h     -1.91072412     1.89740323    -0.34957321
 h      0.49684967     2.99180935     0.13012458
 h      2.25742822     1.34688179    -0.41981458
 o      1.88819831    -1.49702618    -0.26704482
 h      2.86214013    -1.38721609    -0.68074108
 c     -2.15347801    -0.77686831    -0.47373981
 h     -2.89029427    -1.13888271     0.10357141
 h     -2.58307025    -0.04338060    -1.04942660
 h     -1.94601794    -1.53820413    -1.37083913
 h     -1.62577969     1.49969721     1.21462020
          17

 c      1.10412990    -0.38915586     0.05439524
 c     -0.04620050    -1.05956142     0.50965096
 c     -1.12317834    -0.24585829     0.28972451
 c     -1.23830856     1.30790203     0.21874576
 c      0.21078825     1.93338641     0.12311432
 c      1.25712481     1.11178573    -0.21441540
 h     -0.01099005    -2.17983182     0.26480774
 h     -1.91961024     1.95965287    -0.29381060
 h      0.53307898     2.99142130     0.17285302
 h      2.26655547     1.35499086    -0.40861032
 o      1.90755230    -1.49418541    -0.25918997
 h      2.79410678    -1.35297839    -0.62802872
 c     -2.15969358    -0.75925788    -0.47363890
 h     -2.87237374    -1.12603682     0.09252385
 h     -2.55935569    -0.03067196    -0.99423034
 h     -1.93118137    -1.53523147    -1.39057860
 h     -1.61597563     1.48054350     1.22164921
          17

 c      1.10897748    -0.39731579     0.04211999
 c     -0.05416809    -1.05336942     0.51536562
 c     -1.11961594    -0.25726449     0.27949667
 c     -1.23821805     1.30938243     0.21848336
 c      0.20452485     1.92083750     0.12967921
 c      1.24518614     1.10136326    -0.23341098
 h     -0.01108931    -2.14866221     0.31376515
 h     -1.93633083     2.01608262    -0.25218719
 h      0.55988109     2.98964205     0.21597710
 h      2.28580947     1.37233504    -0.39996030
 o      1.92694771    -1.48970488    -0.25121656
 h      2.72670104    -1.31349872    -0.57696417
 c     -2.16457021    -0.74534488    -0.47682017
 h     -2.89353148    -1.13695831     0.10889420
 h     -2.55927803     0.01829060    -0.96374861
 h     -1.91649995    -1.52104803    -1.38631184
 h     -1.60584682     1.46613884     1.23964844
          17

 c      1.11424879    -0.40704110     0.02960899
 c     -0.06113117    -1.04605312     0.52077704
 c     -1.11554113    -0.26620361     0.26803870
 c     -1.23471093     1.31094848     0.22046408
 c      0.19879130     1.90770321     0.13557635
 c      1.23311236     1.08879590    -0.25103567
 h     -0.01675762    -2.11084481     0.36873600
 h     -1.95642139     2.06160886    -0.22188341
 h      0.57495630     2.98104940     0.25878326
 h      2.30450400     1.39556000    -0.39235740
 o      1.94319514    -1.48415333    -0.24185964
 h      2.70994692    -1.25971877    -0.54820275
 c     -2.16933587    -0.73556848    -0.48277317
 h     -2.94116784    -1.16523543     0.14271325
 h     -2.58166680     0.09924424    -0.95587777
 h     -1.90396138    -1.49463751    -1.35914898
 h     -1.59395251     1.45542354     1.26592937
          17

 c      1.11951974    -0.41814725     0.01712603
 c     -0.06638449    -1.03713215     0.52596252
 c     -1.11147393    -0.27207674     0.25552125
 c     -1.22836068     1.31296056     0.22482414
 c      0.19377616     1.89432216     0.14083531
 c      1.22185914     1.07444323    -0.26734515
 h     -0.02766226    -2.07804982     0.42722946
 h     -1.97463732     2.09091957    -0.19970011
 h      0.57708085     2.96252873     0.30035690
 h      2.31306574     1.42080086    -0.38494635
 o      1.95503131    -1.47802816    -0.23067995
 h      2.76456720    -1.18480173    -0.54975741
 c     -2.17646843    -0.72896243    -0.49101330
 h     -2.99544728    -1.19944130     0.17832973
 h     -2.61668977     0.18963901    -0.95836992
 h     -1.89473742    -1.45791545    -1.31370180
 h     -1.57866905     1.44726820     1.29571368
          17

 c      1.12441622    -0.43033449     0.00491438
 c     -0.06942353    -1.02616061     0.53096473
 c     -1.10802390    -0.27439350     0.24207345
 c     -1.21969851     1.31560956     0.23172890
 c      0.18961453     1.88080156     0.14546622
 c      1.21203438     1.05869961    -0.28232968
 h     -0.04319403    -2.06158526     0.48760854
 h     -1.98680001     2.10042629    -0.18320525
 h      0.56635772     2.93364645     0.33984555
 h      2.30561593     1.44457397    -0.37763399
 o      1.96532647    -1.47063662    -0.21888055
 h      2.84656597    -1.10208338    -0.56378767
 c     -2.18785799    -0.72400539    -0.50070883
 h     -3.04199262    -1.23067922     0.20448462
 h     -2.65505935     0.26769877    -0.96144558
 h     -1.88861008    -1.41702015    -1.25938845
 h     -1.55874467     1.44073508     1.32405500
          17

 c      1.12866436    -0.44323126    -0.00683007
 c     -0.06994977    -1.01327265     0.53573932
 c     -1.10582301    -0.27280230     0.22778773
 c     -1.20916084     1.31885004     0.24126335
 c      0.18639031     1.86701623     0.14943553
 c      1.20387065     1.04195906    -0.29593001
 h     -0.06278941    -2.06551442     0.54950551
 h     -1.99040086     2.08884902    -0.17088874
 h      0.54430744     2.89671423     0.37673101
 h      2.28028193     1.46419742    -0.37085849
 o      1.97664982    -1.46116841    -0.20751368
 h      2.91675424    -1.02757891    -0.57468142
 c     -2.20453013    -0.71905916    -0.51043083
 h     -3.07312067    -1.25381262     0.21521582
 h     -2.69109452     0.32009453    -0.96060396
 h     -1.88297271    -1.38343763    -1.21133861
 h     -1.53357545     1.43516843     1.34719459
          17

 c      1.13206328    -0.45642370    -0.01795024
 c     -0.06790556    -0.99940653     0.54022138
 c     -1.10541193    -0.26713307     0.21275863
 c     -1.19709035     1.32240130     0.25337630
 c      0.18414013     1.85262659     0.15264741
 c      1.19726339     1.02458718    -0.30805872
 h     -0.08584781    -2.08339737     0.61274955
 h     -1.98475340     2.05721409    -0.16209386
 h      0.51382146     2.85667577     0.41107757
 h      2.23893895     1.47807210    -0.36537234
 o      1.99016035    -1.44930750    -0.19706050
 h      2.95834384    -0.97005546    -0.57571209
 c     -2.22692874    -0.71261644    -0.51854262
 h     -3.08560827    -1.26630791     0.20804835
 h     -2.72185799     0.34050320    -0.95463381
 h     -1.87322194    -1.37076449    -1.18623539
 h     -1.50325492     1.43018945     1.36317474
          17

 c      1.13444038    -0.46947464    -0.02831185
 c     -0.06353735    -0.98584768     0.54440762
 c     -1.10712148    -0.25744799     0.19712762
 c     -1.18373656     1.32575828     0.26787476
 c      0.18287863     1.83716006     0.15494147
 c      1.19179886     1.00688047    -0.31861886
 h     -0.11130593    -2.10308694     0.67608698
 h     -1.97118349     2.00882629    -0.15704157
 h      0.47878937     2.82033229     0.44361190
 h      2.18711088     1.48604299    -0.36209627
 o      2.00630207    -1.43508308    -0.18770947
 h      2.96620654    -0.93335919    -0.56470962
 c     -2.25478870    -0.70410200    -0.52424876
 h     -3.07923263    -1.26735131     0.18291309
 h     -2.74623138     0.32748484    -0.94397056
 h     -1.85750663    -1.38391559    -1.19077770
 h     -1.46854050     1.42566145     1.37201931
          17

 c      1.13562646    -0.48194710    -0.03779542
 c     -0.05739732    -0.97364407     0.54833379
 c     -1.11102052    -0.24407580     0.18110472
 c     -1.16925103     1.32821461     0.28444203
 c      0.18266009     1.82021815     0.15613464
 c      1.18679356     0.98901445    -0.32752444
 h     -0.13756224    -2.11344450     0.73723089
 h     -1.95322670     1.94916901    -0.15693292
 h      0.44320891     2.79415221     0.47531756
 h      2.13374990     1.48976409    -0.36200610
 o      2.02519604    -1.41871998    -0.17950922
 h      2.94075086    -0.91860671    -0.54164643
 c     -2.28683459    -0.69431773    -0.52807136
 h     -3.05664520    -1.25789056     0.14219535
 h     -2.76482738     0.28406871    -0.93025245
 h     -1.84101312    -1.41327229    -1.21668212
 h     -1.43080545     1.42165350     1.37572276
          17

 c      1.13546213    -0.49344658    -0.04629608
 c     -0.05026552    -0.96337754     0.55200562
 c     -1.11695253    -0.22760130     0.16496764
 c     -1.15372361     1.32894978     0.30265542
 c      0.18364634     1.80177113     0.15611865
 c      1.18143931     0.97103321    -0.33472590
 h     -0.16278997    -2.10740955     0.79365216
 h     -1.93622978     1.88520524    -0.16380902
 h      0.41011799     2.78104140     0.50640399
 h      2.08976301     1.49248108    -0.36601849
 o      2.04664576    -1.40061330    -0.17237265
 h      2.88761410    -0.92410213    -0.50852409
 c     -2.32095736    -0.68469810    -0.53106309
 h     -3.02439230    -1.24180280     0.09179851
 h     -2.78081872     0.21923432    -0.91698639
 h     -1.83208729    -1.44387888    -1.25054329
 h     -1.39195768     1.41840797     1.37803199
          17

 c      1.13383208    -0.50367687    -0.05372876
 c     -0.04303172    -0.95520644     0.55536042
 c     -1.12462131    -0.20880608     0.14905488
 c     -1.13733271     1.32723002     0.32197545
 c      0.18610590     1.78231842     0.15494986
 c      1.17514298     0.95296775    -0.34023733
 h     -0.18529561    -2.08222683     0.84323548
 h     -1.92539956     1.82358221    -0.17955008
 h      0.38123072     2.77856201     0.53538830
 h      2.06417194     1.49730116    -0.37487050
 o      2.06977367    -1.38148298    -0.16593871
 h      2.82289532    -0.94220275    -0.47148901
 c     -2.35439729    -0.67663138    -0.53413556
 h     -2.99443065    -1.22796618     0.04280047
 h     -2.80156203     0.15055760    -0.91100003
 h     -1.83700229    -1.46443957    -1.28229925
 h     -1.35424678     1.41628150     1.38375361
          17

 c      1.13072418    -0.51248502    -0.06003876
 c     -0.03657414    -0.94896208     0.55826104
 c     -1.13368075    -0.18858855     0.13374863
 c     -1.12058284     1.32265092     0.34172285
 c      0.19032618     1.76274440     0.15284199
 c      1.16791720     0.93505627    -0.34415923
 h     -0.20381503    -2.03904691     0.88470863
 h     -1.92259504     1.76853050    -0.20391098
 h      0.35750506     2.78052898     0.55932692
 h      2.05950720     1.50437126    -0.38897875
 o      2.09233523    -1.36275118    -0.15929674
 h      2.78326399    -0.95280419    -0.44510644
 c     -2.38396113    -0.67123876    -0.53792868
 h     -2.98287306    -1.23049751     0.01076085
 h     -2.83879985     0.10283067    -0.92258952
 h     -1.85874510    -1.46888145    -1.30634218
 h     -1.31989569     1.41562828     1.39731247
          17

 c      1.12630311    -0.51985179    -0.06521994
 c     -0.03166395    -0.94418783     0.56049305
 c     -1.14379280    -0.16789470     0.11944593
 c     -1.10438483     1.31522740     0.36115761
 c      0.19651003     1.74401585     0.15007949
 c      1.16042874     0.91782481    -0.34669079
 h     -0.21781877    -1.98289829     0.91805585
 h     -1.92477346     1.72150479    -0.23324206
 h      0.33981114     2.78030571     0.57496866
 h      2.07096815     1.50987334    -0.40826746
 o      2.11143431    -1.34619541    -0.15124948
 h      2.81392118    -0.92906274    -0.44805629
 c     -2.40745602    -0.66889425    -0.54276209
 h     -3.00022966    -1.26041230     0.00685222
 h     -2.90129961     0.09233231    -0.95887340
 h     -1.89763006    -1.45515242    -1.32023717
 h     -1.29062651     1.41662446     1.42079914
          17

 c      1.12093842    -0.52582560    -0.06932945
 c     -0.02890398    -0.94013060     0.56174719
 c     -1.15464715    -0.14767598     0.10652452
 c     -1.08981922     1.30529185     0.37969315
 c      0.20470723     1.72695089     0.14693988
 c      1.15364075     0.90191185    -0.34812234
 h     -0.22784721    -1.92288407     0.94501072
 h     -1.92605406     1.68276818    -0.26160157
 h      0.32913879     2.77315792     0.57979073
 h      2.09020239     1.50816997    -0.43210298
 o      2.12778704    -1.33150086    -0.14207125
 h      2.90099514    -0.87719600    -0.47516373
 c     -2.42552814    -0.66894045    -0.54863452
 h     -3.04061836    -1.31306987     0.02707309
 h     -2.98376977     0.10990617    -1.01396244
 h     -1.95181572    -1.42434404    -1.32393859
 h     -1.26733896     1.41909891     1.45266624
          17

 c      1.11513969    -0.53049453    -0.07247338
 c     -0.02867795    -0.93581815     0.56160426
 c     -1.16598708    -0.12886420     0.09530310
 c     -1.07779142     1.29336482     0.39704428
 c      0.21477447     1.71210767     0.14366125
 c      1.14845965     0.88782953    -0.34880560
 h     -0.23564278    -1.87132272     0.96926995
 h     -1.92102727     1.65281923    -0.28312515
 h      0.32650059     2.75712186     0.57249670
 h      2.10941733     1.49453021    -0.45947577
 o      2.14425133    -1.31709456    -0.13296801
 h      2.99532601    -0.82336322    -0.50607668
 c     -2.44069398    -0.67040859    -0.55526854
 h     -3.08851043    -1.37246647     0.05780723
 h     -3.07149264     0.13413160    -1.07352178
 h     -2.01740554    -1.38069457    -1.32005772
 h     -1.25014348     1.42247960     1.48822957
          17

 c      1.10946073    -0.53400187    -0.07477307
 c     -0.03117439    -0.93039424     0.55962710
 c     -1.17763497    -0.11235184     0.08600571
 c     -1.06882837     1.28008862     0.41318592
 c      0.22637342     1.69973596     0.14042944
 c      1.14558666     0.87584558    -0.34911577
 h     -0.24346626    -1.83978725     0.99528962
 h     -1.90657742     1.63271212    -0.29361726
 h      0.33277452     2.73316355     0.55317910
 h      2.12327003     1.46642741    -0.48929114
 o      2.16237280    -1.30210276    -0.12463137
 h      3.06770772    -0.78205892    -0.52844939
 c     -2.45535014    -0.67237982    -0.56206084
 h     -3.13089608    -1.42412076     0.08725031
 h     -3.15168136     0.14955919    -1.12520088
 h     -2.08825236    -1.33231398    -1.31510504
 h     -1.23865685     1.42591970     1.52159876
          17

 c      1.10442582    -0.53653571    -0.07633868
 c     -0.03651928    -0.92366012     0.55561577
 c     -1.18949176    -0.09897205     0.07873815
 c     -1.06304177     1.26619048     0.42822735
 c      0.23901679     1.68974950     0.13735986
 c      1.14547602     0.86597849    -0.34941557
 h     -0.25245037    -1.83258632     1.02512664
 h     -1.88213411     1.62384616    -0.29099782
 h      0.34856912     2.70521223     0.52335274
 h      2.12923213     1.42372240    -0.52061543
 o      2.18256218    -1.28622008    -0.11729137
 h      3.10650962    -0.75815068    -0.53726818
 c     -2.47118985    -0.67382924    -0.56801994
 h     -3.16036952    -1.45937140     0.10849745
 h     -3.21672785     0.14922799    -1.16142844
 h     -2.15636704    -1.29113716    -1.32026700
 h     -1.23231396     1.42852297     1.54761112
          17

 c      1.10047885    -0.53829862    -0.07725068
 c     -0.04486059    -0.91628325     0.54978477
 c     -1.20151980    -0.08946703     0.07348302
 c     -1.06017226     1.25243368     0.44231616
 c      0.25214639     1.68173468     0.13448493
 c      1.14830740     0.85802707    -0.35001981
 h     -0.26164665    -1.84412732     1.05617550
 h     -1.84935337     1.62774741    -0.27523638
 h      0.37412862     2.67991642     0.48577985
 h      2.12759877     1.36851392    -0.55289830
 o      2.20470272    -1.26938537    -0.11096168
 h      3.10833634    -0.75230898    -0.53101250
 c     -2.48920446    -0.67383579    -0.57209019
 h     -3.17357619    -1.47412022     0.11819842
 h     -3.26296802     0.13151342    -1.17814157
 h     -2.21465278    -1.26858131    -1.34736662
 h     -1.23055533     1.42953361     1.56297252
          17

 c      1.09793603    -0.53948998    -0.07753685
 c     -0.05627558    -0.90937605     0.54260867
 c     -1.21372586    -0.08443133     0.07011859
 c     -1.05965721     1.23954298     0.45559083
 c      0.26522342     1.67507593     0.13178526
 c      1.15395251     0.85160193    -0.35116010
 h     -0.26906561    -1.86367167     1.08276325
 h     -1.81174678     1.64594856    -0.24821263
 h      0.40923120     2.66519021     0.44375316
 h      2.12156317     1.30491466    -0.58623018
 o      2.22835964    -1.25168992    -0.10552045
 h      3.07488840    -0.76267919    -0.51040229
 c     -2.50959685    -0.67223932    -0.57402245
 h     -3.16967688    -1.46723824     0.11521775
 h     -3.28931800     0.09780615    -1.17348222
 h     -2.26086302    -1.26721846    -1.39853563
 h     -1.23290353     1.42844739     1.56672673
          17

 c      1.09695684    -0.54030328    -0.07715201
 c     -0.07064111    -0.90396748     0.53454048
 c     -1.22615620    -0.08423477     0.06844782
 c     -1.06072043     1.22811505     0.46813373
 c      0.27781987     1.66926925     0.12928193
 c      1.16198055     0.84617751    -0.35295850
 h     -0.27319507    -1.88140437     1.09930640
 h     -1.77408308     1.67983958    -0.21337870
 h      0.45292432     2.66669667     0.39975278
 h      2.11696890     1.23851874    -0.62156746
 o      2.25262921    -1.23347682    -0.10063096
 h      3.01544801    -0.78334684    -0.47971065
 c     -2.53188670    -0.66975713    -0.57469274
 h     -3.14981442    -1.44008063     0.10024958
 h     -3.29684306     0.05171285    -1.14744494
 h     -2.29728868    -1.27936043    -1.46249811
 h     -1.23898714     1.42507340     1.56041092
          17

 c      1.09754329    -0.54092532    -0.07597262
 c     -0.08759454    -0.90077300     0.52586457
 c     -1.23890023    -0.08894843     0.06822127
 c     -1.06252073     1.21855769     0.47988002
 c      0.28970850     1.66427026     0.12710803
 c      1.17179279     0.84120459    -0.35543784
 h     -0.27359740    -1.89108000     1.10202213
 h     -1.74113497     1.73018093    -0.17478203
 h      0.50302472     2.68396797     0.35446626
 h      2.12066716     1.17516071    -0.66057981
 o      2.27560284    -1.21567416    -0.09545627
 h      2.95547830    -0.79904491    -0.45135587
 c     -2.55511863    -0.66732592    -0.57531953
 h     -3.11753932    -1.39726624     0.07644518
 h     -3.28952936    -0.00042302    -1.10259351
 h     -2.32699143    -1.29482761    -1.52382060
 h     -1.24855458     1.41957368     1.54804027
          17

 c      1.09956831    -0.54150648    -0.07381946
 c     -0.10658455    -0.90017607     0.51668452
 c     -1.25208311    -0.09830788     0.06915533
 c     -1.06435126     1.21112523     0.49049843
 c      0.30090139     1.66052381     0.12545507
 c      1.18291667     0.83627275    -0.35859917
 h     -0.27081647    -1.89025656     1.08924027
 h     -1.71578400     1.79599256    -0.13534349
 h      0.55591623     2.71017930     0.30736614
 h      2.13694204     1.11917987    -0.70465301
 o      2.29415671    -1.20002970    -0.08845554
 h      2.94030508    -0.78171797    -0.44914844
 c     -2.57772390    -0.66564815    -0.57679091
 h     -3.07996351    -1.34855594     0.05109682
 h     -3.27649740    -0.04775592    -1.04567744
 h     -2.35204589    -1.30633100    -1.57094132
 h     -1.26147597     1.41242493     1.53563721
          17

 c      1.10281685    -0.54210244    -0.07050789
 c     -0.12696547    -0.90224711     0.50695290
 c     -1.26583017    -0.11173777     0.07095266
 c     -1.06579137     1.20604611     0.49939797
 c      0.31159587     1.65863120     0.12444769
 c      1.19524899     0.83121577    -0.36252609
 h     -0.26611340    -1.88005580     1.06130472
 h     -1.69772721     1.87331086    -0.09556296
 h      0.60718952     2.73603217     0.25812950
 h      2.16428035     1.07252239    -0.75344446
 o      2.30713619    -1.18729978    -0.07896319
 h      2.98536828    -0.72001264    -0.48314173
 c     -2.59729332    -0.66517389    -0.57962268
 h     -3.04826634    -1.31010439     0.03715587
 h     -3.27407155    -0.07356983    -0.98838994
 h     -2.37376935    -1.30979676    -1.59741746
 h     -1.27764313     1.40418459     1.52973353
          17

 c      1.10705421    -0.54266105    -0.06589604
 c     -0.14805986    -0.90674031     0.49648309
 c     -1.28021720    -0.12842074     0.07332695
 c     -1.06670939     1.20360946     0.50599263
 c      0.32207986     1.65899914     0.12406927
 c      1.20897132     0.82607870    -0.36739564
 h     -0.26123220    -1.86519646     1.02056724
 h     -1.68416835     1.95522763    -0.05407782
 h      0.65267250     2.75374392     0.20737875
 h      2.19601500     1.03546141    -0.80448130
 o      2.31709326    -1.17590117    -0.06839179
 h      3.04881554    -0.64094108    -0.53039333
 c     -2.61138415    -0.66613943    -0.58420081
 h     -3.03369255    -1.29919255     0.04921703
 h     -3.29998173    -0.06102196    -0.94189633
 h     -2.39312664    -1.30326746    -1.60063439
 h     -1.29662845     1.39504837     1.53479001
          17

 c      1.11209394    -0.54307500    -0.05990081
 c     -0.16917096    -0.91309818     0.48495320
 c     -1.29523584    -0.14738100     0.07602751
 c     -1.06715836     1.20411444     0.51004982
 c      0.33265626     1.66168136     0.12416174
 c      1.22424438     0.82101750    -0.37337735
 h     -0.25813923    -1.85398956     0.97130564
 h     -1.67178875     2.03363269    -0.00941240
 h      0.68914940     2.75883273     0.15656360
 h      2.22412345     1.00777019    -0.85425044
 o      2.32609634    -1.16444202    -0.05801592
 h      3.09713602    -0.56900912    -0.57009232
 c     -2.61979325    -0.66842366    -0.59066821
 h     -3.03856437    -1.31998932     0.09029337
 h     -3.35544515    -0.00926037    -0.90592899
 h     -2.41072217    -1.28643536    -1.58108972
 h     -1.31721684     1.38451166     1.55093812
          17

 c      1.11780298    -0.54322186    -0.05249908
 c     -0.18961959    -0.92056821     0.47198470
 c     -1.31079852    -0.16757640     0.07884920
 c     -1.06726915     1.20774946     0.51180475
 c      0.34359486     1.66636801     0.12446271
 c      1.24098085     0.81623556    -0.38052746
 h     -0.25858761    -1.85692106     0.91874151
 h     -1.65822327     2.10126998     0.03882009
 h      0.71466602     2.75037828     0.10753881
 h      2.24242593     0.98924717    -0.89955114
 o      2.33494499    -1.15235320    -0.04839803
 h      3.11724373    -0.51566115    -0.59271125
 c     -2.62490577    -0.67156045    -0.59825706
 h     -3.05510568    -1.35979705     0.14689818
 h     -3.42219847     0.06376862    -0.87136462
 h     -2.42656183    -1.26111629    -1.54299456
 h     -1.33726981     1.37153907     1.57401359
          17

 c      1.12406854    -0.54296713    -0.04372718
 c     -0.20880889    -0.92857481     0.45734725
 c     -1.32677323    -0.18798058     0.08162847
 c     -1.06716740     1.21449885     0.51179727
 c      0.35508705     1.67242698     0.12465770
 c      1.25880338     0.81195041    -0.38874852
 h     -0.26357250    -1.88214905     0.86656292
 h     -1.64251146     2.15293950     0.08972671
 h      0.72866215     2.73089753     0.06213784
 h      2.24772367     0.97974800    -0.93824503
 o      2.34384351    -1.13950015    -0.03972382
 h      3.10593178    -0.48536266    -0.59470989
 c     -2.62941518    -0.67486440    -0.60523664
 h     -3.07416377    -1.40257786     0.20167215
 h     -3.48067738     0.13768277    -0.83176096
 h     -2.43978318    -1.23239066    -1.49594687
 h     -1.35414118     1.35513741     1.59782780
          17

 c      1.13075103    -0.54215816    -0.03367545
 c     -0.22626068    -0.93718688     0.44114915
 c     -1.34300112    -0.20764103     0.08423865
 c     -1.06690896     1.22410796     0.51064515
 c      0.36719843     1.67895428     0.12443812
 c      1.27710264     0.80836437    -0.39779570
 h     -0.27309986    -1.92977859     0.81459597
 h     -1.62501672     2.18592750     0.14141565
 h      0.73206186     2.70621689     0.02175722
 h      2.23978212     0.97913693    -0.96951708
 o      2.35276139    -1.12595823    -0.03200038
 h      3.06444758    -0.47923453    -0.57541583
 c     -2.63515635    -0.67739219    -0.60937492
 h     -3.08998855    -1.43761316     0.24255272
 h     -3.51912057     0.19864633    -0.78581823
 h     -2.44843325    -1.20940377    -1.45608567
 h     -1.36529666     1.33482154     1.61667298
          17

 c      1.13764609    -0.54063836    -0.02247603
 c     -0.24160700    -0.94714535     0.42376174
 c     -1.35928196    -0.22572232     0.08659116
 c     -1.06643418     1.23607971     0.50890408
 c      0.37984257     1.68485898     0.12355602
 c      1.29510309     0.80564032    -0.40729073
 h     -0.28647642    -1.99118341     0.75960235
 h     -1.60728786     2.20020077     0.19130041
 h      0.72715922     2.68488503    -0.01303221
 h      2.22113431     0.98724566    -0.99400387
 o      2.36146738    -1.11200612    -0.02506221
 h      2.99811727    -0.49506261    -0.53700856
 c     -2.64318299    -0.67815740    -0.60855905
 h     -3.09993865    -1.45946944     0.26318765
 h     -3.53233951     0.23891389    -0.73502131
 h     -2.45017822    -1.20250731    -1.44146195
 h     -1.36874608     1.31072604     1.62673423
          17

 c      1.14448197    -0.53828362    -0.01028949
 c     -0.25458963    -0.95937811     0.40556043
 c     -1.37533550    -0.24154477     0.08864269
 c     -1.06553842     1.24966894     0.50701470
 c      0.39281502     1.68906897     0.12185132
 c      1.31191655     0.80388835    -0.41673380
 h     -0.30269791    -2.05430289     0.69825227
 h     -1.59202581     2.19867807     0.23632478
 h      0.71689489     2.67605341    -0.04259481
 h      2.19686831     1.00382355    -1.01385817
 o      2.36927960    -1.09836693    -0.01836750
 h      2.92020585    -0.52315474    -0.48789259
 c     -2.65388263    -0.67684267    -0.60192384
 h     -3.10331481    -1.46603487     0.26110795
 h     -3.51914819     0.25475052    -0.68181116
 h     -2.44492152    -1.21475490    -1.45860148
 h     -1.36322382     1.28347367     1.62650175
          17

 c      1.15094784    -0.53504273     0.00270367
 c     -0.26508402    -0.97453774     0.38676616
 c     -1.39076556    -0.25461870     0.09039482
 c     -1.06386365     1.26388286     0.50528344
 c      0.40589843     1.69089554     0.11921814
 c      1.32663038     0.80316850    -0.42554437
 h     -0.32063261    -2.10878370     0.62894375
 h     -1.58305567     2.18739319     0.27322209
 h      0.70343515     2.68538253    -0.06766923
 h      2.17375444     1.02848558    -1.03241488
 o      2.37461573    -1.08673931    -0.01057350
 h      2.85879751    -0.53763300    -0.44952804
 c     -2.66700408    -0.67414324    -0.59035018
 h     -3.10074640    -1.45744516     0.23663894
 h     -3.48119872     0.24544922    -0.62885347
 h     -2.43639636    -1.23785241    -1.49613316
 h     -1.34822203     1.25397206     1.61672254
          17

 c      1.15676012    -0.53094966     0.01629160
 c     -0.27313988    -0.99282599     0.36743761
 c     -1.40504857    -0.26467367     0.09188242
 c     -1.06093982     1.27756207     0.50385516
 c      0.41894051     1.69035537     0.11553333
 c      1.33848039     0.80352221    -0.43317894
 h     -0.33908940    -2.14797731     0.55187957
 h     -1.58487026     2.17467878     0.29901344
 h      0.68716824     2.71145746    -0.08838665
 h      2.15798600     1.06057603    -1.05297089
 o      2.37561589    -1.07937395     0.00007141
 h      2.84670442    -0.50341999    -0.45001755
 c     -2.68181784    -0.67115952    -0.57549314
 h     -3.09419951    -1.43624425     0.19289828
 h     -3.42335342     0.21388143    -0.57888247
 h     -2.42976765    -1.25958514    -1.53632384
 h     -1.32395844     1.22323788     1.60018002
          17

 c      1.16173377    -0.52610637     0.03020027
 c     -0.27899319    -1.01399693     0.34752063
 c     -1.41755471    -0.27167040     0.09316345
 c     -1.05632695     1.28964417     0.50267056
 c      0.43180615     1.68812913     0.11063682
 c      1.34704970     0.80504672    -0.43930742
 h     -0.35688357    -2.16909206     0.46850169
 h     -1.60110744     2.16818432     0.31185221
 h      0.66731760     2.74647822    -0.10393729
 h      2.15226092     1.09868379    -1.07683623
 o      2.37302619    -1.07574376     0.01308561
 h      2.87563480    -0.42984928    -0.48169965
 c     -2.69710407    -0.66889775    -0.55897212
 h     -3.08755302    -1.40878018     0.13687046
 h     -3.35558702     0.16906786    -0.53456008
 h     -2.42903725    -1.27070575    -1.56582045
 h     -1.29128605     1.19228528     1.58128449
          17

 c      1.16581684    -0.52067239     0.04409363
 c     -0.28300684    -1.03740490     0.32689986
 c     -1.42761170    -0.27578171     0.09431487
 c     -1.04984356     1.29953354     0.50145140
 c      0.44425749     1.68520634     0.10439409
 c      1.35238043     0.80791265    -0.44392250
 h     -0.37293664    -2.17306960     0.38094410
 h     -1.63211730     2.17053630     0.31188476
 h      0.64338146     2.78051134    -0.11320014
 h      2.15475934     1.14004605    -1.10220398
 o      2.36896284    -1.07349029     0.02662552
 h      2.91496514    -0.35543848    -0.51481627
 c     -2.71089769    -0.66832767    -0.54238511
 h     -3.08743077    -1.38723828     0.08075455
 h     -3.29536963     0.13022192    -0.49784606
 h     -2.43648574    -1.26603235    -1.57745109
 h     -1.25151802     1.16209304     1.56525680
          17

 c      1.16903741    -0.51486304     0.05761236
 c     -0.28556896    -1.06203592     0.30545150
 c     -1.43459075    -0.27734866     0.09542822
 c     -1.04170790     1.30722616     0.49980094
 c      0.45589585     1.68255192     0.09676491
 c      1.35489427     0.81228504    -0.44727505
 h     -0.38642462    -2.16469603     0.29152298
 h     -1.67368768     2.17774553     0.30137579
 h      0.61589051     2.80525903    -0.11549255
 h      2.16097121     1.18073492    -1.12506446
 o      2.36464750    -1.07120647     0.03965047
 h      2.94708574    -0.30291684    -0.53216718
 c     -2.72075950    -0.67036484    -0.52735712
 h     -3.10258544    -1.38857056     0.04002434
 h     -3.26443233     0.12460501    -0.46901081
 h     -2.45292316    -1.24345768    -1.56873025
 h     -1.20614103     1.13368096     1.55667937
          17

 c      1.17141961    -0.50892192     0.07040302
 c     -0.28700344    -1.08655301     0.28310801
 c     -1.43798051    -0.27681548     0.09660063
 c     -1.03243352     1.31302339     0.49741800
 c      0.46618392     1.68094481     0.08782831
 c      1.35519082     0.81822535    -0.44971253
 h     -0.39695761    -2.15246967     0.20210369
 h     -1.71858824     2.18233576     0.28387313
 h      0.58631614     2.81568018    -0.11089491
 h      2.16630977     1.21663490    -1.14112301
 o      2.36058909    -1.06834299     0.05180135
 h      2.96497911    -0.28065972    -0.52746146
 c     -2.72559895    -0.67496139    -0.51475663
 h     -3.13860899    -1.42353572     0.02384112
 h     -3.27207570     0.16495790    -0.44732593
 h     -2.47778497    -1.20335382    -1.54092609
 h     -1.15653094     1.10831479     1.55770801
          17

 c      1.17293145    -0.50307112     0.08212637
 c     -0.28752510    -1.10948166     0.25991805
 c     -1.43744096    -0.27465057     0.09791762
 c     -1.02258880     1.31715975     0.49426753
 c      0.47449603     1.68092094     0.07777614
 c      1.35389106     0.82562815    -0.45155435
 h     -0.40461659    -2.14678221     0.11348807
 h     -1.75937306     2.17753329     0.26310182
 h      0.55668498     2.81033524    -0.10025976
 h      2.16764036     1.24439111    -1.14715842
 o      2.35699816    -1.06473545     0.06301319
 h      2.96633146    -0.29062801    -0.49926947
 c     -2.72699305    -0.68075910    -0.50381564
 h     -3.19133451    -1.48416751     0.02712339
 h     -3.30603067     0.23252312    -0.43300410
 h     -2.50905335    -1.14875193    -1.49954096
 h     -1.10391719     1.08767669     1.56707482
          17

 c      1.17347709    -0.49746903     0.09245919
 c     -0.28726319    -1.12962955     0.23603718
 c     -1.43283802    -0.27128707     0.09943113
 c     -1.01261617     1.31964107     0.49057529
 c      0.48017398     1.68272942     0.06689285
 c      1.35155875     0.83420792    -0.45303105
 h     -0.40958765    -2.15530724     0.02554260
 h     -1.79024080     2.15930740     0.24224064
 h      0.52921531     2.79150867    -0.08511728
 h      2.16373132     1.26191325    -1.14155567
 o      2.35393047    -1.06043755     0.07337452
 h      2.95155290    -0.33135633    -0.44879100
 c     -2.72755943    -0.68635624    -0.49268681
 h     -3.24972780    -1.55116677     0.03803896
 h     -3.34864157     0.29954290    -0.42620606
 h     -2.54332811    -1.08576739    -1.45587252
 h     -1.04961298     1.07373957     1.58076827
          17

 c      1.17292702    -0.49219994     0.10109805
 c     -0.28631884    -1.14651152     0.21161179
 c     -1.42424000    -0.26710696     0.10114484
 c     -1.00276077     1.32026830     0.48669149
 c      0.48259331     1.68627297     0.05552326
 c      1.34864969     0.84352236    -0.45425039
 h     -0.41157048    -2.17820347    -0.06143867
 h     -1.80770002     2.12658644     0.22363569
 h      0.50600274     2.76543098    -0.06752428
 h      2.15534647     1.26856416    -1.12446447
 o      2.35119607    -1.05581049     0.08318420
 h      2.92497380    -0.39655299    -0.38070901
 c     -2.72934340    -0.69073533    -0.47928607
 h     -3.30334539    -1.60814233     0.04748477
 h     -3.38804577     0.34779901    -0.42585593
 h     -2.57642110    -1.02288255    -1.42744502
 h     -0.99521296     1.06834374     1.59384044
          17

 c      1.17117526    -0.48729678     0.10776304
 c     -0.28478067    -1.16033677     0.18666923
 c     -1.41188557    -0.26245643     0.10301169
 c     -0.99306088     1.31871275     0.48295446
 c      0.48124100     1.69109028     0.04402090
 c      1.34545329     0.85301034    -0.45516201
 h     -0.40969639    -2.20833633    -0.14547750
 h     -1.81076390     2.08092792     0.20870607
 h      0.48871827     2.74198247    -0.04976023
 h      2.14537510     1.26523646    -1.09789931
 o      2.34798514    -1.05188294     0.09319838
 h      2.90010961    -0.46915629    -0.30703169
 c     -2.73346800    -0.69327647    -0.46201368
 h     -3.34514486    -1.64554352     0.05068997
 h     -3.41801420     0.36879342    -0.42986199
 h     -2.60518155    -0.96690054    -1.43078811
 h     -0.94255124     1.07276449     1.60206602
          17

 c      1.16821130    -0.48276975     0.11219291
 c     -0.28269183    -1.17159759     0.16114125
 c     -1.39614482    -0.25766843     0.10494431
 c     -0.98334772     1.31456844     0.47962278
 c      0.47578717     1.69652400     0.03267413
 c      1.34202640     0.86204446    -0.45553317
 h     -0.40308513    -2.23611947    -0.22329985
 h     -1.80119066     2.02629670     0.19784245
 h      0.47838686     2.73229991    -0.03377758
 h      2.13884036     1.25430709    -1.06567530
 o      2.34238706    -1.05068803     0.10483100
 h      2.90665950    -0.51591029    -0.25011858
 c     -2.74023186    -0.69395645    -0.44087134
 h     -3.37104756    -1.65896753     0.04583792
 h     -3.43571109     0.35991035    -0.43557312
 h     -2.62934915    -0.91830877    -1.46642756
 h     -0.89349394     1.08747917     1.60285147
          17

 c      1.16415837    -0.47861328     0.11414209
 c     -0.28003819    -1.18070806     0.13495711
 c     -1.37748758    -0.25308141     0.10683230
 c     -0.97324568     1.30738348     0.47686695
 c      0.46612973     1.70215163     0.02163529
 c      1.33817230     0.87003179    -0.45499348
 h     -0.39135621    -2.25372685    -0.29163509
 h     -1.78376279     1.96888446     0.19025951
 h      0.47537515     2.74343522    -0.02064382
 h      2.14210225     1.23915621    -1.03265338
 o      2.33280039    -1.05360980     0.11897117
 h      2.96841916    -0.51409988    -0.22372909
 c     -2.74938799    -0.69310109    -0.41749623
 h     -3.37916262    -1.64748329     0.03300771
 h     -3.44046023     0.32219858    -0.44012514
 h     -2.65042196    -0.87366620    -1.51724919
 h     -0.84970743     1.11213894     1.59556302
          17

 c      1.15922127    -0.47481188     0.11341078
 c     -0.27676965    -1.18786885     0.10810642
 c     -1.35646256    -0.24904394     0.10855870
 c     -0.96222989     1.29672598     0.47476914
 c      0.45241681     1.70817119     0.01090604
 c      1.33359869     0.87656026    -0.45320336
 h     -0.37474890    -2.25662920    -0.34814943
 h     -1.76591750     1.91635089     0.18403902
 h      0.47945021     2.77359821    -0.01053977
 h      2.16045197     1.22291978    -1.00279970
 o      2.32077054    -1.05912031     0.13457294
 h      3.05935227    -0.48780292    -0.21075659
 c     -2.76034753    -0.69096238    -0.39386451
 h     -3.36964390    -1.61337181     0.01380970
 h     -3.43370279     0.26018029    -0.44075142
 h     -2.66946328    -0.83077016    -1.56341369
 h     -0.81246162     1.14565016     1.58161256
          17

 c      1.15362974    -0.47137831     0.10988668
 c     -0.27280153    -1.19306185     0.08066534
 c     -1.33368561    -0.24588863     0.11001752
 c     -0.94984636     1.28235165     0.47327253
 c      0.43506637     1.71527478     0.00038440
 c      1.32824562     0.88151738    -0.45006230
 h     -0.35401423    -2.24371355    -0.39183233
 h     -1.75546730     1.87567085     0.17687297
 h      0.48963702     2.81342242    -0.00330847
 h      2.19471296     1.20703142    -0.97690055
 o      2.30851918    -1.06542650     0.15052428
 h      3.14292011    -0.46523126    -0.19328813
 c     -2.77205958    -0.68767855    -0.37151019
 h     -3.34541635    -1.56344039    -0.00834597
 h     -3.42022352     0.18356731    -0.43515602
 h     -2.68666394    -0.78968531    -1.59168875
 h     -0.78247314     1.18632028     1.56439430
          17

 c      1.14762156    -0.46837501     0.10355590
 c     -0.26800311    -1.19606212     0.05281218
 c     -1.30982606    -0.24389362     0.11112989
 c     -0.93608062     1.26443292     0.47210213
 c      0.41477679     1.72416146    -0.01009148
 c      1.32243890     0.88509882    -0.44574750
 h     -0.33028179    -2.21724508    -0.42320902
 h     -1.75641420     1.84998584     0.16759640
 h      0.50410796     2.85163762     0.00114250
 h      2.23983789     1.19101024    -0.95225007
 o      2.29718934    -1.07169755     0.16637595
 h      3.19960195    -0.45878198    -0.16437274
 c     -2.78267328    -0.68340535    -0.35153183
 h     -3.31361372    -1.51160336    -0.02755222
 h     -3.41048302     0.11010574    -0.42206321
 h     -2.70177482    -0.75163627    -1.59563965
 h     -0.75986008     1.23214342     1.54875026
          17

 c      1.14143226    -0.46589262     0.09449071
 c     -0.26218924    -1.19643312     0.02484465
 c     -1.28558629    -0.24325031     0.11185349
 c     -0.92155216     1.24363638     0.47080627
 c      0.39248853     1.73518359    -0.02072144
 c      1.31671117     0.88768784    -0.44054878
 h     -0.30494028    -2.18301715    -0.44457365
 h     -1.76639017     1.83711358     0.15721635
 h      0.52041482     2.87942469     0.00281807
 h      2.28721973     1.17370274    -0.92475009
 o      2.28718521    -1.07763341     0.18200705
 h      3.22147703    -0.47201171    -0.12270222
 c     -2.78949335    -0.67824681    -0.33476017
 h     -3.28583195    -1.47970452    -0.03549929
 h     -3.42089786     0.06448993    -0.40146017
 h     -2.71442064    -0.71809504    -1.57339134
 h     -0.74433641     1.28117359     1.53948979
          17

 c      1.13527521    -0.46401210     0.08283111
 c     -0.25511960    -1.19355474    -0.00282193
 c     -1.26166654    -0.24404698     0.11218279
 c     -0.90727051     1.22094417     0.46900832
 c      0.36928772     1.74825936    -0.03171821
 c      1.31152679     0.88971281    -0.43469470
 h     -0.27946708    -2.15012518    -0.45998503
 h     -1.77878248     1.83139804     0.14818696
 h      0.53591553     2.89187063     0.00174048
 h      2.32829527     1.15452458    -0.89114366
 o      2.27856323    -1.08315769     0.19741024
 h      3.20622933    -0.50480392    -0.06914139
 c     -2.79039320    -0.67184969    -0.32168182
 h     -3.27212786    -1.48775443    -0.02530039
 h     -3.46348634     0.06324823    -0.37307215
 h     -2.72416775    -0.69032336    -1.52628849
 h     -0.73561981     1.33165884     1.53909664
          17

 c      1.12932852    -0.46277943     0.06877084
 c     -0.24651231    -1.18681069    -0.02973934
 c     -1.23872924    -0.24626698     0.11214139
 c     -0.89421550     1.19743162     0.46665920
 c      0.34627515     1.76291285    -0.04327106
 c      1.30714038     0.89156088    -0.42829303
 h     -0.25517553    -2.12890915    -0.47428226
 h     -1.78686919     1.82673202     0.14289484
 h      0.54819447     2.88802788    -0.00197320
 h      2.35679429     1.13387343    -0.84991719
 o      2.27112491    -1.08835195     0.21263798
 h      3.15583610    -0.55454785    -0.00583172
 c     -2.78601070    -0.66360317    -0.31199568
 h     -3.27056517    -1.53470170     0.00205305
 h     -3.53071571     0.09772256    -0.33483227
 h     -2.73050314    -0.66914105    -1.45923861
 h     -0.73370361     1.38167816     1.54613885
          17

 c      1.12374258    -0.46220222     0.05255030
 c     -0.23607049    -1.17601162    -0.05563251
 c     -1.21740073    -0.24979508     0.11177286
 c     -0.88309644     1.17416018     0.46403904
 c      0.32443118     1.77832143    -0.05551036
 c      1.30358557     0.89353833    -0.42134929
 h     -0.23302977    -2.12613428    -0.49069488
 h     -1.78630125     1.81837150     0.14278525
 h      0.55546747     2.87083878    -0.00806165
 h      2.36952063     1.11300902    -0.80124533
 o      2.26418919    -1.09357213     0.22783626
 h      3.08013348    -0.61419101     0.06328674
 c     -2.77894201    -0.65353767    -0.30431682
 h     -3.26961396    -1.59944026     0.03865295
 h     -3.60250270     0.14583655    -0.28529035
 h     -2.73293034    -0.65481672    -1.38269685
 h     -0.73868879     1.42870257     1.55596628
          17

 c      1.11866844    -0.46225657     0.03445343
 c     -0.22351100    -1.16178197    -0.08058179
 c     -1.19828761    -0.25443219     0.11113481
 c     -0.87431024     1.15212525     0.46155932
 c      0.30450680     1.79334641    -0.06848857
 c      1.30069530     0.89585531    -0.41379918
 h     -0.21371566    -2.14047880    -0.50876650
 h     -1.77567177     1.80347211     0.14822466
 h      0.55699861     2.84713781    -0.01607622
 h      2.36657706     1.09381724    -0.74666434
 o      2.25596641    -1.09977736     0.24330996
 h      3.00659344    -0.66684602     0.13144508
 c     -2.77143735    -0.64220044    -0.29636928
 h     -3.25929241    -1.66004858     0.07637055
 h     -3.66178653     0.19007091    -0.22546421
 h     -2.73118498    -0.64707876    -1.31507903
 h     -0.75039480     1.46970580     1.56305798
          17

 c      1.11428587    -0.46288484     0.01480311
 c     -0.20861644    -1.14545428    -0.10496212
 c     -1.18195887    -0.25992742     0.11029110
 c     -0.86797415     1.13219153     0.45957995
 c      0.28697802     1.80661569    -0.08218404
 c      1.29809279     0.89863550    -0.40553389
 h     -0.19776407    -2.16348664    -0.52512362
 h     -1.75635582     1.78113295     0.15860251
 h      0.55334800     2.82696445    -0.02537330
 h      2.35154063     1.07862376    -0.68876000
 o      2.24335478    -1.10862634     0.25938291
 h      2.98361668    -0.68439727     0.19139453
 c     -2.76470831    -0.63016277    -0.28554251
 h     -3.23484240    -1.70255927     0.10978172
 h     -3.69849111     0.22070645    -0.15807449
 h     -2.72548386    -0.64531376    -1.27970957
 h     -0.76813707     1.50170106     1.56307951
          17

 c      1.11080389    -0.46397281    -0.00605004
 c     -0.19133791    -1.12856709    -0.12921814
 c     -1.16888640    -0.26602885     0.10930233
 c     -0.86396349     1.11500848     0.45833648
 c      0.27210241     1.81679209    -0.09651512
 c      1.29517320     0.90195525    -0.39643387
 h     -0.18546522    -2.18477617    -0.53609101
 h     -1.73232521     1.75241332     0.17238530
 h      0.54593516     2.82071170    -0.03523896
 h      2.33137337     1.07003492    -0.63078729
 o      2.22543943    -1.12054175     0.27584802
 h      3.02563720    -0.65887911     0.24447528
 c     -2.75917361    -0.61785943    -0.27033025
 h     -3.19529825    -1.71995199     0.13591769
 h     -3.70756720     0.23315132    -0.08641296
 h     -2.71685264    -0.64877239    -1.28853776
 h     -0.79074486     1.52225046     1.55383199
          17

 c      1.10846079    -0.46534504    -0.02773565
 c     -0.17189869    -1.11244141    -0.15369889
 c     -1.15937112    -0.27252858     0.10821284
 c     -0.86194591     1.10092568     0.45792906
 c      0.26005310     1.82304655    -0.11133770
 c      1.29121031     0.90587410    -0.38642535
 h     -0.17673053    -2.19617913    -0.53941527
 h     -1.70993588     1.72032813     0.18714276
 h      0.53565127     2.83389527    -0.04520870
 h      2.31514318     1.07059341    -0.57595024
 o      2.20516249    -1.13380731     0.29228509
 h      3.08692615    -0.61696564     0.29571713
 c     -2.75473955    -0.60564993    -0.25144346
 h     -3.14188715    -1.70980713     0.15355555
 h     -3.68713730     0.22582810    -0.01367680
 h     -2.70722384    -0.65611169    -1.32885905
 h     -0.81667831     1.52982000     1.53548706
          17

 c      1.10754733    -0.46680162    -0.04986172
 c     -0.15083808    -1.09800136    -0.17860024
 c     -1.15348748    -0.27927794     0.10702944
 c     -0.86144852     1.08995758     0.45829917
 c      0.25099955     1.82539931    -0.12642877
 c      1.28569028     0.91044414    -0.37554807
 h     -0.17108887    -2.19321882    -0.53458396
 h     -1.69708088     1.68938556     0.19979162
 h      0.52169683     2.86347235    -0.05537576
 h      2.31053539     1.08213397    -0.52639614
 o      2.18495761    -1.14697682     0.30855726
 h      3.13028937    -0.58097259     0.34569780
 c     -2.75096152    -0.59387423    -0.23070561
 h     -3.07731632    -1.67335337     0.16282687
 h     -3.63793436     0.19949918     0.05736115
 h     -2.69879610    -0.66506978    -1.37638001
 h     -0.84417811     1.52407312     1.51062203
          17

 c      1.10839679    -0.46814271    -0.07201689
 c     -0.12899505    -1.08573394    -0.20396314
 c     -1.15105698    -0.28617411     0.10570086
 c     -0.86202938     1.08187335     0.45916402
 c      0.24503232     1.82456273    -0.14149263
 c      1.27870675     0.91573561    -0.36398750
 h     -0.16779908    -2.17529301    -0.52257355
 h     -1.70082616     1.66400784     0.20735499
 h      0.50216031     2.89989905    -0.06633757
 h      2.31942899     1.10506049    -0.48267301
 o      2.16590490    -1.15933487     0.32463983
 h      3.14025138    -0.56114116     0.39312116
 c     -2.74704989    -0.58278876    -0.20970931
 h     -3.00571632    -1.61628270     0.16536038
 h     -3.56407062     0.15788400     0.12483419
 h     -2.69336996    -0.67309517    -1.41181144
 h     -0.87148421     1.50610925     1.48420421
          17

 c      1.11134268    -0.46917160    -0.09378136
 c     -0.10742779    -1.07568709    -0.22968788
 c     -1.15165596    -0.29312336     0.10410889
 c     -0.86353780     1.07640124     0.45994695
 c      0.24201730     1.82149676    -0.15618919
 c      1.27105577     0.92184233    -0.35202596
 h     -0.16602875    -2.14576461    -0.50555796
 h     -1.72384959     1.64614948     0.20813644
 h      0.47555062     2.93240810    -0.07884595
 h      2.33675668     1.13805754    -0.44422246
 o      2.14841108    -1.17053384     0.34051033
 h      3.11237078    -0.56149471     0.43662360
 c     -2.74172243    -0.57248018    -0.18970673
 h     -2.93273558    -1.55112063     0.16500646
 h     -3.47506411     0.10951955     0.18911272
 h     -2.69223529    -0.67792702    -1.42424733
 h     -0.89712629     1.47847717     1.46321343
          17

 c      1.11664974    -0.46970317    -0.11474406
 c     -0.08726968    -1.06748016    -0.25556304
 c     -1.15465461    -0.29999654     0.10207145
 c     -0.86625196     1.07338810     0.45984298
 c      0.24153256     1.81708659    -0.17016300
 c      1.26393072     0.92883789    -0.33995484
 h     -0.16508882    -2.11207222    -0.48658145
 h     -1.76251077     1.63423357     0.20244035
 h      0.44165418     2.95269310    -0.09351742
 h      2.35395830     1.17853419    -0.41030822
 o      2.13257276    -1.18040957     0.35612941
 h      3.04763690    -0.58295597     0.47520611
 c     -2.73312773    -0.56287233    -0.17205871
 h     -2.86487445    -1.49889712     0.16841613
 h     -3.38761297     0.06963243     0.25523921
 h     -2.69629884    -0.67772967    -1.40885087
 h     -0.92017178     1.44458589     1.45515944
          17

 c      1.12443355    -0.46958606    -0.13452273
 c     -0.06956222    -1.06039180    -0.28132330
 c     -1.15927465    -0.30660187     0.09935258
 c     -0.87073152     1.07281050     0.45811978
 c      0.24290058     1.81201948    -0.18306317
 c      1.25854608     0.93671183    -0.32802324
 h     -0.16463920    -2.08482461    -0.46893746
 h     -1.80872684     1.62466826     0.19216121
 h      0.40153000     2.95611953    -0.11072238
 h      2.36322733     1.22343629    -0.38051470
 o      2.11817670    -1.18899921     0.37142223
 h      2.95259165    -0.62316406     0.50866721
 c     -2.71945711    -0.55393311    -0.15823335
 h     -2.80717856    -1.48255647     0.18291851
 h     -3.32087072     0.05609714     0.33316928
 h     -2.70616139    -0.67108668    -1.36499841
 h     -0.94017595     1.40735431     1.46498058
          17

 c      1.13459548    -0.46873626    -0.15278366
 c     -0.05512405    -1.05366250    -0.30674701
 c     -1.16465878    -0.31268435     0.09568114
 c     -0.87755301     1.07470491     0.45448369
 c      0.24527177     1.80674182    -0.19456430
 c      1.25592037     0.94534369    -0.31642673
 h     -0.16459534    -2.07417207    -0.45510131
 h     -1.85362084     1.61414501     0.17977447
 h      0.35716761     2.94184858    -0.13057442
 h      2.35971547     1.26992182    -0.35476559
 o      2.10435342    -1.19678543     0.38619627
 h      2.84482921    -0.67263992     0.53902765
 c     -2.70041627    -0.54590197    -0.14846071
 h     -2.76120910    -1.50870686     0.21040081
 h     -3.28117764     0.07423341     0.42804639
 h     -2.72210870    -0.65715933    -1.29646838
 h     -0.95678253     1.36799865     1.49180307
          17

 c      1.14680577    -0.46715025    -0.16926030
 c     -0.04451700    -1.04697397    -0.33173436
 c     -1.16995195    -0.31795390     0.09078127
 c     -0.88713107     1.07906057     0.44917027
 c      0.24772760     1.80140912    -0.20438894
 c      1.25677779     0.95452169    -0.30531158
 h     -0.16455676    -2.08397931    -0.44586590
 h     -1.89003539     1.60084695     0.16754729
 h      0.31110485     2.91291583    -0.15294949
 h      2.34206090     1.31574634    -0.33318846
 o      2.08899134    -1.20516487     0.39994334
 h      2.76210721    -0.70746840     0.57379513
 c     -2.67745589    -0.53922266    -0.14053374
 h     -2.72638338    -1.56149340     0.24506723
 h     -3.25750249     0.11051771     0.53033837
 h     -2.74433350    -0.63611520    -1.21371018
 h     -0.96940872     1.32629466     1.52874439
          17

 c      1.16055506    -0.46487680    -0.18376351
 c     -0.03807482    -1.04066436    -0.35628139
 c     -1.17436607    -0.32213206     0.08440920
 c     -0.89963430     1.08570534     0.44270454
 c      0.24939725     1.79582656    -0.21232628
 c      1.26146330     0.96398747    -0.29478296
 h     -0.16336687    -2.10912717    -0.44070659
 h     -1.91348894     1.58459265     0.15715747
 h      0.26600231     2.87635292    -0.17754445
 h      2.31238951     1.35957206    -0.31600760
 o      2.06974731    -1.21587688     0.41190206
 h      2.74589143    -0.69884793     0.62509355
 c     -2.65224318    -0.53436097    -0.13078251
 h     -2.70177293    -1.61910637     0.27895662
 h     -3.23628683     0.14745264     0.62452019
 h     -2.77389799    -0.60946529    -1.13659391
 h     -0.97737961     1.28191000     1.56619807
          17

 c      1.17523698    -0.46197244    -0.19617509
 c     -0.03590495    -1.03540776    -0.38038433
 c     -1.17718700    -0.32499585     0.07637693
 c     -0.91493924     1.09425563     0.43561499
 c      0.24957377     1.78947086    -0.21823562
 c      1.26985328     0.97346918    -0.28491782
 h     -0.15953628    -2.13922670    -0.43894821
 h     -1.92246842     1.56664462     0.14953969
 h      0.22413207     2.84245901    -0.20403496
 h      2.27629546     1.40129131    -0.30346974
 o      2.04788528    -1.22815608     0.42220885
 h      2.78004095    -0.65881987     0.69139287
 c     -2.62582648    -0.53168877    -0.11565422
 h     -2.68632993    -1.66595271     0.30627686
 h     -3.20968707     0.17361282     0.69940882
 h     -2.81400681    -0.57925607    -1.09033496
 h     -0.98025758     1.23529995     1.59542571
          17

 c      1.19019772    -0.45850375    -0.20642706
 c     -0.03783504    -1.03176251    -0.40398225
 c     -1.17775363    -0.32638146     0.06655842
 c     -0.93258582     1.10413201     0.42829887
 c      0.24778442     1.78173593    -0.22203041
 c      1.28136249     0.98267210    -0.27577121
 h     -0.15202742    -2.16416994    -0.44040207
 h     -1.91873154     1.54958101     0.14477330
 h      0.18699492     2.82165892    -0.23232906
 h      2.24234366     1.44226360    -0.29577941
 o      2.02630645    -1.23998404     0.43176894
 h      2.82163630    -0.62004806     0.75916384
 c     -2.59893583    -0.53157626    -0.09357492
 h     -2.67887416    -1.69355454     0.32395963
 h     -3.17458524     0.18348210     0.74974963
 h     -2.86775300    -0.54604562    -1.08540555
 h     -0.97804152     1.18776045     1.61032888
          17

 c      1.20476450    -0.45456829    -0.21449364
 c     -0.04339845    -1.02995958    -0.42696017
 c     -1.17545085    -0.32616501     0.05488706
 c     -0.95173746     1.11460210     0.42101675
 c      0.24378058     1.77239518    -0.22366981
 c      1.29512793     0.99129034    -0.26737749
 h     -0.14064307    -2.17708993    -0.44530892
 h     -1.90770256     1.53723001     0.14192391
 h      0.15552398     2.81906286    -0.26262061
 h      2.21998430     1.48491738    -0.29305748
 o      2.00665918    -1.25025261     0.44124761
 h      2.84670257    -0.60077839     0.81855709
 c     -2.57271375    -0.53437477    -0.06582343
 h     -2.67817953    -1.69830759     0.33098508
 h     -3.13044150     0.17521879     0.77455691
 h     -2.93178453    -0.50928645    -1.10469311
 h     -0.97117601     1.14110148     1.60775278
          17

 c      1.21829118    -0.45029088    -0.22038979
 c     -0.05189505    -1.02989287    -0.44917742
 c     -1.16976352    -0.32425563     0.04133809
 c     -0.97121393     1.12484775     0.41391441
 c      0.23748399     1.76188763    -0.22318759
 c      1.31036230     0.99912769    -0.25975598
 h     -0.12599545    -2.17497165    -0.45409689
 h     -1.89820569     1.53434394     0.13903019
 h      0.13073458     2.83123947    -0.29495379
 h      2.21550989     1.53105866    -0.29529024
 o      1.98959993    -1.25857237     0.45098326
 h      2.84619985    -0.60758832     0.86469942
 c     -2.54867482    -0.54024237    -0.03475165
 h     -2.68306690    -1.68008766     0.32777934
 h     -3.07842266     0.14952555     0.77591810
 h     -2.99705642    -0.46965744    -1.12271783
 h     -0.96045349     1.09730914     1.58734409
          17

 c      1.23021210    -0.44579851    -0.22416870
 c     -0.06247541    -1.03116541    -0.47049682
 c     -1.16041119    -0.32060806     0.02590466
 c     -0.98973547     1.13410293     0.40697353
 c      0.22898393     1.75109636    -0.22072690
 c      1.32665479     1.00626908    -0.25292333
 h     -0.10930958    -2.15855853    -0.46719402
 h     -1.89986917     1.54538672     0.13377757
 h      0.11385797     2.84896005    -0.32871921
 h      2.22859019     1.57965983    -0.30218995
 o      1.97531935    -1.26487624     0.46112627
 h      2.81782344    -0.64171145     0.89550041
 c     -2.52803195    -0.54914030    -0.00235336
 h     -2.69256947    -1.64241165     0.31603432
 h     -3.02171880     0.11000077     0.75930254
 h     -3.05480022    -0.42902368    -1.12258105
 h     -0.94687651     1.05824647     1.55155301
          17

 c      1.24008342    -0.44119171    -0.22591842
 c     -0.07421333    -1.03312153    -0.49080909
 c     -1.14750277    -0.31525256     0.00860025
 c     -1.00641892     1.14188333     0.39986640
 c      0.21859161     1.74091030    -0.21653704
 c      1.34392178     1.01309466    -0.24690325
 h     -0.09217082    -2.13231506    -0.48490882
 h     -1.91772475     1.57223724     0.12509943
 h      0.10579968     2.86249759    -0.36266073
 h      2.25301871     1.62651263    -0.31304916
 o      1.96372388    -1.26929007     0.47169279
 h      2.76322366    -0.70120067     0.91082393
 c     -2.51119917    -0.56088197     0.02962817
 h     -2.70631194    -1.59406767     0.29891916
 h     -2.96666299     0.06481555     0.73534527
 h     -3.09902436    -0.38944037    -1.09675188
 h     -0.93147900     1.02532732     1.50585405
          17

 c      1.24760920    -0.43652811    -0.22575477
 c     -0.08615543    -1.03488848    -0.51005351
 c     -1.13163051    -0.30832190    -0.01050259
 c     -1.02114784     1.14816662     0.39186322
 c      0.20686798     1.73196662    -0.21094377
 c      1.36210223     1.02009420    -0.24171967
 h     -0.07620875    -2.10416923    -0.50736127
 h     -1.94838627     1.61242625     0.11440322
 h      0.10668207     2.86486556    -0.39523499
 h      2.28068317     1.66618861    -0.32678377
 o      1.95432586    -1.27220608     0.48248628
 h      2.68974787    -0.77981853     0.91370972
 c     -2.49759065    -0.57508864     0.05922680
 h     -2.72522000    -1.55111969     0.28119372
 h     -2.92340471     0.02819871     0.72127424
 h     -3.12627985    -0.35270264    -1.04341298
 h     -0.91510992     0.99917605     1.45869104
          17

 c      1.25266450    -0.43181861    -0.22380256
 c     -0.09736158    -1.03552870    -0.52823047
 c     -1.11383433    -0.30004610    -0.03121925
 c     -1.03438680     1.15332675     0.38201574
 c      0.19458331     1.72460608    -0.20431788
 c      1.38093014     1.02765613    -0.23737766
 h     -0.06275866    -2.08388040    -0.53449355
 h     -1.98258409     1.66002521     0.10480477
 h      0.11578223     2.85268573    -0.42497859
 h      2.30486732     1.69417479    -0.34215111
 o      1.94580851    -1.27453552     0.49280962
 h      2.61718357    -0.86298707     0.91480811
 c     -2.48598254    -0.59098663     0.08454914
 h     -2.75188555    -1.53468693     0.26807432
 h     -2.90215223     0.01580584     0.73561873
 h     -3.13500087    -0.32024235    -0.96408646
 h     -0.89829561     0.97948685     1.42000809
          17

 c      1.25531883    -0.42703171    -0.22016745
 c     -0.10693249    -1.03438627    -0.54540622
 c     -1.09544184    -0.29069805    -0.05322235
 c     -1.04669142     1.15787434     0.36960900
 c      0.18263838     1.71890837    -0.19704372
 c      1.39988121     1.03595476    -0.23384852
 h     -0.05273031    -2.07903765    -0.56613148
 h     -2.01073226     1.70825065     0.09929468
 h      0.13169978     2.82615735    -0.45079814
 h      2.32154595     1.70791772    -0.35799913
 o      1.93564848    -1.27781529     0.50113104
 h      2.58354545    -0.92612054     0.93751632
 c     -2.47567550    -0.60733995     0.10519872
 h     -2.78815129    -1.55811253     0.26233055
 h     -2.90355969     0.03042418     0.78336996
 h     -3.12539937    -0.29295192    -0.86309429
 h     -0.88146271     0.96546586     1.39750209
          17

 c      1.25582303    -0.42209233    -0.21493626
 c     -0.11402764    -1.03145939    -0.56171704
 c     -1.07787647    -0.28052680    -0.07605068
 c     -1.05837316     1.16220835     0.35458378
 c      0.17198342     1.71471857    -0.18947863
 c      1.41820262     1.04492829    -0.23106384
 h     -0.04685900    -2.09052123    -0.60193250
 h     -2.02622978     1.75142074     0.09961109
 h      0.15259969     2.78899405    -0.47225486
 h      2.32956432     1.70708877    -0.37349757
 o      1.92221497    -1.28283151     0.50633232
 h      2.61202513    -0.95686157     0.99841235
 c     -2.46709998    -0.62329957     0.12277678
 h     -2.83050637    -1.61399038     0.26281379
 h     -2.91701611     0.05782224     0.85235477
 h     -3.10035130    -0.27061724    -0.74834772
 h     -0.86559342     0.95678426     1.39245836
          17

 c      1.25452536    -0.41689486    -0.20822349
 c     -0.11790161    -1.02740775    -0.57736568
 c     -1.06250751    -0.26973746    -0.09915341
 c     -1.06941513     1.16650971     0.33756852
 c      0.16353751     1.71166085    -0.18190463
 c      1.43496337     1.05428968    -0.22890683
 h     -0.04595444    -2.11194393    -0.64115790
 h     -2.02612916     1.78568281     0.10606073
 h      0.17650991     2.74826228    -0.48985999
 h      2.33058141     1.69361262    -0.38834566
 o      1.90738052    -1.28856601     0.50969671
 h      2.67039171    -0.97208082     1.07637701
 c     -2.46083058    -0.63904799     0.13966550
 h     -2.87088973    -1.68210407     0.26676488
 h     -2.93038353     0.08072839     0.92722339
 h     -3.06738636    -0.25063408    -0.63295902
 h     -0.85260217     0.95404108     1.39932361
          17

 c      1.25178506    -0.41136452    -0.20018505
 c     -0.11797261    -1.02314762    -0.59257999
 c     -1.05052439    -0.25852704    -0.12196578
 c     -1.07953052     1.17077185     0.31952927
 c      0.15810007     1.70921298    -0.17449954
 c      1.44911981     1.06353682    -0.22720002
 h     -0.05070145    -2.13371634    -0.68256366
 h     -2.01086171     1.80919388     0.11775153
 h      0.20166485     2.71329990    -0.50513337
 h      2.32894486     1.67154003    -0.40289789
 o      1.89331803    -1.29411337     0.51287256
 h      2.72216945    -0.98683670     1.14498874
 c     -2.45658127    -0.65543536     0.15819391
 h     -2.90176564    -1.74438745     0.27191637
 h     -2.93559753     0.08776751     0.99787119
 h     -3.04020424    -0.22631384    -0.53554254
 h     -0.84482509     0.95819816     1.40944722
          17

 c      1.24792591    -0.40551361    -0.19099845
 c     -0.11391899    -1.01940238    -0.60754247
 c     -1.04281577    -0.24715293    -0.14399999
 c     -1.08823358     1.17485551     0.30141010
 c      0.15628795     1.70693318    -0.16737707
 c      1.45961714     1.07202330    -0.22570805
 h     -0.06127026    -2.14741389    -0.72458642
 h     -1.98400001     1.82231995     0.13286299
 h      0.22671112     2.69274504    -0.51992373
 h      2.33093697     1.64634240    -0.41813438
 o      1.88103154    -1.29915150     0.51670398
 h      2.74989216    -1.00636621     1.19081776
 c     -2.45346408    -0.67340861     0.18004032
 h     -2.91848789    -1.78966545     0.27677381
 h     -2.92840064     0.07332188     1.05919223
 h     -3.03370586    -0.18878708    -0.47278616
 h     -0.84417457     0.96979736     1.41501277
          17

 c      1.24320526    -0.39946027    -0.18084757
 c     -0.10574841    -1.01645809    -0.62232957
 c     -1.03988653    -0.23599269    -0.16491473
 c     -1.09487448     1.17850155     0.28396126
 c      0.15852658     1.70477941    -0.16070047
 c      1.46560556     1.07914066    -0.22417836
 h     -0.07714215    -2.14785710    -0.76565177
 h     -1.95210584     1.82792322     0.14889635
 h      0.25052188     2.69044718    -0.53495959
 h      2.34244932     1.62307902    -0.43523182
 o      1.87084216    -1.30360513     0.52151192
 h      2.74736677    -1.03140184     1.20883773
 c     -2.45123545    -0.69310479     0.20526055
 h     -2.91904597    -1.81255016     0.28043900
 h     -2.90692430     0.03536779     1.10895023
 h     -3.05094518    -0.13681376    -0.44529130
 h     -0.85164917     0.98861006     1.41088396
          17

 c      1.23779179    -0.39342220    -0.16991775
 c     -0.09380341    -1.01411008    -0.63688593
 c     -1.04185313    -0.22555448    -0.18453590
 c     -1.09870265     1.18135140     0.26768065
 c      0.16506388     1.70323854    -0.15476143
 c      1.46675248     1.08454912    -0.22242619
 h     -0.09717794    -2.13355645    -0.80445907
 h     -1.92392414     1.83117697     0.16304197
 h      0.27183800     2.70365069    -0.54884389
 h      2.36542359     1.60400935    -0.45464627
 o      1.86276584    -1.30748061     0.52736167
 h      2.71370222    -1.06099116     1.19818448
 c     -2.45053659    -0.71350957     0.23249964
 h     -2.90344636    -1.81214244     0.28246631
 h     -2.87089088    -0.02578022     1.14649687
 h     -3.08146264    -0.08096859    -0.43851550
 h     -0.86725300     1.01362208     1.39496934
          17

 c      1.23176014    -0.38770005    -0.15839346
 c     -0.07870475    -1.01171753    -0.65103204
 c     -1.04849838    -0.21643297    -0.20282803
 c     -1.09907576     1.18308577     0.25276854
 c      0.17594649     1.70310901    -0.14992479
 c      1.46341212     1.08825721    -0.22040570
 h     -0.11982383    -2.10661925    -0.84022569
 h     -1.90782378     1.83787789     0.17272418
 h      0.28932637     2.72535218    -0.55866260
 h      2.39598354     1.58778327    -0.47537032
 o      1.85656855    -1.31083881     0.53410079
 h      2.65242344    -1.09303278     1.16155947
 c     -2.45186046    -0.73324903     0.26019963
 h     -2.87359631    -1.79197981     0.28266517
 h     -2.82151149    -0.10750175     1.17290561
 h     -3.11345894    -0.03424022    -0.43708332
 h     -0.89009031     1.04311804     1.36821603
          17

 c      1.22510448    -0.38265545    -0.14645686
 c     -0.06125085    -1.00832351    -0.66449706
 c     -1.05934437    -0.20921826    -0.21983287
 c     -1.09579723     1.18369128     0.23908383
 c      0.19096078     1.70517122    -0.14650271
 c      1.45646820     1.09047192    -0.21819485
 h     -0.14340286    -2.07244331    -0.87287545
 h     -1.90767976     1.85112555     0.17607025
 h      0.30203496     2.74812098    -0.56145725
 h      2.42643958     1.57111286    -0.49519407
 o      1.85150583    -1.31384990     0.54115448
 h      2.57553814    -1.12338894     1.10846565
 c     -2.45498171    -0.75111550     0.28698736
 h     -2.83367109    -1.76131202     0.28080060
 h     -2.76179123    -0.20403070     1.19265691
 h     -3.13985915    -0.00535986    -0.43087332
 h     -0.91853073     1.07483366     1.33464047
          17

 c      1.21776713    -0.37867230    -0.13428864
 c     -0.04230871    -1.00285297    -0.67696991
 c     -1.07372366    -0.20438703    -0.23560517
 c     -1.08928358     1.18361101     0.22616048
 c      0.20959014     1.70999145    -0.14466745
 c      1.44702916     1.09138720    -0.21591991
 h     -0.16643397    -2.03863944    -0.90304775
 h     -1.92061143     1.86912577     0.17192419
 h      0.30973866     2.76649479    -0.55526152
 h      2.44898249     1.55099414    -0.51165393
 o      1.84571860    -1.31693078     0.54706500
 h      2.51303104    -1.14374855     1.06253932
 c     -2.45902335    -0.76603050     0.31140335
 h     -2.79024104    -1.73639956     0.27609646
 h     -2.69659397    -0.30581600     1.21616401
 h     -3.15756283     0.00131078    -0.41390140
 h     -0.95051755     1.10627182     1.30108970
          17

 c      1.20967694    -0.37607634    -0.12207612
 c     -0.02275658    -0.99441454    -0.68817573
 c     -1.09083649    -0.20221252    -0.25017252
 c     -1.08033034     1.18355666     0.21334700
 c      0.23101186     1.71786908    -0.14442185
 c      1.43621853     1.09106407    -0.21369308
 h     -0.18772962    -2.01244365    -0.93169543
 h     -1.93920967     1.88670336     0.15958372
 h      0.31298921     2.77779614    -0.53945327
 h      2.45811852     1.52580679    -0.52282247
 o      1.83645745    -1.32070826     0.54972144
 h      2.50933599    -1.14271639     1.05813331
 c     -2.46292066    -0.77704101     0.33182813
 h     -2.75036581    -1.73700413     0.26676681
 h     -2.63107086    -0.40181436     1.25926864
 h     -3.16575918    -0.01566391    -0.38245994
 h     -0.98410770     1.13523345     1.27577691
          17

 c      1.20078620    -0.37502570    -0.11002453
 c     -0.00351434    -0.98262940    -0.69797639
 c     -1.10978947    -0.20272317    -0.26353040
 c     -1.06972535     1.18417751     0.20009751
 c      0.25414021     1.72884177    -0.14560209
 c      1.42507750     1.08940263    -0.21158529
 h     -0.20599814    -1.99727504    -0.95926541
 h     -1.95559153     1.89852837     0.13867256
 h      0.31297789     2.78229825    -0.51475388
 h      2.45150663     1.49543784    -0.52768011
 o      1.82383997    -1.32514287     0.54928542
 h      2.56396893    -1.12066182     1.09433132
 c     -2.46617675    -0.78380565     0.34727717
 h     -2.71703718    -1.77319294     0.25084521
 h     -2.56722112    -0.48645297     1.33243017
 h     -3.16524908    -0.05543229    -0.33446933
 h     -1.01803445     1.16033943     1.26488060
          17

 c      1.19110500    -0.37548055    -0.09833062
 c      0.01442035    -0.96777411    -0.70642971
 c     -1.12963851    -0.20570605    -0.27565320
 c     -1.05805158     1.18587669     0.18628235
 c      0.27771470     1.74269222    -0.14789975
 c      1.41449449     1.08614973    -0.20961017
 h     -0.21928904    -1.99115584    -0.98508066
 h     -1.96386137     1.90106588     0.10916174
 h      0.31131692     2.78324267    -0.48309429
 h      2.43018753     1.46108857    -0.52622027
 o      1.81080587    -1.32950869     0.54801734
 h      2.63205925    -1.09004007     1.13751836
 c     -2.46897240    -0.78723186     0.35842205
 h     -2.68753278    -1.83507627     0.22844264
 h     -2.50364023    -0.56285138     1.42707147
 h     -3.15896179    -0.11434655    -0.27013298
 h     -1.05173262     1.18111726     1.26884142
          17

 c      1.18071388    -0.37726458    -0.08714163
 c      0.03001677    -0.95061374    -0.71375362
 c     -1.14945730    -0.21074371    -0.28650181
 c     -1.04571109     1.18879797     0.17223576
 c      0.30044039     1.75895838    -0.15090864
 c      1.40509690     1.08093762    -0.20770306
 h     -0.22506576    -1.98854969    -1.00756501
 h     -1.96072582     1.89299351     0.07137760
 h      0.30976203     2.78649217    -0.44729043
 h      2.39882971     1.42508673    -0.51949671
 o      1.79937122    -1.33329372     0.54741575
 h      2.68327676    -1.06022005     1.16611449
 c     -2.47123945    -0.78936439     0.36716190
 h     -2.65777471    -1.90226519     0.20212215
 h     -2.43967928    -0.63603561     1.52194508
 h     -3.15381799    -0.18442453    -0.19363666
 h     -1.08471571     1.19764145     1.28195097
          17

 c      1.16974690    -0.38012322    -0.07654679
 c      0.04230130    -0.93209151    -0.72023734
 c     -1.16841449    -0.21727556    -0.29603286
 c     -1.03299872     1.19287022     0.15850633
 c      0.32116426     1.77701066    -0.15420604
 c      1.39712234     1.07336890    -0.20570574
 h     -0.22093435    -1.98357579    -1.02502822
 h     -1.94540233     1.87503205     0.02591461
 h      0.30991533     2.79904204    -0.41033710
 h      2.36579934     1.39065842    -0.50963001
 o      1.79040289    -1.33626509     0.54810330
 h      2.70524414    -1.03600844     1.17209907
 c     -2.47195552    -0.79276193     0.37560574
 h     -2.62568618    -1.95756309     0.17512757
 h     -2.37690031    -0.70788640     1.59844368
 h     -3.16345700    -0.25189058    -0.11472451
 h     -1.11604971     1.21020914     1.29568648
          17

 c      1.15836236    -0.38376610    -0.06659048
 c      0.05044835    -0.91309768    -0.72616282
 c     -1.18583523    -0.22466105    -0.30420387
 c     -1.02011171     1.19784737     0.14558779
 c      0.33902935     1.79625332    -0.15745448
 c      1.39040359     1.06315081    -0.20338924
 h     -0.20536506    -1.97217663    -1.03632017
 h     -1.91952632     1.84975199    -0.02655892
 h      0.31306194     2.82591046    -0.37440632
 h      2.34189081     1.36131302    -0.49941315
 o      1.78420896    -1.33832756     0.55028437
 h      2.69417676    -1.01985100     1.15370660
 c     -2.46938567    -0.79977425     0.38543715
 h     -2.59113599    -1.99102529     0.15015209
 h     -2.31768633    -0.77776960     1.64578483
 h     -3.20621659    -0.30095493    -0.04525383
 h     -1.14443359     1.21926560     1.30235066
          17

 c      1.14670995    -0.38790596    -0.05729511
 c      0.05385089    -0.89435448    -0.73175312
 c     -1.20120783    -0.23224103    -0.31097263
 c     -1.00711989     1.20334922     0.13380600
 c      0.35355136     1.81634612    -0.16046406
 c      1.38463239     1.05027097    -0.20055187
 h     -0.17805169    -1.95292614    -1.04113492
 h     -1.88706693     1.82134420    -0.08558248
 h      0.32023308     2.86692654    -0.34025156
 h      2.33628033     1.33952807    -0.49106181
 o      1.78078815    -1.33946087     0.55393351
 h      2.65093684    -1.01281476     1.11243616
 c     -2.46266693    -0.81139661     0.39706657
 h     -2.55497441    -1.99872747     0.12907475
 h     -2.26404388    -0.84414547     1.65951233
 h     -3.28853689    -0.32696199     0.01255936
 h     -1.16861166     1.22543367     1.29682590
          17

 c      1.13489680    -0.39230072    -0.04868741
 c      0.05217257    -0.87636203    -0.73713479
 c     -1.21414036    -0.23939071    -0.31630096
 c     -0.99398051     1.20893283     0.12331525
 c      0.36462762     1.83720812    -0.16316426
 c      1.37979106     1.03515210    -0.19715030
 h     -0.13997345    -1.92716900    -1.04011276
 h     -1.85370181     1.79494821    -0.15114260
 h      0.33227386     2.91641584    -0.30761337
 h      2.35115724     1.32530036    -0.48462579
 o      1.77975470    -1.33974680     0.55875828
 h      2.58223185    -1.01403565     1.05364870
 c     -2.45297412    -0.82697654     0.40963932
 h     -2.51848136    -1.98123621     0.11290696
 h     -2.21719674    -0.90534644     1.63942013
 h     -3.39272210    -0.34045745     0.06818472
 h     -1.18775225     1.22953543     1.27689594
          17

 c      1.12296591    -0.39677760    -0.04081937
 c      0.04536572    -0.85937851    -0.74231145
 c     -1.22433141    -0.24556307    -0.32016059
 c     -0.98066442     1.21422678     0.11408710
 c      0.37251188     1.85877728    -0.16552838
 c      1.37628675     1.01865599    -0.19332034
 h     -0.09324642    -1.89887808    -1.03483644
 h     -1.82490273     1.77512299    -0.22348686
 h      0.34969963     2.96611377    -0.27610853
 h      2.38043953     1.31604252    -0.47778536
 o      1.77991176    -1.33954393     0.56395743
 h      2.50738776    -1.01778762     0.99042237
 c     -2.44218778    -0.84532740     0.42218419
 h     -2.48327577    -1.94328786     0.10148797
 h     -2.17755083    -0.95981912     1.58886250
 h     -3.49341573    -0.35379823     0.13010472
 h     -1.20171137     1.23259702     1.24318997
          17

 c      1.11090008    -0.40121696    -0.03377350
 c      0.03364233    -0.84346473    -0.74717072
 c     -1.23157837    -0.25031728    -0.32253630
 c     -0.96734970     1.21909094     0.10581397
 c      0.37775220     1.88077139    -0.16752125
 c      1.37464724     1.00191178    -0.18926036
 h     -0.04073320    -1.87389094    -1.02761504
 h     -1.80312961     1.76390358    -0.30214379
 h      0.37250495     3.00848542    -0.24574000
 h      2.41413160     1.30804844    -0.46737691
 o      1.77871063    -1.33980817     0.56798048
 h      2.46691892    -1.00845883     0.94741582
 c     -2.43166663    -0.86520680     0.43397939
 h     -2.45131116    -1.89483772     0.09275480
 h     -2.14436544    -1.00644771     1.51595827
 h     -3.57261830    -0.37395330     0.20096898
 h     -1.21125370     1.23585055     1.19930558
          17

 c      1.09866952    -0.40548955    -0.02764320
 c      0.01740234    -0.82864634    -0.75154979
 c     -1.23580423    -0.25333168    -0.32342776
 c     -0.95448447     1.22367132     0.09779137
 c      0.38108221     1.90261653    -0.16908569
 c      1.37519082     0.98609637    -0.18512140
 h      0.01451328    -1.85784253    -1.02088108
 h     -1.78650273     1.76003930    -0.38474180
 h      0.40013586     3.03853960    -0.21689606
 h      2.44324285     1.29802352    -0.45092033
 o      1.77395837    -1.34151321     0.56964428
 h      2.49530423    -0.97029756     0.94323387
 c     -2.42227009    -0.88506424     0.44420821
 h     -2.42463289    -1.85205578     0.08180730
 h     -2.11467006    -1.04537057     1.43638486
 h     -3.62062092    -0.40363564     0.27984494
 h     -1.21824862     1.24072398     1.15195635
          17

 c      1.08630378    -0.40940929    -0.02249805
 c     -0.00280453    -0.81516683    -0.75533378
 c     -1.23709369    -0.25439473    -0.32284687
 c     -0.94261707     1.22828890     0.08897147
 c      0.38329436     1.92350448    -0.17015005
 c      1.37791851     0.97226698    -0.18097460
 h      0.06951864    -1.85311326    -1.01632707
 h     -1.77045587     1.76022754    -0.46699531
 h      0.43162089     3.05435147    -0.19014571
 h      2.46200967     1.28380191    -0.42718613
 o      1.76733541    -1.34387574     0.56994553
 h      2.56478967    -0.91609640     0.96163544
 c     -2.41476697    -0.90306085     0.45163150
 h     -2.40482836    -1.83386302     0.06142931
 h     -2.08183662    -1.07918143     1.37466971
 h     -3.63295109    -0.44331593     0.36435717
 h     -1.22563798     1.24879459     1.11022146
          17

 c      1.07390538    -0.41276500    -0.01837240
 c     -0.02620460    -0.80363422    -0.75850411
 c     -1.23574072    -0.25336818    -0.32080074
 c     -0.93219830     1.23328238     0.07830859
 c      0.38513276     1.94247932    -0.17064427
 c      1.38255535     0.96124386    -0.17681354
 h      0.12101099    -1.85720786    -1.01443491
 h     -1.75052051     1.76102423    -0.54398258
 h      0.46578948     3.05702976    -0.16604115
 h      2.46819331     1.26449230    -0.39609975
 o      1.76136813    -1.34559557     0.57020233
 h      2.63314189    -0.86705220     0.98077835
 c     -2.40987654    -0.91800629     0.45494431
 h     -2.39260402    -1.85035559     0.02674040
 h     -2.03725613    -1.11253305     1.35452287
 h     -3.60846473    -0.49208351     0.45151760
 h     -1.23670947     1.26166914     1.08258898
          17

 c      1.06159481    -0.41536082    -0.01529712
 c     -0.05172915    -0.79488743    -0.76111644
 c     -1.23228091    -0.25015546    -0.31726519
 c     -0.92356946     1.23892661     0.06526095
 c      0.38722846     1.95851636    -0.17051676
 c      1.38860258     0.95353675    -0.17256170
 h      0.16503723    -1.86440110    -1.01481247
 h     -1.72396541     1.75999624    -0.61151781
 h      0.50151724     3.05041604    -0.14496949
 h      2.46293446     1.24046807    -0.35848354
 o      1.75725947    -1.34598644     0.57098870
 h      2.67847936    -0.83434445     0.99024442
 c     -2.40754345    -0.93045705     0.45411145
 h     -2.38792983    -1.89408184    -0.01943181
 h     -1.97861483    -1.14782968     1.37734398
 h     -3.54941736    -0.54760067     0.53792548
 h     -1.25351604     1.28074604     1.07226259
          17

 c      1.04946601    -0.41702825    -0.01332940
 c     -0.07805643    -0.78972793    -0.76325742
 c     -1.22748339    -0.24469274    -0.31215331
 c     -0.91704780     1.24542749     0.05004500
 c      0.39007794     1.97061677    -0.16974568
 c      1.39534514     0.94932198    -0.16808492
 h      0.19730924    -1.86892195    -1.01685545
 h     -1.69011883     1.75602375    -0.66689522
 h      0.53792234     3.04025565    -0.12706781
 h      2.45072562     1.21332903    -0.31579662
 o      1.75535041    -1.34478732     0.57243651
 h      2.69248091    -0.82210498     0.98652519
 c     -2.40642703    -0.94229475     0.45054848
 h     -2.39028215    -1.94772994    -0.06861847
 h     -1.91348173    -1.18301032     1.42147522
 h     -3.46359299    -0.60554069     0.62026334
 h     -1.27560873     1.30686922     1.07482214
          17

 c      1.03758138    -0.41762493    -0.01255666
 c     -0.10375806    -0.78873687    -0.76501701
 c     -1.22227638    -0.23695562    -0.30530478
 c     -0.91291281     1.25293235     0.03341709
 c      0.39405268     1.97796229    -0.16833782
 c      1.40186975     0.94846870    -0.16321838
 h      0.21397943    -1.86705786    -1.02014883
 h     -1.65017853     1.74924931    -0.70917559
 h      0.57437471     3.03243647    -0.11224347
 h      2.43908759     1.18568943    -0.26976301
 o      1.75559106    -1.34193509     0.57448685
 h      2.67318312    -0.83113978     0.96918042
 c     -2.40422412    -0.95551320     0.44562188
 h     -2.39878620    -1.99577643    -0.11249698
 h     -1.85160438    -1.21507130     1.46387604
 h     -3.36807967    -0.65879002     0.69713220
 h     -1.30047854     1.34009569     1.08106144
          17

 c      1.02598560    -0.41704921    -0.01308021
 c     -0.12748717    -0.79219835    -0.76647026
 c     -1.21760073    -0.22697330    -0.29652217
 c     -0.91129838     1.26151649     0.01629082
 c      0.39943531     1.98011967    -0.16631327
 c      1.40721334     0.95062858    -0.15781301
 h      0.21228115    -1.85778824    -1.02456554
 h     -1.60701982     1.74100140    -0.73937559
 h      0.61018628     3.03053570    -0.10034310
 h      2.43671637     1.16049088    -0.22180847
 o      1.75765554    -1.33751053     0.57695242
 h      2.62324070    -0.85980929     0.93986198
 c     -2.39808366    -0.97167438     0.43974718
 h     -2.41240546    -2.02840453    -0.14551026
 h     -1.79934441    -1.24250448     1.49041321
 h     -3.29009236    -0.69769461     0.77224384
 h     -1.32507430     1.37977185     1.08170165
          17

 c      1.01472116    -0.41527397    -0.01499379
 c     -0.14817143    -0.80004158    -0.76764210
 c     -1.21421549    -0.21486177    -0.28565647
 c     -0.91211024     1.27115350    -0.00047460
 c      0.40645287     1.97717773    -0.16368667
 c      1.41072019     0.95536614    -0.15177722
 h      0.19092466    -1.84282193    -1.03027323
 h     -1.56501497     1.73373194    -0.76067189
 h      0.64416781     3.03416923    -0.09136252
 h      2.44932378     1.13987161    -0.17258040
 o      1.76073321    -1.33184924     0.57943574
 h      2.55323596    -0.90217916     0.90356203
 c     -2.38592177    -0.99159084     0.43264279
 h     -2.43001568    -2.04083438    -0.16485916
 h     -1.75944368    -1.26528897     1.49446954
 h     -3.25211538    -0.71473998     0.85316770
 h     -1.34695595     1.42482190     1.07013427
          17

 c      1.00384733    -0.41238613    -0.01836331
 c     -0.16517182    -0.81175686    -0.76845244
 c     -1.21253152    -0.20087167    -0.27271274
 c     -0.91502570     1.28170915    -0.01613090
 c      0.41526379     1.96969987    -0.16046301
 c      1.41239560     0.96224486    -0.14506299
 h      0.15037748    -1.82669902    -1.03780330
 h     -1.52950488     1.73073409    -0.77827982
 h      0.67452887     3.03953435    -0.08549820
 h      2.47562663     1.12442768    -0.12217148
 o      1.76294404    -1.32584214     0.58110456
 h      2.49086406    -0.94313879     0.87210950
 c     -2.36827971    -1.01488650     0.42458965
 h     -2.45037814    -2.03235821    -0.17016079
 h     -1.73232120    -1.28432229     1.47384629
 h     -3.24903304    -0.71149780     0.93955557
 h     -1.36473745     1.47404623     1.04305468
          17

 c      0.99347316    -0.40860228    -0.02320851
 c     -0.17836190    -0.82633200    -0.76866884
 c     -1.21256536    -0.18542742    -0.25791633
 c     -0.91958667     1.29299632    -0.03012226
 c      0.42589146     1.95854134    -0.15665086
 c      1.41287501     0.97080194    -0.13760947
 h      0.09293716    -1.81678411    -1.04816037
 h     -1.50543068     1.73524100    -0.79825812
 h      0.69928538     3.04158383    -0.08298938
 h      2.50786750     1.11362473    -0.07095531
 o      1.76119628    -1.32097872     0.58067747
 h      2.48304351    -0.95787467     0.86441281
 c     -2.34738252    -1.04023040     0.41684537
 h     -2.47233292    -2.00632014    -0.16360797
 h     -1.71708744    -1.30105416     1.42914865
 h     -3.25799238    -0.69629707     1.02014703
 h     -1.37818360     1.52638032     1.00033736
          17

 c      0.98378227    -0.40424338    -0.02949666
 c     -0.18806296    -0.84235558    -0.76792602
 c     -1.21402045    -0.16912547    -0.24171016
 c     -0.92535743     1.30488790    -0.04228755
 c      0.43814657     1.94467425    -0.15227913
 c      1.41305151     0.98047675    -0.12932614
 h      0.02209714    -1.82184849    -1.06262492
 h     -1.49523365     1.74886651    -0.82495341
 h      0.71682365     3.03613182    -0.08390385
 h      2.53630309     1.10673987    -0.02006431
 o      1.75459007    -1.31759579     0.57780839
 h      2.54199455    -0.94030530     0.88478174
 c     -2.32515311    -1.06586008     0.41078382
 h     -2.49543166    -1.97088168    -0.15065793
 h     -1.71161581    -1.31753035     1.36393776
 h     -3.26078339    -0.67723500     1.08339113
 h     -1.38826949     1.58118242     0.94495012
          17

 c      0.97501564    -0.39969806    -0.03714631
 c     -0.19482162    -0.85845517    -0.76586274
 c     -1.21642879    -0.15266786    -0.22469255
 c     -0.93202781     1.31739484    -0.05304697
 c      0.45156562     1.92908696    -0.14740824
 c      1.41376894     0.99055792    -0.12012349
 h     -0.05897360    -1.84761591    -1.08165908
 h     -1.49747344     1.77039731    -0.85869228
 h      0.72629840     3.02105169    -0.08801700
 h      2.55312310     1.10338339     0.02885699
 o      1.74590006    -1.31431568     0.57361719
 h      2.62206095    -0.91227692     0.91476196
 c     -2.30281978    -1.08974553     0.40732698
 h     -2.52087742    -1.93905127    -0.14042606
 h     -1.71138101    -1.33689954     1.28642743
 h     -3.24833773    -0.65983325     1.12263865
 h     -1.39725224     1.63858428     0.88285908
          17

 c      0.96742643    -0.39539372    -0.04602443
 c     -0.19920744    -0.87387991    -0.76232373
 c     -1.21928191    -0.13675113    -0.20751487
 c     -0.93937237     1.33061553    -0.06331674
 c      0.46538980     1.91272862    -0.14213594
 c      1.41572418     1.00017189    -0.10993973
 h     -0.14822497    -1.89138935    -1.10327125
 h     -1.50762073     1.79619063    -0.89605620
 h      0.72779459     2.99673918    -0.09481482
 h      2.55398698     1.10350550     0.07417179
 o      1.73741428    -1.31012540     0.56902429
 h      2.68594471    -0.89011858     0.93941611
 c     -2.28135726    -1.10986498     0.40658185
 h     -2.55163989    -1.92426756    -0.14327553
 h     -1.70742878    -1.36427337     1.21172947
 h     -3.21728071    -0.64751339     1.13547620
 h     -1.40845545     1.69968862     0.82216746
          17

 c      0.96124451    -0.39174543    -0.05594832
 c     -0.20182974    -0.88859776    -0.75742563
 c     -1.22210258    -0.12198329    -0.19078387
 c     -0.94718623     1.34463540    -0.07410162
 c      0.47860871     1.89645423    -0.13659593
 c      1.41944006     1.00833263    -0.09875876
 h     -0.24333962    -1.94229479    -1.12290323
 h     -1.52023361     1.82180230    -0.93230828
 h      0.72230983     2.96621414    -0.10356917
 h      2.53825605     1.10724814     0.11466856
 o      1.73014257    -1.30465472     0.56444245
 h      2.71735860    -0.88011077     0.95210948
 c     -2.26194982    -1.12494241     0.40753380
 h     -2.58969937    -1.93077934    -0.16427108
 h     -1.68646531    -1.40695866     1.16002212
 h     -3.16718152    -0.64230432     1.12230915
 h     -1.42516861     1.76603931     0.77053486
          17

 c      0.95665194    -0.38910353    -0.06670347
 c     -0.20338949    -0.90283874    -0.75142485
 c     -1.22447258    -0.10886292    -0.17499970
 c     -0.95534305     1.35953671    -0.08600915
 c      0.49008110     1.88095718    -0.13094855
 c      1.42518570     1.01404691    -0.08662810
 h     -0.34033420    -1.98745671    -1.13539906
 h     -1.53068813     1.84341010    -0.96357341
 h      0.71157086     2.93482957    -0.11345531
 h      2.50910392     1.11484932     0.14989307
 o      1.72445575    -1.29785483     0.56003214
 h      2.71090277    -0.88382508     0.95049523
 c     -2.24562280    -1.13503362     0.40886636
 h     -2.63249564    -1.94988596    -0.19927063
 h     -1.63963232    -1.47088141     1.14312677
 h     -3.09987309    -0.64503608     1.08589125
 h     -1.44866640     1.83795935     0.73150572
          17

 c      0.95376846    -0.38773031    -0.07806791
 c     -0.20460466    -0.91668070    -0.74456945
 c     -1.22604004    -0.09779210    -0.16054660
 c     -0.96387511     1.37547217    -0.09904144
 c      0.49871972     1.86672884    -0.12536401
 c      1.43282677     1.01645334    -0.07368661
 h     -0.43396597    -2.01713922    -1.13685874
 h     -1.53586782     1.85843715    -0.98773871
 h      0.69766580     2.90918179    -0.12368623
 h      2.47380978     1.12662688     0.18049910
 o      1.72041997    -1.28985291     0.55583735
 h      2.66671722    -0.90062133     0.93440535
 c     -2.23208545    -1.14145202     0.41035027
 h     -2.67397472    -1.96808706    -0.23939267
 h     -1.57407650    -1.55370679     1.15162157
 h     -3.02072053    -0.65465845     1.03218658
 h     -1.47699496     1.91295302     0.70300175
          17

 c      0.95265209    -0.38780432    -0.08982593
 c     -0.20610720    -0.92993880    -0.73703531
 c     -1.22651689    -0.08907510    -0.14771815
 c     -0.97290778     1.39261806    -0.11277356
 c      0.50369829     1.85410903    -0.12000236
 c      1.44171449     1.01495670    -0.06019148
 h     -0.51885063    -2.02611778    -1.12523290
 h     -1.53423942     1.86566133    -1.00456039
 h      0.68252420     2.89485834    -0.13360735
 h      2.44338199     1.14302172     0.20847481
 o      1.71776103    -1.28095795     0.55176971
 h      2.59092488    -0.92751690     0.90606575
 c     -2.21969443    -1.14621037     0.41218302
 h     -2.70812164    -1.97492349    -0.27668327
 h     -1.50688361    -1.64546464     1.16630283
 h     -2.94154940    -0.66630995     0.97260617
 h     -1.50598884     1.98609887     0.67968121
          17

 c      0.95330750    -0.38944204    -0.10176966
 c     -0.20838415    -0.94221203    -0.72891551
 c     -1.22567376    -0.08289171    -0.13674571
 c     -0.98250694     1.41101687    -0.12663272
 c      0.50460661     1.84341269    -0.11499986
 c      1.45084017     1.00932549    -0.04648827
 h     -0.59028654    -2.01320682    -1.10019697
 h     -1.52577726     1.86517755    -1.01563981
 h      0.66748904     2.89380109    -0.14267103
 h      2.42948673     1.16450776     0.23661751
 o      1.71543611    -1.27181056     0.54742540
 h      2.50225997    -0.95659814     0.87289643
 c     -2.20617100    -1.15149511     0.41376028
 h     -2.73075717    -1.96470797    -0.30599032
 h     -1.45254660    -1.73538877     1.17335812
 h     -2.88270402    -0.66916512     0.92543579
 h     -1.53135449     2.05198138     0.65634658
          17

 c      0.95569027    -0.39270896    -0.11370183
 c     -0.21174048    -0.95292768    -0.72022423
 c     -1.22333996    -0.07927460    -0.12781038
 c     -0.99258000     1.43046274    -0.14003623
 c      0.50149341     1.83499393    -0.11046364
 c      1.45935032     0.99976291    -0.03287345
 h     -0.64480270    -1.98077991    -1.06294623
 h     -1.51187691     1.85831909    -1.02446978
 h      0.65327139     2.90329264    -0.15031622
 h      2.43800571     1.19093495     0.26671676
 o      1.71093781    -1.26364490     0.54177730
 h      2.44301358    -0.97080155     0.85236231
 c     -2.18960350    -1.15909030     0.41410921
 h     -2.73966858    -1.93560407    -0.32479629
 h     -1.41951033    -1.81536415     1.16643604
 h     -2.86433415    -0.65100876     0.90842845
 h     -1.55003370     2.10628428     0.62968967
          17

 c      0.95971199    -0.39758177    -0.12545557
 c     -0.21625826    -0.96132248    -0.71089977
 c     -1.21941555    -0.07811506    -0.12103184
 c     -1.00286640     1.45049416    -0.15242745
 c      0.49481033     1.82915280    -0.10646519
 c      1.46695895     0.98695440    -0.01946165
 h     -0.68078777    -1.93496827    -1.01615111
 h     -1.49508825     1.84740773    -1.03626054
 h      0.64022869     2.91754932    -0.15590254
 h      2.46456678     1.22049919     0.29779602
 o      1.70168790    -1.25777648     0.53373115
 h      2.45702273    -0.95263527     0.86344326
 c     -2.17012576    -1.16916619     0.41346537
 h     -2.73444164    -1.88873566    -0.33295245
 h     -1.41146216    -1.88010921     1.14375098
 h     -2.88518510    -0.61353118     0.92250059
 h     -1.56061150     2.14644326     0.59851694
          17

 c      0.96523993    -0.40388051    -0.13692961
 c     -0.22174496    -0.96638177    -0.70080549
 c     -1.21390091    -0.07919043    -0.11643488
 c     -1.01299729     1.47046871    -0.16335157
 c      0.48530539     1.82598409    -0.10303042
 c      1.47374153     0.97200262    -0.00623992
 h     -0.69939786    -1.88638080    -0.96395764
 h     -1.47833010     1.83505629    -1.05685548
 h      0.62864457     2.93042279    -0.15876721
 h      2.49790102     1.24966174     0.32666043
 o      1.68951631    -1.25389163     0.52409576
 h      2.51894065    -0.91226457     0.89590339
 c     -2.14960589    -1.18031516     0.41324660
 h     -2.71669329    -1.82777232    -0.33276074
 h     -1.42883461    -1.92660998     1.10594328
 h     -2.92426991    -0.57282954     0.95387626
 h     -1.56331971     2.17180467     0.56348548
          17

 c      0.97209856    -0.41127562    -0.14808432
 c     -0.22768270    -0.96687261    -0.68976049
 c     -1.20692050    -0.08217848    -0.11391634
 c     -1.02259710     1.48967004    -0.17265102
 c      0.47389436     1.82530335    -0.10013643
 c      1.47969106     0.95620885     0.00678436
 h     -0.70511047    -1.84997663    -0.91151668
 h     -1.46354721     1.82304913    -1.09031353
 h      0.61885727     2.93738465    -0.15834850
 h      2.52658875     1.27433012     0.34990535
 o      1.67776866    -1.25113877     0.51443383
 h      2.57993313    -0.86979876     0.92827833
 c     -2.12976454    -1.19087678     0.41481171
 h     -2.69068762    -1.75872780    -0.32941811
 h     -1.46939236    -1.95397840     1.05547528
 h     -2.96181392    -0.54379600     0.98955698
 h     -1.56006822     2.18375719     0.52692913
          17

 c      0.98007713    -0.41932963    -0.15891446
 c     -0.23337686    -0.96172231    -0.67768287
 c     -1.19871873    -0.08666548    -0.11323744
 c     -1.03135961     1.50737726    -0.18068702
 c      0.46152595     1.82667367    -0.09771707
 c      1.48454457     0.94083752     0.01950904
 h     -0.70379489    -1.84089063    -0.86328215
 h     -1.45062209     1.81155732    -1.13626321
 h      0.61128748     2.93636008    -0.15427842
 h      2.54276753     1.29104354     0.36520899
 o      1.66830922    -1.24925714     0.50569953
 h      2.61487959    -0.83634510     0.94895351
 c     -2.11162067    -1.19937582     0.41902903
 h     -2.66354387    -1.68922303    -0.33122560
 h     -1.52767832    -1.96448801     0.99723765
 h     -2.98631089    -0.53443401     1.02201216
 h     -1.55451065     2.18589146     0.49279683
          17

 c      0.98894306    -0.42751355    -0.16943175
 c     -0.23839225    -0.95082468    -0.66479915
 c     -1.18964825    -0.09216220    -0.11403156
 c     -1.03903492     1.52286932    -0.18834041
 c      0.44907019     1.82947516    -0.09567269
 c      1.48783863     0.92696172     0.03174229
 h     -0.69740594    -1.86505441    -0.82069766
 h     -1.43768390     1.79953732    -1.18948871
 h      0.60644038     2.92785888    -0.14642156
 h      2.54267536     1.29754898     0.37158909
 o      1.66197021    -1.24837646     0.49838349
 h      2.61509188    -0.81661072     0.95360459
 c     -2.09597050    -1.20433995     0.42613846
 h     -2.64333450    -1.62599544    -0.34742385
 h     -1.59374228    -1.96618999     0.93989218
 h     -2.99224936    -0.54773486     1.04747895
 h     -1.55176352     2.18372007     0.46624741
          17

 c      0.99845032    -0.43523082    -0.17965424
 c     -0.24273436    -0.93549182    -0.65165457
 c     -1.18017537    -0.09811785    -0.11581763
 c     -1.04541099     1.53547759    -0.19667791
 c      0.43724556     1.83297597    -0.09388192
 c      1.48899811     0.91537951     0.04322971
 h     -0.68148734    -1.91386678    -0.78220860
 h     -1.42251776     1.78587161    -1.24228314
 h      0.60490513     2.91472456    -0.13486424
 h      2.52623830     1.29302343     0.36929024
 o      1.65910898    -1.24876781     0.49274261
 h      2.57927846    -0.81243468     0.94134352
 c     -2.08397699    -1.20420112     0.43541962
 h     -2.63450471    -1.57143967    -0.38237003
 h     -1.65333720    -1.97533375     0.89597362
 h     -2.97756702    -0.58376018     1.06423556
 h     -1.55708134     2.18304329     0.45207660
          17

 c      1.00832438    -0.44188635    -0.18959650
 c     -0.24640273    -0.91787910    -0.63890426
 c     -1.17089801    -0.10392165    -0.11802782
 c     -1.05041177     1.54478428    -0.20646651
 c      0.42659003     1.83641192    -0.09221449
 c      1.48736668     0.90656947     0.05367112
 h     -0.64985446    -1.97071879    -0.74567186
 h     -1.40372323     1.77013175    -1.28737655
 h      0.60731275     2.90143053    -0.11985862
 h      2.49692274     1.27826711     0.35971958
 o      1.65973335    -1.25074915     0.48883745
 h      2.51125131    -0.82365952     0.91379619
 c     -2.07693408    -1.19779604     0.44542357
 h     -2.63507433    -1.52333017    -0.43131335
 h     -1.69425901    -2.01016994     0.87584259
 h     -2.94280932    -0.64027774     1.07201365
 h     -1.57340756     2.18692369     0.45192943
          17

 c      1.01824734    -0.44698602    -0.19925045
 c     -0.24896530    -0.90017023    -0.62716318
 c     -1.16254662    -0.10889663    -0.12005354
 c     -1.05420952     1.55078151    -0.21787042
 c      0.41747109     1.83910726    -0.09054371
 c      1.48219081     0.90067251     0.06272841
 h     -0.59937311    -2.02005669    -0.70987232
 h     -1.38106014     1.75266744    -1.31969277
 h      0.61417476     2.89266834    -0.10173146
 h      2.46192349     1.25590301     0.34545279
 o      1.66326192    -1.25475006     0.48638462
 h      2.42338238    -0.84625985     0.87701482
 c     -2.07513276    -1.18573047     0.45508608
 h     -2.63948219    -1.47826576    -0.48364499
 h     -1.71585084    -2.07232949     0.87738131
 h     -2.89210112    -0.71210495     1.07268389
 h     -1.59959569     2.19373512     0.46248783
          17

 c      1.02787480    -0.45022018    -0.20855825
 c     -0.24956958    -0.88419619    -0.61696340
 c     -1.15593744    -0.11233288    -0.12129364
 c     -1.05715977     1.55376204    -0.23051647
 c      0.41012227     1.84063584    -0.08875388
 c      1.47265360     0.89752375     0.07005344
 h     -0.53071728    -2.05106285    -0.67450873
 h     -1.35531715     1.73439026    -1.33696981
 h      0.62556522     2.89137664    -0.08081910
 h      2.43168449     1.23017911     0.32997247
 o      1.66792564    -1.26162427     0.48440978
 h      2.34579030    -0.86667490     0.84661920
 c     -2.07750011    -1.17054076     0.46383233
 h     -2.64277719    -1.43417115    -0.52881764
 h     -1.72601989    -2.14388616     0.88838097
 h     -2.83590810    -0.78985422     1.07258559
 h     -1.63124280     2.19861068     0.47687029
          17

 c      1.03689886    -0.45147821    -0.21739332
 c     -0.24722337    -0.87132298    -0.60872108
 c     -1.15184936    -0.11359805    -0.12121088
 c     -1.05961609     1.55406782    -0.24374396
 c      0.40468074     1.84094534    -0.08673737
 c      1.45812586     0.89679349     0.07537516
 h     -0.44732537    -2.05775619    -0.63977132
 h     -1.32809499     1.71655920    -1.33992633
 h      0.64078432     2.89724672    -0.05750022
 h      2.41673854     1.20563614     0.31659649
 o      1.67085017    -1.27278101     0.48122953
 h      2.32481493    -0.85985388     0.84806875
 c     -2.08202699    -1.15513564     0.47062913
 h     -2.64228428    -1.39050892    -0.55922779
 h     -1.73173898    -2.20522914     0.89751951
 h     -2.79344170    -0.86023119     1.08541680
 h     -1.66308733     2.19651546     0.48776288
          17

 c      1.04513834    -0.45079008    -0.22555533
 c     -0.24113305    -0.86234578    -0.60268445
 c     -1.15081677    -0.11229094    -0.11942489
 c     -1.06179930     1.55193124    -0.25677669
 c      0.40119447     1.84034826    -0.08438613
 c      1.43865609     0.89822302     0.07862316
 h     -0.35437142    -2.03857197    -0.60607563
 h     -1.30162003     1.70063177    -1.33236296
 h      0.65829316     2.90690131    -0.03228884
 h      2.42151378     1.18482445     0.30677830
 o      1.67166015    -1.28822214     0.47641455
 h      2.36585389    -0.82164007     0.88592779
 c     -2.08665642    -1.14152872     0.47407407
 h     -2.63749714    -1.34776573    -0.57056665
 h     -1.73639111    -2.24435428     0.89810736
 h     -2.78504648    -0.91214726     1.12772480
 h     -1.69079617     2.18415726     0.48957750
          17

 c      1.05258644    -0.44829908    -0.23275453
 c     -0.23093920    -0.85735429    -0.59888697
 c     -1.15291941    -0.10835205    -0.11581885
 c     -1.06376399     1.54744208    -0.26878881
 c      0.39958324     1.83938608    -0.08159429
 c      1.41527870     0.90171152     0.07997362
 h     -0.25806359    -1.99665490    -0.57394982
 h     -1.27848948     1.68811771    -1.32100578
 h      0.67604805     2.91558514    -0.00589047
 h      2.44061349     1.16739200     0.29950317
 o      1.67296525    -1.30591379     0.47129242
 h      2.42565801    -0.77918130     0.93592952
 c     -2.09104766    -1.13026067     0.47407219
 h     -2.62962944    -1.30707293    -0.56167960
 h     -1.74094380    -2.25591578     0.88685558
 h     -2.81121036    -0.94490428     1.20045640
 h     -1.71165928     2.16041946     0.47915468
          17

 c      1.05936851    -0.44426087    -0.23862855
 c     -0.21680172    -0.85563422    -0.59715101
 c     -1.15771821    -0.10208091    -0.11057609
 c     -1.06542302     1.54057254    -0.27900759
 c      0.39958134     1.83867082    -0.07827644
 c      1.38972283     0.90714061     0.07975514
 h     -0.16494005    -1.94098123    -0.54386508
 h     -1.26117751     1.68034167    -1.31425092
 h      0.69201667     2.91907957     0.02083594
 h      2.46256433     1.15172740     0.29263532
 o      1.67649808    -1.32415802     0.46678990
 h      2.47391438    -0.75275562     0.97923329
 c     -2.09651176    -1.12099646     0.47231900
 h     -2.62143493    -1.26996390    -0.53474359
 h     -1.74523726    -2.23858243     0.86247568
 h     -2.85257498    -0.96385597     1.28511910
 h     -1.72478765     2.12622696     0.45584834
          17

 c      1.06567301    -0.43898507    -0.24280603
 c     -0.19939144    -0.85569932    -0.59717299
 c     -1.16438137    -0.09406626    -0.10411488
 c     -1.06658960     1.53121739    -0.28697826
 c      0.40070165     1.83878196    -0.07438879
 c      1.36386605     0.91419448     0.07831929
 h     -0.08074100    -1.88710015    -0.51586785
 h     -1.25128631     1.67804214    -1.31901171
 h      0.70458905     2.91495490     0.04700846
 h      2.47625793     1.13684314     0.28447847
 o      1.68283206    -1.34194612     0.46317275
 h      2.49854582    -0.75058719     1.00726952
 c     -2.10417667    -1.11324690     0.47083017
 h     -2.61736019    -1.23815856    -0.49570712
 h     -1.74857000    -2.19393985     0.82523518
 h     -2.89073301    -0.97285387     1.36211274
 h     -1.73132381     2.08445570     0.42162176
          17

 c      1.07169663    -0.43277098    -0.24496544
 c     -0.17978972    -0.85570121    -0.59864472
 c     -1.17191442    -0.08505502    -0.09697701
 c     -1.06700193     1.51923860    -0.29288689
 c      0.40224163     1.84021017    -0.06994280
 c      1.33941450     0.92232386     0.07597950
 h     -0.00915704    -1.85389603    -0.48926670
 h     -1.24891973     1.68090665    -1.33695773
 h      0.71279699     2.90312456     0.07187845
 h      2.47431074     1.12293212     0.27431198
 o      1.69203137    -1.35863294     0.46040954
 h      2.49607326    -0.77499490     1.01674186
 c     -2.11435293    -1.10634203     0.47117647
 h     -2.62358868    -1.21325962    -0.45435740
 h     -1.74945682    -2.12741916     0.77721769
 h     -2.91556708    -0.97370872     1.41953348
 h     -1.73476733     2.03991967     0.38117757
          17

 c      1.07760236    -0.42589842    -0.24486794
 c     -0.15923046    -0.85438287    -0.60128198
 c     -1.17938167    -0.07581550    -0.08973334
 c     -1.06633135     1.50452237    -0.29759072
 c      0.40333382     1.84330850    -0.06500933
 c      1.31779930     0.93081193     0.07299991
 h      0.04779344    -1.85349577    -0.46327436
 h     -1.25272045     1.68739979    -1.36361186
 h      0.71640329     2.88597865     0.09498027
 h      2.45358467     1.11115434     0.26228703
 o      1.70393411    -1.37379915     0.45834685
 h      2.46737969    -0.82532389     1.00725481
 c     -2.12691055    -1.09914503     0.47435978
 h     -2.64689179    -1.19624208    -0.42206445
 h     -1.74455483    -2.05084755     0.72283195
 h     -2.92275647    -0.96748749     1.45184498
 h     -1.74085837     1.99894483     0.34143842
          17

 c      1.08349243    -0.41867588    -0.24236584
 c     -0.13875728    -0.85183947    -0.60473021
 c     -1.18604687    -0.06704300    -0.08293376
 c     -1.06428479     1.48710049    -0.30218197
 c      0.40305124     1.84822942    -0.05971212
 c      1.30009609     0.93889727     0.06959121
 h      0.08766397    -1.88260423    -0.43859567
 h     -1.26053590     1.69511706    -1.39132262
 h      0.71587754     2.86815309     0.11624344
 h      2.41501854     1.10331415     0.24925886
 o      1.71810845    -1.38729771     0.45666807
 h      2.41831693    -0.89747337     0.98197278
 c     -2.14189322    -1.08992037     0.48056148
 h     -2.69132023    -1.18689108    -0.40594002
 h     -1.72735031    -1.98412929     0.66842616
 h     -2.91099400    -0.95514190     1.45743813
 h     -1.75577741     1.96769835     0.30929042
          17

 c      1.08942075    -0.41149084    -0.23739078
 c     -0.11914988    -0.84912072    -0.60853868
 c     -1.19141051    -0.05931973    -0.07709032
 c     -1.06087802     1.46734663    -0.30737660
 c      0.40055801     1.85488032    -0.05420911
 c      1.28687485     0.94592229     0.06589634
 h      0.10760369    -1.92692126    -0.41769423
 h     -1.27013074     1.70140575    -1.41296152
 h      0.71218295     2.85564078     0.13599324
 h      2.36392294     1.10163043     0.23676041
 o      1.73348600    -1.39948807     0.45459834
 h      2.36508383    -0.98014491     0.95197683
 c     -2.15973277    -1.07699198     0.48906604
 h     -2.75476295    -1.18373100    -0.40386043
 h     -1.69017173    -1.94789153     0.61911262
 h     -2.88100683    -0.93756073     1.43777490
 h     -1.78228027     1.94934715     0.28788498
          17

 c      1.09545208    -0.40480761    -0.22992399
 c     -0.10107951    -0.84735358    -0.61226193
 c     -1.19517434    -0.05311720    -0.07266040
 c     -1.05662934     1.44606972    -0.31322525
 c      0.39527427     1.86296243    -0.04865756
 c      1.27801780     0.95146812     0.06196991
 h      0.10636680    -1.97117118    -0.40340604
 h     -1.27960584     1.70388607    -1.42386098
 h      0.70626800     2.85391081     0.15471471
 h      2.31060751     1.10861643     0.22703603
 o      1.74784053    -1.41151349     0.45042789
 h      2.34182018    -1.05046330     0.94333863
 c     -2.18038527    -1.06032520     0.49865929
 h     -2.82959506    -1.18457375    -0.40682294
 h     -1.63349010    -1.94493097     0.57524784
 h     -2.83637375    -0.91521579     1.39852021
 h     -1.81701684     1.94244351     0.27491623
          17

 c      1.10171722    -0.39911077    -0.21997174
 c     -0.08519308    -0.84729873    -0.61554164
 c     -1.19718375    -0.04884495    -0.07001528
 c     -1.05237671     1.42434734    -0.31930886
 c      0.38699680     1.87211045    -0.04316763
 c      1.27269834     0.95543830     0.05777779
 h      0.08510523    -2.00412129    -0.39784100
 h     -1.28758334     1.70077771    -1.42217992
 h      0.69837746     2.86548576     0.17258072
 h      2.26956321     1.12688855     0.22284141
 o      1.75906766    -1.42434464     0.44241817
 h      2.37995267    -1.08948449     0.98252089
 c     -2.20247510    -1.04170308     0.50761245
 h     -2.90664637    -1.18713205    -0.40518486
 h     -1.57039846    -1.95815328     0.53540407
 h     -2.78580216    -0.88742157     1.35282655
 h     -1.85247475     1.94242135     0.26504626
          17

 c      1.10838858    -0.39483674    -0.20758771
 c     -0.07209167    -0.84928922    -0.61811864
 c     -1.19737773    -0.04690340    -0.06941874
 c     -1.04891865     1.40325735    -0.32506215
 c      0.37591468     1.88202594    -0.03777385
 c      1.26984200     0.95809069     0.05327198
 h      0.04680141    -2.01918448    -0.40211048
 h     -1.29329636     1.69110080    -1.40873891
 h      0.68767527     2.88858624     0.18906136
 h      2.25390578     1.15840629     0.22653675
 o      1.76847379    -1.43698957     0.43166483
 h      2.45649006    -1.11090903     1.05130209
 c     -2.22373647    -1.02317608     0.51336258
 h     -2.97830079    -1.18937505    -0.39215501
 h     -1.51710068    -1.96922786     0.50032876
 h     -2.74459606    -0.85135709     1.32446448
 h     -1.88108921     1.94427905     0.25338032
          17

 c      1.11559849    -0.39235798    -0.19290760
 c     -0.06224751    -0.85328902    -0.61980612
 c     -1.19575735    -0.04766724    -0.07104395
 c     -1.04679849     1.38369857    -0.32991942
 c      0.36251323     1.89248106    -0.03245263
 c      1.26898252     0.96006504     0.04854357
 h     -0.00453258    -2.01387962    -0.41639266
 h     -1.29664332     1.67479896    -1.38691697
 h      0.67256472     2.91806172     0.20298461
 h      2.26608869     1.20278558     0.23851514
 o      1.77834927    -1.44824375     0.42027019
 h      2.53297334    -1.13281205     1.11600687
 c     -2.24219292    -1.00620292     0.51333716
 h     -3.03946717    -1.18965721    -0.36426618
 h     -1.48517507    -1.96783556     0.47232077
 h     -2.72752524    -0.80281485     1.33915836
 h     -1.89771021     1.94414775     0.23707106
          17

 c      1.12338049    -0.39199313    -0.17615492
 c     -0.05593802    -0.85892292    -0.62046136
 c     -1.19236114    -0.05141702    -0.07501278
 c     -1.04625338     1.36631214    -0.33331896
 c      0.34743610     1.90321806    -0.02716955
 c      1.27053598     0.96235388     0.04388867
 h     -0.06447085    -1.98969732    -0.44001838
 h     -1.29819186     1.65277284    -1.36253750
 h      0.65142387     2.94774574     0.21299651
 h      2.29568831     1.25614994     0.25656354
 o      1.78984707    -1.45764638     0.40941138
 h      2.58923983    -1.16184362     1.15809856
 c     -2.25759462    -0.99129524     0.50730522
 h     -3.08752313    -1.18677397    -0.32099551
 h     -1.48082502    -1.95037373     0.45364152
 h     -2.73257598    -0.74194018     1.39796625
 h     -1.90013532     1.93970462     0.21538475
          17

 c      1.13164990    -0.39398414    -0.15762507
 c     -0.05322801    -0.86544907    -0.61997303
 c     -1.18726726    -0.05827800    -0.08140410
 c     -1.04723231     1.35145804    -0.33471948
 c      0.33136897     1.91386146    -0.02192213
 c      1.27516915     0.96607547     0.03969664
 h     -0.12871185    -1.95265549    -0.47150498
 h     -1.29900663     1.62668854    -1.34317153
 h      0.62321681     2.97252043     0.21803658
 h      2.32777637     1.31244323     0.27715878
 o      1.80334635    -1.46512229     0.39957761
 h      2.61768728    -1.19871696     1.17029871
 c     -2.27102592    -0.97802971     0.49753654
 h     -3.12228378    -1.18002510    -0.26446286
 h     -1.50626775    -1.91733002     0.44588524
 h     -2.74390460    -0.67579770     1.47551878
 h     -1.88895446     1.93019788     0.18936828
          17

 c      1.14020673    -0.39844083    -0.13766776
 c     -0.05395406    -0.87174556    -0.61825428
 c     -1.18062181    -0.06818304    -0.09023033
 c     -1.04943736     1.33922890    -0.33374222
 c      0.31495977     1.92389792    -0.01676192
 c      1.28321309     0.97217096     0.03631249
 h     -0.19379332    -1.91382000    -0.50869410
 h     -1.30012095     1.59835050    -1.33609205
 h      0.58776236     2.98938429     0.21760244
 h      2.35063829     1.36576194     0.29705295
 o      1.81887836    -1.47074951     0.39093261
 h      2.61654218    -1.24199919     1.15076677
 c     -2.28337223    -0.96560834     0.48652525
 h     -3.14638857    -1.16929568    -0.19926537
 h     -1.56029767    -1.87231552     0.44990116
 h     -2.74849428    -0.61239728     1.54660977
 h     -1.86749504     1.91653522     0.16163220
          17

 c      1.14876412    -0.40528808    -0.11667019
 c     -0.05770549    -0.87651458    -0.61521461
 c     -1.17266695    -0.08085710    -0.10141543
 c     -1.05237751     1.32948435    -0.33042298
 c      0.29876747     1.93270570    -0.01179837
 c      1.29454711     0.98121477     0.03398291
 h     -0.25779965    -1.88736514    -0.54939593
 h     -1.30175143     1.56881123    -1.34505405
 h      0.54575009     2.99777776     0.21182271
 h      2.35778868     1.41166774     0.31394199
 o      1.83623938    -1.47470308     0.38341064
 h      2.58810788    -1.28911601     1.10154453
 c     -2.29497959    -0.95305803     0.47607124
 h     -3.16583559    -1.15511041    -0.13219068
 h     -1.63736219    -1.82299393     0.46578213
 h     -2.74025375    -0.55698451     1.59661757
 h     -1.84191580     1.90147684     0.13620784
          17

 c      1.15699572    -0.41424294    -0.09504225
 c     -0.06388923    -0.87891472    -0.61072250
 c     -1.16376575    -0.09582875    -0.11477488
 c     -1.05544515     1.32188176    -0.32535414
 c      0.28324263     1.93959785    -0.00718776
 c      1.30868685     0.99336381     0.03285862
 h     -0.31978458    -1.88361049    -0.59240330
 h     -1.30289220     1.53800338    -1.36810394
 h      0.49860290     2.99950011     0.20140070
 h      2.34734109     1.44752960     0.32654257
 o      1.85481444    -1.47727686     0.37654497
 h      2.54155245    -1.33599769     1.03123559
 c     -2.30605118    -0.93901738     0.46738581
 h     -3.18942313    -1.13841153    -0.07100901
 h     -1.72606598    -1.78326872     0.49309056
 h     -2.71742255    -0.51217660     1.61884164
 h     -1.82073755     1.88946014     0.11803703
          17

 c      1.16459112    -0.42482997    -0.07320444
 c     -0.07190925    -0.87922239    -0.60466315
 c     -1.15442467    -0.11247478    -0.12999287
 c     -1.05807835     1.31595208    -0.31947935
 c      0.26873766     1.94388247    -0.00310841
 c      1.32484827     1.00838203     0.03300132
 h     -0.37746449    -1.90155976    -0.63745458
 h     -1.30181543     1.50536938    -1.39861638
 h      0.44821434     2.99821716     0.18744110
 h      2.32143719     1.47265629     0.33462920
 o      1.87304696    -1.47893586     0.36896828
 h      2.50119537    -1.37615622     0.96286111
 c     -2.31699622    -0.92175370     0.46110670
 h     -3.22533905    -1.11977515    -0.02178846
 h     -1.81096418    -1.77268282     0.53166114
 h     -2.68041442    -0.47876716     1.61101083
 h     -1.81250757     1.88507958     0.11145477
          17

 c      1.17129237    -0.43641533    -0.05158203
 c     -0.08121144    -0.87869176    -0.59709113
 c     -1.14530903    -0.13007383    -0.14661081
 c     -1.06005013     1.31130120    -0.31364559
 c      0.25554209     1.94496897     0.00027820
 c      1.34192799     1.02568578     0.03436625
 h     -0.42631965    -1.93058849    -0.68384593
 h     -1.29699497     1.47078110    -1.42846954
 h      0.39656080     2.99827588     0.17114340
 h      2.28646540     1.48865020     0.33928254
 o      1.88823571    -1.48023692     0.35824770
 h      2.50965773    -1.40213042     0.93646723
 c     -2.32813229    -0.90028020     0.45722079
 h     -3.27582872    -1.09846958     0.01364973
 h     -1.88277845    -1.80373730     0.58167605
 h     -2.63094886    -0.45603150     1.57381265
 h     -1.82151732     1.89003725     0.11783732
          17

 c      1.17689697    -0.44823176    -0.03060237
 c     -0.09113831    -0.87884776    -0.58829389
 c     -1.13723328    -0.14783665    -0.16405018
 c     -1.06164800     1.30777541    -0.30830120
 c      0.24392283     1.94252997     0.00287240
 c      1.35845981     1.04439660     0.03676486
 h     -0.46148019    -1.95850254    -0.72970155
 h     -1.28767742     1.43495648    -1.45070238
 h      0.34532365     3.00280310     0.15343709
 h      2.25346857     1.49986189     0.34325276
 o      1.89958770    -1.48136989     0.34377728
 h      2.57974984    -1.41354723     0.96337985
 c     -2.33924041    -0.87579088     0.45530880
 h     -3.33527838    -1.07248182     0.03745183
 h     -1.94601512    -1.86555539     0.64067207
 h     -2.57194614    -0.44143692     1.51146423
 h     -1.84513474     1.90121456     0.13445743
          17

 c      1.18123808    -0.45944283    -0.01068386
 c     -0.10082303    -0.88102089    -0.57871448
 c     -1.13112577    -0.16492229    -0.18167047
 c     -1.06349042     1.30535926    -0.30352951
 c      0.23413624     1.93664426     0.00466227
 c      1.37276355     1.06345670     0.03987927
 h     -0.47958822    -1.97659421    -0.77247017
 h     -1.27396152     1.39936246    -1.46072425
 h      0.29578086     3.01196470     0.13476397
 h      2.23646343     1.51281115     0.35070167
 o      1.90971834    -1.48224867     0.32805289
 h      2.67091476    -1.41586520     1.00599197
 c     -2.35004770    -0.85088086     0.45463425
 h     -3.39388281    -1.03957762     0.05328997
 h     -2.00930201    -1.93355453     0.70239996
 h     -2.50770440    -0.42973894     1.43439504
 h     -1.87594395     1.91242137     0.15603913
          17

 c      1.18418429    -0.46929478     0.00779355
 c     -0.10921940    -0.88621858    -0.56882577
 c     -1.12796069    -0.18047519    -0.19884746
 c     -1.06618827     1.30395057    -0.29922055
 c      0.22639378     1.92780438     0.00571064
 c      1.38353716     1.08193558     0.04344159
 h     -0.47923632    -1.98051204    -0.80966005
 h     -1.25664279     1.36590982    -1.45662360
 h      0.24905412     3.02272760     0.11517833
 h      2.24581147     1.53284301     0.36506072
 o      1.92078594    -1.48292684     0.31304635
 h      2.75004973    -1.41243301     1.03493652
 c     -2.36055418    -0.82806797     0.45369281
 h     -3.44242319    -0.99820355     0.06450232
 h     -2.07673308    -1.98790115     0.76019233
 h     -2.44360661    -0.41145769     1.36323272
 h     -1.90595495     1.91768334     0.17724672
          17

 c      1.18564549    -0.47723690     0.02451217
 c     -0.11525788    -0.89505510    -0.55901398
 c     -1.12860956    -0.19372565    -0.21505999
 c     -1.07014676     1.30325789    -0.29517368
 c      0.22081419     1.91676452     0.00611979
 c      1.39056838     1.09940578     0.04749791
 h     -0.46072486    -1.96978286    -0.83934105
 h     -1.23703002     1.33666359    -1.43922170
 h      0.20641636     3.03035767     0.09465801
 h      2.28017598     1.55972294     0.38586821
 o      1.93374331    -1.48350060     0.29959989
 h      2.80287676    -1.40481639     1.03841995
 c     -2.37098646    -0.80937025     0.45031639
 h     -3.47466044    -0.94765771     0.07354252
 h     -2.14833207    -2.01767066     0.80917355
 h     -2.38369483    -0.37358007     1.32603926
 h     -1.92915634     1.91309644     0.19409422
          17

 c      1.18558060    -0.48296059     0.03922737
 c     -0.11804928    -0.90761403    -0.54947610
 c     -1.13363597    -0.20413113    -0.22995682
 c     -1.07551664     1.30282556    -0.29111450
 c      0.21739714     1.90433557     0.00599981
 c      1.39466387     1.11590164     0.05241034
 h     -0.42585789    -1.94765113    -0.86055736
 h     -1.21677323     1.31361494    -1.41214563
 h      0.16935662     3.03043992     0.07335084
 h      2.32751982     1.58802022     0.40872105
 o      1.94890710    -1.48400321     0.28799003
 h      2.82463147    -1.39397830     1.01318791
 c     -2.38179003    -0.79571633     0.44360964
 h     -3.48787719    -0.88792816     0.08185348
 h     -2.22231706    -2.01803277     0.84620728
 h     -2.32798476    -0.30955130     1.33546246
 h     -1.94218520     1.89713071     0.20426869
          17

 c      1.18400710    -0.48638491     0.05176611
 c     -0.11704867    -0.92328348    -0.54013947
 c     -1.14313600    -0.21149812    -0.24335730
 c     -1.08219462     1.30209617    -0.28670135
 c      0.21602292     1.89123008     0.00545141
 c      1.39692194     1.13152974     0.05859563
 h     -0.37787421    -1.92150278    -0.87385747
 h     -1.19765936     1.29849255    -1.38174643
 h      0.13940732     3.02029183     0.05163705
 h      2.37365559     1.61157162     0.42838742
 o      1.96625299    -1.48437945     0.27821322
 h      2.81524813    -1.38063590     0.96001906
 c     -2.39319568    -0.78637569     0.43528931
 h     -3.48300205    -0.81950824     0.08968921
 h     -2.29627895    -1.98776346     0.86929298
 h     -2.27623120    -0.22878104     1.37329026
 h     -1.94433313     1.87042347     0.20710580
          17

 c      1.18100905    -0.48762345     0.06201914
 c     -0.11212681    -0.94071272    -0.53063890
 c     -1.15670889    -0.21602934    -0.25519262
 c     -1.08982284     1.30045445    -0.28160174
 c      0.21646493     1.87797881     0.00456043
 c      1.39823645     1.14622501     0.06633885
 h     -0.32113688    -1.90289393    -0.88175440
 h     -1.18132792     1.29260857    -1.35619940
 h      0.11789135     2.99959128     0.03005856
 h      2.40795970     1.62629839     0.44104356
 o      1.98539145    -1.48450421     0.26998850
 h      2.77973499    -1.36510932     0.88377595
 c     -2.40489842    -0.77987105     0.42771860
 h     -3.46468012    -0.74306002     0.09609489
 h     -2.36760617    -1.92841857     0.87738714
 h     -2.23103894    -0.14689651     1.41362241
 h     -1.93765168     1.83565108     0.20365995
          17

 c      1.17674367    -0.48694160     0.06993646
 c     -0.10357357    -0.95813320    -0.52042677
 c     -1.17355380    -0.21826846    -0.26545186
 c     -1.09779467     1.29724548    -0.27569663
 c      0.21841192     1.86489481     0.00340022
 c      1.39919165     1.15972843     0.07576026
 h     -0.25997126    -1.90462924    -0.88813079
 h     -1.16893616     1.29678786    -1.34302782
 h      0.10568824     2.97051720     0.00919190
 h      2.42441636     1.63049664     0.44468293
 o      2.00520481    -1.48426724     0.26250418
 h      2.73404720    -1.34623940     0.79753968
 c     -2.41627572    -0.77480290     0.42235503
 h     -3.44083097    -0.65886163     0.09914131
 h     -2.43368852    -1.84523208     0.87092501
 h     -2.19549862    -0.07540268     1.44049287
 h     -1.92719837     1.79747668     0.19687636
          17

 c      1.17145084    -0.48469418     0.07553091
 c     -0.09207536    -0.97414686    -0.50908122
 c     -1.19263282    -0.21897354    -0.27415430
 c     -1.10531281     1.29181959    -0.26933226
 c      0.22149770     1.85207172     0.00203766
 c      1.40008571     1.17163270     0.08683529
 h     -0.19698632    -1.93327195    -0.89546955
 h     -1.16097823     1.31136507    -1.34560244
 h      0.10305855     2.93756197    -0.01048125
 h      2.42110904     1.62436969     0.43887620
 o      2.02324938    -1.48379205     0.25405486
 h      2.71482328    -1.31840169     0.72848155
 c     -2.42668727    -0.76970099     0.41964236
 h     -3.42038885    -0.56641200     0.09664039
 h     -2.49239126    -1.74998713     0.85324928
 h     -2.17158791    -0.02075613     1.44720842
 h     -1.92065415     1.76206885     0.19137717
          17

 c      1.16545606    -0.48123239     0.07888680
 c     -0.07858953    -0.98837550    -0.49660399
 c     -1.21282055    -0.21898666    -0.28133947
 c     -1.11160397     1.28369480    -0.26333273
 c      0.22533612     1.83943079     0.00053977
 c      1.40091833     1.18140920     0.09940515
 h     -0.13299121    -1.98331879    -0.90204549
 h     -1.15744613     1.33606313    -1.36125472
 h      0.10957548     2.90682056    -0.02867753
 h      2.40007863     1.60978626     0.42462321
 o      2.03691753    -1.48345033     0.24302163
 h      2.76144678    -1.27220058     0.70238783
 c     -2.43576585    -0.76245791     0.41908312
 h     -3.40870914    -0.46518255     0.08756949
 h     -2.54339802    -1.66497020     0.83273420
 h     -2.16015555     0.01372792     1.43216491
 h     -1.92580390     1.73539586     0.19197652
          17

 c      1.15917151    -0.47682793     0.08016432
 c     -0.06412842    -1.00122458    -0.48335904
 c     -1.23299744    -0.21913837    -0.28707544
 c     -1.11630468     1.27282091    -0.25861728
[truncated: 34,518 more chars]
